# Supplementary material for: Potential Conservation of Circadian Clock Proteins in the phylum Nematoda as Revealed by Bioinformatic Searches
Source: PLoS One. 2014 Nov 14;9(11):e112871. doi: 10.1371/journal.pone.0112871 (PMC4232591; doi:10.1371/journal.pone.0112871)
Supplement: File S1 — HMM profiles used in this work and HMMsearch results. (ZIP) [file pone.0112871.s007.zip › HMMs-CE/Artropodos/Pka-C1-PB_FBpp0079448-aln.res]

# hmmsearch :: search profile(s) against a sequence database
# HMMER 3.0 (March 2010); http://hmmer.org/
# Copyright (C) 2010 Howard Hughes Medical Institute.
# Freely distributed under the GNU General Public License (GPLv3).
# - - - - - - - - - - - - - - - - - - - - - - - - - - - - - - - - - - - -
# query HMM file:                  Pka-C1-PB_FBpp0079448-aln.hmm
# target sequence database:        ../../../ProteomasGus/wormpep229
# Max sensitivity mode:            on [all heuristic filters off]
# - - - - - - - - - - - - - - - - - - - - - - - - - - - - - - - - - - - -

Query:       Pka-C1-PB_FBpp0079448-aln  [M=353]
Scores for complete sequences (score includes all domains):
   --- full sequence ---   --- best 1 domain ---    -#dom-
    E-value  score  bias    E-value  score  bias    exp  N  Sequence    Description
    ------- ------ -----    ------- ------ -----   ---- --  --------    -----------
   1.6e-217  722.0   0.6     2e-217  721.7   0.4    1.0  1  ZK909.2h    CE31760	WBGene00002189	locus:kin-1	status:Confir
   1.1e-215  715.9   0.5   1.4e-215  715.7   0.3    1.0  1  ZK909.2a    CE15473	WBGene00002189	locus:kin-1	Protein kinas
   1.5e-215  715.5   0.8   1.8e-215  715.2   0.6    1.0  1  ZK909.2f    CE31758	WBGene00002189	locus:kin-1	status:Confir
   1.6e-215  715.4   1.1   1.8e-215  715.3   0.7    1.0  1  ZK909.2m    CE31765	WBGene00002189	locus:kin-1	status:Confir
   6.9e-215  713.3   0.5   8.4e-215  713.1   0.4    1.0  1  ZK909.2l    CE31764	WBGene00002189	locus:kin-1	status:Confir
   1.4e-214  712.4   0.8   1.6e-214  712.1   0.6    1.0  1  ZK909.2g    CE31759	WBGene00002189	locus:kin-1	status:Confir
   1.3e-192  640.1   1.3     3e-192  638.9   0.9    1.5  1  ZK909.2j    CE31762	WBGene00002189	locus:kin-1	status:Confir
   1.2e-190  633.7   1.5   2.6e-190  632.5   1.0    1.5  1  ZK909.2b    CE15475	WBGene00002189	locus:kin-1	cAMP-dependan
   1.4e-190  633.4   1.7   3.1e-190  632.3   1.2    1.5  1  ZK909.2k    CE31763	WBGene00002189	locus:kin-1	status:Confir
   2.3e-190  632.7   2.6     5e-190  631.6   1.8    1.5  1  ZK909.2d    CE31756	WBGene00002189	locus:kin-1	status:Confir
   6.5e-190  631.2   1.4   1.4e-189  630.1   1.0    1.5  1  ZK909.2e    CE31757	WBGene00002189	locus:kin-1	status:Confir
   1.3e-189  630.2   1.8     3e-189  629.0   1.2    1.5  1  ZK909.2i    CE31761	WBGene00002189	locus:kin-1	status:Confir
   2.7e-179  596.3   2.4   3.5e-179  595.9   1.7    1.1  1  ZK909.2c    CE31755	WBGene00002189	locus:kin-1	status:Partia
   5.7e-105  351.8   0.0   7.2e-105  351.5   0.0    1.0  1  F47F2.1b    CE37114	WBGene00018569	status:Confirmed	UniProt:
   1.8e-104  350.2   0.0   2.2e-104  349.9   0.0    1.0  1  F47F2.1c    CE31171	WBGene00018569	status:Confirmed	UniProt:
   2.5e-104  349.7   0.1    3.5e-70  237.4   0.0    2.0  2  T01H8.1b    CE34494	WBGene00011352	locus:rskn-1	Protein kina
   3.2e-104  349.4   0.1    4.2e-70  237.2   0.0    2.0  2  T01H8.1c    CE34495	WBGene00011352	locus:rskn-1	status:Parti
   4.3e-104  349.0   0.2      5e-70  236.9   0.0    2.1  2  T01H8.1a    CE34493	WBGene00011352	locus:rskn-1	Protein kina
   4.7e-104  348.8   0.2    5.3e-70  236.8   0.0    2.1  2  T01H8.1e    CE41000	WBGene00011352	locus:rskn-1	status:Confi
   6.4e-101  338.5   0.1    4.3e-70  237.1   0.0    2.0  2  T01H8.1d    CE38217	WBGene00011352	locus:rskn-1	status:Confi
    1.8e-93  314.0   0.2    2.4e-93  313.6   0.1    1.1  1  W10G6.2a    CE39527	WBGene00004789	locus:sgk-1	Protein kinas
    1.9e-93  313.9   0.2    2.6e-93  313.5   0.1    1.1  1  W10G6.2b    CE39528	WBGene00004789	locus:sgk-1	status:Confir
    6.7e-93  312.1   0.1    3.3e-64  217.8   0.0    2.1  2  C54G4.1a    CE32338	WBGene00008311	locus:rskn-2	Protein kina
    1.2e-90  304.7   0.0    1.4e-90  304.5   0.0    1.0  1  F47F2.1a    CE27166	WBGene00018569	protein kinase	status:Con
      1e-86  291.8   0.0    1.5e-86  291.3   0.0    1.1  1  C12D8.10a   CE15612	WBGene00000102	locus:akt-1	PH (pleckstri
      2e-80  271.1   0.0    2.8e-80  270.6   0.0    1.1  1  C12D8.10b   CE05274	WBGene00000102	locus:akt-1	PH (pleckstri
    3.7e-80  270.2   0.0    4.6e-80  269.9   0.0    1.1  1  F28H6.1b    CE29298	WBGene00000103	locus:akt-2	PH (pleckstri
      9e-80  269.0   0.0    1.2e-79  268.6   0.0    1.1  1  F28H6.1a    CE18646	WBGene00000103	locus:akt-2	PH (pleckstri
      7e-79  266.0   0.0    9.7e-79  265.6   0.0    1.1  1  Y47D3A.16   CE22045	WBGene00012929	locus:rsks-1	ribosomal pr
    2.2e-77  261.1   0.0    3.7e-77  260.4   0.0    1.3  1  F57F5.5b    CE46445	WBGene00004032	locus:pkc-1	status:Partia
      3e-77  260.7   0.0    5.3e-77  259.9   0.0    1.3  1  F57F5.5a    CE29092	WBGene00004032	locus:pkc-1	Phorbol ester
    8.7e-76  255.9   0.0    1.2e-75  255.3   0.0    1.1  1  F55A8.2f    CE37242	WBGene00001173	locus:pkg-1	status:Confir
    2.4e-75  254.4   0.0      4e-75  253.7   0.0    1.2  1  F55A8.2b    CE19898	WBGene00001173	locus:pkg-1	cyclic-GMP-de
    2.5e-75  254.4   0.0    4.1e-75  253.6   0.0    1.2  1  F55A8.2e    CE37241	WBGene00001173	locus:pkg-1	status:Confir
    2.5e-75  254.3   0.0    4.2e-75  253.6   0.0    1.2  1  F55A8.2c    CE31541	WBGene00001173	locus:pkg-1	status:Confir
    2.8e-75  254.2   0.0    4.6e-75  253.5   0.0    1.2  1  F55A8.2a    CE19897	WBGene00001173	locus:pkg-1	cyclic-GMP-de
    4.4e-75  253.6   0.0    6.3e-75  253.0   0.0    1.1  1  C09G4.2a    CE31156	WBGene00015650	locus:pkg-2	cAMP-dependan
    4.9e-75  253.4   0.0    7.3e-75  252.8   0.0    1.1  1  C09G4.2c    CE31158	WBGene00015650	locus:pkg-2	status:Confir
    1.8e-73  248.2   0.0    3.2e-73  247.4   0.0    1.3  1  E01H11.1a   CE30927	WBGene00004033	locus:pkc-2	status:Confir
    2.1e-73  248.0   0.0    3.7e-73  247.2   0.0    1.3  1  E01H11.1d   CE41783	WBGene00004033	locus:pkc-2	status:Confir
    6.4e-72  243.1   0.0    1.1e-71  242.4   0.0    1.3  1  F46F6.2a    CE31703	WBGene00009793	locus:pkn-1	Protein kinas
    8.2e-72  242.8   0.0    1.4e-71  242.0   0.0    1.3  1  F46F6.2b    CE43258	WBGene00009793	locus:pkn-1	status:Partia
    2.2e-71  241.4   0.1    2.8e-71  241.0   0.1    1.0  1  R04A9.7     CE41149	WBGene00044281	status:Partially_confirme
    2.2e-71  241.3   0.0    3.6e-71  240.7   0.0    1.2  1  B0545.1b    CE17354	WBGene00006599	locus:tpa-1	protein kinas
    2.9e-71  241.0   0.1    5.2e-71  240.2   0.1    1.3  1  E01H11.1b   CE30928	WBGene00004033	locus:pkc-2	status:Confir
    3.9e-71  240.6   0.0    6.3e-71  239.9   0.0    1.3  1  B0545.1a    CE17353	WBGene00006599	locus:tpa-1	protein kinas
    5.2e-71  240.2   0.1      1e-70  239.2   0.1    1.4  1  E01H11.1c   CE30929	WBGene00004033	locus:pkc-2	Protein kinas
    3.4e-64  217.7   0.6    9.2e-40  137.4   0.2    2.1  2  R11G1.4b    CE39616	WBGene00004727	locus:sax-1	status:Confir
    3.4e-64  217.7   0.6    9.3e-40  137.4   0.2    2.1  2  R11G1.4a    CE39615	WBGene00004727	locus:sax-1	protein kinas
    1.7e-63  215.4   0.0    2.5e-63  214.9   0.0    1.1  1  F09E5.1     CE02604	WBGene00004034	locus:pkc-3	Protein kinas
    1.1e-62  212.8   0.1    7.7e-50  170.5   0.0    2.0  2  C09G4.2b    CE31157	WBGene00015650	locus:pkg-2	status:Confir
    5.6e-62  210.4   0.0    6.4e-61  207.0   0.0    2.0  1  C10C6.1b    CE44446	WBGene00002192	locus:kin-4	status:Confir
    7.7e-62  210.0   0.0    8.2e-61  206.6   0.0    2.0  1  C10C6.1a    CE39132	WBGene00002192	locus:kin-4	serine\/threo
    1.1e-61  209.5   0.0    9.9e-61  206.3   0.0    2.0  1  C10C6.1c    CE44487	WBGene00002192	locus:kin-4	status:Partia
    1.1e-61  209.5   0.0      1e-60  206.3   0.0    2.0  1  C10C6.1d    CE44504	WBGene00002192	locus:kin-4	status:Partia
    1.6e-61  208.9   0.6      5e-39  134.9   0.2    2.1  2  T20F10.1    CE13844	WBGene00007047	locus:wts-1	Protein kinas
    3.3e-59  201.3   0.1    6.8e-59  200.3   0.0    1.4  1  C10H11.9    CE08098	WBGene00002694	locus:let-502	Rho-associa
    4.1e-58  197.7   0.0    5.5e-58  197.3   0.0    1.0  1  M03C11.1    CE03492	WBGene00010838	cAMP-dependant protein ki
    4.8e-55  187.6   0.0    4.8e-55  187.6   0.0    1.5  1  K08B12.5    CE30818	WBGene00006437	locus:mrck-1	serine\/thre
    1.2e-51  176.5   0.1    2.2e-51  175.6   0.0    1.4  1  W02B3.2     CE32946	WBGene00001709	locus:grk-2	G-protein cou
    2.6e-51  175.4   0.0    3.2e-51  175.1   0.0    1.0  1  B0207.4     CE24761	WBGene00000099	locus:air-2	protein kinas
    7.8e-49  167.2   0.0    1.1e-48  166.7   0.0    1.2  1  F19C6.1     CE01554	WBGene00001708	locus:grk-1	G protein-cou
    5.1e-46  158.0   0.0    5.9e-46  157.7   0.0    1.0  1  C09G4.2d    CE32576	WBGene00015650	locus:pkg-2	status:Confir
    7.6e-45  154.1   0.3    1.2e-44  153.5   0.2    1.1  1  H39E23.1e   CE44733	WBGene00003916	locus:par-1	status:Partia
      1e-44  153.7   0.3    1.5e-44  153.1   0.2    1.1  1  H39E23.1c   CE40085	WBGene00003916	locus:par-1	status:Partia
      1e-44  153.6   0.3    1.6e-44  153.0   0.2    1.1  1  H39E23.1b   CE27768	WBGene00003916	locus:par-1	status:Partia
    1.1e-44  153.6   0.3    1.6e-44  153.0   0.2    1.1  1  H39E23.1f   CE45159	WBGene00003916	locus:par-1	status:Partia
    1.1e-44  153.6   0.4    1.6e-44  153.0   0.3    1.1  1  H39E23.1g   CE45263	WBGene00003916	locus:par-1	status:Partia
    1.1e-44  153.5   0.3    1.7e-44  152.9   0.2    1.1  1  H39E23.1d   CE44808	WBGene00003916	locus:par-1	status:Partia
    1.2e-44  153.4   0.3    1.8e-44  152.8   0.2    1.1  1  H39E23.1a   CE23838	WBGene00003916	locus:par-1	serine\/threo
    1.2e-44  153.4   0.3    1.9e-44  152.8   0.2    1.1  1  H39E23.1j   CE46555	WBGene00003916	locus:par-1	status:Partia
    2.4e-43  149.2   0.0    3.4e-43  148.7   0.0    1.1  1  T01C8.1b    CE31223	WBGene00020142	locus:aak-2	status:Confir
    2.6e-43  149.1   0.1    3.8e-43  148.5   0.1    1.1  1  T01C8.1c    CE07458	WBGene00020142	locus:aak-2	status:Confir
    2.6e-43  149.1   0.0    3.7e-43  148.6   0.0    1.1  1  T01C8.1a    CE31222	WBGene00020142	locus:aak-2	ser\/thr-prot
    6.9e-43  147.7   0.0    1.3e-42  146.8   0.0    1.3  1  PAR2.3a     CE39167	WBGene00019801	locus:aak-1	Protein kinas
    7.7e-43  147.5   0.0      1e-42  147.1   0.0    1.0  1  F28C10.3    CE45606	WBGene00017898	protein kinase	status:Par
    7.2e-42  144.3   0.0    8.8e-42  144.0   0.0    1.0  1  K07C11.2    CE21025	WBGene00000098	locus:air-1	protein kinas
    1.2e-41  143.5   0.0    1.8e-41  143.0   0.0    1.1  1  F15A2.6b    CE40646	WBGene00004719	locus:sad-1	status:Partia
    1.3e-41  143.5   0.0    1.8e-41  143.0   0.0    1.1  1  R06A10.4    CE12518	WBGene00019911	protein kinase	status:Con
    1.5e-41  143.3   0.0    2.2e-41  142.7   0.0    1.1  1  F15A2.6a    CE28218	WBGene00004719	locus:sad-1	serine\/threo
    1.5e-41  143.3   0.0    1.9e-41  142.9   0.0    1.1  1  K07A9.2     CE25046	WBGene00000553	locus:cmk-1	ser\/thr prot
    2.3e-41  142.6   0.0    4.4e-41  141.7   0.0    1.4  1  C56G2.5     CE44964	WBGene00016980	Protein kinase	status:Par
    2.7e-41  142.4   0.0    1.6e-23   84.0   0.0    2.1  2  DC2.7a      CE44458	WBGene00017083	locus:kin-33	protein kina
    5.9e-40  138.0   0.3    8.7e-40  137.5   0.2    1.1  1  W03G1.6b    CE40474	WBGene00021012	locus:pig-1	status:Partia
      6e-40  138.0   0.3    8.8e-40  137.4   0.2    1.1  1  W03G1.6a    CE40473	WBGene00021012	locus:pig-1	protein kinas
    3.1e-39  135.7   0.0    3.8e-39  135.4   0.0    1.0  1  K11E8.1k    CE28060	WBGene00006779	locus:unc-43	Ca2+\/calmod
    3.1e-39  135.7   0.0    3.8e-39  135.4   0.0    1.0  1  K11E8.1l    CE28061	WBGene00006779	locus:unc-43	Ca2+\/calmod
    4.9e-39  135.0   0.0    6.2e-39  134.6   0.0    1.1  1  K11E8.1i    CE28059	WBGene00006779	locus:unc-43	calcium\/cal
    1.2e-38  133.7   0.0    1.6e-38  133.3   0.0    1.1  1  K11E8.1d    CE28054	WBGene00006779	locus:unc-43	Ca2+\/calmod
    1.4e-38  133.5   0.0      2e-38  133.0   0.0    1.1  1  K11E8.1f    CE28056	WBGene00006779	locus:unc-43	Ca2+\/calmod
    1.4e-38  133.5   0.0      2e-38  133.0   0.0    1.1  1  K11E8.1g    CE28057	WBGene00006779	locus:unc-43	Ca2+\/calmod
    1.5e-38  133.4   0.0    2.1e-38  132.9   0.0    1.1  1  K11E8.1e    CE28055	WBGene00006779	locus:unc-43	Ca2+\/calmod
    1.8e-38  133.2   0.0    2.5e-38  132.7   0.0    1.1  1  K11E8.1h    CE28058	WBGene00006779	locus:unc-43	Ca2+\/calmod
    1.8e-38  133.1   0.0    2.7e-38  132.6   0.0    1.1  1  K11E8.1r    CE45912	WBGene00006779	locus:unc-43	status:Parti
      1e-37  130.7   0.0    1.5e-37  130.1   0.0    1.2  1  Y71F9B.7    CE22877	WBGene00004043	locus:plk-2	status:Confir
    2.1e-37  129.6   0.0    3.1e-37  129.1   0.0    1.1  1  Y50D7A.3a   CE32982	WBGene00021753	status:Partially_confirme
    3.8e-37  128.8   0.0    4.7e-37  128.5   0.0    1.0  1  F32D8.1     CE41398	WBGene00009326	calcium\/calmodulin depen
    7.4e-37  127.8   0.1    1.4e-36  127.0   0.1    1.3  1  F58H12.1    CE28479	WBGene00002210	locus:kin-29	serine\/thre
      1e-36  127.4   0.0    1.3e-36  127.0   0.0    1.1  1  T08D2.7     CE28251	WBGene00011612	Forkhead-associated (FHA)
    2.4e-36  126.1   0.1    3.6e-36  125.6   0.0    1.2  1  T25E12.4d   CE46242	WBGene00012019	locus:dkf-2	status:Partia
    2.5e-36  126.1   0.1    3.8e-36  125.5   0.0    1.2  1  T25E12.4c   CE42507	WBGene00012019	locus:dkf-2	status:Partia
    3.1e-36  125.8   0.1    7.6e-36  124.5   0.1    1.4  1  F49C5.4     CE42460	WBGene00009867	serine\/threonine kinase 
    3.7e-36  125.5   0.1    5.6e-36  124.9   0.0    1.2  1  T25E12.4a   CE42484	WBGene00012019	locus:dkf-2	Phorbol ester
    4.8e-36  125.1   0.0    6.6e-36  124.7   0.0    1.1  1  Y60A3A.12   CE27297	WBGene00000499	locus:chk-2	status:Confir
    7.6e-36  124.5   0.0    1.1e-35  123.9   0.0    1.1  1  C14B9.4a    CE26649	WBGene00004042	locus:plk-1	Protein kinas
    1.3e-35  123.7   0.0      2e-35  123.1   0.0    1.1  1  Y79H2A.11   CE31133	WBGene00006993	locus:zyg-8	status:Confir
    1.6e-35  123.5   0.0    2.3e-35  122.9   0.0    1.1  1  C14B9.4b    CE30602	WBGene00004042	locus:plk-1	status:Confir
    3.3e-34  119.1   0.0      1e-23   84.6   0.0    2.3  2  H42K12.1b   CE28740	WBGene00003965	locus:pdk-1	status:Confir
    3.5e-34  119.0   0.0    9.9e-24   84.7   0.0    2.3  2  H42K12.1a   CE28739	WBGene00003965	locus:pdk-1	protein kinas
    7.4e-34  118.0   0.0    1.1e-33  117.3   0.0    1.2  1  C44C8.6b    CE33566	WBGene00007007	locus:mak-2	status:Confir
    1.2e-33  117.3   0.0    1.8e-33  116.6   0.0    1.2  1  C44C8.6a    CE17545	WBGene00007007	locus:mak-2	protein kinas
    1.2e-33  117.2   0.0    1.7e-33  116.8   0.0    1.1  1  C45B11.1b   CE40446	WBGene00006443	locus:pak-2	P21-Rho-bindi
    1.3e-33  117.2   0.0    1.7e-33  116.7   0.0    1.1  1  C45B11.1a   CE40445	WBGene00006443	locus:pak-2	serine\/threo
    4.4e-33  115.4   0.0    6.7e-33  114.8   0.0    1.1  1  W09C5.5     CE20167	WBGene00012352	locus:dkf-1	Phorbol ester
    1.6e-32  113.5   0.0    2.2e-32  113.1   0.0    1.1  1  F31E3.2b    CE30774	WBGene00017950	status:Confirmed	UniProt:
    1.7e-32  113.5   0.0    2.2e-32  113.1   0.0    1.1  1  F31E3.2a    CE30773	WBGene00017950	Protein kinase	status:Par
    4.7e-32  112.0   0.0    8.4e-32  111.2   0.0    1.3  1  B0496.3h    CE44339	WBGene00006814	locus:unc-82	status:Confi
    4.7e-32  112.0   0.0    8.5e-32  111.2   0.0    1.3  1  B0496.3g    CE44297	WBGene00006814	locus:unc-82	status:Confi
      5e-32  111.9   0.0    8.4e-32  111.2   0.0    1.2  1  B0496.3a    CE44329	WBGene00006814	locus:unc-82	ser\/thr pro
    5.4e-32  111.8   0.0    8.9e-32  111.1   0.0    1.2  1  B0496.3f    CE44278	WBGene00006814	locus:unc-82	status:Confi
    5.4e-32  111.8   0.0      9e-32  111.1   0.0    1.2  1  B0496.3d    CE44346	WBGene00006814	locus:unc-82	status:Confi
    5.6e-32  111.8   0.0    9.2e-32  111.1   0.0    1.2  1  B0496.3b    CE44280	WBGene00006814	locus:unc-82	status:Confi
    5.9e-32  111.7   0.0    1.1e-31  110.8   0.0    1.3  1  B0496.3e    CE44360	WBGene00006814	locus:unc-82	status:Confi
    8.9e-32  111.1   0.1    1.5e-31  110.3   0.0    1.3  1  ZK524.4     CE18454	WBGene00013994	serine\/threonine kinase	
    2.9e-31  109.4   0.0    4.6e-31  108.8   0.0    1.2  1  K12C11.4    CE40262	WBGene00003400	locus:dapk-1	ankyrin and 
    9.7e-31  107.7   0.0    4.3e-30  105.6   0.0    1.7  1  W04B5.5     CE20142	WBGene00021022	protein kinase	status:Con
    3.3e-30  105.9   0.0    4.2e-30  105.6   0.0    1.0  1  B0511.4     CE17343	WBGene00015230	locus:tag-344	protein kin
      6e-29  101.8   0.0      1e-28  101.1   0.0    1.2  1  Y39G10AR.3  CE37063	WBGene00021461	locus:nekl-1	status:Parti
    1.2e-28  100.9   0.0    1.5e-28  100.5   0.0    1.0  1  F19H6.1     CE31484	WBGene00008956	locus:nekl-3	serine\/thre
    1.4e-28  100.6   0.0    2.4e-28   99.8   0.0    1.3  1  F55G1.8     CE07285	WBGene00004044	locus:plk-3	protein kinas
    9.2e-28   97.9   0.0    1.3e-27   97.5   0.0    1.1  1  Y38F1A.10b  CE35656	WBGene00003144	locus:max-2	status:Partia
      1e-27   97.8   0.0    1.3e-27   97.4   0.0    1.0  1  C27D6.11    CE38691	WBGene00044388	status:Partially_confirme
    1.2e-27   97.5   0.0    1.5e-27   97.2   0.0    1.1  1  ZC581.1     CE15235	WBGene00022631	locus:nekl-2	ser\/thr-pro
    1.3e-27   97.4   0.0    1.5e-27   97.2   0.0    1.0  1  Y38H8A.4    CE18366	WBGene00012638	serine\/threonine kinase	
    1.9e-27   96.9   0.1    4.1e-27   95.8   0.1    1.5  1  ZC373.4     CE02377	WBGene00013869	calcium\/calmodulin depen
      2e-27   96.8   0.0      3e-27   96.2   0.0    1.1  1  Y38F1A.10a  CE40478	WBGene00003144	locus:max-2	Eukaryotic pr
    2.4e-27   96.5   0.0    3.6e-27   96.0   0.0    1.1  1  Y38F1A.10c  CE42477	WBGene00003144	locus:max-2	status:Partia
    5.9e-27   95.2   0.0    9.2e-27   94.6   0.0    1.2  1  Y60A3A.1    CE24516	WBGene00006786	locus:unc-51	serine\/thre
      6e-27   95.2   0.0      8e-27   94.8   0.0    1.1  1  C09B8.7c    CE33559	WBGene00003911	locus:pak-1	status:Confir
      6e-27   95.2   0.0    7.2e-27   95.0   0.0    1.0  1  Y38F1A.10d  CE46596	WBGene00003144	locus:max-2	status:Partia
    7.4e-27   94.9   0.0      1e-26   94.5   0.0    1.1  1  C09B8.7b    CE06792	WBGene00003911	locus:pak-1	status:Confir
    7.5e-27   94.9   0.0      1e-26   94.5   0.0    1.1  1  C09B8.7a    CE27670	WBGene00003911	locus:pak-1	Serine\/threo
    8.5e-27   94.7   0.1    2.5e-21   76.8   0.0    2.1  2  C05H8.1a    CE33594	WBGene00000518	locus:ckk-1	status:Confir
      9e-27   94.6   0.0    1.2e-26   94.3   0.0    1.0  1  R02C2.6     CE33152	WBGene00019817	status:Partially_confirme
      2e-26   93.5   0.1    4.2e-21   76.0   0.0    2.1  2  C05H8.1b    CE37082	WBGene00000518	locus:ckk-1	status:Partia
    7.4e-26   91.6   0.0      1e-25   91.2   0.0    1.1  1  C24A8.4     CE27082	WBGene00016038	locus:cst-2	status:Partia
    7.5e-26   91.6   0.0    1.1e-25   91.1   0.0    1.2  1  T19A5.2a    CE07510	WBGene00001526	locus:gck-1	serine\/threo
    1.1e-25   91.1   0.0    1.5e-25   90.6   0.0    1.1  1  F14H12.4a   CE39916	WBGene00017472	locus:cst-1	protein kinas
    1.1e-25   91.1   0.0    1.6e-25   90.6   0.0    1.1  1  F14H12.4b   CE39917	WBGene00017472	locus:cst-1	status:Confir
    1.3e-25   90.8   0.0      2e-25   90.2   0.0    1.2  1  T19A5.2b    CE28674	WBGene00001526	locus:gck-1	status:Partia
    1.3e-25   90.8   0.0    1.9e-25   90.3   0.0    1.1  1  K08F8.1a    CE03467	WBGene00010681	ribosomal S6 kinase	statu
    1.5e-25   90.6   0.0    2.3e-25   90.0   0.0    1.2  1  T19A5.2d    CE37048	WBGene00001526	locus:gck-1	status:Partia
    1.7e-25   90.4   0.0    2.3e-25   90.0   0.0    1.1  1  K08F8.1d    CE37257	WBGene00010681	status:Confirmed	UniProt:
    2.2e-25   90.1   0.0    9.2e-25   88.0   0.0    2.1  1  W06H8.8e    CE36725	WBGene00006436	locus:ttn-1	status:Partia
    2.2e-25   90.1   0.0    9.3e-25   88.0   0.0    2.1  1  W06H8.8g    CE36727	WBGene00006436	locus:ttn-1	status:Partia
    2.2e-25   90.1   0.0    9.3e-25   88.0   0.0    2.1  1  W06H8.8f    CE36726	WBGene00006436	locus:ttn-1	status:Partia
    3.3e-25   89.5   0.0    2.8e-14   53.6   0.0    2.2  2  C09D1.1c    CE34252	WBGene00006820	locus:unc-89	protein kina
    3.4e-25   89.5   0.0    2.8e-14   53.6   0.0    2.2  2  C09D1.1d    CE37701	WBGene00006820	locus:unc-89	status:Confi
    7.1e-25   88.4   0.0      9e-25   88.1   0.0    1.1  1  F18H3.5a    CE18608	WBGene00000406	locus:cdk-4	serine\/threo
    1.5e-24   87.3   0.0    2.7e-24   86.5   0.0    1.3  1  F59A6.1     CE44901	WBGene00003822	locus:nsy-1	Protein kinas
    2.2e-24   86.8   0.0    2.8e-24   86.5   0.0    1.1  1  DC2.7c      CE46760	WBGene00017083	locus:kin-33	status:Parti
    2.2e-24   86.8   0.0    3.1e-24   86.3   0.0    1.1  1  Y39H10A.7a  CE26076	WBGene00000498	locus:chk-1	status:Confir
    2.6e-24   86.5   0.0    3.7e-24   86.0   0.0    1.1  1  T17E9.1b    CE32936	WBGene00002201	locus:kin-18	status:Confi
    4.6e-24   85.8   0.1    7.3e-24   85.1   0.0    1.3  1  D1044.8     CE39141	WBGene00017033	locus:nekl-4	status:Parti
    1.2e-23   84.4   0.0    1.7e-13   51.0   0.0    2.3  2  C09D1.1f    CE37703	WBGene00006820	locus:unc-89	status:Parti
    1.3e-23   84.3   0.0    1.7e-23   83.9   0.0    1.1  1  R02C2.2     CE39025	WBGene00019815	locus:kin-34	protein kina
    1.4e-23   84.1   0.0    1.8e-13   50.9   0.0    2.3  2  C09D1.1b    CE34251	WBGene00006820	locus:unc-89	status:Parti
    1.5e-23   84.0   0.0    3.4e-23   82.9   0.0    1.5  1  T17E9.1a    CE01405	WBGene00002201	locus:kin-18	status:Confi
    1.7e-23   83.9   0.1    1.4e-22   80.9   0.1    2.3  1  R166.5a     CE40867	WBGene00011304	locus:mnk-1	serine\/threo
    1.7e-23   83.9   0.1    1.4e-22   80.9   0.1    2.3  1  R166.5b     CE40868	WBGene00011304	locus:mnk-1	status:Partia
    2.3e-23   83.4   0.0    3.5e-23   82.9   0.0    1.2  1  T19A5.2c    CE30181	WBGene00001526	locus:gck-1	status:Partia
    3.5e-23   82.8   0.2    5.9e-23   82.1   0.1    1.5  1  F18H3.5b    CE28918	WBGene00000406	locus:cdk-4	serine\/threo
    4.9e-23   82.4   0.0    7.8e-23   81.7   0.0    1.2  1  C07A9.3c    CE39220	WBGene00006579	locus:tlk-1	status:Confir
    5.4e-23   82.2   0.0      1e-22   81.3   0.0    1.3  1  ZK617.1e    CE44668	WBGene00006759	locus:unc-22	status:Parti
    5.6e-23   82.2   0.0    1.1e-22   81.3   0.0    1.3  1  ZK617.1c    CE40796	WBGene00006759	locus:unc-22	status:Parti
    5.6e-23   82.2   0.0      9e-23   81.5   0.0    1.2  1  C07A9.3a    CE36353	WBGene00006579	locus:tlk-1	serine\/threo
    5.7e-23   82.2   0.0    1.1e-22   81.2   0.0    1.3  1  ZK617.1a    CE33017	WBGene00006759	locus:unc-22	Fibronectin 
    5.9e-23   82.1   0.0    1.1e-22   81.2   0.0    1.3  1  ZK617.1d    CE44671	WBGene00006759	locus:unc-22	status:Parti
      6e-23   82.1   0.0    1.2e-22   81.1   0.0    1.3  1  ZK617.1b    CE33018	WBGene00006759	locus:unc-22	Fibronectin 
    7.1e-23   81.8   0.2    1.1e-22   81.2   0.2    1.2  1  C07A9.3d    CE46199	WBGene00006579	locus:tlk-1	status:Confir
    7.4e-23   81.8   0.1    1.3e-22   81.0   0.1    1.4  1  W02B12.12b  CE37051	WBGene00012207	status:Partially_confirme
    7.6e-23   81.7   0.5      1e-22   81.3   0.3    1.1  1  Y18D10A.5   CE21401	WBGene00001746	locus:gsk-3	Eukaryotic pr
    7.6e-23   81.7   0.2    1.1e-22   81.2   0.1    1.1  1  C44H4.6     CE08727	WBGene00008095	glycogen synthase kinase 
    7.9e-23   81.7   0.1    1.4e-22   80.8   0.1    1.4  1  W02B12.12a  CE21239	WBGene00012207	serine\/threonine kinase	
    8.4e-23   81.6   0.2    1.4e-22   80.9   0.2    1.2  1  C07A9.3b    CE36354	WBGene00006579	locus:tlk-1	status:Confir
    1.2e-22   81.1   0.1    1.7e-22   80.6   0.1    1.1  1  M04C9.5a    CE40815	WBGene00001121	locus:dyf-5	serine\/threo
    1.2e-22   81.0   0.1    1.9e-22   80.5   0.1    1.1  1  M04C9.5b    CE46107	WBGene00001121	locus:dyf-5	status:Confir
    1.3e-22   81.0   0.0    1.6e-22   80.6   0.0    1.1  1  K08F8.1c    CE35895	WBGene00010681	status:Confirmed	UniProt:
    1.5e-22   80.8   0.0    1.7e-22   80.6   0.0    1.1  1  K08F8.1e    CE37258	WBGene00010681	status:Confirmed	UniProt:
    1.7e-22   80.6   0.0    2.2e-22   80.2   0.0    1.1  1  T05G5.3     CE00315	WBGene00000405	locus:cdk-1	serine\/threo
    6.6e-22   78.7   0.0    8.9e-22   78.2   0.0    1.1  1  B0218.3     CE06686	WBGene00004055	locus:pmk-1	ser\/thr kina
    1.1e-21   78.0   0.0    1.4e-21   77.6   0.0    1.1  1  Y59A8B.14b  CE46046	WBGene00003919	locus:par-4	status:Confir
    1.3e-21   77.6   0.0    1.8e-21   77.2   0.0    1.1  1  F42G8.3b    CE34862	WBGene00004056	locus:pmk-2	status:Partia
    1.7e-21   77.3   0.0    2.3e-21   76.9   0.0    1.1  1  Y59A8B.14c  CE46081	WBGene00003919	locus:par-4	status:Confir
    1.9e-21   77.1   0.0    2.7e-21   76.7   0.0    1.1  1  Y59A8B.14a  CE27410	WBGene00003919	locus:par-4	serine-threon
    3.1e-21   76.5   0.0    4.7e-21   75.8   0.0    1.2  1  ZC404.9     CE07599	WBGene00022603	locus:gck-2	serine\/threo
    7.6e-21   75.2   0.0    1.4e-20   74.3   0.0    1.3  1  C04A11.3    CE07905	WBGene00007287	locus:gck-4	serine\/threo
    1.9e-20   73.9   0.0    2.9e-20   73.3   0.0    1.2  1  C05D10.2c   CE30422	WBGene00015478	status:Confirmed	UniProt:
    2.3e-20   73.6   0.0    2.7e-20   73.4   0.0    1.1  1  Y43D4A.6    CE21879	WBGene00012792	status:Partially_confirme
    2.4e-20   73.5   0.0      3e-20   73.2   0.0    1.1  1  K08F8.1b    CE32906	WBGene00010681	status:Confirmed	UniProt:
      3e-20   73.2   0.0    4.1e-20   72.7   0.0    1.1  1  Y54E10BL.6  CE25437	WBGene00003186	locus:mek-2	protein kinas
    3.7e-20   72.9   0.0    5.8e-20   72.3   0.0    1.2  1  C05D10.2a   CE29020	WBGene00015478	status:Confirmed	UniProt:
    5.3e-20   72.4   0.1    8.1e-20   71.8   0.1    1.2  1  T25B9.4     CE06503	WBGene00012010	Src homology domain 2, pr
    5.5e-20   72.3   0.1    7.8e-20   71.8   0.1    1.1  1  ZC416.4     CE34622	WBGene00002188	locus:kgb-2	protein kinas
    7.2e-20   71.9   0.0      1e-19   71.5   0.0    1.2  1  Y39H10A.7b  CE33867	WBGene00000498	locus:chk-1	status:Confir
    1.6e-19   70.8   0.0    2.3e-19   70.3   0.0    1.1  1  F43C1.2a    CE01583	WBGene00003401	locus:mpk-1	serine\/threo
    2.1e-19   70.4   0.0    2.7e-19   70.1   0.0    1.1  1  F42G10.2    CE10328	WBGene00003368	locus:mkk-4	serine\/threo
    2.4e-19   70.2   0.0    3.5e-19   69.7   0.0    1.1  1  F43C1.2b    CE24971	WBGene00003401	locus:mpk-1	serine\/threo
      3e-19   69.9   0.2    5.2e-19   69.1   0.2    1.3  1  T07A9.3     CE29466	WBGene00002187	locus:kgb-1	protein kinas
    3.9e-19   69.5   0.0    5.8e-19   69.0   0.0    1.2  1  F20B6.8a    CE04430	WBGene00001994	locus:hpk-1	serine\/threo
    4.1e-19   69.5   0.0    6.1e-19   68.9   0.0    1.2  1  F20B6.8b    CE30961	WBGene00001994	locus:hpk-1	status:Partia
    4.3e-19   69.4   0.0    6.4e-19   68.8   0.0    1.1  1  F20B6.8c    CE30962	WBGene00001994	locus:hpk-1	status:Partia
    5.8e-19   69.0   0.0    8.9e-19   68.4   0.0    1.1  1  ZC504.4d    CE32767	WBGene00003247	locus:mig-15	status:Parti
    5.9e-19   69.0   0.0      9e-19   68.3   0.0    1.1  1  ZC504.4b    CE25673	WBGene00003247	locus:mig-15	status:Parti
    5.9e-19   68.9   0.0    9.1e-19   68.3   0.0    1.1  1  ZC504.4a    CE25672	WBGene00003247	locus:mig-15	serine\/thre
      6e-19   68.9   0.0    9.2e-19   68.3   0.0    1.1  1  ZC504.4c    CE28273	WBGene00003247	locus:mig-15	status:Parti
      1e-18   68.2   0.1    1.5e-18   67.6   0.0    1.1  1  ZK593.9     CE06630	WBGene00014005	tyrosine-protein kinase	s
      1e-18   68.1   0.0    1.2e-18   68.0   0.0    1.1  1  R02C2.1     CE33150	WBGene00019814	protein kinase	status:Con
      1e-18   68.1   0.0    1.7e-18   67.4   0.0    1.2  1  F17E5.1a    CE27131	WBGene00002991	locus:lin-2	MAGUK protein
    1.4e-18   67.7   0.0      2e-18   67.2   0.0    1.1  1  Y48G1C.2    CE34405	WBGene00000812	locus:csk-1	status:Confir
    1.6e-18   67.5   0.0      3e-18   66.6   0.0    1.3  1  F42G8.4     CE29318	WBGene00004057	locus:pmk-3	protein kinas
    1.9e-18   67.3   0.0    2.4e-18   67.0   0.0    1.1  1  F23C8.8     CE20717	WBGene00017737	protein kinase	status:Con
      2e-18   67.2   0.3      3e-18   66.6   0.2    1.2  1  F49E11.1d   CE39735	WBGene00003150	locus:mbk-2	status:Confir
    2.1e-18   67.1   0.0    2.9e-18   66.6   0.0    1.1  1  Y39G10AL.3  CE30320	WBGene00000408	locus:cdk-7	status:Confir
    2.2e-18   67.1   0.3    3.4e-18   66.4   0.2    1.2  1  F49E11.1e   CE39938	WBGene00003150	locus:mbk-2	status:Confir
    2.3e-18   67.0   0.3    3.5e-18   66.4   0.2    1.2  1  F49E11.1a   CE05897	WBGene00003150	locus:mbk-2	serine\/threo
    2.6e-18   66.9   0.0    3.8e-18   66.3   0.0    1.2  1  T04B2.2a    CE03609	WBGene00001487	locus:frk-1	status:Confir
    3.3e-18   66.5   0.0    5.2e-18   65.8   0.0    1.2  1  T04B2.2b    CE44686	WBGene00001487	locus:frk-1	Src homology 
    3.6e-18   66.3   0.0      7e-18   65.4   0.0    1.4  1  T06C10.3    CE04901	WBGene00020289	status:Partially_confirme
    4.1e-18   66.2   0.0    5.4e-18   65.8   0.0    1.1  1  Y42A5A.4c   CE45413	WBGene00012779	status:Partially_confirme
    4.3e-18   66.1   0.0    6.8e-18   65.5   0.0    1.3  1  E02D9.1a    CE27902	WBGene00017098	protein kinase	status:Par
    5.3e-18   65.8   0.0    8.2e-18   65.2   0.0    1.2  1  F59E12.2    CE28571	WBGene00006988	locus:zyg-1	status:Confir
    5.6e-18   65.7   0.3    8.7e-18   65.1   0.2    1.2  1  F49E11.1c   CE23751	WBGene00003150	locus:mbk-2	status:Confir
    5.9e-18   65.7   0.3    9.1e-18   65.0   0.2    1.2  1  F49E11.1b   CE19878	WBGene00003150	locus:mbk-2	serine\/threo
    6.6e-18   65.5   0.0    9.1e-18   65.0   0.0    1.1  1  Y42A5A.4b   CE45389	WBGene00012779	status:Partially_confirme
    1.2e-17   64.6   0.0    1.6e-17   64.2   0.0    1.1  1  K03E5.3     CE36652	WBGene00019362	locus:cdk-2	protein kinas
    1.4e-17   64.4   0.1    2.9e-17   63.4   0.1    1.4  1  T04C10.1    CE33442	WBGene00003149	locus:mbk-1	serine\/threo
    1.4e-17   64.4   0.0      2e-17   63.9   0.0    1.1  1  H01G02.2    CE35567	WBGene00010349	locus:dyf-18	serine\/thre
    2.7e-17   63.5   0.2    6.6e-16   58.9   0.1    2.0  1  F42G8.3a    CE31695	WBGene00004056	locus:pmk-2	protein kinas
    3.2e-17   63.3   0.0    4.8e-17   62.7   0.0    1.3  1  F01D4.3     CE40324	WBGene00008487	tyrosine-protein kinase (
    3.2e-17   63.3   0.1    3.9e-17   63.0   0.1    1.1  1  Y42A5A.4a   CE20258	WBGene00012779	Eukaryotic protein kinase
    3.4e-17   63.2   0.0    5.1e-17   62.6   0.0    1.2  1  B0495.2     CE01761	WBGene00015203	CDC2	status:Partially_con
    8.5e-17   61.8   0.1    1.5e-16   61.1   0.0    1.3  1  B0414.7a    CE07737	WBGene00003472	locus:mtk-1	protein kinas
    8.5e-17   61.8   0.1    1.5e-16   61.1   0.0    1.3  1  B0414.7b    CE27573	WBGene00003472	locus:mtk-1	status:Partia
      1e-16   61.6   0.0    1.4e-16   61.1   0.0    1.2  1  C03B1.5     CE37605	WBGene00015376	protein kinase	status:Con
    1.1e-16   61.5   0.0    2.6e-16   60.2   0.0    1.5  1  C07G1.3a    CE06779	WBGene00003961	locus:pct-1	ser\/thr prot
    1.2e-16   61.4   0.6    1.2e-16   61.4   0.4    1.6  1  F22D6.5b    CE45514	WBGene00004186	locus:prpf-4	status:Parti
    1.2e-16   61.3   0.0    1.5e-16   61.0   0.0    1.1  1  F57B9.8     CE29411	WBGene00018999	putative protein tyrosine
    1.3e-16   61.3   0.6    1.3e-16   61.3   0.4    1.5  1  F22D6.5a    CE05686	WBGene00004186	locus:prpf-4	serine\/thre
    1.3e-16   61.2   0.1    5.3e-16   59.2   0.1    1.8  1  F09C12.2    CE32359	WBGene00017277	Ser\/Thr protein kinase	s
    1.5e-16   61.0   0.0    2.6e-16   60.2   0.0    1.3  1  Y59A8B.23c  CE46529	WBGene00013355	locus:gck-3	status:Confir
      2e-16   60.7   0.0    3.3e-16   59.9   0.0    1.3  1  Y59A8B.23a  CE38123	WBGene00013355	locus:gck-3	status:Confir
    2.1e-16   60.5   0.0    3.2e-16   59.9   0.0    1.2  1  C46C2.1b    CE37332	WBGene00006941	locus:wnk-1	serine\/threo
    2.1e-16   60.5   0.0    3.2e-16   59.9   0.0    1.2  1  C46C2.1e    CE46553	WBGene00006941	locus:wnk-1	status:Partia
    2.1e-16   60.5   0.0    3.2e-16   59.9   0.0    1.2  1  C46C2.1h    CE46797	WBGene00006941	locus:wnk-1	status:Partia
    2.1e-16   60.5   0.0    3.2e-16   59.9   0.0    1.2  1  C46C2.1k    CE46763	WBGene00006941	locus:wnk-1	status:Partia
    2.1e-16   60.5   0.0    3.5e-16   59.8   0.0    1.2  1  C07G1.3c    CE32571	WBGene00003961	locus:pct-1	status:Confir
    2.2e-16   60.5   0.0    3.3e-16   59.9   0.0    1.2  1  W06F12.1c   CE29478	WBGene00003048	locus:lit-1	status:Confir
    2.3e-16   60.4   0.0    3.6e-16   59.8   0.0    1.2  1  C46C2.1c    CE46706	WBGene00006941	locus:wnk-1	status:Partia
    2.3e-16   60.4   0.0    3.6e-16   59.8   0.0    1.2  1  C46C2.1f    CE46627	WBGene00006941	locus:wnk-1	status:Partia
    2.3e-16   60.4   0.0    3.6e-16   59.8   0.0    1.2  1  C46C2.1i    CE46749	WBGene00006941	locus:wnk-1	status:Partia
    2.3e-16   60.4   0.0    3.6e-16   59.8   0.0    1.2  1  C46C2.1l    CE46557	WBGene00006941	locus:wnk-1	status:Partia
    2.3e-16   60.4   0.0    3.9e-16   59.7   0.0    1.2  1  C07G1.3b    CE29073	WBGene00003961	locus:pct-1	status:Confir
    2.4e-16   60.4   0.0    3.7e-16   59.8   0.0    1.2  1  W06F12.1e   CE37161	WBGene00003048	locus:lit-1	status:Confir
    2.4e-16   60.4   0.0    3.7e-16   59.7   0.0    1.2  1  C46C2.1a    CE37331	WBGene00006941	locus:wnk-1	serine\/threo
    2.4e-16   60.4   0.0    3.7e-16   59.7   0.0    1.2  1  C46C2.1d    CE46603	WBGene00006941	locus:wnk-1	status:Partia
    2.4e-16   60.4   0.0    3.7e-16   59.7   0.0    1.2  1  C46C2.1g    CE46722	WBGene00006941	locus:wnk-1	status:Partia
    2.4e-16   60.4   0.0    3.8e-16   59.7   0.0    1.2  1  C46C2.1m    CE46636	WBGene00006941	locus:wnk-1	status:Partia
    2.4e-16   60.4   0.0    3.7e-16   59.7   0.0    1.2  1  C46C2.1j    CE46831	WBGene00006941	locus:wnk-1	status:Partia
    2.4e-16   60.3   0.0    3.8e-16   59.7   0.0    1.2  1  Y106G6A.1   CE19294	WBGene00013694	serine\/threonine kinase	
    2.5e-16   60.3   0.0    3.6e-16   59.8   0.0    1.2  1  B0478.1b    CE30123	WBGene00002178	locus:jnk-1	status:Confir
    2.5e-16   60.3   0.0    3.8e-16   59.7   0.0    1.2  1  W06F12.1b   CE29477	WBGene00003048	locus:lit-1	status:Confir
    3.8e-16   59.7   0.1    5.2e-16   59.3   0.0    1.2  1  VZC374L.1   CE16527	WBGene00012162	serine\/threonine kinase	
    4.3e-16   59.5   0.0    6.6e-16   58.9   0.0    1.2  1  B0478.1a    CE27574	WBGene00002178	locus:jnk-1	MAP kinase	st
    4.6e-16   59.4   0.0    7.1e-16   58.8   0.0    1.2  1  W06F12.1d   CE37160	WBGene00003048	locus:lit-1	status:Confir
    4.6e-16   59.4   0.0    6.8e-16   58.9   0.0    1.1  1  ZC123.4a    CE40321	WBGene00022519	protein kinase	status:Con
    5.1e-16   59.3   0.0    8.2e-16   58.6   0.0    1.2  1  W06F12.1a   CE29476	WBGene00003048	locus:lit-1	serine\/threo
    5.6e-16   59.2   0.0    7.8e-16   58.7   0.0    1.1  1  R05H5.4     CE02291	WBGene00011039	tyrosine-protein kinase (
    6.5e-16   58.9   0.0    2.8e-15   56.9   0.0    1.8  1  Y116A8C.24  CE23332	WBGene00013801	status:Partially_confirme
    7.5e-16   58.7   0.0    9.2e-16   58.4   0.0    1.1  1  T27E9.3     CE21213	WBGene00000407	locus:cdk-5	serine\/threo
      8e-16   58.7   0.3    1.1e-15   58.2   0.2    1.2  1  C01C4.3a    CE03889	WBGene00015293	status:Confirmed	UniProt:
    8.3e-16   58.6   0.2    1.1e-15   58.1   0.1    1.1  1  F26E4.5     CE32638	WBGene00009160	Src homology domain 2, ty
    8.7e-16   58.5   0.0    3.7e-15   56.5   0.0    1.9  1  Y116A8C.38a CE33848	WBGene00013811	status:Partially_confirme
    8.7e-16   58.5   0.0    1.1e-15   58.2   0.0    1.0  1  DC2.7b      CE27899	WBGene00017083	locus:kin-33	status:Confi
    8.8e-16   58.5   0.0      4e-15   56.4   0.0    1.9  1  Y116A8C.38b CE46753	WBGene00013811	status:Partially_confirme
    8.9e-16   58.5   0.4    1.3e-15   58.0   0.3    1.2  1  C01C4.3b    CE30846	WBGene00015293	serine\/threonine protein
      9e-16   58.5   0.0      1e-15   58.3   0.0    1.1  1  E02D9.1d    CE31336	WBGene00017098	status:Confirmed	UniProt:
    1.5e-15   57.8   0.0    2.3e-15   57.1   0.0    1.2  1  F33E2.2c    CE36155	WBGene00001008	locus:dlk-1	status:Confir
    1.5e-15   57.8   0.1      1e-13   51.8   0.0    2.6  2  T21G5.1     CE13888	WBGene00020659	tyrosine-protein kinase	s
      2e-15   57.3   0.0    2.8e-15   56.9   0.0    1.1  1  F35C8.3     CE24941	WBGene00002177	locus:jkk-1	status:Confir
    2.6e-15   56.9   0.0    4.2e-15   56.3   0.0    1.2  1  K08A8.1a    CE30816	WBGene00003185	locus:mek-1	Map kinase ki
      3e-15   56.8   0.0    4.7e-15   56.1   0.0    1.2  1  F33E2.2d    CE23702	WBGene00001008	locus:dlk-1	status:Partia
    3.4e-15   56.6   0.0    5.3e-15   55.9   0.0    1.2  1  F33E2.2b    CE36154	WBGene00001008	locus:dlk-1	status:Partia
    3.4e-15   56.6   0.0    5.4e-15   55.9   0.0    1.2  1  F33E2.2a    CE36153	WBGene00001008	locus:dlk-1	Eukaryotic pr
    5.4e-15   55.9   0.0    6.7e-15   55.6   0.0    1.0  1  R03G5.2     CE31210	WBGene00004758	locus:sek-1	SER\/THR-prot
    5.6e-15   55.9   0.0    9.3e-15   55.1   0.0    1.4  1  Y59A8B.23b  CE43021	WBGene00013355	locus:gck-3	status:Confir
    6.6e-15   55.6   0.0    1.2e-14   54.8   0.0    1.3  1  W06B3.2d    CE38984	WBGene00004859	locus:sma-5	status:Partia
    7.4e-15   55.5   0.0    1.3e-14   54.7   0.0    1.3  1  W06B3.2b    CE31630	WBGene00004859	locus:sma-5	status:Partia
    7.6e-15   55.4   0.0    1.1e-14   54.9   0.0    1.2  1  ZC123.4c    CE37593	WBGene00022519	status:Partially_confirme
    7.7e-15   55.4   0.0    1.4e-14   54.6   0.0    1.3  1  W06B3.2a    CE31629	WBGene00004859	locus:sma-5	serine\/threo
    8.2e-15   55.3   0.0    1.5e-14   54.5   0.0    1.3  1  W06B3.2c    CE39526	WBGene00004859	locus:sma-5	status:Partia
    9.8e-15   55.1   0.0    1.4e-14   54.5   0.0    1.1  1  ZC504.3     CE40176	WBGene00013917	serine\/threonine kinase 
    1.3e-14   54.7   0.0    1.7e-14   54.3   0.0    1.1  1  F45H7.4     CE31517	WBGene00004183	locus:prk-2	serine\/threo
    1.6e-14   54.4   0.0    2.4e-14   53.8   0.0    1.2  1  ZC123.4b    CE40322	WBGene00022519	status:Partially_confirme
    2.5e-14   53.7   0.0    4.5e-14   52.9   0.0    1.3  1  R13F6.6c    CE45943	WBGene00006971	locus:zak-1	status:Confir
    3.6e-14   53.2   0.2      5e-14   52.7   0.2    1.2  1  C12D8.10c   CE31304	WBGene00000102	locus:akt-1	status:Confir
    4.2e-14   53.0   0.5    6.7e-13   49.0   0.3    2.0  1  E02H4.3b    CE31463	WBGene00006517	locus:tag-172	status:Part
    5.8e-14   52.5   0.0    6.4e-14   52.4   0.0    1.1  1  R151.4a     CE00747	WBGene00020108	status:Partially_confirme
    6.7e-14   52.3   0.0    9.4e-14   51.8   0.0    1.2  1  T07F12.4    CE28650	WBGene00020324	Serine\/Threonine protein
    6.9e-14   52.3   0.3    1.5e-13   51.1   0.2    1.5  1  C04G6.1b    CE32111	WBGene00003402	locus:mpk-2	status:Confir
    7.9e-14   52.1   0.1    1.1e-13   51.6   0.1    1.1  1  Y106G6D.4   CE36225	WBGene00013701	serine\/threonine kinase	
    9.9e-14   51.8   0.0    1.9e-13   50.8   0.0    1.3  1  C09D1.1g    CE37704	WBGene00006820	locus:unc-89	status:Parti
    1.1e-13   51.6   0.1    1.4e-13   51.3   0.1    1.1  1  C18H7.4     CE40909	WBGene00015994	protein kinase	status:Con
    1.1e-13   51.6   0.0    1.5e-13   51.2   0.0    1.1  1  Y52D3.1a    CE19223	WBGene00013132	locus:strd-1	serine\/thre
    1.3e-13   51.4   0.0    1.9e-13   50.8   0.0    1.2  1  T13H10.1    CE06444	WBGene00002193	locus:kin-5	Src homology 
    1.4e-13   51.3   0.3    3.4e-13   50.0   0.2    1.6  1  C04G6.1a    CE31290	WBGene00003402	locus:mpk-2	Ser\/Thr prot
    1.5e-13   51.2   0.3      3e-13   50.2   0.2    1.4  1  C04G6.1c    CE36972	WBGene00003402	locus:mpk-2	status:Confir
    2.3e-13   50.6   0.0    3.7e-13   49.9   0.0    1.2  1  W01B6.5     CE35632	WBGene00012172	tyrosine-protein kinase	s
    2.4e-13   50.5   0.0    4.9e-13   49.5   0.0    1.4  1  PAR2.3b     CE39168	WBGene00019801	locus:aak-1	status:Confir
    2.6e-13   50.4   0.0    5.1e-13   49.4   0.0    1.4  1  M79.1c      CE31572	WBGene00000018	locus:abl-1	status:Partia
    2.6e-13   50.4   0.0    5.2e-13   49.4   0.0    1.4  1  M79.1b      CE31571	WBGene00000018	locus:abl-1	status:Partia
    2.7e-13   50.3   0.0    5.2e-13   49.4   0.0    1.4  1  M79.1a      CE31570	WBGene00000018	locus:abl-1	Src homology 
    2.7e-13   50.3   0.0    3.9e-13   49.8   0.0    1.2  1  Y105C5A.24  CE36218	WBGene00013643	status:Partially_confirme
    2.7e-13   50.3   0.0    4.2e-13   49.7   0.0    1.1  1  T25B9.5     CE06504	WBGene00012011	Src homology domain 2, pr
    3.2e-13   50.1   0.0    5.4e-13   49.3   0.0    1.2  1  K08A8.1b    CE34335	WBGene00003185	locus:mek-1	status:Partia
    3.4e-13   50.0   0.1    4.9e-13   49.5   0.1    1.2  1  R11E3.1     CE37268	WBGene00020003	protein kinase	status:Par
    3.9e-13   49.8   0.4    4.4e-12   46.4   0.3    2.0  1  E02H4.3a    CE31462	WBGene00006517	locus:tag-172	serine\/thr
      4e-13   49.8   0.0    5.8e-13   49.2   0.0    1.1  1  C49C3.10b   CE44547	WBGene00008200	status:Confirmed	UniProt:
    4.2e-13   49.7   0.1    4.7e-13   49.5   0.1    1.0  1  K11E8.1b    CE28052	WBGene00006779	locus:unc-43	calcium\/cal
    5.6e-13   49.3   0.0    8.1e-13   48.8   0.0    1.1  1  C49C3.10a   CE23605	WBGene00008200	serine\/threonine kinase 
    7.3e-13   48.9   0.2      1e-12   48.4   0.2    1.1  1  ZK622.1     CE05098	WBGene00022780	tyrosine-protein kinase	s
    8.1e-13   48.8   0.1    1.2e-12   48.2   0.1    1.2  1  F21F3.2     CE09532	WBGene00017672	ser\/thr-protein kinase	s
    8.2e-13   48.7   0.0    1.2e-12   48.2   0.0    1.1  1  Y69E1A.3    CE44526	WBGene00013475	Eukaryotic protein kinase
    8.5e-13   48.7   0.0    1.3e-12   48.1   0.0    1.2  1  W08D2.8     CE35637	WBGene00002204	locus:kin-21	tyrosine-pro
    1.3e-12   48.0   0.0    2.1e-12   47.4   0.0    1.2  1  F22D6.1     CE05682	WBGene00002198	locus:kin-14	Src homology
    1.4e-12   48.0   0.0    9.2e-12   45.3   0.0    1.9  1  ZC449.3a    CE29622	WBGene00022613	map kinase kinase, 3beta-
    1.8e-12   47.7   0.0    2.9e-12   46.9   0.0    1.2  1  F09B12.6    CE26710	WBGene00001468	locus:flr-4	protein kinas
    1.9e-12   47.5   0.0    2.8e-12   47.0   0.0    1.2  1  K07F5.4     CE44912	WBGene00002206	locus:kin-24	tyrosine-pro
      2e-12   47.5   0.0    2.2e-12   47.4   0.0    1.0  1  C09B8.7e    CE33561	WBGene00003911	locus:pak-1	status:Confir
      2e-12   47.5   0.0    1.3e-11   44.8   0.0    1.9  1  ZC449.3b    CE31262	WBGene00022613	status:Confirmed	UniProt:
    4.5e-12   46.3   0.0    1.4e-11   44.7   0.0    1.7  1  Y38E10A.8   CE46550	WBGene00012586	status:Partially_confirme
    5.2e-12   46.1   0.0    7.8e-12   45.5   0.0    1.1  1  C01C7.1b    CE43742	WBGene00000186	locus:ark-1	status:Partia
    5.3e-12   46.1   0.0    7.9e-12   45.5   0.0    1.1  1  C01C7.1a    CE26967	WBGene00000186	locus:ark-1	Src homology 
    5.6e-12   46.0   0.0    6.7e-12   45.7   0.0    1.1  1  ZC581.7     CE28168	WBGene00022634	protein-tyrosine kinase	s
    6.5e-12   45.8   0.2    1.6e-11   44.5   0.1    1.5  1  F39H11.3    CE32409	WBGene00000409	locus:cdk-8	serine\/threo
    6.8e-12   45.7   0.0    8.4e-12   45.4   0.0    1.1  1  F35C8.2     CE45636	WBGene00018035	status:Partially_confirme
    7.5e-12   45.6   0.0      9e-12   45.3   0.0    1.1  1  F35C8.1     CE45672	WBGene00018034	status:Partially_confirme
    7.8e-12   45.5   0.0    1.5e-11   44.6   0.0    1.4  1  F22B3.8     CE44460	WBGene00009039	tyrosine-protein kinase	s
    8.2e-12   45.5   1.7    1.3e-11   44.8   1.2    1.4  1  B0205.7     CE17321	WBGene00002191	locus:kin-3	casein kinase
    8.8e-12   45.4   0.0    1.4e-11   44.7   0.0    1.2  1  C24A1.3b    CE37093	WBGene00016030	status:Confirmed	UniProt:
    1.2e-11   45.0   0.0    1.6e-11   44.5   0.0    1.1  1  W04G5.6     CE45457	WBGene00002205	locus:kin-23	status:Parti
    1.3e-11   44.8   0.1    1.8e-11   44.3   0.0    1.2  1  F53G12.6    CE29331	WBGene00004962	locus:spe-8	protein-tyros
    1.5e-11   44.6   0.1    2.7e-11   43.8   0.1    1.3  1  ZK1067.1b   CE42891	WBGene00002299	locus:let-23	status:Confi
    1.6e-11   44.5   0.1    2.9e-11   43.7   0.1    1.3  1  ZK1067.1a   CE03840	WBGene00002299	locus:let-23	tyrosine-pro
    1.7e-11   44.4   0.1    2.9e-11   43.6   0.1    1.3  1  ZK1067.1c   CE42910	WBGene00002299	locus:let-23	status:Parti
    2.1e-11   44.1   0.0      3e-11   43.6   0.0    1.1  1  C25A8.5     CE08385	WBGene00016085	protein-tyrosine kinase	s
    3.9e-11   43.2   0.0    5.8e-11   42.7   0.0    1.2  1  Y92H12A.1   CE39993	WBGene00005077	locus:src-1	status:Confir
    4.4e-11   43.1   0.1      8e-11   42.2   0.1    1.3  1  C35E7.10a   CE17523	WBGene00016462	protein kinase	status:Con
    5.2e-11   42.8   0.0    7.7e-11   42.3   0.0    1.2  1  F23C8.7     CE20716	WBGene00017736	protein kinase	status:Par
    6.6e-11   42.5   0.2    9.1e-11   42.0   0.1    1.2  1  C55C3.4     CE06991	WBGene00016954	tyrosine-protein kinase	s
    7.2e-11   42.4   0.1    1.2e-10   41.6   0.0    1.2  1  T14E8.1c    CE37148	WBGene00020504	status:Confirmed	UniProt:
    7.3e-11   42.3   0.1    1.2e-10   41.6   0.0    1.2  1  T14E8.1b    CE29341	WBGene00020504	status:Confirmed	UniProt:
      8e-11   42.2   0.1    1.3e-10   41.5   0.0    1.2  1  T14E8.1a    CE28667	WBGene00020504	protein-tyrosine kinase	s
    9.5e-11   42.0   0.0    1.8e-10   41.1   0.0    1.4  1  F08F1.1a    CE09248	WBGene00002195	locus:kin-9	protein-tyosi
      1e-10   41.9   0.0    1.7e-10   41.1   0.0    1.3  1  W04G5.10    CE27218	WBGene00012270	status:Partially_confirme
    1.3e-10   41.5   0.0      2e-10   40.9   0.0    1.2  1  M176.6b     CE30290	WBGene00002199	locus:kin-15	tyrosine-pro
    1.4e-10   41.4   0.0    2.2e-10   40.7   0.0    1.2  1  C24A1.3a    CE27723	WBGene00016030	status:Partially_confirme
    1.6e-10   41.3   0.1    2.7e-10   40.5   0.0    1.4  1  R03D7.5     CE35899	WBGene00010991	serine\/threonine kinase	
    1.6e-10   41.2   0.0    2.7e-10   40.5   0.0    1.3  1  F08F1.1c    CE46045	WBGene00002195	locus:kin-9	status:Partia
    1.6e-10   41.2   0.1    2.2e-10   40.7   0.1    1.3  1  F38E1.3     CE04522	WBGene00018178	serine \/threonine-protei
    1.7e-10   41.2   0.0      3e-10   40.3   0.0    1.3  1  F08F1.1b    CE29751	WBGene00002195	locus:kin-9	status:Partia
    1.7e-10   41.1   0.0    2.7e-10   40.5   0.0    1.2  1  M176.6a     CE12470	WBGene00002199	locus:kin-15	tyrosine-pro
    2.2e-10   40.8   0.0    3.4e-10   40.1   0.0    1.3  1  F52F12.3    CE24994	WBGene00003396	locus:mom-4	tyrosine-prot
    2.4e-10   40.6   0.1    3.5e-10   40.1   0.0    1.1  1  T06C10.6    CE04904	WBGene00002208	locus:kin-26	tyosine-prot
    2.4e-10   40.6   0.0    3.9e-10   39.9   0.0    1.2  1  B0285.1a    CE31401	WBGene00007135	locus:cdtl-7	serine\/thre
    2.4e-10   40.6   0.0    3.9e-10   39.9   0.0    1.2  1  B0285.1c    CE44020	WBGene00007135	locus:cdtl-7	status:Parti
    2.5e-10   40.6   0.0      4e-10   39.9   0.0    1.2  1  B0285.1b    CE44061	WBGene00007135	locus:cdtl-7	status:Parti
    5.9e-10   39.4   0.0    7.8e-10   39.0   0.0    1.1  1  C06E8.3c    CE30484	WBGene00004182	locus:prk-1	status:Confir
    6.5e-10   39.2   0.0      9e-10   38.7   0.0    1.2  1  Y51B9A.9    CE19219	WBGene00013091	serine\/threonine kinase	
    7.1e-10   39.1   0.0    1.1e-09   38.5   0.0    1.3  1  H25P06.2a   CE37838	WBGene00000410	locus:cdk-9	serine\/threo
    8.8e-10   38.8   0.0    1.3e-09   38.2   0.0    1.3  1  H25P06.2b   CE37839	WBGene00000410	locus:cdk-9	serine\/threo
    9.5e-10   38.7   0.1    1.3e-09   38.2   0.0    1.2  1  C36B7.1     CE04172	WBGene00016464	CDC2\/CDC28 subfamily of 
    9.5e-10   38.7   0.0    1.4e-09   38.1   0.0    1.2  1  F11E6.8b    CE43537	WBGene00008711	status:Partially_confirme
    1.4e-09   38.1   0.0    2.8e-09   37.1   0.0    1.4  1  T27C10.6    CE41939	WBGene00003068	locus:lrk-1	Dictyostelium
    1.4e-09   38.1   0.0      2e-09   37.6   0.0    1.2  1  F11E6.8a    CE19788	WBGene00008711	Eukaryotic protein kinase
    1.4e-09   38.1   0.0    2.3e-09   37.4   0.0    1.2  1  C06E8.3a    CE29027	WBGene00004182	locus:prk-1	Protein kinas
    1.6e-09   37.9   0.0    7.5e-07   29.1   0.0    2.9  1  C16A11.10   CE43584	WBGene00185089	status:Confirmed	UniProt:
      2e-09   37.6   0.0    3.5e-09   36.8   0.0    1.4  1  F49B2.5     CE24991	WBGene00005078	locus:src-2	Src homology 
    2.2e-09   37.5   0.0    3.4e-09   36.8   0.0    1.2  1  F11D5.3b    CE27951	WBGene00017381	locus:ddr-2	status:Partia
    2.3e-09   37.4   0.0    3.6e-09   36.7   0.0    1.2  1  F11D5.3a    CE27950	WBGene00017381	locus:ddr-2	tyrosine kina
    2.6e-09   37.2   0.0      4e-09   36.6   0.0    1.2  1  F52B5.2     CE24993	WBGene00009921	serine\/threonine kinase 
    3.7e-09   36.7   0.0    5.7e-09   36.1   0.0    1.2  1  F59A3.8     CE30549	WBGene00019081	protein kinase	status:Par
    3.8e-09   36.7   0.0    5.5e-09   36.2   0.0    1.1  1  K09B11.5b   CE39749	WBGene00010712	status:Confirmed	UniProt:
    4.1e-09   36.6   1.5    1.9e-08   34.4   1.1    1.8  1  F46G11.3    CE04586	WBGene00018516	locus:tag-257	serine\/thr
    4.5e-09   36.4   0.3      9e-09   35.5   0.2    1.5  1  C08H9.5     CE45789	WBGene00003862	locus:old-1	tyrosine-prot
    4.5e-09   36.4   0.1    7.9e-09   35.6   0.1    1.3  1  F13B9.5     CE25854	WBGene00002239	locus:ksr-1	status:Confir
    4.7e-09   36.4   0.0    8.8e-09   35.5   0.0    1.4  1  C30F8.4b    CE30493	WBGene00002213	locus:kin-32	status:Confi
    4.7e-09   36.4   0.1    8.7e-09   35.5   0.1    1.5  1  ZK938.5     CE03838	WBGene00003863	locus:old-2	tyrosine-prot
    4.8e-09   36.4   0.0    7.1e-09   35.8   0.0    1.1  1  K09B11.5a   CE19992	WBGene00010712	Eukaryotic protein kinase
    5.5e-09   36.2   0.0      1e-08   35.3   0.0    1.4  1  C30F8.4a    CE25798	WBGene00002213	locus:kin-32	protein kina
    5.9e-09   36.1   0.2    1.1e-08   35.1   0.1    1.4  1  D2045.7     CE37761	WBGene00008424	serine\/threonine kinase	
    1.1e-08   35.2   0.0    0.00049   19.9   0.0    3.4  3  Y81G3A.3a   CE23118	WBGene00013591	locus:gcn-2	Eukaryotic pr
    1.1e-08   35.2   0.0    0.00049   19.9   0.0    3.4  3  Y81G3A.3b   CE44294	WBGene00013591	locus:gcn-2	status:Partia
    1.2e-08   35.1   0.0      2e-08   34.3   0.0    1.3  1  B0523.1     CE33023	WBGene00002212	locus:kin-31	Tyrosine kin
    1.2e-08   35.0   0.0    1.9e-08   34.4   0.0    1.4  1  C36B7.2     CE04173	WBGene00016465	CDC2\/CDC28 subfamily of 
    1.2e-08   35.0   0.1      2e-08   34.3   0.1    1.3  1  Y106G6E.6   CE29604	WBGene00013709	locus:csnk-1	casein kinas
    1.3e-08   34.9   0.0    1.3e-06   28.3   0.0    2.4  2  F46C3.1     CE18695	WBGene00003970	locus:pek-1	eukaryotic tr
    1.4e-08   34.9   0.0    1.4e-08   34.9   0.0    1.0  1  T24D5.4     CE03724	WBGene00011992	protein kinase like	statu
    1.6e-08   34.7   0.0    2.3e-08   34.1   0.0    1.2  1  C01G6.8c    CE39126	WBGene00000289	locus:cam-1	status:Confir
      2e-08   34.3   0.0    3.1e-08   33.7   0.0    1.2  1  C01G6.8b    CE24774	WBGene00000289	locus:cam-1	protein tyros
      2e-08   34.3   0.0    3.4e-08   33.5   0.0    1.3  1  B0302.1b    CE33548	WBGene00002207	locus:kin-25	status:Parti
    2.1e-08   34.3   0.0    3.2e-08   33.6   0.0    1.2  1  C01G6.8a    CE32563	WBGene00000289	locus:cam-1	protein tyros
    2.2e-08   34.2   0.0    3.2e-08   33.6   0.0    1.2  1  C41C4.4b    CE45635	WBGene00002147	locus:ire-1	status:Partia
    2.4e-08   34.1   0.0      4e-08   33.3   0.0    1.3  1  B0302.1a    CE33506	WBGene00002207	locus:kin-25	protein tyro
    4.5e-08   33.2   0.0    6.9e-08   32.5   0.0    1.2  1  C41C4.4a    CE35836	WBGene00002147	locus:ire-1	serine\/threo
    4.9e-08   33.0   0.0      8e-08   32.3   0.0    1.3  1  Y52D5A.2    CE36750	WBGene00021793	protein kinase	status:Pre
    5.2e-08   32.9   0.1    7.2e-08   32.5   0.1    1.1  1  Y39G8C.2    CE20236	WBGene00012731	protein kinase	status:Par
    5.9e-08   32.8   0.0    8.4e-08   32.3   0.0    1.3  1  Y106G6E.1   CE20405	WBGene00013705	Helix-loop-helix DNA-bind
    5.9e-08   32.8   0.0    1.5e-07   31.4   0.0    1.5  1  Y53C12A.1   CE14884	WBGene00006940	locus:wee-1.3	serine\/thr
    7.6e-08   32.4   0.0    1.9e-07   31.1   0.0    1.6  1  M176.7      CE12472	WBGene00002200	locus:kin-16	tyrosine-pro
    7.8e-08   32.4   0.0    1.4e-07   31.5   0.0    1.3  1  Y47G6A.5b   CE33228	WBGene00021635	status:Partially_confirme
    8.4e-08   32.3   0.1    1.4e-07   31.6   0.0    1.3  1  F46F2.2b    CE39502	WBGene00002203	locus:kin-20	casein kinas
    9.1e-08   32.1   0.0    1.6e-07   31.3   0.0    1.3  1  Y47G6A.5a   CE41053	WBGene00021635	tyrosine kinase	status:Pa
    9.2e-08   32.1   0.1    1.4e-07   31.5   0.1    1.2  1  C27D8.1     CE18539	WBGene00007777	serine\/threonine kinase	
    9.7e-08   32.1   0.0    2.2e-05   24.3   0.0    2.3  2  C34G6.5     CE26909	WBGene00016421	ser\/thr-protein kinase	s
    1.6e-07   31.4   0.1    2.4e-07   30.8   0.1    1.2  1  C03C10.1    CE00872	WBGene00002202	locus:kin-19	casein Kinas
    1.7e-07   31.3   0.0    3.4e-07   30.3   0.0    1.4  1  B0252.1     CE45538	WBGene00015087	Tyrosine-protein kinase	s
    1.9e-07   31.1   0.1    3.2e-07   30.4   0.0    1.3  1  F46F2.2a    CE38356	WBGene00002203	locus:kin-20	casein kinas
    1.9e-07   31.1   0.1    3.2e-07   30.4   0.0    1.3  1  F46F2.2d    CE38359	WBGene00002203	locus:kin-20	casein kinas
    2.1e-07   31.0   0.0    3.4e-07   30.2   0.0    1.3  1  F46F2.2c    CE38358	WBGene00002203	locus:kin-20	casein kinas
    2.4e-07   30.8   0.2    0.00026   20.8   0.0    2.5  2  K11D12.10b  CE30384	WBGene00003374	locus:mlk-1	status:Partia
    2.6e-07   30.7   0.0    3.6e-07   30.2   0.0    1.2  1  Y73B6A.5a   CE25585	WBGene00003030	locus:lin-45	protein kina
    2.6e-07   30.6   0.3    4.5e-07   29.9   0.2    1.3  1  F53C3.1     CE35938	WBGene00018745	protein kinase	status:Par
    2.8e-07   30.6   0.1    3.7e-07   30.2   0.0    1.2  1  Y69F12A.1   CE24572	WBGene00022102	protein kinase	status:Con
    2.9e-07   30.5   0.0    4.6e-07   29.8   0.0    1.2  1  Y4C6A.1     CE36748	WBGene00021151	protein kinase	status:Par
      3e-07   30.5   0.0    5.1e-07   29.7   0.0    1.3  1  M03A1.1a    CE25060	WBGene00006868	locus:vab-1	tyrosine-prot
    3.1e-07   30.4   0.3    0.00028   20.7   0.0    2.5  2  K11D12.10a  CE30383	WBGene00003374	locus:mlk-1	status:Partia
    4.1e-07   30.0   0.1    7.7e-07   29.1   0.0    1.3  1  F28B12.3    CE02704	WBGene00017895	locus:vrk-1	Protein kinas
    4.6e-07   29.8   0.1      7e-07   29.2   0.0    1.2  1  F39F10.2    CE07204	WBGene00018202	serine\/threonine-protein
    4.9e-07   29.7   0.0    2.7e-06   27.3   0.0    2.1  1  F58A3.2b    CE35726	WBGene00001184	locus:egl-15	status:Confi
    5.6e-07   29.6   0.0    7.9e-07   29.1   0.0    1.2  1  M7.7        CE03487	WBGene00010883	serine\/threonine kinase	
    6.6e-07   29.3   0.0    2.9e-06   27.2   0.0    1.9  1  F58A3.2a    CE28238	WBGene00001184	locus:egl-15	IG (immunogl
    8.3e-07   29.0   0.0    1.4e-06   28.2   0.0    1.3  1  Y55D5A.5a   CE27499	WBGene00000898	locus:daf-2	status:Confir
    9.3e-07   28.8   0.0      4e-05   23.5   0.0    2.4  1  Y111B2A.1   CE34107	WBGene00013727	status:Confirmed	UniProt:
    9.7e-07   28.8   1.2    5.1e-05   23.1   0.1    2.2  2  F59A6.4     CE01982	WBGene00019086	Protein kinase	status:Par
    9.9e-07   28.7   0.0    4.3e-06   26.6   0.0    1.9  1  F58A3.2e    CE35727	WBGene00001184	locus:egl-15	status:Parti
      1e-06   28.7   0.0    0.00027   20.7   0.0    2.1  1  Y73B3A.16   CE32275	WBGene00022218	status:Partially_confirme
    1.1e-06   28.6   0.0    4.5e-06   26.6   0.0    1.8  1  F58A3.2d    CE31549	WBGene00001184	locus:egl-15	status:Parti
    1.1e-06   28.5   0.1    1.7e-06   27.9   0.1    1.3  1  ZK596.2     CE06632	WBGene00014007	serine\/threonine kinase	
    1.2e-06   28.4   0.0    4.9e-06   26.5   0.0    1.8  1  F58A3.2c    CE41325	WBGene00001184	locus:egl-15	status:Parti
    1.5e-06   28.1   0.0      2e-06   27.7   0.0    1.2  1  C36B1.10    CE05377	WBGene00007977	locus:gska-3	serine\/thre
    1.9e-06   27.8   0.0    2.7e-06   27.3   0.0    1.2  1  R09D1.13    CE03554	WBGene00011169	tyrosine-protein kinase (
      3e-06   27.1   0.1    1.1e-05   25.2   0.0    1.9  1  F09A5.2     CE09274	WBGene00008599	tyrosine-protein kinase	s
    3.3e-06   27.0   0.0    5.4e-06   26.3   0.0    1.3  1  F32B6.10    CE40505	WBGene00009324	serine\/threonine kinase	
    3.4e-06   27.0   0.1      0.031   14.0   0.0    2.3  2  F55C5.7a    CE31961	WBGene00010096	locus:rskd-1	serine\/thre
    3.9e-06   26.8   0.0    8.1e-06   25.7   0.0    1.5  1  D1073.1b    CE40381	WBGene00017039	locus:trk-1	status:Partia
    4.4e-06   26.6   3.2    6.6e-05   22.7   0.7    2.1  2  T05A7.6     CE04892	WBGene00020223	casein kinase	status:Part
    5.3e-06   26.3   0.0    7.3e-06   25.9   0.0    1.1  1  F41G3.5     CE44056	WBGene00018301	protein kinase	status:Con
    6.3e-06   26.1   0.0     0.0005   19.8   0.0    2.2  1  T17A3.1     CE31854	WBGene00006894	locus:ver-1	protein kinas
    9.6e-06   25.5   0.0    5.3e-05   23.0   0.0    2.1  1  C24G6.2b    CE17458	WBGene00016059	protein kinase	status:Con
    1.4e-05   24.9   0.2    2.1e-05   24.4   0.1    1.1  1  M05D6.1     CE03499	WBGene00010874	serine\/threonine kinase	
    1.4e-05   24.9   0.2    2.1e-05   24.4   0.1    1.1  1  F35C11.3    CE02210	WBGene00009402	serine\/threonine kinase	
    1.7e-05   24.7   0.1    0.00027   20.7   0.0    2.3  2  F59F3.5     CE43265	WBGene00006897	locus:ver-4	IG (immunoglo
    1.8e-05   24.6   0.0    1.8e-05   24.6   0.0    1.9  1  C34F11.5    CE04165	WBGene00016416	tyrosine-protein kinase	s
    2.1e-05   24.4   0.0    3.5e-05   23.6   0.0    1.2  1  C16B8.1     CE44782	WBGene00003007	locus:lin-18	protein tyro
    2.1e-05   24.4   0.2    3.4e-05   23.7   0.1    1.3  1  C25H3.1     CE02499	WBGene00016111	status:Confirmed	UniProt:
    2.2e-05   24.3   0.2    4.9e-05   23.2   0.0    1.5  1  R09D1.12    CE45605	WBGene00011168	tyrosine-protein kinase (
      3e-05   23.9   0.0     0.0098   15.6   0.0    2.8  1  T17A3.8     CE31609	WBGene00006895	locus:ver-2	protein kinas
      3e-05   23.9   0.2       0.32   10.6   0.0    2.7  2  B0464.5b    CE20457	WBGene00004980	locus:spk-1	Eukaryotic pr
    3.1e-05   23.8   0.0    8.7e-05   22.3   0.0    1.7  1  W01B6.2     CE03754	WBGene00012169	serine\/threonine kinase	
    3.6e-05   23.6   0.0    6.2e-05   22.8   0.0    1.3  1  M03A1.1b    CE28617	WBGene00006868	locus:vab-1	status:Partia
    3.7e-05   23.6   0.2    6.4e-05   22.8   0.1    1.5  1  ZK20.2      CE43398	WBGene00002194	locus:kin-6	status:Partia
    4.2e-05   23.4   0.1       0.36   10.4   0.0    2.6  2  B0464.5c    CE36373	WBGene00004980	locus:spk-1	Eukaryotic pr
    4.5e-05   23.3   0.2    0.00011   22.0   0.1    1.6  1  F58D5.4c    CE42786	WBGene00002240	locus:ksr-2	status:Confir
    4.6e-05   23.2   1.0    0.00015   21.6   0.1    2.1  1  F58D5.4b    CE31018	WBGene00002240	locus:ksr-2	status:Confir
    4.7e-05   23.2   0.0    8.7e-05   22.3   0.0    1.3  1  F09G2.1     CE30744	WBGene00017310	tyrosine protein kinase	s
    5.3e-05   23.1   0.0      9e-05   22.3   0.0    1.3  1  C04G2.2     CE05212	WBGene00007305	serine\/threonine kinase	
    5.4e-05   23.0   0.0    0.00018   21.3   0.0    1.8  1  C24G6.2a    CE17457	WBGene00016059	protein kinase	status:Con
    5.8e-05   22.9   0.1    0.00013   21.7   0.1    1.5  1  M04F3.3     CE39108	WBGene00019769	protein kinase	status:Par
    6.2e-05   22.8   0.1    0.00015   21.5   0.0    1.6  1  C08F8.6     CE05253	WBGene00007448	serine\/threonine kinase	
    6.2e-05   22.8   1.1    0.00016   21.4   0.1    2.1  1  F58D5.4a    CE31017	WBGene00002240	locus:ksr-2	status:Confir
    6.4e-05   22.8   0.2    0.00017   21.4   0.1    1.5  1  W09C3.1     CE39114	WBGene00021109	serine\/threonine protein
      7e-05   22.7   1.3    0.00011   22.0   0.5    1.5  1  K06H7.8     CE25045	WBGene00019459	status:Partially_confirme
    7.4e-05   22.6   0.1    9.2e-05   22.3   0.1    1.1  1  C03C10.2    CE44177	WBGene00007269	serine\/threonine kinase	
    7.9e-05   22.5   0.0    0.00012   21.9   0.0    1.3  1  K09B11.1b   CE45959	WBGene00004029	locus:pik-1	status:Confir
    9.4e-05   22.2   0.0    0.00014   21.6   0.0    1.3  1  K09B11.1a   CE31033	WBGene00004029	locus:pik-1	Eukaryotic pr
    9.5e-05   22.2   0.2        0.6    9.7   0.0    2.6  2  B0464.5a    CE36580	WBGene00004980	locus:spk-1	serine\/threo
    0.00014   21.7   0.3    0.00029   20.6   0.2    1.5  1  W03F8.2     CE35040	WBGene00020992	protein kinase	status:Par
    0.00014   21.6   0.0     0.0005   19.8   0.0    1.7  1  C16D9.2     CE44893	WBGene00004395	locus:rol-3	tyrosine-prot
    0.00018   21.3   0.0    0.00023   20.9   0.0    1.2  1  W06F12.3    CE16557	WBGene00012307	serine\/threonine kinase	
    0.00018   21.3   0.0       0.42   10.2   0.0    2.5  2  K02E10.7    CE31194	WBGene00019321	protein kinase	status:Par
    0.00023   20.9   0.0    0.00041   20.1   0.0    1.3  1  EEED8.9     CE28904	WBGene00017137	locus:pink-1	status:Confi
    0.00031   20.5   0.0    0.00051   19.8   0.0    1.3  1  D2045.5     CE00935	WBGene00008423	serine\/threonine kinase	
    0.00033   20.4   0.0    0.00053   19.8   0.0    1.4  1  ZK354.6     CE15320	WBGene00022707	protein kinase	status:Par
    0.00034   20.4   0.1     0.0027   17.4   0.1    2.0  2  F36H12.9    CE09980	WBGene00018123	status:Partially_confirme
    0.00037   20.3   0.0    0.00047   19.9   0.0    1.1  1  E02H4.6     CE05552	WBGene00008464	serine\/threonine kinase	
     0.0004   20.2   0.1     0.0012   18.6   0.0    1.7  1  Y65B4A.9    CE22732	WBGene00022032	status:Partially_confirme
    0.00044   20.0   0.2     0.0034   17.1   0.1    2.0  2  R13H9.6     CE07450	WBGene00020072	status:Partially_confirme
    0.00046   20.0   0.1    0.00077   19.2   0.1    1.5  1  Y50D4B.6    CE37685	WBGene00021745	status:Confirmed	UniProt:
    0.00047   19.9   0.1    0.00059   19.6   0.1    1.1  1  C06E8.3b    CE29028	WBGene00004182	locus:prk-1	status:Confir
    0.00048   19.9   0.0     0.0014   18.4   0.0    1.7  1  F59F3.1     CE03437	WBGene00006896	locus:ver-3	IG (immunoglo
    0.00051   19.8   0.4    0.00076   19.2   0.3    1.3  1  ZC373.3a    CE02376	WBGene00013868	serine\/threonine kinase	
    0.00053   19.8   0.0    0.00088   19.0   0.0    1.3  1  T15B12.2    CE38547	WBGene00020531	Protein kinase\/Aldehyde 
    0.00066   19.4   0.0     0.0011   18.7   0.0    1.2  1  W03A5.1     CE33194	WBGene00020966	status:Partially_confirme
    0.00088   19.0   0.1     0.0013   18.5   0.1    1.3  1  ZC373.3b    CE44223	WBGene00013868	status:Partially_confirme
     0.0009   19.0   0.0     0.0016   18.2   0.0    1.3  1  T10H9.2     CE45495	WBGene00004740	locus:scd-2	protein kinas
     0.0011   18.8   0.0     0.0018   18.0   0.0    1.3  1  C44C10.7    CE05414	WBGene00008088	serine\/threonine kinase	
     0.0012   18.6   0.0     0.0029   17.3   0.0    1.4  1  F35G12.3b   CE00972	WBGene00004762	locus:sel-5	serine\/threo
     0.0012   18.6   0.1     0.0036   17.0   0.0    1.8  1  ZK354.2a    CE15314	WBGene00022705	protein kinase	status:Con
     0.0012   18.5   0.8     0.0022   17.8   0.2    1.5  1  C53A5.4     CE08953	WBGene00007049	locus:tag-191	serine\/thr
     0.0017   18.1   0.1     0.0048   16.6   0.0    1.7  1  ZK354.2b    CE31749	WBGene00022705	status:Confirmed	UniProt:
     0.0019   18.0   0.1     0.0057   16.4   0.1    1.5  1  B0218.5     CE06688	WBGene00015049	ser\/thr kinase	status:Pa
     0.0021   17.8   0.4     0.0034   17.1   0.1    1.4  1  C35E7.10b   CE17524	WBGene00016462	protein kinase	status:Par
     0.0026   17.5   0.1      0.005   16.6   0.0    1.4  1  F35H8.7     CE09940	WBGene00006938	locus:wee-1.1	serine\/thr
     0.0027   17.5   0.0     0.0053   16.5   0.0    1.4  1  F35G12.3a   CE00971	WBGene00004762	locus:sel-5	serine\/threo
     0.0028   17.4   0.0      0.018   14.8   0.0    2.1  1  C49C8.1     CE08836	WBGene00016765	serine\/threonine-protein
      0.003   17.3   0.5     0.0062   16.2   0.0    1.7  1  M01B2.1     CE38529	WBGene00002211	locus:kin-30	tyrosine-pro
     0.0031   17.2   0.0     0.0042   16.8   0.0    1.1  1  C29F9.7     CE19706	WBGene00003931	locus:pat-4	integrin-link
     0.0031   17.2   0.0     0.0058   16.3   0.0    1.5  1  F59F5.3     CE31552	WBGene00010342	tyrosine-protein kinase	s
     0.0044   16.7   0.0     0.0068   16.1   0.0    1.2  1  F18F11.5    CE33621	WBGene00017578	status:Confirmed	UniProt:
     0.0061   16.3   0.0      0.011   15.5   0.0    1.4  1  C05D2.1c    CE32114	WBGene00000900	locus:daf-4	status:Confir
     0.0065   16.2   0.0     0.0093   15.7   0.0    1.1  1  Y38H8A.3    CE18365	WBGene00012637	serine\/threonine kinase	
     0.0067   16.1   0.0       0.01   15.5   0.0    1.2  1  C39H7.1     CE06942	WBGene00016541	casein kinase	status:Conf
     0.0073   16.0   0.0      0.015   15.0   0.0    1.3  1  K11C4.1     CE12108	WBGene00019642	serine\/threonine-protein
     0.0091   15.7   0.0      0.016   14.9   0.0    1.4  1  C05D2.1a    CE16827	WBGene00000900	locus:daf-4	status:Confir
  ------ inclusion threshold ------
      0.012   15.4   0.0      0.021   14.5   0.0    1.3  1  H37N21.1    CE40614	WBGene00010427	locus:hpo-11	tyrosine-pro
      0.013   15.2   0.2      0.013   15.2   0.1    2.0  1  T11F8.4     CE35006	WBGene00020435	protein kinase	status:Par
      0.014   15.1   0.1      0.019   14.7   0.0    1.1  1  Y43C5B.2    CE19157	WBGene00012785	Src homology domain 2, ty
      0.015   15.0   0.1       0.68    9.5   0.0    2.2  2  H05L14.1    CE16168	WBGene00010366	casein kinase	status:Part
      0.016   14.9   0.1      0.033   13.9   0.0    1.4  1  C45G9.1     CE24851	WBGene00016673	Protein kinase	status:Pre
      0.017   14.8   0.0      0.025   14.2   0.0    1.3  1  B0207.7     CE07685	WBGene00015030	serine\/threonine-protein
      0.019   14.6   0.0      0.039   13.6   0.0    1.5  1  C56C10.6    CE29490	WBGene00016963	Casein kinase	status:Part
      0.019   14.6   0.0      0.039   13.6   0.0    1.5  1  F54H5.2     CE01965	WBGene00018839	status:Partially_confirme
      0.021   14.5   0.2       0.05   13.3   0.1    1.6  1  F33D11.7    CE09897	WBGene00018004	protein kinase	status:Par
      0.022   14.5   0.1      0.032   13.9   0.0    1.5  1  F39F10.3    CE07205	WBGene00018203	serine\/threonine-protein
      0.024   14.3   0.3       0.12   12.0   0.2    2.4  1  Y47G6A.13   CE22097	WBGene00021639	protein kinase	status:Par
      0.024   14.3   0.0       0.04   13.6   0.0    1.4  1  K09A9.1     CE42581	WBGene00010700	locus:nipi-3	serine\/thre
      0.031   13.9   0.2      0.064   12.9   0.1    1.5  1  F16B12.7    CE34174	WBGene00008883	serine\/threonine kinase	
      0.033   13.9   0.0      0.041   13.6   0.0    1.2  1  T05C12.1    CE02312	WBGene00011466	serine\/threonine kinase	
      0.034   13.8   0.0      0.056   13.1   0.0    1.3  1  C25F6.4     CE45027	WBGene00016104	locus:ddr-1	Protein tyros
      0.036   13.7   0.0      0.044   13.4   0.0    1.2  1  F22H10.1    CE35505	WBGene00017725	protein kinase	status:Par
      0.043   13.5   0.0      0.068   12.8   0.0    1.2  1  F22F1.2     CE04444	WBGene00017714	ser\/thr protein kinase	s
      0.044   13.4   0.0       0.48   10.0   0.0    2.2  2  Y38H6C.20   CE38642	WBGene00012632	protein tyrosine kinase	s
      0.046   13.4   0.0      0.055   13.1   0.0    1.1  1  ZC581.2     CE44067	WBGene00022632	ser\/thr-protein kinase	s
      0.068   12.8   0.1       0.21   11.2   0.0    1.8  1  C32D5.2     CE01842	WBGene00004860	locus:sma-6	Activin recep
       0.07   12.8   0.0       0.24   11.0   0.0    1.8  1  T26C12.4    CE41702	WBGene00001548	locus:gcy-23	status:Confi
      0.081   12.6   0.0       0.19   11.4   0.0    1.6  1  Y66D12A.20  CE28799	WBGene00004960	locus:spe-6	status:Confir
      0.086   12.5   0.0       0.24   11.0   0.0    1.6  1  ZC581.9     CE36351	WBGene00022635	status:Partially_confirme
       0.12   12.0   0.0        1.9    8.1   0.0    2.1  2  F36H12.8    CE09979	WBGene00018122	locus:ttbk-2	status:Confi
       0.13   11.9   0.1        0.5   10.0   0.1    1.9  1  C34B2.3     CE34266	WBGene00016388	protein kinase	status:Con
       0.15   11.7   0.0       0.15   11.7   0.0    1.8  1  F25F2.1a    CE41396	WBGene00009115	serine\/threonine kinase	
       0.15   11.7   0.0       0.15   11.7   0.0    1.8  1  F25F2.1b    CE41397	WBGene00009115	status:Partially_confirme
       0.15   11.7   0.1       0.66    9.6   0.0    1.9  1  C50F4.10    CE33984	WBGene00008235	serine\/threonine kinase	
       0.15   11.7   0.0       0.57    9.8   0.0    1.8  1  Y71F9AL.2   CE25557	WBGene00022108	protein kinase	status:Par
       0.16   11.6   0.0       0.22   11.2   0.0    1.2  1  F52C12.6    CE43072	WBGene00138717	status:Partially_confirme
       0.17   11.5   0.1        4.2    7.0   0.1    2.5  1  C05C12.1    CE02965	WBGene00007335	serine\/threonine kinase	
       0.23   11.1   0.1        6.6    6.3   0.0    2.5  2  D2024.1     CE04290	WBGene00017050	status:Partially_confirme
       0.25   11.0   0.0        2.1    7.9   0.0    2.4  1  C49H3.1     CE42080	WBGene00001535	locus:gcy-8	receptor-type
       0.28   10.8   0.0       0.33   10.6   0.0    1.2  1  T19D12.5    CE04980	WBGene00020580	casein kinase I	status:Pa
        0.4   10.3   0.0        1.9    8.1   0.0    1.9  1  R13H9.5     CE07449	WBGene00020071	status:Confirmed	UniProt:
       0.45   10.1   0.1        1.2    8.7   0.0    1.7  1  Y105C5B.2   CE46357	WBGene00001549	locus:gcy-25	status:Parti
        0.5   10.0   0.0        1.3    8.6   0.0    1.4  1  ZK666.8     CE43359	WBGene00014048	serine\/threonine kinase	
       0.61    9.7   0.0        1.1    8.8   0.0    1.3  1  B0198.3a    CE44196	WBGene00007116	protein kinase	status:Par
       0.81    9.3   0.1        1.3    8.7   0.0    1.3  1  T01A4.1b    CE25977	WBGene00020131	locus:gcy-28	guanylyl cyc
       0.94    9.1   0.1        7.6    6.1   0.0    2.0  2  Y53F4B.1    CE35672	WBGene00013149	status:Partially_confirme
        1.1    8.8   0.3        1.4    8.6   0.2    1.1  1  W06G6.20    CE42975	WBGene00219308	status:Confirmed
        1.1    8.8   0.0          2    8.0   0.0    1.3  1  F08B1.2     CE27920	WBGene00001538	locus:gcy-12	guanylate cy
        1.3    8.6   0.0        1.2    8.7   0.0    1.0  1  C05D10.2b   CE30421	WBGene00015478	status:Confirmed	UniProt:
        1.3    8.6   0.0        2.5    7.7   0.0    1.4  1  ZK507.3     CE34146	WBGene00013979	Protein kinase domain	sta
        1.4    8.5   0.0        4.3    6.9   0.0    1.8  1  F29C4.1a    CE17719	WBGene00000897	locus:daf-1	status:Confir
        1.8    8.2   0.0          4    7.0   0.0    1.5  1  ZK896.8     CE42602	WBGene00001543	locus:gcy-18	guanylate cy
        1.9    8.1   0.0        3.1    7.4   0.0    1.3  1  D1073.1a    CE40031	WBGene00017039	locus:trk-1	tyrosine-prot
        1.9    8.1   0.1        3.2    7.3   0.0    1.3  1  T01A4.1a    CE33582	WBGene00020131	locus:gcy-28	natriuretic 
          2    8.0   0.1        3.3    7.3   0.0    1.2  1  T01A4.1d    CE43478	WBGene00020131	locus:gcy-28	status:Parti
        2.1    8.0   0.1        3.4    7.3   0.0    1.2  1  T01A4.1c    CE33583	WBGene00020131	locus:gcy-28	status:Confi
        2.4    7.7   0.0         20    4.7   0.0    2.1  1  Y39G8B.5    CE24247	WBGene00012726	status:Partially_confirme
        2.5    7.7   0.0        4.7    6.8   0.0    1.4  1  ZK930.1a    CE06671	WBGene00014151	serine\/threonine kinase	
          3    7.4   0.0        5.4    6.6   0.0    1.4  1  R13F6.6a    CE39026	WBGene00006971	locus:zak-1	status:Confir
        3.4    7.2   0.7        3.9    7.1   0.5    1.0  1  F11A5.16    CE38322	WBGene00044184	status:Partially_confirme
        3.5    7.2   0.0        3.5    7.2   0.0    1.1  1  C50H2.7     CE43020	WBGene00008243	status:Partially_confirme
        3.7    7.1   0.0        6.2    6.4   0.0    1.3  1  ZK507.1     CE24727	WBGene00013978	serine\/threonine kinase	
        3.8    7.1   0.0        5.6    6.5   0.0    1.1  1  C09B9.4     CE06796	WBGene00015629	ser\/thr protein kinase	s
        4.2    7.0   0.0        6.8    6.3   0.0    1.3  1  F35H12.4    CE39249	WBGene00018076	phosphatidylinositol 4-ki
        4.5    6.8   0.0        9.4    5.8   0.0    1.4  1  C04H5.3     CE32791	WBGene00007314	locus:gcy-29	status:Parti
        4.9    6.7   0.1         10    5.7   0.1    1.5  1  B0240.3     CE42996	WBGene00000907	locus:daf-11	guanylate cy
        4.9    6.7   0.0        8.4    6.0   0.0    1.3  1  W03A5.4     CE01422	WBGene00020968	status:Confirmed	UniProt:
        5.2    6.6   0.0         18    4.9   0.0    1.9  1  R107.4a     CE31817	WBGene00011299	locus:ikke-1	tyrosine-pro
        5.3    6.6   0.0        5.4    6.6   0.0    1.1  1  F11G11.13   CE09355	WBGene00017388	status:Partially_confirme
        5.7    6.5   0.0        6.7    6.3   0.0    1.2  1  M199.4      CE20021	WBGene00010953	locus:clec-190	status:Con
        6.1    6.4   0.0         20    4.7   0.0    1.8  1  R107.4d     CE37846	WBGene00011299	locus:ikke-1	status:Parti
        6.2    6.4   0.1        9.8    5.7   0.1    1.3  1  Y57G7A.5    CE19634	WBGene00021968	status:Partially_confirme
        6.2    6.4   0.0         20    4.7   0.0    1.8  1  R107.4c     CE31819	WBGene00011299	locus:ikke-1	status:Confi
        6.2    6.4   0.0         20    4.7   0.0    1.8  1  R107.4b     CE31818	WBGene00011299	locus:ikke-1	status:Confi
        6.7    6.3   0.0         10    5.7   0.0    1.2  1  T22B11.3    CE17242	WBGene00020677	ser\/thr protein kinase	s
        6.9    6.2   0.0         12    5.4   0.0    1.5  1  W03G9.5     CE14562	WBGene00021016	protein kinase	status:Par
        7.2    6.2   0.3         93    2.5   0.0    2.0  2  K02B12.8a   CE34201	WBGene00006976	locus:zhp-3	status:Confir
        7.3    6.1   0.3         94    2.5   0.0    2.0  2  K02B12.8b   CE43850	WBGene00006976	locus:zhp-3	status:Confir
        7.5    6.1   0.0        7.9    6.0   0.0    1.0  1  Y50D7A.3b   CE30027	WBGene00021753	status:Confirmed	UniProt:
        7.6    6.1   0.5         11    5.6   0.3    1.4  1  C04F12.4    CE19677	WBGene00004426	locus:rpl-14	status:Confi
        7.6    6.1   0.0         14    5.3   0.0    1.4  1  T01G5.1     CE45138	WBGene00011339	tyrosine-protein kinase (
        8.9    5.9   1.2         13    5.3   0.8    1.2  1  Y82E9BL.4   CE27546	WBGene00022321	locus:fbxa-25	status:Part
        8.9    5.9   0.0         13    5.3   0.0    1.2  1  R90.1       CE06325	WBGene00011283	casein Kinase I	status:Pa
        9.1    5.8   0.0         15    5.1   0.0    1.2  1  F26A1.3     CE02684	WBGene00017802	Protein kinase	status:Par
        9.5    5.8   0.0         20    4.7   0.0    1.5  1  C28A5.6     CE43230	WBGene00007791	serine\/threonine kinase	
        9.5    5.8   0.0         14    5.3   0.0    1.2  1  C34D1.3     CE08571	WBGene00003850	locus:odr-3	guanine nucle
        9.5    5.8   0.0         14    5.2   0.0    1.2  1  ZK896.7     CE43796	WBGene00014138	locus:clec-186	lectin (C-


Domain annotation for each sequence (and alignments):
>> ZK909.2h  CE31760	WBGene00002189	locus:kin-1	status:Confirmed	UniProt:P21137	protein_id:CAD45619.1
   #    score  bias  c-Evalue  i-Evalue hmmfrom  hmm to    alifrom  ali to    envfrom  env to     acc
 ---   ------ ----- --------- --------- ------- -------    ------- -------    ------- -------    ----
   1 !  721.7   0.4  4.6e-219    2e-217       4     353 .]      32     381 .]      29     381 .] 0.99

  Alignments for each domain:
  == domain 1    score: 721.7 bits;  conditional E-value: 4.6e-219
  Pka-C1-PB_FBpp0079448-aln   4 naatankkvdaaesvkefldqakedfeekwkknptntaalddferiktlgtgsfgrvmivqhkptkeyyamkildkqkvvklkq 87 
                                  + +n +  aae++kefld+a+edf+++w++   nta+lddf+riktlgtgsfgrvm+v+hk++ +yyamkildkqkvvklkq
                   ZK909.2h  32 AMVFSNGRLAAAETIKEFLDKAREDFKQRWENPAQNTACLDDFDRIKTLGTGSFGRVMLVKHKQSGNYYAMKILDKQKVVKLKQ 115
                                33568999***********************999************************************************** PP

  Pka-C1-PB_FBpp0079448-aln  88 vehtlnekrilqaisfpflvslkfhfkdnsnlymvleyvpggemfshlrkvgrfsephsrfyaaqivlafeylhyldliyrdlk 171
                                vehtlnekrilqai+fpflv + f fkdnsnlymvle++ ggemfshlr++grfsephsrfyaaqivlafeylh ldliyrdlk
                   ZK909.2h 116 VEHTLNEKRILQAIDFPFLVNMTFSFKDNSNLYMVLEFISGGEMFSHLRRIGRFSEPHSRFYAAQIVLAFEYLHSLDLIYRDLK 199
                                ************************************************************************************ PP

  Pka-C1-PB_FBpp0079448-aln 172 penllidsqgylkvtdfgfakrvkgrtwtlcgtpeylapeiilskgynkavdwwalgvlvyemaagyppffadqpiqiyekivs 255
                                penllids gylk+tdfgfakrvkgrtwtlcgtpeylapeiilskgynkavdwwalgvl+yemaagyppffadqpiqiyekivs
                   ZK909.2h 200 PENLLIDSTGYLKITDFGFAKRVKGRTWTLCGTPEYLAPEIILSKGYNKAVDWWALGVLIYEMAAGYPPFFADQPIQIYEKIVS 283
                                ************************************************************************************ PP

  Pka-C1-PB_FBpp0079448-aln 256 gkvrfpshfgsdlkdllrnllqvdltkrygnlkagvndikghkwfastdwiavfqkkieapfiprckgpgdtsnfddyeeealr 339
                                gkv+fpshf  +lkdll+nllqvdltkrygnlk+gv dik+hkwf stdwia++qkkieapf+p+c+gpgd+snfddyeee lr
                   ZK909.2h 284 GKVKFPSHFSNELKDLLKNLLQVDLTKRYGNLKNGVADIKNHKWFGSTDWIAIYQKKIEAPFLPKCRGPGDASNFDDYEEEPLR 367
                                ************************************************************************************ PP

  Pka-C1-PB_FBpp0079448-aln 340 isstekcakefaef 353
                                is tekcakefaef
                   ZK909.2h 368 ISGTEKCAKEFAEF 381
                                *************9 PP

>> ZK909.2a  CE15473	WBGene00002189	locus:kin-1	Protein kinase C terminal domain	status:Confirmed	UniProt:P21137	protein
   #    score  bias  c-Evalue  i-Evalue hmmfrom  hmm to    alifrom  ali to    envfrom  env to     acc
 ---   ------ ----- --------- --------- ------- -------    ------- -------    ------- -------    ----
   1 !  715.7   0.3  3.2e-217  1.4e-215       8     353 .]      14     359 .]       9     359 .] 0.99

  Alignments for each domain:
  == domain 1    score: 715.7 bits;  conditional E-value: 3.2e-217
  Pka-C1-PB_FBpp0079448-aln   8 ankkvdaaesvkefldqakedfeekwkknptntaalddferiktlgtgsfgrvmivqhkptkeyyamkildkqkvvklkqveht 91 
                                + k    + s+kefld+a+edf+++w++   nta+lddf+riktlgtgsfgrvm+v+hk++ +yyamkildkqkvvklkqveht
                   ZK909.2a  14 SSKDNKNSASLKEFLDKAREDFKQRWENPAQNTACLDDFDRIKTLGTGSFGRVMLVKHKQSGNYYAMKILDKQKVVKLKQVEHT 97 
                                4566677889*****************999****************************************************** PP

  Pka-C1-PB_FBpp0079448-aln  92 lnekrilqaisfpflvslkfhfkdnsnlymvleyvpggemfshlrkvgrfsephsrfyaaqivlafeylhyldliyrdlkpenl 175
                                lnekrilqai+fpflv + f fkdnsnlymvle++ ggemfshlr++grfsephsrfyaaqivlafeylh ldliyrdlkpenl
                   ZK909.2a  98 LNEKRILQAIDFPFLVNMTFSFKDNSNLYMVLEFISGGEMFSHLRRIGRFSEPHSRFYAAQIVLAFEYLHSLDLIYRDLKPENL 181
                                ************************************************************************************ PP

  Pka-C1-PB_FBpp0079448-aln 176 lidsqgylkvtdfgfakrvkgrtwtlcgtpeylapeiilskgynkavdwwalgvlvyemaagyppffadqpiqiyekivsgkvr 259
                                lids gylk+tdfgfakrvkgrtwtlcgtpeylapeiilskgynkavdwwalgvl+yemaagyppffadqpiqiyekivsgkv+
                   ZK909.2a 182 LIDSTGYLKITDFGFAKRVKGRTWTLCGTPEYLAPEIILSKGYNKAVDWWALGVLIYEMAAGYPPFFADQPIQIYEKIVSGKVK 265
                                ************************************************************************************ PP

  Pka-C1-PB_FBpp0079448-aln 260 fpshfgsdlkdllrnllqvdltkrygnlkagvndikghkwfastdwiavfqkkieapfiprckgpgdtsnfddyeeealrisst 343
                                fpshf  +lkdll+nllqvdltkrygnlk+gv dik+hkwf stdwia++qkkieapf+p+c+gpgd+snfddyeee lris t
                   ZK909.2a 266 FPSHFSNELKDLLKNLLQVDLTKRYGNLKNGVADIKNHKWFGSTDWIAIYQKKIEAPFLPKCRGPGDASNFDDYEEEPLRISGT 349
                                ************************************************************************************ PP

  Pka-C1-PB_FBpp0079448-aln 344 ekcakefaef 353
                                ekcakefaef
                   ZK909.2a 350 EKCAKEFAEF 359
                                *********9 PP

>> ZK909.2f  CE31758	WBGene00002189	locus:kin-1	status:Confirmed	UniProt:P21137	protein_id:CAD45617.1
   #    score  bias  c-Evalue  i-Evalue hmmfrom  hmm to    alifrom  ali to    envfrom  env to     acc
 ---   ------ ----- --------- --------- ------- -------    ------- -------    ------- -------    ----
   1 !  715.2   0.6  4.3e-217  1.8e-215      15     353 .]      32     370 .]      16     370 .] 0.99

  Alignments for each domain:
  == domain 1    score: 715.2 bits;  conditional E-value: 4.3e-217
  Pka-C1-PB_FBpp0079448-aln  15 aesvkefldqakedfeekwkknptntaalddferiktlgtgsfgrvmivqhkptkeyyamkildkqkvvklkqvehtlnekril 98 
                                 e+vkefld+a+edf+++w++   nta+lddf+riktlgtgsfgrvm+v+hk++ +yyamkildkqkvvklkqvehtlnekril
                   ZK909.2f  32 LETVKEFLDKAREDFKQRWENPAQNTACLDDFDRIKTLGTGSFGRVMLVKHKQSGNYYAMKILDKQKVVKLKQVEHTLNEKRIL 115
                                599*****************999************************************************************* PP

  Pka-C1-PB_FBpp0079448-aln  99 qaisfpflvslkfhfkdnsnlymvleyvpggemfshlrkvgrfsephsrfyaaqivlafeylhyldliyrdlkpenllidsqgy 182
                                qai+fpflv + f fkdnsnlymvle++ ggemfshlr++grfsephsrfyaaqivlafeylh ldliyrdlkpenllids gy
                   ZK909.2f 116 QAIDFPFLVNMTFSFKDNSNLYMVLEFISGGEMFSHLRRIGRFSEPHSRFYAAQIVLAFEYLHSLDLIYRDLKPENLLIDSTGY 199
                                ************************************************************************************ PP

  Pka-C1-PB_FBpp0079448-aln 183 lkvtdfgfakrvkgrtwtlcgtpeylapeiilskgynkavdwwalgvlvyemaagyppffadqpiqiyekivsgkvrfpshfgs 266
                                lk+tdfgfakrvkgrtwtlcgtpeylapeiilskgynkavdwwalgvl+yemaagyppffadqpiqiyekivsgkv+fpshf  
                   ZK909.2f 200 LKITDFGFAKRVKGRTWTLCGTPEYLAPEIILSKGYNKAVDWWALGVLIYEMAAGYPPFFADQPIQIYEKIVSGKVKFPSHFSN 283
                                ************************************************************************************ PP

  Pka-C1-PB_FBpp0079448-aln 267 dlkdllrnllqvdltkrygnlkagvndikghkwfastdwiavfqkkieapfiprckgpgdtsnfddyeeealrisstekcakef 350
                                +lkdll+nllqvdltkrygnlk+gv dik+hkwf stdwia++qkkieapf+p+c+gpgd+snfddyeee lris tekcakef
                   ZK909.2f 284 ELKDLLKNLLQVDLTKRYGNLKNGVADIKNHKWFGSTDWIAIYQKKIEAPFLPKCRGPGDASNFDDYEEEPLRISGTEKCAKEF 367
                                ************************************************************************************ PP

  Pka-C1-PB_FBpp0079448-aln 351 aef 353
                                aef
                   ZK909.2f 368 AEF 370
                                **9 PP

>> ZK909.2m  CE31765	WBGene00002189	locus:kin-1	status:Confirmed	UniProt:P21137	protein_id:CAD45615.1
   #    score  bias  c-Evalue  i-Evalue hmmfrom  hmm to    alifrom  ali to    envfrom  env to     acc
 ---   ------ ----- --------- --------- ------- -------    ------- -------    ------- -------    ----
   1 !  715.3   0.7  4.2e-217  1.8e-215       6     353 .]       3     349 .]       1     349 [] 0.99

  Alignments for each domain:
  == domain 1    score: 715.3 bits;  conditional E-value: 4.2e-217
  Pka-C1-PB_FBpp0079448-aln   6 atankkvdaaesvkefldqakedfeekwkknptntaalddferiktlgtgsfgrvmivqhkptkeyyamkildkqkvvklkqve 89 
                                +++nkkv+  +  kefld+a+edf+++w++   nta+lddf+riktlgtgsfgrvm+v+hk++ +yyamkildkqkvvklkqve
                   ZK909.2m   3 SSSNKKVQ-VKFFKEFLDKAREDFKQRWENPAQNTACLDDFDRIKTLGTGSFGRVMLVKHKQSGNYYAMKILDKQKVVKLKQVE 85 
                                67899997.5789****************999**************************************************** PP

  Pka-C1-PB_FBpp0079448-aln  90 htlnekrilqaisfpflvslkfhfkdnsnlymvleyvpggemfshlrkvgrfsephsrfyaaqivlafeylhyldliyrdlkpe 173
                                htlnekrilqai+fpflv + f fkdnsnlymvle++ ggemfshlr++grfsephsrfyaaqivlafeylh ldliyrdlkpe
                   ZK909.2m  86 HTLNEKRILQAIDFPFLVNMTFSFKDNSNLYMVLEFISGGEMFSHLRRIGRFSEPHSRFYAAQIVLAFEYLHSLDLIYRDLKPE 169
                                ************************************************************************************ PP

  Pka-C1-PB_FBpp0079448-aln 174 nllidsqgylkvtdfgfakrvkgrtwtlcgtpeylapeiilskgynkavdwwalgvlvyemaagyppffadqpiqiyekivsgk 257
                                nllids gylk+tdfgfakrvkgrtwtlcgtpeylapeiilskgynkavdwwalgvl+yemaagyppffadqpiqiyekivsgk
                   ZK909.2m 170 NLLIDSTGYLKITDFGFAKRVKGRTWTLCGTPEYLAPEIILSKGYNKAVDWWALGVLIYEMAAGYPPFFADQPIQIYEKIVSGK 253
                                ************************************************************************************ PP

  Pka-C1-PB_FBpp0079448-aln 258 vrfpshfgsdlkdllrnllqvdltkrygnlkagvndikghkwfastdwiavfqkkieapfiprckgpgdtsnfddyeeealris 341
                                v+fpshf  +lkdll+nllqvdltkrygnlk+gv dik+hkwf stdwia++qkkieapf+p+c+gpgd+snfddyeee lris
                   ZK909.2m 254 VKFPSHFSNELKDLLKNLLQVDLTKRYGNLKNGVADIKNHKWFGSTDWIAIYQKKIEAPFLPKCRGPGDASNFDDYEEEPLRIS 337
                                ************************************************************************************ PP

  Pka-C1-PB_FBpp0079448-aln 342 stekcakefaef 353
                                 tekcakefaef
                   ZK909.2m 338 GTEKCAKEFAEF 349
                                ***********9 PP

>> ZK909.2l  CE31764	WBGene00002189	locus:kin-1	status:Confirmed	UniProt:P21137	protein_id:CAD45623.1
   #    score  bias  c-Evalue  i-Evalue hmmfrom  hmm to    alifrom  ali to    envfrom  env to     acc
 ---   ------ ----- --------- --------- ------- -------    ------- -------    ------- -------    ----
   1 !  713.1   0.4    2e-216  8.4e-215      13     353 .]      48     388 .]      41     388 .] 0.99

  Alignments for each domain:
  == domain 1    score: 713.1 bits;  conditional E-value: 2e-216
  Pka-C1-PB_FBpp0079448-aln  13 daaesvkefldqakedfeekwkknptntaalddferiktlgtgsfgrvmivqhkptkeyyamkildkqkvvklkqvehtlnekr 96 
                                d  e  kefld+a+edf+++w++   nta+lddf+riktlgtgsfgrvm+v+hk++ +yyamkildkqkvvklkqvehtlnekr
                   ZK909.2l  48 DPVEDFKEFLDKAREDFKQRWENPAQNTACLDDFDRIKTLGTGSFGRVMLVKHKQSGNYYAMKILDKQKVVKLKQVEHTLNEKR 131
                                678999****************999*********************************************************** PP

  Pka-C1-PB_FBpp0079448-aln  97 ilqaisfpflvslkfhfkdnsnlymvleyvpggemfshlrkvgrfsephsrfyaaqivlafeylhyldliyrdlkpenllidsq 180
                                ilqai+fpflv + f fkdnsnlymvle++ ggemfshlr++grfsephsrfyaaqivlafeylh ldliyrdlkpenllids 
                   ZK909.2l 132 ILQAIDFPFLVNMTFSFKDNSNLYMVLEFISGGEMFSHLRRIGRFSEPHSRFYAAQIVLAFEYLHSLDLIYRDLKPENLLIDST 215
                                ************************************************************************************ PP

  Pka-C1-PB_FBpp0079448-aln 181 gylkvtdfgfakrvkgrtwtlcgtpeylapeiilskgynkavdwwalgvlvyemaagyppffadqpiqiyekivsgkvrfpshf 264
                                gylk+tdfgfakrvkgrtwtlcgtpeylapeiilskgynkavdwwalgvl+yemaagyppffadqpiqiyekivsgkv+fpshf
                   ZK909.2l 216 GYLKITDFGFAKRVKGRTWTLCGTPEYLAPEIILSKGYNKAVDWWALGVLIYEMAAGYPPFFADQPIQIYEKIVSGKVKFPSHF 299
                                ************************************************************************************ PP

  Pka-C1-PB_FBpp0079448-aln 265 gsdlkdllrnllqvdltkrygnlkagvndikghkwfastdwiavfqkkieapfiprckgpgdtsnfddyeeealrisstekcak 348
                                  +lkdll+nllqvdltkrygnlk+gv dik+hkwf stdwia++qkkieapf+p+c+gpgd+snfddyeee lris tekcak
                   ZK909.2l 300 SNELKDLLKNLLQVDLTKRYGNLKNGVADIKNHKWFGSTDWIAIYQKKIEAPFLPKCRGPGDASNFDDYEEEPLRISGTEKCAK 383
                                ************************************************************************************ PP

  Pka-C1-PB_FBpp0079448-aln 349 efaef 353
                                efaef
                   ZK909.2l 384 EFAEF 388
                                ****9 PP

>> ZK909.2g  CE31759	WBGene00002189	locus:kin-1	status:Confirmed	UniProt:P21137	protein_id:CAD45618.1
   #    score  bias  c-Evalue  i-Evalue hmmfrom  hmm to    alifrom  ali to    envfrom  env to     acc
 ---   ------ ----- --------- --------- ------- -------    ------- -------    ------- -------    ----
   1 !  712.1   0.6  3.9e-216  1.6e-214      18     353 .]       8     343 .]       3     343 .] 1.00

  Alignments for each domain:
  == domain 1    score: 712.1 bits;  conditional E-value: 3.9e-216
  Pka-C1-PB_FBpp0079448-aln  18 vkefldqakedfeekwkknptntaalddferiktlgtgsfgrvmivqhkptkeyyamkildkqkvvklkqvehtlnekrilqai 101
                                vkefld+a+edf+++w++   nta+lddf+riktlgtgsfgrvm+v+hk++ +yyamkildkqkvvklkqvehtlnekrilqai
                   ZK909.2g   8 VKEFLDKAREDFKQRWENPAQNTACLDDFDRIKTLGTGSFGRVMLVKHKQSGNYYAMKILDKQKVVKLKQVEHTLNEKRILQAI 91 
                                9****************999**************************************************************** PP

  Pka-C1-PB_FBpp0079448-aln 102 sfpflvslkfhfkdnsnlymvleyvpggemfshlrkvgrfsephsrfyaaqivlafeylhyldliyrdlkpenllidsqgylkv 185
                                +fpflv + f fkdnsnlymvle++ ggemfshlr++grfsephsrfyaaqivlafeylh ldliyrdlkpenllids gylk+
                   ZK909.2g  92 DFPFLVNMTFSFKDNSNLYMVLEFISGGEMFSHLRRIGRFSEPHSRFYAAQIVLAFEYLHSLDLIYRDLKPENLLIDSTGYLKI 175
                                ************************************************************************************ PP

  Pka-C1-PB_FBpp0079448-aln 186 tdfgfakrvkgrtwtlcgtpeylapeiilskgynkavdwwalgvlvyemaagyppffadqpiqiyekivsgkvrfpshfgsdlk 269
                                tdfgfakrvkgrtwtlcgtpeylapeiilskgynkavdwwalgvl+yemaagyppffadqpiqiyekivsgkv+fpshf  +lk
                   ZK909.2g 176 TDFGFAKRVKGRTWTLCGTPEYLAPEIILSKGYNKAVDWWALGVLIYEMAAGYPPFFADQPIQIYEKIVSGKVKFPSHFSNELK 259
                                ************************************************************************************ PP

  Pka-C1-PB_FBpp0079448-aln 270 dllrnllqvdltkrygnlkagvndikghkwfastdwiavfqkkieapfiprckgpgdtsnfddyeeealrisstekcakefaef 353
                                dll+nllqvdltkrygnlk+gv dik+hkwf stdwia++qkkieapf+p+c+gpgd+snfddyeee lris tekcakefaef
                   ZK909.2g 260 DLLKNLLQVDLTKRYGNLKNGVADIKNHKWFGSTDWIAIYQKKIEAPFLPKCRGPGDASNFDDYEEEPLRISGTEKCAKEFAEF 343
                                ***********************************************************************************9 PP

>> ZK909.2j  CE31762	WBGene00002189	locus:kin-1	status:Confirmed	UniProt:P21137	protein_id:CAD45621.1
   #    score  bias  c-Evalue  i-Evalue hmmfrom  hmm to    alifrom  ali to    envfrom  env to     acc
 ---   ------ ----- --------- --------- ------- -------    ------- -------    ------- -------    ----
   1 !  638.9   0.9  7.1e-194    3e-192       4     324 ..      32     352 ..      29     397 .] 0.93

  Alignments for each domain:
  == domain 1    score: 638.9 bits;  conditional E-value: 7.1e-194
  Pka-C1-PB_FBpp0079448-aln   4 naatankkvdaaesvkefldqakedfeekwkknptntaalddferiktlgtgsfgrvmivqhkptkeyyamkildkqkvvklkq 87 
                                  + +n +  aae++kefld+a+edf+++w++   nta+lddf+riktlgtgsfgrvm+v+hk++ +yyamkildkqkvvklkq
                   ZK909.2j  32 AMVFSNGRLAAAETIKEFLDKAREDFKQRWENPAQNTACLDDFDRIKTLGTGSFGRVMLVKHKQSGNYYAMKILDKQKVVKLKQ 115
                                33568999***********************999************************************************** PP

  Pka-C1-PB_FBpp0079448-aln  88 vehtlnekrilqaisfpflvslkfhfkdnsnlymvleyvpggemfshlrkvgrfsephsrfyaaqivlafeylhyldliyrdlk 171
                                vehtlnekrilqai+fpflv + f fkdnsnlymvle++ ggemfshlr++grfsephsrfyaaqivlafeylh ldliyrdlk
                   ZK909.2j 116 VEHTLNEKRILQAIDFPFLVNMTFSFKDNSNLYMVLEFISGGEMFSHLRRIGRFSEPHSRFYAAQIVLAFEYLHSLDLIYRDLK 199
                                ************************************************************************************ PP

  Pka-C1-PB_FBpp0079448-aln 172 penllidsqgylkvtdfgfakrvkgrtwtlcgtpeylapeiilskgynkavdwwalgvlvyemaagyppffadqpiqiyekivs 255
                                penllids gylk+tdfgfakrvkgrtwtlcgtpeylapeiilskgynkavdwwalgvl+yemaagyppffadqpiqiyekivs
                   ZK909.2j 200 PENLLIDSTGYLKITDFGFAKRVKGRTWTLCGTPEYLAPEIILSKGYNKAVDWWALGVLIYEMAAGYPPFFADQPIQIYEKIVS 283
                                ************************************************************************************ PP

  Pka-C1-PB_FBpp0079448-aln 256 gkvrfpshfgsdlkdllrnllqvdltkrygnlkagvndikghkwfastdwiavfqkkieapfiprckgp 324
                                gkv+fpshf  +lkdll+nllqvdltkrygnlk+gv dik+hkwf stdwia++qkki  p   + +  
                   ZK909.2j 284 GKVKFPSHFSNELKDLLKNLLQVDLTKRYGNLKNGVADIKNHKWFGSTDWIAIYQKKITPPSFSKGESN 352
                                **********************************************************99865544333 PP

>> ZK909.2b  CE15475	WBGene00002189	locus:kin-1	cAMP-dependant protein kinase	status:Confirmed	UniProt:P21137	protein_id
   #    score  bias  c-Evalue  i-Evalue hmmfrom  hmm to    alifrom  ali to    envfrom  env to     acc
 ---   ------ ----- --------- --------- ------- -------    ------- -------    ------- -------    ----
   1 !  632.5   1.0  6.2e-192  2.6e-190       8     324 ..      14     330 ..       9     375 .] 0.93

  Alignments for each domain:
  == domain 1    score: 632.5 bits;  conditional E-value: 6.2e-192
  Pka-C1-PB_FBpp0079448-aln   8 ankkvdaaesvkefldqakedfeekwkknptntaalddferiktlgtgsfgrvmivqhkptkeyyamkildkqkvvklkqveht 91 
                                + k    + s+kefld+a+edf+++w++   nta+lddf+riktlgtgsfgrvm+v+hk++ +yyamkildkqkvvklkqveht
                   ZK909.2b  14 SSKDNKNSASLKEFLDKAREDFKQRWENPAQNTACLDDFDRIKTLGTGSFGRVMLVKHKQSGNYYAMKILDKQKVVKLKQVEHT 97 
                                4566677889*****************999****************************************************** PP

  Pka-C1-PB_FBpp0079448-aln  92 lnekrilqaisfpflvslkfhfkdnsnlymvleyvpggemfshlrkvgrfsephsrfyaaqivlafeylhyldliyrdlkpenl 175
                                lnekrilqai+fpflv + f fkdnsnlymvle++ ggemfshlr++grfsephsrfyaaqivlafeylh ldliyrdlkpenl
                   ZK909.2b  98 LNEKRILQAIDFPFLVNMTFSFKDNSNLYMVLEFISGGEMFSHLRRIGRFSEPHSRFYAAQIVLAFEYLHSLDLIYRDLKPENL 181
                                ************************************************************************************ PP

  Pka-C1-PB_FBpp0079448-aln 176 lidsqgylkvtdfgfakrvkgrtwtlcgtpeylapeiilskgynkavdwwalgvlvyemaagyppffadqpiqiyekivsgkvr 259
                                lids gylk+tdfgfakrvkgrtwtlcgtpeylapeiilskgynkavdwwalgvl+yemaagyppffadqpiqiyekivsgkv+
                   ZK909.2b 182 LIDSTGYLKITDFGFAKRVKGRTWTLCGTPEYLAPEIILSKGYNKAVDWWALGVLIYEMAAGYPPFFADQPIQIYEKIVSGKVK 265
                                ************************************************************************************ PP

  Pka-C1-PB_FBpp0079448-aln 260 fpshfgsdlkdllrnllqvdltkrygnlkagvndikghkwfastdwiavfqkkieapfiprckgp 324
                                fpshf  +lkdll+nllqvdltkrygnlk+gv dik+hkwf stdwia++qkki  p   + +  
                   ZK909.2b 266 FPSHFSNELKDLLKNLLQVDLTKRYGNLKNGVADIKNHKWFGSTDWIAIYQKKITPPSFSKGESN 330
                                ******************************************************99865544333 PP

>> ZK909.2k  CE31763	WBGene00002189	locus:kin-1	status:Confirmed	UniProt:P21137	protein_id:CAD45622.1
   #    score  bias  c-Evalue  i-Evalue hmmfrom  hmm to    alifrom  ali to    envfrom  env to     acc
 ---   ------ ----- --------- --------- ------- -------    ------- -------    ------- -------    ----
   1 !  632.3   1.2  7.3e-192  3.1e-190      15     324 ..      32     341 ..      16     386 .] 0.93

  Alignments for each domain:
  == domain 1    score: 632.3 bits;  conditional E-value: 7.3e-192
  Pka-C1-PB_FBpp0079448-aln  15 aesvkefldqakedfeekwkknptntaalddferiktlgtgsfgrvmivqhkptkeyyamkildkqkvvklkqvehtlnekril 98 
                                 e+vkefld+a+edf+++w++   nta+lddf+riktlgtgsfgrvm+v+hk++ +yyamkildkqkvvklkqvehtlnekril
                   ZK909.2k  32 LETVKEFLDKAREDFKQRWENPAQNTACLDDFDRIKTLGTGSFGRVMLVKHKQSGNYYAMKILDKQKVVKLKQVEHTLNEKRIL 115
                                599*****************999************************************************************* PP

  Pka-C1-PB_FBpp0079448-aln  99 qaisfpflvslkfhfkdnsnlymvleyvpggemfshlrkvgrfsephsrfyaaqivlafeylhyldliyrdlkpenllidsqgy 182
                                qai+fpflv + f fkdnsnlymvle++ ggemfshlr++grfsephsrfyaaqivlafeylh ldliyrdlkpenllids gy
                   ZK909.2k 116 QAIDFPFLVNMTFSFKDNSNLYMVLEFISGGEMFSHLRRIGRFSEPHSRFYAAQIVLAFEYLHSLDLIYRDLKPENLLIDSTGY 199
                                ************************************************************************************ PP

  Pka-C1-PB_FBpp0079448-aln 183 lkvtdfgfakrvkgrtwtlcgtpeylapeiilskgynkavdwwalgvlvyemaagyppffadqpiqiyekivsgkvrfpshfgs 266
                                lk+tdfgfakrvkgrtwtlcgtpeylapeiilskgynkavdwwalgvl+yemaagyppffadqpiqiyekivsgkv+fpshf  
                   ZK909.2k 200 LKITDFGFAKRVKGRTWTLCGTPEYLAPEIILSKGYNKAVDWWALGVLIYEMAAGYPPFFADQPIQIYEKIVSGKVKFPSHFSN 283
                                ************************************************************************************ PP

  Pka-C1-PB_FBpp0079448-aln 267 dlkdllrnllqvdltkrygnlkagvndikghkwfastdwiavfqkkieapfiprckgp 324
                                +lkdll+nllqvdltkrygnlk+gv dik+hkwf stdwia++qkki  p   + +  
                   ZK909.2k 284 ELKDLLKNLLQVDLTKRYGNLKNGVADIKNHKWFGSTDWIAIYQKKITPPSFSKGESN 341
                                ***********************************************99865544333 PP

>> ZK909.2d  CE31756	WBGene00002189	locus:kin-1	status:Confirmed	UniProt:P21137	protein_id:CAD45614.1
   #    score  bias  c-Evalue  i-Evalue hmmfrom  hmm to    alifrom  ali to    envfrom  env to     acc
 ---   ------ ----- --------- --------- ------- -------    ------- -------    ------- -------    ----
   1 !  631.6   1.8  1.2e-191    5e-190       6     324 ..       3     320 ..       1     365 [] 0.93

  Alignments for each domain:
  == domain 1    score: 631.6 bits;  conditional E-value: 1.2e-191
  Pka-C1-PB_FBpp0079448-aln   6 atankkvdaaesvkefldqakedfeekwkknptntaalddferiktlgtgsfgrvmivqhkptkeyyamkildkqkvvklkqve 89 
                                +++nkkv+  +  kefld+a+edf+++w++   nta+lddf+riktlgtgsfgrvm+v+hk++ +yyamkildkqkvvklkqve
                   ZK909.2d   3 SSSNKKVQ-VKFFKEFLDKAREDFKQRWENPAQNTACLDDFDRIKTLGTGSFGRVMLVKHKQSGNYYAMKILDKQKVVKLKQVE 85 
                                67899997.5789****************999**************************************************** PP

  Pka-C1-PB_FBpp0079448-aln  90 htlnekrilqaisfpflvslkfhfkdnsnlymvleyvpggemfshlrkvgrfsephsrfyaaqivlafeylhyldliyrdlkpe 173
                                htlnekrilqai+fpflv + f fkdnsnlymvle++ ggemfshlr++grfsephsrfyaaqivlafeylh ldliyrdlkpe
                   ZK909.2d  86 HTLNEKRILQAIDFPFLVNMTFSFKDNSNLYMVLEFISGGEMFSHLRRIGRFSEPHSRFYAAQIVLAFEYLHSLDLIYRDLKPE 169
                                ************************************************************************************ PP

  Pka-C1-PB_FBpp0079448-aln 174 nllidsqgylkvtdfgfakrvkgrtwtlcgtpeylapeiilskgynkavdwwalgvlvyemaagyppffadqpiqiyekivsgk 257
                                nllids gylk+tdfgfakrvkgrtwtlcgtpeylapeiilskgynkavdwwalgvl+yemaagyppffadqpiqiyekivsgk
                   ZK909.2d 170 NLLIDSTGYLKITDFGFAKRVKGRTWTLCGTPEYLAPEIILSKGYNKAVDWWALGVLIYEMAAGYPPFFADQPIQIYEKIVSGK 253
                                ************************************************************************************ PP

  Pka-C1-PB_FBpp0079448-aln 258 vrfpshfgsdlkdllrnllqvdltkrygnlkagvndikghkwfastdwiavfqkkieapfiprckgp 324
                                v+fpshf  +lkdll+nllqvdltkrygnlk+gv dik+hkwf stdwia++qkki  p   + +  
                   ZK909.2d 254 VKFPSHFSNELKDLLKNLLQVDLTKRYGNLKNGVADIKNHKWFGSTDWIAIYQKKITPPSFSKGESN 320
                                ********************************************************99865544333 PP

>> ZK909.2e  CE31757	WBGene00002189	locus:kin-1	status:Confirmed	UniProt:P21137	protein_id:CAD45616.1
   #    score  bias  c-Evalue  i-Evalue hmmfrom  hmm to    alifrom  ali to    envfrom  env to     acc
 ---   ------ ----- --------- --------- ------- -------    ------- -------    ------- -------    ----
   1 !  630.1   1.0  3.4e-191  1.4e-189      13     324 ..      48     359 ..      41     404 .] 0.94

  Alignments for each domain:
  == domain 1    score: 630.1 bits;  conditional E-value: 3.4e-191
  Pka-C1-PB_FBpp0079448-aln  13 daaesvkefldqakedfeekwkknptntaalddferiktlgtgsfgrvmivqhkptkeyyamkildkqkvvklkqvehtlnekr 96 
                                d  e  kefld+a+edf+++w++   nta+lddf+riktlgtgsfgrvm+v+hk++ +yyamkildkqkvvklkqvehtlnekr
                   ZK909.2e  48 DPVEDFKEFLDKAREDFKQRWENPAQNTACLDDFDRIKTLGTGSFGRVMLVKHKQSGNYYAMKILDKQKVVKLKQVEHTLNEKR 131
                                678999****************999*********************************************************** PP

  Pka-C1-PB_FBpp0079448-aln  97 ilqaisfpflvslkfhfkdnsnlymvleyvpggemfshlrkvgrfsephsrfyaaqivlafeylhyldliyrdlkpenllidsq 180
                                ilqai+fpflv + f fkdnsnlymvle++ ggemfshlr++grfsephsrfyaaqivlafeylh ldliyrdlkpenllids 
                   ZK909.2e 132 ILQAIDFPFLVNMTFSFKDNSNLYMVLEFISGGEMFSHLRRIGRFSEPHSRFYAAQIVLAFEYLHSLDLIYRDLKPENLLIDST 215
                                ************************************************************************************ PP

  Pka-C1-PB_FBpp0079448-aln 181 gylkvtdfgfakrvkgrtwtlcgtpeylapeiilskgynkavdwwalgvlvyemaagyppffadqpiqiyekivsgkvrfpshf 264
                                gylk+tdfgfakrvkgrtwtlcgtpeylapeiilskgynkavdwwalgvl+yemaagyppffadqpiqiyekivsgkv+fpshf
                   ZK909.2e 216 GYLKITDFGFAKRVKGRTWTLCGTPEYLAPEIILSKGYNKAVDWWALGVLIYEMAAGYPPFFADQPIQIYEKIVSGKVKFPSHF 299
                                ************************************************************************************ PP

  Pka-C1-PB_FBpp0079448-aln 265 gsdlkdllrnllqvdltkrygnlkagvndikghkwfastdwiavfqkkieapfiprckgp 324
                                  +lkdll+nllqvdltkrygnlk+gv dik+hkwf stdwia++qkki  p   + +  
                   ZK909.2e 300 SNELKDLLKNLLQVDLTKRYGNLKNGVADIKNHKWFGSTDWIAIYQKKITPPSFSKGESN 359
                                *************************************************99865544333 PP

>> ZK909.2i  CE31761	WBGene00002189	locus:kin-1	status:Confirmed	UniProt:P21137	protein_id:CAD45620.1
   #    score  bias  c-Evalue  i-Evalue hmmfrom  hmm to    alifrom  ali to    envfrom  env to     acc
 ---   ------ ----- --------- --------- ------- -------    ------- -------    ------- -------    ----
   1 !  629.0   1.2  7.1e-191    3e-189      18     324 ..       8     314 ..       3     359 .] 0.94

  Alignments for each domain:
  == domain 1    score: 629.0 bits;  conditional E-value: 7.1e-191
  Pka-C1-PB_FBpp0079448-aln  18 vkefldqakedfeekwkknptntaalddferiktlgtgsfgrvmivqhkptkeyyamkildkqkvvklkqvehtlnekrilqai 101
                                vkefld+a+edf+++w++   nta+lddf+riktlgtgsfgrvm+v+hk++ +yyamkildkqkvvklkqvehtlnekrilqai
                   ZK909.2i   8 VKEFLDKAREDFKQRWENPAQNTACLDDFDRIKTLGTGSFGRVMLVKHKQSGNYYAMKILDKQKVVKLKQVEHTLNEKRILQAI 91 
                                9****************999**************************************************************** PP

  Pka-C1-PB_FBpp0079448-aln 102 sfpflvslkfhfkdnsnlymvleyvpggemfshlrkvgrfsephsrfyaaqivlafeylhyldliyrdlkpenllidsqgylkv 185
                                +fpflv + f fkdnsnlymvle++ ggemfshlr++grfsephsrfyaaqivlafeylh ldliyrdlkpenllids gylk+
                   ZK909.2i  92 DFPFLVNMTFSFKDNSNLYMVLEFISGGEMFSHLRRIGRFSEPHSRFYAAQIVLAFEYLHSLDLIYRDLKPENLLIDSTGYLKI 175
                                ************************************************************************************ PP

  Pka-C1-PB_FBpp0079448-aln 186 tdfgfakrvkgrtwtlcgtpeylapeiilskgynkavdwwalgvlvyemaagyppffadqpiqiyekivsgkvrfpshfgsdlk 269
                                tdfgfakrvkgrtwtlcgtpeylapeiilskgynkavdwwalgvl+yemaagyppffadqpiqiyekivsgkv+fpshf  +lk
                   ZK909.2i 176 TDFGFAKRVKGRTWTLCGTPEYLAPEIILSKGYNKAVDWWALGVLIYEMAAGYPPFFADQPIQIYEKIVSGKVKFPSHFSNELK 259
                                ************************************************************************************ PP

  Pka-C1-PB_FBpp0079448-aln 270 dllrnllqvdltkrygnlkagvndikghkwfastdwiavfqkkieapfiprckgp 324
                                dll+nllqvdltkrygnlk+gv dik+hkwf stdwia++qkki  p   + +  
                   ZK909.2i 260 DLLKNLLQVDLTKRYGNLKNGVADIKNHKWFGSTDWIAIYQKKITPPSFSKGESN 314
                                ********************************************99865544333 PP

>> ZK909.2c  CE31755	WBGene00002189	locus:kin-1	status:Partially_confirmed	UniProt:P21137	protein_id:CAD45613.1
   #    score  bias  c-Evalue  i-Evalue hmmfrom  hmm to    alifrom  ali to    envfrom  env to     acc
 ---   ------ ----- --------- --------- ------- -------    ------- -------    ------- -------    ----
   1 !  595.9   1.7  8.3e-181  3.5e-179      27     314 ..     255     544 ..     243     548 .] 0.96

  Alignments for each domain:
  == domain 1    score: 595.9 bits;  conditional E-value: 8.3e-181
  Pka-C1-PB_FBpp0079448-aln  27 edfeekwkkn..ptntaalddferiktlgtgsfgrvmivqhkptkeyyamkildkqkvvklkqvehtlnekrilqaisfpflvs 108
                                 ++ ++w  +    nta+lddf+riktlgtgsfgrvm+v+hk++ +yyamkildkqkvvklkqvehtlnekrilqai+fpflv 
                   ZK909.2c 255 TQLSDHWSMKwlFQNTACLDDFDRIKTLGTGSFGRVMLVKHKQSGNYYAMKILDKQKVVKLKQVEHTLNEKRILQAIDFPFLVN 338
                                55566665441157********************************************************************** PP

  Pka-C1-PB_FBpp0079448-aln 109 lkfhfkdnsnlymvleyvpggemfshlrkvgrfsephsrfyaaqivlafeylhyldliyrdlkpenllidsqgylkvtdfgfak 192
                                + f fkdnsnlymvle++ ggemfshlr++grfsephsrfyaaqivlafeylh ldliyrdlkpenllids gylk+tdfgfak
                   ZK909.2c 339 MTFSFKDNSNLYMVLEFISGGEMFSHLRRIGRFSEPHSRFYAAQIVLAFEYLHSLDLIYRDLKPENLLIDSTGYLKITDFGFAK 422
                                ************************************************************************************ PP

  Pka-C1-PB_FBpp0079448-aln 193 rvkgrtwtlcgtpeylapeiilskgynkavdwwalgvlvyemaagyppffadqpiqiyekivsgkvrfpshfgsdlkdllrnll 276
                                rvkgrtwtlcgtpeylapeiilskgynkavdwwalgvl+yemaagyppffadqpiqiyekivsgkv+fpshf  +lkdll+nll
                   ZK909.2c 423 RVKGRTWTLCGTPEYLAPEIILSKGYNKAVDWWALGVLIYEMAAGYPPFFADQPIQIYEKIVSGKVKFPSHFSNELKDLLKNLL 506
                                ************************************************************************************ PP

  Pka-C1-PB_FBpp0079448-aln 277 qvdltkrygnlkagvndikghkwfastdwiavfqkkie 314
                                qvdltkrygnlk+gv dik+hkwf stdwia++qkk+ 
                   ZK909.2c 507 QVDLTKRYGNLKNGVADIKNHKWFGSTDWIAIYQKKVS 544
                                ************************************96 PP

>> F47F2.1b  CE37114	WBGene00018569	status:Confirmed	UniProt:Q7JP68	protein_id:CCD71418.1
   #    score  bias  c-Evalue  i-Evalue hmmfrom  hmm to    alifrom  ali to    envfrom  env to     acc
 ---   ------ ----- --------- --------- ------- -------    ------- -------    ------- -------    ----
   1 !  351.5   0.0  1.7e-106  7.2e-105      23     337 ..      66     381 ..      44     395 .. 0.95

  Alignments for each domain:
  == domain 1    score: 351.5 bits;  conditional E-value: 1.7e-106
  Pka-C1-PB_FBpp0079448-aln  23 dqakedfeekwkknptn.taalddferiktlgtgsfgrvmivqhkptkeyyamkildkqkvvklkqvehtlnekrilqaisfpf 105
                                ++  e+   k    pt  + +l ++eri t+g g+fgrv + + k t  +ya+k+l+ ++vv ++q +h  nekr+l  ++ pf
                   F47F2.1b  66 NELAEETHMKLSITPTReSFSLSQLERIITIGKGTFGRVELARDKITGAHYALKVLNIRRVVDMRQTQHVHNEKRVLLQLKHPF 149
                                444566666777788862569*************************************************************** PP

  Pka-C1-PB_FBpp0079448-aln 106 lvslkfhfkdnsnlymvleyvpggemfshlrkvgrfsephsrfyaaqivlafeylhyldliyrdlkpenllidsqgylkvtdfg 189
                                +v +    kd  +lym++e+vpggemfs+lr    fs+  +rfya++iv a+ey+h l ++yrdlkpenl++  +g++k++dfg
                   F47F2.1b 150 IVKMYASEKDSNHLYMIMEFVPGGEMFSYLRASRSFSNSMARFYASEIVCALEYIHSLGIVYRDLKPENLMLSKEGHIKMADFG 233
                                ************************************************************************************ PP

  Pka-C1-PB_FBpp0079448-aln 190 fakrvkgrtwtlcgtpeylapeiilskgynkavdwwalgvlvyemaagyppffadqpiqiyekivsgkvrfpshfgsdlkdllr 273
                                fak ++ rt+t+cgtp+ylape +   g+nk vdwwalg+l+yem  g ppf      +iy+ i+  k +fp  f    kdl++
                   F47F2.1b 234 FAKELRDRTYTICGTPDYLAPESLARTGHNKGVDWWALGILIYEMMVGKPPFRGKTTSEIYDAIIEHKLKFPRSFNLAAKDLVK 317
                                ************************************************************************************ PP

  Pka-C1-PB_FBpp0079448-aln 274 nllqvdltkrygnlkagvndikghkwfastdwiavfqkkieapfiprckgpgdtsnfddyeeea 337
                                +ll+vd t+r g +k+g +d+k+hkwf   +w   ++ ++e p++p    pgdt nfddyee++
                   F47F2.1b 318 KLLEVDRTQRIGCMKNGTQDVKDHKWFEKVNWDDTLHLRVEPPIVPTLYHPGDTGNFDDYEEDT 381
                                **************************************************************97 PP

>> F47F2.1c  CE31171	WBGene00018569	status:Confirmed	UniProt:Q8MQ39	protein_id:CCD71419.1
   #    score  bias  c-Evalue  i-Evalue hmmfrom  hmm to    alifrom  ali to    envfrom  env to     acc
 ---   ------ ----- --------- --------- ------- -------    ------- -------    ------- -------    ----
   1 !  349.9   0.0  5.2e-106  2.2e-104      40     337 ..      11     308 ..       2     322 .. 0.98

  Alignments for each domain:
  == domain 1    score: 349.9 bits;  conditional E-value: 5.2e-106
  Pka-C1-PB_FBpp0079448-aln  40 taalddferiktlgtgsfgrvmivqhkptkeyyamkildkqkvvklkqvehtlnekrilqaisfpflvslkfhfkdnsnlymvl 123
                                + +l ++eri t+g g+fgrv + + k t  +ya+k+l+ ++vv ++q +h  nekr+l  ++ pf+v +    kd  +lym++
                   F47F2.1c  11 SFSLSQLERIITIGKGTFGRVELARDKITGAHYALKVLNIRRVVDMRQTQHVHNEKRVLLQLKHPFIVKMYASEKDSNHLYMIM 94 
                                45899******************************************************************************* PP

  Pka-C1-PB_FBpp0079448-aln 124 eyvpggemfshlrkvgrfsephsrfyaaqivlafeylhyldliyrdlkpenllidsqgylkvtdfgfakrvkgrtwtlcgtpey 207
                                e+vpggemfs+lr    fs+  +rfya++iv a+ey+h l ++yrdlkpenl++  +g++k++dfgfak ++ rt+t+cgtp+y
                   F47F2.1c  95 EFVPGGEMFSYLRASRSFSNSMARFYASEIVCALEYIHSLGIVYRDLKPENLMLSKEGHIKMADFGFAKELRDRTYTICGTPDY 178
                                ************************************************************************************ PP

  Pka-C1-PB_FBpp0079448-aln 208 lapeiilskgynkavdwwalgvlvyemaagyppffadqpiqiyekivsgkvrfpshfgsdlkdllrnllqvdltkrygnlkagv 291
                                lape +   g+nk vdwwalg+l+yem  g ppf      +iy+ i+  k +fp  f    kdl+++ll+vd t+r g +k+g 
                   F47F2.1c 179 LAPESLARTGHNKGVDWWALGILIYEMMVGKPPFRGKTTSEIYDAIIEHKLKFPRSFNLAAKDLVKKLLEVDRTQRIGCMKNGT 262
                                ************************************************************************************ PP

  Pka-C1-PB_FBpp0079448-aln 292 ndikghkwfastdwiavfqkkieapfiprckgpgdtsnfddyeeea 337
                                +d+k+hkwf   +w   ++ ++e p++p    pgdt nfddyee++
                   F47F2.1c 263 QDVKDHKWFEKVNWDDTLHLRVEPPIVPTLYHPGDTGNFDDYEEDT 308
                                ********************************************97 PP

>> T01H8.1b  CE34494	WBGene00011352	locus:rskn-1	Protein kinase C terminal domain	status:Partially_confirmed	UniProt:Q21
   #    score  bias  c-Evalue  i-Evalue hmmfrom  hmm to    alifrom  ali to    envfrom  env to     acc
 ---   ------ ----- --------- --------- ------- -------    ------- -------    ------- -------    ----
   1 !  237.4   0.0   8.4e-72   3.5e-70      41     331 ..      42     337 ..      14     348 .. 0.94
   2 !  110.2   0.0   3.9e-33   1.6e-31      42     288 ..     393     648 ..     368     660 .. 0.83

  Alignments for each domain:
  == domain 1    score: 237.4 bits;  conditional E-value: 8.4e-72
  Pka-C1-PB_FBpp0079448-aln  41 aalddferiktlgtgsfgrvmivqh...kptkeyyamkildkqkvvklkqvehtlnekrilqaisfpflvslkfhfkdnsnlym 121
                                a   +fe +k lg gsfg+v++v++   + + + yamk+l k   +k+++ ++t  e+ il  is pf+v l++ f+ + +ly+
                   T01H8.1b  42 ADPRQFELLKVLGQGSFGKVFLVRKvrgRDSGHVYAMKVLKKA-TLKVRDRQRTKLERNILAHISHPFIVKLHYAFQTEGKLYL 124
                                55678****************9876222567789******775.689************************************* PP

  Pka-C1-PB_FBpp0079448-aln 122 vleyvpggemfshlrkvgrfsephsrfyaaqivlafeylhyldliyrdlkpenllidsqgylkvtdfgfakrv...kgrtwtlc 202
                                +l+++ gg++f++l k   f+e   +fy a++ la+e+lh l ++yrdlkpen+l+d++g++kvtdfg++k     + +t+++c
                   T01H8.1b 125 ILDFLRGGDLFTRLSKEVMFTEDDVKFYLAELTLALEHLHSLGIVYRDLKPENILLDADGHIKVTDFGLSKEAidsEKKTYSFC 208
                                *********************************************************************9975333679***** PP

  Pka-C1-PB_FBpp0079448-aln 203 gtpeylapeiilskgynkavdwwalgvlvyemaagyppffadqpiqiyekivsgkvrfpshfgsdlkdllrnllqvdltkrygn 286
                                gt ey+ape+i  +g+  a d+w+lgvl++em +g+ pf   +  +   +i+  k  +p  +  + + llr+l++ +  +r g 
                   T01H8.1b 209 GTVEYMAPEVINRRGHSMAADFWSLGVLMFEMLTGHLPFQGRDRNDTMTQILKAKLSMPHFLTQEAQSLLRALFKRNSQNRLGA 292
                                ************************************************************************************ PP

  Pka-C1-PB_FBpp0079448-aln 287 lkagvndikghkwfastdwiavfqkkieapfiprckgpgdtsnfd 331
                                   gv++ik h +fa  d++ +++k+i+ pf p       ts fd
                   T01H8.1b 293 GPDGVEEIKRHAFFAKIDFVKLLNKEIDPPFKPALSTVDSTSYFD 337
                                *******************************************99 PP

  == domain 2    score: 110.2 bits;  conditional E-value: 3.9e-33
  Pka-C1-PB_FBpp0079448-aln  42 alddferiktlgtgsfgrvmivqhkptkeyyamkildkqkvvklkqvehtlnekrilqaisfpflvslkfhfkdnsnlymvley 125
                                  dd+e ++ +g g+   v   q k+t+  ya+ki+ k         + t +   +l+  +  f+v l   ++d++ +ym+ e 
                   T01H8.1b 393 FTDDYEILEKIGNGAHSVVHKCQMKATRRKYAVKIVKKAVF------DATEEVDILLRHSHHQFVVKLFDVYEDETAIYMIEEL 470
                                369*******************************9876543......3343444566778899*****999************* PP

  Pka-C1-PB_FBpp0079448-aln 126 vpggemfshl.rkvgrfsephsrfyaaqivlafeylhyldliyrdlkpenllidsq....gylkvtdfgfakrvk...grtwtl 201
                                  gge++ +l  k    se       a+++ a++ylh  ++ +rdl   n+l   +      l++ dfgfak+ +   g   t 
                   T01H8.1b 471 CEGGELLDKLvNKKSLGSEKEVAAIMANLLNAVQYLHSQQVAHRDLTAANILFALKdgdpSSLRIVDFGFAKQSRaenGMLMTP 554
                                *******998356677799999999*************************997543211258**********876223778899 PP

  Pka-C1-PB_FBpp0079448-aln 202 cgtpeylapeiilskgynkavdwwalgvlvyemaagyppff...adqpiqiyekivsgkvrfp....shfgsdlkdllrnllqv 278
                                c t +++ape++  +gy+++ d w+lgvl++ m +g  pf     d p qi +++  gk+ +       +  + kdl+r++l+v
                   T01H8.1b 555 CYTAQFVAPEVLRKQGYDRSCDVWSLGVLLHTMLTGCTPFAmgpNDTPDQILQRVGDGKISMThpvwDTISDEAKDLVRKMLDV 638
                                ****************************************744469*************987511223567899********** PP

  Pka-C1-PB_FBpp0079448-aln 279 dltkrygnlk 288
                                d  +r    +
                   T01H8.1b 639 DPNRRVTAKQ 648
                                *999976554 PP

>> T01H8.1c  CE34495	WBGene00011352	locus:rskn-1	status:Partially_confirmed	UniProt:Q21734	protein_id:CAE17938.1
   #    score  bias  c-Evalue  i-Evalue hmmfrom  hmm to    alifrom  ali to    envfrom  env to     acc
 ---   ------ ----- --------- --------- ------- -------    ------- -------    ------- -------    ----
   1 !  237.2   0.0   9.9e-72   4.2e-70      42     331 ..      61     355 ..      43     366 .. 0.94
   2 !  110.2   0.0   4.1e-33   1.7e-31      42     288 ..     411     666 ..     386     678 .. 0.83

  Alignments for each domain:
  == domain 1    score: 237.2 bits;  conditional E-value: 9.9e-72
  Pka-C1-PB_FBpp0079448-aln  42 alddferiktlgtgsfgrvmivqh...kptkeyyamkildkqkvvklkqvehtlnekrilqaisfpflvslkfhfkdnsnlymv 122
                                   +fe +k lg gsfg+v++v++   + + + yamk+l k   +k+++ ++t  e+ il  is pf+v l++ f+ + +ly++
                   T01H8.1c  61 DPRQFELLKVLGQGSFGKVFLVRKvrgRDSGHVYAMKVLKKA-TLKVRDRQRTKLERNILAHISHPFIVKLHYAFQTEGKLYLI 143
                                55689***************9876222567789******775.689************************************** PP

  Pka-C1-PB_FBpp0079448-aln 123 leyvpggemfshlrkvgrfsephsrfyaaqivlafeylhyldliyrdlkpenllidsqgylkvtdfgfakrv...kgrtwtlcg 203
                                l+++ gg++f++l k   f+e   +fy a++ la+e+lh l ++yrdlkpen+l+d++g++kvtdfg++k     + +t+++cg
                   T01H8.1c 144 LDFLRGGDLFTRLSKEVMFTEDDVKFYLAELTLALEHLHSLGIVYRDLKPENILLDADGHIKVTDFGLSKEAidsEKKTYSFCG 227
                                ********************************************************************9975333679****** PP

  Pka-C1-PB_FBpp0079448-aln 204 tpeylapeiilskgynkavdwwalgvlvyemaagyppffadqpiqiyekivsgkvrfpshfgsdlkdllrnllqvdltkrygnl 287
                                t ey+ape+i  +g+  a d+w+lgvl++em +g+ pf   +  +   +i+  k  +p  +  + + llr+l++ +  +r g  
                   T01H8.1c 228 TVEYMAPEVINRRGHSMAADFWSLGVLMFEMLTGHLPFQGRDRNDTMTQILKAKLSMPHFLTQEAQSLLRALFKRNSQNRLGAG 311
                                ************************************************************************************ PP

  Pka-C1-PB_FBpp0079448-aln 288 kagvndikghkwfastdwiavfqkkieapfiprckgpgdtsnfd 331
                                  gv++ik h +fa  d++ +++k+i+ pf p       ts fd
                   T01H8.1c 312 PDGVEEIKRHAFFAKIDFVKLLNKEIDPPFKPALSTVDSTSYFD 355
                                ******************************************99 PP

  == domain 2    score: 110.2 bits;  conditional E-value: 4.1e-33
  Pka-C1-PB_FBpp0079448-aln  42 alddferiktlgtgsfgrvmivqhkptkeyyamkildkqkvvklkqvehtlnekrilqaisfpflvslkfhfkdnsnlymvley 125
                                  dd+e ++ +g g+   v   q k+t+  ya+ki+ k         + t +   +l+  +  f+v l   ++d++ +ym+ e 
                   T01H8.1c 411 FTDDYEILEKIGNGAHSVVHKCQMKATRRKYAVKIVKKAVF------DATEEVDILLRHSHHQFVVKLFDVYEDETAIYMIEEL 488
                                369*******************************9876543......3343444566778899*****999************* PP

  Pka-C1-PB_FBpp0079448-aln 126 vpggemfshl.rkvgrfsephsrfyaaqivlafeylhyldliyrdlkpenllidsq....gylkvtdfgfakrvk...grtwtl 201
                                  gge++ +l  k    se       a+++ a++ylh  ++ +rdl   n+l   +      l++ dfgfak+ +   g   t 
                   T01H8.1c 489 CEGGELLDKLvNKKSLGSEKEVAAIMANLLNAVQYLHSQQVAHRDLTAANILFALKdgdpSSLRIVDFGFAKQSRaenGMLMTP 572
                                *******998356677799999999*************************997543211258**********876223778899 PP

  Pka-C1-PB_FBpp0079448-aln 202 cgtpeylapeiilskgynkavdwwalgvlvyemaagyppff...adqpiqiyekivsgkvrfp....shfgsdlkdllrnllqv 278
                                c t +++ape++  +gy+++ d w+lgvl++ m +g  pf     d p qi +++  gk+ +       +  + kdl+r++l+v
                   T01H8.1c 573 CYTAQFVAPEVLRKQGYDRSCDVWSLGVLLHTMLTGCTPFAmgpNDTPDQILQRVGDGKISMThpvwDTISDEAKDLVRKMLDV 656
                                ****************************************744469*************987511223567899********** PP

  Pka-C1-PB_FBpp0079448-aln 279 dltkrygnlk 288
                                d  +r    +
                   T01H8.1c 657 DPNRRVTAKQ 666
                                *999976554 PP

>> T01H8.1a  CE34493	WBGene00011352	locus:rskn-1	Protein kinase C terminal domain	status:Partially_confirmed	UniProt:Q21
   #    score  bias  c-Evalue  i-Evalue hmmfrom  hmm to    alifrom  ali to    envfrom  env to     acc
 ---   ------ ----- --------- --------- ------- -------    ------- -------    ------- -------    ----
   1 !  236.9   0.0   1.2e-71     5e-70      43     331 ..     101     394 ..      86     405 .. 0.94
   2 !  110.0   0.0   4.6e-33   1.9e-31      42     288 ..     450     705 ..     425     717 .. 0.83

  Alignments for each domain:
  == domain 1    score: 236.9 bits;  conditional E-value: 1.2e-71
  Pka-C1-PB_FBpp0079448-aln  43 lddferiktlgtgsfgrvmivqh...kptkeyyamkildkqkvvklkqvehtlnekrilqaisfpflvslkfhfkdnsnlymvl 123
                                  +fe +k lg gsfg+v++v++   + + + yamk+l k   +k+++ ++t  e+ il  is pf+v l++ f+ + +ly++l
                   T01H8.1a 101 PRQFELLKVLGQGSFGKVFLVRKvrgRDSGHVYAMKVLKKA-TLKVRDRQRTKLERNILAHISHPFIVKLHYAFQTEGKLYLIL 183
                                5689***************9876222567789******775.689*************************************** PP

  Pka-C1-PB_FBpp0079448-aln 124 eyvpggemfshlrkvgrfsephsrfyaaqivlafeylhyldliyrdlkpenllidsqgylkvtdfgfakrv...kgrtwtlcgt 204
                                +++ gg++f++l k   f+e   +fy a++ la+e+lh l ++yrdlkpen+l+d++g++kvtdfg++k     + +t+++cgt
                   T01H8.1a 184 DFLRGGDLFTRLSKEVMFTEDDVKFYLAELTLALEHLHSLGIVYRDLKPENILLDADGHIKVTDFGLSKEAidsEKKTYSFCGT 267
                                *******************************************************************9975333679******* PP

  Pka-C1-PB_FBpp0079448-aln 205 peylapeiilskgynkavdwwalgvlvyemaagyppffadqpiqiyekivsgkvrfpshfgsdlkdllrnllqvdltkrygnlk 288
                                 ey+ape+i  +g+  a d+w+lgvl++em +g+ pf   +  +   +i+  k  +p  +  + + llr+l++ +  +r g   
                   T01H8.1a 268 VEYMAPEVINRRGHSMAADFWSLGVLMFEMLTGHLPFQGRDRNDTMTQILKAKLSMPHFLTQEAQSLLRALFKRNSQNRLGAGP 351
                                ************************************************************************************ PP

  Pka-C1-PB_FBpp0079448-aln 289 agvndikghkwfastdwiavfqkkieapfiprckgpgdtsnfd 331
                                 gv++ik h +fa  d++ +++k+i+ pf p       ts fd
                   T01H8.1a 352 DGVEEIKRHAFFAKIDFVKLLNKEIDPPFKPALSTVDSTSYFD 394
                                *****************************************99 PP

  == domain 2    score: 110.0 bits;  conditional E-value: 4.6e-33
  Pka-C1-PB_FBpp0079448-aln  42 alddferiktlgtgsfgrvmivqhkptkeyyamkildkqkvvklkqvehtlnekrilqaisfpflvslkfhfkdnsnlymvley 125
                                  dd+e ++ +g g+   v   q k+t+  ya+ki+ k         + t +   +l+  +  f+v l   ++d++ +ym+ e 
                   T01H8.1a 450 FTDDYEILEKIGNGAHSVVHKCQMKATRRKYAVKIVKKAVF------DATEEVDILLRHSHHQFVVKLFDVYEDETAIYMIEEL 527
                                369*******************************9876543......3343444566778899*****999************* PP

  Pka-C1-PB_FBpp0079448-aln 126 vpggemfshl.rkvgrfsephsrfyaaqivlafeylhyldliyrdlkpenllidsq....gylkvtdfgfakrvk...grtwtl 201
                                  gge++ +l  k    se       a+++ a++ylh  ++ +rdl   n+l   +      l++ dfgfak+ +   g   t 
                   T01H8.1a 528 CEGGELLDKLvNKKSLGSEKEVAAIMANLLNAVQYLHSQQVAHRDLTAANILFALKdgdpSSLRIVDFGFAKQSRaenGMLMTP 611
                                *******998356677799999999*************************997543211258**********876223778899 PP

  Pka-C1-PB_FBpp0079448-aln 202 cgtpeylapeiilskgynkavdwwalgvlvyemaagyppff...adqpiqiyekivsgkvrfp....shfgsdlkdllrnllqv 278
                                c t +++ape++  +gy+++ d w+lgvl++ m +g  pf     d p qi +++  gk+ +       +  + kdl+r++l+v
                   T01H8.1a 612 CYTAQFVAPEVLRKQGYDRSCDVWSLGVLLHTMLTGCTPFAmgpNDTPDQILQRVGDGKISMThpvwDTISDEAKDLVRKMLDV 695
                                ****************************************744469*************987511223567899********** PP

  Pka-C1-PB_FBpp0079448-aln 279 dltkrygnlk 288
                                d  +r    +
                   T01H8.1a 696 DPNRRVTAKQ 705
                                *999976554 PP

>> T01H8.1e  CE41000	WBGene00011352	locus:rskn-1	status:Confirmed	UniProt:A5JYU0	protein_id:CAN86896.1
   #    score  bias  c-Evalue  i-Evalue hmmfrom  hmm to    alifrom  ali to    envfrom  env to     acc
 ---   ------ ----- --------- --------- ------- -------    ------- -------    ------- -------    ----
   1 !  236.8   0.0   1.3e-71   5.3e-70      43     331 ..      95     388 ..      80     399 .. 0.94
   2 !  109.9   0.0   4.8e-33     2e-31      42     288 ..     444     699 ..     419     711 .. 0.83

  Alignments for each domain:
  == domain 1    score: 236.8 bits;  conditional E-value: 1.3e-71
  Pka-C1-PB_FBpp0079448-aln  43 lddferiktlgtgsfgrvmivqh...kptkeyyamkildkqkvvklkqvehtlnekrilqaisfpflvslkfhfkdnsnlymvl 123
                                  +fe +k lg gsfg+v++v++   + + + yamk+l k   +k+++ ++t  e+ il  is pf+v l++ f+ + +ly++l
                   T01H8.1e  95 PRQFELLKVLGQGSFGKVFLVRKvrgRDSGHVYAMKVLKKA-TLKVRDRQRTKLERNILAHISHPFIVKLHYAFQTEGKLYLIL 177
                                5689***************9876222567789******775.689*************************************** PP

  Pka-C1-PB_FBpp0079448-aln 124 eyvpggemfshlrkvgrfsephsrfyaaqivlafeylhyldliyrdlkpenllidsqgylkvtdfgfakrv...kgrtwtlcgt 204
                                +++ gg++f++l k   f+e   +fy a++ la+e+lh l ++yrdlkpen+l+d++g++kvtdfg++k     + +t+++cgt
                   T01H8.1e 178 DFLRGGDLFTRLSKEVMFTEDDVKFYLAELTLALEHLHSLGIVYRDLKPENILLDADGHIKVTDFGLSKEAidsEKKTYSFCGT 261
                                *******************************************************************9975333679******* PP

  Pka-C1-PB_FBpp0079448-aln 205 peylapeiilskgynkavdwwalgvlvyemaagyppffadqpiqiyekivsgkvrfpshfgsdlkdllrnllqvdltkrygnlk 288
                                 ey+ape+i  +g+  a d+w+lgvl++em +g+ pf   +  +   +i+  k  +p  +  + + llr+l++ +  +r g   
                   T01H8.1e 262 VEYMAPEVINRRGHSMAADFWSLGVLMFEMLTGHLPFQGRDRNDTMTQILKAKLSMPHFLTQEAQSLLRALFKRNSQNRLGAGP 345
                                ************************************************************************************ PP

  Pka-C1-PB_FBpp0079448-aln 289 agvndikghkwfastdwiavfqkkieapfiprckgpgdtsnfd 331
                                 gv++ik h +fa  d++ +++k+i+ pf p       ts fd
                   T01H8.1e 346 DGVEEIKRHAFFAKIDFVKLLNKEIDPPFKPALSTVDSTSYFD 388
                                *****************************************99 PP

  == domain 2    score: 109.9 bits;  conditional E-value: 4.8e-33
  Pka-C1-PB_FBpp0079448-aln  42 alddferiktlgtgsfgrvmivqhkptkeyyamkildkqkvvklkqvehtlnekrilqaisfpflvslkfhfkdnsnlymvley 125
                                  dd+e ++ +g g+   v   q k+t+  ya+ki+ k         + t +   +l+  +  f+v l   ++d++ +ym+ e 
                   T01H8.1e 444 FTDDYEILEKIGNGAHSVVHKCQMKATRRKYAVKIVKKAVF------DATEEVDILLRHSHHQFVVKLFDVYEDETAIYMIEEL 521
                                369*******************************9876543......3343444566778899*****999************* PP

  Pka-C1-PB_FBpp0079448-aln 126 vpggemfshl.rkvgrfsephsrfyaaqivlafeylhyldliyrdlkpenllidsq....gylkvtdfgfakrvk...grtwtl 201
                                  gge++ +l  k    se       a+++ a++ylh  ++ +rdl   n+l   +      l++ dfgfak+ +   g   t 
                   T01H8.1e 522 CEGGELLDKLvNKKSLGSEKEVAAIMANLLNAVQYLHSQQVAHRDLTAANILFALKdgdpSSLRIVDFGFAKQSRaenGMLMTP 605
                                *******998356677799999999*************************997543211258**********876223778899 PP

  Pka-C1-PB_FBpp0079448-aln 202 cgtpeylapeiilskgynkavdwwalgvlvyemaagyppff...adqpiqiyekivsgkvrfp....shfgsdlkdllrnllqv 278
                                c t +++ape++  +gy+++ d w+lgvl++ m +g  pf     d p qi +++  gk+ +       +  + kdl+r++l+v
                   T01H8.1e 606 CYTAQFVAPEVLRKQGYDRSCDVWSLGVLLHTMLTGCTPFAmgpNDTPDQILQRVGDGKISMThpvwDTISDEAKDLVRKMLDV 689
                                ****************************************744469*************987511223567899********** PP

  Pka-C1-PB_FBpp0079448-aln 279 dltkrygnlk 288
                                d  +r    +
                   T01H8.1e 690 DPNRRVTAKQ 699
                                *999976554 PP

>> T01H8.1d  CE38217	WBGene00011352	locus:rskn-1	status:Confirmed	UniProt:Q21734	protein_id:CAI70409.1
   #    score  bias  c-Evalue  i-Evalue hmmfrom  hmm to    alifrom  ali to    envfrom  env to     acc
 ---   ------ ----- --------- --------- ------- -------    ------- -------    ------- -------    ----
   1 !  237.1   0.0     1e-71   4.3e-70      43     331 ..      82     375 ..      67     386 .. 0.94
   2 !   99.3   0.0     8e-30   3.4e-28      42     264 ..     431     658 ..     406     688 .. 0.82

  Alignments for each domain:
  == domain 1    score: 237.1 bits;  conditional E-value: 1e-71
  Pka-C1-PB_FBpp0079448-aln  43 lddferiktlgtgsfgrvmivqh...kptkeyyamkildkqkvvklkqvehtlnekrilqaisfpflvslkfhfkdnsnlymvl 123
                                  +fe +k lg gsfg+v++v++   + + + yamk+l k   +k+++ ++t  e+ il  is pf+v l++ f+ + +ly++l
                   T01H8.1d  82 PRQFELLKVLGQGSFGKVFLVRKvrgRDSGHVYAMKVLKKA-TLKVRDRQRTKLERNILAHISHPFIVKLHYAFQTEGKLYLIL 164
                                5689***************9876222567789******775.689*************************************** PP

  Pka-C1-PB_FBpp0079448-aln 124 eyvpggemfshlrkvgrfsephsrfyaaqivlafeylhyldliyrdlkpenllidsqgylkvtdfgfakrv...kgrtwtlcgt 204
                                +++ gg++f++l k   f+e   +fy a++ la+e+lh l ++yrdlkpen+l+d++g++kvtdfg++k     + +t+++cgt
                   T01H8.1d 165 DFLRGGDLFTRLSKEVMFTEDDVKFYLAELTLALEHLHSLGIVYRDLKPENILLDADGHIKVTDFGLSKEAidsEKKTYSFCGT 248
                                *******************************************************************9975333679******* PP

  Pka-C1-PB_FBpp0079448-aln 205 peylapeiilskgynkavdwwalgvlvyemaagyppffadqpiqiyekivsgkvrfpshfgsdlkdllrnllqvdltkrygnlk 288
                                 ey+ape+i  +g+  a d+w+lgvl++em +g+ pf   +  +   +i+  k  +p  +  + + llr+l++ +  +r g   
                   T01H8.1d 249 VEYMAPEVINRRGHSMAADFWSLGVLMFEMLTGHLPFQGRDRNDTMTQILKAKLSMPHFLTQEAQSLLRALFKRNSQNRLGAGP 332
                                ************************************************************************************ PP

  Pka-C1-PB_FBpp0079448-aln 289 agvndikghkwfastdwiavfqkkieapfiprckgpgdtsnfd 331
                                 gv++ik h +fa  d++ +++k+i+ pf p       ts fd
                   T01H8.1d 333 DGVEEIKRHAFFAKIDFVKLLNKEIDPPFKPALSTVDSTSYFD 375
                                *****************************************99 PP

  == domain 2    score: 99.3 bits;  conditional E-value: 8e-30
  Pka-C1-PB_FBpp0079448-aln  42 alddferiktlgtgsfgrvmivqhkptkeyyamkildkqkvvklkqvehtlnekrilqaisfpflvslkfhfkdnsnlymvley 125
                                  dd+e ++ +g g+   v   q k+t+  ya+ki+ k         + t +   +l+  +  f+v l   ++d++ +ym+ e 
                   T01H8.1d 431 FTDDYEILEKIGNGAHSVVHKCQMKATRRKYAVKIVKKAVF------DATEEVDILLRHSHHQFVVKLFDVYEDETAIYMIEEL 508
                                369*******************************9876543......3343444566778899*****999************* PP

  Pka-C1-PB_FBpp0079448-aln 126 vpggemfshl.rkvgrfsephsrfyaaqivlafeylhyldliyrdlkpenllidsq....gylkvtdfgfakrvk...grtwtl 201
                                  gge++ +l  k    se       a+++ a++ylh  ++ +rdl   n+l   +      l++ dfgfak+ +   g   t 
                   T01H8.1d 509 CEGGELLDKLvNKKSLGSEKEVAAIMANLLNAVQYLHSQQVAHRDLTAANILFALKdgdpSSLRIVDFGFAKQSRaenGMLMTP 592
                                *******998356677799999999*************************997543211258**********876223778899 PP

  Pka-C1-PB_FBpp0079448-aln 202 cgtpeylapeiilskgynkavdwwalgvlvyemaagyppff...adqpiqiyekivsgkvrfpshf 264
                                c t +++ape++  +gy+++ d w+lgvl++ m +g  pf     d p qi +++  gk+ +   +
                   T01H8.1d 593 CYTAQFVAPEVLRKQGYDRSCDVWSLGVLLHTMLTGCTPFAmgpNDTPDQILQRVGDGKISMTHPV 658
                                ****************************************744469*************9875443 PP

>> W10G6.2a  CE39527	WBGene00004789	locus:sgk-1	Protein kinase C terminal domain	status:Confirmed	UniProt:Q2PJ68	protein
   #    score  bias  c-Evalue  i-Evalue hmmfrom  hmm to    alifrom  ali to    envfrom  env to     acc
 ---   ------ ----- --------- --------- ------- -------    ------- -------    ------- -------    ----
   1 !  313.6   0.1   5.8e-95   2.4e-93      16     332 ..      92     414 ..      83     427 .. 0.92

  Alignments for each domain:
  == domain 1    score: 313.6 bits;  conditional E-value: 5.8e-95
  Pka-C1-PB_FBpp0079448-aln  16 esvkefld.qakedfeekwkknpt..ntaalddferiktlgtgsfgrvmivqhkptkeyyamkildkqkvvklkqvehtlnekr 96 
                                e v+ f++ ++ +d e++    p+  +ta+ +df+ + t+g gsfgrv  v+hk tk+ yamkil k+++ k ++v+h + e+ 
                   W10G6.2a  92 EDVRRFFHlESPDDDENNVDLGPSerKTATANDFDYLTTIGKGSFGRVYQVRHKETKKIYAMKILSKEHIRKKNEVKHVMAERN 175
                                5566655423445556666666652269******************************************************99 PP

  Pka-C1-PB_FBpp0079448-aln  97 il.qaisfpflvslkfhfkdnsnlymvleyvpggemfshlrkvgrfsephsrfyaaqivlafeylhyldliyrdlkpenllids 179
                                +l +  + pflvsl+f f+++ +ly+vl+++ gge+fshl++  +fse +srfyaa+i  a+ ylh  ++iyrdlkpenll+d 
                   W10G6.2a 176 VLiNNFKHPFLVSLHFSFQNKEKLYFVLDHLNGGELFSHLQREKHFSESRSRFYAAEIACALGYLHEKNIIYRDLKPENLLLDD 259
                                8736899***************************************************************************** PP

  Pka-C1-PB_FBpp0079448-aln 180 qgylkvtdfgfakr.vkg..rtwtlcgtpeylapeiilskgynkavdwwalgvlvyemaagyppffadqpiqiyekivsgkvrf 260
                                +gyl +tdfg++k  ++g   t t+cgtpeylapeiil k y+k+vdww+lg ++yem  g ppf++ +  ++y+ki+    r+
                   W10G6.2a 260 KGYLVLTDFGLCKEdMQGskTTSTFCGTPEYLAPEIILKKPYDKTVDWWCLGSVLYEMIFGLPPFYSKDHNEMYDKIINQPLRL 343
                                ***********9963666335789************************************************************ PP

  Pka-C1-PB_FBpp0079448-aln 261 pshfgsdlkdllrnllqvdltkrygnlkagvndikghkwfastdwiavfqkkieapfiprckgpgdtsnfdd 332
                                   +     +l+  llq d +kr g  ++   di++h +f   dw  +++++++apfip++k   dtsn+ +
                   W10G6.2a 344 KHNISVPCSELITGLLQKDRSKRLGH-RNDFRDIRDHPFFLPVDWDKLLNRELKAPFIPKVKNAMDTSNISK 414
                                *************************7.6889**************************************864 PP

>> W10G6.2b  CE39528	WBGene00004789	locus:sgk-1	status:Confirmed	UniProt:Q2PJ68	protein_id:CAJ55247.1
   #    score  bias  c-Evalue  i-Evalue hmmfrom  hmm to    alifrom  ali to    envfrom  env to     acc
 ---   ------ ----- --------- --------- ------- -------    ------- -------    ------- -------    ----
   1 !  313.5   0.1   6.2e-95   2.6e-93      16     332 ..     102     424 ..      93     437 .. 0.92

  Alignments for each domain:
  == domain 1    score: 313.5 bits;  conditional E-value: 6.2e-95
  Pka-C1-PB_FBpp0079448-aln  16 esvkefld.qakedfeekwkknpt..ntaalddferiktlgtgsfgrvmivqhkptkeyyamkildkqkvvklkqvehtlnekr 96 
                                e v+ f++ ++ +d e++    p+  +ta+ +df+ + t+g gsfgrv  v+hk tk+ yamkil k+++ k ++v+h + e+ 
                   W10G6.2b 102 EDVRRFFHlESPDDDENNVDLGPSerKTATANDFDYLTTIGKGSFGRVYQVRHKETKKIYAMKILSKEHIRKKNEVKHVMAERN 185
                                5566655423445556666666652269******************************************************99 PP

  Pka-C1-PB_FBpp0079448-aln  97 il.qaisfpflvslkfhfkdnsnlymvleyvpggemfshlrkvgrfsephsrfyaaqivlafeylhyldliyrdlkpenllids 179
                                +l +  + pflvsl+f f+++ +ly+vl+++ gge+fshl++  +fse +srfyaa+i  a+ ylh  ++iyrdlkpenll+d 
                   W10G6.2b 186 VLiNNFKHPFLVSLHFSFQNKEKLYFVLDHLNGGELFSHLQREKHFSESRSRFYAAEIACALGYLHEKNIIYRDLKPENLLLDD 269
                                8736899***************************************************************************** PP

  Pka-C1-PB_FBpp0079448-aln 180 qgylkvtdfgfakr.vkg..rtwtlcgtpeylapeiilskgynkavdwwalgvlvyemaagyppffadqpiqiyekivsgkvrf 260
                                +gyl +tdfg++k  ++g   t t+cgtpeylapeiil k y+k+vdww+lg ++yem  g ppf++ +  ++y+ki+    r+
                   W10G6.2b 270 KGYLVLTDFGLCKEdMQGskTTSTFCGTPEYLAPEIILKKPYDKTVDWWCLGSVLYEMIFGLPPFYSKDHNEMYDKIINQPLRL 353
                                ***********9963666335789************************************************************ PP

  Pka-C1-PB_FBpp0079448-aln 261 pshfgsdlkdllrnllqvdltkrygnlkagvndikghkwfastdwiavfqkkieapfiprckgpgdtsnfdd 332
                                   +     +l+  llq d +kr g  ++   di++h +f   dw  +++++++apfip++k   dtsn+ +
                   W10G6.2b 354 KHNISVPCSELITGLLQKDRSKRLGH-RNDFRDIRDHPFFLPVDWDKLLNRELKAPFIPKVKNAMDTSNISK 424
                                *************************7.6889**************************************864 PP

>> C54G4.1a  CE32338	WBGene00008311	locus:rskn-2	Protein kinase C terminal domain	status:Partially_confirmed	UniProt:Q18
   #    score  bias  c-Evalue  i-Evalue hmmfrom  hmm to    alifrom  ali to    envfrom  env to     acc
 ---   ------ ----- --------- --------- ------- -------    ------- -------    ------- -------    ----
   1 !  217.8   0.0   7.7e-66   3.3e-64      41     330 ..      12     314 ..       7     321 .. 0.91
   2 !   92.1   0.0   1.2e-27   5.3e-26      73     285 ..     409     643 ..     380     660 .. 0.79

  Alignments for each domain:
  == domain 1    score: 217.8 bits;  conditional E-value: 7.7e-66
  Pka-C1-PB_FBpp0079448-aln  41 aalddferiktlgtgsfgrvmivqhkptke...yyamkildkqkvv.klkqvehtlnekrilqais.fpflvslkfhfkdnsnl 119
                                 ++++f  ++ lg g++g+v++v++   k+    yamk+l k +v+ k k +eht+ e+++l+ ++  pflv l + f+ +++l
                   C54G4.1a  12 VSMENFALLRVLGKGAYGKVFLVRKVGGKDhntIYAMKVLRKTRVLtKQKTLEHTMAERQVLERLRgTPFLVNLFYAFQTDTKL 95 
                                67999*****************998666652227*********99648999***********998648**************** PP

  Pka-C1-PB_FBpp0079448-aln 120 ymvleyvpggemfshlrkvgrfsephsrfyaaqivlafeylhyldliyrdlkpenllidsqgylkvtdfgfakrv....kgrtw 199
                                ++v+eyv gge+f+hl   g+f    +rf  a++v+a++ lh   +iyrdlk en+l+d +g++k+tdfg++k        r+ 
                   C54G4.1a  96 HIVMEYVRGGELFTHLCSRGHFDLEAARFVIAELVVAIDSLHQRKVIYRDLKLENILLDEEGHVKLTDFGLSKLFlpgeLDRAN 179
                                ************************************************************************97622224699* PP

  Pka-C1-PB_FBpp0079448-aln 200 tlcgtpeylapeiil..skgynkavdwwalgvlvyemaagyppffad....qpiqiyekivsgkvrfpshfgsdlkdllrnllq 277
                                + cgt ey++pe+i     gy   vdww+lgv+ +e+ +g  pf  d       +i ++i++ kv fp  +  d +d++ +ll+
                   C54G4.1a 180 SYCGTIEYMSPEVINrpEGGYSDVVDWWSLGVISFELLTGCSPFTVDgaqnSSKDIAKRIMTKKVPFPKTMDVDARDFIGQLLE 263
                                **************833479************************99833222457999************************** PP

  Pka-C1-PB_FBpp0079448-aln 278 vdltkrygnlkagvndikghkwfastdwiavfqkkieapfiprckgpgdtsnf 330
                                  l kr g   +gv++ik+hk+++s dw a +++ ++  ++pr     dt  f
                   C54G4.1a 264 KKLEKRLGY--NGVDEIKNHKFMSSIDWDAAVKRTLKPVIVPRIGHDLDTQFF 314
                                ********6..8*************************99****9998888776 PP

  == domain 2    score: 92.1 bits;  conditional E-value: 1.2e-27
  Pka-C1-PB_FBpp0079448-aln  73 amkildkqkvvklkqvehtlnekrilqais.fpflvslkfhfkdnsnlymvleyvpggemfshlrkvgrfsephsrfyaaqivl 155
                                a+      k+v  k   ++  e ril+ ++  p +v l+    d  ++y+v+e + g e++ ++rk+ rf+e  +     q+v 
                   C54G4.1a 409 AV------KIVSQKFASQAQREARILEMVQgHPNIVQLHDVHSDPLHFYLVMEILTGNELLERIRKLERFTESEAADIMRQLVS 486
                                44......455566677788899***999758**************************************************** PP

  Pka-C1-PB_FBpp0079448-aln 156 afeylhyldliyrdlkpenll...idsqgylkvtdfgfa...........krvkg.rtwtlcgtpeylapeiil....skgynk 220
                                a++ylh   +++rdlkpen+l   ids   l++ dfgfa           k v+  r  t c t +y ape++        yn+
                   C54G4.1a 487 AVKYLHDKRIVHRDLKPENILfesIDSSARLRLVDFGFArllpnsmeqqlKSVQVlRKMTPCFTLQYAAPEVLDvgdsQPEYNE 570
                                ********************96778999**********9333333332222333258899***********9852221347*** PP

  Pka-C1-PB_FBpp0079448-aln 221 avdwwalgvlvyemaagyppffa....dqpiqiyekivsgkvrfp....shfgsdlkdllrnllqvdltkryg 285
                                  d w+lgv+++ m +g  pf a    +   +i ++i   +  f     + + +d k+l+  ll vd  kr  
                   C54G4.1a 571 QCDLWSLGVVLFTMLSGQVPFHArsrqESATEIMQRICRAEFSFTgdawTNVSADAKNLITGLLTVDPKKRLS 643
                                **********************9333234678999999999999722224578999************99975 PP

>> F47F2.1a  CE27166	WBGene00018569	protein kinase	status:Confirmed	UniProt:Q95ZT2	protein_id:CCD71417.1
   #    score  bias  c-Evalue  i-Evalue hmmfrom  hmm to    alifrom  ali to    envfrom  env to     acc
 ---   ------ ----- --------- --------- ------- -------    ------- -------    ------- -------    ----
   1 !  304.5   0.0   3.3e-92   1.4e-90      86     337 ..       2     253 ..       1     268 [. 0.99

  Alignments for each domain:
  == domain 1    score: 304.5 bits;  conditional E-value: 3.3e-92
  Pka-C1-PB_FBpp0079448-aln  86 kqvehtlnekrilqaisfpflvslkfhfkdnsnlymvleyvpggemfshlrkvgrfsephsrfyaaqivlafeylhyldliyrd 169
                                +q +h  nekr+l  ++ pf+v +    kd  +lym++e+vpggemfs+lr    fs+  +rfya++iv a+ey+h l ++yrd
                   F47F2.1a   2 RQTQHVHNEKRVLLQLKHPFIVKMYASEKDSNHLYMIMEFVPGGEMFSYLRASRSFSNSMARFYASEIVCALEYIHSLGIVYRD 85 
                                799********************************************************************************* PP

  Pka-C1-PB_FBpp0079448-aln 170 lkpenllidsqgylkvtdfgfakrvkgrtwtlcgtpeylapeiilskgynkavdwwalgvlvyemaagyppffadqpiqiyeki 253
                                lkpenl++  +g++k++dfgfak ++ rt+t+cgtp+ylape +   g+nk vdwwalg+l+yem  g ppf      +iy+ i
                   F47F2.1a  86 LKPENLMLSKEGHIKMADFGFAKELRDRTYTICGTPDYLAPESLARTGHNKGVDWWALGILIYEMMVGKPPFRGKTTSEIYDAI 169
                                ************************************************************************************ PP

  Pka-C1-PB_FBpp0079448-aln 254 vsgkvrfpshfgsdlkdllrnllqvdltkrygnlkagvndikghkwfastdwiavfqkkieapfiprckgpgdtsnfddyeeea 337
                                +  k +fp  f    kdl+++ll+vd t+r g +k+g +d+k+hkwf   +w   ++ ++e p++p    pgdt nfddyee++
                   F47F2.1a 170 IEHKLKFPRSFNLAAKDLVKKLLEVDRTQRIGCMKNGTQDVKDHKWFEKVNWDDTLHLRVEPPIVPTLYHPGDTGNFDDYEEDT 253
                                **********************************************************************************97 PP

>> C12D8.10a  CE15612	WBGene00000102	locus:akt-1	PH (pleckstrin  homology) domain, Protein kinase C terminal domain	stat
   #    score  bias  c-Evalue  i-Evalue hmmfrom  hmm to    alifrom  ali to    envfrom  env to     acc
 ---   ------ ----- --------- --------- ------- -------    ------- -------    ------- -------    ----
   1 !  291.3   0.0   3.5e-88   1.5e-86      40     332 ..     187     482 ..     175     492 .. 0.96

  Alignments for each domain:
  == domain 1    score: 291.3 bits;  conditional E-value: 3.5e-88
  Pka-C1-PB_FBpp0079448-aln  40 taalddferiktlgtgsfgrvmivqhkptkeyyamkildkqkvvklkqvehtlnekrilqaisfpflvslkfhfkdnsnlymvl 123
                                  +++df+ +k lg g+fg+v++ + k t++ ya+kil k+ ++  ++v htl e+r+lq  + pfl  lk+ f+++ +l +v+
                  C12D8.10a 187 KITMEDFDFLKVLGKGTFGKVILCKEKRTQKLYAIKILKKDVIIAREEVAHTLTENRVLQRCKHPFLTELKYSFQEQHYLCFVM 270
                                5689******************************************************************************** PP

  Pka-C1-PB_FBpp0079448-aln 124 eyvpggemfshlrkvgrfsephsrfyaaqivlafeylhyldliyrdlkpenllidsqgylkvtdfgfakr...vkgrtwtlcgt 204
                                ++  gge+f+h+rk g fsep++rfy a+ivla+ ylh  d++yrd+k enll+d +g++k++dfg++k       +t t+cgt
                  C12D8.10a 271 QFANGGELFTHVRKCGTFSEPRARFYGAEIVLALGYLHRCDIVYRDMKLENLLLDKDGHIKIADFGLCKEeisFGDKTSTFCGT 354
                                ********************************************************************973224579******* PP

  Pka-C1-PB_FBpp0079448-aln 205 peylapeiilskgynkavdwwalgvlvyemaagyppffadqpiqiyekivsgkvrfpshfgsdlkdllrnllqvdltkrygnlk 288
                                peylape++  + y ++vdww +gv++yem +g  pf++ +  +++e i++g  rfps++  + + ll  ll  d t+r g   
                  C12D8.10a 355 PEYLAPEVLDDHDYGRCVDWWGVGVVMYEMMCGRLPFYSKDHNKLFELIMAGDLRFPSKLSQEARTLLTGLLVKDPTQRLGGGP 438
                                ************************************************************************************ PP

  Pka-C1-PB_FBpp0079448-aln 289 agvndikghkwfastdwiavfqkkieapfiprckgpgdtsnfdd 332
                                    +i    +f + dw a ++k+ie p+ p+++   dts fd+
                  C12D8.10a 439 EDALEICRADFFRTVDWEATYRKEIEPPYKPNVQSETDTSYFDN 482
                                ******************************************97 PP

>> C12D8.10b  CE05274	WBGene00000102	locus:akt-1	PH (pleckstrin  homology) domain, Protein kinase C terminal domain	stat
   #    score  bias  c-Evalue  i-Evalue hmmfrom  hmm to    alifrom  ali to    envfrom  env to     acc
 ---   ------ ----- --------- --------- ------- -------    ------- -------    ------- -------    ----
   1 !  270.6   0.0   6.7e-82   2.8e-80      40     332 ..     187     487 ..     175     497 .. 0.94

  Alignments for each domain:
  == domain 1    score: 270.6 bits;  conditional E-value: 6.7e-82
  Pka-C1-PB_FBpp0079448-aln  40 taalddferiktlgtgsfgrvmivqhkptkeyyamkildkqkvvklkqvehtlnekrilqaisfpflvslkfhfkdnsnlymvl 123
                                  +++df+ +k lg g+fg+v++ + k t++ ya+kil k+ ++  ++v htl e+r+lq  + pfl  lk+ f+ n  l +v+
                  C12D8.10b 187 KITMEDFDFLKVLGKGTFGKVILCKEKRTQKLYAIKILKKDVIIAREEVAHTLTENRVLQRCKHPFLTELKYSFQTNDRLCFVM 270
                                5689******************************************************************************** PP

  Pka-C1-PB_FBpp0079448-aln 124 eyvpggemfshlrk.vgr....fsephsrfyaaqivlafeylhyldliyrdlkpenllidsqgylkvtdfgfakr...vkgrtw 199
                                e+  gg+++ hl + v      fsep++rfy ++ivla+ ylh   ++yrdlk enll+d +g++k++dfg++k       +t 
                  C12D8.10b 271 EFAIGGDLYYHLNReVQMnkegFSEPRARFYGSEIVLALGYLHANSIVYRDLKLENLLLDKDGHIKIADFGLCKEeisFGDKTS 354
                                ***********96424323344***************************************************973224579** PP

  Pka-C1-PB_FBpp0079448-aln 200 tlcgtpeylapeiilskgynkavdwwalgvlvyemaagyppffadqpiqiyekivsgkvrfpshfgsdlkdllrnllqvdltkr 283
                                t+cgtpeylape++  + y ++vdww +gv++yem +g  pf++ +  +++e i++g  rfps++  + + ll  ll  d t+r
                  C12D8.10b 355 TFCGTPEYLAPEVLDDHDYGRCVDWWGVGVVMYEMMCGRLPFYSKDHNKLFELIMAGDLRFPSKLSQEARTLLTGLLVKDPTQR 438
                                ************************************************************************************ PP

  Pka-C1-PB_FBpp0079448-aln 284 ygnlkagvndikghkwfastdwiavfqkkieapfiprckgpgdtsnfdd 332
                                 g       +i    +f + dw a ++k+ie p+ p+++   dts fd+
                  C12D8.10b 439 LGGGPEDALEICRADFFRTVDWEATYRKEIEPPYKPNVQSETDTSYFDN 487
                                ***********************************************97 PP

>> F28H6.1b  CE29298	WBGene00000103	locus:akt-2	PH (pleckstrin  homology) domain, Protein kinase C terminal domain	statu
   #    score  bias  c-Evalue  i-Evalue hmmfrom  hmm to    alifrom  ali to    envfrom  env to     acc
 ---   ------ ----- --------- --------- ------- -------    ------- -------    ------- -------    ----
   1 !  269.9   0.0   1.1e-81   4.6e-80      29     334 ..     163     471 ..     134     482 .. 0.92

  Alignments for each domain:
  == domain 1    score: 269.9 bits;  conditional E-value: 1.1e-81
  Pka-C1-PB_FBpp0079448-aln  29 feekwkknptntaalddferiktlgtgsfgrvmivqhkptkeyyamkildkqkvvklkqvehtlnekrilqaisfpflvslkfh 112
                                ++e  +    nt ++ddf+ +k lg g+fg+v++ + k++++ ya+ki+ k+ vv   +v htl e+r+l a   pfl  lk+ 
                   F28H6.1b 163 IDEPEEVPRKNTVTMDDFDFLKVLGQGTFGKVILCREKSSDKLYAIKIIRKEMVVDRSEVAHTLTENRVLYACVHPFLTLLKYS 246
                                44444455579************************************************************************* PP

  Pka-C1-PB_FBpp0079448-aln 113 fkdnsnlymvleyvpggemfshlrkvgrfsephsrfyaaqivlafeylhyldliyrdlkpenllidsqgylkvtdfgfakr.vk 195
                                f+ + ++ +v+e+  gge+f+hl++   fse ++rfy ++i+la+ ylh+ +++yrd+k enll+d +g++k+tdfg++k  +k
                   F28H6.1b 247 FQAQYHICFVMEFANGGELFTHLQRCKTFSEARTRFYGSEIILALGYLHHRNIVYRDMKLENLLLDRDGHIKITDFGLCKEeIK 330
                                ******************************************************************************995344 PP

  Pka-C1-PB_FBpp0079448-aln 196 ..grtwtlcgtpeylapeiilskgynkavdwwalgvlvyemaagyppffadqpiqiyekivsgkvrfpshfgsdlkdllrnllq 277
                                   +t t+cgtpeylape+i    y+++vdww +gv++yem +g  pf a +  +++e i +   +fp ++  +   ll  ll+
                   F28H6.1b 331 ygDKTSTFCGTPEYLAPEVIEDIDYDRSVDWWGVGVVMYEMMCGRLPFSAKENGKLFELITTCDLKFPNRLSPEAVTLLSGLLE 414
                                3269******************************************************************************** PP

  Pka-C1-PB_FBpp0079448-aln 278 vdltkrygnlkagvndikghkwfastdwiavfqkkieapfiprckgpgdtsnfddye 334
                                   +kr g       ++   ++f   dw a ++k++e pf p++    dts fd   
                   F28H6.1b 415 RVPAKRLGAGPDDAREVSRAEFFKDVDWEATLRKEVEPPFKPNVMSETDTSFFDRVR 471
                                *****************************************************9754 PP

>> F28H6.1a  CE18646	WBGene00000103	locus:akt-2	PH (pleckstrin  homology) domain, Protein kinase C terminal domain	statu
   #    score  bias  c-Evalue  i-Evalue hmmfrom  hmm to    alifrom  ali to    envfrom  env to     acc
 ---   ------ ----- --------- --------- ------- -------    ------- -------    ------- -------    ----
   1 !  268.6   0.0   2.7e-81   1.2e-79      29     332 ..     163     469 ..     134     479 .. 0.93

  Alignments for each domain:
  == domain 1    score: 268.6 bits;  conditional E-value: 2.7e-81
  Pka-C1-PB_FBpp0079448-aln  29 feekwkknptntaalddferiktlgtgsfgrvmivqhkptkeyyamkildkqkvvklkqvehtlnekrilqaisfpflvslkfh 112
                                ++e  +    nt ++ddf+ +k lg g+fg+v++ + k++++ ya+ki+ k+ vv   +v htl e+r+l a   pfl  lk+ 
                   F28H6.1a 163 IDEPEEVPRKNTVTMDDFDFLKVLGQGTFGKVILCREKSSDKLYAIKIIRKEMVVDRSEVAHTLTENRVLYACVHPFLTLLKYS 246
                                44444455579************************************************************************* PP

  Pka-C1-PB_FBpp0079448-aln 113 fkdnsnlymvleyvpggemfshlrkvgrfsephsrfyaaqivlafeylhyldliyrdlkpenllidsqgylkvtdfgfakr.vk 195
                                f+ + ++ +v+e+  gge+f+hl++   fse ++rfy ++i+la+ ylh+ +++yrd+k enll+d +g++k+tdfg++k  +k
                   F28H6.1a 247 FQAQYHICFVMEFANGGELFTHLQRCKTFSEARTRFYGSEIILALGYLHHRNIVYRDMKLENLLLDRDGHIKITDFGLCKEeIK 330
                                ******************************************************************************995344 PP

  Pka-C1-PB_FBpp0079448-aln 196 ..grtwtlcgtpeylapeiilskgynkavdwwalgvlvyemaagyppffadqpiqiyekivsgkvrfpshfgsdlkdllrnllq 277
                                   +t t+cgtpeylape+i    y+++vdww +gv++yem +g  pf a +  +++e i +   +fp ++  +   ll  ll+
                   F28H6.1a 331 ygDKTSTFCGTPEYLAPEVIEDIDYDRSVDWWGVGVVMYEMMCGRLPFSAKENGKLFELITTCDLKFPNRLSPEAVTLLSGLLE 414
                                3269******************************************************************************** PP

  Pka-C1-PB_FBpp0079448-aln 278 vdltkrygnlkagvndikghkwfastdwiavfqkkieapfiprckgpgdtsnfdd 332
                                   +kr g       ++   ++f   dw a ++k++e pf p++    dts fd 
                   F28H6.1a 415 RVPAKRLGAGPDDAREVSRAEFFKDVDWEATLRKEVEPPFKPNVMSETDTSFFDR 469
                                *****************************************************95 PP

>> Y47D3A.16  CE22045	WBGene00012929	locus:rsks-1	ribosomal protein S6 kinase	status:Partially_confirmed	UniProt:Q9NAH6	
   #    score  bias  c-Evalue  i-Evalue hmmfrom  hmm to    alifrom  ali to    envfrom  env to     acc
 ---   ------ ----- --------- --------- ------- -------    ------- -------    ------- -------    ----
   1 !  265.6   0.0   2.3e-80   9.7e-79      37     332 ..      73     376 ..      68     389 .. 0.94

  Alignments for each domain:
  == domain 1    score: 265.6 bits;  conditional E-value: 2.3e-80
  Pka-C1-PB_FBpp0079448-aln  37 ptn.taalddferiktlgtgsfgrvmivqhkpt...keyyamkildkqkvvk.lkqvehtlnekrilqaisfpflvslkfhfkd 115
                                p n   + +df+ +k lg g +g+v+ v++ +     + +amk+l+k  +v+  k+  ht  e+ il+a++ pf+  l + f+ 
                  Y47D3A.16  73 PPNvRVGPEDFQLLKVLGKGGYGKVFQVRKTTGsdnGQIFAMKVLQKATIVRnQKDTAHTKAERNILEAVKSPFICDLLYAFQT 156
                                444146789*******************98765111468*********999735889*************************** PP

  Pka-C1-PB_FBpp0079448-aln 116 nsnlymvleyvpggemfshlrkvgrfsephsrfyaaqivlafeylhyldliyrdlkpenllidsqgylkvtdfgfakr.vkg.. 196
                                  +ly++ley+ gge+f hl + g f e  ++fy ++iv+++e+lh   +iyrdlkpen+l+d+ g++k+tdfg++k  ++g  
                  Y47D3A.16 157 GGKLYLILEYLSGGELFMHLEREGMFMENVAKFYLSEIVVSLEHLHQQGIIYRDLKPENILLDAYGHVKLTDFGLCKEeIEGdq 240
                                ***************************************************************************996366544 PP

  Pka-C1-PB_FBpp0079448-aln 197 rtwtlcgtpeylapeiilskgynkavdwwalgvlvyemaagyppffadqpiqiyekivsgkvrfpshfgsdlkdllrnllqvdl 280
                                +t t+cgt ey+apei++  g+ kavdww+lg l+++m +g ppf a++  +  +ki+ g+  +p+++  + +dl+++ll+  +
                  Y47D3A.16 241 KTHTFCGTIEYMAPEILMRCGHGKAVDWWSLGALMFDMLTGGPPFTAENRRKTIDKILKGRLTLPAYLSNEARDLIKKLLKRHV 324
                                89********************************************************************************** PP

  Pka-C1-PB_FBpp0079448-aln 281 tkrygnlkagvndikghkwfastdwiavfqkkieapfiprckgpgdtsnfdd 332
                                  r g   +  ++ik+h +f +tdw  v+ +++eapf p+ +   dts fd 
                  Y47D3A.16 325 DTRLGAGLSDAEEIKSHAFFKTTDWNLVYARQLEAPFKPNIENDEDTSLFDA 376
                                **************************************************96 PP

>> F57F5.5b  CE46445	WBGene00004032	locus:pkc-1	status:Partially_confirmed	protein_id:CCD31083.1
   #    score  bias  c-Evalue  i-Evalue hmmfrom  hmm to    alifrom  ali to    envfrom  env to     acc
 ---   ------ ----- --------- --------- ------- -------    ------- -------    ------- -------    ----
   1 !  260.4   0.0   8.8e-79   3.7e-77      34     333 ..     279     585 ..     248     598 .. 0.93

  Alignments for each domain:
  == domain 1    score: 260.4 bits;  conditional E-value: 8.8e-79
  Pka-C1-PB_FBpp0079448-aln  34 kknptntaalddferiktlgtgsfgrvmivqhkptkeyyamkildkqkvvklkqvehtlnekrilq.aisfpflvslkfhfkdn 116
                                 k p  t +++df  +k lg gsfg+vm+ ++k t+e ya+kil k+ +v+  +ve t+ ekril  a + pfl +l+  f+  
                   F57F5.5b 279 SKVPGGTLSIHDFTFMKVLGKGSFGKVMLAERKGTDEVYAIKILKKDVIVQDDDVECTMCEKRILSlAAKHPFLTALHSSFQTS 362
                                578999**********************************************************975899************** PP

  Pka-C1-PB_FBpp0079448-aln 117 snlymvleyvpggemfshlrkvgrfsephsrfyaaqivlafeylhyldliyrdlkpenllidsqgylkvtdfgfakrv...kgr 197
                                  l++v+eyv gg+++ ++++  +f e ++rfyaa++  a+++lh  d+iyrdlk +n+l+d++g+ +++dfg++k        
                   F57F5.5b 363 DRLFFVMEYVNGGDLMFQIQRARKFDESRARFYAAEVTCALQFLHRNDVIYRDLKLDNILLDAEGHCRLADFGMCKEGinkDNL 446
                                ***************************************************************************974121456 PP

  Pka-C1-PB_FBpp0079448-aln 198 twtlcgtpeylapeiilskgynkavdwwalgvlvyemaagyppffadqpiqiyekivsgkvrfpshfgsdlkdllrnllqvdlt 281
                                t t+cgtp+y+apei+    y  +vdwwalgvl+yem ag ppf ad+  +++e i+   v +p  +  +  ++l++++  +  
                   F57F5.5b 447 TSTFCGTPDYIAPEILQEMEYGVSVDWWALGVLMYEMMAGQPPFEADNEDDLFEAILNDDVLYPVWLSKEAVNILKAFMTKNAG 530
                                99********************************************************************************** PP

  Pka-C1-PB_FBpp0079448-aln 282 krygnl..kagvndikghkwfastdwiavfqkkieapfiprckgpgdtsnfd.dy 333
                                kr g +  + g + i++h +f   dw a+  ++++ pf p+ k   d+ nfd d+
                   F57F5.5b 531 KRLGCVvsQGGEDAIRAHPFFREIDWDALESRQVKPPFKPKIKSKRDANNFDsDF 585
                                ****8732456777*************************************9334 PP

>> F57F5.5a  CE29092	WBGene00004032	locus:pkc-1	Phorbol esters \/ diacylglycerol binding domain (2 domains), Protein kin
   #    score  bias  c-Evalue  i-Evalue hmmfrom  hmm to    alifrom  ali to    envfrom  env to     acc
 ---   ------ ----- --------- --------- ------- -------    ------- -------    ------- -------    ----
   1 !  259.9   0.0   1.3e-78   5.3e-77      34     333 ..     366     672 ..     335     684 .. 0.93

  Alignments for each domain:
  == domain 1    score: 259.9 bits;  conditional E-value: 1.3e-78
  Pka-C1-PB_FBpp0079448-aln  34 kknptntaalddferiktlgtgsfgrvmivqhkptkeyyamkildkqkvvklkqvehtlnekrilq.aisfpflvslkfhfkdn 116
                                 k p  t +++df  +k lg gsfg+vm+ ++k t+e ya+kil k+ +v+  +ve t+ ekril  a + pfl +l+  f+  
                   F57F5.5a 366 SKVPGGTLSIHDFTFMKVLGKGSFGKVMLAERKGTDEVYAIKILKKDVIVQDDDVECTMCEKRILSlAAKHPFLTALHSSFQTS 449
                                578999**********************************************************975899************** PP

  Pka-C1-PB_FBpp0079448-aln 117 snlymvleyvpggemfshlrkvgrfsephsrfyaaqivlafeylhyldliyrdlkpenllidsqgylkvtdfgfakrv...kgr 197
                                  l++v+eyv gg+++ ++++  +f e ++rfyaa++  a+++lh  d+iyrdlk +n+l+d++g+ +++dfg++k        
                   F57F5.5a 450 DRLFFVMEYVNGGDLMFQIQRARKFDESRARFYAAEVTCALQFLHRNDVIYRDLKLDNILLDAEGHCRLADFGMCKEGinkDNL 533
                                ***************************************************************************974121456 PP

  Pka-C1-PB_FBpp0079448-aln 198 twtlcgtpeylapeiilskgynkavdwwalgvlvyemaagyppffadqpiqiyekivsgkvrfpshfgsdlkdllrnllqvdlt 281
                                t t+cgtp+y+apei+    y  +vdwwalgvl+yem ag ppf ad+  +++e i+   v +p  +  +  ++l++++  +  
                   F57F5.5a 534 TSTFCGTPDYIAPEILQEMEYGVSVDWWALGVLMYEMMAGQPPFEADNEDDLFEAILNDDVLYPVWLSKEAVNILKAFMTKNAG 617
                                99********************************************************************************** PP

  Pka-C1-PB_FBpp0079448-aln 282 krygnl..kagvndikghkwfastdwiavfqkkieapfiprckgpgdtsnfd.dy 333
                                kr g +  + g + i++h +f   dw a+  ++++ pf p+ k   d+ nfd d+
                   F57F5.5a 618 KRLGCVvsQGGEDAIRAHPFFREIDWDALESRQVKPPFKPKIKSKRDANNFDsDF 672
                                ****8732456777*************************************9334 PP

>> F55A8.2f  CE37242	WBGene00001173	locus:pkg-1	status:Confirmed	UniProt:O76360	protein_id:CCD71864.1
   #    score  bias  c-Evalue  i-Evalue hmmfrom  hmm to    alifrom  ali to    envfrom  env to     acc
 ---   ------ ----- --------- --------- ------- -------    ------- -------    ------- -------    ----
   1 !  255.3   0.0   2.9e-77   1.2e-75      40     334 ..     153     453 ..     139     457 .. 0.94

  Alignments for each domain:
  == domain 1    score: 255.3 bits;  conditional E-value: 2.9e-77
  Pka-C1-PB_FBpp0079448-aln  40 taalddferiktlgtgsfgrvmivqhkptk.eyyamkildkqkvvklkqvehtlnekrilqaisfpflvslkfhfkdnsnlymv 122
                                  +l++++r+ tlg g fgrv +v  +  k + +a+k l k+++v  +q eh + e+ i+   s  ++v l   f+d+  +ym+
                   F55A8.2f 153 QVTLKNVKRLATLGVGGFGRVELVCVNGDKaKTFALKALKKKHIVDTRQQEHIFAERNIMMETSTDWIVKLYKTFRDQKFVYML 236
                                568999***************9988776552689************************************************** PP

  Pka-C1-PB_FBpp0079448-aln 123 leyvpggemfshlrkvgrfsephsrfyaaqivlafeylhyldliyrdlkpenllidsqgylkvtdfgfakrvk.gr.twtlcgt 204
                                le   gge+++ lr  g+f +  +rfy a ++  +eylh  +++yrdlkpen l+   gylk+ dfgfak++  gr twt+cgt
                   F55A8.2f 237 LEVCLGGELWTTLRDRGHFDDYTARFYVACVLEGLEYLHRKNIVYRDLKPENCLLANTGYLKLVDFGFAKKLAsGRkTWTFCGT 320
                                **********************************************************************98535449****** PP

  Pka-C1-PB_FBpp0079448-aln 205 peylapeiilskgynkavdwwalgvlvyemaagyppffadqpiqiyekivsgk..vrfps.hfgsdlkdllrnllqvdltkryg 285
                                pey++peiil kg+++a d+walg+ + e+  g ppf a +p++ y  i+ g     +p  ++g     l+++l + +  +r g
                   F55A8.2f 321 PEYVSPEIILNKGHDQAADYWALGIYICELMLGRPPFQASDPMKTYTLILKGVdaLEIPNrRIGKTATALVKKLCRDNPGERLG 404
                                **************************************************996224567536999******************* PP

  Pka-C1-PB_FBpp0079448-aln 286 nlkagvndikghkwfastdwiavfqkkieapfiprckgpgdtsnfddye 334
                                    gvndi+ h+wf   dw  +  + ++ p++p++  p d +nfd+y 
                   F55A8.2f 405 SGSGGVNDIRKHRWFMGFDWEGLRSRTLKPPILPKVSNPADVTNFDNYP 453
                                ***********************************************95 PP

>> F55A8.2b  CE19898	WBGene00001173	locus:pkg-1	cyclic-GMP-dependent protein kinase	status:Confirmed	UniProt:O76360	prot
   #    score  bias  c-Evalue  i-Evalue hmmfrom  hmm to    alifrom  ali to    envfrom  env to     acc
 ---   ------ ----- --------- --------- ------- -------    ------- -------    ------- -------    ----
   1 !  253.7   0.0   9.6e-77     4e-75      40     334 ..     420     720 ..     407     724 .. 0.94

  Alignments for each domain:
  == domain 1    score: 253.7 bits;  conditional E-value: 9.6e-77
  Pka-C1-PB_FBpp0079448-aln  40 taalddferiktlgtgsfgrvmivqhkptk.eyyamkildkqkvvklkqvehtlnekrilqaisfpflvslkfhfkdnsnlymv 122
                                  +l++++r+ tlg g fgrv +v  +  k + +a+k l k+++v  +q eh + e+ i+   s  ++v l   f+d+  +ym+
                   F55A8.2b 420 QVTLKNVKRLATLGVGGFGRVELVCVNGDKaKTFALKALKKKHIVDTRQQEHIFAERNIMMETSTDWIVKLYKTFRDQKFVYML 503
                                568999***************9988776552689************************************************** PP

  Pka-C1-PB_FBpp0079448-aln 123 leyvpggemfshlrkvgrfsephsrfyaaqivlafeylhyldliyrdlkpenllidsqgylkvtdfgfakrvk.gr.twtlcgt 204
                                le   gge+++ lr  g+f +  +rfy a ++  +eylh  +++yrdlkpen l+   gylk+ dfgfak++  gr twt+cgt
                   F55A8.2b 504 LEVCLGGELWTTLRDRGHFDDYTARFYVACVLEGLEYLHRKNIVYRDLKPENCLLANTGYLKLVDFGFAKKLAsGRkTWTFCGT 587
                                **********************************************************************98535449****** PP

  Pka-C1-PB_FBpp0079448-aln 205 peylapeiilskgynkavdwwalgvlvyemaagyppffadqpiqiyekivsgk..vrfps.hfgsdlkdllrnllqvdltkryg 285
                                pey++peiil kg+++a d+walg+ + e+  g ppf a +p++ y  i+ g     +p  ++g     l+++l + +  +r g
                   F55A8.2b 588 PEYVSPEIILNKGHDQAADYWALGIYICELMLGRPPFQASDPMKTYTLILKGVdaLEIPNrRIGKTATALVKKLCRDNPGERLG 671
                                **************************************************996224567536999******************* PP

  Pka-C1-PB_FBpp0079448-aln 286 nlkagvndikghkwfastdwiavfqkkieapfiprckgpgdtsnfddye 334
                                    gvndi+ h+wf   dw  +  + ++ p++p++  p d +nfd+y 
                   F55A8.2b 672 SGSGGVNDIRKHRWFMGFDWEGLRSRTLKPPILPKVSNPADVTNFDNYP 720
                                ***********************************************95 PP

>> F55A8.2e  CE37241	WBGene00001173	locus:pkg-1	status:Confirmed	UniProt:O76360	protein_id:CCD71863.1
   #    score  bias  c-Evalue  i-Evalue hmmfrom  hmm to    alifrom  ali to    envfrom  env to     acc
 ---   ------ ----- --------- --------- ------- -------    ------- -------    ------- -------    ----
   1 !  253.6   0.0   9.8e-77   4.1e-75      40     334 ..     426     726 ..     413     730 .. 0.94

  Alignments for each domain:
  == domain 1    score: 253.6 bits;  conditional E-value: 9.8e-77
  Pka-C1-PB_FBpp0079448-aln  40 taalddferiktlgtgsfgrvmivqhkptk.eyyamkildkqkvvklkqvehtlnekrilqaisfpflvslkfhfkdnsnlymv 122
                                  +l++++r+ tlg g fgrv +v  +  k + +a+k l k+++v  +q eh + e+ i+   s  ++v l   f+d+  +ym+
                   F55A8.2e 426 QVTLKNVKRLATLGVGGFGRVELVCVNGDKaKTFALKALKKKHIVDTRQQEHIFAERNIMMETSTDWIVKLYKTFRDQKFVYML 509
                                568999***************9988776552689************************************************** PP

  Pka-C1-PB_FBpp0079448-aln 123 leyvpggemfshlrkvgrfsephsrfyaaqivlafeylhyldliyrdlkpenllidsqgylkvtdfgfakrvk.gr.twtlcgt 204
                                le   gge+++ lr  g+f +  +rfy a ++  +eylh  +++yrdlkpen l+   gylk+ dfgfak++  gr twt+cgt
                   F55A8.2e 510 LEVCLGGELWTTLRDRGHFDDYTARFYVACVLEGLEYLHRKNIVYRDLKPENCLLANTGYLKLVDFGFAKKLAsGRkTWTFCGT 593
                                **********************************************************************98535449****** PP

  Pka-C1-PB_FBpp0079448-aln 205 peylapeiilskgynkavdwwalgvlvyemaagyppffadqpiqiyekivsgk..vrfps.hfgsdlkdllrnllqvdltkryg 285
                                pey++peiil kg+++a d+walg+ + e+  g ppf a +p++ y  i+ g     +p  ++g     l+++l + +  +r g
                   F55A8.2e 594 PEYVSPEIILNKGHDQAADYWALGIYICELMLGRPPFQASDPMKTYTLILKGVdaLEIPNrRIGKTATALVKKLCRDNPGERLG 677
                                **************************************************996224567536999******************* PP

  Pka-C1-PB_FBpp0079448-aln 286 nlkagvndikghkwfastdwiavfqkkieapfiprckgpgdtsnfddye 334
                                    gvndi+ h+wf   dw  +  + ++ p++p++  p d +nfd+y 
                   F55A8.2e 678 SGSGGVNDIRKHRWFMGFDWEGLRSRTLKPPILPKVSNPADVTNFDNYP 726
                                ***********************************************95 PP

>> F55A8.2c  CE31541	WBGene00001173	locus:pkg-1	status:Confirmed	UniProt:O76360	protein_id:CCD71861.1
   #    score  bias  c-Evalue  i-Evalue hmmfrom  hmm to    alifrom  ali to    envfrom  env to     acc
 ---   ------ ----- --------- --------- ------- -------    ------- -------    ------- -------    ----
   1 !  253.6   0.0   9.9e-77   4.2e-75      40     334 ..     432     732 ..     419     736 .. 0.94

  Alignments for each domain:
  == domain 1    score: 253.6 bits;  conditional E-value: 9.9e-77
  Pka-C1-PB_FBpp0079448-aln  40 taalddferiktlgtgsfgrvmivqhkptk.eyyamkildkqkvvklkqvehtlnekrilqaisfpflvslkfhfkdnsnlymv 122
                                  +l++++r+ tlg g fgrv +v  +  k + +a+k l k+++v  +q eh + e+ i+   s  ++v l   f+d+  +ym+
                   F55A8.2c 432 QVTLKNVKRLATLGVGGFGRVELVCVNGDKaKTFALKALKKKHIVDTRQQEHIFAERNIMMETSTDWIVKLYKTFRDQKFVYML 515
                                568999***************9988776552689************************************************** PP

  Pka-C1-PB_FBpp0079448-aln 123 leyvpggemfshlrkvgrfsephsrfyaaqivlafeylhyldliyrdlkpenllidsqgylkvtdfgfakrvk.gr.twtlcgt 204
                                le   gge+++ lr  g+f +  +rfy a ++  +eylh  +++yrdlkpen l+   gylk+ dfgfak++  gr twt+cgt
                   F55A8.2c 516 LEVCLGGELWTTLRDRGHFDDYTARFYVACVLEGLEYLHRKNIVYRDLKPENCLLANTGYLKLVDFGFAKKLAsGRkTWTFCGT 599
                                **********************************************************************98535449****** PP

  Pka-C1-PB_FBpp0079448-aln 205 peylapeiilskgynkavdwwalgvlvyemaagyppffadqpiqiyekivsgk..vrfps.hfgsdlkdllrnllqvdltkryg 285
                                pey++peiil kg+++a d+walg+ + e+  g ppf a +p++ y  i+ g     +p  ++g     l+++l + +  +r g
                   F55A8.2c 600 PEYVSPEIILNKGHDQAADYWALGIYICELMLGRPPFQASDPMKTYTLILKGVdaLEIPNrRIGKTATALVKKLCRDNPGERLG 683
                                **************************************************996224567536999******************* PP

  Pka-C1-PB_FBpp0079448-aln 286 nlkagvndikghkwfastdwiavfqkkieapfiprckgpgdtsnfddye 334
                                    gvndi+ h+wf   dw  +  + ++ p++p++  p d +nfd+y 
                   F55A8.2c 684 SGSGGVNDIRKHRWFMGFDWEGLRSRTLKPPILPKVSNPADVTNFDNYP 732
                                ***********************************************95 PP

>> F55A8.2a  CE19897	WBGene00001173	locus:pkg-1	cyclic-GMP-dependent protein kinase	status:Confirmed	UniProt:O76360	prot
   #    score  bias  c-Evalue  i-Evalue hmmfrom  hmm to    alifrom  ali to    envfrom  env to     acc
 ---   ------ ----- --------- --------- ------- -------    ------- -------    ------- -------    ----
   1 !  253.5   0.0   1.1e-76   4.6e-75      40     334 ..     463     763 ..     450     767 .. 0.94

  Alignments for each domain:
  == domain 1    score: 253.5 bits;  conditional E-value: 1.1e-76
  Pka-C1-PB_FBpp0079448-aln  40 taalddferiktlgtgsfgrvmivqhkptk.eyyamkildkqkvvklkqvehtlnekrilqaisfpflvslkfhfkdnsnlymv 122
                                  +l++++r+ tlg g fgrv +v  +  k + +a+k l k+++v  +q eh + e+ i+   s  ++v l   f+d+  +ym+
                   F55A8.2a 463 QVTLKNVKRLATLGVGGFGRVELVCVNGDKaKTFALKALKKKHIVDTRQQEHIFAERNIMMETSTDWIVKLYKTFRDQKFVYML 546
                                568999***************9988776552689************************************************** PP

  Pka-C1-PB_FBpp0079448-aln 123 leyvpggemfshlrkvgrfsephsrfyaaqivlafeylhyldliyrdlkpenllidsqgylkvtdfgfakrvk.gr.twtlcgt 204
                                le   gge+++ lr  g+f +  +rfy a ++  +eylh  +++yrdlkpen l+   gylk+ dfgfak++  gr twt+cgt
                   F55A8.2a 547 LEVCLGGELWTTLRDRGHFDDYTARFYVACVLEGLEYLHRKNIVYRDLKPENCLLANTGYLKLVDFGFAKKLAsGRkTWTFCGT 630
                                **********************************************************************98535449****** PP

  Pka-C1-PB_FBpp0079448-aln 205 peylapeiilskgynkavdwwalgvlvyemaagyppffadqpiqiyekivsgk..vrfps.hfgsdlkdllrnllqvdltkryg 285
                                pey++peiil kg+++a d+walg+ + e+  g ppf a +p++ y  i+ g     +p  ++g     l+++l + +  +r g
                   F55A8.2a 631 PEYVSPEIILNKGHDQAADYWALGIYICELMLGRPPFQASDPMKTYTLILKGVdaLEIPNrRIGKTATALVKKLCRDNPGERLG 714
                                **************************************************996224567536999******************* PP

  Pka-C1-PB_FBpp0079448-aln 286 nlkagvndikghkwfastdwiavfqkkieapfiprckgpgdtsnfddye 334
                                    gvndi+ h+wf   dw  +  + ++ p++p++  p d +nfd+y 
                   F55A8.2a 715 SGSGGVNDIRKHRWFMGFDWEGLRSRTLKPPILPKVSNPADVTNFDNYP 763
                                ***********************************************95 PP

>> C09G4.2a  CE31156	WBGene00015650	locus:pkg-2	cAMP-dependant protein kinase	status:Confirmed	UniProt:Q8MQE3	protein_id
   #    score  bias  c-Evalue  i-Evalue hmmfrom  hmm to    alifrom  ali to    envfrom  env to     acc
 ---   ------ ----- --------- --------- ------- -------    ------- -------    ------- -------    ----
   1 !  253.0   0.0   1.5e-76   6.3e-75      41     333 ..     269     562 ..     240     572 .. 0.94

  Alignments for each domain:
  == domain 1    score: 253.0 bits;  conditional E-value: 1.5e-76
  Pka-C1-PB_FBpp0079448-aln  41 aalddferiktlgtgsfgrvmivqhkptkeyyamkildkqkvvklkqvehtlnekrilqaisfpflvslkfhfkdnsnlymvle 124
                                  l+d++r+ tlg g fgrv +v+  +++  ya+ki++k ++v+ kq  h + e+ril   +  ++v +   ++d  ++ym++e
                   C09G4.2a 269 VELEDLQRVSTLGMGGFGRVELVRSASSR-TYALKIMNKAHIVETKQESHVVSERRILMQCDNDYIVRMYKTYRDSEKIYMLME 351
                                469********************987665.68**************************************************** PP

  Pka-C1-PB_FBpp0079448-aln 125 yvpggemfshlrkvgrfsephsrfyaaqivlafeylhyldliyrdlkpenllidsqgylkvtdfgfakrvk..grtwtlcgtpe 206
                                   gge+++ lrk grf +  +rfy+a  + a+eylh  +++yrdlkpen+l+d +g+ k+ dfgfak++k  grtwt+cgt e
                   C09G4.2a 352 PCLGGEIWTILRKKGRFDNDLTRFYCAGAMEALEYLHRKNIVYRDLKPENMLLDRNGWPKLVDFGFAKKLKngGRTWTFCGTAE 435
                                *********************************************************************98779********** PP

  Pka-C1-PB_FBpp0079448-aln 207 ylapeiilskgynkavdwwalgvlvyemaagyppffadqpiqiyekivsg..kvrfpshfgsdlkdllrnllqvdltkrygnlk 288
                                y+apei+l kg++ +vd walg+++ e+ +g ppf + +p+  y+ i+ g  k  +p  +  +  d++ +l + + t+r g   
                   C09G4.2a 436 YVAPEIVLNKGHDLSVDIWALGIFMCELLTGSPPFSSTDPMVTYNAILKGleKWAWPRFVTKEAIDMMLSLCKYEPTERLGFG- 518
                                *************************************************95566789***********************975. PP

  Pka-C1-PB_FBpp0079448-aln 289 agvndikghkwfastdwiavfqkkieapfiprckgpgdtsnfddy 333
                                  + +i+ h wf + d++    ++i  pfip +    dtsnfd +
                   C09G4.2a 519 -DIGEIRHHIWFDNFDFVGFRAHRIRPPFIPSVANDIDTSNFDTF 562
                                .5679**************************************87 PP

>> C09G4.2c  CE31158	WBGene00015650	locus:pkg-2	status:Confirmed	UniProt:Q8MQE4	protein_id:CCD63997.1
   #    score  bias  c-Evalue  i-Evalue hmmfrom  hmm to    alifrom  ali to    envfrom  env to     acc
 ---   ------ ----- --------- --------- ------- -------    ------- -------    ------- -------    ----
   1 !  252.8   0.0   1.7e-76   7.3e-75      41     333 ..     305     598 ..     276     608 .. 0.94

  Alignments for each domain:
  == domain 1    score: 252.8 bits;  conditional E-value: 1.7e-76
  Pka-C1-PB_FBpp0079448-aln  41 aalddferiktlgtgsfgrvmivqhkptkeyyamkildkqkvvklkqvehtlnekrilqaisfpflvslkfhfkdnsnlymvle 124
                                  l+d++r+ tlg g fgrv +v+  +++  ya+ki++k ++v+ kq  h + e+ril   +  ++v +   ++d  ++ym++e
                   C09G4.2c 305 VELEDLQRVSTLGMGGFGRVELVRSASSR-TYALKIMNKAHIVETKQESHVVSERRILMQCDNDYIVRMYKTYRDSEKIYMLME 387
                                469********************987665.68**************************************************** PP

  Pka-C1-PB_FBpp0079448-aln 125 yvpggemfshlrkvgrfsephsrfyaaqivlafeylhyldliyrdlkpenllidsqgylkvtdfgfakrvk..grtwtlcgtpe 206
                                   gge+++ lrk grf +  +rfy+a  + a+eylh  +++yrdlkpen+l+d +g+ k+ dfgfak++k  grtwt+cgt e
                   C09G4.2c 388 PCLGGEIWTILRKKGRFDNDLTRFYCAGAMEALEYLHRKNIVYRDLKPENMLLDRNGWPKLVDFGFAKKLKngGRTWTFCGTAE 471
                                *********************************************************************98779********** PP

  Pka-C1-PB_FBpp0079448-aln 207 ylapeiilskgynkavdwwalgvlvyemaagyppffadqpiqiyekivsg..kvrfpshfgsdlkdllrnllqvdltkrygnlk 288
                                y+apei+l kg++ +vd walg+++ e+ +g ppf + +p+  y+ i+ g  k  +p  +  +  d++ +l + + t+r g   
                   C09G4.2c 472 YVAPEIVLNKGHDLSVDIWALGIFMCELLTGSPPFSSTDPMVTYNAILKGleKWAWPRFVTKEAIDMMLSLCKYEPTERLGFG- 554
                                *************************************************95566789***********************975. PP

  Pka-C1-PB_FBpp0079448-aln 289 agvndikghkwfastdwiavfqkkieapfiprckgpgdtsnfddy 333
                                  + +i+ h wf + d++    ++i  pfip +    dtsnfd +
                   C09G4.2c 555 -DIGEIRHHIWFDNFDFVGFRAHRIRPPFIPSVANDIDTSNFDTF 598
                                .5679**************************************87 PP

>> E01H11.1a  CE30927	WBGene00004033	locus:pkc-2	status:Confirmed	UniProt:P90980	protein_id:CCD65287.1
   #    score  bias  c-Evalue  i-Evalue hmmfrom  hmm to    alifrom  ali to    envfrom  env to     acc
 ---   ------ ----- --------- --------- ------- -------    ------- -------    ------- -------    ----
   1 !  247.4   0.0   7.6e-75   3.2e-73      39     332 ..     341     641 ..     336     655 .. 0.94

  Alignments for each domain:
  == domain 1    score: 247.4 bits;  conditional E-value: 7.6e-75
  Pka-C1-PB_FBpp0079448-aln  39 ntaalddferiktlgtgsfgrvmivqhkptkeyyamkildkqkvvklkqvehtlnekrilqaisfp.flvslkfhfkdnsnlym 121
                                n     df+ +  lg gsfg+v++ ++k+tke +a+k+l k+ +++  +ve t+ ekr+l   + p flv+l+  f+    ly+
                  E01H11.1a 341 NVIKASDFNFLTVLGKGSFGKVLLGEQKTTKELFAIKVLKKDVIIQDDDVECTMTEKRVLALPEKPsFLVALHSCFQTMDRLYF 424
                                666778******************************************************98877669**************** PP

  Pka-C1-PB_FBpp0079448-aln 122 vleyvpggemfshlrkvgrfsephsrfyaaqivlafeylhyldliyrdlkpenllidsqgylkvtdfgfakr.v..kgrtwtlc 202
                                v+e+v gg+++ ++++vg+f ep + fyaa+i + + +lh   +iyrdlk +n++++ +g++k+tdfg++k  +     t t+c
                  E01H11.1a 425 VMEFVNGGDLMYQIQQVGKFKEPVAVFYAAEIAVGLFFLHSKGIIYRDLKLDNVMLERDGHIKITDFGMCKEnIfgDATTKTFC 508
                                **********************************************************************97342256799*** PP

  Pka-C1-PB_FBpp0079448-aln 203 gtpeylapeiilskgynkavdwwalgvlvyemaagyppffadqpiqiyekivsgkvrfpshfgsdlkdllrnllqvdltkrygn 286
                                gtp+y+apeiil + y k+vdwwa gvl++em ag ppf  ++  +++  i   +v +p  +  +   l ++ll  + +kr g 
                  E01H11.1a 509 GTPDYIAPEIILYQPYGKSVDWWAYGVLLFEMLAGQPPFDGEDEDELFTAITEHNVSYPKSLSKEAVSLCKALLIKNPSKRLGC 592
                                *********************************************************************************975 PP

  Pka-C1-PB_FBpp0079448-aln 287 l...kagvndikghkwfastdwiavfqkkieapfiprckgpgdtsnfdd 332
                                    ++   dik+h +f   dw  +  ++i+ pf p+ k   dtsnfd 
                  E01H11.1a 593 TgddESASRDIKEHPFFRRIDWFKIETRQIQPPFKPKLKSADDTSNFDS 641
                                422278899**************************************95 PP

>> E01H11.1d  CE41783	WBGene00004033	locus:pkc-2	status:Confirmed	UniProt:Q2PJA7	protein_id:CCD65291.1
   #    score  bias  c-Evalue  i-Evalue hmmfrom  hmm to    alifrom  ali to    envfrom  env to     acc
 ---   ------ ----- --------- --------- ------- -------    ------- -------    ------- -------    ----
   1 !  247.2   0.0   8.9e-75   3.7e-73      39     332 ..     386     686 ..     381     700 .. 0.94

  Alignments for each domain:
  == domain 1    score: 247.2 bits;  conditional E-value: 8.9e-75
  Pka-C1-PB_FBpp0079448-aln  39 ntaalddferiktlgtgsfgrvmivqhkptkeyyamkildkqkvvklkqvehtlnekrilqaisfp.flvslkfhfkdnsnlym 121
                                n     df+ +  lg gsfg+v++ ++k+tke +a+k+l k+ +++  +ve t+ ekr+l   + p flv+l+  f+    ly+
                  E01H11.1d 386 NVIKASDFNFLTVLGKGSFGKVLLGEQKTTKELFAIKVLKKDVIIQDDDVECTMTEKRVLALPEKPsFLVALHSCFQTMDRLYF 469
                                666778******************************************************98877669**************** PP

  Pka-C1-PB_FBpp0079448-aln 122 vleyvpggemfshlrkvgrfsephsrfyaaqivlafeylhyldliyrdlkpenllidsqgylkvtdfgfakr.v..kgrtwtlc 202
                                v+e+v gg+++ ++++vg+f ep + fyaa+i + + +lh   +iyrdlk +n++++ +g++k+tdfg++k  +     t t+c
                  E01H11.1d 470 VMEFVNGGDLMYQIQQVGKFKEPVAVFYAAEIAVGLFFLHSKGIIYRDLKLDNVMLERDGHIKITDFGMCKEnIfgDATTKTFC 553
                                **********************************************************************97342256799*** PP

  Pka-C1-PB_FBpp0079448-aln 203 gtpeylapeiilskgynkavdwwalgvlvyemaagyppffadqpiqiyekivsgkvrfpshfgsdlkdllrnllqvdltkrygn 286
                                gtp+y+apeiil + y k+vdwwa gvl++em ag ppf  ++  +++  i   +v +p  +  +   l ++ll  + +kr g 
                  E01H11.1d 554 GTPDYIAPEIILYQPYGKSVDWWAYGVLLFEMLAGQPPFDGEDEDELFTAITEHNVSYPKSLSKEAVSLCKALLIKNPSKRLGC 637
                                *********************************************************************************975 PP

  Pka-C1-PB_FBpp0079448-aln 287 l...kagvndikghkwfastdwiavfqkkieapfiprckgpgdtsnfdd 332
                                    ++   dik+h +f   dw  +  ++i+ pf p+ k   dtsnfd 
                  E01H11.1d 638 TgddESASRDIKEHPFFRRIDWFKIETRQIQPPFKPKLKSADDTSNFDS 686
                                422278899**************************************95 PP

>> F46F6.2a  CE31703	WBGene00009793	locus:pkn-1	Protein kinase C terminal domain	status:Partially_confirmed	UniProt:O178
   #    score  bias  c-Evalue  i-Evalue hmmfrom  hmm to    alifrom  ali to    envfrom  env to     acc
 ---   ------ ----- --------- --------- ------- -------    ------- -------    ------- -------    ----
   1 !  242.4   0.0   2.6e-73   1.1e-71      42     343 ..     680     989 ..     671     997 .. 0.94

  Alignments for each domain:
  == domain 1    score: 242.4 bits;  conditional E-value: 2.6e-73
  Pka-C1-PB_FBpp0079448-aln  42 alddferiktlgtgsfgrvmivqhkptkeyyamkildkqkvvklkqvehtlnekrilqais...fpflvslkfhfkdnsnlymv 122
                                ++++f  i  lg g fg+v++ qh+pt +yya+k+l k  ++   +ve  + ekri++  s    pflv l+  f+ n ++++ 
                   F46F6.2a 680 TVEQFRLISVLGRGHFGKVILSQHNPTSNYYALKVLKKGDILGRDEVESLMVEKRIFEVSSrarHPFLVNLNGCFQTNEHVFFC 763
                                57999***************************************************987532339******************* PP

  Pka-C1-PB_FBpp0079448-aln 123 leyvpggemfshlrkvgrfsephsrfyaaqivlafeylhyldliyrdlkpenllidsqgylkvtdfgfakrvkg...rtwtlcg 203
                                +ey  gg+++ h++    f e +  fyaa +vl +++lh  ++iyrd+k +nll+d +gy+k++dfg++k   g   +t t+cg
                   F46F6.2a 764 MEYSMGGDLMRHIHD-DVFDEVRGCFYAACVVLGLDFLHKHNIIYRDIKLDNLLLDREGYVKIADFGLCKENMGpfdKTSTFCG 846
                                ************986.68*****************************************************9986668****** PP

  Pka-C1-PB_FBpp0079448-aln 204 tpeylapeiilskgynkavdwwalgvlvyemaagyppffadqpiqiyekivsgkvrfpshfgsdlkdllrnllqvdltkrygnl 287
                                tpe+lape++    y +a+dww lgvl++em  g ppf  d+  +i++ i+s  vr+p ++  +   ++r ll+    kr g  
                   F46F6.2a 847 TPEFLAPEVLSDSSYTRAIDWWGLGVLIFEMLVGEPPFSGDDEEEIFDSIISEDVRYPRYLSVESIAIMRRLLRKVPEKRLGYG 930
                                ************************************************************************************ PP

  Pka-C1-PB_FBpp0079448-aln 288 kagvndikghkwfa..stdwiavfqkkieapfiprckgpgdtsnfd.dyeeealrisst 343
                                +   +dik +++f   s +w  +++++i  pf p+ + p d snfd ++ +e  r s++
                   F46F6.2a 931 ERDAEDIKIQRFFRhiSWEWDKLLNREIRPPFQPQIRNPEDVSNFDlEFTQEKARFSAA 989
                                ************9622668899************************8899999998865 PP

>> F46F6.2b  CE43258	WBGene00009793	locus:pkn-1	status:Partially_confirmed	UniProt:B6VQ53	protein_id:CAR97862.1
   #    score  bias  c-Evalue  i-Evalue hmmfrom  hmm to    alifrom  ali to    envfrom  env to     acc
 ---   ------ ----- --------- --------- ------- -------    ------- -------    ------- -------    ----
   1 !  242.0   0.0   3.3e-73   1.4e-71      42     343 ..     806    1115 ..     797    1123 .. 0.94

  Alignments for each domain:
  == domain 1    score: 242.0 bits;  conditional E-value: 3.3e-73
  Pka-C1-PB_FBpp0079448-aln   42 alddferiktlgtgsfgrvmivqhkptkeyyamkildkqkvvklkqvehtlnekrilqais...fpflvslkfhfkdnsnly 120 
                                 ++++f  i  lg g fg+v++ qh+pt +yya+k+l k  ++   +ve  + ekri++  s    pflv l+  f+ n +++
                   F46F6.2b  806 TVEQFRLISVLGRGHFGKVILSQHNPTSNYYALKVLKKGDILGRDEVESLMVEKRIFEVSSrarHPFLVNLNGCFQTNEHVF 887 
                                 57999***************************************************987532339***************** PP

  Pka-C1-PB_FBpp0079448-aln  121 mvleyvpggemfshlrkvgrfsephsrfyaaqivlafeylhyldliyrdlkpenllidsqgylkvtdfgfakrvkg...rtw 199 
                                 + +ey  gg+++ h++    f e +  fyaa +vl +++lh  ++iyrd+k +nll+d +gy+k++dfg++k   g   +t 
                   F46F6.2b  888 FCMEYSMGGDLMRHIHD-DVFDEVRGCFYAACVVLGLDFLHKHNIIYRDIKLDNLLLDREGYVKIADFGLCKENMGpfdKTS 968 
                                 **************986.68*****************************************************9986668** PP

  Pka-C1-PB_FBpp0079448-aln  200 tlcgtpeylapeiilskgynkavdwwalgvlvyemaagyppffadqpiqiyekivsgkvrfpshfgsdlkdllrnllqvdlt 281 
                                 t+cgtpe+lape++    y +a+dww lgvl++em  g ppf  d+  +i++ i+s  vr+p ++  +   ++r ll+    
                   F46F6.2b  969 TFCGTPEFLAPEVLSDSSYTRAIDWWGLGVLIFEMLVGEPPFSGDDEEEIFDSIISEDVRYPRYLSVESIAIMRRLLRKVPE 1050
                                 ********************************************************************************** PP

  Pka-C1-PB_FBpp0079448-aln  282 krygnlkagvndikghkwfa..stdwiavfqkkieapfiprckgpgdtsnfd.dyeeealrisst 343 
                                 kr g  +   +dik +++f   s +w  +++++i  pf p+ + p d snfd ++ +e  r s++
                   F46F6.2b 1051 KRLGYGERDAEDIKIQRFFRhiSWEWDKLLNREIRPPFQPQIRNPEDVSNFDlEFTQEKARFSAA 1115
                                 ******************9622668899************************8899999998865 PP

>> R04A9.7  CE41149	WBGene00044281	status:Partially_confirmed	UniProt:Q21694	protein_id:CCD62913.1
   #    score  bias  c-Evalue  i-Evalue hmmfrom  hmm to    alifrom  ali to    envfrom  env to     acc
 ---   ------ ----- --------- --------- ------- -------    ------- -------    ------- -------    ----
   1 !  241.0   0.1   6.7e-73   2.8e-71       8     332 ..      13     337 ..       4     353 .. 0.89

  Alignments for each domain:
  == domain 1    score: 241.0 bits;  conditional E-value: 6.7e-73
  Pka-C1-PB_FBpp0079448-aln   8 ankkvdaaesvkefldqak.edfeekwkknptntaalddferiktlgtgsfgrvmivqhkptke...yyamkildkqkvvk.lk 86 
                                  + vd ++ ++++++q   ++fe+ +   p    a +dfer+k +g g +g+v+ v++++ ++    yamk++ k+kv    k
                    R04A9.7  13 HANVVDNCDQLEKMMKQVSmQKFEKLF--YPD-DVAPKDFERLKLVGEGGYGKVFQVRKQTGEDkgtIYAMKVITKRKVTGtEK 93 
                                444566666666666665413444443..344.45679*******************99876653348***********86268 PP

  Pka-C1-PB_FBpp0079448-aln  87 qvehtlnekrilqaisfpflvslkfhfkdnsnlymvleyvpggemfshlrkvgrfsephsrfyaaqivlafeylhyldliyrdl 170
                                ++ h+ +e++il++i+ pfl  l++ f+ n +ly+vle++ gge+++ l +   + e ++rfy ++i+la+e+lh  d++yrdl
                    R04A9.7  94 DLRHARDERKILETINSPFLCDLHYAFQTNEKLYLVLEFLHGGELYTLLERKSDWPEEYARFYLSEIILAIEHLHGHDIVYRDL 177
                                9*********************************************************************************** PP

  Pka-C1-PB_FBpp0079448-aln 171 kpenllidsqgylkvtdfgfakr..vkg.rtwtlcgtpeylapeiilskgynkavdwwalgvlvyemaagyppffadqpiqiye 251
                                kp+n++++  g++ +tdfg++k    kg +t t+cgt ey+ape+i   g+++avd walg+l+y+m  g ppf  + p +  +
                    R04A9.7 178 KPDNVMLNLAGHVVLTDFGLCKYklKKGeKTLTFCGTHEYMAPEMIRKVGHDHAVDVWALGILMYDMFMGGPPFTGETPADKDK 261
                                ********************98421355479***************************************************** PP

  Pka-C1-PB_FBpp0079448-aln 252 kivsgkvrfpshfgsdlkdllrnllqvdltkrygnlkagvndikghkwfastdwiavfqkkieapfiprckgpgdtsnfdd 332
                                 i+ gkvr+p ++ +  kdl++ +++ d t     l+  + dik+h++f   dw  ++ +  e pf p      d s fd+
                    R04A9.7 262 SILKGKVRLPPKLSASGKDLIKRIIKRDPT-----LRITIPDIKEHEFFEEIDWDKLMAHDFEPPFKPTLANLEDVSHFDE 337
                                **********************98876655.....77789***************************************98 PP

>> B0545.1b  CE17354	WBGene00006599	locus:tpa-1	protein kinase C	status:Confirmed	UniProt:P34722	protein_id:CCD62172.1
   #    score  bias  c-Evalue  i-Evalue hmmfrom  hmm to    alifrom  ali to    envfrom  env to     acc
 ---   ------ ----- --------- --------- ------- -------    ------- -------    ------- -------    ----
   1 !  240.7   0.0   8.5e-73   3.6e-71      27     335 ..     217     533 ..     189     544 .. 0.91

  Alignments for each domain:
  == domain 1    score: 240.7 bits;  conditional E-value: 8.5e-73
  Pka-C1-PB_FBpp0079448-aln  27 edfeekwk..knptntaalddferiktlgtgsfgrvmivqhkptkeyyamkildkqkvvklkqvehtlnekril.qaisfpflv 107
                                e +++ w     p +  al  f+ +k lg gsfg+vm+v+ k  +e+yamk l k+ +++  + e t  e+r+l  a + pfl 
                   B0545.1b 217 EYMDNIWGggDGPVKKFALPHFNLLKVLGKGSFGKVMLVELKGKNEFYAMKCLKKDVILEDDDTECTYIERRVLiLASQCPFLC 300
                                34556675225699999*******************************************************98358899**** PP

  Pka-C1-PB_FBpp0079448-aln 108 slkfhfkdnsnlymvleyvpggemfshlrkvgrfsephsrfyaaqivlafeylhyldliyrdlkpenllidsqgylkvtdfgfa 191
                                 l   f+ n +l++v+ey+ gg+++ h++++ +f e ++rfya++iv+a+++lh  ++iyrdlk +n+l+d +g++k++dfg+a
                   B0545.1b 301 QLFCSFQTNEYLFFVMEYLNGGDLMHHIQQIKKFDEARTRFYACEIVVALQFLHTNNIIYRDLKLDNVLLDCDGHIKLADFGMA 384
                                ************************************************************************************ PP

  Pka-C1-PB_FBpp0079448-aln 192 k....rvkgrtwtlcgtpeylapeiilskgynkavdwwalgvlvyemaagyppffadqpiqiyekivsgkvrfpshfgsdlkdl 271
                                k    r +g + t+cgtp+y++peii  + yn+avd+w++gvl+yem  g  pf  +   ++++ i+  +  fp  +  +    
                   B0545.1b 385 KtemnRENGMASTFCGTPDYISPEIIKGQLYNEAVDFWSFGVLMYEMLVGQSPFHGEGEDELFDSILNERPYFPKTISKEAAKC 468
                                955556789999************************************************************************ PP

  Pka-C1-PB_FBpp0079448-aln 272 lrnllqvdltkrygnlkagvndikghkwfastdwiavfqkkieapfiprckgpgdtsnfdd.yee 335
                                l +l++ +   r g  +     i++h +f   dw    ++++  pf p+ k   d+snfdd + +
                   B0545.1b 469 LSALFDRNPNTRLGMPECPDGPIRQHCFFRGVDWKRFENRQVPPPFKPNIKSNSDASNFDDdFTN 533
                                ***********************************************************872444 PP

>> E01H11.1b  CE30928	WBGene00004033	locus:pkc-2	status:Confirmed	UniProt:P90980	protein_id:CCD65288.1
   #    score  bias  c-Evalue  i-Evalue hmmfrom  hmm to    alifrom  ali to    envfrom  env to     acc
 ---   ------ ----- --------- --------- ------- -------    ------- -------    ------- -------    ----
   1 !  240.2   0.1   1.2e-72   5.2e-71      39     332 ..     341     641 ..     336     645 .. 0.95

  Alignments for each domain:
  == domain 1    score: 240.2 bits;  conditional E-value: 1.2e-72
  Pka-C1-PB_FBpp0079448-aln  39 ntaalddferiktlgtgsfgrvmivqhkptkeyyamkildkqkvvklkqvehtlnekrilqaisfp.flvslkfhfkdnsnlym 121
                                n     df+ +  lg gsfg+v++ ++k+tke +a+k+l k+ +++  +ve t+ ekr+l   + p flv+l+  f+    ly+
                  E01H11.1b 341 NVIKASDFNFLTVLGKGSFGKVLLGEQKTTKELFAIKVLKKDVIIQDDDVECTMTEKRVLALPEKPsFLVALHSCFQTMDRLYF 424
                                666778******************************************************98877669**************** PP

  Pka-C1-PB_FBpp0079448-aln 122 vleyvpggemfshlrkvgrfsephsrfyaaqivlafeylhyldliyrdlkpenllidsqgylkvtdfgfakr.v..kgrtwtlc 202
                                v+e+v gg+++ ++++vg+f ep + fyaa+i + + +lh   +iyrdlk +n++++ +g++k+tdfg++k  +     t t+c
                  E01H11.1b 425 VMEFVNGGDLMYQIQQVGKFKEPVAVFYAAEIAVGLFFLHSKGIIYRDLKLDNVMLERDGHIKITDFGMCKEnIfgDATTKTFC 508
                                **********************************************************************97342256799*** PP

  Pka-C1-PB_FBpp0079448-aln 203 gtpeylapeiilskgynkavdwwalgvlvyemaagyppffadqpiqiyekivsgkvrfpshfgsdlkdllrnllqvdltkrygn 286
                                gtp+y+apeiil + y k+vdwwa gvl++em ag ppf  ++  +++  i   +v +p  +  +   l ++ll  + +kr g 
                  E01H11.1b 509 GTPDYIAPEIILYQPYGKSVDWWAYGVLLFEMLAGQPPFDGEDEDELFTAITEHNVSYPKSLSKEAVSLCKALLIKNPSKRLGC 592
                                *********************************************************************************975 PP

  Pka-C1-PB_FBpp0079448-aln 287 l...kagvndikghkwfastdwiavfqkkieapfiprckgpgdtsnfdd 332
                                    ++   dik+h +f   dw  +  ++i+ pf p+ k    t nfd+
                  E01H11.1b 593 TgddESASRDIKEHPFFRRIDWFKIETRQIQPPFKPKLKTDRSTENFDH 641
                                422278899**************************************96 PP

>> B0545.1a  CE17353	WBGene00006599	locus:tpa-1	protein kinase C	status:Confirmed	UniProt:P34722	protein_id:CCD62171.1
   #    score  bias  c-Evalue  i-Evalue hmmfrom  hmm to    alifrom  ali to    envfrom  env to     acc
 ---   ------ ----- --------- --------- ------- -------    ------- -------    ------- -------    ----
   1 !  239.9   0.0   1.5e-72   6.3e-71      27     335 ..     354     670 ..     326     681 .. 0.91

  Alignments for each domain:
  == domain 1    score: 239.9 bits;  conditional E-value: 1.5e-72
  Pka-C1-PB_FBpp0079448-aln  27 edfeekwk..knptntaalddferiktlgtgsfgrvmivqhkptkeyyamkildkqkvvklkqvehtlnekril.qaisfpflv 107
                                e +++ w     p +  al  f+ +k lg gsfg+vm+v+ k  +e+yamk l k+ +++  + e t  e+r+l  a + pfl 
                   B0545.1a 354 EYMDNIWGggDGPVKKFALPHFNLLKVLGKGSFGKVMLVELKGKNEFYAMKCLKKDVILEDDDTECTYIERRVLiLASQCPFLC 437
                                34556674225699999*******************************************************98358899**** PP

  Pka-C1-PB_FBpp0079448-aln 108 slkfhfkdnsnlymvleyvpggemfshlrkvgrfsephsrfyaaqivlafeylhyldliyrdlkpenllidsqgylkvtdfgfa 191
                                 l   f+ n +l++v+ey+ gg+++ h++++ +f e ++rfya++iv+a+++lh  ++iyrdlk +n+l+d +g++k++dfg+a
                   B0545.1a 438 QLFCSFQTNEYLFFVMEYLNGGDLMHHIQQIKKFDEARTRFYACEIVVALQFLHTNNIIYRDLKLDNVLLDCDGHIKLADFGMA 521
                                ************************************************************************************ PP

  Pka-C1-PB_FBpp0079448-aln 192 k....rvkgrtwtlcgtpeylapeiilskgynkavdwwalgvlvyemaagyppffadqpiqiyekivsgkvrfpshfgsdlkdl 271
                                k    r +g + t+cgtp+y++peii  + yn+avd+w++gvl+yem  g  pf  +   ++++ i+  +  fp  +  +    
                   B0545.1a 522 KtemnRENGMASTFCGTPDYISPEIIKGQLYNEAVDFWSFGVLMYEMLVGQSPFHGEGEDELFDSILNERPYFPKTISKEAAKC 605
                                955556789999************************************************************************ PP

  Pka-C1-PB_FBpp0079448-aln 272 lrnllqvdltkrygnlkagvndikghkwfastdwiavfqkkieapfiprckgpgdtsnfdd.yee 335
                                l +l++ +   r g  +     i++h +f   dw    ++++  pf p+ k   d+snfdd + +
                   B0545.1a 606 LSALFDRNPNTRLGMPECPDGPIRQHCFFRGVDWKRFENRQVPPPFKPNIKSNSDASNFDDdFTN 670
                                ***********************************************************872444 PP

>> E01H11.1c  CE30929	WBGene00004033	locus:pkc-2	Protein kinase C	status:Partially_confirmed	UniProt:P90980	protein_id:C
   #    score  bias  c-Evalue  i-Evalue hmmfrom  hmm to    alifrom  ali to    envfrom  env to     acc
 ---   ------ ----- --------- --------- ------- -------    ------- -------    ------- -------    ----
   1 !  239.2   0.1   2.4e-72     1e-70      39     332 ..     481     781 ..     476     785 .. 0.95

  Alignments for each domain:
  == domain 1    score: 239.2 bits;  conditional E-value: 2.4e-72
  Pka-C1-PB_FBpp0079448-aln  39 ntaalddferiktlgtgsfgrvmivqhkptkeyyamkildkqkvvklkqvehtlnekrilqaisfp.flvslkfhfkdnsnlym 121
                                n     df+ +  lg gsfg+v++ ++k+tke +a+k+l k+ +++  +ve t+ ekr+l   + p flv+l+  f+    ly+
                  E01H11.1c 481 NVIKASDFNFLTVLGKGSFGKVLLGEQKTTKELFAIKVLKKDVIIQDDDVECTMTEKRVLALPEKPsFLVALHSCFQTMDRLYF 564
                                666778******************************************************98877669**************** PP

  Pka-C1-PB_FBpp0079448-aln 122 vleyvpggemfshlrkvgrfsephsrfyaaqivlafeylhyldliyrdlkpenllidsqgylkvtdfgfakr.v..kgrtwtlc 202
                                v+e+v gg+++ ++++vg+f ep + fyaa+i + + +lh   +iyrdlk +n++++ +g++k+tdfg++k  +     t t+c
                  E01H11.1c 565 VMEFVNGGDLMYQIQQVGKFKEPVAVFYAAEIAVGLFFLHSKGIIYRDLKLDNVMLERDGHIKITDFGMCKEnIfgDATTKTFC 648
                                **********************************************************************97342256799*** PP

  Pka-C1-PB_FBpp0079448-aln 203 gtpeylapeiilskgynkavdwwalgvlvyemaagyppffadqpiqiyekivsgkvrfpshfgsdlkdllrnllqvdltkrygn 286
                                gtp+y+apeiil + y k+vdwwa gvl++em ag ppf  ++  +++  i   +v +p  +  +   l ++ll  + +kr g 
                  E01H11.1c 649 GTPDYIAPEIILYQPYGKSVDWWAYGVLLFEMLAGQPPFDGEDEDELFTAITEHNVSYPKSLSKEAVSLCKALLIKNPSKRLGC 732
                                *********************************************************************************975 PP

  Pka-C1-PB_FBpp0079448-aln 287 l...kagvndikghkwfastdwiavfqkkieapfiprckgpgdtsnfdd 332
                                    ++   dik+h +f   dw  +  ++i+ pf p+ k    t nfd+
                  E01H11.1c 733 TgddESASRDIKEHPFFRRIDWFKIETRQIQPPFKPKLKTDRSTENFDH 781
                                422278899**************************************96 PP

>> R11G1.4b  CE39616	WBGene00004727	locus:sax-1	status:Confirmed	UniProt:Q2L6W9	protein_id:CCD62664.1
   #    score  bias  c-Evalue  i-Evalue hmmfrom  hmm to    alifrom  ali to    envfrom  env to     acc
 ---   ------ ----- --------- --------- ------- -------    ------- -------    ------- -------    ----
   1 !  137.4   0.2   2.2e-41   9.2e-40      30     213 ..      71     256 ..      43     272 .. 0.88
   2 !   78.9   0.0   1.3e-23   5.5e-22     195     339 ..     274     418 ..     265     424 .. 0.85

  Alignments for each domain:
  == domain 1    score: 137.4 bits;  conditional E-value: 2.2e-41
  Pka-C1-PB_FBpp0079448-aln  30 eekwkknptntaalddferiktlgtgsfgrvmivqhkptkeyyamkildkqkvvklkqvehtlnekrilqaisfpflvslkfhf 113
                                e  + +      +++dfe +k +g g+fg v +vq++ t + yamkil k ++v+ +q  h   e+ il   +  ++v + + f
                   R11G1.4b  71 ETDYLRLKRTRLTVNDFESLKVIGRGAFGEVRLVQKHDTGHIYAMKILRKSEMVEKEQTAHVRAERDILSEADCDWVVKMYYSF 154
                                44455555556789********************************************************************** PP

  Pka-C1-PB_FBpp0079448-aln 114 kdnsnlymvleyvpggemfshlrkvgrfsephsrfyaaqivlafeylhyldliyrdlkpenllidsqgylkvtdfgfakrvkg. 196
                                +d snly+v+e++pgg+m++ l k   ++e  ++fy a+  la++++h l +i+rd+kp+nll+d++g++k++dfg++  +k  
                   R11G1.4b 155 QDYSNLYLVMEFLPGGDMMTLLIKKDTLTEEATQFYIAEAALAIQFIHSLGFIHRDIKPDNLLLDARGHVKLSDFGLCTGLKKf 238
                                *****************************************************************************9888743 PP

  Pka-C1-PB_FBpp0079448-aln 197 .rtwtlcgtpeylapeii 213
                                 rt      p  l p+ i
                   R11G1.4b 239 hRTDHYRNWPSTLPPDFI 256
                                377777777888877765 PP

  == domain 2    score: 78.9 bits;  conditional E-value: 1.3e-23
  Pka-C1-PB_FBpp0079448-aln 195 kgrtwtlcgtpeylapeiilskgynkavdwwalgvlvyemaagyppffadqpiqiyekivsgk..vrfpshfgs..dlkdllrn 274
                                +  +++ +gtp+y+ape+   +gy k+ dww+lgv++yem  gyppf ++ p + y k++  +    fps +    + k  ++ 
                   R11G1.4b 274 RAYAYSTVGTPDYIAPEVFQPNGYTKSCDWWSLGVIMYEMLIGYPPFCSELPQETYRKVINWQqtLVFPSDVPIsiEAKATIKR 357
                                45578899***************************************************986522679**98651155666655 PP

  Pka-C1-PB_FBpp0079448-aln 275 llqvdltkrygnlkagvndikghkwfastdwiavfqkkieapfiprckgpgdtsnfddyeeealr 339
                                 +  +  +r gn + g+++ik+  ++   dw  + ++    p+   +k   dtsnfdd+ +e l 
                   R11G1.4b 358 -FCCEAERRLGN-HGGLDEIKQCPFVKRIDWNHIRER--PPPIRVTVKSIDDTSNFDDFPDEDLT 418
                                .568999****9.58****************998655..57888999************999875 PP

>> R11G1.4a  CE39615	WBGene00004727	locus:sax-1	protein kinase	status:Confirmed	UniProt:Q2L6W9	protein_id:CCD62663.1
   #    score  bias  c-Evalue  i-Evalue hmmfrom  hmm to    alifrom  ali to    envfrom  env to     acc
 ---   ------ ----- --------- --------- ------- -------    ------- -------    ------- -------    ----
   1 !  137.4   0.2   2.2e-41   9.3e-40      30     213 ..      71     256 ..      43     272 .. 0.88
   2 !   78.9   0.0   1.3e-23   5.6e-22     195     339 ..     274     418 ..     265     424 .. 0.85

  Alignments for each domain:
  == domain 1    score: 137.4 bits;  conditional E-value: 2.2e-41
  Pka-C1-PB_FBpp0079448-aln  30 eekwkknptntaalddferiktlgtgsfgrvmivqhkptkeyyamkildkqkvvklkqvehtlnekrilqaisfpflvslkfhf 113
                                e  + +      +++dfe +k +g g+fg v +vq++ t + yamkil k ++v+ +q  h   e+ il   +  ++v + + f
                   R11G1.4a  71 ETDYLRLKRTRLTVNDFESLKVIGRGAFGEVRLVQKHDTGHIYAMKILRKSEMVEKEQTAHVRAERDILSEADCDWVVKMYYSF 154
                                44455555556789********************************************************************** PP

  Pka-C1-PB_FBpp0079448-aln 114 kdnsnlymvleyvpggemfshlrkvgrfsephsrfyaaqivlafeylhyldliyrdlkpenllidsqgylkvtdfgfakrvkg. 196
                                +d snly+v+e++pgg+m++ l k   ++e  ++fy a+  la++++h l +i+rd+kp+nll+d++g++k++dfg++  +k  
                   R11G1.4a 155 QDYSNLYLVMEFLPGGDMMTLLIKKDTLTEEATQFYIAEAALAIQFIHSLGFIHRDIKPDNLLLDARGHVKLSDFGLCTGLKKf 238
                                *****************************************************************************9888743 PP

  Pka-C1-PB_FBpp0079448-aln 197 .rtwtlcgtpeylapeii 213
                                 rt      p  l p+ i
                   R11G1.4a 239 hRTDHYRNWPSTLPPDFI 256
                                377777777888877765 PP

  == domain 2    score: 78.9 bits;  conditional E-value: 1.3e-23
  Pka-C1-PB_FBpp0079448-aln 195 kgrtwtlcgtpeylapeiilskgynkavdwwalgvlvyemaagyppffadqpiqiyekivsgk..vrfpshfgs..dlkdllrn 274
                                +  +++ +gtp+y+ape+   +gy k+ dww+lgv++yem  gyppf ++ p + y k++  +    fps +    + k  ++ 
                   R11G1.4a 274 RAYAYSTVGTPDYIAPEVFQPNGYTKSCDWWSLGVIMYEMLIGYPPFCSELPQETYRKVINWQqtLVFPSDVPIsiEAKATIKR 357
                                45578899***************************************************986522679**98651155666655 PP

  Pka-C1-PB_FBpp0079448-aln 275 llqvdltkrygnlkagvndikghkwfastdwiavfqkkieapfiprckgpgdtsnfddyeeealr 339
                                 +  +  +r gn + g+++ik+  ++   dw  + ++    p+   +k   dtsnfdd+ +e l 
                   R11G1.4a 358 -FCCEAERRLGN-HGGLDEIKQCPFVKRIDWNHIRER--PPPIRVTVKSIDDTSNFDDFPDEDLT 418
                                .568999****9.58****************998655..57888999************999875 PP

>> F09E5.1  CE02604	WBGene00004034	locus:pkc-3	Protein kinase C	status:Confirmed	UniProt:Q19266	protein_id:CCD68754.1
   #    score  bias  c-Evalue  i-Evalue hmmfrom  hmm to    alifrom  ali to    envfrom  env to     acc
 ---   ------ ----- --------- --------- ------- -------    ------- -------    ------- -------    ----
   1 !  214.9   0.0   5.8e-65   2.5e-63      40     333 ..     247     556 ..     236     568 .. 0.90

  Alignments for each domain:
  == domain 1    score: 214.9 bits;  conditional E-value: 5.8e-65
  Pka-C1-PB_FBpp0079448-aln  40 taalddferiktlgtgsfgrvmivqhkptkeyyamkildkqkvvklkqvehtlnekrilqai.sfpflvslkfhfkdnsnlymv 122
                                + +l+df  +  +g gs+ +v+  +h +t++ ya+ki+ k+   + ++++    ek +++a  ++pflv l+  f+ +s l++v
                    F09E5.1 247 AVSLNDFRLLTVIGRGSYAKVVQAEHVSTRQIYAIKIIKKEMFNEDEDIDWVQTEKSVFEAAsNYPFLVGLHSCFQTESRLFFV 330
                                5689******************************************************986528******************** PP

  Pka-C1-PB_FBpp0079448-aln 123 leyvpggemfshlrkvgrfsephsrfyaaqivlafeylhyldliyrdlkpenllidsqgylkvtdfgfakr.vk.g.rtwtlcg 203
                                +e+vpgg+++ h+++  ++ e h+rfy+ +i+la+ +lh   +iyrdlk +n+lid++g++k+td+g++k  +k g  t t+cg
                    F09E5.1 331 IEFVPGGDLMFHMQQQRKLPEEHARFYSGEIILALHFLHSRGIIYRDLKLDNVLIDAEGHIKLTDYGMCKEnIKdGdLTSTFCG 414
                                ********************************************************************996355232699**** PP

  Pka-C1-PB_FBpp0079448-aln 204 tpeylapeiilskgynkavdwwalgvlvyemaagyppf......fadqpi..qiyekivsgkvrfpshfgsdlkdllrnllqvd 279
                                tp+y+apei+    y  +vdwwalgvl++em ag  pf       +++     +++ i+  ++r+p  +      +l+ +l+ d
                    F09E5.1 415 TPNYIAPEILRGDEYGFSVDWWALGVLMFEMMAGRSPFdivgmqNSEENTedYLFQIILERQIRIPRSLSVRASGILKGFLNKD 498
                                *************************************94422111122221146788999************************ PP

  Pka-C1-PB_FBpp0079448-aln 280 ltkryg...nlkagvndikghkwfas.tdwiavfqkkieapfiprckgpgdtsnfddy 333
                                 t+r g   +++ g+ d+k+h++f    dw a+ qk +  p+ p ++   d + fd+ 
                    F09E5.1 499 PTERLGcklDINEGLRDMKEHQFFRGfIDWEALEQKAVAPPYHPAVESDRDLTHFDHQ 556
                                *****95555789***********7638***************************974 PP

>> C09G4.2b  CE31157	WBGene00015650	locus:pkg-2	status:Confirmed	UniProt:Q8MQE2	protein_id:CCD63996.1
   #    score  bias  c-Evalue  i-Evalue hmmfrom  hmm to    alifrom  ali to    envfrom  env to     acc
 ---   ------ ----- --------- --------- ------- -------    ------- -------    ------- -------    ----
   1 !   42.1   0.0     2e-12   8.5e-11      41     110 ..      32     100 ..       4     101 .. 0.86
   2 !  170.5   0.0   1.8e-51   7.7e-50     139     333 ..      99     295 ..      94     306 .. 0.96

  Alignments for each domain:
  == domain 1    score: 42.1 bits;  conditional E-value: 2e-12
  Pka-C1-PB_FBpp0079448-aln  41 aalddferiktlgtgsfgrvmivqhkptkeyyamkildkqkvvklkqvehtlnekrilqaisfpflvslk 110
                                  l+d++r+ tlg g fgrv +v+  +++  ya+ki++k ++v+ kq  h + e+ril   +  ++v  +
                   C09G4.2b  32 VELEDLQRVSTLGMGGFGRVELVRSASSR-TYALKIMNKAHIVETKQESHVVSERRILMQCDNDYIVRGR 100
                                469********************987665.68**************************999988888765 PP

  == domain 2    score: 170.5 bits;  conditional E-value: 1.8e-51
  Pka-C1-PB_FBpp0079448-aln 139 grfsephsrfyaaqivlafeylhyldliyrdlkpenllidsqgylkvtdfgfakrvk..grtwtlcgtpeylapeiilskgynk 220
                                grf +  +rfy+a  + a+eylh  +++yrdlkpen+l+d +g+ k+ dfgfak++k  grtwt+cgt ey+apei+l kg++ 
                   C09G4.2b  99 GRFDNDLTRFYCAGAMEALEYLHRKNIVYRDLKPENMLLDRNGWPKLVDFGFAKKLKngGRTWTFCGTAEYVAPEIVLNKGHDL 182
                                9******************************************************98779************************ PP

  Pka-C1-PB_FBpp0079448-aln 221 avdwwalgvlvyemaagyppffadqpiqiyekivsg..kvrfpshfgsdlkdllrnllqvdltkrygnlkagvndikghkwfas 302
                                +vd walg+++ e+ +g ppf + +p+  y+ i+ g  k  +p  +  +  d++ +l + + t+r g     + +i+ h wf +
                   C09G4.2b 183 SVDIWALGIFMCELLTGSPPFSSTDPMVTYNAILKGleKWAWPRFVTKEAIDMMLSLCKYEPTERLGFG--DIGEIRHHIWFDN 264
                                ***********************************95566789***********************975..5679********* PP

  Pka-C1-PB_FBpp0079448-aln 303 tdwiavfqkkieapfiprckgpgdtsnfddy 333
                                 d++    ++i  pfip +    dtsnfd +
                   C09G4.2b 265 FDFVGFRAHRIRPPFIPSVANDIDTSNFDTF 295
                                *****************************87 PP

>> C10C6.1b  CE44446	WBGene00002192	locus:kin-4	status:Confirmed	UniProt:D3KFW7	protein_id:CBJ25054.1
   #    score  bias  c-Evalue  i-Evalue hmmfrom  hmm to    alifrom  ali to    envfrom  env to     acc
 ---   ------ ----- --------- --------- ------- -------    ------- -------    ------- -------    ----
   1 !  207.0   0.0   1.5e-62   6.4e-61      37     334 ..     360     677 ..     330     692 .. 0.87

  Alignments for each domain:
  == domain 1    score: 207.0 bits;  conditional E-value: 1.5e-62
  Pka-C1-PB_FBpp0079448-aln  37 ptnta.alddferiktlgtgsfgrvmivqhkptkeyyamkildkqkvvklkqvehtlnekrilqaisfpflvslkfhfkdnsnl 119
                                 tn a + ddf+ i+ +  g++g v +v+h+ t++ +a+k ++kq ++  +qv++ + e+ il   + pf+vs+   f+   +l
                   C10C6.1b 360 ETNRApCEDDFDTIRLVSNGAYGAVYLVRHRETRQRFALKKMNKQTLMLRNQVDQVFAERDILTMADNPFVVSFYGSFETRQYL 443
                                3555526799************************************************************************** PP

  Pka-C1-PB_FBpp0079448-aln 120 ymvleyvpggemfshlrkvgrfsephsrfyaaqivlafeylhyldliyrdlkpenllidsqgylkvtdfgfak.....r..... 193
                                 m++eyv gg+  + l+  g +     r+y a+ +la+eylh   +++rdlkp+nlli + g++k+tdfg++k     r     
                   C10C6.1b 444 CMLMEYVEGGDCAALLKSAGTLPVELVRLYVAETILAIEYLHSYGIVHRDLKPDNLLITAMGHIKLTDFGLSKiglmnRttlva 527
                                **********************************************************************99843333222221 PP

  Pka-C1-PB_FBpp0079448-aln 194 ......vkgrtw...tlcgtpeylapeiilskgynkavdwwalgvlvyemaagyppffadqpiqiyekivsgkvrfpsh...fg 265
                                      v+ + +    lcgtpey+ape+il +gy k vdwwalg+++ye+  g  pff + p  ++ k++s  v +p     + 
                   C10C6.1b 528 egydavVETQQFqdkQLCGTPEYIAPEVILRRGYGKPVDWWALGIILYEFLVGIVPFFGETPEALFSKVISEDVEYPEEdeaLP 611
                                11111122222222269************************************************************8622267 PP

  Pka-C1-PB_FBpp0079448-aln 266 sdlkdllrnllqvdltkrygnlkagvndikghkwfastdwiavfqkkieapfiprckgpgdtsnfddye 334
                                 +  dl r ll+ + ++r g l +g  ++ +h++f   d+ +++++k  a f+p+     dts fd   
                   C10C6.1b 612 PEAADLCRRLLEKNPAERLGTL-NGAAQLMAHEFFILLDFTSLLRQK--AEFVPQLDNEEDTSYFDTRT 677
                                79*******************9.58899***************9987..66**************9643 PP

>> C10C6.1a  CE39132	WBGene00002192	locus:kin-4	serine\/threonine kinase	status:Confirmed	UniProt:P90744	protein_id:CAB0
   #    score  bias  c-Evalue  i-Evalue hmmfrom  hmm to    alifrom  ali to    envfrom  env to     acc
 ---   ------ ----- --------- --------- ------- -------    ------- -------    ------- -------    ----
   1 !  206.6   0.0   1.9e-62   8.2e-61      37     334 ..     543     860 ..     513     874 .. 0.87

  Alignments for each domain:
  == domain 1    score: 206.6 bits;  conditional E-value: 1.9e-62
  Pka-C1-PB_FBpp0079448-aln  37 ptnta.alddferiktlgtgsfgrvmivqhkptkeyyamkildkqkvvklkqvehtlnekrilqaisfpflvslkfhfkdnsnl 119
                                 tn a + ddf+ i+ +  g++g v +v+h+ t++ +a+k ++kq ++  +qv++ + e+ il   + pf+vs+   f+   +l
                   C10C6.1a 543 ETNRApCEDDFDTIRLVSNGAYGAVYLVRHRETRQRFALKKMNKQTLMLRNQVDQVFAERDILTMADNPFVVSFYGSFETRQYL 626
                                3555526799************************************************************************** PP

  Pka-C1-PB_FBpp0079448-aln 120 ymvleyvpggemfshlrkvgrfsephsrfyaaqivlafeylhyldliyrdlkpenllidsqgylkvtdfgfak.....r..... 193
                                 m++eyv gg+  + l+  g +     r+y a+ +la+eylh   +++rdlkp+nlli + g++k+tdfg++k     r     
                   C10C6.1a 627 CMLMEYVEGGDCAALLKSAGTLPVELVRLYVAETILAIEYLHSYGIVHRDLKPDNLLITAMGHIKLTDFGLSKiglmnRttlva 710
                                **********************************************************************99843333222221 PP

  Pka-C1-PB_FBpp0079448-aln 194 ......vkgrtw...tlcgtpeylapeiilskgynkavdwwalgvlvyemaagyppffadqpiqiyekivsgkvrfpsh...fg 265
                                      v+ + +    lcgtpey+ape+il +gy k vdwwalg+++ye+  g  pff + p  ++ k++s  v +p     + 
                   C10C6.1a 711 egydavVETQQFqdkQLCGTPEYIAPEVILRRGYGKPVDWWALGIILYEFLVGIVPFFGETPEALFSKVISEDVEYPEEdeaLP 794
                                11111122222222269************************************************************8622267 PP

  Pka-C1-PB_FBpp0079448-aln 266 sdlkdllrnllqvdltkrygnlkagvndikghkwfastdwiavfqkkieapfiprckgpgdtsnfddye 334
                                 +  dl r ll+ + ++r g l +g  ++ +h++f   d+ +++++k  a f+p+     dts fd   
                   C10C6.1a 795 PEAADLCRRLLEKNPAERLGTL-NGAAQLMAHEFFILLDFTSLLRQK--AEFVPQLDNEEDTSYFDTRT 860
                                79*******************9.58899***************9987..66**************9643 PP

>> C10C6.1c  CE44487	WBGene00002192	locus:kin-4	status:Partially_confirmed	UniProt:D3KFT8	protein_id:CBJ25067.1
   #    score  bias  c-Evalue  i-Evalue hmmfrom  hmm to    alifrom  ali to    envfrom  env to     acc
 ---   ------ ----- --------- --------- ------- -------    ------- -------    ------- -------    ----
   1 !  206.3   0.0   2.3e-62   9.9e-61      37     334 ..     774    1091 ..     744    1106 .. 0.87

  Alignments for each domain:
  == domain 1    score: 206.3 bits;  conditional E-value: 2.3e-62
  Pka-C1-PB_FBpp0079448-aln   37 ptnta.alddferiktlgtgsfgrvmivqhkptkeyyamkildkqkvvklkqvehtlnekrilqaisfpflvslkfhfkdns 117 
                                  tn a + ddf+ i+ +  g++g v +v+h+ t++ +a+k ++kq ++  +qv++ + e+ il   + pf+vs+   f+   
                   C10C6.1c  774 ETNRApCEDDFDTIRLVSNGAYGAVYLVRHRETRQRFALKKMNKQTLMLRNQVDQVFAERDILTMADNPFVVSFYGSFETRQ 855 
                                 3555526799************************************************************************ PP

  Pka-C1-PB_FBpp0079448-aln  118 nlymvleyvpggemfshlrkvgrfsephsrfyaaqivlafeylhyldliyrdlkpenllidsqgylkvtdfgfak.....r. 193 
                                 +l m++eyv gg+  + l+  g +     r+y a+ +la+eylh   +++rdlkp+nlli + g++k+tdfg++k     r 
                   C10C6.1c  856 YLCMLMEYVEGGDCAALLKSAGTLPVELVRLYVAETILAIEYLHSYGIVHRDLKPDNLLITAMGHIKLTDFGLSKiglmnRt 937 
                                 ************************************************************************9984333322 PP

  Pka-C1-PB_FBpp0079448-aln  194 ..........vkgrtw...tlcgtpeylapeiilskgynkavdwwalgvlvyemaagyppffadqpiqiyekivsgkvrfps 262 
                                           v+ + +    lcgtpey+ape+il +gy k vdwwalg+++ye+  g  pff + p  ++ k++s  v +p 
                   C10C6.1c  938 tlvaegydavVETQQFqdkQLCGTPEYIAPEVILRRGYGKPVDWWALGIILYEFLVGIVPFFGETPEALFSKVISEDVEYPE 1019
                                 222111111122222222269************************************************************8 PP

  Pka-C1-PB_FBpp0079448-aln  263 h...fgsdlkdllrnllqvdltkrygnlkagvndikghkwfastdwiavfqkkieapfiprckgpgdtsnfddye 334 
                                     +  +  dl r ll+ + ++r g l +g  ++ +h++f   d+ +++++k  a f+p+     dts fd   
                   C10C6.1c 1020 EdeaLPPEAADLCRRLLEKNPAERLGTL-NGAAQLMAHEFFILLDFTSLLRQK--AEFVPQLDNEEDTSYFDTRT 1091
                                 62226779*******************9.58899***************9987..66**************9643 PP

>> C10C6.1d  CE44504	WBGene00002192	locus:kin-4	status:Partially_confirmed	UniProt:D3KFT9	protein_id:CBJ25068.1
   #    score  bias  c-Evalue  i-Evalue hmmfrom  hmm to    alifrom  ali to    envfrom  env to     acc
 ---   ------ ----- --------- --------- ------- -------    ------- -------    ------- -------    ----
   1 !  206.3   0.0   2.4e-62     1e-60      37     334 ..     806    1123 ..     776    1138 .. 0.87

  Alignments for each domain:
  == domain 1    score: 206.3 bits;  conditional E-value: 2.4e-62
  Pka-C1-PB_FBpp0079448-aln   37 ptnta.alddferiktlgtgsfgrvmivqhkptkeyyamkildkqkvvklkqvehtlnekrilqaisfpflvslkfhfkdns 117 
                                  tn a + ddf+ i+ +  g++g v +v+h+ t++ +a+k ++kq ++  +qv++ + e+ il   + pf+vs+   f+   
                   C10C6.1d  806 ETNRApCEDDFDTIRLVSNGAYGAVYLVRHRETRQRFALKKMNKQTLMLRNQVDQVFAERDILTMADNPFVVSFYGSFETRQ 887 
                                 3555526799************************************************************************ PP

  Pka-C1-PB_FBpp0079448-aln  118 nlymvleyvpggemfshlrkvgrfsephsrfyaaqivlafeylhyldliyrdlkpenllidsqgylkvtdfgfak.....r. 193 
                                 +l m++eyv gg+  + l+  g +     r+y a+ +la+eylh   +++rdlkp+nlli + g++k+tdfg++k     r 
                   C10C6.1d  888 YLCMLMEYVEGGDCAALLKSAGTLPVELVRLYVAETILAIEYLHSYGIVHRDLKPDNLLITAMGHIKLTDFGLSKiglmnRt 969 
                                 ************************************************************************9984333322 PP

  Pka-C1-PB_FBpp0079448-aln  194 ..........vkgrtw...tlcgtpeylapeiilskgynkavdwwalgvlvyemaagyppffadqpiqiyekivsgkvrfps 262 
                                           v+ + +    lcgtpey+ape+il +gy k vdwwalg+++ye+  g  pff + p  ++ k++s  v +p 
                   C10C6.1d  970 tlvaegydavVETQQFqdkQLCGTPEYIAPEVILRRGYGKPVDWWALGIILYEFLVGIVPFFGETPEALFSKVISEDVEYPE 1051
                                 222111111122222222269************************************************************8 PP

  Pka-C1-PB_FBpp0079448-aln  263 h...fgsdlkdllrnllqvdltkrygnlkagvndikghkwfastdwiavfqkkieapfiprckgpgdtsnfddye 334 
                                     +  +  dl r ll+ + ++r g l +g  ++ +h++f   d+ +++++k  a f+p+     dts fd   
                   C10C6.1d 1052 EdeaLPPEAADLCRRLLEKNPAERLGTL-NGAAQLMAHEFFILLDFTSLLRQK--AEFVPQLDNEEDTSYFDTRT 1123
                                 62226779*******************9.58899***************9987..66**************9643 PP

>> T20F10.1  CE13844	WBGene00007047	locus:wts-1	Protein kinase C terminal domain	status:Partially_confirmed	UniProt:O457
   #    score  bias  c-Evalue  i-Evalue hmmfrom  hmm to    alifrom  ali to    envfrom  env to     acc
 ---   ------ ----- --------- --------- ------- -------    ------- -------    ------- -------    ----
   1 !  134.9   0.2   1.2e-40     5e-39      29     192 ..     485     648 ..     474     662 .. 0.95
   2 !   72.1   0.0   1.6e-21   6.6e-20     197     336 ..     697     843 ..     672     848 .. 0.83

  Alignments for each domain:
  == domain 1    score: 134.9 bits;  conditional E-value: 1.2e-40
  Pka-C1-PB_FBpp0079448-aln  29 feekwkknptntaalddferiktlgtgsfgrvmivqhkptkeyyamkildkqkvvklkqvehtlnekrilqaisfpflvslkfh 112
                                 e k+ +   +  +   f  i  +g g+fg+v +v+++ t++ yamk l+k  v+  +q  h   e+ il   + p++v l f 
                   T20F10.1 485 KESKYTRLRRQKMSKSHFTVISHIGVGAFGKVSLVRKNDTRKVYAMKSLEKADVIMKQQAAHVKAERDILAEADSPWIVRLFFS 568
                                47788888888889999******************************************************************* PP

  Pka-C1-PB_FBpp0079448-aln 113 fkdnsnlymvleyvpggemfshlrkvgrfsephsrfyaaqivlafeylhyldliyrdlkpenllidsqgylkvtdfgfak 192
                                f+d++ ly+++eyvpgg+m++ l + g f e  +rfy a++  a+ey+h + +i+rdlkp+n+lid +g++k+tdfg++ 
                   T20F10.1 569 FQDDACLYFIMEYVPGGDMMTLLIQKGIFEEDLARFYIAELACAIEYVHNVGFIHRDLKPDNILIDQHGHIKLTDFGLCT 648
                                *****************************************************************************975 PP

  == domain 2    score: 72.1 bits;  conditional E-value: 1.6e-21
  Pka-C1-PB_FBpp0079448-aln 197 rtwtlcgtpeylapeiilskgynkavdwwalgvlvyemaagyppffadqpiqiyekivsgkvrfpshfgsdl.kdllrnllq.. 277
                                 + +l+gt +y+ape+i   g+n++ dww+ gv++yem  g  pf  d p     +i   +  +   +  +l k+ l  + q  
                   T20F10.1 697 TAHSLVGTGNYMAPEVIAKTGHNQSCDWWSTGVILYEMVFGRVPFHDDTPGGTQHRIKNWRNFLDFTYCGNLsKECLMMIQQli 780
                                35689****************************************************999998887777666366665554422 PP

  Pka-C1-PB_FBpp0079448-aln 278 vdltkrygnlkagv....ndikghkwfastdwiavfqkkieapfiprckgpgdtsnfddyeee 336
                                 d + r g     v     ++k+h wf   dw+ + + + +  +ipr+    dtsnf+ ++++
                   T20F10.1 781 CDASSRLGSHGKDVaertAQVKNHPWFRGIDWVNLRKLRADYIYIPRVTHDEDTSNFETFQDN 843
                                7999**998766652222579*************************************99865 PP

>> C10H11.9  CE08098	WBGene00002694	locus:let-502	Rho-associated kinase	status:Confirmed	UniProt:P92199	protein_id:CCD64
   #    score  bias  c-Evalue  i-Evalue hmmfrom  hmm to    alifrom  ali to    envfrom  env to     acc
 ---   ------ ----- --------- --------- ------- -------    ------- -------    ------- -------    ----
   1 !  200.3   0.0   1.6e-60   6.8e-59      29     335 ..      47     365 ..      38     372 .. 0.89

  Alignments for each domain:
  == domain 1    score: 200.3 bits;  conditional E-value: 1.6e-60
  Pka-C1-PB_FBpp0079448-aln  29 feekwkknptntaal....ddferiktlgtgsfgrvmivqhkptkeyyamkildkqkvvklkqvehtlnekrilqaisfpflvs 108
                                f  ++++     aal     df ++k +g g+fg v +v+h  t+  yamk+l+k+ ++k  +     +e+ i+   +  ++v 
                   C10H11.9  47 FISRYERVVESLAALrmkaADFRQLKVIGRGAFGEVHLVRHTRTNTVYAMKMLNKDDMIKRADSAFFWEERDIMAHANSEWIVR 130
                                555555555555555222269*************************************************************** PP

  Pka-C1-PB_FBpp0079448-aln 109 lkfhfkdnsnlymvleyvpggemfshlrkvgrfsephsrfyaaqivlafeylhyldliyrdlkpenllidsqgylkvtdfgfak 192
                                l++ f+d  +lymv+ey+pgg+++  l     +se  +rfy+a+iv a+  lh +  i+rd+kp+n+li   g++k++dfg + 
                   C10H11.9 131 LQYAFQDPRHLYMVMEYMPGGDLVN-LMTSYEVSEKWTRFYTAEIVEALAALHSMGYIHRDVKPDNMLISISGHIKLADFGTCV 213
                                **********************986.6667899************************************************998 PP

  Pka-C1-PB_FBpp0079448-aln 193 rvkg....rtwtlcgtpeylapeiilskg....ynkavdwwalgvlvyemaagyppffadqpiqiyekivsgkv..rfpsh..f 264
                                +++     r  t +gtp+y++pe++  +g    + k vdww++gv++yem  g  pf+a+  +  y +i+  k+  +fp    +
                   C10H11.9 214 KMNAngvvRCSTAVGTPDYISPEVLRNQGqdaeFGKEVDWWSVGVFIYEMLVGETPFYAEALVSTYTNIMNHKTslKFPDEplI 297
                                87642244778899************99933334599*********************************99853389986447 PP

  Pka-C1-PB_FBpp0079448-aln 265 gsdlkdllrnllqvdltkrygnlkagvndikghkwfastdwiavfqkkieapfiprckgpgdtsnfddyee 335
                                 ++ kd+++++l      r g  ++ v+di++hk+f + +w     ++   p+ip  k   dt+ f++ e 
                   C10H11.9 298 STQAKDIIKKFLSAA-PDRLG--RNSVDDIRNHKFFVNDEWTFATLREASPPVIPSLKSDDDTTHFEEIET 365
                                899********9875.67888..689****************999999*******************9885 PP

>> M03C11.1  CE03492	WBGene00010838	cAMP-dependant protein kinase	status:Confirmed	UniProt:Q21483	protein_id:CAA88953.1
   #    score  bias  c-Evalue  i-Evalue hmmfrom  hmm to    alifrom  ali to    envfrom  env to     acc
 ---   ------ ----- --------- --------- ------- -------    ------- -------    ------- -------    ----
   1 !  197.3   0.0   1.3e-59   5.5e-58      40     336 ..      22     323 ..      15     332 .. 0.90

  Alignments for each domain:
  == domain 1    score: 197.3 bits;  conditional E-value: 1.3e-59
  Pka-C1-PB_FBpp0079448-aln  40 taalddferiktlgtgsfgrvmivqhkptkeyyamkildkqkvvklkqvehtlnekrilqaisfpflvslkfhfkdnsnlymvl 123
                                + +l+ f  i+++g g+fg+v ivq + tk+y+a+k ++k++ ++       + e  +l  +s pf+v l + f+d  ++ymv 
                   M03C11.1  22 APCLQHFSVIRSIGRGAFGKVCIVQERKTKKYFALKYMNKRRCIEKGVAANVIRELTLLSKMSHPFIVNLWYTFQDGDYMYMVS 105
                                5689*****************************************999999********************************* PP

  Pka-C1-PB_FBpp0079448-aln 124 eyvpggemfshlrkvgrfsephsrfyaaqivlafeylhyldliyrdlkpenllidsqgylkvtdfgfakrvkgrt..wtlcgtp 205
                                + + gg++  hl + g+f+e ++++y ++i la+eylh + +++rd+kpen+l+d qg+ ++td+ +a +++      +  gt 
                   M03C11.1 106 DLLLGGDLRYHLSQQGKFAEDRAKLYLCEICLAVEYLHEMKIVHRDIKPENILLDEQGHAHLTDLNLATQLEDDQlaTSYSGTR 189
                                **********************************************************************98765115679*** PP

  Pka-C1-PB_FBpp0079448-aln 206 eylapeii.....lskgynkavdwwalgvlvyemaagyppf.fa..dqpiqiyekivsgkvrfpshfgsdlkdllrnllqvdlt 281
                                 y+apei      +  gy+  vdwwalgv  yem  g  pf f+   +p + y       + +p+h+ +dl +++ ++l+ d  
                   M03C11.1 190 PYMAPEIYatyleIEDGYDSRVDWWALGVCFYEMLRGRTPFeFSsrTKPEEAYVAFRESSIPYPAHWPTDLIQFINSMLKFDKE 273
                                ******9733333568************************95442247889999999999************************ PP

  Pka-C1-PB_FBpp0079448-aln 282 krygnlkagvndikghkwfastdwiavfqkkieapfiprckgpgdtsnfddyeee 336
                                kr      g++ ik h +    d+ +vf+kk    fip ck   +   + + ee 
                   M03C11.1 274 KRLV----GLEAIKKHSYTERIDFKSVFEKKPSPVFIP-CKEGLNCDPMYELEER 323
                                **85....6678********************999999.6665555555555554 PP

>> K08B12.5  CE30818	WBGene00006437	locus:mrck-1	serine\/threonine-protein kinase	status:Partially_confirmed	UniProt:O01
   #    score  bias  c-Evalue  i-Evalue hmmfrom  hmm to    alifrom  ali to    envfrom  env to     acc
 ---   ------ ----- --------- --------- ------- -------    ------- -------    ------- -------    ----
   1 !  187.6   0.0   1.1e-56   4.8e-55      40     331 ..      77     380 ..      48     392 .. 0.86

  Alignments for each domain:
  == domain 1    score: 187.6 bits;  conditional E-value: 1.1e-56
  Pka-C1-PB_FBpp0079448-aln  40 taalddferiktlgtgsfgrvmivqhkptkeyyamkildkqkvvklkqvehtlnekrilqaisfpflvslkfhfkdnsnlymvl 123
                                  + ddfe +k +g g+fg v +v+ +   e yamkil+k ++vk  +     +e+ +l   +  ++  l++ f+d+ nly+v+
                   K08B12.5  77 RLSRDDFEVLKVIGKGAFGEVAVVRMRGVGEIYAMKILNKWEMVKRAETACFREERDVLVYGDRRWITNLHYAFQDEKNLYFVM 160
                                45679*******************************************999999****************************** PP

  Pka-C1-PB_FBpp0079448-aln 124 eyvpggemfshlrk.vgrfsephsrfyaaqivlafeylhyldliyrdlkpenllidsqgylkvtdfgfakrv..kgr..twtlc 202
                                +y  gg+m++ l k v ++ e  ++fy a++vla++ lh l  ++rd+kp+n+l+d qg+++++dfg + r+   g   +   +
                   K08B12.5 161 DYYIGGDMLTLLSKfVDHIPESMAKFYIAEMVLAIDSLHRLGYVHRDVKPDNVLLDMQGHIRLADFGSCLRIlaDGSvaSNVAV 244
                                ************9867899**************************************************998333431145678 PP

  Pka-C1-PB_FBpp0079448-aln 203 gtpeylapeiils..kg...ynkavdwwalgvlvyemaagyppffadqpiqiyekivsgk..vrfpsh.....fgsdlkdllrn 274
                                gtp+y++pei+ +   g   y k  dww+lg+ +yem  g  pf++++ ++ y ki+s +    fp       +  + kdl+r+
                   K08B12.5 245 GTPDYISPEILRAmeDGrgrYGKECDWWSLGICMYEMLYGTTPFYSERLVDTYGKIMSHQdmLDFPDDeidwvVSEEAKDLIRQ 328
                                **********975222344699***********************************986335799753333256789****** PP

  Pka-C1-PB_FBpp0079448-aln 275 llqvdltkrygnlkagvndikghkwfastdwiavfqkkieapfiprckgpgdtsnfd 331
                                l+      r+g  ++g+ d + h +f   dw ++ +   + p++p +  p dtsnfd
                   K08B12.5 329 LICS-SDVRFG--RNGLSDFQLHPFFEGIDWNTIRD--SNPPYVPEVSSPEDTSNFD 380
                                9865.467999..69*****************9965..689***************9 PP

>> W02B3.2  CE32946	WBGene00001709	locus:grk-2	G-protein coupled receptor	status:Partially_confirmed	UniProt:Q09639	prot
   #    score  bias  c-Evalue  i-Evalue hmmfrom  hmm to    alifrom  ali to    envfrom  env to     acc
 ---   ------ ----- --------- --------- ------- -------    ------- -------    ------- -------    ----
   1 !  175.6   0.0   5.1e-53   2.2e-51      19     340 ..     163     500 ..     158     512 .. 0.86

  Alignments for each domain:
  == domain 1    score: 175.6 bits;  conditional E-value: 5.1e-53
  Pka-C1-PB_FBpp0079448-aln  19 kefldqakedfeekwkknptnt.aalddferiktlgtgsfgrvmivqhkptkeyyamkildkqkvvklkqveh.tlnekrilqa 100
                                + fl+  k     +wk+   n   +++df   + +g g fg v   ++  t ++yamk ldk++ +k+kq e  +lne+ +l  
                    W02B3.2 163 QRFLESDKFTRFCQWKNLELNMqLTMNDFSVHRIIGRGGFGEVYGCRKADTGKMYAMKCLDKKR-IKMKQGETlALNERIMLSL 245
                                56777777777778999888862589***********************************976.799**99637899888877 PP

  Pka-C1-PB_FBpp0079448-aln 101 is....fpflvslkfhfkdnsnlymvleyvpggemfshlrkvgrfsephsrfyaaqivlafeylhyldliyrdlkpenllidsq 180
                                +s     pf+v + + f+   +l ++l+ + gg++  hl + g f+e    fya++++l +e++h   ++yrdlkp n+l+d +
                    W02B3.2 246 VStgqdCPFIVCMTYAFQSPDKLCFILDLMNGGDLHYHLSQHGVFTEQEMIFYASEVILGLEHMHNRFVVYRDLKPANILLDEN 329
                                7533337***************************************************************************** PP

  Pka-C1-PB_FBpp0079448-aln 181 gylkvtdfgfakr.vkgrtwtlcgtpeylapeiilskg..ynkavdwwalgvlvyemaagyppffadqpi...qiyekivsgkv 258
                                g+++v+d+g+a    k +  + +gt  y+ape++ +kg  y+ + dw++lg ++y++  g+ pf   +     +i +  ++  +
                    W02B3.2 330 GHVRVSDLGLACDySKKKPHASVGTHGYMAPEVL-AKGvaYDSSADWFSLGCMLYKLLKGHSPFRQHKSKdknEIDKMTLTQDI 412
                                **********9752688899************85.554449***********************87665411156666788999 PP

  Pka-C1-PB_FBpp0079448-aln 259 rfpsh.fgsdlkdllrnllqvdltkrygnlkagvndikghkwfastdwiavfqkkieapfip.....rckgpgdtsnfddyeee 336
                                 +p   +  d +dll  ll+ d+  r g    g  ++k+h +f   dw +v+ +++  p+ip     ++    d  nfdd e +
                    W02B3.2 413 ELPNEgLSKDCRDLLEGLLKRDVPDRLGCRGKGPTEVKEHPFFKDVDWQTVYLRRMTPPLIPprgevNAADAFDIGNFDDDEVK 496
                                ***8637889***************************************************84222223345688899998887 PP

  Pka-C1-PB_FBpp0079448-aln 337 alri 340
                                 +++
                    W02B3.2 497 GVKL 500
                                7765 PP

>> B0207.4  CE24761	WBGene00000099	locus:air-2	protein kinase	status:Confirmed	UniProt:O01427	protein_id:CCD61317.1
   #    score  bias  c-Evalue  i-Evalue hmmfrom  hmm to    alifrom  ali to    envfrom  env to     acc
 ---   ------ ----- --------- --------- ------- -------    ------- -------    ------- -------    ----
   1 !  175.1   0.0   7.6e-53   3.2e-51      42     300 ..      26     280 ..      11     300 .. 0.91

  Alignments for each domain:
  == domain 1    score: 175.1 bits;  conditional E-value: 7.6e-53
  Pka-C1-PB_FBpp0079448-aln  42 alddferiktlgtgsfgrvmivqhkptkeyyamkildkqkvvklkqvehtln.ekrilqaisfpflvslkfhfkdnsnlymvle 124
                                +++dfe  + lg g fg v + + k+ + + a+k+l k +++    veh l+ e  i   ++ p ++ l  +f d  ++y+vle
                    B0207.4  26 TINDFEIGRPLGKGKFGSVYLARTKTGHFHVAIKVLFKSQLIS-GGVEHQLErEIEIQSHLNHPNIIKLYTYFWDAKKIYLVLE 108
                                789************************************9987.68****98255677789*********************** PP

  Pka-C1-PB_FBpp0079448-aln 125 yvpggemfshlrkvgrfsephsrfyaaqivlafeylhyldliyrdlkpenllidsqgylkvtdfgfakrv.kgrtwtlcgtpey 207
                                y pggem+ +l    rfsep +  y  +i  a+ y h  ++i+rd+kpenlli sqg lk+ dfg++ +    +  t+cgt +y
                    B0207.4 109 YAPGGEMYKQLTVSKRFSEPTAAKYMYEIADALSYCHRKNVIHRDIKPENLLIGSQGELKIGDFGWSVHApSNKRQTMCGTMDY 192
                                ******************************************************************9776256789******** PP

  Pka-C1-PB_FBpp0079448-aln 208 lapeiilskgynkavdwwalgvlvyemaagyppffadqpiqiyekivsgkvrfpshfgsdlkdllrnllqvdltkrygnlkagv 291
                                l pe++    +  avd wa+gvl ye+  g ppf  ++  + y  i + +  +p  +    +dl+  ll vd   r       +
                    B0207.4 193 LPPEMVNGADHSDAVDLWAIGVLCYEFLVGKPPFEHEDQSKTYAAIKAARFTYPDSVKKGARDLIGRLLVVDPKARC-----TL 271
                                ***********************************99999********************************87664.....45 PP

  Pka-C1-PB_FBpp0079448-aln 292 ndikghkwf 300
                                +++k+h w+
                    B0207.4 272 EQVKEHYWI 280
                                566666665 PP

>> F19C6.1  CE01554	WBGene00001708	locus:grk-1	G protein-coupled receptor kinase	status:Partially_confirmed	UniProt:Q095
   #    score  bias  c-Evalue  i-Evalue hmmfrom  hmm to    alifrom  ali to    envfrom  env to     acc
 ---   ------ ----- --------- --------- ------- -------    ------- -------    ------- -------    ----
   1 !  166.7   0.0   2.7e-50   1.1e-48      42     316 ..     199     490 ..     172     519 .. 0.84

  Alignments for each domain:
  == domain 1    score: 166.7 bits;  conditional E-value: 2.7e-50
  Pka-C1-PB_FBpp0079448-aln  42 alddferiktlgtgsfgrvmivqhkptkeyyamkildkqkvvklkqvehtlnekrilqaisfpflvslkfhfkdnsnlymvley 125
                                  + f   + lg g fg v   q +++ ++ya+k l+k++v k +    +lnek+ilq i+ pf+vsl + ++ +  l +vl  
                    F19C6.1 199 DKHTFRLYRVLGKGGFGEVCACQVRASGKMYALKKLEKKRVKKRHAETLSLNEKQILQRINSPFVVSLAYAYETKDALCLVLTL 282
                                4556788899******************************999999999*********************************** PP

  Pka-C1-PB_FBpp0079448-aln 126 vpggemfshlrkv..grfsephsrfyaaqivlafeylhyldliyrdlkpenllidsqgylkvtdfgfakrvkgrt..wtlcgtp 205
                                + gg++  hl ++  g f e + +fyaa+i l +++lh   ++yrdlkpen+l+d  g+++++d+g+a  +k        +gt 
                    F19C6.1 283 MNGGDLKFHLYNLmpGGFDEKRVQFYAAEITLGLQHLHSERILYRDLKPENILLDDFGHVRISDLGLAVEIKDNEpiKGRVGTV 366
                                **********9865699******************************************************9875225679*** PP

  Pka-C1-PB_FBpp0079448-aln 206 eylapeiilskgynkavdwwalgvlvyemaagyppffadqp.i...qiyekivsgkvrfpshfgsdlkdllrnllqvd....l. 280
                                 y+apei+  + y   vdww +g l+yem  g  pf   +  +   ++  ++   + ++  +f    + l r ll+ +    l 
                    F19C6.1 367 GYMAPEIVKNERYSYGVDWWGVGCLIYEMIEGKAPFRQRKEkVkreEVERRVREDQEKYSEKFSEAARTLCRGLLHKEpgfrLg 450
                                ***********************************987654131113444556677889999*************987222222 PP

  Pka-C1-PB_FBpp0079448-aln 281 tkrygnlkagvndikghkwfastdwia....vfqkkieap 316
                                 +r g  + g ++i++h +f ++d ++    v  kk+ea 
                    F19C6.1 451 CRRVGRPEDGAEEIRAHPFFNTADTVTgrepVPWKKMEAG 490
                                46777888999***********998853333556666664 PP

>> C09G4.2d  CE32576	WBGene00015650	locus:pkg-2	status:Confirmed	UniProt:Q8I7M6	protein_id:CCD63998.1
   #    score  bias  c-Evalue  i-Evalue hmmfrom  hmm to    alifrom  ali to    envfrom  env to     acc
 ---   ------ ----- --------- --------- ------- -------    ------- -------    ------- -------    ----
   1 !  157.7   0.0   1.4e-47   5.9e-46     156     333 ..       3     182 ..       1     193 [. 0.95

  Alignments for each domain:
  == domain 1    score: 157.7 bits;  conditional E-value: 1.4e-47
  Pka-C1-PB_FBpp0079448-aln 156 afeylhyldliyrdlkpenllidsqgylkvtdfgfakrvk..grtwtlcgtpeylapeiilskgynkavdwwalgvlvyemaag 237
                                a+eylh  +++yrdlkpen+l+d +g+ k+ dfgfak++k  grtwt+cgt ey+apei+l kg++ +vd walg+++ e+ +g
                   C09G4.2d   3 ALEYLHRKNIVYRDLKPENMLLDRNGWPKLVDFGFAKKLKngGRTWTFCGTAEYVAPEIVLNKGHDLSVDIWALGIFMCELLTG 86 
                                89************************************98779***************************************** PP

  Pka-C1-PB_FBpp0079448-aln 238 yppffadqpiqiyekivsg..kvrfpshfgsdlkdllrnllqvdltkrygnlkagvndikghkwfastdwiavfqkkieapfip 319
                                 ppf + +p+  y+ i+ g  k  +p  +  +  d++ +l + + t+r g     + +i+ h wf + d++    ++i  pfip
                   C09G4.2d  87 SPPFSSTDPMVTYNAILKGleKWAWPRFVTKEAIDMMLSLCKYEPTERLGFG--DIGEIRHHIWFDNFDFVGFRAHRIRPPFIP 168
                                ******************95566789***********************975..5679************************** PP

  Pka-C1-PB_FBpp0079448-aln 320 rckgpgdtsnfddy 333
                                 +    dtsnfd +
                   C09G4.2d 169 SVANDIDTSNFDTF 182
                                ************87 PP

>> H39E23.1e  CE44733	WBGene00003916	locus:par-1	status:Partially_confirmed	UniProt:D5MCT2	protein_id:CBL43447.1
   #    score  bias  c-Evalue  i-Evalue hmmfrom  hmm to    alifrom  ali to    envfrom  env to     acc
 ---   ------ ----- --------- --------- ------- -------    ------- -------    ------- -------    ----
   1 !  153.5   0.2   2.8e-46   1.2e-44      43     283 ..     103     345 ..      85     359 .. 0.92

  Alignments for each domain:
  == domain 1    score: 153.5 bits;  conditional E-value: 2.8e-46
  Pka-C1-PB_FBpp0079448-aln  43 lddferiktlgtgsfgrvmivqhkptkeyyamkildkqkvvklkqvehtlnekrilqaisfpflvslkfhfkdnsnlymvleyv 126
                                +  ++ +kt+g g f +v + +h  t +  a+ki+dk  + +   +++ + e +i++ ++ p +v l   ++ +  ly+vley 
                  H39E23.1e 103 VGKYKLLKTIGKGNFAKVKLAKHVITGHEVAIKIIDKTAL-NPSSLQKLFREVKIMKQLDHPNIVKLYQVMETEQTLYLVLEYA 185
                                5678899*****************************9865.66789999*********************************** PP

  Pka-C1-PB_FBpp0079448-aln 127 pggemfshlrkvgrfsephsrfyaaqivlafeylhyldliyrdlkpenllidsqgylkvtdfgfakrvk..grtwtlcgtpeyl 208
                                 gge+f +l   gr+ e  +r    qiv a++ylh  ++i+rdlk enll+d +  +k++dfgf++      +  t+cg+p y 
                  H39E23.1e 186 SGGEVFDYLVAHGRMKEKEARAKFRQIVSAVQYLHSKNIIHRDLKAENLLLDQDMNIKIADFGFSNTFSlgNKLDTFCGSPPYA 269
                                ****************************************************************99754326778********* PP

  Pka-C1-PB_FBpp0079448-aln 209 apeiilskgynk.avdwwalgvlvyemaagyppffadqpiqiyekivsgkvrfpshfgsdlkdllrnllqvdltkr 283
                                ape+   k y+   vd w+lgv++y + +g  pf  ++  ++ e+++ gk r+p ++ +d ++ll+++l ++  +r
                  H39E23.1e 270 APELFSGKKYDGpEVDVWSLGVILYTLVSGSLPFDGQNLKELRERVLRGKYRIPFYMSTDCENLLKKFLVINPQRR 345
                                **********9637*********************99999****************************99886665 PP

>> H39E23.1c  CE40085	WBGene00003916	locus:par-1	status:Partially_confirmed	UniProt:Q9TW45	protein_id:CAJ85756.1
   #    score  bias  c-Evalue  i-Evalue hmmfrom  hmm to    alifrom  ali to    envfrom  env to     acc
 ---   ------ ----- --------- --------- ------- -------    ------- -------    ------- -------    ----
   1 !  153.1   0.2   3.6e-46   1.5e-44      43     283 ..      37     279 ..      24     293 .. 0.92

  Alignments for each domain:
  == domain 1    score: 153.1 bits;  conditional E-value: 3.6e-46
  Pka-C1-PB_FBpp0079448-aln  43 lddferiktlgtgsfgrvmivqhkptkeyyamkildkqkvvklkqvehtlnekrilqaisfpflvslkfhfkdnsnlymvleyv 126
                                +  ++ +kt+g g f +v + +h  t +  a+ki+dk  + +   +++ + e +i++ ++ p +v l   ++ +  ly+vley 
                  H39E23.1c  37 VGKYKLLKTIGKGNFAKVKLAKHVITGHEVAIKIIDKTAL-NPSSLQKLFREVKIMKQLDHPNIVKLYQVMETEQTLYLVLEYA 119
                                5678899*****************************9865.66789999*********************************** PP

  Pka-C1-PB_FBpp0079448-aln 127 pggemfshlrkvgrfsephsrfyaaqivlafeylhyldliyrdlkpenllidsqgylkvtdfgfakrvk..grtwtlcgtpeyl 208
                                 gge+f +l   gr+ e  +r    qiv a++ylh  ++i+rdlk enll+d +  +k++dfgf++      +  t+cg+p y 
                  H39E23.1c 120 SGGEVFDYLVAHGRMKEKEARAKFRQIVSAVQYLHSKNIIHRDLKAENLLLDQDMNIKIADFGFSNTFSlgNKLDTFCGSPPYA 203
                                ****************************************************************99754326778********* PP

  Pka-C1-PB_FBpp0079448-aln 209 apeiilskgynk.avdwwalgvlvyemaagyppffadqpiqiyekivsgkvrfpshfgsdlkdllrnllqvdltkr 283
                                ape+   k y+   vd w+lgv++y + +g  pf  ++  ++ e+++ gk r+p ++ +d ++ll+++l ++  +r
                  H39E23.1c 204 APELFSGKKYDGpEVDVWSLGVILYTLVSGSLPFDGQNLKELRERVLRGKYRIPFYMSTDCENLLKKFLVINPQRR 279
                                **********9637*********************99999****************************99886665 PP

>> H39E23.1b  CE27768	WBGene00003916	locus:par-1	status:Partially_confirmed	UniProt:Q9TW45	protein_id:CAB54262.2
   #    score  bias  c-Evalue  i-Evalue hmmfrom  hmm to    alifrom  ali to    envfrom  env to     acc
 ---   ------ ----- --------- --------- ------- -------    ------- -------    ------- -------    ----
   1 !  153.0   0.2   3.8e-46   1.6e-44      43     283 ..     119     361 ..     106     375 .. 0.92

  Alignments for each domain:
  == domain 1    score: 153.0 bits;  conditional E-value: 3.8e-46
  Pka-C1-PB_FBpp0079448-aln  43 lddferiktlgtgsfgrvmivqhkptkeyyamkildkqkvvklkqvehtlnekrilqaisfpflvslkfhfkdnsnlymvleyv 126
                                +  ++ +kt+g g f +v + +h  t +  a+ki+dk  + +   +++ + e +i++ ++ p +v l   ++ +  ly+vley 
                  H39E23.1b 119 VGKYKLLKTIGKGNFAKVKLAKHVITGHEVAIKIIDKTAL-NPSSLQKLFREVKIMKQLDHPNIVKLYQVMETEQTLYLVLEYA 201
                                5678899*****************************9865.66789999*********************************** PP

  Pka-C1-PB_FBpp0079448-aln 127 pggemfshlrkvgrfsephsrfyaaqivlafeylhyldliyrdlkpenllidsqgylkvtdfgfakrvk..grtwtlcgtpeyl 208
                                 gge+f +l   gr+ e  +r    qiv a++ylh  ++i+rdlk enll+d +  +k++dfgf++      +  t+cg+p y 
                  H39E23.1b 202 SGGEVFDYLVAHGRMKEKEARAKFRQIVSAVQYLHSKNIIHRDLKAENLLLDQDMNIKIADFGFSNTFSlgNKLDTFCGSPPYA 285
                                ****************************************************************99754326778********* PP

  Pka-C1-PB_FBpp0079448-aln 209 apeiilskgynk.avdwwalgvlvyemaagyppffadqpiqiyekivsgkvrfpshfgsdlkdllrnllqvdltkr 283
                                ape+   k y+   vd w+lgv++y + +g  pf  ++  ++ e+++ gk r+p ++ +d ++ll+++l ++  +r
                  H39E23.1b 286 APELFSGKKYDGpEVDVWSLGVILYTLVSGSLPFDGQNLKELRERVLRGKYRIPFYMSTDCENLLKKFLVINPQRR 361
                                **********9637*********************99999****************************99886665 PP

>> H39E23.1f  CE45159	WBGene00003916	locus:par-1	status:Partially_confirmed	UniProt:D9N143	protein_id:CBO24859.1
   #    score  bias  c-Evalue  i-Evalue hmmfrom  hmm to    alifrom  ali to    envfrom  env to     acc
 ---   ------ ----- --------- --------- ------- -------    ------- -------    ------- -------    ----
   1 !  153.0   0.2   3.8e-46   1.6e-44      43     283 ..      78     320 ..      65     334 .. 0.92

  Alignments for each domain:
  == domain 1    score: 153.0 bits;  conditional E-value: 3.8e-46
  Pka-C1-PB_FBpp0079448-aln  43 lddferiktlgtgsfgrvmivqhkptkeyyamkildkqkvvklkqvehtlnekrilqaisfpflvslkfhfkdnsnlymvleyv 126
                                +  ++ +kt+g g f +v + +h  t +  a+ki+dk  + +   +++ + e +i++ ++ p +v l   ++ +  ly+vley 
                  H39E23.1f  78 VGKYKLLKTIGKGNFAKVKLAKHVITGHEVAIKIIDKTAL-NPSSLQKLFREVKIMKQLDHPNIVKLYQVMETEQTLYLVLEYA 160
                                5678899*****************************9865.66789999*********************************** PP

  Pka-C1-PB_FBpp0079448-aln 127 pggemfshlrkvgrfsephsrfyaaqivlafeylhyldliyrdlkpenllidsqgylkvtdfgfakrvk..grtwtlcgtpeyl 208
                                 gge+f +l   gr+ e  +r    qiv a++ylh  ++i+rdlk enll+d +  +k++dfgf++      +  t+cg+p y 
                  H39E23.1f 161 SGGEVFDYLVAHGRMKEKEARAKFRQIVSAVQYLHSKNIIHRDLKAENLLLDQDMNIKIADFGFSNTFSlgNKLDTFCGSPPYA 244
                                ****************************************************************99754326778********* PP

  Pka-C1-PB_FBpp0079448-aln 209 apeiilskgynk.avdwwalgvlvyemaagyppffadqpiqiyekivsgkvrfpshfgsdlkdllrnllqvdltkr 283
                                ape+   k y+   vd w+lgv++y + +g  pf  ++  ++ e+++ gk r+p ++ +d ++ll+++l ++  +r
                  H39E23.1f 245 APELFSGKKYDGpEVDVWSLGVILYTLVSGSLPFDGQNLKELRERVLRGKYRIPFYMSTDCENLLKKFLVINPQRR 320
                                **********9637*********************99999****************************99886665 PP

>> H39E23.1g  CE45263	WBGene00003916	locus:par-1	status:Partially_confirmed	UniProt:E0AHE2	protein_id:CBW44387.1
   #    score  bias  c-Evalue  i-Evalue hmmfrom  hmm to    alifrom  ali to    envfrom  env to     acc
 ---   ------ ----- --------- --------- ------- -------    ------- -------    ------- -------    ----
   1 !  153.0   0.3   3.8e-46   1.6e-44      43     283 ..      16     258 ..       5     272 .. 0.92

  Alignments for each domain:
  == domain 1    score: 153.0 bits;  conditional E-value: 3.8e-46
  Pka-C1-PB_FBpp0079448-aln  43 lddferiktlgtgsfgrvmivqhkptkeyyamkildkqkvvklkqvehtlnekrilqaisfpflvslkfhfkdnsnlymvleyv 126
                                +  ++ +kt+g g f +v + +h  t +  a+ki+dk  + +   +++ + e +i++ ++ p +v l   ++ +  ly+vley 
                  H39E23.1g  16 VGKYKLLKTIGKGNFAKVKLAKHVITGHEVAIKIIDKTAL-NPSSLQKLFREVKIMKQLDHPNIVKLYQVMETEQTLYLVLEYA 98 
                                5678889*****************************9865.66789999*********************************** PP

  Pka-C1-PB_FBpp0079448-aln 127 pggemfshlrkvgrfsephsrfyaaqivlafeylhyldliyrdlkpenllidsqgylkvtdfgfakrvk..grtwtlcgtpeyl 208
                                 gge+f +l   gr+ e  +r    qiv a++ylh  ++i+rdlk enll+d +  +k++dfgf++      +  t+cg+p y 
                  H39E23.1g  99 SGGEVFDYLVAHGRMKEKEARAKFRQIVSAVQYLHSKNIIHRDLKAENLLLDQDMNIKIADFGFSNTFSlgNKLDTFCGSPPYA 182
                                ****************************************************************99754326778********* PP

  Pka-C1-PB_FBpp0079448-aln 209 apeiilskgynk.avdwwalgvlvyemaagyppffadqpiqiyekivsgkvrfpshfgsdlkdllrnllqvdltkr 283
                                ape+   k y+   vd w+lgv++y + +g  pf  ++  ++ e+++ gk r+p ++ +d ++ll+++l ++  +r
                  H39E23.1g 183 APELFSGKKYDGpEVDVWSLGVILYTLVSGSLPFDGQNLKELRERVLRGKYRIPFYMSTDCENLLKKFLVINPQRR 258
                                **********9637*********************99999****************************99886665 PP

>> H39E23.1d  CE44808	WBGene00003916	locus:par-1	status:Partially_confirmed	UniProt:Q9TW45	protein_id:CAQ16148.2
   #    score  bias  c-Evalue  i-Evalue hmmfrom  hmm to    alifrom  ali to    envfrom  env to     acc
 ---   ------ ----- --------- --------- ------- -------    ------- -------    ------- -------    ----
   1 !  152.9   0.2   4.1e-46   1.7e-44      43     283 ..     103     345 ..      85     359 .. 0.92

  Alignments for each domain:
  == domain 1    score: 152.9 bits;  conditional E-value: 4.1e-46
  Pka-C1-PB_FBpp0079448-aln  43 lddferiktlgtgsfgrvmivqhkptkeyyamkildkqkvvklkqvehtlnekrilqaisfpflvslkfhfkdnsnlymvleyv 126
                                +  ++ +kt+g g f +v + +h  t +  a+ki+dk  + +   +++ + e +i++ ++ p +v l   ++ +  ly+vley 
                  H39E23.1d 103 VGKYKLLKTIGKGNFAKVKLAKHVITGHEVAIKIIDKTAL-NPSSLQKLFREVKIMKQLDHPNIVKLYQVMETEQTLYLVLEYA 185
                                5678899*****************************9865.66789999*********************************** PP

  Pka-C1-PB_FBpp0079448-aln 127 pggemfshlrkvgrfsephsrfyaaqivlafeylhyldliyrdlkpenllidsqgylkvtdfgfakrvk..grtwtlcgtpeyl 208
                                 gge+f +l   gr+ e  +r    qiv a++ylh  ++i+rdlk enll+d +  +k++dfgf++      +  t+cg+p y 
                  H39E23.1d 186 SGGEVFDYLVAHGRMKEKEARAKFRQIVSAVQYLHSKNIIHRDLKAENLLLDQDMNIKIADFGFSNTFSlgNKLDTFCGSPPYA 269
                                ****************************************************************99754326778********* PP

  Pka-C1-PB_FBpp0079448-aln 209 apeiilskgynk.avdwwalgvlvyemaagyppffadqpiqiyekivsgkvrfpshfgsdlkdllrnllqvdltkr 283
                                ape+   k y+   vd w+lgv++y + +g  pf  ++  ++ e+++ gk r+p ++ +d ++ll+++l ++  +r
                  H39E23.1d 270 APELFSGKKYDGpEVDVWSLGVILYTLVSGSLPFDGQNLKELRERVLRGKYRIPFYMSTDCENLLKKFLVINPQRR 345
                                **********9637*********************99999****************************99886665 PP

>> H39E23.1a  CE23838	WBGene00003916	locus:par-1	serine\/threonine kinase (KIN1\/SNF1\/Nim1 subfamily)	status:Confirmed	
   #    score  bias  c-Evalue  i-Evalue hmmfrom  hmm to    alifrom  ali to    envfrom  env to     acc
 ---   ------ ----- --------- --------- ------- -------    ------- -------    ------- -------    ----
   1 !  152.8   0.2   4.4e-46   1.8e-44      43     283 ..     167     409 ..     154     423 .. 0.92

  Alignments for each domain:
  == domain 1    score: 152.8 bits;  conditional E-value: 4.4e-46
  Pka-C1-PB_FBpp0079448-aln  43 lddferiktlgtgsfgrvmivqhkptkeyyamkildkqkvvklkqvehtlnekrilqaisfpflvslkfhfkdnsnlymvleyv 126
                                +  ++ +kt+g g f +v + +h  t +  a+ki+dk  + +   +++ + e +i++ ++ p +v l   ++ +  ly+vley 
                  H39E23.1a 167 VGKYKLLKTIGKGNFAKVKLAKHVITGHEVAIKIIDKTAL-NPSSLQKLFREVKIMKQLDHPNIVKLYQVMETEQTLYLVLEYA 249
                                5678899*****************************9865.66789999*********************************** PP

  Pka-C1-PB_FBpp0079448-aln 127 pggemfshlrkvgrfsephsrfyaaqivlafeylhyldliyrdlkpenllidsqgylkvtdfgfakrvk..grtwtlcgtpeyl 208
                                 gge+f +l   gr+ e  +r    qiv a++ylh  ++i+rdlk enll+d +  +k++dfgf++      +  t+cg+p y 
                  H39E23.1a 250 SGGEVFDYLVAHGRMKEKEARAKFRQIVSAVQYLHSKNIIHRDLKAENLLLDQDMNIKIADFGFSNTFSlgNKLDTFCGSPPYA 333
                                ****************************************************************99754326778********* PP

  Pka-C1-PB_FBpp0079448-aln 209 apeiilskgynk.avdwwalgvlvyemaagyppffadqpiqiyekivsgkvrfpshfgsdlkdllrnllqvdltkr 283
                                ape+   k y+   vd w+lgv++y + +g  pf  ++  ++ e+++ gk r+p ++ +d ++ll+++l ++  +r
                  H39E23.1a 334 APELFSGKKYDGpEVDVWSLGVILYTLVSGSLPFDGQNLKELRERVLRGKYRIPFYMSTDCENLLKKFLVINPQRR 409
                                **********9637*********************99999****************************99886665 PP

>> H39E23.1j  CE46555	WBGene00003916	locus:par-1	status:Partially_confirmed
   #    score  bias  c-Evalue  i-Evalue hmmfrom  hmm to    alifrom  ali to    envfrom  env to     acc
 ---   ------ ----- --------- --------- ------- -------    ------- -------    ------- -------    ----
   1 !  152.8   0.2   4.4e-46   1.9e-44      43     283 ..     167     409 ..     154     423 .. 0.92

  Alignments for each domain:
  == domain 1    score: 152.8 bits;  conditional E-value: 4.4e-46
  Pka-C1-PB_FBpp0079448-aln  43 lddferiktlgtgsfgrvmivqhkptkeyyamkildkqkvvklkqvehtlnekrilqaisfpflvslkfhfkdnsnlymvleyv 126
                                +  ++ +kt+g g f +v + +h  t +  a+ki+dk  + +   +++ + e +i++ ++ p +v l   ++ +  ly+vley 
                  H39E23.1j 167 VGKYKLLKTIGKGNFAKVKLAKHVITGHEVAIKIIDKTAL-NPSSLQKLFREVKIMKQLDHPNIVKLYQVMETEQTLYLVLEYA 249
                                5678899*****************************9865.66789999*********************************** PP

  Pka-C1-PB_FBpp0079448-aln 127 pggemfshlrkvgrfsephsrfyaaqivlafeylhyldliyrdlkpenllidsqgylkvtdfgfakrvk..grtwtlcgtpeyl 208
                                 gge+f +l   gr+ e  +r    qiv a++ylh  ++i+rdlk enll+d +  +k++dfgf++      +  t+cg+p y 
                  H39E23.1j 250 SGGEVFDYLVAHGRMKEKEARAKFRQIVSAVQYLHSKNIIHRDLKAENLLLDQDMNIKIADFGFSNTFSlgNKLDTFCGSPPYA 333
                                ****************************************************************99754326778********* PP

  Pka-C1-PB_FBpp0079448-aln 209 apeiilskgynk.avdwwalgvlvyemaagyppffadqpiqiyekivsgkvrfpshfgsdlkdllrnllqvdltkr 283
                                ape+   k y+   vd w+lgv++y + +g  pf  ++  ++ e+++ gk r+p ++ +d ++ll+++l ++  +r
                  H39E23.1j 334 APELFSGKKYDGpEVDVWSLGVILYTLVSGSLPFDGQNLKELRERVLRGKYRIPFYMSTDCENLLKKFLVINPQRR 409
                                **********9637*********************99999****************************99886665 PP

>> T01C8.1b  CE31223	WBGene00020142	locus:aak-2	status:Confirmed	UniProt:Q95ZQ4	protein_id:CCD68834.1
   #    score  bias  c-Evalue  i-Evalue hmmfrom  hmm to    alifrom  ali to    envfrom  env to     acc
 ---   ------ ----- --------- --------- ------- -------    ------- -------    ------- -------    ----
   1 !  148.7   0.0   8.1e-45   3.4e-43      49     301 ..      90     340 ..      45     359 .. 0.93

  Alignments for each domain:
  == domain 1    score: 148.7 bits;  conditional E-value: 8.1e-45
  Pka-C1-PB_FBpp0079448-aln  49 iktlgtgsfgrvmivqhkptkeyyamkildkqkvvklkqvehtlnekrilqaisfpflvslkfhfkdnsnlymvleyvpggemf 132
                                 +tlg g+fg+v +  h++t+   a+kil++qk+  l  v +   e + l   + p ++ l   +   s+++m++e+v gge+f
                   T01C8.1b  90 KETLGVGTFGKVKVGIHETTQYKVAVKILNRQKIKSLDVVGKIRREIQNLSLFRHPHIIRLYQVISTPSDIFMIMEHVSGGELF 173
                                579********************************************************************************* PP

  Pka-C1-PB_FBpp0079448-aln 133 shlrkvgrfsephsrfyaaqivlafeylhyldliyrdlkpenllidsqgylkvtdfgfakrvkgrtw..tlcgtpeylapeiil 214
                                 ++ k gr+    +r +  qi+  ++y h   +++rdlkpenll+d q  +k++dfg+++ +    +  t cg+p+y ape+i 
                   T01C8.1b 174 DYIVKHGRLKTAEARRFFQQIISGVDYCHRHMVVHRDLKPENLLLDEQNNVKIADFGLSNIMTDGDFlrTSCGSPNYAAPEVIS 257
                                **********************************************************9987654432399************* PP

  Pka-C1-PB_FBpp0079448-aln 215 skgynk.avdwwalgvlvyemaagyppffadqpiqiyekivsgkvrfpshfgsdlkdllrnllqvdltkrygnlkagvndikgh 297
                                 k y    vd w+ gv++y + +g  pf  ++   ++ ki sg    p  +   + +ll+ +l vd  kr     a ++d+ +h
                   T01C8.1b 258 GKLYAGpEVDVWSCGVILYALLCGTLPFDDEHVPSLFRKIKSGVFPTPDFLERPIVNLLHHMLCVDPMKR-----ATIKDVIAH 336
                                ****8537********************999999*********************************998.....789999999 PP

  Pka-C1-PB_FBpp0079448-aln 298 kwfa 301
                                +wf 
                   T01C8.1b 337 EWFQ 340
                                9996 PP

>> T01C8.1c  CE07458	WBGene00020142	locus:aak-2	status:Confirmed	UniProt:Q95ZQ4	protein_id:CCD68835.1
   #    score  bias  c-Evalue  i-Evalue hmmfrom  hmm to    alifrom  ali to    envfrom  env to     acc
 ---   ------ ----- --------- --------- ------- -------    ------- -------    ------- -------    ----
   1 !  148.5   0.1   8.9e-45   3.8e-43      50     301 ..      29     278 ..       8     286 .. 0.94

  Alignments for each domain:
  == domain 1    score: 148.5 bits;  conditional E-value: 8.9e-45
  Pka-C1-PB_FBpp0079448-aln  50 ktlgtgsfgrvmivqhkptkeyyamkildkqkvvklkqvehtlnekrilqaisfpflvslkfhfkdnsnlymvleyvpggemfs 133
                                +tlg g+fg+v +  h++t+   a+kil++qk+  l  v +   e + l   + p ++ l   +   s+++m++e+v gge+f 
                   T01C8.1c  29 ETLGVGTFGKVKVGIHETTQYKVAVKILNRQKIKSLDVVGKIRREIQNLSLFRHPHIIRLYQVISTPSDIFMIMEHVSGGELFD 112
                                69********************************************************************************** PP

  Pka-C1-PB_FBpp0079448-aln 134 hlrkvgrfsephsrfyaaqivlafeylhyldliyrdlkpenllidsqgylkvtdfgfakrvkgrtw..tlcgtpeylapeiils 215
                                ++ k gr+    +r +  qi+  ++y h   +++rdlkpenll+d q  +k++dfg+++ +    +  t cg+p+y ape+i  
                   T01C8.1c 113 YIVKHGRLKTAEARRFFQQIISGVDYCHRHMVVHRDLKPENLLLDEQNNVKIADFGLSNIMTDGDFlrTSCGSPNYAAPEVISG 196
                                *********************************************************9987654432399************** PP

  Pka-C1-PB_FBpp0079448-aln 216 kgynk.avdwwalgvlvyemaagyppffadqpiqiyekivsgkvrfpshfgsdlkdllrnllqvdltkrygnlkagvndikghk 298
                                k y    vd w+ gv++y + +g  pf  ++   ++ ki sg    p  +   + +ll+ +l vd  kr     a ++d+ +h+
                   T01C8.1c 197 KLYAGpEVDVWSCGVILYALLCGTLPFDDEHVPSLFRKIKSGVFPTPDFLERPIVNLLHHMLCVDPMKR-----ATIKDVIAHE 275
                                ***8537********************999999*********************************998.....7899999999 PP

  Pka-C1-PB_FBpp0079448-aln 299 wfa 301
                                wf 
                   T01C8.1c 276 WFQ 278
                                996 PP

>> T01C8.1a  CE31222	WBGene00020142	locus:aak-2	ser\/thr-protein kinase	status:Confirmed	UniProt:Q95ZQ4	protein_id:CCD68
   #    score  bias  c-Evalue  i-Evalue hmmfrom  hmm to    alifrom  ali to    envfrom  env to     acc
 ---   ------ ----- --------- --------- ------- -------    ------- -------    ------- -------    ----
   1 !  148.6   0.0   8.7e-45   3.7e-43      49     301 ..      90     340 ..      45     348 .. 0.93

  Alignments for each domain:
  == domain 1    score: 148.6 bits;  conditional E-value: 8.7e-45
  Pka-C1-PB_FBpp0079448-aln  49 iktlgtgsfgrvmivqhkptkeyyamkildkqkvvklkqvehtlnekrilqaisfpflvslkfhfkdnsnlymvleyvpggemf 132
                                 +tlg g+fg+v +  h++t+   a+kil++qk+  l  v +   e + l   + p ++ l   +   s+++m++e+v gge+f
                   T01C8.1a  90 KETLGVGTFGKVKVGIHETTQYKVAVKILNRQKIKSLDVVGKIRREIQNLSLFRHPHIIRLYQVISTPSDIFMIMEHVSGGELF 173
                                579********************************************************************************* PP

  Pka-C1-PB_FBpp0079448-aln 133 shlrkvgrfsephsrfyaaqivlafeylhyldliyrdlkpenllidsqgylkvtdfgfakrvkgrtw..tlcgtpeylapeiil 214
                                 ++ k gr+    +r +  qi+  ++y h   +++rdlkpenll+d q  +k++dfg+++ +    +  t cg+p+y ape+i 
                   T01C8.1a 174 DYIVKHGRLKTAEARRFFQQIISGVDYCHRHMVVHRDLKPENLLLDEQNNVKIADFGLSNIMTDGDFlrTSCGSPNYAAPEVIS 257
                                **********************************************************9987654432399************* PP

  Pka-C1-PB_FBpp0079448-aln 215 skgynk.avdwwalgvlvyemaagyppffadqpiqiyekivsgkvrfpshfgsdlkdllrnllqvdltkrygnlkagvndikgh 297
                                 k y    vd w+ gv++y + +g  pf  ++   ++ ki sg    p  +   + +ll+ +l vd  kr     a ++d+ +h
                   T01C8.1a 258 GKLYAGpEVDVWSCGVILYALLCGTLPFDDEHVPSLFRKIKSGVFPTPDFLERPIVNLLHHMLCVDPMKR-----ATIKDVIAH 336
                                ****8537********************999999*********************************998.....789999999 PP

  Pka-C1-PB_FBpp0079448-aln 298 kwfa 301
                                +wf 
                   T01C8.1a 337 EWFQ 340
                                9996 PP

>> PAR2.3a  CE39167	WBGene00019801	locus:aak-1	Protein kinase	status:Confirmed	UniProt:P45894	protein_id:CCD72533.1
   #    score  bias  c-Evalue  i-Evalue hmmfrom  hmm to    alifrom  ali to    envfrom  env to     acc
 ---   ------ ----- --------- --------- ------- -------    ------- -------    ------- -------    ----
   1 !  146.8   0.0     3e-44   1.3e-42      45     300 ..      23     276 ..       8     289 .. 0.92

  Alignments for each domain:
  == domain 1    score: 146.8 bits;  conditional E-value: 3e-44
  Pka-C1-PB_FBpp0079448-aln  45 dferiktlgtgsfgrvmivqhkptkeyyamkildkqkvvklkqvehtlnekrilqaisfpflvslkfhfkdnsnlymvleyvpg 128
                                +f   +t+g g+fg v    h +t    a+kil++ ++  l  v++t ne   lq ++ p +  l   +   s++++v+e v g
                    PAR2.3a  23 NFVIKETIGKGAFGAVKRGTHIQTGYDVAIKILNRGRMKGLGTVNKTRNEIDNLQKLTHPHITRLFRVISTPSDIFLVMELVSG 106
                                5666679**********************************************************9999*************** PP

  Pka-C1-PB_FBpp0079448-aln 129 gemfshlrkvgrfsephsrfyaaqivlafeylhyldliyrdlkpenllidsqgylkvtdfgfakrvk.gr.twtlcgtpeylap 210
                                ge+fs++ + g +    sr y  qi+  + y h   +++rdlkpenll+d++  +k++dfg+++ +  g    t cg+p+y ap
                    PAR2.3a 107 GELFSYITRKGALPIRESRRYFQQIISGVSYCHNHMIVHRDLKPENLLLDANKNIKIADFGLSNYMTdGDlLSTACGSPNYAAP 190
                                **************************************************************9987525424699********* PP

  Pka-C1-PB_FBpp0079448-aln 211 eiilskgyn.kavdwwalgvlvyemaagyppffadqpiqiyekivsgkvrfpshfgsdlkdllrnllqvdltkrygnlkagvnd 293
                                e+i  k y    vd w+ gv++y m +g  pf  ++   ++ ki sg+  +p  +  +  dl+ ++lqvd  kr     a v+ 
                    PAR2.3a 191 ELISNKLYVgPEVDLWSCGVILYAMLCGTLPFDDQNVPTLFAKIKSGRYTVPYSMEKQAADLISTMLQVDPVKR-----ADVKR 269
                                *******97258*******************876666689********************************98.....56777 PP

  Pka-C1-PB_FBpp0079448-aln 294 ikghkwf 300
                                i +h wf
                    PAR2.3a 270 IVNHSWF 276
                                7778887 PP

>> F28C10.3  CE45606	WBGene00017898	protein kinase	status:Partially_confirmed	UniProt:Q19858	protein_id:CCD61756.1
   #    score  bias  c-Evalue  i-Evalue hmmfrom  hmm to    alifrom  ali to    envfrom  env to     acc
 ---   ------ ----- --------- --------- ------- -------    ------- -------    ------- -------    ----
   1 !  147.1   0.0   2.4e-44     1e-42      35     322 ..      18     308 ..       7     323 .. 0.90

  Alignments for each domain:
  == domain 1    score: 147.1 bits;  conditional E-value: 2.4e-44
  Pka-C1-PB_FBpp0079448-aln  35 knptntaalddferiktlgtgsfgrvmivqhk...ptkeyyamkildkqkvvklkq.vehtlnekrilqaisfpflvslkfhfk 114
                                +n + +a+++dfe +k +g+g++g v  v++     t+  yamk+++k+++ k k+ veh   e +il +i+ pf++ + + f+
                   F28C10.3  18 ENHAPAATIEDFEILKHIGSGAYGEVAAVRKLngcDTETIYAMKVMEKRRMSKHKDmVEH---EWKILTTIHNPFFMKMSYSFQ 98 
                                46677899*******************9987522268889*************9973566...889****************** PP

  Pka-C1-PB_FBpp0079448-aln 115 dnsnlymvleyvpggemfshlrkvgrfsephsrfyaaqivlafeylhyldliyrdlkpenllidsqgylkvtdfgfakr...vk 195
                                 + +l +v+ +  gg+m++ + +   + e  ++fy +++v  + ylh   +++rd+k enlli  +g+l +td+g++      +
                   F28C10.3  99 TKRHLVFVMPFAGGGDMLTMMENEC-LIEESAHFYLCELVEGIGYLHEKHIVHRDVKLENLLIGNDGHLMITDYGLSATgcdAE 181
                                ******************9988765.6677899******************************************976522245 PP

  Pka-C1-PB_FBpp0079448-aln 196 grtwtlcgtpeylapeiilskgynkavdwwalgvlvyemaagyppffadqpiqiyekivsgkvrfpshfgsdlkdllrnllqvd 279
                                     + gt   +ape+ l k y  + dwwa+g+   +m +    f   +  +  +     + r+p  +    + ++ +l+  d
                   F28C10.3 182 DAIQGVIGTRHTMAPEVHLEKKYGTSCDWWAVGITYCDMRSDKAVFDGADSKEYSDSTAKKRPRLPKVLSPRERGFVNKLIVRD 265
                                6678899**********************************9999988888888888888999********************* PP

  Pka-C1-PB_FBpp0079448-aln 280 ltkrygnlkagvndikghkwfastdwiavfqkkieapfiprck 322
                                 t+r gn   g   +k+h  f    w  v+ kk+  pfip ++
                   F28C10.3 266 PTQRLGNGPDGTATVKAHDMFKGVVWEDVLAKKLVPPFIPDAE 308
                                ****************************************865 PP

>> K07C11.2  CE21025	WBGene00000098	locus:air-1	protein kinase	status:Confirmed	UniProt:Q21271	protein_id:CCD64757.1
   #    score  bias  c-Evalue  i-Evalue hmmfrom  hmm to    alifrom  ali to    envfrom  env to     acc
 ---   ------ ----- --------- --------- ------- -------    ------- -------    ------- -------    ----
   1 !  144.0   0.0   2.1e-43   8.8e-42      41     277 ..      39     278 ..      11     300 .. 0.89

  Alignments for each domain:
  == domain 1    score: 144.0 bits;  conditional E-value: 2.1e-43
  Pka-C1-PB_FBpp0079448-aln  41 aalddferiktlgtgsfgrvmivqhkptkeyyamkildkqkvvklkqvehtl.nekrilqaisfpflvslkfhfkdnsnlymvl 123
                                 +lddf+  + lg g fg v+i + k tk   a+k+l k ++++l  v h l  e  i   ++ p +++l  +f+d+  ++++l
                   K07C11.2  39 WSLDDFDVGRPLGKGKFGNVFISREKKTKRIIALKVLFKTQLLQLG-VSHQLkREIEIQYHLRHPNILTLYGYFHDDKRVFVIL 121
                                589*****************************************97.56666157788889*********************** PP

  Pka-C1-PB_FBpp0079448-aln 124 eyvpggemfshlrkv..grfsephsrfyaaqivlafeylhyldliyrdlkpenllidsqgylkvtdfgfakrv.kgrtwtlcgt 204
                                +y   ge+f  l+     ++ e  +  +  q+  a+ y h   +i+rd+kpenll+ds+  lk++dfg++    + +  tlcgt
                   K07C11.2 122 DYASRGELFNVLQSQpgHKVNEVIAGRFVRQLANALHYCHSKGVIHRDIKPENLLLDSKLNLKLADFGWSVVAdHSKRHTLCGT 205
                                ***********986522478899998899****************************************8765267899***** PP

  Pka-C1-PB_FBpp0079448-aln 205 peylapeiilskgynkavdwwalgvlvyemaagyppffadqpiqiyekivsgkvrfpshfgsdlkdllrnllq 277
                                 +ylape++  + ++  vd wa+g+l++em  gy pf  +   ++  +i   k+ +ps +      l+ ++++
                   K07C11.2 206 MDYLAPEMVSNQPHDFNVDIWAIGILLFEMLVGYAPFANQTGDKLIARIKECKIYIPSVVTDGAASLINAIIK 278
                                *************************************9999999**************998877777777665 PP

>> F15A2.6b  CE40646	WBGene00004719	locus:sad-1	status:Partially_confirmed	UniProt:Q19469	protein_id:CAM33501.1
   #    score  bias  c-Evalue  i-Evalue hmmfrom  hmm to    alifrom  ali to    envfrom  env to     acc
 ---   ------ ----- --------- --------- ------- -------    ------- -------    ------- -------    ----
   1 !  143.0   0.0   4.3e-43   1.8e-41      47     285 ..      48     288 ..      26     304 .. 0.91

  Alignments for each domain:
  == domain 1    score: 143.0 bits;  conditional E-value: 4.3e-43
  Pka-C1-PB_FBpp0079448-aln  47 eriktlgtgsfgrvmivqhkptkeyyamkildkqkvvk..lkqvehtlnekrilqaisfpflvslkfhfkdnsnlymvleyvpg 128
                                +  ktlg g  g v    h  t    a+ki++k+k+ +  l++ve    e  i++ i+ p ++ l   ++++ +ly++le+v g
                   F15A2.6b  48 KLEKTLGKGQTGLVKTGTHCITGRKVAIKIVNKEKLSEsvLQKVE---REIAIMKLIEHPHVLHLYDVYENKKYLYLLLEHVSG 128
                                5569*******************************9752255555...5778*************9999*************** PP

  Pka-C1-PB_FBpp0079448-aln 129 gemfshlrkvgrfsephsrfyaaqivlafeylhyldliyrdlkpenllidsqgylkvtdfgfak.rvkgrtw.tlcgtpeylap 210
                                ge+f +l + gr+    +r +  qi+ a+++ h  ++ +rdlkpenll+d +  +kv+dfg+a  +v+g    t cg+p y +p
                   F15A2.6b 129 GELFDYLVRKGRLMSKEARKFFRQIISALDFCHAHNICHRDLKPENLLLDERNNIKVADFGMASlQVEGSMLeTSCGSPHYACP 212
                                **************************************************************9748999875499********* PP

  Pka-C1-PB_FBpp0079448-aln 211 eiilskgyn.kavdwwalgvlvyemaagyppffadqpiqiyekivsgkvrfpshfgsdlkdllrnllqvdltkryg 285
                                e+i  + y+ +  d w+ gv++y +  g  pf  d+  ++ ek+  g  ++p  + +d++ llr++++vd  kry 
                   F15A2.6b 213 EVIRGEKYDgRKADVWSCGVILYALLVGALPFDDDNLRNLLEKVKRGVFHIPHFVPADVQSLLRAMIEVDPGKRYS 288
                                *****99985679**************************************************************6 PP

>> R06A10.4  CE12518	WBGene00019911	protein kinase	status:Confirmed	UniProt:O44747	protein_id:CCD73237.1
   #    score  bias  c-Evalue  i-Evalue hmmfrom  hmm to    alifrom  ali to    envfrom  env to     acc
 ---   ------ ----- --------- --------- ------- -------    ------- -------    ------- -------    ----
   1 !  143.0   0.0   4.3e-43   1.8e-41      46     284 ..      71     311 ..      64     323 .. 0.87

  Alignments for each domain:
  == domain 1    score: 143.0 bits;  conditional E-value: 4.3e-43
  Pka-C1-PB_FBpp0079448-aln  46 feriktlgtgsfgrvmivqhkptkeyyamkildkqkvvklkqvehtlnekrilqaisfpflvslkfhfkdnsnlymvleyvpgg 129
                                +e +  +g gsf +v+ vqh+ t++y+a+k+++ +            ne  il  +s pf++ l+  fk  s+l++v++   gg
                   R06A10.4  71 YEVLAVVGKGSFSQVLRVQHRVTRKYFAVKVVNGD-------CGAVNNELNILSRLSHPFVIRLEEVFKSSSKLFIVMQMASGG 147
                                7788899**********************998865.......445568888********************************* PP

  Pka-C1-PB_FBpp0079448-aln 130 emfshlrkvgrfsephsrfyaaqivlafeylhyldliyrdlkpenlli.dsq..gylkvtdfgfakrvkg..rtwt.lcgtpey 207
                                em+ ++   gr+se  +r     ++  + ylh + + +rdlkpenll  ds+    l +tdfg+a +      t t  cgtpey
                   R06A10.4 148 EMYDRVVAKGRYSEEEARNALKMLLTGLTYLHSIRVTHRDLKPENLLYaDSRpeARLLITDFGLAYQATKpnETMTeTCGTPEY 231
                                ******************999999999******************9953775336899******98765411444436****** PP

  Pka-C1-PB_FBpp0079448-aln 208 lapeiilskgynkavdwwalgvlvyemaagyppffadqpiqiyekivsgk.vrfpshf.gsdl.kdllrnllqvdltkry 284
                                +ape++l   y + vd wa+gv+ y + +g  pf  d   ++y +i++ + v +p  + gs+l k+++ +ll+ +  +r 
                   R06A10.4 232 IAPELLLRVPYTQKVDMWAVGVIAYILMSGIMPFDDDCRSRLYTHIITANyVYYPQFWsGSELaKQFVDSLLETNSVERL 311
                                *********************************************99876267777655899857788889988777775 PP

>> F15A2.6a  CE28218	WBGene00004719	locus:sad-1	serine\/threonine kinase (KIN1\/SNF1\/Nim1 subfamily)	status:Confirmed	U
   #    score  bias  c-Evalue  i-Evalue hmmfrom  hmm to    alifrom  ali to    envfrom  env to     acc
 ---   ------ ----- --------- --------- ------- -------    ------- -------    ------- -------    ----
   1 !  142.7   0.0   5.1e-43   2.2e-41      47     285 ..      48     288 ..      26     304 .. 0.91

  Alignments for each domain:
  == domain 1    score: 142.7 bits;  conditional E-value: 5.1e-43
  Pka-C1-PB_FBpp0079448-aln  47 eriktlgtgsfgrvmivqhkptkeyyamkildkqkvvk..lkqvehtlnekrilqaisfpflvslkfhfkdnsnlymvleyvpg 128
                                +  ktlg g  g v    h  t    a+ki++k+k+ +  l++ve    e  i++ i+ p ++ l   ++++ +ly++le+v g
                   F15A2.6a  48 KLEKTLGKGQTGLVKTGTHCITGRKVAIKIVNKEKLSEsvLQKVE---REIAIMKLIEHPHVLHLYDVYENKKYLYLLLEHVSG 128
                                5569*******************************9752255555...5778*************9999*************** PP

  Pka-C1-PB_FBpp0079448-aln 129 gemfshlrkvgrfsephsrfyaaqivlafeylhyldliyrdlkpenllidsqgylkvtdfgfak.rvkgrtw.tlcgtpeylap 210
                                ge+f +l + gr+    +r +  qi+ a+++ h  ++ +rdlkpenll+d +  +kv+dfg+a  +v+g    t cg+p y +p
                   F15A2.6a 129 GELFDYLVRKGRLMSKEARKFFRQIISALDFCHAHNICHRDLKPENLLLDERNNIKVADFGMASlQVEGSMLeTSCGSPHYACP 212
                                **************************************************************9748999875499********* PP

  Pka-C1-PB_FBpp0079448-aln 211 eiilskgyn.kavdwwalgvlvyemaagyppffadqpiqiyekivsgkvrfpshfgsdlkdllrnllqvdltkryg 285
                                e+i  + y+ +  d w+ gv++y +  g  pf  d+  ++ ek+  g  ++p  + +d++ llr++++vd  kry 
                   F15A2.6a 213 EVIRGEKYDgRKADVWSCGVILYALLVGALPFDDDNLRNLLEKVKRGVFHIPHFVPADVQSLLRAMIEVDPGKRYS 288
                                *****99985679**************************************************************6 PP

>> K07A9.2  CE25046	WBGene00000553	locus:cmk-1	ser\/thr protein kinase	status:Confirmed	UniProt:Q9TXJ0	protein_id:CCD718
   #    score  bias  c-Evalue  i-Evalue hmmfrom  hmm to    alifrom  ali to    envfrom  env to     acc
 ---   ------ ----- --------- --------- ------- -------    ------- -------    ------- -------    ----
   1 !  142.9   0.0   4.4e-43   1.9e-41      39     285 ..      15     268 ..       5     298 .. 0.86

  Alignments for each domain:
  == domain 1    score: 142.9 bits;  conditional E-value: 4.4e-43
  Pka-C1-PB_FBpp0079448-aln  39 ntaalddferiktlgtgsfgrvmivqhkp.tkeyyamkildkqkvvklkqvehtlnekrilqaisfpflvslkfhfkdnsnlym 121
                                n++  + ++    lgtg+f +v++ + k+ + ++ya+k +dk+  +k k+ e   ne ++l+ ++   +v l   + ++  +y+
                    K07A9.2  15 NATIREKYDFRDVLGTGAFSKVFLAESKSdAGQMYAVKCIDKKA-LKGKE-ESLENEIKVLRKLRHNNIVQLFDTYDEKQFVYL 96 
                                4445578888999************99973679********964.44443.5556999**************999********* PP

  Pka-C1-PB_FBpp0079448-aln 122 vleyvpggemfshlrkvgrfsephsrfyaaqivlafeylhyldliyrdlkpenlli...dsqgylkvtdfgfakrv.kgrtwtl 201
                                v+e v gge+f ++   g ++e  +     q++ a+ ++h   +++rdlkpenll    d +  + ++dfg++k    g   t 
                    K07A9.2  97 VMELVTGGELFDRIVAKGSYTEQDASNLIRQVLEAVGFMHDNGVVHRDLKPENLLYynqDEDSKIMISDFGLSKTEdSGVMATA 180
                                *******************************************************733355578999******986268899** PP

  Pka-C1-PB_FBpp0079448-aln 202 cgtpeylapeiilskgynkavdwwalgvlvyemaagyppffadqpiqiyekivsgkvrfpshfgsdl....kdllrnllqvdlt 281
                                cgtp y+ape++  k y kavd w++gv+ y + +gyppf+ +   +++ +i+ g+  f + +  ++    kd++  l+  d  
                    K07A9.2 181 CGTPGYVAPEVLQQKPYGKAVDVWSIGVIAYILLCGYPPFYDESDANLFAQIIKGEYEFDAPYWDQIsdsaKDFITHLMCCDPE 264
                                **********************************************************99876554411126777777777776 PP

  Pka-C1-PB_FBpp0079448-aln 282 kryg 285
                                 r+ 
                    K07A9.2 265 ARFT 268
                                6665 PP

>> C56G2.5  CE44964	WBGene00016980	Protein kinase	status:Partially_confirmed	UniProt:Q09516	protein_id:CCD83377.1
   #    score  bias  c-Evalue  i-Evalue hmmfrom  hmm to    alifrom  ali to    envfrom  env to     acc
 ---   ------ ----- --------- --------- ------- -------    ------- -------    ------- -------    ----
   1 !  141.7   0.0     1e-42   4.4e-41      40     336 ..     404     692 ..     394     707 .. 0.88

  Alignments for each domain:
  == domain 1    score: 141.7 bits;  conditional E-value: 1e-42
  Pka-C1-PB_FBpp0079448-aln  40 taalddferiktlgtgsfgrvmivqhkptkeyyamkildkqkvvklkqvehtlnekrilqaisfpflvslkfhfkdnsnlymvl 123
                                  +ld +  i  +g g+fg v + q+   + y a+ki++k+   +         e +il+ ++ pf+ sl   f ++  ly+vl
                    C56G2.5 404 IDSLDSYRLISEIGVGAFGTVKLGQRIHDNMYCAIKIIEKDPRTR----SFDTPELHILKVLHHPFICSLIASFIEKDALYLVL 483
                                56899999*******************************997554....4556899**************************** PP

  Pka-C1-PB_FBpp0079448-aln 124 eyvpggemfshlrkv.grfsephsrfyaaqivlafeylhyldliyrdlkpenllidsqgylkvtdfgfakrvkgrtwtlc...g 203
                                e+   g++ +hl +    f++ +  f+aa ivla+eylh     +rdlk en+++  +g lk+ dfg++kr+  r   +c   g
                    C56G2.5 484 EFCEAGDLHTHLSRTaHGFTKKQVTFFAASIVLAVEYLHEKLYCHRDLKTENMMLTREGVLKIIDFGLCKRLSSREDKMCdivG 567
                                ************665167*******************************************************99988876669 PP

  Pka-C1-PB_FBpp0079448-aln 204 tpeylapeiilskgynkavdwwalgvlvyemaagyppffadqpiqiyekivsgkvrfpshfgsdlkdllrnllqvdltkrygnl 287
                                t  +la ei   + y  ++dwwa+gv +y++ +   pf+  + +++  k    +vr    f    +dll  l+      r g  
                    C56G2.5 568 TTTHLAAEIFRREPYGISMDWWAVGVSLYQLRTREQPFYGTREVEME-K--NSRVREWHIF----NDLLIGLMANHPEARLGYH 644
                                *****************************************999874.4..4678766555....6889999999999999975 PP

  Pka-C1-PB_FBpp0079448-aln 288 kagvndikghkwfastdwiavfqkkieapfiprckgpgdtsnfdd.yeee 336
                                    +d+k h +f  td+ av++  i  p++p  k   d   f++ y  e
                    C56G2.5 645 --STEDVKKHPFFMDTDFDAVLNSAIPPPYVPLLKPGLDLEYFEHqYHSE 692
                                ..679*****************************9888998887514444 PP

>> DC2.7a  CE44458	WBGene00017083	locus:kin-33	protein kinase	status:Partially_confirmed	UniProt:Q9UAW6	protein_id:CCD68
   #    score  bias  c-Evalue  i-Evalue hmmfrom  hmm to    alifrom  ali to    envfrom  env to     acc
 ---   ------ ----- --------- --------- ------- -------    ------- -------    ------- -------    ----
   1 !   56.5   0.0   8.3e-17   3.5e-15      47     321 ..      22     313 ..       8     321 .. 0.68
   2 !   84.0   0.0   3.7e-25   1.6e-23      38     241 ..     323     536 ..     317     598 .. 0.81

  Alignments for each domain:
  == domain 1    score: 56.5 bits;  conditional E-value: 8.3e-17
  Pka-C1-PB_FBpp0079448-aln  47 eriktlgtgsfgrvmivqhkptke.yyamkildkqkvvklkqvehtlnekrilqais...fpflvslkfhfkdnsnlymvl.ey 125
                                + ++ l  g++g+v + +     +   a+k +        + veh   e  i + +s       v   + ++  s+ y +l ey
                     DC2.7a  22 NVVRFLSEGTYGQVSLYESSKNPDvKIAVKQISTAG-QSERFVEHIKTEFAIHKGLSkigGHRNVISMMEMRKGSDCYTLLkEY 104
                                566677777777777655433333023333333222.2345677877777665544311134444445677778888876549* PP

  Pka-C1-PB_FBpp0079448-aln 126 vpggemfshlrkvgr.fsephsrfyaaqivlafeylhyldliyrdlkpenlli.dsqg.....ylkvtdfgfakr..vkgrtwt 200
                                  gg++f +l   g  +se     +  q++  ++++h  ++++rd+k enll+  s+       lk++dfg+a    v g    
                     DC2.7a 105 ADGGDLFKKLETEGEqYSENAQ-CFFKQLISGLKFIHEHEIVHRDIKLENLLLmKSKSnlvpdTLKIADFGLATEymVDGEELM 187
                                ***********99962666655.5557999********************875266652222268*******975338999877 PP

  Pka-C1-PB_FBpp0079448-aln 201 l...cgtpeylapeiilskgynk.avdwwalgvlvyem.aagyppffadqpiqiyekivsgkvrfpshfgsdlkd....llrnl 275
                                l   cg+p y ape+   +g+     d w+ gv++  m +ag p   a +    y   +  k r    +  d+ d    llr++
                     DC2.7a 188 LvdnCGSPPYAAPEVYSKQGHRGpPTDVWSSGVILMAMlTAGLPWDCAHRKDVDYAAWIDKKFRTDNLW-NDISDralaLLRKI 270
                                6666***********99999875269******9988774799999999999999999999999987644.44544222278888 PP

  Pka-C1-PB_FBpp0079448-aln 276 lqvdltkrygnlkagvndikghkwfas..tdwiavfqkkieapfiprc 321
                                l v++++r       +++i+++ wf+   +  ia  +    + +ip+ 
                     DC2.7a 271 LCVNVSERV-----SIEQIEADPWFTFdyAKRIASQKPSARSCYIPKT 313
                                888888775.....5788888888764113445544445556666665 PP

  == domain 2    score: 84.0 bits;  conditional E-value: 3.7e-25
  Pka-C1-PB_FBpp0079448-aln  38 tntaalddferiktlgtgsfgrvmivqhkp.tkeyyamkildkqkvvklkqvehtlnekril.qaisfpfl.vslkfh.fkd.n 116
                                t  a+ + ++ +  lg g+fg+v++++ ++   e  amk ++     +++q+   ++++ il + +s p     ++f  ++   
                     DC2.7a 323 TPPASTEKYQVLGLLGKGTFGKVLLIELESlPGEAVAMKEIEASG-EHVEQITLNVKKEYILtKRLSAPGHeNVIRFLsIRTmP 405
                                4557889999999***********99987626899****998654.45667666665555652456777541344553134314 PP

  Pka-C1-PB_FBpp0079448-aln 117 snlymvleyvpggemfshlrkvgrfsephsrfyaaqivlafeylhyldliyrdlkpenllidsqgylkvtdfgfa..krvkgr. 197
                                 + ++++ey  gg++f ++    r++  +++ y  q++  + y+h   + +rd+kpenl++   g lk+tdfg+   + +kg  
                     DC2.7a 406 EHYFLIMEYADGGDLFDKISSEYRLTSSQAHGYFKQLIAGLRYIHSKGVTHRDIKPENLMLTKAGVLKITDFGLGtlHIIKGEe 489
                                567799******************************************************************986225688872 PP

  Pka-C1-PB_FBpp0079448-aln 198 ..twtlcgtpeylapeiilskgynk.avdwwalgvlvyemaagyppf 241
                                    t cgtp+y ape+++ + y    vd w+ gv++ +m +g+ p+
                     DC2.7a 490 slMDTRCGTPQYAAPEVLVGNQYRGpPVDIWSAGVVLINMLTGHSPW 536
                                224699*****************8537*****************997 PP

>> W03G1.6b  CE40474	WBGene00021012	locus:pig-1	status:Partially_confirmed	UniProt:A7WK48	protein_id:CCD69088.1
   #    score  bias  c-Evalue  i-Evalue hmmfrom  hmm to    alifrom  ali to    envfrom  env to     acc
 ---   ------ ----- --------- --------- ------- -------    ------- -------    ------- -------    ----
   1 !  137.5   0.2   2.1e-41   8.7e-40      50     313 ..      15     283 ..       4     305 .. 0.88

  Alignments for each domain:
  == domain 1    score: 137.5 bits;  conditional E-value: 2.1e-41
  Pka-C1-PB_FBpp0079448-aln  50 ktlgtgsfgrvmivqhkptkeyyamkildkqkvv.klkqvehtlnekrilqaisfpflvslkfhfkdnsnlymvleyvpggemf 132
                                  lg+g fg+v +  h  t++  a+ki+dk+++   l +v+    e   l+ +s   +  l ++++ + ++++v+ey  ggemf
                   W03G1.6b  15 DELGSGGFGKVRLATHLLTNQKVAIKIIDKKQLGhDLPRVQT---EMDALRNLSHQNICRLYHYIETEDKFFIVMEYCSGGEMF 95 
                                469**************************9887514666665...5566777788888888888888999************** PP

  Pka-C1-PB_FBpp0079448-aln 133 shlrkvgrfsephsrfyaaqivlafeylhyldliyrdlkpenllidsqgylkvtdfgf.akrvkgrt.....wtlcgtpeylap 210
                                 ++ +  r+ e  +r +  q+v a+ ++h     +rdlkpenll+  + +lk+ dfg+ ak  kgr       t cg+p y ap
                   W03G1.6b  96 DYIVRKERLEESEARHFFRQLVSAIAFVHSQGYAHRDLKPENLLLTEDLHLKLIDFGLcAKTEKGRIdkhnlDTCCGSPAYAAP 179
                                *********************************************************847888999633333589********* PP

  Pka-C1-PB_FBpp0079448-aln 211 eiilskgyn.kavdwwalgvlvyemaagyppffadqpiqiyekivsgkvrfpshfgsdlkdllrnllqvdltkrygnlkagvnd 293
                                e+i    y+ +  d w++g+l+y +  g  pf  d+   +y+ki sg    p  +    k+llr++lqv   +r    k    d
                   W03G1.6b 180 ELIQGLQYKgNEADVWSMGILLYTLLVGALPFEDDNMQIMYKKIQSGCFYEPEFLSPLSKQLLRAMLQVVPERRISVKKLLEHD 263
                                ***9999973568******************998888888********99999998889*****************999999** PP

  Pka-C1-PB_FBpp0079448-aln 294 ikghkwfastdwiavfqkki 313
                                  +hk+     w ++++k+ 
                   W03G1.6b 264 WLNHKYTQPVKWNTIYDKNF 283
                                ****************9975 PP

>> W03G1.6a  CE40473	WBGene00021012	locus:pig-1	protein kinase	status:Confirmed	UniProt:A7WK47	protein_id:CCD69087.1
   #    score  bias  c-Evalue  i-Evalue hmmfrom  hmm to    alifrom  ali to    envfrom  env to     acc
 ---   ------ ----- --------- --------- ------- -------    ------- -------    ------- -------    ----
   1 !  137.4   0.2   2.1e-41   8.8e-40      50     313 ..      15     283 ..       4     305 .. 0.88

  Alignments for each domain:
  == domain 1    score: 137.4 bits;  conditional E-value: 2.1e-41
  Pka-C1-PB_FBpp0079448-aln  50 ktlgtgsfgrvmivqhkptkeyyamkildkqkvv.klkqvehtlnekrilqaisfpflvslkfhfkdnsnlymvleyvpggemf 132
                                  lg+g fg+v +  h  t++  a+ki+dk+++   l +v+    e   l+ +s   +  l ++++ + ++++v+ey  ggemf
                   W03G1.6a  15 DELGSGGFGKVRLATHLLTNQKVAIKIIDKKQLGhDLPRVQT---EMDALRNLSHQNICRLYHYIETEDKFFIVMEYCSGGEMF 95 
                                469**************************9887514666665...5566777788888888888888999************** PP

  Pka-C1-PB_FBpp0079448-aln 133 shlrkvgrfsephsrfyaaqivlafeylhyldliyrdlkpenllidsqgylkvtdfgf.akrvkgrt.....wtlcgtpeylap 210
                                 ++ +  r+ e  +r +  q+v a+ ++h     +rdlkpenll+  + +lk+ dfg+ ak  kgr       t cg+p y ap
                   W03G1.6a  96 DYIVRKERLEESEARHFFRQLVSAIAFVHSQGYAHRDLKPENLLLTEDLHLKLIDFGLcAKTEKGRIdkhnlDTCCGSPAYAAP 179
                                *********************************************************847888999633333589********* PP

  Pka-C1-PB_FBpp0079448-aln 211 eiilskgyn.kavdwwalgvlvyemaagyppffadqpiqiyekivsgkvrfpshfgsdlkdllrnllqvdltkrygnlkagvnd 293
                                e+i    y+ +  d w++g+l+y +  g  pf  d+   +y+ki sg    p  +    k+llr++lqv   +r    k    d
                   W03G1.6a 180 ELIQGLQYKgNEADVWSMGILLYTLLVGALPFEDDNMQIMYKKIQSGCFYEPEFLSPLSKQLLRAMLQVVPERRISVKKLLEHD 263
                                ***9999973568******************998888888********99999998889*****************999999** PP

  Pka-C1-PB_FBpp0079448-aln 294 ikghkwfastdwiavfqkki 313
                                  +hk+     w ++++k+ 
                   W03G1.6a 264 WLNHKYTQPVKWNTIYDKNF 283
                                ****************9975 PP

>> K11E8.1k  CE28060	WBGene00006779	locus:unc-43	Ca2+\/calmodulin-dependent protein kinase	status:Confirmed	UniProt:O623
   #    score  bias  c-Evalue  i-Evalue hmmfrom  hmm to    alifrom  ali to    envfrom  env to     acc
 ---   ------ ----- --------- --------- ------- -------    ------- -------    ------- -------    ----
   1 !  135.4   0.0     9e-41   3.8e-39      41     286 ..       7     260 ..       2     281 .. 0.90

  Alignments for each domain:
  == domain 1    score: 135.4 bits;  conditional E-value: 9e-41
  Pka-C1-PB_FBpp0079448-aln  41 aalddferiktlgtgsfgrvmivqhkptkeyyamkildkqkvvklkqvehtlnekrilqaisfpflvslkfhfkdnsnlymvle 124
                                   d+++  + lg g+f  v    hk+t   +a ki++ +k+   ++ ++   e ri + ++ p +v l+  ++++s  y+v++
                   K11E8.1k   7 KFSDNYDVKEELGKGAFSVVRRCVHKTTGLEFAAKIINTKKLS-ARDFQKLEREARICRKLQHPNIVRLHDSIQEESFHYLVFD 89 
                                45678888899**************************998865.678888999******************************* PP

  Pka-C1-PB_FBpp0079448-aln 125 yvpggemfshlrkvgrfsephsrfyaaqivlafeylhyldliyrdlkpenllidsqg...ylkvtdfgfakrvkg.rtwt.lcg 203
                                 v gge+f  +     +se  +     qi+ ++ y h   +++rdlkpenll+ s+     +k++dfg+a  v+   +w  ++g
                   K11E8.1k  90 LVTGGELFEDIVAREFYSEADASHCIQQILESIAYCHSNGIVHRDLKPENLLLASKAkgaAVKLADFGLAIEVNDsEAWHgFAG 173
                                *****************************************************997522369*********997526785389* PP

  Pka-C1-PB_FBpp0079448-aln 204 tpeylapeiilskgynkavdwwalgvlvyemaagyppffadqpiqiyekivsgkvrfps....hfgsdlkdllrnllqvdltkr 283
                                tp yl+pe++    y k vd wa gv++y +  gyppf+ ++  ++y +i +g   +ps     +  + k l+ ++l v+  kr
                   K11E8.1k 174 TPGYLSPEVLKKDPYSKPVDIWACGVILYILLVGYPPFWDEDQHRLYAQIKAGAYDYPSpewdTVTPEAKSLIDSMLTVNPKKR 257
                                **********************************************************94433467799999999999999999 PP

  Pka-C1-PB_FBpp0079448-aln 284 ygn 286
                                   
                   K11E8.1k 258 ITA 260
                                765 PP

>> K11E8.1l  CE28061	WBGene00006779	locus:unc-43	Ca2+\/calmodulin-dependent protein kinase	status:Confirmed	UniProt:O623
   #    score  bias  c-Evalue  i-Evalue hmmfrom  hmm to    alifrom  ali to    envfrom  env to     acc
 ---   ------ ----- --------- --------- ------- -------    ------- -------    ------- -------    ----
   1 !  135.4   0.0     9e-41   3.8e-39      41     286 ..       7     260 ..       2     281 .. 0.90

  Alignments for each domain:
  == domain 1    score: 135.4 bits;  conditional E-value: 9e-41
  Pka-C1-PB_FBpp0079448-aln  41 aalddferiktlgtgsfgrvmivqhkptkeyyamkildkqkvvklkqvehtlnekrilqaisfpflvslkfhfkdnsnlymvle 124
                                   d+++  + lg g+f  v    hk+t   +a ki++ +k+   ++ ++   e ri + ++ p +v l+  ++++s  y+v++
                   K11E8.1l   7 KFSDNYDVKEELGKGAFSVVRRCVHKTTGLEFAAKIINTKKLS-ARDFQKLEREARICRKLQHPNIVRLHDSIQEESFHYLVFD 89 
                                45678888899**************************998865.678888999******************************* PP

  Pka-C1-PB_FBpp0079448-aln 125 yvpggemfshlrkvgrfsephsrfyaaqivlafeylhyldliyrdlkpenllidsqg...ylkvtdfgfakrvkg.rtwt.lcg 203
                                 v gge+f  +     +se  +     qi+ ++ y h   +++rdlkpenll+ s+     +k++dfg+a  v+   +w  ++g
                   K11E8.1l  90 LVTGGELFEDIVAREFYSEADASHCIQQILESIAYCHSNGIVHRDLKPENLLLASKAkgaAVKLADFGLAIEVNDsEAWHgFAG 173
                                *****************************************************997522369*********997526785389* PP

  Pka-C1-PB_FBpp0079448-aln 204 tpeylapeiilskgynkavdwwalgvlvyemaagyppffadqpiqiyekivsgkvrfps....hfgsdlkdllrnllqvdltkr 283
                                tp yl+pe++    y k vd wa gv++y +  gyppf+ ++  ++y +i +g   +ps     +  + k l+ ++l v+  kr
                   K11E8.1l 174 TPGYLSPEVLKKDPYSKPVDIWACGVILYILLVGYPPFWDEDQHRLYAQIKAGAYDYPSpewdTVTPEAKSLIDSMLTVNPKKR 257
                                **********************************************************94433467799999999999999999 PP

  Pka-C1-PB_FBpp0079448-aln 284 ygn 286
                                   
                   K11E8.1l 258 ITA 260
                                765 PP

>> K11E8.1i  CE28059	WBGene00006779	locus:unc-43	calcium\/calmodulin dependent protein kinase	status:Confirmed	UniProt:O
   #    score  bias  c-Evalue  i-Evalue hmmfrom  hmm to    alifrom  ali to    envfrom  env to     acc
 ---   ------ ----- --------- --------- ------- -------    ------- -------    ------- -------    ----
   1 !  134.6   0.0   1.5e-40   6.2e-39      41     286 ..       7     260 ..       2     282 .. 0.90

  Alignments for each domain:
  == domain 1    score: 134.6 bits;  conditional E-value: 1.5e-40
  Pka-C1-PB_FBpp0079448-aln  41 aalddferiktlgtgsfgrvmivqhkptkeyyamkildkqkvvklkqvehtlnekrilqaisfpflvslkfhfkdnsnlymvle 124
                                   d+++  + lg g+f  v    hk+t   +a ki++ +k+   ++ ++   e ri + ++ p +v l+  ++++s  y+v++
                   K11E8.1i   7 KFSDNYDVKEELGKGAFSVVRRCVHKTTGLEFAAKIINTKKLS-ARDFQKLEREARICRKLQHPNIVRLHDSIQEESFHYLVFD 89 
                                45678888899**************************998865.678888999******************************* PP

  Pka-C1-PB_FBpp0079448-aln 125 yvpggemfshlrkvgrfsephsrfyaaqivlafeylhyldliyrdlkpenllidsqg...ylkvtdfgfakrvkg.rtwt.lcg 203
                                 v gge+f  +     +se  +     qi+ ++ y h   +++rdlkpenll+ s+     +k++dfg+a  v+   +w  ++g
                   K11E8.1i  90 LVTGGELFEDIVAREFYSEADASHCIQQILESIAYCHSNGIVHRDLKPENLLLASKAkgaAVKLADFGLAIEVNDsEAWHgFAG 173
                                *****************************************************997522369*********997526785389* PP

  Pka-C1-PB_FBpp0079448-aln 204 tpeylapeiilskgynkavdwwalgvlvyemaagyppffadqpiqiyekivsgkvrfps....hfgsdlkdllrnllqvdltkr 283
                                tp yl+pe++    y k vd wa gv++y +  gyppf+ ++  ++y +i +g   +ps     +  + k l+ ++l v+  kr
                   K11E8.1i 174 TPGYLSPEVLKKDPYSKPVDIWACGVILYILLVGYPPFWDEDQHRLYAQIKAGAYDYPSpewdTVTPEAKSLIDSMLTVNPKKR 257
                                **********************************************************94433467799999999999999999 PP

  Pka-C1-PB_FBpp0079448-aln 284 ygn 286
                                   
                   K11E8.1i 258 ITA 260
                                765 PP

>> K11E8.1d  CE28054	WBGene00006779	locus:unc-43	Ca2+\/calmodulin-dependent protein kinase	status:Confirmed	UniProt:O623
   #    score  bias  c-Evalue  i-Evalue hmmfrom  hmm to    alifrom  ali to    envfrom  env to     acc
 ---   ------ ----- --------- --------- ------- -------    ------- -------    ------- -------    ----
   1 !  133.3   0.0   3.9e-40   1.6e-38      41     286 ..       7     260 ..       2     281 .. 0.90

  Alignments for each domain:
  == domain 1    score: 133.3 bits;  conditional E-value: 3.9e-40
  Pka-C1-PB_FBpp0079448-aln  41 aalddferiktlgtgsfgrvmivqhkptkeyyamkildkqkvvklkqvehtlnekrilqaisfpflvslkfhfkdnsnlymvle 124
                                   d+++  + lg g+f  v    hk+t   +a ki++ +k+   ++ ++   e ri + ++ p +v l+  ++++s  y+v++
                   K11E8.1d   7 KFSDNYDVKEELGKGAFSVVRRCVHKTTGLEFAAKIINTKKLS-ARDFQKLEREARICRKLQHPNIVRLHDSIQEESFHYLVFD 89 
                                45678888899**************************998865.678888999******************************* PP

  Pka-C1-PB_FBpp0079448-aln 125 yvpggemfshlrkvgrfsephsrfyaaqivlafeylhyldliyrdlkpenllidsqg...ylkvtdfgfakrvkg.rtwt.lcg 203
                                 v gge+f  +     +se  +     qi+ ++ y h   +++rdlkpenll+ s+     +k++dfg+a  v+   +w  ++g
                   K11E8.1d  90 LVTGGELFEDIVAREFYSEADASHCIQQILESIAYCHSNGIVHRDLKPENLLLASKAkgaAVKLADFGLAIEVNDsEAWHgFAG 173
                                *****************************************************997522369*********997526785389* PP

  Pka-C1-PB_FBpp0079448-aln 204 tpeylapeiilskgynkavdwwalgvlvyemaagyppffadqpiqiyekivsgkvrfps....hfgsdlkdllrnllqvdltkr 283
                                tp yl+pe++    y k vd wa gv++y +  gyppf+ ++  ++y +i +g   +ps     +  + k l+ ++l v+  kr
                   K11E8.1d 174 TPGYLSPEVLKKDPYSKPVDIWACGVILYILLVGYPPFWDEDQHRLYAQIKAGAYDYPSpewdTVTPEAKSLIDSMLTVNPKKR 257
                                **********************************************************94433467789999999999999999 PP

  Pka-C1-PB_FBpp0079448-aln 284 ygn 286
                                   
                   K11E8.1d 258 ITA 260
                                765 PP

>> K11E8.1f  CE28056	WBGene00006779	locus:unc-43	Ca2+\/calmodulin-dependent protein kinase	status:Confirmed	UniProt:O623
   #    score  bias  c-Evalue  i-Evalue hmmfrom  hmm to    alifrom  ali to    envfrom  env to     acc
 ---   ------ ----- --------- --------- ------- -------    ------- -------    ------- -------    ----
   1 !  133.0   0.0   4.7e-40     2e-38      41     286 ..       7     260 ..       2     280 .. 0.90

  Alignments for each domain:
  == domain 1    score: 133.0 bits;  conditional E-value: 4.7e-40
  Pka-C1-PB_FBpp0079448-aln  41 aalddferiktlgtgsfgrvmivqhkptkeyyamkildkqkvvklkqvehtlnekrilqaisfpflvslkfhfkdnsnlymvle 124
                                   d+++  + lg g+f  v    hk+t   +a ki++ +k+   ++ ++   e ri + ++ p +v l+  ++++s  y+v++
                   K11E8.1f   7 KFSDNYDVKEELGKGAFSVVRRCVHKTTGLEFAAKIINTKKLS-ARDFQKLEREARICRKLQHPNIVRLHDSIQEESFHYLVFD 89 
                                45678888899**************************998865.678888999******************************* PP

  Pka-C1-PB_FBpp0079448-aln 125 yvpggemfshlrkvgrfsephsrfyaaqivlafeylhyldliyrdlkpenllidsqg...ylkvtdfgfakrvkg.rtwt.lcg 203
                                 v gge+f  +     +se  +     qi+ ++ y h   +++rdlkpenll+ s+     +k++dfg+a  v+   +w  ++g
                   K11E8.1f  90 LVTGGELFEDIVAREFYSEADASHCIQQILESIAYCHSNGIVHRDLKPENLLLASKAkgaAVKLADFGLAIEVNDsEAWHgFAG 173
                                *****************************************************997522369*********997526785389* PP

  Pka-C1-PB_FBpp0079448-aln 204 tpeylapeiilskgynkavdwwalgvlvyemaagyppffadqpiqiyekivsgkvrfps....hfgsdlkdllrnllqvdltkr 283
                                tp yl+pe++    y k vd wa gv++y +  gyppf+ ++  ++y +i +g   +ps     +  + k l+ ++l v+  kr
                   K11E8.1f 174 TPGYLSPEVLKKDPYSKPVDIWACGVILYILLVGYPPFWDEDQHRLYAQIKAGAYDYPSpewdTVTPEAKSLIDSMLTVNPKKR 257
                                **********************************************************94433467789999999999999999 PP

  Pka-C1-PB_FBpp0079448-aln 284 ygn 286
                                   
                   K11E8.1f 258 ITA 260
                                765 PP

>> K11E8.1g  CE28057	WBGene00006779	locus:unc-43	Ca2+\/calmodulin-dependent protein kinase	status:Confirmed	UniProt:O623
   #    score  bias  c-Evalue  i-Evalue hmmfrom  hmm to    alifrom  ali to    envfrom  env to     acc
 ---   ------ ----- --------- --------- ------- -------    ------- -------    ------- -------    ----
   1 !  133.0   0.0   4.7e-40     2e-38      41     286 ..       7     260 ..       2     281 .. 0.90

  Alignments for each domain:
  == domain 1    score: 133.0 bits;  conditional E-value: 4.7e-40
  Pka-C1-PB_FBpp0079448-aln  41 aalddferiktlgtgsfgrvmivqhkptkeyyamkildkqkvvklkqvehtlnekrilqaisfpflvslkfhfkdnsnlymvle 124
                                   d+++  + lg g+f  v    hk+t   +a ki++ +k+   ++ ++   e ri + ++ p +v l+  ++++s  y+v++
                   K11E8.1g   7 KFSDNYDVKEELGKGAFSVVRRCVHKTTGLEFAAKIINTKKLS-ARDFQKLEREARICRKLQHPNIVRLHDSIQEESFHYLVFD 89 
                                45678888899**************************998865.678888999******************************* PP

  Pka-C1-PB_FBpp0079448-aln 125 yvpggemfshlrkvgrfsephsrfyaaqivlafeylhyldliyrdlkpenllidsqg...ylkvtdfgfakrvkg.rtwt.lcg 203
                                 v gge+f  +     +se  +     qi+ ++ y h   +++rdlkpenll+ s+     +k++dfg+a  v+   +w  ++g
                   K11E8.1g  90 LVTGGELFEDIVAREFYSEADASHCIQQILESIAYCHSNGIVHRDLKPENLLLASKAkgaAVKLADFGLAIEVNDsEAWHgFAG 173
                                *****************************************************997522369*********997526785389* PP

  Pka-C1-PB_FBpp0079448-aln 204 tpeylapeiilskgynkavdwwalgvlvyemaagyppffadqpiqiyekivsgkvrfps....hfgsdlkdllrnllqvdltkr 283
                                tp yl+pe++    y k vd wa gv++y +  gyppf+ ++  ++y +i +g   +ps     +  + k l+ ++l v+  kr
                   K11E8.1g 174 TPGYLSPEVLKKDPYSKPVDIWACGVILYILLVGYPPFWDEDQHRLYAQIKAGAYDYPSpewdTVTPEAKSLIDSMLTVNPKKR 257
                                **********************************************************94433467789999999999999999 PP

  Pka-C1-PB_FBpp0079448-aln 284 ygn 286
                                   
                   K11E8.1g 258 ITA 260
                                765 PP

>> K11E8.1e  CE28055	WBGene00006779	locus:unc-43	Ca2+\/calmodulin-dependent protein kinase	status:Confirmed	UniProt:O623
   #    score  bias  c-Evalue  i-Evalue hmmfrom  hmm to    alifrom  ali to    envfrom  env to     acc
 ---   ------ ----- --------- --------- ------- -------    ------- -------    ------- -------    ----
   1 !  132.9   0.0     5e-40   2.1e-38      41     286 ..       7     260 ..       2     281 .. 0.90

  Alignments for each domain:
  == domain 1    score: 132.9 bits;  conditional E-value: 5e-40
  Pka-C1-PB_FBpp0079448-aln  41 aalddferiktlgtgsfgrvmivqhkptkeyyamkildkqkvvklkqvehtlnekrilqaisfpflvslkfhfkdnsnlymvle 124
                                   d+++  + lg g+f  v    hk+t   +a ki++ +k+   ++ ++   e ri + ++ p +v l+  ++++s  y+v++
                   K11E8.1e   7 KFSDNYDVKEELGKGAFSVVRRCVHKTTGLEFAAKIINTKKLS-ARDFQKLEREARICRKLQHPNIVRLHDSIQEESFHYLVFD 89 
                                45678888899**************************998865.678888999******************************* PP

  Pka-C1-PB_FBpp0079448-aln 125 yvpggemfshlrkvgrfsephsrfyaaqivlafeylhyldliyrdlkpenllidsqg...ylkvtdfgfakrvkg.rtwt.lcg 203
                                 v gge+f  +     +se  +     qi+ ++ y h   +++rdlkpenll+ s+     +k++dfg+a  v+   +w  ++g
                   K11E8.1e  90 LVTGGELFEDIVAREFYSEADASHCIQQILESIAYCHSNGIVHRDLKPENLLLASKAkgaAVKLADFGLAIEVNDsEAWHgFAG 173
                                *****************************************************997522369*********997526785389* PP

  Pka-C1-PB_FBpp0079448-aln 204 tpeylapeiilskgynkavdwwalgvlvyemaagyppffadqpiqiyekivsgkvrfps....hfgsdlkdllrnllqvdltkr 283
                                tp yl+pe++    y k vd wa gv++y +  gyppf+ ++  ++y +i +g   +ps     +  + k l+ ++l v+  kr
                   K11E8.1e 174 TPGYLSPEVLKKDPYSKPVDIWACGVILYILLVGYPPFWDEDQHRLYAQIKAGAYDYPSpewdTVTPEAKSLIDSMLTVNPKKR 257
                                **********************************************************94433467789999999999999999 PP

  Pka-C1-PB_FBpp0079448-aln 284 ygn 286
                                   
                   K11E8.1e 258 ITA 260
                                765 PP

>> K11E8.1h  CE28058	WBGene00006779	locus:unc-43	Ca2+\/calmodulin-dependent protein kinase	status:Confirmed	UniProt:O623
   #    score  bias  c-Evalue  i-Evalue hmmfrom  hmm to    alifrom  ali to    envfrom  env to     acc
 ---   ------ ----- --------- --------- ------- -------    ------- -------    ------- -------    ----
   1 !  132.7   0.0   5.9e-40   2.5e-38      41     286 ..       7     260 ..       2     281 .. 0.90

  Alignments for each domain:
  == domain 1    score: 132.7 bits;  conditional E-value: 5.9e-40
  Pka-C1-PB_FBpp0079448-aln  41 aalddferiktlgtgsfgrvmivqhkptkeyyamkildkqkvvklkqvehtlnekrilqaisfpflvslkfhfkdnsnlymvle 124
                                   d+++  + lg g+f  v    hk+t   +a ki++ +k+   ++ ++   e ri + ++ p +v l+  ++++s  y+v++
                   K11E8.1h   7 KFSDNYDVKEELGKGAFSVVRRCVHKTTGLEFAAKIINTKKLS-ARDFQKLEREARICRKLQHPNIVRLHDSIQEESFHYLVFD 89 
                                45678888899**************************998865.678888999******************************* PP

  Pka-C1-PB_FBpp0079448-aln 125 yvpggemfshlrkvgrfsephsrfyaaqivlafeylhyldliyrdlkpenllidsqg...ylkvtdfgfakrvkg.rtwt.lcg 203
                                 v gge+f  +     +se  +     qi+ ++ y h   +++rdlkpenll+ s+     +k++dfg+a  v+   +w  ++g
                   K11E8.1h  90 LVTGGELFEDIVAREFYSEADASHCIQQILESIAYCHSNGIVHRDLKPENLLLASKAkgaAVKLADFGLAIEVNDsEAWHgFAG 173
                                *****************************************************997522369*********997526785389* PP

  Pka-C1-PB_FBpp0079448-aln 204 tpeylapeiilskgynkavdwwalgvlvyemaagyppffadqpiqiyekivsgkvrfps....hfgsdlkdllrnllqvdltkr 283
                                tp yl+pe++    y k vd wa gv++y +  gyppf+ ++  ++y +i +g   +ps     +  + k l+ ++l v+  kr
                   K11E8.1h 174 TPGYLSPEVLKKDPYSKPVDIWACGVILYILLVGYPPFWDEDQHRLYAQIKAGAYDYPSpewdTVTPEAKSLIDSMLTVNPKKR 257
                                **********************************************************94433467789999999999999999 PP

  Pka-C1-PB_FBpp0079448-aln 284 ygn 286
                                   
                   K11E8.1h 258 ITA 260
                                765 PP

>> K11E8.1r  CE45912	WBGene00006779	locus:unc-43	status:Partially_confirmed	protein_id:CCA65655.1
   #    score  bias  c-Evalue  i-Evalue hmmfrom  hmm to    alifrom  ali to    envfrom  env to     acc
 ---   ------ ----- --------- --------- ------- -------    ------- -------    ------- -------    ----
   1 !  132.6   0.0   6.4e-40   2.7e-38      39     286 ..     115     370 ..     102     390 .. 0.89

  Alignments for each domain:
  == domain 1    score: 132.6 bits;  conditional E-value: 6.4e-40
  Pka-C1-PB_FBpp0079448-aln  39 ntaalddferiktlgtgsfgrvmivqhkptkeyyamkildkqkvvklkqvehtlnekrilqaisfpflvslkfhfkdnsnlymv 122
                                 t   d+++  + lg g+f  v    hk+t   +a ki++ +k+   ++ ++   e ri + ++ p +v l+  ++++s  y+v
                   K11E8.1r 115 STKFSDNYDVKEELGKGAFSVVRRCVHKTTGLEFAAKIINTKKLS-ARDFQKLEREARICRKLQHPNIVRLHDSIQEESFHYLV 197
                                4556688999999**************************998865.678888999***************************** PP

  Pka-C1-PB_FBpp0079448-aln 123 leyvpggemfshlrkvgrfsephsrfyaaqivlafeylhyldliyrdlkpenllidsqg...ylkvtdfgfakrvkg.rtwt.l 201
                                ++ v gge+f  +     +se  +     qi+ ++ y h   +++rdlkpenll+ s+     +k++dfg+a  v+   +w  +
                   K11E8.1r 198 FDLVTGGELFEDIVAREFYSEADASHCIQQILESIAYCHSNGIVHRDLKPENLLLASKAkgaAVKLADFGLAIEVNDsEAWHgF 281
                                *******************************************************997522369*********99752678538 PP

  Pka-C1-PB_FBpp0079448-aln 202 cgtpeylapeiilskgynkavdwwalgvlvyemaagyppffadqpiqiyekivsgkvrfps....hfgsdlkdllrnllqvdlt 281
                                +gtp yl+pe++    y k vd wa gv++y +  gyppf+ ++  ++y +i +g   +ps     +  + k l+ ++l v+  
                   K11E8.1r 282 AGTPGYLSPEVLKKDPYSKPVDIWACGVILYILLVGYPPFWDEDQHRLYAQIKAGAYDYPSpewdTVTPEAKSLIDSMLTVNPK 365
                                9***********************************************************944334677899999999999999 PP

  Pka-C1-PB_FBpp0079448-aln 282 krygn 286
                                kr   
                   K11E8.1r 366 KRITA 370
                                99765 PP

>> Y71F9B.7  CE22877	WBGene00004043	locus:plk-2	status:Confirmed	UniProt:Q9N2L7	protein_id:CCD70415.1
   #    score  bias  c-Evalue  i-Evalue hmmfrom  hmm to    alifrom  ali to    envfrom  env to     acc
 ---   ------ ----- --------- --------- ------- -------    ------- -------    ------- -------    ----
   1 !  130.1   0.0   3.7e-39   1.5e-37      46     277 ..      36     269 ..      17     285 .. 0.94

  Alignments for each domain:
  == domain 1    score: 130.1 bits;  conditional E-value: 3.7e-39
  Pka-C1-PB_FBpp0079448-aln  46 feriktlgtgsfgrvmivqhkptkeyyamkildkqkvvklkqvehtlnekrilqaisfpflvslkfhfkdnsnlymvleyvpgg 129
                                +e+ k lg g f +   ++ k+t e +a k++ k  ++k  q ++  +e +i + ++   +v l + f+d+sn+y+ le  p  
                   Y71F9B.7  36 YEKGKFLGKGGFAHCYELRNKSTGELFAGKVVPKALLIKQYQRDKMAQEVQIHRNLQHRNVVKLYHFFEDKSNVYITLELCPRR 119
                                78999******************************************************************************9 PP

  Pka-C1-PB_FBpp0079448-aln 130 emfshlrkvgrfsephsrfyaaqivlafeylhyldliyrdlkpenllidsqgylkvtdfgfakrvk..grtwtlcgtpeylape 211
                                 ++   ++   ++ep +r+++ qiv  + ylh l +++rdlk  nl+++ +  +k+ dfg+a       r  tlcgtp+y+ape
                   Y71F9B.7 120 SLMELHKRRKAVTEPEARYFTYQIVEGVLYLHNLKIVHRDLKLGNLFLNDELQVKIGDFGLATTCDndERKKTLCGTPNYIAPE 203
                                998877777889**************************************************987522799************* PP

  Pka-C1-PB_FBpp0079448-aln 212 iilskgynkavdwwalgvlvyemaagyppffadqpiqiyekivsgkvrfpshfgsdlkdllrnllq 277
                                ++   g+   vd wa+g ++y +  g+ppf +    + y +i   +  +p+   +   +l+r ll+
                   Y71F9B.7 204 VLNKIGHSFEVDLWAIGCILYILLFGHPPFESKSLEETYSRIKNNNYVIPTSASAAASQLIRVLLD 269
                                ***************************************************999999999999986 PP

>> Y50D7A.3a  CE32982	WBGene00021753	status:Partially_confirmed	UniProt:Q9N3L4	protein_id:CCD73789.1
   #    score  bias  c-Evalue  i-Evalue hmmfrom  hmm to    alifrom  ali to    envfrom  env to     acc
 ---   ------ ----- --------- --------- ------- -------    ------- -------    ------- -------    ----
   1 !  129.1   0.0   7.3e-39   3.1e-37      44     285 ..      29     288 ..       5     298 .. 0.85

  Alignments for each domain:
  == domain 1    score: 129.1 bits;  conditional E-value: 7.3e-39
  Pka-C1-PB_FBpp0079448-aln  44 ddferiktlgtgsfgrvmivqhkptkeyyamkild....kqkvvklkq.vehtlnekrilqais.fpflvslkfhfkdnsnlym 121
                                  +e  + lg g    v     k + +++a+ki+d    kq   + k+ +e t+ e  il+ +s  p ++ ++  ++  s l+ 
                  Y50D7A.3a  29 AAYESKEVLGRGLASTVRRCIEKGSGQHFAVKIVDisteKQSENEAKRlLEETISEVEILRQLSgHPSIIKIHDFYQTPSFLFA 112
                                457778899999999999999************986555677666665379*********887648****************** PP

  Pka-C1-PB_FBpp0079448-aln 122 vleyvpggemfshlrkvgrfsephsrfyaaqivlafeylhyldliyrdlkpenllidsqgylkvtdfgfakrv.kgrt.wtlcg 203
                                v+e  p ge+f  l     +se ++r    q+   +ey+h  d+++rdlk en+l   +  + ++dfgfa r+ +g+    lcg
                  Y50D7A.3a 113 VFEMAPRGELFDVLNSTVTVSEKRARRLMKQLFDGVEYMHARDIVHRDLKLENILCIDEERIVISDFGFATRIpRGKKlRDLCG 196
                                ******************************************************99999999**********966765268*** PP

  Pka-C1-PB_FBpp0079448-aln 204 tpeylapeiilskgynka......vdwwalgvlvyemaagyppffadqpiqiyekivsgkvrfp....shfgsdlkdllrnllq 277
                                tp ylape i  + y++a      vd walgv++y + ag  pf+  + + +   i  gk  f     + + ++ k+l+ +llq
                  Y50D7A.3a 197 TPGYLAPETIRCQWYDNAegysleVDEWALGVIMYTLLAGCAPFYHRKQLMMLRLIQQGKFEFRneqwANITAEAKNLITQLLQ 280
                                **********876544433333339************************************99722224578899********* PP

  Pka-C1-PB_FBpp0079448-aln 278 vdltkryg 285
                                vd tkr  
                  Y50D7A.3a 281 VDATKRIS 288
                                ******86 PP

>> F32D8.1  CE41398	WBGene00009326	calcium\/calmodulin dependent protein kinase	status:Partially_confirmed	UniProt:Q1996
   #    score  bias  c-Evalue  i-Evalue hmmfrom  hmm to    alifrom  ali to    envfrom  env to     acc
 ---   ------ ----- --------- --------- ------- -------    ------- -------    ------- -------    ----
   1 !  128.5   0.0   1.1e-38   4.7e-37      45     276 ..      70     303 ..      38     323 .. 0.89

  Alignments for each domain:
  == domain 1    score: 128.5 bits;  conditional E-value: 1.1e-38
  Pka-C1-PB_FBpp0079448-aln  45 dferiktlgtgsfgrvmivqhkptkeyyamkildkqkvvklkqvehtlnekrilqaisfpflvslkfhfkdnsnlymvleyvpg 128
                                ++e    +g g f  v + ++k      a+k ++k+ +    +     ne  +l  i+   ++s+   f  + + ++v+e+   
                    F32D8.1  70 QYEIGAIIGKGNFSSVHLTRRKEDGTKCALKQVEKRAMR--GKCFFVDNEVEMLSLIQHDHIISIIDAFSTENQYFIVFEHAQY 151
                                455556789************************998653..34567789*********************************** PP

  Pka-C1-PB_FBpp0079448-aln 129 gemfshlrkvgrfsephsrfyaaqivlafeylhyldliyrdlkpenllidsqgylkvtdfgfakrvkgrtwtlcgtpeylapei 212
                                g+++  +rk gr+ ep + + + q+  a++ylh  ++++rd+kpenll+  +  +k+ dfg+a ++ g  + +cgtp y ape+
                    F32D8.1 152 GDLYETIRKNGRIEEPDAAIITLQVASALNYLHERNVVHRDVKPENLLLVDKFSVKLCDFGLACHILGPLYRICGTPTYCAPEV 235
                                ************************************************************************************ PP

  Pka-C1-PB_FBpp0079448-aln 213 ilskgynkavdwwalgvlvyemaagyppffadqpiqiyekivsgkvr..fpshfgsdl..kdllrnll 276
                                +   gy    d w+lgv++y m  gy pf a +  ++++ i+  k    +p   g  l  kdl+  l+
                    F32D8.1 236 LRETGYSTRCDIWSLGVVLYVMLVGYAPFRAPDQTRLFKLIMQAKPNldMPEWKGISLkaKDLVSRLM 303
                                ********************************99********99975226888887762247776665 PP

>> F58H12.1  CE28479	WBGene00002210	locus:kin-29	serine\/threonine-protein kinase	status:Confirmed	UniProt:Q21017	protei
   #    score  bias  c-Evalue  i-Evalue hmmfrom  hmm to    alifrom  ali to    envfrom  env to     acc
 ---   ------ ----- --------- --------- ------- -------    ------- -------    ------- -------    ----
   1 !  127.0   0.1   3.2e-38   1.4e-36      48     302 ..      18     269 ..       5     286 .. 0.89

  Alignments for each domain:
  == domain 1    score: 127.0 bits;  conditional E-value: 3.2e-38
  Pka-C1-PB_FBpp0079448-aln  48 riktlgtgsfgrvmivqhkptkeyyamkildkqkvvklkqvehtlnekrilqaisfpflvslkfhfkdnsnlymvleyvpggem 131
                                  +++g g f  v i +hk +k   a+k +d   + +  ++ +   e +i++ i+ p +v     ++ +  ly+v ey   ge+
                   F58H12.1  18 VGRAIGKGNFATVRIARHKIAKTKVAIKSIDVSALDRE-NLIKLEREVKIVKVIDHPHIVKSYEIMRVDNMLYIVSEYCSSGEL 100
                                45689************************998776554.4445567999***********88778888889************* PP

  Pka-C1-PB_FBpp0079448-aln 132 fshlrkvgrfsephsrfyaaqivlafeylhyldliyrdlkpenllidsqgylkvtdfgfakrvkgrt..wtlcgtpeylapeii 213
                                +  l + gr++e  +r + ++   a+ ylh   +++rdlk en+l+  +  +k+ dfgf++   g     t cg+p y ape++
                   F58H12.1 101 YETLIEKGRVAENVARKWFSETASAVAYLHSQGIVHRDLKAENILLGKNSNIKIIDFGFSNFQTGDQllNTWCGSPPYAAPELL 184
                                ************************************************************999997522699************ PP

  Pka-C1-PB_FBpp0079448-aln 214 lskgynk.avdwwalgvlvyemaagyppffadqpiqiyekivsgkvrfpshfgsdlkdllrnllqvdltkrygnlkagvndikg 296
                                l + y+    d w++gvl+y + ag  pf +d   ++   ++sg v++p  +  +  d++r++l ++  kry      ++++ +
                   F58H12.1 185 LGNSYDGmKADIWSMGVLLYILVAGGFPFPSDSVNKLKRSVLSGLVKIPYWVSVECADFIRKMLVLNPGKRYT-----IQNVLQ 263
                                *****96258*************************************************************96.....555666 PP

  Pka-C1-PB_FBpp0079448-aln 297 hkwfas 302
                                h+w+  
                   F58H12.1 264 HRWMHI 269
                                666655 PP

>> T08D2.7  CE28251	WBGene00011612	Forkhead-associated (FHA) domain \; Eukaryotic protein kinase domain	status:Partially
   #    score  bias  c-Evalue  i-Evalue hmmfrom  hmm to    alifrom  ali to    envfrom  env to     acc
 ---   ------ ----- --------- --------- ------- -------    ------- -------    ------- -------    ----
   1 !  127.0   0.0   3.2e-38   1.3e-36      51     307 ..     174     442 ..     161     458 .. 0.83

  Alignments for each domain:
  == domain 1    score: 127.0 bits;  conditional E-value: 3.2e-38
  Pka-C1-PB_FBpp0079448-aln  51 tlgtgsfgrvmivqhkptkeyyamkildkqkvvk....lkqvehtlnekrilqaisfpflvslkfhfkdnsnlymvleyvpgge 130
                                 lg g fg+v++  +k+ +   a+k l+ q   +    + +     ne  +++ +s p +v++   +    + ymv+eyv gge
                    T08D2.7 174 LLGKGGFGKVLLGYKKSDRSVVAIKQLNTQFSTRcsraIAKTRDIQNEVEVMKKLSHPNIVAIYDCITVAKYSYMVIEYVGGGE 257
                                69***************************988762111344566789****************999****************** PP

  Pka-C1-PB_FBpp0079448-aln 131 mfshlr..kvgr..fsephsrfyaaqivlafeylhyldliyrdlkpenllidsq...gylkvtdfgfakrvkgrtwtlcgtpey 207
                                +fs+l   k  +  + e   +++a q++ a+ ylh + + +rd+kpen+l   +     lk+tdfg+ak    r  t cgtp y
                    T08D2.7 258 FFSKLVdsKYNQmgLGESLGKYFAFQLIDAVLYLHSVGICHRDIKPENILCSNKaerCILKLTDFGMAKNSVNRMKTHCGTPSY 341
                                ****9622444422579999******************************986522268************************* PP

  Pka-C1-PB_FBpp0079448-aln 208 lapeiilskg..ynkavdwwalgvlvyemaagyppffad.qpiqiyekivsgkvrfpshfgsdlkdllrnllqvdltkrygnlk 288
                                 apei+  +g  y   vd w+lg +++   +gyppf  +   +++ e++++g+  f  ++   + d  +n++q  lt     ++
                    T08D2.7 342 CAPEIVANQGveYTPKVDIWSLGCVLFITFSGYPPFSEEyTDLKMDEQVLTGRLFFHEQWH-RITDETQNMIQWMLTVEP-LIR 423
                                ********99556778********************98724699*********99988764.678888888888887653.344 PP

  Pka-C1-PB_FBpp0079448-aln 289 agvndikghkwfastdwia 307
                                    ++ + +w+ ++d ++
                    T08D2.7 424 PSAVELMSTQWMKCADCLS 442
                                4455566666666666655 PP

>> T25E12.4d  CE46242	WBGene00012019	locus:dkf-2	status:Partially_confirmed	protein_id:CCD31159.1
   #    score  bias  c-Evalue  i-Evalue hmmfrom  hmm to    alifrom  ali to    envfrom  env to     acc
 ---   ------ ----- --------- --------- ------- -------    ------- -------    ------- -------    ----
   1 !  125.6   0.0   8.6e-38   3.6e-36      50     291 ..     552     800 ..     540     841 .. 0.84

  Alignments for each domain:
  == domain 1    score: 125.6 bits;  conditional E-value: 8.6e-38
  Pka-C1-PB_FBpp0079448-aln  50 ktlgtgsfgrvmivqhkptkeyyamkildkqkvvklkqvehtlnekrilqaisfpflvslkfhfkdnsnlymvleyvpggemfs 133
                                + lg+g fg v    h+   ++ a+k++dk k    k+ +    e +il+ ++ p +v +   ++    +++v+e + g  +  
                  T25E12.4d 552 EVLGSGQFGTVYGGIHRRNGQHVAVKLIDKLKFPPNKE-DLLRAEVQILEKVDHPGVVHFMQMLETTDRIFVVMEKLKGDMLEM 634
                                579*****************************987764.5566899******************************99864444 PP

  Pka-C1-PB_FBpp0079448-aln 134 hl.rkvgrfsephsrfyaaqivlafeylhyldliyrdlkpenllidsqg...ylkvtdfgfakrvkgrtw..tlcgtpeylape 211
                                 l  + gr+se  ++f  aqi+ a+ ylh+l++++ dlkpen+l++s+     +k+ dfgfa+ +  +++  +++gtp ylape
                  T25E12.4d 635 ILsSEKGRLSERTTQFLVAQILEALRYLHHLNIVHCDLKPENILLNSNSdfpQVKLCDFGFARIIGEKSFrrSVVGTPAYLAPE 718
                                442467****************************************9873335899******9997776633799********* PP

  Pka-C1-PB_FBpp0079448-aln 212 iilskgynkavdwwalgvlvyemaagyppffadqpiqiyekivsgkvrfps....hfgsdlkdllrnllqvdltkrygnlkagv 291
                                ++  kg+n+++d w++gv+vy   +g  pf  d+ i   ++i   +  +p      +  +  +++  llqv ++kry   ka  
                  T25E12.4d 719 VLRNKGFNRSLDMWSVGVIVYVSLSGTFPFNEDEDI--NDQIQNAEFMYPPtpwkEISENAIEFINGLLQVKMSKRYTVTKAQS 800
                                ******************************999975..6888888888886111145566678999***********9999864 PP

>> T25E12.4c  CE42507	WBGene00012019	locus:dkf-2	status:Partially_confirmed	UniProt:O45818	protein_id:CAQ35077.1
   #    score  bias  c-Evalue  i-Evalue hmmfrom  hmm to    alifrom  ali to    envfrom  env to     acc
 ---   ------ ----- --------- --------- ------- -------    ------- -------    ------- -------    ----
   1 !  125.5   0.0     9e-38   3.8e-36      50     291 ..     576     824 ..     564     865 .. 0.84

  Alignments for each domain:
  == domain 1    score: 125.5 bits;  conditional E-value: 9e-38
  Pka-C1-PB_FBpp0079448-aln  50 ktlgtgsfgrvmivqhkptkeyyamkildkqkvvklkqvehtlnekrilqaisfpflvslkfhfkdnsnlymvleyvpggemfs 133
                                + lg+g fg v    h+   ++ a+k++dk k    k+ +    e +il+ ++ p +v +   ++    +++v+e + g  +  
                  T25E12.4c 576 EVLGSGQFGTVYGGIHRRNGQHVAVKLIDKLKFPPNKE-DLLRAEVQILEKVDHPGVVHFMQMLETTDRIFVVMEKLKGDMLEM 658
                                579*****************************987764.5566899******************************99864444 PP

  Pka-C1-PB_FBpp0079448-aln 134 hl.rkvgrfsephsrfyaaqivlafeylhyldliyrdlkpenllidsqg...ylkvtdfgfakrvkgrtw..tlcgtpeylape 211
                                 l  + gr+se  ++f  aqi+ a+ ylh+l++++ dlkpen+l++s+     +k+ dfgfa+ +  +++  +++gtp ylape
                  T25E12.4c 659 ILsSEKGRLSERTTQFLVAQILEALRYLHHLNIVHCDLKPENILLNSNSdfpQVKLCDFGFARIIGEKSFrrSVVGTPAYLAPE 742
                                442467****************************************9873335899******9997776633799********* PP

  Pka-C1-PB_FBpp0079448-aln 212 iilskgynkavdwwalgvlvyemaagyppffadqpiqiyekivsgkvrfps....hfgsdlkdllrnllqvdltkrygnlkagv 291
                                ++  kg+n+++d w++gv+vy   +g  pf  d+ i   ++i   +  +p      +  +  +++  llqv ++kry   ka  
                  T25E12.4c 743 VLRNKGFNRSLDMWSVGVIVYVSLSGTFPFNEDEDI--NDQIQNAEFMYPPtpwkEISENAIEFINGLLQVKMSKRYTVTKAQS 824
                                ******************************999975..6888888888886111145566678999***********9999864 PP

>> F49C5.4  CE42460	WBGene00009867	serine\/threonine kinase (KIN1\/SNF1\/Nim1 subfamily)	status:Partially_confirmed	UniP
   #    score  bias  c-Evalue  i-Evalue hmmfrom  hmm to    alifrom  ali to    envfrom  env to     acc
 ---   ------ ----- --------- --------- ------- -------    ------- -------    ------- -------    ----
   1 !  124.5   0.1   1.8e-37   7.6e-36      50     300 ..     141     388 ..     133     399 .. 0.91

  Alignments for each domain:
  == domain 1    score: 124.5 bits;  conditional E-value: 1.8e-37
  Pka-C1-PB_FBpp0079448-aln  50 ktlgtgsfgrvmivqhkptkeyyamkildkqkvvklkqvehtlnekrilqaisfpflvslkfhfkdnsnlymvleyvpggemfs 133
                                k lg+g f +v +  h+ tke  a+ki+dk k+   k  +    e + ++ ++ p +v l   ++  + +++v+ey  gge+++
                    F49C5.4 141 KELGAGNFSKVKLGVHQLTKEKVAVKIMDKAKMDA-KAQKLLSREIQAMEEMNHPNIVKLFEVVETLTRVHLVIEYASGGELYT 223
                                89*****************************9854.44456667889999**********9999999***************** PP

  Pka-C1-PB_FBpp0079448-aln 134 hlrkvgrfsephsrfyaaqivlafeylhyldliyrdlkpenllidsqgylkvtdfgfakrvkgr..twtlcgtpeylapeiils 215
                                ++++ g+++e  ++   aqiv a+ ++h  ++++rd+k en++  s   +k+ dfgf+  v       t+cg+p y ape+   
                    F49C5.4 224 YVHERGKLTEGDAKPLFAQIVSAVSHMHSRNIVHRDIKAENVMFSSPNTVKLVDFGFSCLVDREqmLRTFCGSPPYAAPELFQD 307
                                **********************************************************99976511579*************** PP

  Pka-C1-PB_FBpp0079448-aln 216 kgyn.kavdwwalgvlvyemaagyppffadqpiqiyekivsgkvrfpshfgsdlkdllrnllqvdltkrygnlkagvndikghk 298
                                  y  + vd walgvl++ m  g  pf a+   ++   i +gk ++p ++     +l++++l+ d  +r     a ++ +k h 
                    F49C5.4 308 TSYAgELVDVWALGVLLFFMLIGVTPFKAETVPDMKVLITAGKYQIPDYVSLLATELIKSMLKTDTGQR-----ADIDSVKKHF 386
                                ***73689*****************************************999999********998876.....5666677776 PP

  Pka-C1-PB_FBpp0079448-aln 299 wf 300
                                w+
                    F49C5.4 387 WM 388
                                65 PP

>> T25E12.4a  CE42484	WBGene00012019	locus:dkf-2	Phorbol esters\/diacylglycerol binding domain (C1 domain) (2 domains), 
   #    score  bias  c-Evalue  i-Evalue hmmfrom  hmm to    alifrom  ali to    envfrom  env to     acc
 ---   ------ ----- --------- --------- ------- -------    ------- -------    ------- -------    ----
   1 !  124.9   0.0   1.3e-37   5.6e-36      50     291 ..     774    1022 ..     762    1063 .. 0.84

  Alignments for each domain:
  == domain 1    score: 124.9 bits;  conditional E-value: 1.3e-37
  Pka-C1-PB_FBpp0079448-aln   50 ktlgtgsfgrvmivqhkptkeyyamkildkqkvvklkqvehtlnekrilqaisfpflvslkfhfkdnsnlymvleyvpggem 131 
                                 + lg+g fg v    h+   ++ a+k++dk k    k+ +    e +il+ ++ p +v +   ++    +++v+e + g  +
                  T25E12.4a  774 EVLGSGQFGTVYGGIHRRNGQHVAVKLIDKLKFPPNKE-DLLRAEVQILEKVDHPGVVHFMQMLETTDRIFVVMEKLKGDML 854 
                                 579*****************************987764.5566899******************************998644 PP

  Pka-C1-PB_FBpp0079448-aln  132 fshl.rkvgrfsephsrfyaaqivlafeylhyldliyrdlkpenllidsqg...ylkvtdfgfakrvkgrtw..tlcgtpey 207 
                                    l  + gr+se  ++f  aqi+ a+ ylh+l++++ dlkpen+l++s+     +k+ dfgfa+ +  +++  +++gtp y
                  T25E12.4a  855 EMILsSEKGRLSERTTQFLVAQILEALRYLHHLNIVHCDLKPENILLNSNSdfpQVKLCDFGFARIIGEKSFrrSVVGTPAY 936 
                                 44442467****************************************9873335899******9997776633799***** PP

  Pka-C1-PB_FBpp0079448-aln  208 lapeiilskgynkavdwwalgvlvyemaagyppffadqpiqiyekivsgkvrfps....hfgsdlkdllrnllqvdltkryg 285 
                                 lape++  kg+n+++d w++gv+vy   +g  pf  d+ i   ++i   +  +p      +  +  +++  llqv ++kry 
                  T25E12.4a  937 LAPEVLRNKGFNRSLDMWSVGVIVYVSLSGTFPFNEDEDI--NDQIQNAEFMYPPtpwkEISENAIEFINGLLQVKMSKRYT 1016
                                 **********************************999975..6888888888886111145566678999***********9 PP

  Pka-C1-PB_FBpp0079448-aln  286 nlkagv 291 
                                   ka  
                  T25E12.4a 1017 VTKAQS 1022
                                 999864 PP

>> Y60A3A.12  CE27297	WBGene00000499	locus:chk-2	status:Confirmed	UniProt:Q9U1Y5	protein_id:CAB60407.2
   #    score  bias  c-Evalue  i-Evalue hmmfrom  hmm to    alifrom  ali to    envfrom  env to     acc
 ---   ------ ----- --------- --------- ------- -------    ------- -------    ------- -------    ----
   1 !  124.7   0.0   1.6e-37   6.6e-36      50     280 ..     174     421 ..     166     451 .. 0.83

  Alignments for each domain:
  == domain 1    score: 124.7 bits;  conditional E-value: 1.6e-37
  Pka-C1-PB_FBpp0079448-aln  50 ktlgtgsfgrvmivqhkptkeyyamkildkqkvvk....lkqvehtlnekrilqaisfpflvslkfhfkdnsnlymvleyvpgg 129
                                ++lg g fg+v++  +k+ +   a+k l+ q   +    + +     ne  +++ +s p +v++   +    + ymv+eyv gg
                  Y60A3A.12 174 HSLGKGGFGKVLLGYKKSDRSVVAIKQLNTQFSTRcsraIAKTRDIRNEVEVMKKLSHPNIVAIYDWITVAKYSYMVIEYVGGG 257
                                579***************************988762111344556689****************999999************** PP

  Pka-C1-PB_FBpp0079448-aln 130 emfshl..rkvgrf..sephsrfyaaqivlafeylhyldliyrdlkpenllids...qgylkvtdfgfakrvkgrtwtlcgtpe 206
                                e+fs++   k  r+   e   +++a q++ a+ ylh + + +rd+kpen+l      +  lk+tdfg+ak    r  t cgtp 
                  Y60A3A.12 258 EFFSKVvdSKYNRMglGESLGKYFAFQLIDAILYLHSVGICHRDIKPENILCSDkaeRCILKLTDFGMAKNSVNRMKTRCGTPS 341
                                ****98344777762268888******************************865122568************************ PP

  Pka-C1-PB_FBpp0079448-aln 207 ylapeiilskg..ynkavdwwalgvlvyemaagyppffadq.piqiyekivsgkvrfpshf...gsdlkdllrnllqvdl 280
                                y apei+  +g  y   vd w+lg +++   +gyppf  +   + + e++++g+  f +++     + +++++ +l v+ 
                  Y60A3A.12 342 YNAPEIVANEGveYTPKVDIWSLGCVLFITFSGYPPFSEEYtDMTMDEQVLTGRLIFHAQWrriTVETQNMIKWMLTVEP 421
                                ********999556778********************9875268899*******99988751113455555555555544 PP

>> C14B9.4a  CE26649	WBGene00004042	locus:plk-1	Protein kinase	status:Confirmed	UniProt:P34331	protein_id:CCD64438.1
   #    score  bias  c-Evalue  i-Evalue hmmfrom  hmm to    alifrom  ali to    envfrom  env to     acc
 ---   ------ ----- --------- --------- ------- -------    ------- -------    ------- -------    ----
   1 !  123.9   0.0   2.7e-37   1.1e-35      46     283 ..      38     277 ..      13     286 .. 0.94

  Alignments for each domain:
  == domain 1    score: 123.9 bits;  conditional E-value: 2.7e-37
  Pka-C1-PB_FBpp0079448-aln  46 feriktlgtgsfgrvmivqhkptkeyyamkildkqkvvklkqvehtlnekrilqaisfpflvslkfhfkdnsnlymvleyvpgg 129
                                +e+ + lg g f +   +  ++t+e  a k++ k  +vk  q ++  +e +i + +    +v l   f+dn n+y+ le     
                   C14B9.4a  38 YEKGRFLGKGGFAHCYELTNRATREVVAGKVVPKSMLVKQYQRDKMTQEVQIHRELGHINIVKLFNFFEDNLNVYITLELCARR 121
                                677889**************************************************************************9998 PP

  Pka-C1-PB_FBpp0079448-aln 130 emfshlrkvgrfsephsrfyaaqivlafeylhyldliyrdlkpenllidsqgylkvtdfgfakrvkg..rtwtlcgtpeylape 211
                                 ++   ++   ++ep +r+++ qiv  + ylh l++i+rd+k  nl+++ +  +k+ dfg+a  v+g  r  tlcgtp+y+ape
                   C14B9.4a 122 SLMELHKRRKAVTEPEARYFTHQIVDGVLYLHDLNIIHRDMKLGNLFLNDDLVVKIGDFGLATTVNGdeRKKTLCGTPNYIAPE 205
                                888777777889*****************************************************9876899************ PP

  Pka-C1-PB_FBpp0079448-aln 212 iilskgynkavdwwalgvlvyemaagyppffadqpiqiyekivsgkvrfpshfgsdlkdllrnllqvdltkr 283
                                ++   g+   vd wa+g ++y +  g ppf +    + y +i   +  +ps        l+r++l+ + t+r
                   C14B9.4a 206 VLNKAGHSFEVDIWAVGCILYILLFGQPPFESKSLEETYSRIRHNNYTIPSIATQPAASLIRKMLDPEPTRR 277
                                ***************************************************************999888877 PP

>> Y79H2A.11  CE31133	WBGene00006993	locus:zyg-8	status:Confirmed	UniProt:Q95QC4	protein_id:CAD36501.1
   #    score  bias  c-Evalue  i-Evalue hmmfrom  hmm to    alifrom  ali to    envfrom  env to     acc
 ---   ------ ----- --------- --------- ------- -------    ------- -------    ------- -------    ----
   1 !  123.1   0.0   4.8e-37     2e-35      44     277 ..     480     721 ..     475     743 .. 0.82

  Alignments for each domain:
  == domain 1    score: 123.1 bits;  conditional E-value: 4.8e-37
  Pka-C1-PB_FBpp0079448-aln  44 ddferiktlgtgsfgrvmivqhkp.tkeyyamkildkqkvvklkqvehtln.ekrilqaisfpflvslkfhfkdnsnlymvley 125
                                + f+ ++ +g g    v  v  k+  ++  amk++ +++v+     eh ++ e  ilq i+  f+v l  h+  +   y+ le 
                  Y79H2A.11 480 EKFQLVRLIGDGNTAVVYEVIDKTnNDDRKAMKVIARENVIGK---EHLIEmELAILQKIDHTFIVQLYDHWFVDDSYYLSLEL 560
                                568999999****99998777776156789*********9964...454432778*************9887767778****** PP

  Pka-C1-PB_FBpp0079448-aln 126 vpggemfshlrkvgrfsephsrfyaaqivlafeylhyldliyrdlkpenlli..dsqgy..lkvtdfgfakrvk...grtwtlc 202
                                +  g++f hlr v r+ e  +    + +  a+ey+h l +++rd+k enlli  d  g   +k++dfg+a  +    g   t+c
                  Y79H2A.11 561 IEMGDLFEHLRIVRRVPERDAVRMMTCLGQALEYIHELGIVHRDVKLENLLIvkDEFGElgVKLADFGLAAEMPkdfGVLSTIC 644
                                ********************9999999************************94455565335889****987632338899*** PP

  Pka-C1-PB_FBpp0079448-aln 203 gtpeylapeiilskgynkavdwwalgvlvyemaagyppffadq..piqiyekivsgkvrfpshfgsdlkdllrnllq 277
                                gtp y+ape++   gy   vd wa gv++y +  g+ppf + +    +++  i+sg+  fps    d+   +r l+ 
                  Y79H2A.11 645 GTPTYVAPEVLNKTGYGCKVDIWAAGVILYAILVGFPPFQSSDgsEQDLFSAIMSGEFSFPSPSWDDVSWSVRHLIM 721
                                ***************************************8754114569*************887776655555443 PP

>> C14B9.4b  CE30602	WBGene00004042	locus:plk-1	status:Confirmed	UniProt:P34331	protein_id:CCD64439.1
   #    score  bias  c-Evalue  i-Evalue hmmfrom  hmm to    alifrom  ali to    envfrom  env to     acc
 ---   ------ ----- --------- --------- ------- -------    ------- -------    ------- -------    ----
   1 !  122.9   0.0   5.6e-37   2.3e-35      46     283 ..      38     278 ..      13     287 .. 0.92

  Alignments for each domain:
  == domain 1    score: 122.9 bits;  conditional E-value: 5.6e-37
  Pka-C1-PB_FBpp0079448-aln  46 feriktlgtgsfgrvmivqhkptkeyyamkildkqkvvklkqvehtlnekril.qaisfpflvslkfhfkdnsnlymvleyvpg 128
                                +e+ + lg g f +   +  ++t+e  a k++ k  +vk  q ++  ne+ ++ + +    +v l   f+dn n+y+ le    
                   C14B9.4b  38 YEKGRFLGKGGFAHCYELTNRATREVVAGKVVPKSMLVKQYQRDKVDNERILIhRELGHINIVKLFNFFEDNLNVYITLELCAR 121
                                677889************************************99998886543145667778999999*************999 PP

  Pka-C1-PB_FBpp0079448-aln 129 gemfshlrkvgrfsephsrfyaaqivlafeylhyldliyrdlkpenllidsqgylkvtdfgfakrvkg..rtwtlcgtpeylap 210
                                  ++   ++   ++ep +r+++ qiv  + ylh l++i+rd+k  nl+++ +  +k+ dfg+a  v+g  r  tlcgtp+y+ap
                   C14B9.4b 122 RSLMELHKRRKAVTEPEARYFTHQIVDGVLYLHDLNIIHRDMKLGNLFLNDDLVVKIGDFGLATTVNGdeRKKTLCGTPNYIAP 205
                                8888777777889*****************************************************9876899*********** PP

  Pka-C1-PB_FBpp0079448-aln 211 eiilskgynkavdwwalgvlvyemaagyppffadqpiqiyekivsgkvrfpshfgsdlkdllrnllqvdltkr 283
                                e++   g+   vd wa+g ++y +  g ppf +    + y +i   +  +ps        l+r++l+ + t+r
                   C14B9.4b 206 EVLNKAGHSFEVDIWAVGCILYILLFGQPPFESKSLEETYSRIRHNNYTIPSIATQPAASLIRKMLDPEPTRR 278
                                ****************************************************************999888877 PP

>> H42K12.1b  CE28740	WBGene00003965	locus:pdk-1	status:Confirmed	UniProt:Q9Y1J3	protein_id:CCD67852.1
   #    score  bias  c-Evalue  i-Evalue hmmfrom  hmm to    alifrom  ali to    envfrom  env to     acc
 ---   ------ ----- --------- --------- ------- -------    ------- -------    ------- -------    ----
   1 !   84.6   0.0   2.4e-25     1e-23      11     196 ..      34     224 ..      25     234 .. 0.91
   2 !   32.1   0.0   2.3e-09   9.7e-08     196     320 ..     265     386 ..     256     401 .. 0.87

  Alignments for each domain:
  == domain 1    score: 84.6 bits;  conditional E-value: 2.4e-25
  Pka-C1-PB_FBpp0079448-aln  11 kvdaaesvkefldqakedfeekwkknptntaalddferiktlgtgsfgrvmivqhkptkeyyamkildkqkvvklkqvehtlne 94 
                                   a+es + +   + ed+  k  k+     + +df  ++++g g++ +v+  +  +t+ ++a+k+l+k  + + ++++  + e
                  H42K12.1b  34 TPTASESENSLSPVTAEDLIAKSIKEGCPKRTSNDFMFLQSMGEGAYSQVFRCREVATDAMFAVKVLQKSYLNRHQKMDAIIRE 117
                                556667777777777888889999999999999*************************************************** PP

  Pka-C1-PB_FBpp0079448-aln  95 krilqais.....fpflvslkfhfkdnsnlymvleyvpggemfshlrkvgrfsephsrfyaaqivlafeylhyldliyrdlkpe 173
                                k il  +s      pf+  l  hf+d++ +y+v+  v  g++   l + g f    s+f+a++i+  +++lh   +++rd+kp+
                  H42K12.1b 118 KNILTYLSqecggHPFVTQLYTHFHDQARIYFVIGLVENGDLGESLCHFGSFDMLTSKFFASEILTGLQFLHDNKIVHRDMKPD 201
                                ****8876444447********************************************************************** PP

  Pka-C1-PB_FBpp0079448-aln 174 nllidsqgylkvtdfgfakrvkg 196
                                n+li+ +g++ +tdfg a+   g
                  H42K12.1b 202 NVLIQKDGHILITDFGSAQAFGG 224
                                ****************9987655 PP

  == domain 2    score: 32.1 bits;  conditional E-value: 2.3e-09
  Pka-C1-PB_FBpp0079448-aln 196 grtwtlcgtpeylapeiilskgynkavdwwalgvlvyemaagyppffadqpiqiyekivsgkvrfpshfgsdlkdllrnllqvd 279
                                 r  t++gt  y++pe++         d w lg ++++  ag ppf a +  ++ ++i      fp  f  +  +++ ++l  d
                  H42K12.1b 265 ARRTTFVGTALYVSPEMLADGDVGPQTDIWGLGCILFQCLAGQPPFRAVNQYHLLKRIQELDFSFPEGFPEEASEIIAKILVRD 348
                                577899***********9999999*********************************************************999 PP

  Pka-C1-PB_FBpp0079448-aln 280 ltkrygnlkagvndikghkwfastdwiavfqkk..ieapfipr 320
                                 + r        +++ +hk+f + dw+ + + k  +   +ip 
                  H42K12.1b 349 PSTRIT-----SQELMAHKFFENVDWVNIANIKppVLHAYIPA 386
                                988875.....57899**********99876542244556665 PP

>> H42K12.1a  CE28739	WBGene00003965	locus:pdk-1	protein kinase	status:Confirmed	UniProt:Q9Y1J3	protein_id:CCD67851.1
   #    score  bias  c-Evalue  i-Evalue hmmfrom  hmm to    alifrom  ali to    envfrom  env to     acc
 ---   ------ ----- --------- --------- ------- -------    ------- -------    ------- -------    ----
   1 !   84.7   0.0   2.3e-25   9.9e-24      11     196 ..      34     224 ..      25     234 .. 0.91
   2 !   31.9   0.0   2.5e-09   1.1e-07     196     320 ..     263     384 ..     258     399 .. 0.87

  Alignments for each domain:
  == domain 1    score: 84.7 bits;  conditional E-value: 2.3e-25
  Pka-C1-PB_FBpp0079448-aln  11 kvdaaesvkefldqakedfeekwkknptntaalddferiktlgtgsfgrvmivqhkptkeyyamkildkqkvvklkqvehtlne 94 
                                   a+es + +   + ed+  k  k+     + +df  ++++g g++ +v+  +  +t+ ++a+k+l+k  + + ++++  + e
                  H42K12.1a  34 TPTASESENSLSPVTAEDLIAKSIKEGCPKRTSNDFMFLQSMGEGAYSQVFRCREVATDAMFAVKVLQKSYLNRHQKMDAIIRE 117
                                556667777777777888889999999999999*************************************************** PP

  Pka-C1-PB_FBpp0079448-aln  95 krilqais.....fpflvslkfhfkdnsnlymvleyvpggemfshlrkvgrfsephsrfyaaqivlafeylhyldliyrdlkpe 173
                                k il  +s      pf+  l  hf+d++ +y+v+  v  g++   l + g f    s+f+a++i+  +++lh   +++rd+kp+
                  H42K12.1a 118 KNILTYLSqecggHPFVTQLYTHFHDQARIYFVIGLVENGDLGESLCHFGSFDMLTSKFFASEILTGLQFLHDNKIVHRDMKPD 201
                                ****8876444447********************************************************************** PP

  Pka-C1-PB_FBpp0079448-aln 174 nllidsqgylkvtdfgfakrvkg 196
                                n+li+ +g++ +tdfg a+   g
                  H42K12.1a 202 NVLIQKDGHILITDFGSAQAFGG 224
                                ****************9987655 PP

  == domain 2    score: 31.9 bits;  conditional E-value: 2.5e-09
  Pka-C1-PB_FBpp0079448-aln 196 grtwtlcgtpeylapeiilskgynkavdwwalgvlvyemaagyppffadqpiqiyekivsgkvrfpshfgsdlkdllrnllqvd 279
                                 r  t++gt  y++pe++         d w lg ++++  ag ppf a +  ++ ++i      fp  f  +  +++ ++l  d
                  H42K12.1a 263 ARRTTFVGTALYVSPEMLADGDVGPQTDIWGLGCILFQCLAGQPPFRAVNQYHLLKRIQELDFSFPEGFPEEASEIIAKILVRD 346
                                577899***********9999999*********************************************************999 PP

  Pka-C1-PB_FBpp0079448-aln 280 ltkrygnlkagvndikghkwfastdwiavfqkk..ieapfipr 320
                                 + r        +++ +hk+f + dw+ + + k  +   +ip 
                  H42K12.1a 347 PSTRIT-----SQELMAHKFFENVDWVNIANIKppVLHAYIPA 384
                                988875.....57899**********99876542244556665 PP

>> C44C8.6b  CE33566	WBGene00007007	locus:mak-2	status:Confirmed	UniProt:Q965G5	protein_id:CCD67275.1
   #    score  bias  c-Evalue  i-Evalue hmmfrom  hmm to    alifrom  ali to    envfrom  env to     acc
 ---   ------ ----- --------- --------- ------- -------    ------- -------    ------- -------    ----
   1 !  117.3   0.0   2.7e-35   1.1e-33      50     285 ..      17     266 ..       8     280 .. 0.80

  Alignments for each domain:
  == domain 1    score: 117.3 bits;  conditional E-value: 2.7e-35
  Pka-C1-PB_FBpp0079448-aln  50 ktlgtgsfgrvmivqhkptkeyyamkil.dkqkvvklkqvehtlnekrilqaisfpflvslkfhfkdnsnlymvleyvpggemf 132
                                k lg g  g+v+  +h+++ + +a+k+l d qk    ++ve  +      + +s+  +   k  ++    l +v+e + gge+f
                   C44C8.6b  17 KVLGVGINGKVVECEHRQSGDKFALKVLrDTQKAR--REVELHVMASGHGHVVSVHDV--YKNSYNGVDCLLVVMENMKGGELF 96 
                                89*************************94556653..456644433333333333322..334444556799************ PP

  Pka-C1-PB_FBpp0079448-aln 133 shlrkvgr..fsephsrfyaaqivlafeylhyldliyrdlkpenlli...dsqgylkvtdfgfakrvkgr....twtlcgtpey 207
                                 ++++ g+  f+e  +     +i  a+ +lh + + +rdlkpenll     s+  lk+tdfgfak+          t c tp y
                   C44C8.6b  97 NRIQERGQkaFTEREAAGIVNEICSAVAHLHRMSIAHRDLKPENLLYvttASNAALKLTDFGFAKKTDESepqgLKTACFTPYY 180
                                ***988854599*********************************9533368999**********9976422225799****** PP

  Pka-C1-PB_FBpp0079448-aln 208 lapeiilskgynkavdwwalgvlvyemaagyppffad..qpiq..iyekivsgkvrfps....hfgsdlkdllrnllqvdltkr 283
                                 ape++ ++ y+k+ d w++gv++y + +gyppf+++  qp+   +  ki sg+  fps     +    kdl+r+ll+ + t+r
                   C44C8.6b 181 CAPEVLGTEKYDKSCDLWSIGVIMYILLCGYPPFYSQhgQPMSpgMKAKIKSGQYTFPSpewdCVSEAAKDLIRKLLRTEPTER 264
                                ***********************************8644888644889**********95442245568**********99998 PP

  Pka-C1-PB_FBpp0079448-aln 284 yg 285
                                  
                   C44C8.6b 265 IT 266
                                64 PP

>> C44C8.6a  CE17545	WBGene00007007	locus:mak-2	protein kinase	status:Partially_confirmed	UniProt:Q9TZ16	protein_id:CCD6
   #    score  bias  c-Evalue  i-Evalue hmmfrom  hmm to    alifrom  ali to    envfrom  env to     acc
 ---   ------ ----- --------- --------- ------- -------    ------- -------    ------- -------    ----
   1 !  116.6   0.0   4.4e-35   1.8e-33      50     285 ..      94     343 ..      82     357 .. 0.80

  Alignments for each domain:
  == domain 1    score: 116.6 bits;  conditional E-value: 4.4e-35
  Pka-C1-PB_FBpp0079448-aln  50 ktlgtgsfgrvmivqhkptkeyyamkil.dkqkvvklkqvehtlnekrilqaisfpflvslkfhfkdnsnlymvleyvpggemf 132
                                k lg g  g+v+  +h+++ + +a+k+l d qk    ++ve  +      + +s+  +   k  ++    l +v+e + gge+f
                   C44C8.6a  94 KVLGVGINGKVVECEHRQSGDKFALKVLrDTQKAR--REVELHVMASGHGHVVSVHDV--YKNSYNGVDCLLVVMENMKGGELF 173
                                89*************************94556653..456644433333333333322..334444556799************ PP

  Pka-C1-PB_FBpp0079448-aln 133 shlrkvgr..fsephsrfyaaqivlafeylhyldliyrdlkpenlli...dsqgylkvtdfgfakrvkgr....twtlcgtpey 207
                                 ++++ g+  f+e  +     +i  a+ +lh + + +rdlkpenll     s+  lk+tdfgfak+          t c tp y
                   C44C8.6a 174 NRIQERGQkaFTEREAAGIVNEICSAVAHLHRMSIAHRDLKPENLLYvttASNAALKLTDFGFAKKTDESepqgLKTACFTPYY 257
                                ***988854599*********************************9533368999**********9976422225799****** PP

  Pka-C1-PB_FBpp0079448-aln 208 lapeiilskgynkavdwwalgvlvyemaagyppffad..qpiq..iyekivsgkvrfps....hfgsdlkdllrnllqvdltkr 283
                                 ape++ ++ y+k+ d w++gv++y + +gyppf+++  qp+   +  ki sg+  fps     +    kdl+r+ll+ + t+r
                   C44C8.6a 258 CAPEVLGTEKYDKSCDLWSIGVIMYILLCGYPPFYSQhgQPMSpgMKAKIKSGQYTFPSpewdCVSEAAKDLIRKLLRTEPTER 341
                                ***********************************8644888644889**********95442245568**********99998 PP

  Pka-C1-PB_FBpp0079448-aln 284 yg 285
                                  
                   C44C8.6a 342 IT 343
                                64 PP

>> C45B11.1b  CE40446	WBGene00006443	locus:pak-2	P21-Rho-binding domain \; Eukaryotic protein kinase domain	status:Confi
   #    score  bias  c-Evalue  i-Evalue hmmfrom  hmm to    alifrom  ali to    envfrom  env to     acc
 ---   ------ ----- --------- --------- ------- -------    ------- -------    ------- -------    ----
   1 !  116.8   0.0   4.1e-35   1.7e-33      26     285 ..     209     470 ..     202     486 .. 0.89

  Alignments for each domain:
  == domain 1    score: 116.8 bits;  conditional E-value: 4.1e-35
  Pka-C1-PB_FBpp0079448-aln  26 kedfeekwkknptntaalddferiktlgtgsfgrvmivqhkptkeyyamkildkqkvvklkqvehtlnekrilqaisfpflvsl 109
                                 e+f +  k     t    d+   k +g gs g v    + +tk+  a+k ++ +   k ++ e  +ne  il+  + p +v +
                  C45B11.1b 209 DEEFRNALKFVVDGTDPRSDLTDYKQIGEGSTGVVEAAYKISTKQIVAVKRMNLR---KQQRRELLFNEVSILRQYQHPNIVRF 289
                                57788888888888888999999**************************988765...56778999***************987 PP

  Pka-C1-PB_FBpp0079448-aln 110 kfhfkdnsnlymvleyvpggemfshlrkvgrfsephsrfyaaqivlafeylhyldliyrdlkpenllidsqgylkvtdfgfakr 193
                                      + +l++v+e++ gg + + +    r++ep+    + q++ a+++lh   +i+rd+k + +l+  +g +k+tdfgf+ +
                  C45B11.1b 290 FSSHLVDDELWVVMEFMEGGSL-TDIVTATRMTEPQIATISRQVLGALDFLHARKVIHRDIKSDSILLKRDGTVKLTDFGFCGQ 372
                                554445568***********97.5677899***************************************************998 PP

  Pka-C1-PB_FBpp0079448-aln 194 vkg...rtwtlcgtpeylapeiilskgynkavdwwalgvlvyemaagyppffadqpiqiyekivsg.kvrfpsh..fgsdlkdl 271
                                +     r  +l+gtp + a e+i  + y+   d w++g+++ em  g ppff dqp q  ++i    ++rf  h  +  +l +l
                  C45B11.1b 373 LSEevpRRRSLVGTPYWTAAEVIAREPYDTRADIWSFGIMLIEMVEGEPPFFNDQPFQAMKRIRDEhEARFSRHakVSVELSEL 456
                                764333889******************************************************8752789*9883356799*** PP

  Pka-C1-PB_FBpp0079448-aln 272 lrnllqvdltkryg 285
                                l   +  d+ kr+ 
                  C45B11.1b 457 LSHCIVKDVNKRWP 470
                                ***********985 PP

>> C45B11.1a  CE40445	WBGene00006443	locus:pak-2	serine\/threonine kinase (PAK\/STE20 subfamily)	status:Confirmed	UniPro
   #    score  bias  c-Evalue  i-Evalue hmmfrom  hmm to    alifrom  ali to    envfrom  env to     acc
 ---   ------ ----- --------- --------- ------- -------    ------- -------    ------- -------    ----
   1 !  116.7   0.0   4.1e-35   1.7e-33      26     285 ..     211     472 ..     204     488 .. 0.89

  Alignments for each domain:
  == domain 1    score: 116.7 bits;  conditional E-value: 4.1e-35
  Pka-C1-PB_FBpp0079448-aln  26 kedfeekwkknptntaalddferiktlgtgsfgrvmivqhkptkeyyamkildkqkvvklkqvehtlnekrilqaisfpflvsl 109
                                 e+f +  k     t    d+   k +g gs g v    + +tk+  a+k ++ +   k ++ e  +ne  il+  + p +v +
                  C45B11.1a 211 DEEFRNALKFVVDGTDPRSDLTDYKQIGEGSTGVVEAAYKISTKQIVAVKRMNLR---KQQRRELLFNEVSILRQYQHPNIVRF 291
                                57788888888888888999999**************************988765...56778999***************987 PP

  Pka-C1-PB_FBpp0079448-aln 110 kfhfkdnsnlymvleyvpggemfshlrkvgrfsephsrfyaaqivlafeylhyldliyrdlkpenllidsqgylkvtdfgfakr 193
                                      + +l++v+e++ gg + + +    r++ep+    + q++ a+++lh   +i+rd+k + +l+  +g +k+tdfgf+ +
                  C45B11.1a 292 FSSHLVDDELWVVMEFMEGGSL-TDIVTATRMTEPQIATISRQVLGALDFLHARKVIHRDIKSDSILLKRDGTVKLTDFGFCGQ 374
                                554445568***********97.5677899***************************************************998 PP

  Pka-C1-PB_FBpp0079448-aln 194 vkg...rtwtlcgtpeylapeiilskgynkavdwwalgvlvyemaagyppffadqpiqiyekivsg.kvrfpsh..fgsdlkdl 271
                                +     r  +l+gtp + a e+i  + y+   d w++g+++ em  g ppff dqp q  ++i    ++rf  h  +  +l +l
                  C45B11.1a 375 LSEevpRRRSLVGTPYWTAAEVIAREPYDTRADIWSFGIMLIEMVEGEPPFFNDQPFQAMKRIRDEhEARFSRHakVSVELSEL 458
                                764333889******************************************************8752789*9883356799*** PP

  Pka-C1-PB_FBpp0079448-aln 272 lrnllqvdltkryg 285
                                l   +  d+ kr+ 
                  C45B11.1a 459 LSHCIVKDVNKRWP 472
                                ***********985 PP

>> W09C5.5  CE20167	WBGene00012352	locus:dkf-1	Phorbol esters\/diacylglycerol binding domain (C1 domain) \; Eukaryotic p
   #    score  bias  c-Evalue  i-Evalue hmmfrom  hmm to    alifrom  ali to    envfrom  env to     acc
 ---   ------ ----- --------- --------- ------- -------    ------- -------    ------- -------    ----
   1 !  114.8   0.0   1.6e-34   6.7e-33      42     284 ..     422     674 ..     400     689 .. 0.84

  Alignments for each domain:
  == domain 1    score: 114.8 bits;  conditional E-value: 1.6e-34
  Pka-C1-PB_FBpp0079448-aln  42 alddferiktlgtgsfgrvmivqhkptkeyyamkildkqkvvkl.kqvehtlnekrilqaisfpflvslkfhfkdnsnlymvle 124
                                 l ++   ktlg+g fg v    ++ + +  a+k++ k++  k     e    e  ilq    p +v l+f  + + ++++v+e
                    W09C5.5 422 NLYQVLSDKTLGSGQFGTVYSAIQRHSGKEVAVKVISKERFSKKgSGAESMRAEVAILQQTCHPGIVCLEFMCETKDKIFVVME 505
                                455555669**********9766666666689*******99876156788889******************************* PP

  Pka-C1-PB_FBpp0079448-aln 125 yvpggemfshl.rkvgrfsephsrfyaaqivlafeylhyldliyrdlkpenllidsqg....ylkvtdfgfakrvkgrtw..tl 201
                                 + g  +   l +++gr+    ++f   qi+ a++ylh   + + dlkpen+l+   g      k+ dfg+a+ +    +  t+
                    W09C5.5 506 KMNGDMLEMILsQELGRLNSRATKFLLVQILCALKYLHDQGIAHCDLKPENVLLSDMGsnfpQTKICDFGYARFIPESQFrkTV 589
                                *98765544443689*************************************998887333347*********9976654339* PP

  Pka-C1-PB_FBpp0079448-aln 202 cgtpeylapeiilskgynkavdwwalgvlvyemaagyppffadqpiqiyekivsgkvrfpshfgsdlk....dllrnllqvdlt 281
                                +gtp yl pe++  kgynk++d w++gv++y   +g  pf   +  +i e+i      fp+   s+++    dl+++ll+v++ 
                    W09C5.5 590 VGTPAYLPPEVLQRKGYNKSLDMWSVGVIIYVTLSGTFPFNEGE--EISEQIQNASFMFPTEPWSEVEplavDLIQKLLKVEIE 671
                                ***************************************97655..678************99999863334777777777776 PP

  Pka-C1-PB_FBpp0079448-aln 282 kry 284
                                 r+
                    W09C5.5 672 ARM 674
                                665 PP

>> F31E3.2b  CE30774	WBGene00017950	status:Confirmed	UniProt:Q8MYQ1	protein_id:CCD63403.1
   #    score  bias  c-Evalue  i-Evalue hmmfrom  hmm to    alifrom  ali to    envfrom  env to     acc
 ---   ------ ----- --------- --------- ------- -------    ------- -------    ------- -------    ----
   1 !  113.1   0.0   5.2e-34   2.2e-32      48     311 ..     128     392 ..     111     410 .. 0.84

  Alignments for each domain:
  == domain 1    score: 113.1 bits;  conditional E-value: 5.2e-34
  Pka-C1-PB_FBpp0079448-aln  48 riktlgtgsfgrvmivqh.kptkeyyamkildkqkvvklkqvehtlnekrilqai.sfpflvslkfhfkdnsnlymvleyvpg. 128
                                  + lg gsfg v      + ++  +a+k+ +k++++  + v +   e  i + + s pf+      ++  ++ly +l+y  g 
                   F31E3.2b 128 LERQLGRGSFGVVYCASAiHDSERKFAIKMQEKREIISKRAVLQVKREASIQRLLpSHPFIARTYSTWQTRTHLYSLLQYPTGs 211
                                55789********9876414566679************99999999999888776579**9999999*************8775 PP

  Pka-C1-PB_FBpp0079448-aln 129 .gemfshlrkvgrfsephsrfyaaqivlafeylhyldliyrdlkpenllidsqgylkvtdfgfakrvk..grtwtlcgtpeyla 209
                                 g++fs  r+ g +se   r+  a++  a+++lh  d+iyrd+k en+++d  g+  + dfg+ak++k    t t+cgt +y++
                   F31E3.2b 212 tGDLFSVWRQRGSLSEAAIRLIGAELASAIDFLHQNDVIYRDVKLENVVLDQWGHALLIDFGLAKKLKqgSSTGTICGTLQYMS 295
                                589***************************************************************984336899********* PP

  Pka-C1-PB_FBpp0079448-aln 210 peiilskgynkavdwwalgvlvyemaagyppffadqpiqiyekivsgkvrfpshfgsdlkdllrnllqvdltkrygnlkagvnd 293
                                p++     y + vdww+lgvl++ + +g  p+   +  + + ++       p     ++ +l+  +l v +t+r   +      
                   F31E3.2b 296 PDVASGGTYSHYVDWWSLGVLLHILLTGIYPYPNSEATH-HANLKFIDYSTPIGCSREFANLMDRMLAVSITHRLCSFT----V 374
                                ***************************988886655443.333334445667778889999999999999999987653....4 PP

  Pka-C1-PB_FBpp0079448-aln 294 ikghkwfastdwiavfqk 311
                                +++h +f s d+  + qk
                   F31E3.2b 375 LHAHPFFRSIDFSKLEQK 392
                                667777777777666665 PP

>> F31E3.2a  CE30773	WBGene00017950	Protein kinase	status:Partially_confirmed	UniProt:Q8MYQ1	protein_id:CCD63402.1
   #    score  bias  c-Evalue  i-Evalue hmmfrom  hmm to    alifrom  ali to    envfrom  env to     acc
 ---   ------ ----- --------- --------- ------- -------    ------- -------    ------- -------    ----
   1 !  113.1   0.0   5.3e-34   2.2e-32      48     311 ..     128     392 ..     111     413 .. 0.84

  Alignments for each domain:
  == domain 1    score: 113.1 bits;  conditional E-value: 5.3e-34
  Pka-C1-PB_FBpp0079448-aln  48 riktlgtgsfgrvmivqh.kptkeyyamkildkqkvvklkqvehtlnekrilqai.sfpflvslkfhfkdnsnlymvleyvpg. 128
                                  + lg gsfg v      + ++  +a+k+ +k++++  + v +   e  i + + s pf+      ++  ++ly +l+y  g 
                   F31E3.2a 128 LERQLGRGSFGVVYCASAiHDSERKFAIKMQEKREIISKRAVLQVKREASIQRLLpSHPFIARTYSTWQTRTHLYSLLQYPTGs 211
                                55789********9876414566679************99999999999888776579**9999999*************8775 PP

  Pka-C1-PB_FBpp0079448-aln 129 .gemfshlrkvgrfsephsrfyaaqivlafeylhyldliyrdlkpenllidsqgylkvtdfgfakrvk..grtwtlcgtpeyla 209
                                 g++fs  r+ g +se   r+  a++  a+++lh  d+iyrd+k en+++d  g+  + dfg+ak++k    t t+cgt +y++
                   F31E3.2a 212 tGDLFSVWRQRGSLSEAAIRLIGAELASAIDFLHQNDVIYRDVKLENVVLDQWGHALLIDFGLAKKLKqgSSTGTICGTLQYMS 295
                                589***************************************************************984336899********* PP

  Pka-C1-PB_FBpp0079448-aln 210 peiilskgynkavdwwalgvlvyemaagyppffadqpiqiyekivsgkvrfpshfgsdlkdllrnllqvdltkrygnlkagvnd 293
                                p++     y + vdww+lgvl++ + +g  p+   +  + + ++       p     ++ +l+  +l v +t+r   +      
                   F31E3.2a 296 PDVASGGTYSHYVDWWSLGVLLHILLTGIYPYPNSEATH-HANLKFIDYSTPIGCSREFANLMDRMLAVSITHRLCSFT----V 374
                                ***************************988886655443.333334455667778889999999999999999987653....4 PP

  Pka-C1-PB_FBpp0079448-aln 294 ikghkwfastdwiavfqk 311
                                +++h +f s d+  + qk
                   F31E3.2a 375 LHAHPFFRSIDFSKLEQK 392
                                667777777777666665 PP

>> B0496.3h  CE44339	WBGene00006814	locus:unc-82	status:Confirmed	UniProt:D1MN56	protein_id:CCD62060.1
   #    score  bias  c-Evalue  i-Evalue hmmfrom  hmm to    alifrom  ali to    envfrom  env to     acc
 ---   ------ ----- --------- --------- ------- -------    ------- -------    ------- -------    ----
   1 !  111.2   0.0     2e-33   8.4e-32      44     317 ..      56     326 ..      48     338 .. 0.90

  Alignments for each domain:
  == domain 1    score: 111.2 bits;  conditional E-value: 2e-33
  Pka-C1-PB_FBpp0079448-aln  44 ddferiktlgtgsfgrvmivqhkptkeyyamkildkqkvvklkqvehtlnekrilqaisfpflvslkfhfkdnsnlymvleyvp 127
                                + fe  k lg+g++g+v +   +  +   a+k++ k  +    ++ +   e ri+ a++ p ++ +   f+++ ++ +v+ey  
                   B0496.3h  56 HRFEITKKLGSGTYGKVSLAYDHKFDREVAVKLIKKSAIESKADLVRIRREIRIMSALNHPNIIQIYEVFENKDKIILVMEYSS 139
                                569999***********8875544555579*******99999999999************************************ PP

  Pka-C1-PB_FBpp0079448-aln 128 ggemfshlrkvgrfsephsrfyaaqivlafeylhyldliyrdlkpenllidsqgylkvtdfgfakrvkgr..twtlcgtpeyla 209
                                gge++ ++ + g + e  +r    qi  a+ y h   + +rdlk en+l+d +   k++dfg+++    +    t+cg+p y +
                   B0496.3h 140 GGELYDYVSRCGSLPEAEARRIFRQITSAVLYCHKHRVAHRDLKLENILLDQNNNAKIADFGLSNYFADKnlLTTFCGSPLYAS 223
                                ****************************************************************98765511579********* PP

  Pka-C1-PB_FBpp0079448-aln 210 peiilskgynk.avdwwalgvlvyemaagyppffadqpiqiyekivsgkvrfpshfgsdlkdllrnllqvdltkrygnlkagvn 292
                                peii    y+   vd w+lg+l+y +  g  pf   +  ++  +i  g   f     s    l+rn+l+v+  +r     a + 
                   B0496.3h 224 PEIINGTPYKGpEVDCWSLGILLYTLVYGSMPFDGRDFNRMVRQIKRGA-YFEPETPSTASMLIRNMLRVNPERR-----ATIF 301
                                *********8537********************9999999999999986.57777899999*********98776.....7899 PP

  Pka-C1-PB_FBpp0079448-aln 293 dikghkwfastdwiavfqkkieapf 317
                                di +h w+   + + v+q+  e  +
                   B0496.3h 302 DIASHWWLNLEENMPVIQELPENQI 326
                                9999999999999988887666655 PP

>> B0496.3g  CE44297	WBGene00006814	locus:unc-82	status:Confirmed	UniProt:D1MN55	protein_id:CCD62056.1
   #    score  bias  c-Evalue  i-Evalue hmmfrom  hmm to    alifrom  ali to    envfrom  env to     acc
 ---   ------ ----- --------- --------- ------- -------    ------- -------    ------- -------    ----
   1 !  111.2   0.0     2e-33   8.5e-32      44     317 ..      56     326 ..      48     338 .. 0.90

  Alignments for each domain:
  == domain 1    score: 111.2 bits;  conditional E-value: 2e-33
  Pka-C1-PB_FBpp0079448-aln  44 ddferiktlgtgsfgrvmivqhkptkeyyamkildkqkvvklkqvehtlnekrilqaisfpflvslkfhfkdnsnlymvleyvp 127
                                + fe  k lg+g++g+v +   +  +   a+k++ k  +    ++ +   e ri+ a++ p ++ +   f+++ ++ +v+ey  
                   B0496.3g  56 HRFEITKKLGSGTYGKVSLAYDHKFDREVAVKLIKKSAIESKADLVRIRREIRIMSALNHPNIIQIYEVFENKDKIILVMEYSS 139
                                569999***********8875544555579*******99999999999************************************ PP

  Pka-C1-PB_FBpp0079448-aln 128 ggemfshlrkvgrfsephsrfyaaqivlafeylhyldliyrdlkpenllidsqgylkvtdfgfakrvkgr..twtlcgtpeyla 209
                                gge++ ++ + g + e  +r    qi  a+ y h   + +rdlk en+l+d +   k++dfg+++    +    t+cg+p y +
                   B0496.3g 140 GGELYDYVSRCGSLPEAEARRIFRQITSAVLYCHKHRVAHRDLKLENILLDQNNNAKIADFGLSNYFADKnlLTTFCGSPLYAS 223
                                ****************************************************************98765511579********* PP

  Pka-C1-PB_FBpp0079448-aln 210 peiilskgynk.avdwwalgvlvyemaagyppffadqpiqiyekivsgkvrfpshfgsdlkdllrnllqvdltkrygnlkagvn 292
                                peii    y+   vd w+lg+l+y +  g  pf   +  ++  +i  g   f     s    l+rn+l+v+  +r     a + 
                   B0496.3g 224 PEIINGTPYKGpEVDCWSLGILLYTLVYGSMPFDGRDFNRMVRQIKRGA-YFEPETPSTASMLIRNMLRVNPERR-----ATIF 301
                                *********8537********************9999999999999986.57777899999*********98776.....7899 PP

  Pka-C1-PB_FBpp0079448-aln 293 dikghkwfastdwiavfqkkieapf 317
                                di +h w+   + + v+q+  e  +
                   B0496.3g 302 DIASHWWLNLEENMPVIQELPENQI 326
                                9999999999999988887666655 PP

>> B0496.3a  CE44329	WBGene00006814	locus:unc-82	ser\/thr protein kinase	status:Confirmed	UniProt:D1MN50	protein_id:CCD6
   #    score  bias  c-Evalue  i-Evalue hmmfrom  hmm to    alifrom  ali to    envfrom  env to     acc
 ---   ------ ----- --------- --------- ------- -------    ------- -------    ------- -------    ----
   1 !  111.2   0.0     2e-33   8.4e-32      44     317 ..      56     326 ..      48     338 .. 0.90

  Alignments for each domain:
  == domain 1    score: 111.2 bits;  conditional E-value: 2e-33
  Pka-C1-PB_FBpp0079448-aln  44 ddferiktlgtgsfgrvmivqhkptkeyyamkildkqkvvklkqvehtlnekrilqaisfpflvslkfhfkdnsnlymvleyvp 127
                                + fe  k lg+g++g+v +   +  +   a+k++ k  +    ++ +   e ri+ a++ p ++ +   f+++ ++ +v+ey  
                   B0496.3a  56 HRFEITKKLGSGTYGKVSLAYDHKFDREVAVKLIKKSAIESKADLVRIRREIRIMSALNHPNIIQIYEVFENKDKIILVMEYSS 139
                                569999***********8875544555579*******99999999999************************************ PP

  Pka-C1-PB_FBpp0079448-aln 128 ggemfshlrkvgrfsephsrfyaaqivlafeylhyldliyrdlkpenllidsqgylkvtdfgfakrvkgr..twtlcgtpeyla 209
                                gge++ ++ + g + e  +r    qi  a+ y h   + +rdlk en+l+d +   k++dfg+++    +    t+cg+p y +
                   B0496.3a 140 GGELYDYVSRCGSLPEAEARRIFRQITSAVLYCHKHRVAHRDLKLENILLDQNNNAKIADFGLSNYFADKnlLTTFCGSPLYAS 223
                                ****************************************************************98765511579********* PP

  Pka-C1-PB_FBpp0079448-aln 210 peiilskgynk.avdwwalgvlvyemaagyppffadqpiqiyekivsgkvrfpshfgsdlkdllrnllqvdltkrygnlkagvn 292
                                peii    y+   vd w+lg+l+y +  g  pf   +  ++  +i  g   f     s    l+rn+l+v+  +r     a + 
                   B0496.3a 224 PEIINGTPYKGpEVDCWSLGILLYTLVYGSMPFDGRDFNRMVRQIKRGA-YFEPETPSTASMLIRNMLRVNPERR-----ATIF 301
                                *********8537********************9999999999999986.57777899999*********98776.....7899 PP

  Pka-C1-PB_FBpp0079448-aln 293 dikghkwfastdwiavfqkkieapf 317
                                di +h w+   + + v+q+  e  +
                   B0496.3a 302 DIASHWWLNLEENMPVIQELPENQI 326
                                9999999999999988887666655 PP

>> B0496.3f  CE44278	WBGene00006814	locus:unc-82	status:Confirmed	UniProt:D1MN53	protein_id:CCD62061.1
   #    score  bias  c-Evalue  i-Evalue hmmfrom  hmm to    alifrom  ali to    envfrom  env to     acc
 ---   ------ ----- --------- --------- ------- -------    ------- -------    ------- -------    ----
   1 !  111.1   0.0   2.1e-33   8.9e-32      44     317 ..      56     326 ..      48     338 .. 0.90

  Alignments for each domain:
  == domain 1    score: 111.1 bits;  conditional E-value: 2.1e-33
  Pka-C1-PB_FBpp0079448-aln  44 ddferiktlgtgsfgrvmivqhkptkeyyamkildkqkvvklkqvehtlnekrilqaisfpflvslkfhfkdnsnlymvleyvp 127
                                + fe  k lg+g++g+v +   +  +   a+k++ k  +    ++ +   e ri+ a++ p ++ +   f+++ ++ +v+ey  
                   B0496.3f  56 HRFEITKKLGSGTYGKVSLAYDHKFDREVAVKLIKKSAIESKADLVRIRREIRIMSALNHPNIIQIYEVFENKDKIILVMEYSS 139
                                569999***********8875544555579*******99999999999************************************ PP

  Pka-C1-PB_FBpp0079448-aln 128 ggemfshlrkvgrfsephsrfyaaqivlafeylhyldliyrdlkpenllidsqgylkvtdfgfakrvkgr..twtlcgtpeyla 209
                                gge++ ++ + g + e  +r    qi  a+ y h   + +rdlk en+l+d +   k++dfg+++    +    t+cg+p y +
                   B0496.3f 140 GGELYDYVSRCGSLPEAEARRIFRQITSAVLYCHKHRVAHRDLKLENILLDQNNNAKIADFGLSNYFADKnlLTTFCGSPLYAS 223
                                ****************************************************************98765511579********* PP

  Pka-C1-PB_FBpp0079448-aln 210 peiilskgynk.avdwwalgvlvyemaagyppffadqpiqiyekivsgkvrfpshfgsdlkdllrnllqvdltkrygnlkagvn 292
                                peii    y+   vd w+lg+l+y +  g  pf   +  ++  +i  g   f     s    l+rn+l+v+  +r     a + 
                   B0496.3f 224 PEIINGTPYKGpEVDCWSLGILLYTLVYGSMPFDGRDFNRMVRQIKRGA-YFEPETPSTASMLIRNMLRVNPERR-----ATIF 301
                                *********8537********************9999999999999986.57777899999*********98776.....7899 PP

  Pka-C1-PB_FBpp0079448-aln 293 dikghkwfastdwiavfqkkieapf 317
                                di +h w+   + + v+q+  e  +
                   B0496.3f 302 DIASHWWLNLEENMPVIQELPENQI 326
                                9999999999999988887666655 PP

>> B0496.3d  CE44346	WBGene00006814	locus:unc-82	status:Confirmed	UniProt:D1MN54	protein_id:CCD62054.1
   #    score  bias  c-Evalue  i-Evalue hmmfrom  hmm to    alifrom  ali to    envfrom  env to     acc
 ---   ------ ----- --------- --------- ------- -------    ------- -------    ------- -------    ----
   1 !  111.1   0.0   2.1e-33     9e-32      44     317 ..      56     326 ..      48     338 .. 0.90

  Alignments for each domain:
  == domain 1    score: 111.1 bits;  conditional E-value: 2.1e-33
  Pka-C1-PB_FBpp0079448-aln  44 ddferiktlgtgsfgrvmivqhkptkeyyamkildkqkvvklkqvehtlnekrilqaisfpflvslkfhfkdnsnlymvleyvp 127
                                + fe  k lg+g++g+v +   +  +   a+k++ k  +    ++ +   e ri+ a++ p ++ +   f+++ ++ +v+ey  
                   B0496.3d  56 HRFEITKKLGSGTYGKVSLAYDHKFDREVAVKLIKKSAIESKADLVRIRREIRIMSALNHPNIIQIYEVFENKDKIILVMEYSS 139
                                569999***********8875544555579*******99999999999************************************ PP

  Pka-C1-PB_FBpp0079448-aln 128 ggemfshlrkvgrfsephsrfyaaqivlafeylhyldliyrdlkpenllidsqgylkvtdfgfakrvkgr..twtlcgtpeyla 209
                                gge++ ++ + g + e  +r    qi  a+ y h   + +rdlk en+l+d +   k++dfg+++    +    t+cg+p y +
                   B0496.3d 140 GGELYDYVSRCGSLPEAEARRIFRQITSAVLYCHKHRVAHRDLKLENILLDQNNNAKIADFGLSNYFADKnlLTTFCGSPLYAS 223
                                ****************************************************************98765511579********* PP

  Pka-C1-PB_FBpp0079448-aln 210 peiilskgynk.avdwwalgvlvyemaagyppffadqpiqiyekivsgkvrfpshfgsdlkdllrnllqvdltkrygnlkagvn 292
                                peii    y+   vd w+lg+l+y +  g  pf   +  ++  +i  g   f     s    l+rn+l+v+  +r     a + 
                   B0496.3d 224 PEIINGTPYKGpEVDCWSLGILLYTLVYGSMPFDGRDFNRMVRQIKRGA-YFEPETPSTASMLIRNMLRVNPERR-----ATIF 301
                                *********8537********************9999999999999986.57777899999*********98776.....7899 PP

  Pka-C1-PB_FBpp0079448-aln 293 dikghkwfastdwiavfqkkieapf 317
                                di +h w+   + + v+q+  e  +
                   B0496.3d 302 DIASHWWLNLEENMPVIQELPENQI 326
                                9999999999999988887666655 PP

>> B0496.3b  CE44280	WBGene00006814	locus:unc-82	status:Confirmed	UniProt:D1MN51	protein_id:CCD62059.1
   #    score  bias  c-Evalue  i-Evalue hmmfrom  hmm to    alifrom  ali to    envfrom  env to     acc
 ---   ------ ----- --------- --------- ------- -------    ------- -------    ------- -------    ----
   1 !  111.1   0.0   2.2e-33   9.2e-32      44     317 ..      56     326 ..      48     338 .. 0.90

  Alignments for each domain:
  == domain 1    score: 111.1 bits;  conditional E-value: 2.2e-33
  Pka-C1-PB_FBpp0079448-aln  44 ddferiktlgtgsfgrvmivqhkptkeyyamkildkqkvvklkqvehtlnekrilqaisfpflvslkfhfkdnsnlymvleyvp 127
                                + fe  k lg+g++g+v +   +  +   a+k++ k  +    ++ +   e ri+ a++ p ++ +   f+++ ++ +v+ey  
                   B0496.3b  56 HRFEITKKLGSGTYGKVSLAYDHKFDREVAVKLIKKSAIESKADLVRIRREIRIMSALNHPNIIQIYEVFENKDKIILVMEYSS 139
                                569999***********8875544555579*******99999999999************************************ PP

  Pka-C1-PB_FBpp0079448-aln 128 ggemfshlrkvgrfsephsrfyaaqivlafeylhyldliyrdlkpenllidsqgylkvtdfgfakrvkgr..twtlcgtpeyla 209
                                gge++ ++ + g + e  +r    qi  a+ y h   + +rdlk en+l+d +   k++dfg+++    +    t+cg+p y +
                   B0496.3b 140 GGELYDYVSRCGSLPEAEARRIFRQITSAVLYCHKHRVAHRDLKLENILLDQNNNAKIADFGLSNYFADKnlLTTFCGSPLYAS 223
                                ****************************************************************98765511579********* PP

  Pka-C1-PB_FBpp0079448-aln 210 peiilskgynk.avdwwalgvlvyemaagyppffadqpiqiyekivsgkvrfpshfgsdlkdllrnllqvdltkrygnlkagvn 292
                                peii    y+   vd w+lg+l+y +  g  pf   +  ++  +i  g   f     s    l+rn+l+v+  +r     a + 
                   B0496.3b 224 PEIINGTPYKGpEVDCWSLGILLYTLVYGSMPFDGRDFNRMVRQIKRGA-YFEPETPSTASMLIRNMLRVNPERR-----ATIF 301
                                *********8537********************9999999999999986.57777899999*********98776.....7899 PP

  Pka-C1-PB_FBpp0079448-aln 293 dikghkwfastdwiavfqkkieapf 317
                                di +h w+   + + v+q+  e  +
                   B0496.3b 302 DIASHWWLNLEENMPVIQELPENQI 326
                                9999999999999988887666655 PP

>> B0496.3e  CE44360	WBGene00006814	locus:unc-82	status:Confirmed	UniProt:D1MN52	protein_id:CCD62055.1
   #    score  bias  c-Evalue  i-Evalue hmmfrom  hmm to    alifrom  ali to    envfrom  env to     acc
 ---   ------ ----- --------- --------- ------- -------    ------- -------    ------- -------    ----
   1 !  110.8   0.0   2.7e-33   1.1e-31      44     317 ..     295     565 ..     287     577 .. 0.90

  Alignments for each domain:
  == domain 1    score: 110.8 bits;  conditional E-value: 2.7e-33
  Pka-C1-PB_FBpp0079448-aln  44 ddferiktlgtgsfgrvmivqhkptkeyyamkildkqkvvklkqvehtlnekrilqaisfpflvslkfhfkdnsnlymvleyvp 127
                                + fe  k lg+g++g+v +   +  +   a+k++ k  +    ++ +   e ri+ a++ p ++ +   f+++ ++ +v+ey  
                   B0496.3e 295 HRFEITKKLGSGTYGKVSLAYDHKFDREVAVKLIKKSAIESKADLVRIRREIRIMSALNHPNIIQIYEVFENKDKIILVMEYSS 378
                                569999***********8875544555579*******99999999999************************************ PP

  Pka-C1-PB_FBpp0079448-aln 128 ggemfshlrkvgrfsephsrfyaaqivlafeylhyldliyrdlkpenllidsqgylkvtdfgfakrvkgr..twtlcgtpeyla 209
                                gge++ ++ + g + e  +r    qi  a+ y h   + +rdlk en+l+d +   k++dfg+++    +    t+cg+p y +
                   B0496.3e 379 GGELYDYVSRCGSLPEAEARRIFRQITSAVLYCHKHRVAHRDLKLENILLDQNNNAKIADFGLSNYFADKnlLTTFCGSPLYAS 462
                                ****************************************************************98765511579********* PP

  Pka-C1-PB_FBpp0079448-aln 210 peiilskgynk.avdwwalgvlvyemaagyppffadqpiqiyekivsgkvrfpshfgsdlkdllrnllqvdltkrygnlkagvn 292
                                peii    y+   vd w+lg+l+y +  g  pf   +  ++  +i  g   f     s    l+rn+l+v+  +r     a + 
                   B0496.3e 463 PEIINGTPYKGpEVDCWSLGILLYTLVYGSMPFDGRDFNRMVRQIKRGA-YFEPETPSTASMLIRNMLRVNPERR-----ATIF 540
                                *********8537********************9999999999999986.57777899999*********98776.....7899 PP

  Pka-C1-PB_FBpp0079448-aln 293 dikghkwfastdwiavfqkkieapf 317
                                di +h w+   + + v+q+  e  +
                   B0496.3e 541 DIASHWWLNLEENMPVIQELPENQI 565
                                9999999999999988887666655 PP

>> ZK524.4  CE18454	WBGene00013994	serine\/threonine kinase	status:Partially_confirmed	UniProt:Q22855	protein_id:CAA9814
   #    score  bias  c-Evalue  i-Evalue hmmfrom  hmm to    alifrom  ali to    envfrom  env to     acc
 ---   ------ ----- --------- --------- ------- -------    ------- -------    ------- -------    ----
   1 !  110.3   0.0   3.7e-33   1.5e-31      38     283 ..      21     267 ..      13     284 .. 0.87

  Alignments for each domain:
  == domain 1    score: 110.3 bits;  conditional E-value: 3.7e-33
  Pka-C1-PB_FBpp0079448-aln  38 tntaalddferiktlgtgsfgrvmivqhkptkeyyamkildkqkvvklkqvehtlnekrilqaisfpflvslkfhfkdnsnlym 121
                                t  a+l d+e  kt+g g f  v + +h  t e+ a+ki+dk k+ +     + ++e r ++ ++   +v l   +  ++++++
                    ZK524.4  21 TRIAGLYDLE--KTIGQGHFAVVKLAKHVFTGEMVAVKIIDKTKMDEA-STSQIMKEVRCMKLVQHANIVRLYEVLDTQTKIFL 101
                                6677887777..8*******************************8775.567899*****************9999999***** PP

  Pka-C1-PB_FBpp0079448-aln 122 vleyvpggemfshlrkv.grfsephsrfyaaqivlafeylhyldliyrdlkpenll.idsqgylkvtdfgfakrvk.g.rtwtl 201
                                +le     ++   + k    + e  ++ y +qi+ a++y h l +++rdlkpen++  +  g +k+tdfgf++  + g +  t 
                    ZK524.4 102 ILELGD-YDLHDFIIKHeKGVCESLAQQYFCQIMTAIDYCHQLHVVHRDLKPENVVfFEKLGMVKLTDFGFSNSYEpGeQLNTS 184
                                **9754.45666655541457999******************************8726889***********98863325689* PP

  Pka-C1-PB_FBpp0079448-aln 202 cgtpeylapeiilskgynk.avdwwalgvlvyemaagyppffadqpiqiyekivsgkvrfpshfgsdlkdllrnllqvdltkr 283
                                cg+  y apei+l   y+  avd w+lgv++y + +g  pf   +  +   ki+  k  +p  +  + ++l++++l  +  kr
                    ZK524.4 185 CGSLAYSAPEILLGDSYDApAVDVWSLGVILYMLVCGRLPFQEANDSETLTKILDCKYSIPDVLSDECRNLIQSMLVREPQKR 267
                                *****************9659*****************************************999999998888887666665 PP

>> K12C11.4  CE40262	WBGene00003400	locus:dapk-1	ankyrin and protein kinase	status:Confirmed	UniProt:O44997	protein_id:C
   #    score  bias  c-Evalue  i-Evalue hmmfrom  hmm to    alifrom  ali to    envfrom  env to     acc
 ---   ------ ----- --------- --------- ------- -------    ------- -------    ------- -------    ----
   1 !  108.8   0.0   1.1e-32   4.6e-31      43     283 ..      24     277 ..      14     311 .. 0.83

  Alignments for each domain:
  == domain 1    score: 108.8 bits;  conditional E-value: 1.1e-32
  Pka-C1-PB_FBpp0079448-aln  43 lddferikt.lgtgsfgrvmivqhkptkeyyamkildkqkvvklkq.ve..htlnekrilqaisf.pflvslkfhfkdnsnlym 121
                                ++d+  i+t lg+g f  v  v+ + t e ya k + k++    ++ v       e r+lq i+    +v l+  ++  s++ +
                   K12C11.4  24 FEDVYEIETeLGSGQFAVVRRVRDRKTGEKYAAKFIKKRRYATSRRgVTrqNIEREVRVLQKIRGnSNVVELHAVYETASDVII 107
                                46666666559***************************99877655243113445889*****86157899************* PP

  Pka-C1-PB_FBpp0079448-aln 122 vleyvpggemfshlrkvgrfsephsrfyaaqivlafeylhyldliyrdlkpenllidsqg..ylkvtdfgfakrvkgr..twtl 201
                                vle v gge+f h+     + e  +  +  qi+la+ +lh l +++ d+kpen+++  +g   +k+ dfg+++ ++       +
                   K12C11.4 108 VLELVSGGELFDHVCAKECLDEVEAAAFIKQILLAVRHLHSLHIVHLDIKPENVMLKQRGdsQIKIIDFGLSREIEPGavVKDM 191
                                ********************************************************998744699*********9854114579 PP

  Pka-C1-PB_FBpp0079448-aln 202 cgtpeylapeiilskgynkavdwwalgvlvyemaagyppffadqpiqiyekivsgkvrfpshfgsd....lkdllrnllqvdlt 281
                                +gtpe++ape++  +    a d wa+gv+ y + +g  pf+ d+  + + +i   + +f  ++  +     kd++  l+  d+ 
                   K12C11.4 192 VGTPEFVAPEVVNYEALSPATDMWAVGVVTYILLSGGSPFLGDNRDETFSNITRVRYHFSDRYFKNtskhAKDFIYRLFVRDVD 275
                                ****************************************************99999888766443011145555555555544 PP

  Pka-C1-PB_FBpp0079448-aln 282 kr 283
                                +r
                   K12C11.4 276 QR 277
                                43 PP

>> W04B5.5  CE20142	WBGene00021022	protein kinase	status:Confirmed	UniProt:Q9UA62	protein_id:CCD68653.1
   #    score  bias  c-Evalue  i-Evalue hmmfrom  hmm to    alifrom  ali to    envfrom  env to     acc
 ---   ------ ----- --------- --------- ------- -------    ------- -------    ------- -------    ----
   1 !  105.6   0.0     1e-31   4.3e-30      33     306 ..      13     309 ..       5     319 .. 0.86

  Alignments for each domain:
  == domain 1    score: 105.6 bits;  conditional E-value: 1e-31
  Pka-C1-PB_FBpp0079448-aln  33 wkknptntaalddferiktlgtgsfgrvmivqhkptke....yyamkildkqkvvklkqvehtlnekrilqais.....fpflv 107
                                 +++ +n  +l d+   k +g gsf  v + ++k  k+      a+ki  k+ ++k k v +   ek  l  is      p +v
                    W04B5.5  13 ARREGSNMKCLADYSVEKEVGEGSFSTVYLARRKEPKNdenpEVALKICLKRLILKNKMVPYIHREKEALALISreenaHPGIV 96 
                                578899*************************99987752333479************************999864444479*** PP

  Pka-C1-PB_FBpp0079448-aln 108 slkfhfkdnsnlymvleyvpggemfshlrkv..grfsephsrfyaaqivlafeylhyldliyrdlkpenllidsqgylkvtdfg 189
                                +l   f+d   ly+vley   g++ + ++k    +f    sr+yaa+++ a+e++h l +i+rd+k +nll+ s+g + +tdfg
                    W04B5.5  97 TLYATFQDSESLYFVLEYAKYGDLCTLMQKQpdSKFNVADSRYYAANLLSALEHIHKLGIIHRDVKADNLLVKSDGRIMLTDFG 180
                                **************************999964479************************************************* PP

  Pka-C1-PB_FBpp0079448-aln 190 fak......rvk..........grtwtlcgtpeylapeiilskgynkavdwwalgvlvyemaagyppffadqpiqiyekivsgk 257
                                 +k      +++          gr  +++gt  +++pe++       + d wa+ v +y + +g  pf       ++ +i    
                    W04B5.5 181 SSKflsdyqKIQenpveeeqptGRRSSFVGTAFFVTPELLTGSEMSPSSDLWAFSVTLYLFLTGIYPFNDMSEYLVFRRIQDIL 264
                                88733333322133333444449999******************************************99999*********** PP

  Pka-C1-PB_FBpp0079448-aln 258 vrfpshfgsd.lkdllrnllqvdltkrygnlkagvndikghkwfastdwi 306
                                  f   f  +  k+l+  ll  +   r        ++ik+hk+f s d+ 
                    W04B5.5 265 YTFSEDFPDEnAKNLIERLLVKEQKSRL-----TSQEIKEHKFFESIDFE 309
                                *****99865267777777766655554.....4689*********9985 PP

>> B0511.4  CE17343	WBGene00015230	locus:tag-344	protein kinase	status:Partially_confirmed	UniProt:O61821	protein_id:CCD
   #    score  bias  c-Evalue  i-Evalue hmmfrom  hmm to    alifrom  ali to    envfrom  env to     acc
 ---   ------ ----- --------- --------- ------- -------    ------- -------    ------- -------    ----
   1 !  105.6   0.0     1e-31   4.2e-30      48     277 ..      71     307 ..      33     320 .. 0.87

  Alignments for each domain:
  == domain 1    score: 105.6 bits;  conditional E-value: 1e-31
  Pka-C1-PB_FBpp0079448-aln  48 riktlgtgsfgrvmivqhkptkeyyamkildkqkvv.klkqvehtl.nekrilqaisfpflvslkfhfkdnsnlymvleyvpgg 129
                                  k lg+gs+ rv        k   a ki++      k   +++ l  ek i++ ++   +  l   +  + ++ +v ey  gg
                    B0511.4  71 FEKVLGSGSYSRVARATFGEKKLEVAAKIINITPTReKEDYIKKFLpREKEIVKLLKHDNICRLYEMISFQDHIIFVNEYCAGG 154
                                3478******************999****99776541556677666479*************9988888888999********* PP

  Pka-C1-PB_FBpp0079448-aln 130 emfshlrkvgrfsephsrfyaaqivlafeylhyldliyrdlkpenllidsqgylkvtdfgfakrvk..grtwtlcgtpeylape 211
                                +++ +++ +  + e  ++f   q++ a+ +l+  ++++rdlk en+++d +g +k+ dfgf++ +k   ++ t+cg+  y+ape
                    B0511.4 155 DLLRKMKDIVAMKEEDAKFTFRQLIAALTHLQSYNIVHRDLKCENIFMDKHGNVKLGDFGFSRILKpgEKSGTFCGSRAYVAPE 238
                                ***************************************************************998534789************ PP

  Pka-C1-PB_FBpp0079448-aln 212 iilskgyn.kavdwwalgvlvyemaagyppffadqpiqiyekivsgkvrfpshfgsdl..kdllrnllq 277
                                i   + y  +avd w+ gv++y m ag  pf   +p ++ e+ ++ k++fp    s +  k l+ ++lq
                    B0511.4 239 IFRGREYSgNAVDVWSTGVILYIMLAGSMPFDDRDPRKMIERQLAHKIKFPKSCTSSVfsKALVLEILQ 307
                                *******7479****************************************998887544666666666 PP

>> Y39G10AR.3  CE37063	WBGene00021461	locus:nekl-1	status:Partially_confirmed	UniProt:Q6AW07	protein_id:CCD69902.1
   #    score  bias  c-Evalue  i-Evalue hmmfrom  hmm to    alifrom  ali to    envfrom  env to     acc
 ---   ------ ----- --------- --------- ------- -------    ------- -------    ------- -------    ----
   1 !  101.1   0.0   2.4e-30     1e-28      35     283 ..     160     414 ..     153     422 .. 0.89

  Alignments for each domain:
  == domain 1    score: 101.1 bits;  conditional E-value: 2.4e-30
  Pka-C1-PB_FBpp0079448-aln  35 knptntaalddferiktlgtgsfgrvmivqhkptkeyyamkildkqkvvklkqvehtlnekrilqaisfpflvslkfhfkdnsn 118
                                 np  t+a + +eri+t+g g+fg  ++ +++       +k ++   +    q   +lne  +l  i+ p +++    f+++  
                 Y39G10AR.3 160 PNPRATSAQNRYERIRTVGKGAFGSAVLYRRREDSSLVIIKEINMYDL-DSSQRRLALNEVSLLSRIEHPNIIAYYDSFEEEGV 242
                                5999************************99999998888888877664.56788999*************************** PP

  Pka-C1-PB_FBpp0079448-aln 119 lymvleyvpggemfshlrkvgr.fsephsrfyaaqivlafeylhyldliyrdlkpenllidsqgylkvtdfgfakrvkgrtw.. 199
                                l + +ey  gg +   l +    + e +      q+  a+ ylh   +++rdlk  n+++  + ++k+ dfg++k +   t   
                 Y39G10AR.3 243 LMIEMEYADGGTLAQMLSRTQNlLDEEQIGDMMIQMCSAVAYLHENSVLHRDLKTANVFLTRDSFVKIGDFGISKIMGTETLaq 326
                                *************99997766516788888999*****************************************9887666433 PP

  Pka-C1-PB_FBpp0079448-aln 200 ...tlcgtpeylapeiilskgynkavdwwalgvlvyemaagyppffadqpiqiyekivs.gkvrfpshfgsdlkdllrnllqvd 279
                                   t++gtp y++pe+     yn+  d walg ++yem++    f  d+   + + i++   + +   + +++k ++r+llq+d
                 Y39G10AR.3 327 gakTVVGTPYYISPEMCSGVSYNEKSDMWALGCILYEMCCLKKAFEGDNLPALVNSIMTcAYTPVKGPYSAEMKMVIRELLQLD 410
                                33399******************************************997777777765155667889**************** PP

  Pka-C1-PB_FBpp0079448-aln 280 ltkr 283
                                  kr
                 Y39G10AR.3 411 PQKR 414
                                9998 PP

>> F19H6.1  CE31484	WBGene00008956	locus:nekl-3	serine\/threonine kinase	status:Confirmed	UniProt:Q19530	protein_id:CAA9
   #    score  bias  c-Evalue  i-Evalue hmmfrom  hmm to    alifrom  ali to    envfrom  env to     acc
 ---   ------ ----- --------- --------- ------- -------    ------- -------    ------- -------    ----
   1 !  100.5   0.0   3.5e-30   1.5e-28      38     272 ..      15     260 ..       7     276 .. 0.84

  Alignments for each domain:
  == domain 1    score: 100.5 bits;  conditional E-value: 3.5e-30
  Pka-C1-PB_FBpp0079448-aln  38 tntaalddferiktlgtgsfgrvmivqhkptkeyyamkildkqkvvklkqvehtlnekrilqaisfpflvslkfhfkdnsnlym 121
                                 +  +l+ f   k +g g f  v+  q    + + a+k ++  ++v  k  +  l+e  +l+ ++   ++     f dn +l +
                    F19H6.1  15 PDKLSLELFIIEKKIGKGQFSEVFRAQCTWVDLHVALKKIQVFEMVDQKARQDCLKEIDLLKQLNHVNVIRYYASFIDNNQLNI 98 
                                5666788888889*******************************************************999999********** PP

  Pka-C1-PB_FBpp0079448-aln 122 vleyvpggem...fshlrkvgrfs.ephsrfyaaqivlafeylhyldliyrdlkpenllidsqgylkvtdfgfakrvkgrt... 198
                                vle    g+m   + h++k gr+  e     y  q+  a+ ++h   +++rd+kp n++i  +g +k+ d+g+ +    +t   
                    F19H6.1  99 VLELAEAGDMsrmIKHFKKGGRLIpEKTIWKYFVQLARALAHMHSKRIMHRDIKPANVFITGNGIVKLGDLGLGRFFSSKTtaa 182
                                *****9998533379*******86255566799***************************************999887776333 PP

  Pka-C1-PB_FBpp0079448-aln 199 wtlcgtpeylapeiilskgynkavdwwalgvlvyemaagyppffadqp..iqiyekivsgk.vrfpsh.fgsdlkdll 272
                                 +l+gtp y++pe i   gyn   d w+ g l+yemaa   pf+ d+     + +ki   +   +p+  + ++l+dl+
                    F19H6.1 183 HSLVGTPYYMSPERIQESGYNFKSDLWSTGCLLYEMAALQSPFYGDKMnlYSLCKKIENCEyPPLPADiYSTQLRDLV 260
                                689******************************************974112344555544313455542445666665 PP

>> F55G1.8  CE07285	WBGene00004044	locus:plk-3	protein kinase	status:Confirmed	UniProt:Q20845	protein_id:CCD69395.1
   #    score  bias  c-Evalue  i-Evalue hmmfrom  hmm to    alifrom  ali to    envfrom  env to     acc
 ---   ------ ----- --------- --------- ------- -------    ------- -------    ------- -------    ----
   1 !   99.8   0.0   5.7e-30   2.4e-28      46     277 ..      35     268 ..       5     274 .. 0.92

  Alignments for each domain:
  == domain 1    score: 99.8 bits;  conditional E-value: 5.7e-30
  Pka-C1-PB_FBpp0079448-aln  46 feriktlgtgsfgrvmivqhkptkeyyamkildkqkvvklkqvehtlnekrilqaisfpflvslkfhfkdnsnlymvleyvpgg 129
                                +e+   lg g f + +  ++  +++  a+k++ k  ++k    e+   e  i + +s   +v +++ f+d  n+y+ le     
                    F55G1.8  35 YEKGAFLGEGGFAHCFEFRKLDCNDRLAVKVVPKVILLKSTAREKLTREVEIHRQLSHRNIVQFHHFFEDSQNVYFTLELCSKN 118
                                5667789***************************999999999***************************************** PP

  Pka-C1-PB_FBpp0079448-aln 130 emfshlrkvgrfsephsrfyaaqivlafeylhyldliyrdlkpenllidsqgylkvtdfgfakrv..kgrtwtlcgtpeylape 211
                                 ++   ++ g ++e  +rfy+ q+   +++lh l++i+rdlk  nl+++ +  +k+ dfg+a     + +  t  gtp+y+ape
                    F55G1.8 119 SLMELNKQRGPLTEHEARFYTIQVAEGVKHLHNLQIIHRDLKLGNLFLNEHLQVKIGDFGLATFCekNEKKMTRGGTPNYIAPE 202
                                **999999******************************************************876214678999********** PP

  Pka-C1-PB_FBpp0079448-aln 212 iilskgynkavdwwalgvlvyemaagyppffadqpiqiyekivsgkvrfpshfgsdlkdllrnllq 277
                                ++   g+   vd wa+g ++y +  g ppf + +  + y +i      +p       + l+r+ll+
                    F55G1.8 203 VLNETGHAFEVDIWAIGCILYVLLFGSPPFESRRVQETYVRIKNNDYVVPENASPTANRLIRSLLD 268
                                ********************************99999******99999999999999999999985 PP

>> Y38F1A.10b  CE35656	WBGene00003144	locus:max-2	status:Partially_confirmed	UniProt:Q9XWL8	protein_id:CAA21637.2
   #    score  bias  c-Evalue  i-Evalue hmmfrom  hmm to    alifrom  ali to    envfrom  env to     acc
 ---   ------ ----- --------- --------- ------- -------    ------- -------    ------- -------    ----
   1 !   97.5   0.0     3e-29   1.3e-27      38     283 ..     150     395 ..     129     402 .. 0.87

  Alignments for each domain:
  == domain 1    score: 97.5 bits;  conditional E-value: 3e-29
  Pka-C1-PB_FBpp0079448-aln  38 tntaalddferiktlgtgsfgrvmivqhkptkeyyamkildkqkvvklkqvehtlnekrilqaisfpflvs.lkfhfkdnsnly 120
                                +    l  +e  k +g g+ g v++ +   + +  a+k +  +      + e  l e ++++  + p lv  ++ ++ d  +l+
                 Y38F1A.10b 150 S--NPLGKYEMKKQIGVGASGTVFVANVAGSTDVVAVKRMAFKTQP---KKEMLLTEIKVMKQYRHPNLVNyIESYLVDADDLW 228
                                3..357889999*************************988755443...458899**************983678899****** PP

  Pka-C1-PB_FBpp0079448-aln 121 mvleyvpggemfshlrkvgrfsephsrfyaaqivlafeylhyldliyrdlkpenllidsqgylkvtdfgfakrvk..grtwtlc 202
                                +v++y+ gg++   + k   + e +      + + a+ +lh   +++rd+k +n+l+  +g +k+td+gf+ +++   +  t++
                 Y38F1A.10b 229 VVMDYLEGGNLTDVVVKT-ELDEGQIAAVLQECLKALHFLHRHSIVHRDIKSDNVLLGMNGEVKLTDMGFCAQIQpgSKRDTVV 311
                                **********99888875.6788888888889999*************************************998434678*** PP

  Pka-C1-PB_FBpp0079448-aln 203 gtpeylapeiilskgynkavdwwalgvlvyemaagyppffadqpiq.iyekivsgkvrf..pshfgsdlkdllrnllqvdltkr 283
                                gtp +++pei+  k yn  vd w+lg++  em  g pp++ + p++ iy     gk  +    ++ s+++++l + l vd  +r
                 Y38F1A.10b 312 GTPYWMSPEILNKKQYNYKVDIWSLGIMALEMIDGEPPYLRETPLKaIYLIAQNGKPEIkqRDRLSSEFNNFLDKCLVVDPDQR 395
                                ********************************************9747887788997651156899999999999999997766 PP

>> C27D6.11  CE38691	WBGene00044388	status:Partially_confirmed	UniProt:Q4U220	protein_id:CCD65818.1
   #    score  bias  c-Evalue  i-Evalue hmmfrom  hmm to    alifrom  ali to    envfrom  env to     acc
 ---   ------ ----- --------- --------- ------- -------    ------- -------    ------- -------    ----
   1 !   97.4   0.0     3e-29   1.3e-27      48     277 ..      41     277 ..       8     297 .. 0.86

  Alignments for each domain:
  == domain 1    score: 97.4 bits;  conditional E-value: 3e-29
  Pka-C1-PB_FBpp0079448-aln  48 riktlgtgsfgrvmivqhkptkeyyamkildkqkvv.klkqvehtl.nekrilqaisfpflvslkfhfkdnsnlymvleyvpgg 129
                                  k lg+gs+ rv        k   a k+++      k   +++ l  ek i++ ++   +  l   +    ++ +v e+  gg
                   C27D6.11  41 FDKILGSGSYSRVARATWGDKKLEVAAKVINITSTReKDDYIKKFLpREKEIVKLLKHDNICRLYEMISFPDHIIFVTEFCAGG 124
                                3368*************99999999999998766541556677766479*************999888888999********** PP

  Pka-C1-PB_FBpp0079448-aln 130 emfshlrkvgrfsephsrfyaaqivlafeylhyldliyrdlkpenllidsqgylkvtdfgfakrvk..grtwtlcgtpeylape 211
                                +++ +++ +  + e  ++f   q + a+ +l+  ++++rdlk en+++d +  +k+ dfgf++ +k   ++ t+cg+  y+ape
                   C27D6.11 125 DLLRKMKDIKTMNEDDAKFTFRQFIAALMHLQSYNIVHRDLKCENIFLDKHENVKLGDFGFSRILKpgEKSGTFCGSRAYVAPE 208
                                ***************************************************************998534789************ PP

  Pka-C1-PB_FBpp0079448-aln 212 iilskgyn.kavdwwalgvlvyemaagyppffadqpiqiyekivsgkvrfpshfgsdl..kdllrnllq 277
                                i+  + y  +avd w+ gv++y m  g  pf   +p ++ e+ ++ k++fp    + +  k l+ ++lq
                   C27D6.11 209 ILRGREYSgNAVDVWSTGVILYIMLVGSMPFDDRNPTKMIERQLAHKIKFPKLCTASVqsKALILEILQ 277
                                *******7479****************************************876654422667777776 PP

>> ZC581.1  CE15235	WBGene00022631	locus:nekl-2	ser\/thr-protein kinase	status:Confirmed	UniProt:O01775	protein_id:CCD64
   #    score  bias  c-Evalue  i-Evalue hmmfrom  hmm to    alifrom  ali to    envfrom  env to     acc
 ---   ------ ----- --------- --------- ------- -------    ------- -------    ------- -------    ----
   1 !   97.2   0.0   3.6e-29   1.5e-27      43     283 ..       1     255 [.       1     261 [. 0.83

  Alignments for each domain:
  == domain 1    score: 97.2 bits;  conditional E-value: 3.6e-29
  Pka-C1-PB_FBpp0079448-aln  43 lddferiktlgtgsfgrvmivqhkptkey..yamkildkqkvvklkqvehtlnekrilqaisfpflvslkfhfkdnsnlymvle 124
                                +d++e+++ +g g+fg   + + k+   +    +k+++ +  +  k+ +    e  +l+ ++ p+++     f  + +l +v++
                    ZC581.1   1 MDNYEKVRVVGRGAFGVCWLCRGKNDASHqkVIIKLINTHG-MTEKEENSIQSEVNLLKKVQHPLIIGYIDSFIMDNQLGIVMQ 83 
                                589***************99998876554105566666554.556777788899**************999999999******* PP

  Pka-C1-PB_FBpp0079448-aln 125 yvpggem...fshlrkvg......rfsephsrfyaaqivlafeylhyldliyrdlkpenllids.qgylkvtdfgfakrv..kg 196
                                y  gg +   +   r +        f e     y +qi++a++++h  ++++rdlkp+n+l++  +  lk++dfg++k +  k 
                    ZC581.1  84 YAEGGTLerlINDQRAIKdsnmreYFPEKTVLDYFTQILIALNHMHQKNIVHRDLKPQNILMNRrKTVLKLSDFGISKELgtKS 167
                                *****762214444444211121136666677799**************************9862679**********863367 PP

  Pka-C1-PB_FBpp0079448-aln 197 rtwtlcgtpeylapeiilskgynkavdwwalgvlvyemaagyppffadqpiqiyekivsgkv.rfpshfgsdlkdllrnllqvd 279
                                 + t+ gtp+yl+pei  s+ yn+  d w+lg ++ye+      f  ++   i  ki   k   +  h+  d+k l+ nll+  
                    ZC581.1 168 AASTVIGTPNYLSPEICESRPYNQKSDMWSLGCVLYELLQLERAFDGENLPAIVMKITRSKQnPLGDHVSNDVKMLVENLLKTH 251
                                789******************************************9999889999998777516899**************998 PP

  Pka-C1-PB_FBpp0079448-aln 280 ltkr 283
                                  kr
                    ZC581.1 252 TDKR 255
                                8887 PP

>> Y38H8A.4  CE18366	WBGene00012638	serine\/threonine kinase	status:Confirmed	UniProt:O62424	protein_id:CAA16343.1
   #    score  bias  c-Evalue  i-Evalue hmmfrom  hmm to    alifrom  ali to    envfrom  env to     acc
 ---   ------ ----- --------- --------- ------- -------    ------- -------    ------- -------    ----
   1 !   97.2   0.0   3.6e-29   1.5e-27      49     277 ..      39     274 ..       2     287 .. 0.86

  Alignments for each domain:
  == domain 1    score: 97.2 bits;  conditional E-value: 3.6e-29
  Pka-C1-PB_FBpp0079448-aln  49 iktlgtgsfgrvmivqhkptkeyyamkildkqkv.vklkqvehtl.nekrilqaisfpflvslkfhfkdnsnlymvleyvpgge 130
                                 k lg+gs+ rv        k   a k+++      k   +++ l  ek i++ ++   +  l   +    ++ +v e+  gg+
                   Y38H8A.4  39 DKILGSGSYSRVARATWGDKKLEVAAKVINITPTrEKDDYIKKFLpREKEIVKLLKHDNVCRLYEMISFPDHIIFVTEFCAGGD 122
                                3689***********999999999999998765514556677666479**********999998888888899*********** PP

  Pka-C1-PB_FBpp0079448-aln 131 mfshlrkvgrfsephsrfyaaqivlafeylhyldliyrdlkpenllidsqgylkvtdfgfakrvk..grtwtlcgtpeylapei 212
                                ++ +++k+  +se  ++f   q + a+ +l+  ++++rdlk en+++d    +k+ dfgf++ +k   ++ t+cg+  y+apei
                   Y38H8A.4 123 LLRKMKKIKTMSEENAKFTFRQFIAALMHLQSYNIVHRDLKCENIFLDKYENVKLGDFGFSRILKpgEKSGTFCGSRAYVAPEI 206
                                **************************************************************998534789************* PP

  Pka-C1-PB_FBpp0079448-aln 213 ilskgyn.kavdwwalgvlvyemaagyppffadqpiqiyekivsgkvrfpshfgsdl..kdllrnllq 277
                                +  + y  +avd w+ gv++y m  g  pf   +p ++ e+ ++ k++f     + +  k l+ ++lq
                   Y38H8A.4 207 LRGREYSgNAVDVWSTGVILYIMLVGTMPFDDRDPTRMIERQLAHKIKFGKTCTASIhsKALILEILQ 274
                                ******7479***************************************8876655422566666666 PP

>> ZC373.4  CE02377	WBGene00013869	calcium\/calmodulin dependent protein kinase	status:Partially_confirmed	UniProt:Q2326
   #    score  bias  c-Evalue  i-Evalue hmmfrom  hmm to    alifrom  ali to    envfrom  env to     acc
 ---   ------ ----- --------- --------- ------- -------    ------- -------    ------- -------    ----
   1 !   95.8   0.1   9.7e-29   4.1e-27      46     284 ..      45     289 ..      24     323 .. 0.86

  Alignments for each domain:
  == domain 1    score: 95.8 bits;  conditional E-value: 9.7e-29
  Pka-C1-PB_FBpp0079448-aln  46 feriktlgtgsfgrvmivqhkptkeyyamkildkqkvvklkqvehtlnekrilqaisfpflvslkfhfkd.nsnlymvleyvpg 128
                                ++  k lg g fg+v  v  k t + +a k +  +k     +ve+   e  il  ++ p +  +   f     ++ +++e v g
                    ZC373.4  45 YQVTKLLGDGKFGKVYCVIEKETGKEFAAKFIKIRKEADRAEVER---EVSILTQLRHPRIAQIYDAFYTtTNDVVLIMEIVRG 125
                                556799******************99******9999999999996...6789*******9999876665505568899****** PP

  Pka-C1-PB_FBpp0079448-aln 129 gemfshlrkvg.rfsephsrfyaaqivlafeylhyldliyrdlkpenllidsq.g.ylkvtdfgfakrvkgrt..wtlcgtpey 207
                                ge+f ++ +    +se    +  +q+  a++y+h  ++++ d+kpen++  s  g  +k+ dfg+a++  g      ++gtpe+
                    ZC373.4 126 GELFDRVAEESyVLSELAVVMIICQLCEAIDYIHKQNILHLDVKPENIMCVSLtGnRIKLIDFGLARHYDGTQelKYMAGTPEF 209
                                *****9986551689*********************************9887523379***********9975225789***** PP

  Pka-C1-PB_FBpp0079448-aln 208 lapeiilskgynkavdwwalgvlvyemaagyppffadqpiqiyekivsgkvrfpshfgs...dlkdllrnllqvdltkry 284
                                 ape+i  +  +   d w++gv+ y + +gy pf+ d+  + y ++  g   f   f +   + kd++ +ll  d +kr+
                    ZC373.4 210 AAPEVIKFEKLDYHTDMWSIGVITYILLSGYSPFLGDNLGETYCNVEKGVWEFTEEFDTvteEAKDFVTKLLVYDQSKRM 289
                                ******************************************************9996433389*************996 PP

>> Y38F1A.10a  CE40478	WBGene00003144	locus:max-2	Eukaryotic protein kinase domain	status:Confirmed	UniProt:Q19KC5	prote
   #    score  bias  c-Evalue  i-Evalue hmmfrom  hmm to    alifrom  ali to    envfrom  env to     acc
 ---   ------ ----- --------- --------- ------- -------    ------- -------    ------- -------    ----
   1 !   96.2   0.0   7.1e-29     3e-27      41     283 ..     323     567 ..     301     574 .. 0.87

  Alignments for each domain:
  == domain 1    score: 96.2 bits;  conditional E-value: 7.1e-29
  Pka-C1-PB_FBpp0079448-aln  41 aalddferiktlgtgsfgrvmivqhkptkeyyamkildkqkvvklkqvehtlnekrilqaisfpflvs.lkfhfkdnsnlymvl 123
                                  l  +e  k +g g+ g v++ +   + +  a+k +  +      + e  l e ++++  + p lv  ++ ++ d  +l++v+
                 Y38F1A.10a 323 NPLGKYEMKKQIGVGASGTVFVANVAGSTDVVAVKRMAFKTQP---KKEMLLTEIKVMKQYRHPNLVNyIESYLVDADDLWVVM 403
                                357889999*************************988755443...458899**************983678899********* PP

  Pka-C1-PB_FBpp0079448-aln 124 eyvpggemfshlrkvgrfsephsrfyaaqivlafeylhyldliyrdlkpenllidsqgylkvtdfgfakrvk..grtwtlcgtp 205
                                +y+ gg++   + k   + e +      + + a+ +lh   +++rd+k +n+l+  +g +k+td+gf+ +++   +  t++gtp
                 Y38F1A.10a 404 DYLEGGNLTDVVVKT-ELDEGQIAAVLQECLKALHFLHRHSIVHRDIKSDNVLLGMNGEVKLTDMGFCAQIQpgSKRDTVVGTP 486
                                *******99888875.6788888888889999*************************************998434678****** PP

  Pka-C1-PB_FBpp0079448-aln 206 eylapeiilskgynkavdwwalgvlvyemaagyppffadqpiq.iyekivsgkvrf..pshfgsdlkdllrnllqvdltkr 283
                                 +++pei+  k yn  vd w+lg++  em  g pp++ + p++ iy     gk  +    ++ s+++++l + l vd  +r
                 Y38F1A.10a 487 YWMSPEILNKKQYNYKVDIWSLGIMALEMIDGEPPYLRETPLKaIYLIAQNGKPEIkqRDRLSSEFNNFLDKCLVVDPDQR 567
                                *****************************************9747887788997651156899999999999999997766 PP

>> Y38F1A.10c  CE42477	WBGene00003144	locus:max-2	status:Partially_confirmed	UniProt:B1V8J5	protein_id:CAQ35064.1
   #    score  bias  c-Evalue  i-Evalue hmmfrom  hmm to    alifrom  ali to    envfrom  env to     acc
 ---   ------ ----- --------- --------- ------- -------    ------- -------    ------- -------    ----
   1 !   96.0   0.0   8.5e-29   3.6e-27      41     283 ..     371     615 ..     349     622 .. 0.87

  Alignments for each domain:
  == domain 1    score: 96.0 bits;  conditional E-value: 8.5e-29
  Pka-C1-PB_FBpp0079448-aln  41 aalddferiktlgtgsfgrvmivqhkptkeyyamkildkqkvvklkqvehtlnekrilqaisfpflvs.lkfhfkdnsnlymvl 123
                                  l  +e  k +g g+ g v++ +   + +  a+k +  +      + e  l e ++++  + p lv  ++ ++ d  +l++v+
                 Y38F1A.10c 371 NPLGKYEMKKQIGVGASGTVFVANVAGSTDVVAVKRMAFKTQP---KKEMLLTEIKVMKQYRHPNLVNyIESYLVDADDLWVVM 451
                                357889999*************************988755443...458899**************983678899********* PP

  Pka-C1-PB_FBpp0079448-aln 124 eyvpggemfshlrkvgrfsephsrfyaaqivlafeylhyldliyrdlkpenllidsqgylkvtdfgfakrvk..grtwtlcgtp 205
                                +y+ gg++   + k   + e +      + + a+ +lh   +++rd+k +n+l+  +g +k+td+gf+ +++   +  t++gtp
                 Y38F1A.10c 452 DYLEGGNLTDVVVKT-ELDEGQIAAVLQECLKALHFLHRHSIVHRDIKSDNVLLGMNGEVKLTDMGFCAQIQpgSKRDTVVGTP 534
                                *******99888875.6788888888889999*************************************998434678****** PP

  Pka-C1-PB_FBpp0079448-aln 206 eylapeiilskgynkavdwwalgvlvyemaagyppffadqpiq.iyekivsgkvrf..pshfgsdlkdllrnllqvdltkr 283
                                 +++pei+  k yn  vd w+lg++  em  g pp++ + p++ iy     gk  +    ++ s+++++l + l vd  +r
                 Y38F1A.10c 535 YWMSPEILNKKQYNYKVDIWSLGIMALEMIDGEPPYLRETPLKaIYLIAQNGKPEIkqRDRLSSEFNNFLDKCLVVDPDQR 615
                                *****************************************9747887788997651156899999999999999997766 PP

>> Y60A3A.1  CE24516	WBGene00006786	locus:unc-51	serine\/threonine protein kinase	status:Confirmed	UniProt:Q23023	protei
   #    score  bias  c-Evalue  i-Evalue hmmfrom  hmm to    alifrom  ali to    envfrom  env to     acc
 ---   ------ ----- --------- --------- ------- -------    ------- -------    ------- -------    ----
   1 !   94.6   0.0   2.2e-28   9.2e-27      49     282 ..      12     262 ..       3     269 .. 0.84

  Alignments for each domain:
  == domain 1    score: 94.6 bits;  conditional E-value: 2.2e-28
  Pka-C1-PB_FBpp0079448-aln  49 iktlgtgsfgrvmivqhkptkey.yamkildkqkvvklkqv.ehtlnekrilqaisfpflvslkfhfkdnsnlymvleyvpgge 130
                                   lg g+f  v   ++    +   a+k + k+++ k k++  + ++  + l +++   lv l    +  +++y+v+e+  gg+
                   Y60A3A.1  12 RDLLGHGAFAIVYRGRYVDRTDVpVAIKAIAKKNISKSKNLlTKEIKILKELSSLKHENLVGLLKCTETPTHVYLVMEFCNGGD 95 
                                45689999999988887665554389***********9986144455556677888999****99999**************** PP

  Pka-C1-PB_FBpp0079448-aln 131 mfshlrkvgrfsephsrfyaaqivlafeylhyldliyrdlkpenllidsqg..........ylkvtdfgfakrvkg..rtwtlc 202
                                +  +l++   + e   + +  qi  a+e +    +++rdlkp+n+l+  +            +k++dfgfa+ ++    + tlc
                   Y60A3A.1  96 LADYLQQKTTLNEDTIQHFVVQIAHALEAINKKGIVHRDLKPQNILLCNNSrtqnphftdiVIKLADFGFARFLNDgvMAATLC 179
                                ********************************************99854321122333333589********9975224679** PP

  Pka-C1-PB_FBpp0079448-aln 203 gtpeylapeiilskgynkavdwwalgvlvyemaagyppffadqpiqi...yekivsgkvrfpshfgsdlkdllrnllqvdltk 282
                                g+p y+ape+i+s  y+   d w++g ++++  +g  pf+a+ p q+   yek    +  +p     +l+dll  ll+ +   
                   Y60A3A.1 180 GSPMYMAPEVIMSMQYDAKADLWSIGTILFQCLTGKAPFVAQTPPQLkayYEKTRELRPNIPEWCSPNLRDLLLRLLKRNAKD 262
                                *******************************************99865559**********************9999876655 PP

>> C09B8.7c  CE33559	WBGene00003911	locus:pak-1	status:Confirmed	UniProt:Q17850	protein_id:CCD63806.1
   #    score  bias  c-Evalue  i-Evalue hmmfrom  hmm to    alifrom  ali to    envfrom  env to     acc
 ---   ------ ----- --------- --------- ------- -------    ------- -------    ------- -------    ----
   1 !   94.8   0.0   1.9e-28     8e-27      46     288 ..     246     490 ..     213     520 .. 0.81

  Alignments for each domain:
  == domain 1    score: 94.8 bits;  conditional E-value: 1.9e-28
  Pka-C1-PB_FBpp0079448-aln  46 feriktlgtgsfgrvmivqhkptkeyyamkildkqkvvklkqvehtlnekrilqaisfpflvslkfhfkdnsnlymvleyvpgg 129
                                + ++  +g+g+ g v      +t+   a+k ++ +      + e  +ne  +++  +   +v     +    +l++v+ey+ gg
                   C09B8.7c 246 YRKVDKIGSGASGSVYTAIEISTEAEVAIKQMNLKDQP---KKELIINEILVMRENKHANIVNYLDSYLVCDELWVVMEYLAGG 326
                                56777888888888888888888888887766654433...45778999999999999999998888889999*********** PP

  Pka-C1-PB_FBpp0079448-aln 130 emfshlrkvgrfsephsrfyaaqivlafeylhyldliyrdlkpenllidsqgylkvtdfgfakrv...kgrtwtlcgtpeylap 210
                                 +   + +  ++ +      + +++ a+e+lh   +i+rd+k +n+l+  +g +k+tdfgf+ ++   + +  t++gtp ++ap
                   C09B8.7c 327 SLTDVVTE-CQMEDGIIAAVCREVLQALEFLHSRHVIHRDIKSDNILLGMDGSVKLTDFGFCAQLspeQRKRTTMVGTPYWMAP 409
                                98776655.56777777788889999***********************************99873323456799********* PP

  Pka-C1-PB_FBpp0079448-aln 211 eiilskgynkavdwwalgvlvyemaagyppffadqpiq.iyekivsgkvrfpshfgsdl..kdllrnllqvdltkrygnlk 288
                                e++  k y   vd w+lg++  em  g pp++ ++p++ iy     gk  fp +    l  kd++ + l+v++ +r+   +
                   C09B8.7c 410 EVVTRKQYGPKVDVWSLGIMAIEMVEGEPPYLNENPLRaIYLIATNGKPDFPGRDSMTLlfKDFVDSALEVQVENRWSASQ 490
                                ************************************9648988999******9876654449***********99997654 PP

>> Y38F1A.10d  CE46596	WBGene00003144	locus:max-2	status:Partially_confirmed
   #    score  bias  c-Evalue  i-Evalue hmmfrom  hmm to    alifrom  ali to    envfrom  env to     acc
 ---   ------ ----- --------- --------- ------- -------    ------- -------    ------- -------    ----
   1 !   95.0   0.0   1.7e-28   7.2e-27      50     283 ..       3     238 ..       1     246 [. 0.88

  Alignments for each domain:
  == domain 1    score: 95.0 bits;  conditional E-value: 1.7e-28
  Pka-C1-PB_FBpp0079448-aln  50 ktlgtgsfgrvmivqhkptkeyyamkildkqkvvklkqvehtlnekrilqaisfpflvs.lkfhfkdnsnlymvleyvpggemf 132
                                k +g g+ g v++ +   + +  a+k +  +      + e  l e ++++  + p lv  ++ ++ d  +l++v++y+ gg++ 
                 Y38F1A.10d   3 KQIGVGASGTVFVANVAGSTDVVAVKRMAFKTQP---KKEMLLTEIKVMKQYRHPNLVNyIESYLVDADDLWVVMDYLEGGNLT 83 
                                7799999******999999999999987655433...458899**************983678899****************99 PP

  Pka-C1-PB_FBpp0079448-aln 133 shlrkvgrfsephsrfyaaqivlafeylhyldliyrdlkpenllidsqgylkvtdfgfakrvk..grtwtlcgtpeylapeiil 214
                                  + k   + e +      + + a+ +lh   +++rd+k +n+l+  +g +k+td+gf+ +++   +  t++gtp +++pei+ 
                 Y38F1A.10d  84 DVVVKT-ELDEGQIAAVLQECLKALHFLHRHSIVHRDIKSDNVLLGMNGEVKLTDMGFCAQIQpgSKRDTVVGTPYWMSPEILN 166
                                888875.6788888888889999*************************************998434678*************** PP

  Pka-C1-PB_FBpp0079448-aln 215 skgynkavdwwalgvlvyemaagyppffadqpiq.iyekivsgkvrf..pshfgsdlkdllrnllqvdltkr 283
                                 k yn  vd w+lg++  em  g pp++ + p++ iy     gk  +    ++ s+++++l + l vd  +r
                 Y38F1A.10d 167 KKQYNYKVDIWSLGIMALEMIDGEPPYLRETPLKaIYLIAQNGKPEIkqRDRLSSEFNNFLDKCLVVDPDQR 238
                                ********************************97478877889976511568999***99999999997766 PP

>> C09B8.7b  CE06792	WBGene00003911	locus:pak-1	status:Confirmed	UniProt:Q17850	protein_id:CCD63805.1
   #    score  bias  c-Evalue  i-Evalue hmmfrom  hmm to    alifrom  ali to    envfrom  env to     acc
 ---   ------ ----- --------- --------- ------- -------    ------- -------    ------- -------    ----
   1 !   94.5   0.0   2.4e-28     1e-26      46     288 ..     292     536 ..     259     566 .. 0.81

  Alignments for each domain:
  == domain 1    score: 94.5 bits;  conditional E-value: 2.4e-28
  Pka-C1-PB_FBpp0079448-aln  46 feriktlgtgsfgrvmivqhkptkeyyamkildkqkvvklkqvehtlnekrilqaisfpflvslkfhfkdnsnlymvleyvpgg 129
                                + ++  +g+g+ g v      +t+   a+k ++ +      + e  +ne  +++  +   +v     +    +l++v+ey+ gg
                   C09B8.7b 292 YRKVDKIGSGASGSVYTAIEISTEAEVAIKQMNLKDQP---KKELIINEILVMRENKHANIVNYLDSYLVCDELWVVMEYLAGG 372
                                56777888888888888888888888887766654433...45778999999999999999998888889999*********** PP

  Pka-C1-PB_FBpp0079448-aln 130 emfshlrkvgrfsephsrfyaaqivlafeylhyldliyrdlkpenllidsqgylkvtdfgfakrv...kgrtwtlcgtpeylap 210
                                 +   + +  ++ +      + +++ a+e+lh   +i+rd+k +n+l+  +g +k+tdfgf+ ++   + +  t++gtp ++ap
                   C09B8.7b 373 SLTDVVTE-CQMEDGIIAAVCREVLQALEFLHSRHVIHRDIKSDNILLGMDGSVKLTDFGFCAQLspeQRKRTTMVGTPYWMAP 455
                                98776655.56777777788889999***********************************99873323456799********* PP

  Pka-C1-PB_FBpp0079448-aln 211 eiilskgynkavdwwalgvlvyemaagyppffadqpiq.iyekivsgkvrfpshfgsdl..kdllrnllqvdltkrygnlk 288
                                e++  k y   vd w+lg++  em  g pp++ ++p++ iy     gk  fp +    l  kd++ + l+v++ +r+   +
                   C09B8.7b 456 EVVTRKQYGPKVDVWSLGIMAIEMVEGEPPYLNENPLRaIYLIATNGKPDFPGRDSMTLlfKDFVDSALEVQVENRWSASQ 536
                                ************************************9648988999******9876654449***********99997654 PP

>> C09B8.7a  CE27670	WBGene00003911	locus:pak-1	Serine\/threonine protein kinase	status:Confirmed	UniProt:Q17850	protein
   #    score  bias  c-Evalue  i-Evalue hmmfrom  hmm to    alifrom  ali to    envfrom  env to     acc
 ---   ------ ----- --------- --------- ------- -------    ------- -------    ------- -------    ----
   1 !   94.5   0.0   2.4e-28     1e-26      46     288 ..     295     539 ..     262     569 .. 0.81

  Alignments for each domain:
  == domain 1    score: 94.5 bits;  conditional E-value: 2.4e-28
  Pka-C1-PB_FBpp0079448-aln  46 feriktlgtgsfgrvmivqhkptkeyyamkildkqkvvklkqvehtlnekrilqaisfpflvslkfhfkdnsnlymvleyvpgg 129
                                + ++  +g+g+ g v      +t+   a+k ++ +      + e  +ne  +++  +   +v     +    +l++v+ey+ gg
                   C09B8.7a 295 YRKVDKIGSGASGSVYTAIEISTEAEVAIKQMNLKDQP---KKELIINEILVMRENKHANIVNYLDSYLVCDELWVVMEYLAGG 375
                                56777888888888888888888888887766654433...45778999999999999999998888889999*********** PP

  Pka-C1-PB_FBpp0079448-aln 130 emfshlrkvgrfsephsrfyaaqivlafeylhyldliyrdlkpenllidsqgylkvtdfgfakrv...kgrtwtlcgtpeylap 210
                                 +   + +  ++ +      + +++ a+e+lh   +i+rd+k +n+l+  +g +k+tdfgf+ ++   + +  t++gtp ++ap
                   C09B8.7a 376 SLTDVVTE-CQMEDGIIAAVCREVLQALEFLHSRHVIHRDIKSDNILLGMDGSVKLTDFGFCAQLspeQRKRTTMVGTPYWMAP 458
                                98776655.56777777788889999***********************************99873323456799********* PP

  Pka-C1-PB_FBpp0079448-aln 211 eiilskgynkavdwwalgvlvyemaagyppffadqpiq.iyekivsgkvrfpshfgsdl..kdllrnllqvdltkrygnlk 288
                                e++  k y   vd w+lg++  em  g pp++ ++p++ iy     gk  fp +    l  kd++ + l+v++ +r+   +
                   C09B8.7a 459 EVVTRKQYGPKVDVWSLGIMAIEMVEGEPPYLNENPLRaIYLIATNGKPDFPGRDSMTLlfKDFVDSALEVQVENRWSASQ 539
                                ************************************9648988999******9876654449***********99997654 PP

>> C05H8.1a  CE33594	WBGene00000518	locus:ckk-1	status:Confirmed	UniProt:Q8T8D4	protein_id:CCD63131.1
   #    score  bias  c-Evalue  i-Evalue hmmfrom  hmm to    alifrom  ali to    envfrom  env to     acc
 ---   ------ ----- --------- --------- ------- -------    ------- -------    ------- -------    ----
   1 !   16.0   0.0   0.00017    0.0073      41      84 ..      16      59 ..       3      65 .. 0.88
   2 !   76.8   0.0   5.9e-23   2.5e-21      93     284 ..      90     291 ..      80     312 .. 0.83

  Alignments for each domain:
  == domain 1    score: 16.0 bits;  conditional E-value: 0.00017
  Pka-C1-PB_FBpp0079448-aln 41 aalddferiktlgtgsfgrvmivqhkptkeyyamkildkqkvvk 84
                                 l+++  ++ +g gs+g v +   +  k+ ya+k+ldk k++k
                   C05H8.1a 16 IQLNQYRLMEEIGQGSYGIVKLAYNEEDKNLYALKVLDKMKLLK 59
                               6789999999*******************************987 PP

  == domain 2    score: 76.8 bits;  conditional E-value: 5.9e-23
  Pka-C1-PB_FBpp0079448-aln  93 nekrilqaisfpflvslkfhfkd..nsnlymvleyvpggemfshlrkvgrfsephsrfyaaqivlafeylhyldliyrdlkpen 174
                                +e  il+ +s p +v l   + d  + +lymv+e+v  g ++  +     + e  +  y  + +  +eylhy  +++rd+kp n
                   C05H8.1a  90 KEIAILKKLSHPNVVKLVEVLDDpnDNYLYMVFEFVEKGSILE-IPTDKPLDEDTAWSYFRDTLCGLEYLHYQKIVHRDIKPSN 172
                                567899**********998887743468***********9986.55566799999999999*********************** PP

  Pka-C1-PB_FBpp0079448-aln 175 llidsqgylkvtdfgfakrvkgrtwtl...cgtpeylapeiilskgyn.....kavdwwalgvlvyemaagyppffadqpiqiy 250
                                ll+   g +k++dfg++   +g    l   +gtp ++ape +  +g n     +a d w+lg+ +y +  g  pf+ +  i ++
                   C05H8.1a 173 LLLSDIGQVKIADFGVSCEFEGIDAFLsgtAGTPAFMAPEALT-EGANhfysgRAQDIWSLGITLYAFVIGTVPFVDNYIIALH 255
                                ********************9998777222578*******865.44332223479***************************** PP

  Pka-C1-PB_FBpp0079448-aln 251 ekivsgkvrfpsh..fgsdlkdllrnllqvdltkry 284
                                +ki    + fp    +   l+d++  +l+ d  +r 
                   C05H8.1a 256 KKIKNDPIVFPEApiLSEALQDIILGMLKKDPGHRL 291
                                ***********7533667789998888888766664 PP

>> R02C2.6  CE33152	WBGene00019817	status:Partially_confirmed	UniProt:Q86S44	protein_id:CCD68554.1
   #    score  bias  c-Evalue  i-Evalue hmmfrom  hmm to    alifrom  ali to    envfrom  env to     acc
 ---   ------ ----- --------- --------- ------- -------    ------- -------    ------- -------    ----
   1 !   94.3   0.0   2.8e-28   1.2e-26      38     280 ..      10     267 ..       5     291 .. 0.75

  Alignments for each domain:
  == domain 1    score: 94.3 bits;  conditional E-value: 2.8e-28
[truncated: 742,436 more chars]
