# Supplementary material for: Potential Conservation of Circadian Clock Proteins in the phylum Nematoda as Revealed by Bioinformatic Searches
Source: PLoS One. 2014 Nov 14;9(11):e112871. doi: 10.1371/journal.pone.0112871 (PMC4232591; doi:10.1371/journal.pone.0112871)
Supplement: File S1 — HMM profiles used in this work and HMMsearch results. (ZIP) [file pone.0112871.s007.zip › HMMs-CE/Artropodos/phr6-4-PB(CRY-like)_FBpp0080935-aln.res]

# hmmsearch :: search profile(s) against a sequence database
# HMMER 3.0 (March 2010); http://hmmer.org/
# Copyright (C) 2010 Howard Hughes Medical Institute.
# Freely distributed under the GNU General Public License (GPLv3).
# - - - - - - - - - - - - - - - - - - - - - - - - - - - - - - - - - - - -
# query HMM file:                  phr6-4-PB(CRY-like)_FBpp0080935-aln.hmm
# target sequence database:        ../../../ProteomasGus/wormpep229
# Max sensitivity mode:            on [all heuristic filters off]
# - - - - - - - - - - - - - - - - - - - - - - - - - - - - - - - - - - - -

Query:       phr6-4-PB(CRY-like)_FBpp0080935-aln  [M=558]
Scores for complete sequences (score includes all domains):
   --- full sequence ---   --- best 1 domain ---    -#dom-
    E-value  score  bias    E-value  score  bias    exp  N  Sequence    Description
    ------- ------ -----    ------- ------ -----   ---- --  --------    -----------
  ------ inclusion threshold ------
       0.88    8.6   0.0        1.4    7.9   0.0    1.3  1  C37C3.2b    CE29707	WBGene00016496	status:Confirmed	UniProt:
          1    8.4   0.0        1.7    7.7   0.0    1.3  1  C37C3.2a    CE27367	WBGene00016496	status:Confirmed	UniProt:
        1.1    8.3   0.0        1.5    7.8   0.0    1.2  1  C37C3.2c    CE32821	WBGene00016496	status:Confirmed	UniProt:
        1.2    8.1   0.2        2.3    7.2   0.0    1.6  2  T18H9.6     CE04974	WBGene00007023	locus:mdt-27	status:Confi
          2    7.4   0.0        1.9    7.5   0.0    1.1  1  F02E11.4    CE09195	WBGene00017182	status:Partially_confirme
          4    6.4   0.0        4.3    6.3   0.0    1.0  1  R11D1.13    CE41443	WBGene00045517	status:Partially_confirme
          4    6.4   0.6        4.9    6.1   0.4    1.1  1  C34E10.11   CE29031	WBGene00016412	locus:mrps-26	status:Part
        4.5    6.2   0.3        5.4    6.0   0.2    1.1  1  C34D4.13    CE34735	WBGene00016404	status:Partially_confirme
        4.9    6.1   0.5        7.8    5.5   0.3    1.2  1  F20C5.2f    CE45703	WBGene00002222	locus:klp-11	status:Confi
        5.4    6.0   0.0         12    4.9   0.0    1.5  1  R119.7      CE18161	WBGene00020091	locus:rnp-8	status:Partia
        5.4    6.0   0.5        8.7    5.3   0.3    1.2  1  F20C5.2d    CE45687	WBGene00002222	locus:klp-11	status:Confi
        6.3    5.7   2.8         34    3.3   1.5    1.9  2  R12E2.3     CE18135	WBGene00004464	locus:rpn-8	status:Confir
        6.8    5.7   0.0        9.3    5.2   0.0    1.2  1  Y41D4B.13   CE28360	WBGene00000416	locus:ced-2	status:Confir
        6.8    5.6   0.5         11    5.0   0.3    1.2  1  F20C5.2c    CE45648	WBGene00002222	locus:klp-11	status:Confi
        7.2    5.6   0.1         10    5.1   0.1    1.1  1  ZK678.8     CE40491	WBGene00044630	locus:bus-17	status:Confi
        7.3    5.5   0.0        9.1    5.2   0.0    1.0  1  VC5.1       CE28354	WBGene00020907	status:Predicted	UniProt:
        7.4    5.5   0.3         12    4.9   0.2    1.2  1  T25E4.2     CE39419	WBGene00020804	Glutamate receptor	status
        7.9    5.4   1.1         11    4.9   0.8    1.3  1  F22E5.9     CE09561	WBGene00017708	status:Confirmed	UniProt:
        8.8    5.3   1.1         10    5.1   0.7    1.1  1  C08F8.1a    CE05248	WBGene00007443	locus:pfd-1	status:Confir
        9.2    5.2   0.0         14    4.6   0.0    1.2  1  VC5.4       CE21225	WBGene00007029	locus:mys-1	status:Confir


Domain annotation for each sequence (and alignments):
>> C37C3.2b  CE29707	WBGene00016496	status:Confirmed	UniProt:Q22918	protein_id:CCD66941.1
   #    score  bias  c-Evalue  i-Evalue hmmfrom  hmm to    alifrom  ali to    envfrom  env to     acc
 ---   ------ ----- --------- --------- ------- -------    ------- -------    ------- -------    ----
   1 ?    7.9   0.0    0.0011       1.4      96     221 ..      81     206 ..      64     227 .. 0.74

  Alignments for each domain:
  == domain 1    score: 7.9 bits;  conditional E-value: 0.0011
  phr6-4-PB(CRY-like)_FBpp0080935-aln  96 padalPklfkewgvtaltfe..ediepygrvrdenieelakelgikvvqkvshtlykldeiieknggkaPltyq 167
                                           a+ l ++++ +  +++  +  e++e+   vr +ni++++k+ g +    ++h    l + i kn  k+ + + 
                             C37C3.2b  81 DANKLQDILDGFIKKFVLCKscENPETQLFVRKNNIKSKCKACGCSFDIDLKHK---LSTFIMKNPPKIDVDFS 151
                                          456666666666655544432267899999**********************96...5788************* PP

  phr6-4-PB(CRY-like)_FBpp0080935-aln 168 kflalvaslkvpekalavvtk.lslksaatkledkdddkydvPtleelgveteel 221
                                          k  +   + +   +a+a+v +    +s++   +d+ddd ++   +e  g+ ++++
                             C37C3.2b 152 KAEQKNGKKTSGADAAAAVAAdIIHNSDKGSSNDDDDDDWEPEPVEPNGMLSAGM 206
                                          9988877776666665555550556789999999999999887777666666665 PP

>> C37C3.2a  CE27367	WBGene00016496	status:Confirmed	UniProt:Q22918	protein_id:CCD66940.1
   #    score  bias  c-Evalue  i-Evalue hmmfrom  hmm to    alifrom  ali to    envfrom  env to     acc
 ---   ------ ----- --------- --------- ------- -------    ------- -------    ------- -------    ----
   1 ?    7.7   0.0    0.0013       1.7      96     221 ..      81     206 ..      64     227 .. 0.74

  Alignments for each domain:
  == domain 1    score: 7.7 bits;  conditional E-value: 0.0013
  phr6-4-PB(CRY-like)_FBpp0080935-aln  96 padalPklfkewgvtaltfe..ediepygrvrdenieelakelgikvvqkvshtlykldeiieknggkaPltyq 167
                                           a+ l ++++ +  +++  +  e++e+   vr +ni++++k+ g +    ++h    l + i kn  k+ + + 
                             C37C3.2a  81 DANKLQDILDGFIKKFVLCKscENPETQLFVRKNNIKSKCKACGCSFDIDLKHK---LSTFIMKNPPKIDVDFS 151
                                          456666666666555544432267899999**********************96...57889************ PP

  phr6-4-PB(CRY-like)_FBpp0080935-aln 168 kflalvaslkvpekalavvtk.lslksaatkledkdddkydvPtleelgveteel 221
                                          k  +   + +   +a+a+v +    +s++   +d+ddd ++   +e  g+ ++++
                             C37C3.2a 152 KAEQKNGKKTSGADAAAAVAAdIIHNSDKGSSNDDDDDDWEPEPVEPNGMLSAGM 206
                                          9988877776666665555550556789999999999999887777666666665 PP

>> C37C3.2c  CE32821	WBGene00016496	status:Confirmed	UniProt:Q8I7H7	protein_id:CCD66942.1
   #    score  bias  c-Evalue  i-Evalue hmmfrom  hmm to    alifrom  ali to    envfrom  env to     acc
 ---   ------ ----- --------- --------- ------- -------    ------- -------    ------- -------    ----
   1 ?    7.8   0.0    0.0012       1.5      96     221 ..      81     206 ..      64     227 .. 0.74

  Alignments for each domain:
  == domain 1    score: 7.8 bits;  conditional E-value: 0.0012
  phr6-4-PB(CRY-like)_FBpp0080935-aln  96 padalPklfkewgvtaltfe..ediepygrvrdenieelakelgikvvqkvshtlykldeiieknggkaPltyq 167
                                           a+ l ++++ +  +++  +  e++e+   vr +ni++++k+ g +    ++h    l + i kn  k+ + + 
                             C37C3.2c  81 DANKLQDILDGFIKKFVLCKscENPETQLFVRKNNIKSKCKACGCSFDIDLKHK---LSTFIMKNPPKIDVDFS 151
                                          456666666666555544432267899999**********************96...5788************* PP

  phr6-4-PB(CRY-like)_FBpp0080935-aln 168 kflalvaslkvpekalavvtk.lslksaatkledkdddkydvPtleelgveteel 221
                                          k  +   + +   +a+a+v +    +s++   +d+ddd ++   +e  g+ ++++
                             C37C3.2c 152 KAEQKNGKKTSGADAAAAVAAdIIHNSDKGSSNDDDDDDWEPEPVEPNGMLSAGM 206
                                          9988877776666665555550556789999999999999887777666666665 PP

>> T18H9.6  CE04974	WBGene00007023	locus:mdt-27	status:Confirmed	UniProt:Q22550	protein_id:CCD65456.1
   #    score  bias  c-Evalue  i-Evalue hmmfrom  hmm to    alifrom  ali to    envfrom  env to     acc
 ---   ------ ----- --------- --------- ------- -------    ------- -------    ------- -------    ----
   1 ?   -3.8   0.1       3.8   4.9e+03     194     213 ..      86     105 ..      66     122 .. 0.44
   2 ?    7.2   0.0    0.0018       2.3     198     253 ..     261     316 ..     239     368 .. 0.73

  Alignments for each domain:
  == domain 1    score: -3.8 bits;  conditional E-value: 3.8
  phr6-4-PB(CRY-like)_FBpp0080935-aln 194 aatkledkdddkydvPtlee 213
                                           ++ ++  d+++ +  t+e+
                              T18H9.6  86 RQKSKKALDESMKEHSTMED 105
                                          12222222222233333333 PP

  == domain 2    score: 7.2 bits;  conditional E-value: 0.0018
  phr6-4-PB(CRY-like)_FBpp0080935-aln 198 ledkdddkydvPtleelgveteelkppvyvGGesealarlerhlerkawva.sfekP 253
                                           + + ++++ vP ++ + v + ++ + + +GGe e l   e++l+ k  v  +f k 
                              T18H9.6 261 RRPNSEKEF-VPCMKAVIVLKYGILEDMIIGGEDEDLYNQEQILHSKRKVYrEFTKS 316
                                          444444444.9*********************************9998885246554 PP

>> F02E11.4  CE09195	WBGene00017182	status:Partially_confirmed	UniProt:O16573	protein_id:CCD64919.1
   #    score  bias  c-Evalue  i-Evalue hmmfrom  hmm to    alifrom  ali to    envfrom  env to     acc
 ---   ------ ----- --------- --------- ------- -------    ------- -------    ------- -------    ----
   1 ?    7.5   0.0    0.0015       1.9      10      49 ..      38      76 ..      14     108 .. 0.77

  Alignments for each domain:
  == domain 1    score: 7.5 bits;  conditional E-value: 0.0015
  phr6-4-PB(CRY-like)_FBpp0080935-aln 10 qakaeetkkktvvhwfrkglrlhdnpalregleekvtlrc 49
                                           k ++t +++v+ w r+glr+ d   l+  ++ +  +r 
                             F02E11.4 38 LGKLKRTINEKVIDWNRNGLRVKDYYDLHG-MTTNGAVRF 76
                                         4455688999**************999964.444444454 PP

>> R11D1.13  CE41443	WBGene00045517	status:Partially_confirmed	UniProt:A7LPH6	protein_id:CAO82070.1
   #    score  bias  c-Evalue  i-Evalue hmmfrom  hmm to    alifrom  ali to    envfrom  env to     acc
 ---   ------ ----- --------- --------- ------- -------    ------- -------    ------- -------    ----
   1 ?    6.3   0.0    0.0034       4.3     475     540 ..      14      79 ..       9      94 .. 0.83

  Alignments for each domain:
  == domain 1    score: 6.3 bits;  conditional E-value: 0.0034
  phr6-4-PB(CRY-like)_FBpp0080935-aln 475 ciiGkdyplrivdhekvskinierlkavykqlkkkkanavsvkkskeeeddkkkkkesltvdkkrn 540
                                          c+ G  +p ++++   +sk+ i+ ++ v  + +++ + a+s k+ k++e d+ k +  l  d++ +
                             R11D1.13  14 CSGGGGFPIQMLTKCGISKETIDGVQSVIDEHSAMIKIANSNKRAKKTEIDSLKADIDLYLDEHAS 79 
                                          888999*************************99999999999999999888877776666665544 PP

>> C34E10.11  CE29031	WBGene00016412	locus:mrps-26	status:Partially_confirmed	UniProt:Q95QS3	protein_id:CCD66655.1
   #    score  bias  c-Evalue  i-Evalue hmmfrom  hmm to    alifrom  ali to    envfrom  env to     acc
 ---   ------ ----- --------- --------- ------- -------    ------- -------    ------- -------    ----
   1 ?    6.1   0.4    0.0038       4.9     447     540 ..      48     145 ..      12     172 .. 0.63

  Alignments for each domain:
  == domain 1    score: 6.1 bits;  conditional E-value: 0.0038
  phr6-4-PB(CRY-like)_FBpp0080935-aln 447 yvPelkkfPtryiyePwkapksvqkaakciiGkdyplrivdhekvskinierlkavykqlkkkkanavsvk... 517
                                           +P  kk+  ++++ Pw+ p++v + +     + y + +++  +v + ++++     +  +++k +a +++   
                            C34E10.11  48 ILPPSKKVLYHVVHAPWQKPEDVEELLW--RRHAYNNAVISLREVFRAELAQNASHGQGIEAMK-EAEALElde 118
                                          57888999999***********998764..4578999999999999999988777777777777.555555444 PP

  phr6-4-PB(CRY-like)_FBpp0080935-aln 518 ..............kskeeeddkkkkkesltvdkkrn 540
                                                        +          +ke  + d k++
                            C34E10.11 119 liaqnekrneekraA----------RKEREAEDAKET 145
                                          444332222222221..........222222222222 PP

>> C34D4.13  CE34735	WBGene00016404	status:Partially_confirmed	UniProt:Q18446	protein_id:CCD66607.1
   #    score  bias  c-Evalue  i-Evalue hmmfrom  hmm to    alifrom  ali to    envfrom  env to     acc
 ---   ------ ----- --------- --------- ------- -------    ------- -------    ------- -------    ----
   1 ?    6.0   0.2    0.0042       5.4     484     551 ..      17     108 ..      12     128 .. 0.68

  Alignments for each domain:
  == domain 1    score: 6.0 bits;  conditional E-value: 0.0042
  phr6-4-PB(CRY-like)_FBpp0080935-aln 484 rivdhekvskinierlkavykqlkkkkanavsvk.......................kskeeeddkkkkkes.l 533
                                          +i dh++v + +i+r+ + +++++++++ +  ++                       ++ +  dd +kk ++ +
                             C34D4.13  17 QIFDHTQVVRAEIDRFVERFERNERHREFDGILRashalvessetpveglfdmgkmeHMTQCVDDITKKLQTlV 90 
                                          789************************88888887888888888888888888888733333333333333303 PP

  phr6-4-PB(CRY-like)_FBpp0080935-aln 534 tvdkkrnkdveievsakk 551
                                           ++ ++++dv +e+ ++ 
                             C34D4.13  91 EPKYQKEHDVYLEKVKED 108
                                          333334444444333333 PP

>> F20C5.2f  CE45703	WBGene00002222	locus:klp-11	status:Confirmed	UniProt:E5QCG4	protein_id:CBY25178.1
   #    score  bias  c-Evalue  i-Evalue hmmfrom  hmm to    alifrom  ali to    envfrom  env to     acc
 ---   ------ ----- --------- --------- ------- -------    ------- -------    ------- -------    ----
   1 ?    5.5   0.3    0.0061       7.8     235     285 ..     300     351 ..     293     357 .. 0.83

  Alignments for each domain:
  == domain 1    score: 5.5 bits;  conditional E-value: 0.0061
  phr6-4-PB(CRY-like)_FBpp0080935-aln 235 arlerhlerkawvasfek..PkttPqsllpsqtvlsPylrfGclstrlfyykl 285
                                          +rl+   +rk++ +s+++  P t+P  +  s ++ s   +f c+s+ +fy  +
                             F20C5.2f 300 RRLKDR-NRKKFKCSMKRlhPPTSPSKISKSASSSSDLTSFFCISSPYFYLLI 351
                                          555543.678888988866699****************************766 PP

>> R119.7  CE18161	WBGene00020091	locus:rnp-8	status:Partially_confirmed	UniProt:O61711	protein_id:CCD73345.1
   #    score  bias  c-Evalue  i-Evalue hmmfrom  hmm to    alifrom  ali to    envfrom  env to     acc
 ---   ------ ----- --------- --------- ------- -------    ------- -------    ------- -------    ----
   1 ?    4.9   0.0    0.0091        12     417     445 ..     313     341 ..     307     349 .. 0.89

  Alignments for each domain:
  == domain 1    score: 4.9 bits;  conditional E-value: 0.0091
  phr6-4-PB(CRY-like)_FBpp0080935-aln 417 asaffqqffrvysPvrfGkktdpnGdyir 445
                                           s f++q+ r  sPv +  k+ p+G+y  
                               R119.7 313 PSLFYEQYPRTSSPVVYASKSKPSGHYDD 341
                                          588***********************965 PP

>> F20C5.2d  CE45687	WBGene00002222	locus:klp-11	status:Confirmed	UniProt:B3GWB7	protein_id:CAQ58106.2
   #    score  bias  c-Evalue  i-Evalue hmmfrom  hmm to    alifrom  ali to    envfrom  env to     acc
 ---   ------ ----- --------- --------- ------- -------    ------- -------    ------- -------    ----
   1 ?    5.3   0.3    0.0068       8.7     235     285 ..     329     380 ..     322     386 .. 0.83

  Alignments for each domain:
  == domain 1    score: 5.3 bits;  conditional E-value: 0.0068
  phr6-4-PB(CRY-like)_FBpp0080935-aln 235 arlerhlerkawvasfek..PkttPqsllpsqtvlsPylrfGclstrlfyykl 285
                                          +rl+   +rk++ +s+++  P t+P  +  s ++ s   +f c+s+ +fy  +
                             F20C5.2d 329 RRLKDR-NRKKFKCSMKRlhPPTSPSKISKSASSSSDLTSFFCISSPYFYLLI 380
                                          555543.678888988866699****************************766 PP

>> R12E2.3  CE18135	WBGene00004464	locus:rpn-8	status:Confirmed	UniProt:O61792	protein_id:CCD65169.1
   #    score  bias  c-Evalue  i-Evalue hmmfrom  hmm to    alifrom  ali to    envfrom  env to     acc
 ---   ------ ----- --------- --------- ------- -------    ------- -------    ------- -------    ----
   1 ?    0.7   0.0      0.17   2.1e+02      16      51 ..     119     154 ..      97     165 .. 0.75
   2 ?    3.3   1.5     0.027        34     443     533 ..     258     353 ..     248     362 .] 0.48

  Alignments for each domain:
  == domain 1    score: 0.7 bits;  conditional E-value: 0.17
  phr6-4-PB(CRY-like)_FBpp0080935-aln  16 tkkktvvhwfrkglrlhdnp.alregleekvtlrcvf 51 
                                          + k+++v w+  g +lh n  a++e l+ + +  +v 
                              R12E2.3 119 AAKEKIVGWYHTGPKLHKNDiAINEQLK-RFCPNPVL 154
                                          56899************99625665554.44444444 PP

  == domain 2    score: 3.3 bits;  conditional E-value: 0.027
  phr6-4-PB(CRY-like)_FBpp0080935-aln 443 yirkyvPelkkfPtryiyePwkapksvqkaak..ciiGkdyplrivd.hekv.skinierlkavykqlkkkk.a 511
                                          ++  yv e+ ++  ++ +  +  +++vq + +  c+        +v  h+ + +ki +++ ++  ++ +++k +
                              R12E2.3 258 HVIYYVQEVLNLLPDVTHPDYIVSQNVQTNDQlmCVYMGSLVRSVVAlHNLIdNKISLQKAEKEQETGEAEKkK 331
                                          56667777777777778888888888886544226644444444444144332344555555444443333312 PP

  phr6-4-PB(CRY-like)_FBpp0080935-aln 512 navsvkkskeeeddkkkkkesl 533
                                          +++  k++k+e++d+kk+k+s 
                              R12E2.3 332 DEKDKKDKKDEKKDEKKEKDSK 353
                                          2223333333333333332222 PP

>> Y41D4B.13  CE28360	WBGene00000416	locus:ced-2	status:Confirmed	UniProt:Q9NHC3	protein_id:CCD66714.1
   #    score  bias  c-Evalue  i-Evalue hmmfrom  hmm to    alifrom  ali to    envfrom  env to     acc
 ---   ------ ----- --------- --------- ------- -------    ------- -------    ------- -------    ----
   1 ?    5.2   0.0    0.0073       9.3     131     172 ..     238     277 ..     216     279 .] 0.81

  Alignments for each domain:
  == domain 1    score: 5.2 bits;  conditional E-value: 0.0073
  phr6-4-PB(CRY-like)_FBpp0080935-aln 131 elakelgikvvqkvshtlykldeiieknggkaPltyqkflal 172
                                          ++ k +++ v+qk+s  +yk +  ++   g++P ty +f+a+
                            Y41D4B.13 238 RVKKGQTVLVTQKMSNGMYKAE--LDGQIGSVPHTYLRFTAV 277
                                          45577899************98..7999***********987 PP

>> F20C5.2c  CE45648	WBGene00002222	locus:klp-11	status:Confirmed	UniProt:B3GWB6	protein_id:CAQ58105.2
   #    score  bias  c-Evalue  i-Evalue hmmfrom  hmm to    alifrom  ali to    envfrom  env to     acc
 ---   ------ ----- --------- --------- ------- -------    ------- -------    ------- -------    ----
   1 ?    5.0   0.3    0.0084        11     235     285 ..     394     445 ..     387     451 .. 0.83

  Alignments for each domain:
  == domain 1    score: 5.0 bits;  conditional E-value: 0.0084
  phr6-4-PB(CRY-like)_FBpp0080935-aln 235 arlerhlerkawvasfek..PkttPqsllpsqtvlsPylrfGclstrlfyykl 285
                                          +rl+   +rk++ +s+++  P t+P  +  s ++ s   +f c+s+ +fy  +
                             F20C5.2c 394 RRLKDR-NRKKFKCSMKRlhPPTSPSKISKSASSSSDLTSFFCISSPYFYLLI 445
                                          555543.678888988866699****************************766 PP

>> ZK678.8  CE40491	WBGene00044630	locus:bus-17	status:Confirmed	UniProt:Q7YWM0	protein_id:CAL49453.1
   #    score  bias  c-Evalue  i-Evalue hmmfrom  hmm to    alifrom  ali to    envfrom  env to     acc
 ---   ------ ----- --------- --------- ------- -------    ------- -------    ------- -------    ----
   1 ?    5.1   0.1     0.008        10      45     103 ..     138     194 ..     123     207 .. 0.86

  Alignments for each domain:
  == domain 1    score: 5.1 bits;  conditional E-value: 0.008
  phr6-4-PB(CRY-like)_FBpp0080935-aln  45 vtlrcvfvldPwfakssrvginkwrfllqsledldkslrklnsrlfvvrGkpadalPkl 103
                                          + +  vfv     ++ +++ +nk+r +lq   d++ s ++l  ++  + G  +d lP +
                              ZK678.8 138 TLVPVVFVCATSKNDTLKIEANKYRDILQF--DFEDSYHNLSWKMMAIYGFVIDQLPSV 194
                                          44556899999999**************96..999*********************986 PP

>> VC5.1  CE28354	WBGene00020907	status:Predicted	UniProt:Q9TYU2	protein_id:CCD70073.1
   #    score  bias  c-Evalue  i-Evalue hmmfrom  hmm to    alifrom  ali to    envfrom  env to     acc
 ---   ------ ----- --------- --------- ------- -------    ------- -------    ------- -------    ----
   1 ?    5.2   0.0    0.0071       9.1     165     218 ..       8      61 ..       4      70 .. 0.86

  Alignments for each domain:
  == domain 1    score: 5.2 bits;  conditional E-value: 0.0071
  phr6-4-PB(CRY-like)_FBpp0080935-aln 165 tyqkflalvaslkvpekalavvtklslksaatkledkdddkydvPtleelgvet 218
                                           ++kf ++ +++k+ +++ +v++  s +  + k+  + ++++++P+++ + v++
                                VC5.1   8 IFEKFNTISTQIKISRSPKQVIKICSRTKLKFKIASSFSENFQTPAVQIILVKS 61 
                                          689********************999999999**************98776654 PP

>> T25E4.2  CE39419	WBGene00020804	Glutamate receptor	status:Partially_confirmed	UniProt:Q10015	protein_id:CCD64854.1
   #    score  bias  c-Evalue  i-Evalue hmmfrom  hmm to    alifrom  ali to    envfrom  env to     acc
 ---   ------ ----- --------- --------- ------- -------    ------- -------    ------- -------    ----
   1 ?    4.9   0.2     0.009        12     411     431 ..     156     177 ..     153     179 .. 0.91

  Alignments for each domain:
  == domain 1    score: 4.9 bits;  conditional E-value: 0.009
  phr6-4-PB(CRY-like)_FBpp0080935-aln 411 nwmwlsasaffqqf.frvysPv 431
                                           wm++s+s   +qf fr+ sP+
                              T25E4.2 156 DWMFISCSGIIHQFmFRISSPI 177
                                          5************978999998 PP

>> F22E5.9  CE09561	WBGene00017708	status:Confirmed	UniProt:O16705	protein_id:CCD68455.1
   #    score  bias  c-Evalue  i-Evalue hmmfrom  hmm to    alifrom  ali to    envfrom  env to     acc
 ---   ------ ----- --------- --------- ------- -------    ------- -------    ------- -------    ----
   1 ?    4.9   0.8     0.009        11     233     264 ..      80     111 ..       8     117 .. 0.71

  Alignments for each domain:
  == domain 1    score: 4.9 bits;  conditional E-value: 0.009
  phr6-4-PB(CRY-like)_FBpp0080935-aln 233 alarlerhlerkawvasfekPkttPqsllpsq 264
                                           l   +  l+ + w++ f+ Pkt P+s ++s+
                              F22E5.9  80 NLSAENSDLKSRGWLSIFKSPKTEPESRKSSK 111
                                          45556788999****************99886 PP

>> C08F8.1a  CE05248	WBGene00007443	locus:pfd-1	status:Confirmed	UniProt:Q17827	protein_id:CAA97424.1
   #    score  bias  c-Evalue  i-Evalue hmmfrom  hmm to    alifrom  ali to    envfrom  env to     acc
 ---   ------ ----- --------- --------- ------- -------    ------- -------    ------- -------    ----
   1 ?    5.1   0.7    0.0078        10     481     530 ..      20      85 ..       2     112 .. 0.64

  Alignments for each domain:
  == domain 1    score: 5.1 bits;  conditional E-value: 0.0078
  phr6-4-PB(CRY-like)_FBpp0080935-aln 481 yplrivdhekvskinierlkavykqlkkkkanavsvk...................kskeeeddkkkkk 530
                                            +riv+ e+ +k+n ++++    ++k+    + ++k                   +   +e + k++k
                             C08F8.1a  20 TRMRIVQGEQNKKVNYQKMRISESTKKNLVDLDENLKyyrsvgrmflltdkpaeisR---HEAEAKQSK 85 
                                          568889999999999999887777777766666667777777777777777765431...222222222 PP

>> VC5.4  CE21225	WBGene00007029	locus:mys-1	status:Confirmed	UniProt:Q9TYU5	protein_id:CCD70078.1
   #    score  bias  c-Evalue  i-Evalue hmmfrom  hmm to    alifrom  ali to    envfrom  env to     acc
 ---   ------ ----- --------- --------- ------- -------    ------- -------    ------- -------    ----
   1 ?    4.6   0.0     0.011        14     247     318 ..     293     366 ..     282     388 .. 0.75

  Alignments for each domain:
  == domain 1    score: 4.6 bits;  conditional E-value: 0.011
  phr6-4-PB(CRY-like)_FBpp0080935-aln 247 vasfekPkttPqsll.psqtvlsPylrfGclstr.lfyyklkelikkvkkskPPlsliGqllwreffycaatkn 318
                                          v  f k k + +  + +   vl P+ + G  s    f y+l+++ +k+   + Pls +G l +r ++  a  k+
                                VC5.4 293 VGYFSKEKESAEEYNvACILVLPPFQKKGYGSLLiEFSYELSKIEQKTGSPEKPLSDLGLLSYRSYWSMAIMKE 366
                                          66777877777666515567999999988777641699**************************9987765544 PP


Internal pipeline statistics summary:
-------------------------------------
Query model(s):                            1  (558 nodes)
Target sequences:                      25547  (11210993 residues)
Passed MSV filter:                     25547  (1); expected 25547.0 (1)
Passed bias filter:                    25547  (1); expected 25547.0 (1)
Passed Vit filter:                     25547  (1); expected 25547.0 (1)
Passed Fwd filter:                     25547  (1); expected 25547.0 (1)
Initial search space (Z):              25547  [actual number of targets]
Domain search space  (domZ):              20  [number of targets reported over threshold]
# CPU time: 110.47u 0.08s 00:01:50.55 Elapsed: 00:00:29.99
# Mc/sec: 208.59
//
