# Supplementary material for: Potential Conservation of Circadian Clock Proteins in the phylum Nematoda as Revealed by Bioinformatic Searches
Source: PLoS One. 2014 Nov 14;9(11):e112871. doi: 10.1371/journal.pone.0112871 (PMC4232591; doi:10.1371/journal.pone.0112871)
Supplement: File S1 — HMM profiles used in this work and HMMsearch results. (ZIP) [file pone.0112871.s007.zip › HMMs-CE/Artropodos/per-PA_FBpp0070455-aln.res]

# hmmsearch :: search profile(s) against a sequence database
# HMMER 3.0 (March 2010); http://hmmer.org/
# Copyright (C) 2010 Howard Hughes Medical Institute.
# Freely distributed under the GNU General Public License (GPLv3).
# - - - - - - - - - - - - - - - - - - - - - - - - - - - - - - - - - - - -
# query HMM file:                  per-PA_FBpp0070455-aln.hmm
# target sequence database:        ../../../ProteomasGus/wormpep229
# Max sensitivity mode:            on [all heuristic filters off]
# - - - - - - - - - - - - - - - - - - - - - - - - - - - - - - - - - - - -

Query:       per-PA_FBpp0070455-aln  [M=1146]
Scores for complete sequences (score includes all domains):
   --- full sequence ---   --- best 1 domain ---    -#dom-
    E-value  score  bias    E-value  score  bias    exp  N  Sequence    Description
    ------- ------ -----    ------- ------ -----   ---- --  --------    -----------
    2.1e-30  106.1   0.4    5.3e-28   98.2   0.0    2.3  2  F47F6.1b    CE37237	WBGene00018572	locus:lin-42	status:Confi
    5.4e-28   98.2   0.0    7.3e-28   97.7   0.0    1.1  1  F47F6.1c    CE10706	WBGene00018572	locus:lin-42	status:Confi
    1.7e-11   43.5   0.0    2.4e-11   43.0   0.0    1.2  1  C25A1.11a   CE08377	WBGene00000095	locus:aha-1	aryl hydrocar
    6.7e-11   41.5   0.0    1.7e-10   40.2   0.0    1.4  1  C25A1.11b   CE44231	WBGene00000095	locus:aha-1	status:Confir
    1.8e-07   30.2   0.8    2.4e-06   26.5   0.6    2.1  1  F38A6.3d    CE38181	WBGene00001851	locus:hif-1	status:Confir
    2.7e-06   26.3   0.8    2.7e-06   26.3   0.5    2.3  1  F38A6.3e    CE46300	WBGene00001851	locus:hif-1	status:Confir
    2.8e-06   26.2   0.8    2.8e-06   26.2   0.6    2.3  1  F38A6.3a    CE38182	WBGene00001851	locus:hif-1	status:Confir
    2.9e-06   26.2   0.8    2.9e-06   26.2   0.6    2.3  1  F38A6.3b    CE42263	WBGene00001851	locus:hif-1	status:Confir
     0.0018   16.9   0.3     0.0018   16.9   0.2    2.2  1  M88.5b      CE37033	WBGene00010908	status:Partially_confirme
     0.0025   16.5   0.4     0.0025   16.5   0.3    2.7  1  M88.5a      CE33678	WBGene00010908	hnRNP K	status:Partially_
     0.0086   14.7   4.7       0.01   14.5   3.3    1.2  1  Y39C12A.8   CE24236	WBGene00001044	locus:dnj-26	status:Confi
  ------ inclusion threshold ------
       0.01   14.4   0.1       0.01   14.4   0.0    1.5  1  F38A6.3c    CE32019	WBGene00001851	locus:hif-1	status:Confir
      0.044   12.3   3.7      0.049   12.2   2.6    1.2  1  F59G1.2     CE25926	WBGene00006644	locus:tsp-18	transpanin	s
       0.13   10.8   5.0       0.16   10.5   3.4    1.1  1  C01G12.1    CE15571	WBGene00007242	locus:madf-5	status:Confi
       0.14   10.6  14.1       0.28    9.7   9.8    1.4  1  F02E9.4a    CE33046	WBGene00004117	locus:sin-3	status:Partia
       0.14   10.6  14.1       0.28    9.7   9.8    1.4  1  F02E9.4b    CE40934	WBGene00004117	locus:sin-3	status:Partia
       0.17   10.4  12.4       0.22   10.0   8.6    1.0  1  Y50E8A.10   CE22317	WBGene00013053	status:Partially_confirme
       0.21   10.1   4.7       0.25    9.9   3.2    1.1  1  Y42H9B.3    CE25279	WBGene00021541	status:Confirmed	UniProt:
       0.26    9.8   8.9       0.38    9.2   6.2    1.3  1  ZK353.8     CE00392	WBGene00022703	locus:ubxn-4	status:Confi
       0.31    9.5   7.1       0.35    9.4   4.9    1.2  1  R10E4.2p    CE44587	WBGene00006331	locus:sup-26	status:Confi
       0.33    9.5   0.5       0.44    9.0   0.4    1.1  1  T25D1.1     CE05017	WBGene00020793	status:Predicted	UniProt:
       0.33    9.4   8.3        0.5    8.8   5.7    1.2  1  F42G4.2     CE37914	WBGene00009641	status:Confirmed	UniProt:
       0.38    9.2   2.8        0.4    9.2   1.9    1.0  1  Y105C5A.13a CE36217	WBGene00013637	status:Confirmed	UniProt:
       0.39    9.2   2.8       0.46    9.0   1.9    1.1  1  T24H10.7d   CE41026	WBGene00012005	locus:jun-1	status:Confir
       0.39    9.2   5.7       0.43    9.1   3.9    1.2  1  R10E4.2j    CE44721	WBGene00006331	locus:sup-26	status:Parti
       0.41    9.1   2.7       0.46    9.0   1.9    1.0  1  F10E7.2     CE35460	WBGene00017344	status:Partially_confirme
       0.44    9.0   1.1       0.46    9.0   0.7    1.1  1  F45D3.2     CE38517	WBGene00009722	status:Confirmed	UniProt:
       0.49    8.9   6.6       0.54    8.7   4.6    1.1  1  F56A8.3a    CE28340	WBGene00010139	Leucine Rich Repeat (2 co
       0.53    8.8   5.6       0.53    8.8   3.9    1.2  1  R10E4.2o    CE44614	WBGene00006331	locus:sup-26	status:Confi
       0.58    8.6  10.9       0.82    8.1   7.5    1.2  1  ZK1248.3a   CE44947	WBGene00001224	locus:ehs-1	status:Confir
        0.6    8.6   0.1          1    7.8   0.1    1.5  1  T01D3.2     CE30446	WBGene00011327	locus:hlh-34	single minde
        0.6    8.6   3.5       0.68    8.4   2.4    1.1  1  T17H7.7     CE32725	WBGene00020551	status:Partially_confirme
       0.62    8.5  11.1       0.88    8.0   7.7    1.2  1  ZK1248.3b   CE45016	WBGene00001224	locus:ehs-1	status:Confir
       0.63    8.5   4.4       0.85    8.1   3.0    1.2  1  F40F4.7     CE28316	WBGene00018238	status:Confirmed	UniProt:
       0.66    8.5   0.7        0.7    8.4   0.5    1.2  1  Y45F10D.14  CE35088	WBGene00012892	status:Confirmed	UniProt:
       0.66    8.4  11.3       0.69    8.4   7.9    1.1  1  C45G9.4     CE01855	WBGene00016675	status:Partially_confirme
       0.67    8.4   0.5       0.62    8.5   0.4    1.0  1  C14F5.1a    CE01780	WBGene00015776	locus:dct-1	status:Confir
       0.68    8.4   0.8       0.88    8.0   0.6    1.1  1  R74.8b      CE37038	WBGene00011282	status:Partially_confirme
       0.71    8.3  11.0          1    7.8   7.6    1.3  1  F31D5.4     CE37367	WBGene00017947	status:Partially_confirme
       0.72    8.3   4.6       0.91    8.0   3.2    1.4  1  CC8.1       CE20616	WBGene00016986	status:Partially_confirme
       0.74    8.3   3.9       0.88    8.0   2.7    1.1  1  Y105E8A.17a CE29836	WBGene00013676	locus:ekl-4	status:Confir
       0.78    8.2   4.0       0.89    8.0   2.7    1.2  1  T09A12.4c   CE31063	WBGene00003656	locus:nhr-66	status:Parti
       0.83    8.1   8.2        1.3    7.5   5.7    1.2  1  F36H1.3     CE43452	WBGene00009492	protein-tyrosine phosphat
       0.86    8.1   0.9        1.1    7.7   0.6    1.1  1  R74.8a      CE35361	WBGene00011282	status:Partially_confirme
       0.86    8.1   1.0       0.88    8.0   0.7    1.1  1  C43F9.6     CE19734	WBGene00008074	locus:nkb-2	Sodium and po
       0.94    7.9   1.4          1    7.8   1.0    1.1  1  R160.7      CE33815	WBGene00003084	locus:lst-2	status:Partia
       0.94    7.9   3.0        1.1    7.7   2.1    1.1  1  C37E2.5     CE08624	WBGene00000458	locus:ceh-37	Homeobox dom
          1    7.8   3.3        1.3    7.5   2.3    1.2  1  T09A12.4a   CE31061	WBGene00003656	locus:nhr-66	zinc finger 
        1.1    7.7   4.3        1.3    7.4   3.0    1.1  1  Y56A3A.32   CE31841	WBGene00006937	locus:wah-1	status:Confir
        1.1    7.7   1.0        1.4    7.4   0.7    1.1  1  C16A11.4b   CE41103	WBGene00015817	status:Partially_confirme
        1.1    7.7   4.6        1.3    7.5   3.2    1.0  1  F32D1.4     CE34839	WBGene00001722	locus:grl-13	status:Parti
        1.1    7.7   1.4        1.1    7.8   1.0    1.1  1  W01B6.6     CE43833	WBGene00012173	tyrosine phosphatase	stat
        1.1    7.7   1.2        1.7    7.1   0.0    1.7  1  F47F6.1a    CE29325	WBGene00018572	locus:lin-42	status:Confi
        1.2    7.6   6.0          1    7.8   4.1    1.0  1  T13F2.2     CE13621	WBGene00011743	single-stranded DNA bindi
        1.2    7.6   3.8        1.2    7.6   2.6    1.1  1  C33F10.8    CE29695	WBGene00016356	protein tyrosine phosphat
        1.2    7.6   0.3        1.6    7.2   0.2    1.1  1  Y57A10B.2   CE20323	WBGene00013274	status:Partially_confirme
        1.2    7.5   8.9      0.033   12.8   1.6    1.6  1  T12G3.1a    CE37554	WBGene00011737	Drosphila REF (2)P like	s
        1.3    7.5   3.7        1.5    7.2   2.5    1.1  1  Y47G6A.9    CE22108	WBGene00021638	status:Partially_confirme
        1.3    7.5   0.2        1.4    7.4   0.1    1.1  1  F32D1.9     CE09873	WBGene00017988	locus:fipp-1	status:Parti
        1.3    7.4   3.2        1.6    7.2   0.0    1.9  2  Y47G6A.20b  CE24366	WBGene00004389	locus:rnp-6	RNA-binding p
        1.3    7.4   1.7        1.8    7.0   1.2    1.2  1  D1044.6     CE41625	WBGene00017031	status:Partially_confirme
        1.4    7.4   5.4        2.2    6.7   3.7    1.3  1  Y11D7A.12a  CE35915	WBGene00012435	locus:flh-1	status:Confir
        1.4    7.3   8.2        1.6    7.2   5.7    1.1  1  K07D4.8     CE25937	WBGene00004135	locus:pqn-48	status:Confi
        1.4    7.3   4.8        1.8    7.0   3.3    1.2  1  T09A12.4d   CE37723	WBGene00003656	locus:nhr-66	status:Parti
        1.4    7.3  11.0          2    6.9   7.6    1.2  1  K12H4.1     CE45017	WBGene00000448	locus:ceh-26	status:Parti
        1.5    7.3   5.4        2.2    6.7   3.7    1.2  1  Y11D7A.12c  CE20195	WBGene00012435	locus:flh-1	status:Confir
        1.5    7.3  13.7        2.2    6.7   9.5    1.4  1  C26E6.9b    CE01158	WBGene00004782	locus:set-2	status:Partia
        1.6    7.1   2.9        1.9    6.9   2.0    1.0  1  Y43F8C.10a  CE39835	WBGene00012832	locus:dmd-3	DM DNA bindin
        1.7    7.1   0.5        1.8    7.0   0.3    1.1  1  ZK637.15    CE40541	WBGene00014032	status:Predicted	UniProt:
        1.8    7.0   2.5        2.1    6.8   1.8    1.2  1  ZK637.12    CE39882	WBGene00014029	status:Confirmed	UniProt:
        1.8    7.0   3.4        1.9    6.9   2.3    1.0  1  F46F11.5    CE10604	WBGene00006919	locus:vha-10	vacuolar ATP
        1.9    6.9  11.5        2.3    6.6   8.0    1.1  1  F09B12.5    CE43088	WBGene00008609	Low-density lipoprotein r
        1.9    6.9   4.7        2.3    6.7   3.3    1.0  1  F33A8.10    CE34840	WBGene00009356	status:Partially_confirme
        1.9    6.9   1.7        2.9    6.3   1.2    1.2  1  T14G12.2    CE35769	WBGene00006454	locus:aex-4	synaptosomal 
          2    6.8   4.3        2.2    6.7   3.0    1.0  1  W05E10.5b   CE45899	WBGene00012282	status:Partially_confirme
        2.1    6.8   3.1        2.2    6.7   2.1    1.1  1  ZK795.2     CE40492	WBGene00014082	status:Confirmed	UniProt:
        2.2    6.7   2.8        2.3    6.7   1.9    1.1  1  C16C8.14    CE08225	WBGene00015852	status:Confirmed	UniProt:
        2.2    6.7   2.2        2.4    6.6   1.5    1.1  1  Y55F3AM.12  CE22543	WBGene00021929	locus:dcap-1	status:Confi
        2.2    6.7   3.7        2.4    6.6   2.6    1.1  1  Y53F4B.27b  CE38249	WBGene00013173	status:Partially_confirme
        2.3    6.6   0.3        2.8    6.4   0.2    1.1  1  F26H11.6    CE44432	WBGene00194892	status:Confirmed	UniProt:
        2.3    6.6   4.2          3    6.3   2.9    1.1  1  Y105E8A.17b CE41712	WBGene00013676	locus:ekl-4	status:Confir
        2.4    6.6  13.4        2.7    6.4   9.3    1.2  1  Y43C5A.4    CE19153	WBGene00012784	status:Partially_confirme
        2.5    6.5   0.2        2.1    6.8   0.2    1.0  1  F44F4.15    CE44320	WBGene00194850	status:Partially_confirme
        2.5    6.5   6.5        3.3    6.1   4.5    1.1  1  C01G5.3     CE06749	WBGene00015305	status:Partially_confirme
        2.6    6.5   5.0        2.8    6.4   3.5    1.1  1  T23B12.7    CE14038	WBGene00001040	locus:dnj-22	status:Confi
        2.6    6.5  13.4        2.9    6.3   9.3    1.0  1  F42A9.7     CE25889	WBGene00018336	status:Partially_confirme
        2.6    6.5   4.4        3.1    6.2   3.0    1.1  1  F48C1.5     CE10740	WBGene00018598	status:Confirmed	UniProt:
        2.7    6.4   1.0        2.5    6.5   0.7    1.0  1  T19B10.4b   CE16415	WBGene00004152	locus:pqn-70	status:Confi
        2.7    6.4   3.2        3.2    6.2   2.2    1.1  1  R12C12.2    CE02847	WBGene00004306	locus:ran-5	status:Confir
        2.7    6.4   0.3        3.3    6.1   0.2    1.0  1  C05D10.2a   CE29020	WBGene00015478	status:Confirmed	UniProt:
        2.8    6.4   2.6        3.1    6.2   1.8    1.1  1  ZK993.1     CE23489	WBGene00022837	locus:ceh-45	homeobox pro
        2.8    6.4   9.8        3.9    5.9   6.8    1.2  1  B0412.1b    CE33550	WBGene00000895	locus:dac-1	status:Partia
        2.8    6.3   5.3          3    6.2   3.6    1.1  1  C30G12.1    CE29685	WBGene00016273	status:Partially_confirme
        2.9    6.3   1.4        3.2    6.2   1.0    1.1  1  R05G6.1     CE07414	WBGene00019896	status:Partially_confirme
        2.9    6.3  10.9          3    6.3   7.5    1.1  1  C45G9.9     CE01860	WBGene00016680	status:Partially_confirme
        2.9    6.3   5.1        2.7    6.4   3.5    1.2  1  T08B2.11    CE13439	WBGene00020349	status:Confirmed	UniProt:
        3.2    6.2   8.3        4.7    5.6   5.8    1.2  1  Y73B6BR.1b  CE42205	WBGene00004169	locus:pqn-89	status:Confi
        3.3    6.1  15.1        3.7    6.0  10.4    1.0  1  T02C5.5d    CE34591	WBGene00006742	locus:unc-2	status:Confir
        3.3    6.1   3.7        3.9    5.9   2.6    1.2  1  Y53F4B.27a  CE37435	WBGene00013173	status:Partially_confirme
        3.4    6.1   3.9        4.3    5.7   2.7    1.0  1  T13C2.7     CE39407	WBGene00020482	status:Partially_confirme
        3.4    6.1   4.8        4.5    5.7   3.3    1.1  1  F42H11.2    CE10332	WBGene00002276	locus:lem-3	ankyrin domai
        3.4    6.1   0.1        3.5    6.0   0.1    1.1  1  ZK858.2     CE15423	WBGene00014116	status:Confirmed	UniProt:
        3.6    6.0   8.5        5.8    5.3   5.9    1.3  1  Y73B6BR.1a  CE25586	WBGene00004169	locus:pqn-89	status:Confi
        3.6    6.0   2.7        3.7    6.0   1.9    1.0  1  ZC116.5     CE45215	WBGene00119204	status:Partially_confirme
        3.7    6.0  25.3        4.1    5.8  17.6    1.1  1  F36D3.4     CE15968	WBGene00009470	status:Confirmed	UniProt:
        3.7    6.0   0.4        4.8    5.6   0.3    1.2  1  C49G7.10    CE42293	WBGene00016788	status:Confirmed	UniProt:
        3.7    6.0   9.8        5.8    5.3   6.8    1.3  1  Y97E10AR.2b CE36054	WBGene00022397	status:Partially_confirme
        3.7    6.0   9.7        4.6    5.7   6.8    1.1  1  T06C10.3    CE04901	WBGene00020289	status:Partially_confirme
        3.8    5.9   4.4        4.7    5.6   3.1    1.1  1  F21D5.2c    CE46051	WBGene00009007	status:Confirmed	protein_
        3.8    5.9   1.4          4    5.8   1.0    1.1  1  C01F6.6c    CE39888	WBGene00006438	locus:tag-60	status:Confi
        3.9    5.9   8.0        5.2    5.5   5.6    1.2  1  K11D12.1    CE30382	WBGene00000862	locus:cwp-4	status:Confir
        3.9    5.9   0.6        3.9    5.9   0.4    1.0  1  C24D10.2    CE16875	WBGene00016054	status:Confirmed	UniProt:
          4    5.9   0.6        3.7    6.0   0.4    1.1  1  Y14H12B.2   CE21366	WBGene00021192	status:Confirmed	UniProt:
          4    5.9   2.5        5.2    5.5   1.8    1.2  1  C07A12.7a   CE25764	WBGene00015561	status:Confirmed	UniProt:
          4    5.9   0.8        5.5    5.4   0.6    1.2  1  C47C12.6    CE24854	WBGene00000950	locus:deg-1	status:Confir
          4    5.8   6.7        3.9    5.9   4.6    1.0  1  F13C5.1     CE46510	WBGene00017422	status:Confirmed	UniProt:
        4.1    5.8   2.4        4.8    5.6   1.7    1.1  1  T25E12.7    CE43655	WBGene00012022	locus:clec-39	Lectin C-ty
        4.1    5.8   1.6        5.5    5.4   1.1    1.1  1  Y38F1A.10b  CE35656	WBGene00003144	locus:max-2	status:Partia
        4.1    5.8   4.5        6.8    5.1   3.1    1.4  1  D1044.2c    CE45008	WBGene00017028	status:Partially_confirme
        4.1    5.8   0.0        6.1    5.2   0.0    1.2  1  T16H12.1b   CE44141	WBGene00011811	status:Partially_confirme
        4.2    5.8   1.4        4.9    5.5   1.0    1.1  1  Y39B6A.12a  CE29855	WBGene00012674	locus:bed-1	status:Confir
        4.2    5.8   6.5        4.4    5.7   4.5    1.1  1  W10G11.5    CE14810	WBGene00021138	locus:clec-127	status:Pre
        4.3    5.8   5.6        5.1    5.5   3.8    1.1  1  C15H7.3     CE00081	WBGene00007610	Protein tyrosine phosphat
        4.3    5.7   3.1        5.2    5.5   2.2    1.1  1  D2030.7     CE30270	WBGene00008417	Zinc finger, C3HC4 type (
        4.3    5.7  12.3        6.7    5.1   8.5    1.2  1  T28F12.3    CE36328	WBGene00004947	locus:sos-1	status:Confir
        4.4    5.7   4.1        4.7    5.6   2.8    1.1  1  F28H1.1     CE09766	WBGene00017908	status:Confirmed	UniProt:
        4.4    5.7   3.8        4.7    5.6   2.6    1.0  1  C01A2.4     CE34247	WBGene00007216	status:Confirmed	UniProt:
        4.4    5.7   1.4          5    5.5   0.9    1.0  1  T02E9.2b    CE38539	WBGene00001716	locus:grl-7	status:Confir
        4.5    5.7   2.9        4.2    5.8   2.0    1.0  1  C15H11.13   CE42378	WBGene00077576	status:Partially_confirme
        4.5    5.7   2.4        5.8    5.3   1.7    1.3  1  C50D2.8     CE34769	WBGene00016811	status:Confirmed	UniProt:
        4.6    5.7   0.8        5.3    5.4   0.5    1.0  1  F46C8.3     CE28334	WBGene00018485	status:Confirmed	UniProt:
        4.6    5.6  19.7        5.6    5.4  13.6    1.1  1  F11G11.10   CE31783	WBGene00000606	locus:col-17	collagen	sta
        4.7    5.6   0.3        5.3    5.4   0.2    1.1  1  F38G1.3     CE38817	WBGene00044556	status:Partially_confirme
        4.9    5.6   0.0        5.1    5.5   0.0    1.1  1  Y24D9A.5    CE21458	WBGene00021283	status:Partially_confirme
          5    5.5   3.1        7.1    5.0   2.2    1.1  1  T01E8.5     CE18165	WBGene00011333	locus:nrde-2	status:Parti
        5.1    5.5   3.7        5.7    5.3   2.6    1.0  1  Y37E11AL.2  CE30218	WBGene00021358	status:Confirmed	UniProt:
        5.2    5.5   4.1        7.9    4.9   2.9    1.3  1  F55C7.7e    CE29398	WBGene00006805	locus:unc-73	status:Confi
        5.2    5.5   2.5        5.8    5.3   1.7    1.1  1  F08G5.7     CE45006	WBGene00023502	locus:clec-184	status:Con
        5.3    5.5   1.7          5    5.5   1.2    1.3  1  F40G12.10   CE10194	WBGene00009605	protein-tyrosine phosphat
        5.3    5.4   0.9        5.3    5.4   0.6    1.0  1  F11G11.4    CE07057	WBGene00017384	status:Confirmed	UniProt:
        5.4    5.4   4.3        7.1    5.0   3.0    1.2  1  R09F10.3    CE33810	WBGene00019987	status:Confirmed	UniProt:
        5.4    5.4   1.7        6.3    5.2   1.2    1.1  1  Y39B6A.12b  CE38444	WBGene00012674	locus:bed-1	status:Confir
        5.4    5.4   1.4        7.1    5.0   0.9    1.2  1  R11A8.2     CE06300	WBGene00011237	status:Confirmed	UniProt:
        5.5    5.4  15.3        7.6    4.9  10.6    1.2  1  H14N18.1c   CE37777	WBGene00006760	locus:unc-23	status:Parti
        5.6    5.4   1.6        5.9    5.3   1.1    1.1  1  C10A4.5     CE29079	WBGene00015666	locus:gad-2	status:Confir
        5.6    5.4   0.0        8.2    4.8   0.0    1.2  1  T16H12.1a   CE44071	WBGene00011811	status:Partially_confirme
        5.6    5.4   4.9        8.2    4.8   3.4    1.2  1  F28B3.4     CE41897	WBGene00017885	status:Confirmed	UniProt:
        5.7    5.3   3.7        6.7    5.1   2.6    1.1  1  K01A2.11d   CE38387	WBGene00019285	locus:cbn-1	calcium-bindi
        5.7    5.3  15.3        7.6    4.9  10.6    1.2  1  H14N18.1a   CE17973	WBGene00006760	locus:unc-23	status:Parti
        5.8    5.3   8.9        7.6    4.9   6.2    1.1  1  C44H4.3     CE08724	WBGene00006366	locus:sym-1	Drosophila ch
        5.8    5.3   2.4        6.1    5.3   1.7    1.0  1  C30A5.7a    CE45098	WBGene00006818	locus:unc-86	Pou homeodom
        5.9    5.3   6.3        6.9    5.1   4.4    1.0  1  B0524.5     CE44068	WBGene00015244	status:Confirmed	UniProt:
        5.9    5.3   1.3          7    5.0   0.9    1.2  1  F55G1.1     CE43715	WBGene00018899	status:Partially_confirme
          6    5.3  16.1      0.065   11.8   4.6    2.1  2  F58A4.11    CE40812	WBGene00001570	locus:gei-13	status:Confi
        6.1    5.3   2.7        7.8    4.9   1.8    1.1  1  C23F12.1b   CE41768	WBGene00016006	locus:fln-2	status:Partia
        6.2    5.2   1.3        6.5    5.2   0.9    1.0  1  C56C10.3    CE02568	WBGene00016961	locus:vps-32.1	status:Con
        6.2    5.2   5.1         11    4.4   3.5    1.3  1  D1044.2b    CE44959	WBGene00017028	status:Partially_confirme
        6.3    5.2   3.8        7.2    5.0   2.6    1.1  1  K10H10.5    CE16255	WBGene00010761	status:Partially_confirme
        6.3    5.2   2.0          6    5.3   1.4    1.0  1  C27D6.3     CE01813	WBGene00016161	MST101-2 protein (Fruit F
        6.4    5.2   9.0        8.5    4.8   6.2    1.2  1  F26A10.2    CE02692	WBGene00017814	Zinc finger	status:Partia
        6.4    5.2   0.9        7.4    5.0   0.6    1.1  1  T12C9.7c    CE41932	WBGene00020461	status:Confirmed	UniProt:
        6.4    5.2   0.0        8.1    4.8   0.0    1.2  1  Y48E1B.12   CE14874	WBGene00000804	locus:csc-1	status:Confir
        6.5    5.2   6.0        7.2    5.0   4.2    1.0  1  C12D12.5    CE45710	WBGene00015716	locus:sox-4	status:Confir
        6.5    5.2   2.4        6.8    5.1   1.6    1.0  1  D1086.10a   CE37962	WBGene00044080	status:Confirmed	UniProt:
        6.5    5.2   2.0        6.7    5.1   1.4    1.2  1  F01F1.1c    CE32351	WBGene00017158	locus:hpo-10	status:Confi
        6.6    5.1   0.7        6.3    5.2   0.5    1.1  1  C01F6.6d    CE39889	WBGene00006438	locus:tag-60	status:Confi
        6.6    5.1   0.7        6.8    5.1   0.5    1.2  1  C01F6.6a    CE30847	WBGene00006438	locus:tag-60	PDZ domain (
        6.7    5.1   6.9        6.3    5.2   4.8    1.1  1  T13B5.8a    CE36017	WBGene00020475	locus:sut-1	status:Partia
        6.7    5.1   1.6        6.3    5.2   1.1    1.0  1  T14A8.2a    CE29475	WBGene00020497	status:Partially_confirme
        6.8    5.1   0.9        8.5    4.8   0.6    1.1  1  F21C3.4b    CE38174	WBGene00004324	locus:rde-2	status:Confir
        6.8    5.1   4.1        6.5    5.1   2.9    1.1  1  F49F1.7     CE17090	WBGene00018647	status:Confirmed	UniProt:
        6.8    5.1   5.8        7.3    5.0   4.0    1.1  1  R07H5.9     CE39953	WBGene00011129	status:Partially_confirme
          7    5.1   2.2        6.8    5.1   1.5    1.1  1  F23F12.9a   CE01256	WBGene00017755	locus:zip-8	status:Confir
          7    5.0   5.8        6.6    5.1   4.0    1.1  1  T13B5.8b    CE13617	WBGene00020475	locus:sut-1	status:Partia
          7    5.0   2.1        7.3    5.0   1.5    1.2  1  F01F1.1a    CE29249	WBGene00017158	locus:hpo-10	status:Confi
        7.2    5.0   9.1         11    4.4   6.3    1.3  1  Y75B8A.35b  CE23046	WBGene00006986	locus:zip-1	status:Confir
        7.4    5.0   0.3        6.7    5.1   0.2    1.0  1  C14F5.1b    CE29172	WBGene00015776	locus:dct-1	status:Confir
        7.4    5.0   8.4        9.7    4.6   5.8    1.1  1  C56G2.9     CE43719	WBGene00016982	status:Confirmed	UniProt:
        7.5    5.0   2.0         10    4.5   1.4    1.1  1  F56C9.6a    CE01325	WBGene00018950	status:Confirmed	UniProt:
        7.5    4.9   4.3        9.1    4.7   3.0    1.1  1  C18H2.2     CE32132	WBGene00015989	status:Partially_confirme
        7.5    4.9   0.1        9.5    4.6   0.1    1.0  1  B0286.5     CE03865	WBGene00001438	locus:fkh-6	fork head DNA
        7.6    4.9   0.6        8.5    4.8   0.4    1.1  1  C02C2.1     CE06754	WBGene00015332	locus:tyr-1	Tyrosinase	st
        7.7    4.9   8.9        7.9    4.9   6.2    1.1  1  M01G12.9    CE44785	WBGene00010822	status:Confirmed	UniProt:
        7.7    4.9   0.5         11    4.4   0.3    1.1  1  Y105C5B.21d CE44459	WBGene00002175	locus:jac-1	status:Partia
        7.8    4.9   2.0         11    4.4   1.4    1.1  1  F56C9.6c    CE41664	WBGene00018950	status:Confirmed	UniProt:
        7.8    4.9  21.7         11    4.5  15.1    1.2  1  Y56A3A.4a   CE31842	WBGene00006396	locus:taf-12	status:Confi
        7.9    4.9   2.1        9.4    4.6   1.5    1.1  1  W03F8.2     CE35040	WBGene00020992	protein kinase	status:Par
        7.9    4.9   1.2        8.8    4.7   0.8    1.1  1  T05A8.6     CE45841	WBGene00020232	status:Partially_confirme
        8.1    4.8   6.5        6.7    5.1   4.5    1.1  1  C15C7.5     CE03991	WBGene00015791	status:Confirmed	UniProt:
        8.1    4.8   3.9         10    4.5   2.7    1.1  1  C52A11.4j   CE46131	WBGene00003404	locus:mpz-1	status:Confir
        8.1    4.8   0.4         10    4.5   0.3    1.2  1  Y54H5A.3    CE24459	WBGene00021901	locus:tag-262	status:Conf
        8.2    4.8   2.1         11    4.4   1.4    1.1  1  F56C9.6b    CE41663	WBGene00018950	status:Confirmed	UniProt:
        8.2    4.8   0.8        7.8    4.9   0.5    1.1  1  W08A12.3    CE45466	WBGene00021080	status:Confirmed	UniProt:
        8.3    4.8   5.7         10    4.5   3.9    1.1  1  Y48C3A.5c   CE38247	WBGene00012989	status:Confirmed	UniProt:
        8.3    4.8   0.4         12    4.3   0.3    1.1  1  Y105C5B.21b CE39806	WBGene00002175	locus:jac-1	status:Partia
        8.4    4.8   4.9        9.8    4.6   3.4    1.1  1  Y63D3A.6b   CE24546	WBGene00001047	locus:dnj-29	DnaJ domain	
        8.4    4.8   6.4        9.9    4.5   4.4    1.0  1  Y51F10.10   CE31380	WBGene00021771	status:Confirmed	UniProt:
        8.4    4.8   5.0        9.9    4.6   3.5    1.2  1  F25D7.2     CE40045	WBGene00009112	locus:tag-353	status:Conf
        8.5    4.8   0.2        8.7    4.7   0.1    1.0  1  F42G4.6     CE20776	WBGene00009643	status:Partially_confirme
        8.5    4.8  18.4         14    4.0  12.8    1.4  1  K01B6.1     CE00238	WBGene00010453	locus:fozi-1	Zinc-finger 
        8.6    4.7   0.3         10    4.5   0.2    1.0  1  Y38C1AA.9   CE25243	WBGene00021400	status:Confirmed	UniProt:
        8.7    4.7   2.5         13    4.1   1.7    1.3  1  F55C7.7g    CE43442	WBGene00006805	locus:unc-73	status:Confi
          9    4.7   4.0        8.9    4.7   2.8    1.0  1  T05G5.12    CE31363	WBGene00000932	locus:dao-6	status:Confir
          9    4.7   0.5         16    3.9   0.3    1.3  1  C53B4.4e    CE43464	WBGene00008274	status:Partially_confirme
          9    4.7   0.4         13    4.2   0.3    1.1  1  Y105C5B.21c CE24071	WBGene00002175	locus:jac-1	status:Partia
          9    4.7   2.3         11    4.4   1.6    1.0  1  ZK265.6     CE15299	WBGene00013958	status:Confirmed	UniProt:
          9    4.7   4.4         10    4.5   3.0    1.1  1  F43G9.4     CE10360	WBGene00009667	status:Confirmed	UniProt:
        9.1    4.7   0.5         16    3.9   0.3    1.3  1  C53B4.4d    CE37334	WBGene00008274	status:Confirmed	UniProt:
        9.2    4.7   6.1         16    3.9   4.2    1.4  1  D1044.2a    CE44889	WBGene00017028	status:Partially_confirme
        9.3    4.6   2.6         14    4.1   1.8    1.3  1  F55C7.7f    CE43472	WBGene00006805	locus:unc-73	status:Confi
        9.3    4.6   0.5         15    4.0   0.3    1.2  1  Y105C5B.21a CE32231	WBGene00002175	locus:jac-1	status:Partia
        9.3    4.6  16.1         16    3.8  11.2    1.4  1  ZK662.3b    CE31141	WBGene00003638	locus:nhr-48	Zinc finger,
        9.3    4.6   3.0         10    4.5   2.1    1.1  1  Y5F2A.3     CE44628	WBGene00012384	status:Predicted	UniProt:
        9.4    4.6   0.1         10    4.5   0.1    1.0  1  Y81G3A.1    CE23117	WBGene00013590	status:Partially_confirme
        9.4    4.6   0.5         17    3.7   0.4    1.3  1  C53B4.4a    CE43460	WBGene00008274	PDZ domain (Also known as
        9.5    4.6   9.1         13    4.1   6.3    1.2  1  T26C11.6    CE29823	WBGene00000444	locus:ceh-21	homeobox	sta
        9.6    4.6   0.8         12    4.3   0.5    1.1  1  T12C9.7b    CE41931	WBGene00020461	status:Confirmed	UniProt:
        9.6    4.6   4.0         11    4.5   2.8    1.1  1  M01H9.4c    CE34581	WBGene00019720	status:Confirmed	UniProt:
        9.6    4.6   0.8         12    4.3   0.5    1.1  1  T12C9.7a    CE41930	WBGene00020461	status:Confirmed	UniProt:
        9.7    4.6   2.3         13    4.1   1.6    1.2  1  C33A11.4b   CE45227	WBGene00006462	locus:tag-97	status:Parti
        9.7    4.6   2.3         12    4.2   1.6    1.1  1  ZK863.7a    CE15447	WBGene00004384	locus:rnp-1	RNP-1 protein
        9.7    4.6   3.5         12    4.2   2.4    1.1  1  F13C5.2     CE19384	WBGene00017423	bromodomain-containing pr
        9.8    4.6   1.5        9.7    4.6   1.0    1.1  1  C48E7.11    CE32167	WBGene00016754	locus:cebp-2	status:Confi
        9.8    4.6   1.8         12    4.3   1.2    1.1  1  Y39A1A.23   CE33217	WBGene00001997	locus:hpr-9	status:Partia


Domain annotation for each sequence (and alignments):
>> F47F6.1b  CE37237	WBGene00018572	locus:lin-42	status:Confirmed	UniProt:Q65ZG8	protein_id:CCD71436.1
   #    score  bias  c-Evalue  i-Evalue hmmfrom  hmm to    alifrom  ali to    envfrom  env to     acc
 ---   ------ ----- --------- --------- ------- -------    ------- -------    ------- -------    ----
   1 !   98.2   0.0   4.7e-30   5.3e-28     318     486 ..     151     319 ..     144     334 .. 0.83
   2 ?    5.8   0.0     0.036       4.1     551     577 ..     397     423 ..     394     447 .. 0.85

  Alignments for each domain:
  == domain 1    score: 98.2 bits;  conditional E-value: 4.7e-30
  per-PA_FBpp0070455-aln 318 SaYkvpeEileekslk..FstrHtasgvlsyvDkdsveylGYLPQdilgrsvldlYhpeDlpilkeiYetvikkgqtafrs.kpYRf 401
                             Sa+   +  ++ +  +  F+t+H++++ l ++D +s++ylG LP d++g+s+l +    D+ ++++++    +  +   +s    R+
                F47F6.1b 151 SAFSLQASHVSSNFHVftFITKHSSTCALTHIDYASIPYLGLLPTDLIGKSLLAFVYSPDVHVVRQAHIDLHNSRGKIVKSiADLRL 237
                             55555555555544441178****************************************************9999998883469** PP

  per-PA_FBpp0070455-aln 402 lvqNGcYvvleTeWssFvNPWsrkLEFviGkHrilqGPs.npdvfavapfkketktkisdevlkeakiieeeilkllkeavakpsd 486
                             ++ NG  +  +TeWs++vNPW+rk+E v+ +Hri   P  ++dv ++ p  + ++ +    v+  ak +e+e ++ ++++v   s 
                F47F6.1b 238 VAHNGSILRCQTEWSAYVNPWTRKMELVVARHRICSLPIgDSDVISSPP--PGIQSNTLPPVM--AKTFEDELRTIMNKPVPSTSR 319
                             **************************************7589***9998..777777766654..678888888888888766654 PP

  == domain 2    score: 5.8 bits;  conditional E-value: 0.036
  per-PA_FBpp0070455-aln 551 SseTppSYNqlNYNenlqRFFdSkpat 577
                             S++ p+SY q N  en+ R  +S+   
                F47F6.1b 397 STDPPLSYTQINCLENVHRLLKSQSRP 423
                             9********************998654 PP

>> F47F6.1c  CE10706	WBGene00018572	locus:lin-42	status:Confirmed	UniProt:P91313	protein_id:CCD71437.1
   #    score  bias  c-Evalue  i-Evalue hmmfrom  hmm to    alifrom  ali to    envfrom  env to     acc
 ---   ------ ----- --------- --------- ------- -------    ------- -------    ------- -------    ----
   1 !   97.7   0.0   6.4e-30   7.3e-28     318     480 ..     151     313 ..     144     323 .. 0.81

  Alignments for each domain:
  == domain 1    score: 97.7 bits;  conditional E-value: 6.4e-30
  per-PA_FBpp0070455-aln 318 SaYkvpeEileekslk..FstrHtasgvlsyvDkdsveylGYLPQdilgrsvldlYhpeDlpilkeiYetvikkgqtafrs.kpYRf 401
                             Sa+   +  ++ +  +  F+t+H++++ l ++D +s++ylG LP d++g+s+l +    D+ ++++++    +  +   +s    R+
                F47F6.1c 151 SAFSLQASHVSSNFHVftFITKHSSTCALTHIDYASIPYLGLLPTDLIGKSLLAFVYSPDVHVVRQAHIDLHNSRGKIVKSiADLRL 237
                             55555555555554441178****************************************************9999998883469** PP

  per-PA_FBpp0070455-aln 402 lvqNGcYvvleTeWssFvNPWsrkLEFviGkHrilqGPs.npdvfavapfkketktkisdevlkeakiieeeilkllkea 480
                             ++ NG  +  +TeWs++vNPW+rk+E v+ +Hri   P  ++dv ++ p  + ++ +    v+  ak +e+e ++ +++ 
                F47F6.1c 238 VAHNGSILRCQTEWSAYVNPWTRKMELVVARHRICSLPIgDSDVISSPP--PGIQSNTLPPVM--AKTFEDELRTIMNKV 313
                             **************************************75799999888..666665554443..556666666666655 PP

>> C25A1.11a  CE08377	WBGene00000095	locus:aha-1	aryl hydrocarbon receptor nuclear translocator	status:Confirmed	UniProt
   #    score  bias  c-Evalue  i-Evalue hmmfrom  hmm to    alifrom  ali to    envfrom  env to     acc
 ---   ------ ----- --------- --------- ------- -------    ------- -------    ------- -------    ----
   1 !   43.0   0.0   2.1e-13   2.4e-11     176     435 ..     124     388 ..      40     397 .. 0.85

  Alignments for each domain:
  == domain 1    score: 43.0 bits;  conditional E-value: 2.1e-13
  per-PA_FBpp0070455-aln 176 vvedgFccviSMhDGvvlyttpSitasLGfpkDmWlgrsFIDFvhpkDratfasqit.skvvvplees.kskqakdqkaslyvrlrk 260
                             ++ +gF  v+  + G vly++ Sit +L   +  Wl r     +hp D+    +q+  s+v v +    ks++ k + as+ v +  
               C25A1.11a 124 EAANGFLFVVCCQTGKVLYVADSITPVLNLKQEDWLQRNLNELIHPDDQDKIRDQLCgSEVSVNKVLDlKSGSVKREGASTRVHMSC 210
                             5678***************************************************8648898887755599999************* PP

  per-PA_FBpp0070455-aln 261 yrglkt...............agfgvsertvsYepfrLtltfrelneeeaenaeiesqrsvilLvisatpvkSaYkvpeEileeksl 332
                              rg+ +                    ++  ++Y + + t  +++++ +  +       +s   Lv  a +   +  v ++    +++
               C25A1.11a 211 RRGFICrmrvgaleplhrlrnRRPLFQHAGQNYVVMHCTGYIKNAPPQGIN----APASS--CLVAIARLQVASMPVCADP--TSTN 289
                             **********99999888776444455667889999999999955433333....44444..6777777655555555553..5777 PP

  per-PA_FBpp0070455-aln 333 kFstrHtasgvlsyvDkdsveylGYLPQdilgrsvldlYhpeDlpilkeiYetvikkgqtafrskpYRflvqNGcYvvleTeWssFv 419
                             +Fs+r +  g++ ++D  + + +G     ++gr   +l hp D ++l++ +   + ++ +       R  +   +Y+        F+
               C25A1.11a 290 QFSVRVSEDGKMTFIDARVSDLIGLSSDQLIGRYWWNLAHPADEKTLQDSFVALLSDQPMR---INIRVRT-STDYIPCTVSAYKFM 372
                             7**************************************************9999887777...2233333.579************ PP

  per-PA_FBpp0070455-aln 420 NPWsrkLEFviGkHri 435
                             NP+s + E+v+  H+i
               C25A1.11a 373 NPYSEQFEYVVATHQI 388
                             **************99 PP

>> C25A1.11b  CE44231	WBGene00000095	locus:aha-1	status:Confirmed	UniProt:O44711	protein_id:CBH29653.1
   #    score  bias  c-Evalue  i-Evalue hmmfrom  hmm to    alifrom  ali to    envfrom  env to     acc
 ---   ------ ----- --------- --------- ------- -------    ------- -------    ------- -------    ----
   1 !   40.2   0.0   1.5e-12   1.7e-10     176     435 ..     124     386 ..      97     391 .. 0.84

  Alignments for each domain:
  == domain 1    score: 40.2 bits;  conditional E-value: 1.5e-12
  per-PA_FBpp0070455-aln 176 vvedgFccviSMhDGvvlyttpSitasLGfpkDmWlgrsFIDFvhpkDratfasqit.skvvvplees.kskqakdqkaslyvrlrk 260
                             ++ +gF  v+  + G vly++ Sit +L   +  Wl r     +hp D+    +q+  s+v v +    ks++ k + as+ v +  
               C25A1.11b 124 EAANGFLFVVCCQTGKVLYVADSITPVLNLKQEDWLQRNLNELIHPDDQDKIRDQLCgSEVSVNKVLDlKSGSVKREGASTRVHMSC 210
                             5678***************************************************8648898887755599999************* PP

  per-PA_FBpp0070455-aln 261 yrglkt...............agfgvsertvsYepfrLtltfrelneeeaenaeiesqrsvilLvisatpvkSaYkvpeEileeksl 332
                              rg+ +                    ++  ++Y + + t  +++++ +  +       +s   Lv  a  v S   + + +   +++
               C25A1.11b 211 RRGFICrmrvgaleplhrlrnRRPLFQHAGQNYVVMHCTGYIKNAPPQGIN----APASS--CLVAIA-RVASMPVCADPT---STN 287
                             **********99999888776444455667889999999999955443333....44444..677666.588988888886...666 PP

  per-PA_FBpp0070455-aln 333 kFstrHtasgvlsyvDkdsveylGYLPQdilgrsvldlYhpeDlpilkeiYetvikkgqtafrskpYRflvqNGcYvvleTeWssFv 419
                             +Fs+r +  g++ ++D  + + +G     ++gr   +l hp D ++l++ +   + ++ +       R  +   +Y+        F+
               C25A1.11b 288 QFSVRVSEDGKMTFIDARVSDLIGLSSDQLIGRYWWNLAHPADEKTLQDSFVALLSDQPMR---INIRVRT-STDYIPCTVSAYKFM 370
                             6**************************************************9999887777...2233333.579************ PP

  per-PA_FBpp0070455-aln 420 NPWsrkLEFviGkHri 435
                             NP+s + E+v+  H+i
               C25A1.11b 371 NPYSEQFEYVVATHQI 386
                             **************99 PP

>> F38A6.3d  CE38181	WBGene00001851	locus:hif-1	status:Confirmed	UniProt:Q8I066	protein_id:CAD54168.2
   #    score  bias  c-Evalue  i-Evalue hmmfrom  hmm to    alifrom  ali to    envfrom  env to     acc
 ---   ------ ----- --------- --------- ------- -------    ------- -------    ------- -------    ----
   1 !   26.5   0.6   2.1e-08   2.4e-06     172     467 ..      88     370 ..      66     384 .. 0.79

  Alignments for each domain:
  == domain 1    score: 26.5 bits;  conditional E-value: 2.1e-08
  per-PA_FBpp0070455-aln 172 enksvvedgFccviSMhDGvvlyttpSitasLGfpkDmWlgrsFIDFvhpkDratfasqitskvvvpleeskskqakdqkaslyvrl 258
                             +   ++ dgF  ++   D  +ly+t S+   LG  +   +gr   DF+hp D   f +q +  +  p++e     ++ +   +++r+
                F38A6.3d  88 DTIAECLDGFVMIVD-SDSSILYVTESVAMYLGLTQTDLTGRALRDFLHPSDYDEFDKQSK-MLHKPRGED----TDTTGINMVLRM 168
                             455677899988775.7999************************************99854.457788777....234444555555 PP

  per-PA_FBpp0070455-aln 259 rkyrglktagfgvsertvsYepfrLtltfrelneeeaenaeiesqrsvilLvisatpvkSaYkvpeEileekslkFstrHtasgvls 345
                             ++   ++  g   + ++  Y+     +  + +      +   +++ +      + +   Sa +   E+       F+trHt   ++ 
                F38A6.3d 169 KT--VISPRGRCLNLKSALYKSVSFLVHSK-V--STGGHVSFMQGITIPAGQGTTNANASAMTKYTES---PMGAFTTRHTCDMRIT 247
                             55..55567999999999999998888888.3..3444445666666233334556678999999997...4555************ PP

  per-PA_FBpp0070455-aln 346 yvDkdsveylGYLPQdilgrsvldlYhpeDlpilkeiYetvikkgqtafrskpYRflvqNGcYvvleTeWssFvNP.WsrkLEFviG 431
                             +v  +    l      ++g s  +l hp D+ i+ +  +    kg +      YR+++ N   + ++Te ++       +k  +vi 
                F38A6.3d 248 FVSDKFNYILKSELKTLMGTSFYELVHPADMMIVSKSMKELFAKGHIR--TPYYRLIAANDTLAWIQTEATTITHTtKGQKGQYVIC 332
                             **99988888888899*****************************997..7779****************99876514578899999 PP

  per-PA_FBpp0070455-aln 432 kHril..qGPsnpdvfavapfkketktkisdevlkeak 467
                              H++l  qG +++ v  + ++   ++  i++ev  +  
                F38A6.3d 333 VHYVLgiQGAEESLVVCTDSMPAGMQVDIKKEVDDTRD 370
                             99996558998888887777668888888887776655 PP

>> F38A6.3e  CE46300	WBGene00001851	locus:hif-1	status:Confirmed	protein_id:CCD31138.1
   #    score  bias  c-Evalue  i-Evalue hmmfrom  hmm to    alifrom  ali to    envfrom  env to     acc
 ---   ------ ----- --------- --------- ------- -------    ------- -------    ------- -------    ----
   1 !   26.3   0.5   2.4e-08   2.7e-06     172     467 ..      80     362 ..      58     376 .. 0.79

  Alignments for each domain:
  == domain 1    score: 26.3 bits;  conditional E-value: 2.4e-08
  per-PA_FBpp0070455-aln 172 enksvvedgFccviSMhDGvvlyttpSitasLGfpkDmWlgrsFIDFvhpkDratfasqitskvvvpleeskskqakdqkaslyvrl 258
                             +   ++ dgF  ++   D  +ly+t S+   LG  +   +gr   DF+hp D   f +q +  +  p++e     ++ +   +++r+
                F38A6.3e  80 DTIAECLDGFVMIVD-SDSSILYVTESVAMYLGLTQTDLTGRALRDFLHPSDYDEFDKQSK-MLHKPRGED----TDTTGINMVLRM 160
                             455677899988775.7999************************************99854.457788777....234444555555 PP

  per-PA_FBpp0070455-aln 259 rkyrglktagfgvsertvsYepfrLtltfrelneeeaenaeiesqrsvilLvisatpvkSaYkvpeEileekslkFstrHtasgvls 345
                             ++   ++  g   + ++  Y+     +  + +      +   +++ +      + +   Sa +   E+       F+trHt   ++ 
                F38A6.3e 161 KT--VISPRGRCLNLKSALYKSVSFLVHSK-V--STGGHVSFMQGITIPAGQGTTNANASAMTKYTES---PMGAFTTRHTCDMRIT 239
                             55..55567999999999999998888888.3..3444445666666233334556678999999997...4555************ PP

  per-PA_FBpp0070455-aln 346 yvDkdsveylGYLPQdilgrsvldlYhpeDlpilkeiYetvikkgqtafrskpYRflvqNGcYvvleTeWssFvNP.WsrkLEFviG 431
                             +v  +    l      ++g s  +l hp D+ i+ +  +    kg +      YR+++ N   + ++Te ++       +k  +vi 
                F38A6.3e 240 FVSDKFNYILKSELKTLMGTSFYELVHPADMMIVSKSMKELFAKGHIR--TPYYRLIAANDTLAWIQTEATTITHTtKGQKGQYVIC 324
                             **99988888888899*****************************997..7779****************99876514578899999 PP

  per-PA_FBpp0070455-aln 432 kHril..qGPsnpdvfavapfkketktkisdevlkeak 467
                              H++l  qG +++ v  + ++   ++  i++ev  +  
                F38A6.3e 325 VHYVLgiQGAEESLVVCTDSMPAGMQVDIKKEVDDTRD 362
                             99996558988888887777668888888887776655 PP

>> F38A6.3a  CE38182	WBGene00001851	locus:hif-1	status:Confirmed	UniProt:O45486	protein_id:CAB07380.2
   #    score  bias  c-Evalue  i-Evalue hmmfrom  hmm to    alifrom  ali to    envfrom  env to     acc
 ---   ------ ----- --------- --------- ------- -------    ------- -------    ------- -------    ----
   1 !   26.2   0.6   2.5e-08   2.8e-06     172     467 ..      88     370 ..      66     384 .. 0.79

  Alignments for each domain:
  == domain 1    score: 26.2 bits;  conditional E-value: 2.5e-08
  per-PA_FBpp0070455-aln 172 enksvvedgFccviSMhDGvvlyttpSitasLGfpkDmWlgrsFIDFvhpkDratfasqitskvvvpleeskskqakdqkaslyvrl 258
                             +   ++ dgF  ++   D  +ly+t S+   LG  +   +gr   DF+hp D   f +q +  +  p++e     ++ +   +++r+
                F38A6.3a  88 DTIAECLDGFVMIVD-SDSSILYVTESVAMYLGLTQTDLTGRALRDFLHPSDYDEFDKQSK-MLHKPRGED----TDTTGINMVLRM 168
                             455677899988775.7999************************************99854.457788777....234444555555 PP

  per-PA_FBpp0070455-aln 259 rkyrglktagfgvsertvsYepfrLtltfrelneeeaenaeiesqrsvilLvisatpvkSaYkvpeEileekslkFstrHtasgvls 345
                             ++   ++  g   + ++  Y+     +  + +      +   +++ +      + +   Sa +   E+       F+trHt   ++ 
                F38A6.3a 169 KT--VISPRGRCLNLKSALYKSVSFLVHSK-V--STGGHVSFMQGITIPAGQGTTNANASAMTKYTES---PMGAFTTRHTCDMRIT 247
                             55..55567999999999999998888888.3..3444445666666233334556678999999997...4555************ PP

  per-PA_FBpp0070455-aln 346 yvDkdsveylGYLPQdilgrsvldlYhpeDlpilkeiYetvikkgqtafrskpYRflvqNGcYvvleTeWssFvNP.WsrkLEFviG 431
                             +v  +    l      ++g s  +l hp D+ i+ +  +    kg +      YR+++ N   + ++Te ++       +k  +vi 
                F38A6.3a 248 FVSDKFNYILKSELKTLMGTSFYELVHPADMMIVSKSMKELFAKGHIR--TPYYRLIAANDTLAWIQTEATTITHTtKGQKGQYVIC 332
                             **99988888888899*****************************997..7779****************99876514578899999 PP

  per-PA_FBpp0070455-aln 432 kHril..qGPsnpdvfavapfkketktkisdevlkeak 467
                              H++l  qG +++ v  + ++   ++  i++ev  +  
                F38A6.3a 333 VHYVLgiQGAEESLVVCTDSMPAGMQVDIKKEVDDTRD 370
                             99996558988888887777668888888887776655 PP

>> F38A6.3b  CE42263	WBGene00001851	locus:hif-1	status:Confirmed	UniProt:Q9TVM0	protein_id:CAB07381.2
   #    score  bias  c-Evalue  i-Evalue hmmfrom  hmm to    alifrom  ali to    envfrom  env to     acc
 ---   ------ ----- --------- --------- ------- -------    ------- -------    ------- -------    ----
   1 !   26.2   0.6   2.6e-08   2.9e-06     172     466 ..      88     369 ..      66     383 .. 0.79

  Alignments for each domain:
  == domain 1    score: 26.2 bits;  conditional E-value: 2.6e-08
  per-PA_FBpp0070455-aln 172 enksvvedgFccviSMhDGvvlyttpSitasLGfpkDmWlgrsFIDFvhpkDratfasqitskvvvpleeskskqakdqkaslyvrl 258
                             +   ++ dgF  ++   D  +ly+t S+   LG  +   +gr   DF+hp D   f +q +  +  p++e     ++ +   +++r+
                F38A6.3b  88 DTIAECLDGFVMIVD-SDSSILYVTESVAMYLGLTQTDLTGRALRDFLHPSDYDEFDKQSK-MLHKPRGED----TDTTGINMVLRM 168
                             455677899988775.7999************************************99854.457788777....234444555555 PP

  per-PA_FBpp0070455-aln 259 rkyrglktagfgvsertvsYepfrLtltfrelneeeaenaeiesqrsvilLvisatpvkSaYkvpeEileekslkFstrHtasgvls 345
                             ++   ++  g   + ++  Y+     +  + +      +   +++ +      + +   Sa +   E+       F+trHt   ++ 
                F38A6.3b 169 KT--VISPRGRCLNLKSALYKSVSFLVHSK-V--STGGHVSFMQGITIPAGQGTTNANASAMTKYTES---PMGAFTTRHTCDMRIT 247
                             55..55567999999999999998888888.3..3444445666666233334556678999999997...4555************ PP

  per-PA_FBpp0070455-aln 346 yvDkdsveylGYLPQdilgrsvldlYhpeDlpilkeiYetvikkgqtafrskpYRflvqNGcYvvleTeWssFvNP.WsrkLEFviG 431
                             +v  +    l      ++g s  +l hp D+ i+ +  +    kg +      YR+++ N   + ++Te ++       +k  +vi 
                F38A6.3b 248 FVSDKFNYILKSELKTLMGTSFYELVHPADMMIVSKSMKELFAKGHIR--TPYYRLIAANDTLAWIQTEATTITHTtKGQKGQYVIC 332
                             **99988888888899*****************************997..7779****************99876514578899999 PP

  per-PA_FBpp0070455-aln 432 kHril..qGPsnpdvfavapfkketktkisdevlkea 466
                              H++l  qG +++ v  + ++   ++  i++ev  + 
                F38A6.3b 333 VHYVLgiQGAEESLVVCTDSMPAGMQVDIKKEVDDTR 369
                             9999655898888888777666788888888776665 PP

>> M88.5b  CE37033	WBGene00010908	status:Partially_confirmed	UniProt:Q6A582	protein_id:CAH10787.1
   #    score  bias  c-Evalue  i-Evalue hmmfrom  hmm to    alifrom  ali to    envfrom  env to     acc
 ---   ------ ----- --------- --------- ------- -------    ------- -------    ------- -------    ----
   1 !   16.9   0.2   1.6e-05    0.0018     740     956 ..     135     524 ..     127     570 .. 0.66

  Alignments for each domain:
  == domain 1    score: 16.9 bits;  conditional E-value: 1.6e-05
  per-PA_FBpp0070455-aln 740 pkrqkkqqqqqaqtqkqqlqtqqqiqqqqlvqqs..................................................... 773
                             p+  +++qq+qa +++q   ++q+ +q+   +qs                                                     
                  M88.5b 135 PH--QQNQQHQAGQHQQSHHQSQNHNQHRNHNQShsgphhipqnlmmprcmlkdwpircvvegkyhaviigpngstikdiasstrcr 219
                             33..3333334555555444444444444444445679999999**************************77777777777777777 PP

  per-PA_FBpp0070455-aln 774 .................................gnvqstva................................gdlwpplsvsvtsm 795
                                                              +      a                                g l     +s+  +
                  M88.5b 220 vdfvnlskkertvlgnndriltvhgvaeqatkaV------ArildviqseavkddvnvgadtvlrmrahnqlcGRLIGKAGSSIKEI 300
                             7777777777777766666666666665555550......15555555555555555667777777777777777766666677666 PP

  per-PA_FBpp0070455-aln 796 qasaaag.anssaasavpsasqvptlyyvpaaaaaataalnpvpitvpseaagvvynhtqlaeqqsllapptlsnalyyqplpa..p 879
                              +++ ++ + ++ ++  + +s ++   ++  +++++ ++  p+ + v++ +a  +++ ++++e+ s+l ++ +++ +++ ++p+  p
                  M88.5b 301 MQKTGTNiTVTKYIEPPGGISGLTANELLGLMERTI-MVRGPSIEAVVQAEALISAKLKKCYESDSQLRAQSMQCPMPPMMMPPilP 386
                             666654414455666666677777777777777766.77888888888888889999999999999*****9999999988886445 PP

  per-PA_FBpp0070455-aln 880 atldsdtrn.........................................................lqPetskqpsaqsa....pfq 905
                             ++ +s+                                                              Pe ++q +a++a    +  
                  M88.5b 387 PGASSSAVSaphfiptppgvlqiqpgttnlrqvrmwvpdsmigaligakgknikmiirdtgasvkiEAPEEKTQREAEEAekkrKLD 473
                             666666655789999999999988888888888888888888888888888888777777777776667777666666665555445 PP

  per-PA_FBpp0070455-aln 906 rtssqatsvkaesgsalesiasasivknkafsesskkdltkkvlistvdvs 956
                              t s +  v++    ++  + +a+i ++ a++e +k  + + v i+ +d+ 
                  M88.5b 474 ETDSGCEGVASGDHPQEFLEDNATINSSDAIEEKPKPVSERMVTINGDDLQ 524
                             555555555555555555555555555555555544444444444444444 PP

>> M88.5a  CE33678	WBGene00010908	hnRNP K	status:Partially_confirmed	UniProt:Q21605	protein_id:CAA84338.2
   #    score  bias  c-Evalue  i-Evalue hmmfrom  hmm to    alifrom  ali to    envfrom  env to     acc
 ---   ------ ----- --------- --------- ------- -------    ------- -------    ------- -------    ----
   1 !   16.5   0.3   2.2e-05    0.0025     739     954 ..     258     646 ..     250     687 .. 0.65

  Alignments for each domain:
  == domain 1    score: 16.5 bits;  conditional E-value: 2.2e-05
  per-PA_FBpp0070455-aln 739 lpkrqkkqqqqqaqtqkqqlqtqqqiqqqqlvqqs.................................................... 773
                              p+  +++qq+qa +++q   ++q+ +q+   +qs                                                    
                  M88.5a 258 HPH--QQNQQHQAGQHQQSHHQSQNHNQHRNHNQShsgphhipqnlmmprcmlkdwpircvvegkyhaviigpngstikdiasstrc 342
                             333..3333334555555555555544444444445679999999**************************7777777777777777 PP

  per-PA_FBpp0070455-aln 774 ..................................gnvqstva................................gdlwpplsvsvts 794
                                                               +      a                                g l     +s+  
                  M88.5a 343 rvdfvnlskkertvlgnndriltvhgvaeqatkaV------ArildviqseavkddvnvgadtvlrmrahnqlcGRLIGKAGSSIKE 423
                             77777777777777766666666666665555550......1555555555555555566777777777777777776666667766 PP

  per-PA_FBpp0070455-aln 795 mqasaaag.anssaasavpsasqvptlyyvpaaaaaataalnpvpitvpseaagvvynhtqlaeqqsllapptlsnalyyqplpa.. 878
                             + +++ ++ + ++ ++  + +s ++   ++  +++++ ++  p+ + v++ +a  +++ ++++e+ s+l ++ +++ +++ ++p+  
                  M88.5a 424 IMQKTGTNiTVTKYIEPPGGISGLTANELLGLMERTI-MVRGPSIEAVVQAEALISAKLKKCYESDSQLRAQSMQCPMPPMMMPPil 509
                             6666654414455666666677677777777777766.77888888888888889999999999999**9**999999998888644 PP

  per-PA_FBpp0070455-aln 879 patldsdtrn.........................................................lqPetskqpsaqsa....pf 904
                             p++ +s+                                                              Pe ++q +a++a    + 
                  M88.5a 510 PPGASSSAVSaphfiptppgvlqiqpgttnlrqvrmwvpdsmigaligakgknikmiirdtgasvkiEAPEEKTQREAEEAekkrKL 596
                             566666665578999999999998888888888888888888888888777777777777777777666666666666666555544 PP

  per-PA_FBpp0070455-aln 905 qrtssqatsvkaesgsalesiasasivknkafsesskkdltkkvlistvd 954
                               t s +  v++    ++  + +a+i ++ a++e +k  + + v i+ +d
                  M88.5a 597 DETDSGCEGVASGDHPQEFLEDNATINSSDAIEEKPKPVSERMVTINGDD 646
                             45555555555555555555555555555555555444444444444444 PP

>> Y39C12A.8  CE24236	WBGene00001044	locus:dnj-26	status:Confirmed	UniProt:Q9U2L4	protein_id:CAB60492.1
   #    score  bias  c-Evalue  i-Evalue hmmfrom  hmm to    alifrom  ali to    envfrom  env to     acc
 ---   ------ ----- --------- --------- ------- -------    ------- -------    ------- -------    ----
   1 !   14.5   3.3   8.9e-05      0.01     889     987 ..      54     210 ..       2     342 .. 0.48

  Alignments for each domain:
  == domain 1    score: 14.5 bits;  conditional E-value: 8.9e-05
  per-PA_FBpp0070455-aln 889 lqPetskqpsaqsa............................................pfqrtssqatsvkaesgsalesiasasiv 931
                             ++P ++k+psa++a                                            +                     + s++  
               Y39C12A.8  54 VHPDKCKHPSATEAskvvnnafsllmdpakrrqydlqnaetsnenlykrcnrnknqrkQ---------------------EYSNTQR 119
                             55666666666665555555555555544444433321111112211111111111111.....................1111112 PP

  per-PA_FBpp0070455-aln 932 knkafsesskkdltkkvlistvdvsscasdevsdkklesssseinkkvnkagtrr................................ 986
                             +n++ se s+ +  ++  + ++d  s   +++++k  +++s  ++++ n  +tr+                                
               Y39C12A.8 120 QNHKKSEPSNGKRNEQNSSFKQDHNSKNHQSNHQKTKNKKSNPYSNQNNFNNTRKdyreeksgfswntgsaddyedfvyrnyqsyqq 206
                             222222222222222222222222222222222222222222222222222222233333333333333333332333333333333 PP

  per-PA_FBpp0070455-aln 987 ...k 987
                                +
               Y39C12A.8 207 qqqN 210
                             3330 PP

>> F38A6.3c  CE32019	WBGene00001851	locus:hif-1	status:Confirmed	UniProt:Q8I4D0	protein_id:CAD54167.1
   #    score  bias  c-Evalue  i-Evalue hmmfrom  hmm to    alifrom  ali to    envfrom  env to     acc
 ---   ------ ----- --------- --------- ------- -------    ------- -------    ------- -------    ----
   1 ?   14.4   0.0   9.1e-05      0.01     333     467 ..      19     154 ..      10     168 .. 0.85

  Alignments for each domain:
  == domain 1    score: 14.4 bits;  conditional E-value: 9.1e-05
  per-PA_FBpp0070455-aln 333 kFstrHtasgvlsyvDkdsveylGYLPQdilgrsvldlYhpeDlpilkeiYetvikkgqtafrskpYRflvqNGcYvvleTeWssFv 419
                              F+trHt   ++ +v  +    l      ++g s  +l hp D+ i+ +  +    kg +      YR+++ N   + ++Te ++  
                F38A6.3c  19 AFTTRHTCDMRITFVSDKFNYILKSELKTLMGTSFYELVHPADMMIVSKSMKELFAKGHIR--TPYYRLIAANDTLAWIQTEATTIT 103
                             5**************99988888888899*****************************997..7779****************9988 PP

  per-PA_FBpp0070455-aln 420 NP.WsrkLEFviGkHril..qGPsnpdvfavapfkketktkisdevlkeak 467
                                  +k  +vi  H++l  qG +++ v  + ++   ++  i++ev  +  
                F38A6.3c 104 HTtKGQKGQYVICVHYVLgiQGAEESLVVCTDSMPAGMQVDIKKEVDDTRD 154
                             651467889999999996558998888887777668888888888776655 PP

>> F59G1.2  CE25926	WBGene00006644	locus:tsp-18	transpanin	status:Partially_confirmed	UniProt:Q21052	protein_id:CCD70153
   #    score  bias  c-Evalue  i-Evalue hmmfrom  hmm to    alifrom  ali to    envfrom  env to     acc
 ---   ------ ----- --------- --------- ------- -------    ------- -------    ------- -------    ----
   1 ?   12.2   2.6   0.00043     0.049     888    1020 ..     294     444 ..      98     472 .. 0.67

  Alignments for each domain:
  == domain 1    score: 12.2 bits;  conditional E-value: 0.00043
  per-PA_FBpp0070455-aln  888 n......lqPetskqpsaqsapfqrtssqatsvkaesgsalesiasasivknkafsesskkdltkkvlistvdvsscasdevsdk 966 
                              +      +qP      ++ ++   +++ +a++   +  +++e++ ++++ ++ a  ++++ ++t  ++++t  v+ +  +e  d 
                 F59G1.2  294 YawlidvGQPDSVALIKKLNPDILPSEFEASTSVGKDEKEIEPEKDVDMNAQTALTTTAETEHTATMNSTTAPVTTTNTAETTDA 378 
                              1555555555555555555555555555566666666677777777777777777777777777777777777777777777766 PP

  per-PA_FBpp0070455-aln  967 klesssseinkkvnkagtrrkkvvessevsddldessesseqssflktensse...............k 1020
                               l s+s+    k  +   r+++v  ss + d+l+++s +   ++ ++t+n ++               k
                 F59G1.2  379 TLVSTSTSNIGKLST--SRDDGV-LSSDSNDKLTKKSTEHPMKKEKQTKNKVQlrkstetkqkpnvvaK 444 
                              666655554443333..222222.233333333333333333333333333321122222222333330 PP

>> C01G12.1  CE15571	WBGene00007242	locus:madf-5	status:Confirmed	UniProt:O45233	protein_id:CAB03812.1
   #    score  bias  c-Evalue  i-Evalue hmmfrom  hmm to    alifrom  ali to    envfrom  env to     acc
 ---   ------ ----- --------- --------- ------- -------    ------- -------    ------- -------    ----
   1 ?   10.5   3.4    0.0014      0.16     726     846 ..     208     322 ..     187     419 .. 0.57

  Alignments for each domain:
  == domain 1    score: 10.5 bits;  conditional E-value: 0.0014
  per-PA_FBpp0070455-aln 726 wegeakktikkkhlpkrqkkqqqqqaqtqkqqlqtqqqiqqqqlvqqsgnvqstva...gdlwpplsvsvtsmqasaaaganssaas 809
                              e++ +k++++ +  +  k+++  q q+q+qq   qq +q qq+ q+  +v+s +a   +   + l+ + t+m+++ ++  +s+ a+
                C01G12.1 208 EEDGPEKVKSQSEAMAMLKEAISAQSQQQTQQ--AQQVQQVQQTPQKP-SVESLIAanqARFAHHLAAQLTGMSSMLNGARKSEEAA 291
                             45555666666666664444444333333332..22333333333333.45566662223345789999999999998777777777 PP

  per-PA_FBpp0070455-aln 810 avpsasqvptlyyvpaaaaaataalnpvpitvpseaa 846
                               p+ ++ p+ +         t   +p ++ +   + 
                C01G12.1 292 IPPLRPSTPPPTAST------TSHFHPYKEAARNRHR 322
                             555555444433322......2233333333322222 PP

>> F02E9.4a  CE33046	WBGene00004117	locus:sin-3	status:Partially_confirmed	UniProt:O01319	protein_id:CAB04052.2
   #    score  bias  c-Evalue  i-Evalue hmmfrom  hmm to    alifrom  ali to    envfrom  env to     acc
 ---   ------ ----- --------- --------- ------- -------    ------- -------    ------- -------    ----
   1 ?    9.7   9.8    0.0024      0.28     743     987 ..      36     501 ..      10     576 .. 0.60

  Alignments for each domain:
  == domain 1    score: 9.7 bits;  conditional E-value: 0.0024
  per-PA_FBpp0070455-aln 743 qkkqqqqqaqtqkqqlqtqqqiqqqqlvqqs...................................gnvqstva............. 781
                             q+++qqq+ ++q+qql+ q + q++ l++q+                                          a             
                F02E9.4a  36 QSQHQQQHQNQQQQQLELQIRDQERILIEQQrmqhqqqqnqllqglnqfpfnplglfqvqaavqaaQ------Aqfaqnaqgspipf 116
                             3333333333333333333333333333333333333334447778888888888866665554440......14445555556666 PP

  per-PA_FBpp0070455-aln 782 ..........................gdlwpplsvsvtsmqasaa..aganssaasavpsasqvptlyyvpaaaaaataalnpvpit 840
                                                       ++  +p++ +  ++ ++ +  a  ++  ++++ s +q+p + ++p ++a   ++l+ +++ 
                F02E9.4a 117 higsplqpshspaasalqqqyllpshSPAITPFARNSEAARNIEQfiAQEEAANVPRANSQQQSPLIRPIPQQQALNIQNLTSTQQA 203
                             666666666666667777866666655666666666666655555666667777778888888999999998888887777777777 PP

  per-PA_FBpp0070455-aln 841 vpseaagvvynhtqlaeqqsllapptlsnalyyqplpapatldsdtrn....................................... 888
                             +++ a     + +q+ +qq   +pp    + ++ p++ ++ +  ++ +                                       
                F02E9.4a 204 QQILAHHRQVPVQQVQHQQHIPTPPLALPIAQQGPISNEVPSVPPVVPatsagcpqreprqqqggrrqnrpgrrkkpegpprvdeal 290
                             777777777777777777766666666666666666665544444444888889999999999999999999999999999999999 PP

  per-PA_FBpp0070455-aln 889 ...............................................................................lqPetskq 896
                                                                                                            +qP+    
                F02E9.4a 291 aylrvikstfssdvpvyhrfleimkdfraqrietpdvieqvaellydspelvlgfntflptgyritltpdrkyvfsspqMQPRVLLS 377
                             999999999999999999999999999999999999999999999999999999999999999999888888888888888888888 PP

  per-PA_FBpp0070455-aln 897 psaqsa.................pfqrtssqatsvkaesgsalesiasasivknkafsesskkdltkkvlistvdvsscasdev... 963
                             p+++ a                 +                 +  s+ +  + + +++ +s++kd  +    +++++s++ ++++   
                F02E9.4a 378 PDERRAraieagaqavgaielgsQ-----------------EGISKDEDRTIEDEDMDKSKEKDDVDGIDDEDDEESGIEDKNNeem 447
                             888887444444444444444442.................3333333444444444444444444444444444443333222000 PP

  per-PA_FBpp0070455-aln 964 ..sdkklesssseinkkvnkagtrr............................k 987
                               +d++l ++  + ++k + +++ +                            +
                F02E9.4a 448 meEDNHLIEEIICDDRKKDDCEDSQqeiemsselaahtlniiellkksflarpT 501
                             002223333333333333333333322222222222222454455544444441 PP

>> F02E9.4b  CE40934	WBGene00004117	locus:sin-3	status:Partially_confirmed	UniProt:A5JYW9	protein_id:CAN86581.1
   #    score  bias  c-Evalue  i-Evalue hmmfrom  hmm to    alifrom  ali to    envfrom  env to     acc
 ---   ------ ----- --------- --------- ------- -------    ------- -------    ------- -------    ----
   1 ?    9.7   9.8    0.0024      0.28     743     987 ..      36     501 ..      10     576 .. 0.60

  Alignments for each domain:
  == domain 1    score: 9.7 bits;  conditional E-value: 0.0024
  per-PA_FBpp0070455-aln 743 qkkqqqqqaqtqkqqlqtqqqiqqqqlvqqs...................................gnvqstva............. 781
                             q+++qqq+ ++q+qql+ q + q++ l++q+                                          a             
                F02E9.4b  36 QSQHQQQHQNQQQQQLELQIRDQERILIEQQrmqhqqqqnqllqglnqfpfnplglfqvqaavqaaQ------Aqfaqnaqgspipf 116
                             3333333333333333333333333333333333333334447778888888888866665554440......14445555556666 PP

  per-PA_FBpp0070455-aln 782 ..........................gdlwpplsvsvtsmqasaa..aganssaasavpsasqvptlyyvpaaaaaataalnpvpit 840
                                                       ++  +p++ +  ++ ++ +  a  ++  ++++ s +q+p + ++p ++a   ++l+ +++ 
                F02E9.4b 117 higsplqpshspaasalqqqyllpshSPAITPFARNSEAARNIEQfiAQEEAANVPRANSQQQSPLIRPIPQQQALNIQNLTSTQQA 203
                             666666666666667777866666655666666666666655555666667777778888888999999998888887777777777 PP

  per-PA_FBpp0070455-aln 841 vpseaagvvynhtqlaeqqsllapptlsnalyyqplpapatldsdtrn....................................... 888
                             +++ a     + +q+ +qq   +pp    + ++ p++ ++ +  ++ +                                       
                F02E9.4b 204 QQILAHHRQVPVQQVQHQQHIPTPPLALPIAQQGPISNEVPSVPPVVPatsagcpqreprqqqggrrqnrpgrrkkpegpprvdeal 290
                             777777777777777777766666666666666666665544444444888889999999999999999999999999999999999 PP

  per-PA_FBpp0070455-aln 889 ...............................................................................lqPetskq 896
                                                                                                            +qP+    
                F02E9.4b 291 aylrvikstfssdvpvyhrfleimkdfraqrietpdvieqvaellydspelvlgfntflptgyritltpdrkyvfsspqMQPRVLLS 377
                             999999999999999999999999999999999999999999999999999999999999999999888888888888888888888 PP

  per-PA_FBpp0070455-aln 897 psaqsa.................pfqrtssqatsvkaesgsalesiasasivknkafsesskkdltkkvlistvdvsscasdev... 963
                             p+++ a                 +                 +  s+ +  + + +++ +s++kd  +    +++++s++ ++++   
                F02E9.4b 378 PDERRAraieagaqavgaielgsQ-----------------EGISKDEDRTIEDEDMDKSKEKDDVDGIDDEDDEESGIEDKNNeem 447
                             888887444444444444444442.................3333333444444444444444444444444444443333222000 PP

  per-PA_FBpp0070455-aln 964 ..sdkklesssseinkkvnkagtrr............................k 987
                               +d++l ++  + ++k + +++ +                            +
                F02E9.4b 448 meEDNHLIEEIICDDRKKDDCEDSQqeiemsselaahtlniiellkksflarpT 501
                             002223333333333333333333322222222222222454455544444441 PP

>> Y50E8A.10  CE22317	WBGene00013053	status:Partially_confirmed	UniProt:Q9NAE8	protein_id:CAB55058.1
   #    score  bias  c-Evalue  i-Evalue hmmfrom  hmm to    alifrom  ali to    envfrom  env to     acc
 ---   ------ ----- --------- --------- ------- -------    ------- -------    ------- -------    ----
   1 ?   10.0   8.6    0.0019      0.22     687     815 ..      65     188 ..      60     207 .. 0.62

  Alignments for each domain:
  == domain 1    score: 10.0 bits;  conditional E-value: 0.0019
  per-PA_FBpp0070455-aln 687 earsvargtkknkkkaedkakkkegeakghgvkrgsShswegeakktikkkhlpkrqkkqqqqqaqtqkqqlqtqqqiqqqqlvqqs 773
                             e++   +++k+++kk ++k+kkk+  + +  + + sS+s + +++++ kk++   r++ ++    ++  ++++ +  +++++l +++
               Y50E8A.10  65 EEK--KKRSKDSSKKSNKKNKKKKSADSSMKISKKSSKSKKSKKSEKGKKPEARGRDEGENS-TQRSGAAETNGPPVTAKSALSKTA 148
                             555..36666678888888888999999************9888888888888774443333.222333333334444444444444 PP

  per-PA_FBpp0070455-aln 774 gnvqstvagdlwpplsvsvtsmqasaaaganssaasavpsas 815
                              +v+++  ++  +p+s    s+  s  ++ ++ aa+ vp + 
               Y50E8A.10 149 KSVPNAP-NTSVKPTSLAANSPAPSY-TNPGTPAANSVPDTA 188
                             3333333.355666666666555444.477777777777654 PP

>> Y42H9B.3  CE25279	WBGene00021541	status:Confirmed	UniProt:Q9N3X7	protein_id:CCD65706.1
   #    score  bias  c-Evalue  i-Evalue hmmfrom  hmm to    alifrom  ali to    envfrom  env to     acc
 ---   ------ ----- --------- --------- ------- -------    ------- -------    ------- -------    ----
   1 ?    9.9   3.2    0.0022      0.25      23     135 ..      60     166 ..      52     246 .. 0.55

  Alignments for each domain:
  == domain 1    score: 9.9 bits;  conditional E-value: 0.0022
  per-PA_FBpp0070455-aln  23 snsqsqrSgsSksrhsgsnsSgsSGYgGkastqass..aelsqapakrtKdkerkkkksktseqsgtvaa...ttenqsiaevskee 104
                             s + s  S+ S+s +s s  S sSGY    st+      + ++   +++K+ e   +k  +   s  va+    ++n+ ++e+    
                Y42H9B.3  60 SATSSLSSAASRSLASKSLASSSSGYSSLGSTSSITtvFNGLSPFRSKSKNEEFDEQKAPSMRISEDVASiviGENNSEVEEAV--- 143
                             667788999*****************8666665554112333333334444444433333333333222222233333333333... PP

  per-PA_FBpp0070455-aln 105 eaeaagaelesvevvaaaapaqiiveknped 135
                                     +++v+ +++ a +    ek+ ++
                Y42H9B.3 144 --------IDEVPEIKKRACCIECREKEIRQ 166
                             ........34444444444444444444333 PP

>> ZK353.8  CE00392	WBGene00022703	locus:ubxn-4	status:Confirmed	UniProt:P34631	protein_id:CCD73207.1
   #    score  bias  c-Evalue  i-Evalue hmmfrom  hmm to    alifrom  ali to    envfrom  env to     acc
 ---   ------ ----- --------- --------- ------- -------    ------- -------    ------- -------    ----
   1 ?    9.2   6.2    0.0034      0.38     814    1031 ..     111     315 ..      81     375 .. 0.72

  Alignments for each domain:
  == domain 1    score: 9.2 bits;  conditional E-value: 0.0034
  per-PA_FBpp0070455-aln  814 asqvptlyyvpaaaaaataalnpvpitvpseaagvvy.nhtqlaeqqsllapptlsnalyyqplpapatldsdtrnlqPetskqp 897 
                              + q++   + +aa++  t +++p+p +vp ++  ++  + +  a +qs+ +++ ++  l  ++++a+a l+ + ++     +k+ 
                 ZK353.8  111 TAQFVNGMPTAAANQLSTPSPSPAPVQVPASTDAPIPaPTPVTAPIQSSSTSQEMTRELAEKVARAKALLEQKKQK---DAEKKR 192 
                              55666667777788888999999999999887766650555667899999****************9999988855...222222 PP

  per-PA_FBpp0070455-aln  898 saqsapfqrtssqatsvkaesgsalesiasasivknkafsesskkdltkkvlistvdvsscasdevsdkklesssseinkkvnka 982 
                              +a++       +++++++ e +++   +a ++  k++++++ +++  ++k  i  ++ ++   ++++++kl ++  + ++  +k+
                 ZK353.8  193 EADK-----HVKEEMTKAREAKQERDAEALVKAAKQRKMEKLAAE--SDKKRILAQIKADREAAQKKFGKLVNTENASENTEKKQ 270 
                              2222.....222223233344444444444444455666666544..44444445588888888899998888887777777777 PP

  per-PA_FBpp0070455-aln  983 gtrrkkvvessevsddldessesseqssflktenssekvrksvakrrke 1031
                              +t+ +k v s     +++    s++ ++f ++++ +++    v+ +r++
                 ZK353.8  271 ETTVGKAVPSDRCRLQVRLPDGSTFVEEFPSNDVLNSL----VEIIRQK 315 
                              88878888888888888888899999999999988763....3333333 PP

>> R10E4.2p  CE44587	WBGene00006331	locus:sup-26	status:Confirmed	UniProt:D5MCQ9	protein_id:CBK55597.1
   #    score  bias  c-Evalue  i-Evalue hmmfrom  hmm to    alifrom  ali to    envfrom  env to     acc
 ---   ------ ----- --------- --------- ------- -------    ------- -------    ------- -------    ----
   1 ?    9.4   4.9     0.003      0.35     743     825 ..       7     117 ..       2     216 .. 0.67

  Alignments for each domain:
  == domain 1    score: 9.4 bits;  conditional E-value: 0.003
  per-PA_FBpp0070455-aln 743 qkkqqqqqaqtqkqqlqtqqqiqqqqlvqqs....................gnvqstva................gdlwpplsvsvt 793
                              ++qqqqq  +q q+ q+qqq   q+ +qq+                                            ++l    s  v+
                R10E4.2p   7 PQQQQQQQQPQQGQAPQQQQQGPPQHQYQQQrpfhgrvqnhmrgsgpfgnsN------GygrytaprgdqqhhdsTPLSSVSSRRVP 87 
                             5677777888888899999999999999999555544444444444444440......04444444444444332444333333444 PP

  per-PA_FBpp0070455-aln 794 smqasaaaganssaasavpsasqvptlyyvpa 825
                              +++s+ + a s+++ + ps++++    ++p 
                R10E4.2p  88 LPPTSQ-HRASSNFN-TTPSSTNLYIRGLMPN 117
                             444444.34444443.3666666555555554 PP

>> T25D1.1  CE05017	WBGene00020793	status:Predicted	UniProt:Q22779	protein_id:CCD72693.1
   #    score  bias  c-Evalue  i-Evalue hmmfrom  hmm to    alifrom  ali to    envfrom  env to     acc
 ---   ------ ----- --------- --------- ------- -------    ------- -------    ------- -------    ----
   1 ?    9.0   0.4    0.0038      0.44     884     980 ..     166     262 ..      94     297 .. 0.72

  Alignments for each domain:
  == domain 1    score: 9.0 bits;  conditional E-value: 0.0038
  per-PA_FBpp0070455-aln 884 sdtrnlqPetskqpsaqsapfqrtssqat..svkaesgsalesiasasivknkafsesskkdltkkvlistvdvsscasdevsdkkl 968
                             s+t++ +P   +q +++s p+qr+ s+ +  svk+e  ++ +++++++ ++n++ ++s   +++++  +++   +s    ++++++ 
                 T25D1.1 166 SMTTPKRPSPAVQRQNSS-PYQRPPSKPArkSVKNEGSQPSRPERRQT-QANRSSQNSTITEQANQFRYENRAATSERPPSPQFSNQ 250
                             334456777777777777.88988887652145555556666666665.9***********************99998888888877 PP

  per-PA_FBpp0070455-aln 969 esssseinkkvn 980
                             ++ +++    v+
                 T25D1.1 251 HHDATNAMPIVY 262
                             777766555555 PP

>> F42G4.2  CE37914	WBGene00009641	status:Confirmed	UniProt:Q9XVN6	protein_id:CAB03093.2
   #    score  bias  c-Evalue  i-Evalue hmmfrom  hmm to    alifrom  ali to    envfrom  env to     acc
 ---   ------ ----- --------- --------- ------- -------    ------- -------    ------- -------    ----
   1 ?    8.8   5.7    0.0044       0.5     831    1069 ..      40     269 ..      16     280 .. 0.54

  Alignments for each domain:
  == domain 1    score: 8.8 bits;  conditional E-value: 0.0044
  per-PA_FBpp0070455-aln  831 taalnpvpitvpseaagvvynhtqlaeqqsllapptlsnalyyqplpapatldsdtrn..lqPetskqpsaqsapfqrtssqats 913 
                              +++++ vp t p+ a++ v   + l +      ++ +s  l+y   +a+   +  +++   qP+t +  ++++   ++t s +  
                 F42G4.2   40 SKSPTKVPPTPPVLAPPSVLSIPSLLQAAHVKDATAMSPNLPYREGKATRRKERVVEKekEQPKTATIRKKKQ-SATQTVSIEHR 123 
                              3455566666777777777777777777777777777777777766665544443332335666666655555.33455555555 PP

  per-PA_FBpp0070455-aln  914 vkaesgsalesiasasivknkafsesskkdltkkvlistvdvsscasdevsdkklesssseinkkvnkagtrrkkvvessevsdd 998 
                              + +e+  +++s++s ++ kn +    + +d+++  ++  +  s+ a  ++ +k++  +s +  k       ++++ v+    s++
                 F42G4.2  124 TSSENDAPKNSKTSSESHKNDSDGSKEPSDNADDKNKP-KFNSDLA--KNFFKHMI-ESKKARK------RTEDARVDTMPESSQ 198 
                              55566666666655555555555555455555544433.2222222..22222222.2222222......122344555555556 PP

  per-PA_FBpp0070455-aln  999 ldessesseqssflktenssekvrksvakrrkePpwledvcltpeliykyq...inekslkevlksdlkaLkki 1069
                              l++s +   +ss++k e   +    ++ k + eP w+ d     e++ +     +++ +l   + +d+  L++i
                 F42G4.2  199 LNKSARALRNSSHKKPEPAPD---FEIFKPNGEPVWVVDELAPGECVNNEDgvvVKNPELAKAMAADNLVLEEI 269 
                              666666666666666666653...36666777788888777777777665422255556666666666666666 PP

>> Y105C5A.13a  CE36217	WBGene00013637	status:Confirmed	UniProt:Q9N678	protein_id:CAB54992.2
   #    score  bias  c-Evalue  i-Evalue hmmfrom  hmm to    alifrom  ali to    envfrom  env to     acc
 ---   ------ ----- --------- --------- ------- -------    ------- -------    ------- -------    ----
   1 ?    9.2   1.9    0.0035       0.4     777     866 ..       5      94 ..       1     108 [. 0.87

  Alignments for each domain:
  == domain 1    score: 9.2 bits;  conditional E-value: 0.0035
  per-PA_FBpp0070455-aln 777 qstvagdlwpplsvsvtsmqasaaaganssaasavpsasqvptlyyvpaaaaaataalnpvpitvpseaagvvynhtqlaeqqslla 863
                             qs+ + +l  +     ++ +++ +++ans  ++++p+++++ + ++   +a+a+    n++p  ++  +  + ++++++ +q+s ++
             Y105C5A.13a   5 QSESNKKLAASQEARQPPSSQARHGNANSANQAKMPTTPRSQPGTVGKDMAGALAGRHNDMPPISSNYQGRPGNANPNYRYQPSADN 91 
                             555666677777778888899999******************************************999999999****99999887 PP

  per-PA_FBpp0070455-aln 864 ppt 866
                             +  
             Y105C5A.13a  92 ARN 94 
                             765 PP

>> T24H10.7d  CE41026	WBGene00012005	locus:jun-1	status:Confirmed	UniProt:A5JYR7	protein_id:CAN86906.1
   #    score  bias  c-Evalue  i-Evalue hmmfrom  hmm to    alifrom  ali to    envfrom  env to     acc
 ---   ------ ----- --------- --------- ------- -------    ------- -------    ------- -------    ----
   1 ?    9.0   1.9     0.004      0.46     608     717 ..      13     118 ..       4     143 .. 0.52

  Alignments for each domain:
  == domain 1    score: 9.0 bits;  conditional E-value: 0.004
  per-PA_FBpp0070455-aln 608 glsavgsggsggsgsaenlssesnaqmdsatktttntgttggtGtssGGggsfkpvtLTeeLLnkHNedMekvllkkhr.earsvar 693
                             + sa++s+gs++s  a nls + n    s ++++   g+++ +G+  GGgg +      + + +   +d ek  l++ r  +r++a 
               T24H10.7d  13 EPSASSSSGSSSSSVAANLSVSYN----SDSRNQGCMGGGQYSGNIGGGGGGYGDYSHIDPINMMALDDQEKKKLERKRaRNRQAAT 95 
                             445555555555545555543332....33333334444555555556666665555555555555566666555555514454333 PP

  per-PA_FBpp0070455-aln 694 gtkknkkkaedkakkkegeakghg 717
                             + ++ kk    k+ +++   + h+
               T24H10.7d  96 KCRQ-KKMDRIKELEEQVLHEKHR 118
                             3333.4444444444555555554 PP

>> R10E4.2j  CE44721	WBGene00006331	locus:sup-26	status:Partially_confirmed	UniProt:D5MCQ4	protein_id:CBK55592.1
   #    score  bias  c-Evalue  i-Evalue hmmfrom  hmm to    alifrom  ali to    envfrom  env to     acc
 ---   ------ ----- --------- --------- ------- -------    ------- -------    ------- -------    ----
   1 ?    9.1   3.9    0.0037      0.43     743     868 ..       7     141 ..       2     298 .. 0.59

  Alignments for each domain:
  == domain 1    score: 9.1 bits;  conditional E-value: 0.0037
  per-PA_FBpp0070455-aln 743 qkkqqqqqaqtqkqqlqtqqqiqqqqlvqqs...............................................gnvqstvag 782
                              ++qqqqq  +q q+ q+qqq   q+ +qq+                                               g        
                R10E4.2j   7 PQQQQQQQQPQQGQAPQQQQQGPPQHQYQQQrpfhgtnlyirglmpntnddllremcskygniastkaimdkatnnckG-------- 85 
                             4566666777777777778888888888888677766777765555444444444444444433333333333333330........ PP

  per-PA_FBpp0070455-aln 783 dlwpplsvsvtsmqasaaaganssaasavpsasqvptlyyvpaaaaaataalnpvpitvpseaagvvynhtqlaeqqsllapptls 868
                                                          + +   +++   +a  +  t+ ++  +++   +++ +  ++  +a+ +  +++++l 
                R10E4.2j  86 ----------------------------YGFVDFESPQAAAAAVDGLNTEGVQAQMAK--LQQQEQDPTNLYIANLPLDFTEQMLE 141
                             ............................333333333333333333333332222222..22222223333333444444444444 PP

>> F10E7.2  CE35460	WBGene00017344	status:Partially_confirmed	UniProt:Q19307	protein_id:CCD69164.1
   #    score  bias  c-Evalue  i-Evalue hmmfrom  hmm to    alifrom  ali to    envfrom  env to     acc
 ---   ------ ----- --------- --------- ------- -------    ------- -------    ------- -------    ----
   1 ?    9.0   1.9     0.004      0.46     738     802 ..      48     180 ..      13     222 .. 0.51

  Alignments for each domain:
  == domain 1    score: 9.0 bits;  conditional E-value: 0.004
  per-PA_FBpp0070455-aln 738 hlpkrqkkqqqqqaqtqkqqlqtqqqiqqqqlvqqs................................................... 773
                             + ++  + qq+  a  q+qq q+qqq+qqqq  q +                                                   
                 F10E7.2  48 DYST-PEGQQAYCAYYQQQQQQQQQQQQQQQGGQPGqkpyaaaaygghdqaqqpqnpyappppgadpygqgsggqsggsdpygtvev 133
                             2222.2233333333333333333333333333333444444455556666777777777777777777777777777777766666 PP

  per-PA_FBpp0070455-aln 774 ................gnvqstva........gdlwpplsvsvtsmqasaaag 802
                                             +               ++  + ++v+v s+  +a+ +
                 F10E7.2 134 aavedseavveevdmmV------EvskvvedtTEDAEVTAVNVESVVIKAQYN 180
                             66555555555533331......033444454445555555555555555433 PP

>> F45D3.2  CE38517	WBGene00009722	status:Confirmed	UniProt:Q20422	protein_id:CAB01503.2
   #    score  bias  c-Evalue  i-Evalue hmmfrom  hmm to    alifrom  ali to    envfrom  env to     acc
 ---   ------ ----- --------- --------- ------- -------    ------- -------    ------- -------    ----
   1 ?    9.0   0.7    0.0041      0.46     838     969 ..      49     180 ..       3     247 .. 0.69

  Alignments for each domain:
  == domain 1    score: 9.0 bits;  conditional E-value: 0.0041
  per-PA_FBpp0070455-aln 838 pitvpseaagvvynhtqlaeqqsllapptlsnalyyqplpapatldsdtrnlqPetskqpsaqsapfqrtssqatsvkaesgsales 924
                                 p ++ +++     l   + l++  +l ++l+y+ lp+++t +s    ++ + ++q+++ +a ++ + +q t+ +a+ g +   
                 F45D3.2  49 SCIFPPINDMTALSMLSLGAYPGLFTGFPLLSTLPYLNLPPHSTIESLG-LINSALYQQQKDVQAAMNSPVNQFTAGLAADGRPRAF 134
                             44444444455555555555566677778999**********9999987.56899999999999999*******************9 PP

  per-PA_FBpp0070455-aln 925 iasasivknkafsesskkdltkkvlis.tvdvsscasdevsdkkle 969
                              + a+ +++k+ ++  k++   ++    t+ +  c+s+++  ++  
                 F45D3.2 135 SSAATLQHGKDQEKRRKRTRKMEPSLPiTTSTITCSSNSSPSSSSI 180
                             9999999999988877666555543331333333444433333222 PP

>> F56A8.3a  CE28340	WBGene00010139	Leucine Rich Repeat (2 copies) (2 domains)	status:Confirmed	UniProt:Q95ZS5	protein_i
   #    score  bias  c-Evalue  i-Evalue hmmfrom  hmm to    alifrom  ali to    envfrom  env to     acc
 ---   ------ ----- --------- --------- ------- -------    ------- -------    ------- -------    ----
   1 ?    8.7   4.6    0.0048      0.54     683     747 ..     171     235 ..     119     351 .. 0.65

  Alignments for each domain:
  == domain 1    score: 8.7 bits;  conditional E-value: 0.0048
  per-PA_FBpp0070455-aln 683 kkhrearsvargtkknkkkaedkakkkegeakghgvkrgsShswegeakktikkkhlpkrqkkqq 747
                             k   e+r+   ++kk+k+ a++++  k++ +  +++ + + hs +++++k+  ++++ +++k++q
                F56A8.3a 171 KAQEEERMKKNQEKKEKAAAKKEKDAKQQRETVNAASHKNNHSQQPKSQKKEPHPKKNEQKKTEQ 235
                             22234444444444444444444444555555555555555555555555555555444333333 PP

>> R10E4.2o  CE44614	WBGene00006331	locus:sup-26	status:Confirmed	UniProt:D5MCQ8	protein_id:CBK55596.1
   #    score  bias  c-Evalue  i-Evalue hmmfrom  hmm to    alifrom  ali to    envfrom  env to     acc
 ---   ------ ----- --------- --------- ------- -------    ------- -------    ------- -------    ----
   1 ?    8.8   3.9    0.0046      0.53     743     867 ..       7     140 ..       2     360 .. 0.65

  Alignments for each domain:
  == domain 1    score: 8.8 bits;  conditional E-value: 0.0046
  per-PA_FBpp0070455-aln 743 qkkqqqqqaqtqkqqlqtqqqiqqqqlvqqs........................................................ 773
                              ++qqqqq  +q q+ q+qqq   q+ +qq+                                                        
                R10E4.2o   7 PQQQQQQQQPQQGQAPQQQQQGPPQHQYQQQrpfhgtnlyirglmpntnddllremcskygniastkaimdkatnnckgygfvdfes 93 
                             456666677777777778888888888888867776677776555554444444444444444443333333333333333333333 PP

  per-PA_FBpp0070455-aln 774 .gnvqstvagdlwpplsvsvtsmqasaaaganssaasavpsasqvptlyyvpaaaaaataalnpvpitvpseaagvvynhtqlaeqq 859
                                                                                +a  +  t+ ++  +++   +++ +  ++  +a+ +
                R10E4.2o  94 pQ----------------------------------------------AAAAAVDGLNTEGVQAQMAK--LQQQEQDPTNLYIANLP 132
                             31..............................................33333333333222222222..22222222333333334 PP

  per-PA_FBpp0070455-aln 860 sllapptl 867
                               +++++l
                R10E4.2o 133 LDFTEQML 140
                             44444444 PP

>> ZK1248.3a  CE44947	WBGene00001224	locus:ehs-1	status:Confirmed	UniProt:Q9BIF4	protein_id:CCD72519.1
   #    score  bias  c-Evalue  i-Evalue hmmfrom  hmm to    alifrom  ali to    envfrom  env to     acc
 ---   ------ ----- --------- --------- ------- -------    ------- -------    ------- -------    ----
   1 ?    8.1   7.5    0.0072      0.82     888    1077 ..     437     678 ..     230     681 .. 0.60

  Alignments for each domain:
  == domain 1    score: 8.1 bits;  conditional E-value: 0.0072
  per-PA_FBpp0070455-aln  888 n.......................lqPetskqpsaqsa..........................pfqrtssqatsvkaesgsale 923 
                              +                       +                                       + +  ++ + s +++ + +l 
               ZK1248.3a  437 HpaqsvstpqlpeatsmeikealeG------------EneemkqlaesiqsmlverktaeeavlQLEADMTIKNSSIKNLQVELA 509 
                              1222222222222222222222220............022222222333333333333333455555555555556666655555 PP

  per-PA_FBpp0070455-aln  924 siasasivknkafsesskkdltkkvlistvdvsscasdevsdkklesssseinkkvnkagtrr...kkvvessevsddldesses 1005
                              +  s+  + +++    + + l++   + ++ +s c  +++ ++ +e+   +i++  ++a++ +   +k +e+ ++  ++ + +++
               ZK1248.3a  510 TLESTVKQLERQKG-EATRRLADYDTQIEQLESACKAQKETKEDTEKRMQQIDEDAKNAEDCKandEKEMEELKKEIEMLDNQFK 593 
                              55555533333333.3355556666666667777777777777777777777777777666666664455555555556666666 PP

  per-PA_FBpp0070455-aln 1006 seqssflktensse............kvrksvakrrkePpwledvcltpeliykyqinekslkevlksdlkaLkk.ieqpiLvnd 1077
                              + + + +k+ ++ e            + r ++++ + +    +  +lt++++    + e+++ ++l+s ++ L++ i+q++L++d
               ZK1248.3a  594 TVRGEIVKETSQREqkvaelttlerkEARDQIQMEKLDAAIENTTKLTEQVSDAVEKSEEEMVQILRSQQRLLSTvIDQSLLSDD 678 
                              6666666666555589999999999999*********************************************984799999877 PP

>> T01D3.2  CE30446	WBGene00011327	locus:hlh-34	single minded protein	status:Confirmed	UniProt:P90953	protein_id:CAB0325
   #    score  bias  c-Evalue  i-Evalue hmmfrom  hmm to    alifrom  ali to    envfrom  env to     acc
 ---   ------ ----- --------- --------- ------- -------    ------- -------    ------- -------    ----
   1 ?    7.8   0.1     0.009         1     175     231 ..      90     145 ..       8     168 .. 0.88

  Alignments for each domain:
  == domain 1    score: 7.8 bits;  conditional E-value: 0.009
  per-PA_FBpp0070455-aln 175 svvedgFccviSMhDGvvlyttpSitasLGfpkDmWlgrsFIDFvhpkDratfasqi 231
                              +  dgF +++    G vly++  i   LG  +   +g   +D++h +D + f s +
                 T01D3.2  90 LDLLDGFFVILD-RRGDVLYISETISIYLGLSQVEMTGNAMVDYIHEQDINCFNSAL 145
                             556688876655.5699**********************************999865 PP

>> T17H7.7  CE32725	WBGene00020551	status:Partially_confirmed	UniProt:Q22539	protein_id:CCD65379.1
   #    score  bias  c-Evalue  i-Evalue hmmfrom  hmm to    alifrom  ali to    envfrom  env to     acc
 ---   ------ ----- --------- --------- ------- -------    ------- -------    ------- -------    ----
   1 ?    8.4   2.4     0.006      0.68     781     889 ..     192     381 ..     105     453 .. 0.63

  Alignments for each domain:
  == domain 1    score: 8.4 bits;  conditional E-value: 0.006
  per-PA_FBpp0070455-aln 781 a..............................gdlwpplsvsvtsmqasaaaganssaasavpsasqvptlyyvpaaaaaataalnpv 837
                                                               + +++++vt++ ++ +++++++ ++++p++++  ++      +   +a++ p 
                 T17H7.7 192 VqlfkklnlskeetksiverveqvvreklmsKMDTSSTTTEVTTVVTTPSTTTTTTSTTQAPTTTTKEFIEEEIEEEDYSVATTAPP 278
                             033333444444444444444444455555444555666666666666555556666666677776666666666666667777788 PP

  per-PA_FBpp0070455-aln 838 pitvpseaagvvynhtqlaeqqsllapptlsnalyyqplpapatldsdtrn.................................... 888
                             p++   +++  + ++++l +++++l+++ l + l ++ +++ +  +s t+                                     
                 T17H7.7 279 PQMHIRSEENLILQRNNLKHHPIKLQEKKLPESLESEEISQGSIKTSLTHLpifvaneeedvaslnpksalhkriliasqdrekesd 365
                             888888888899999**********************99998877777744677777777777766666666666666666666666 PP

  per-PA_FBpp0070455-aln 889 ...............l 889
                                             
                 T17H7.7 366 rdllvdfatgapldlS 381
                             6666666665555552 PP

>> ZK1248.3b  CE45016	WBGene00001224	locus:ehs-1	status:Confirmed	UniProt:D9N122	protein_id:CCD72520.1
   #    score  bias  c-Evalue  i-Evalue hmmfrom  hmm to    alifrom  ali to    envfrom  env to     acc
 ---   ------ ----- --------- --------- ------- -------    ------- -------    ------- -------    ----
   1 ?    8.0   7.7    0.0077      0.88     888    1077 ..     437     678 ..     229     681 .. 0.60

  Alignments for each domain:
  == domain 1    score: 8.0 bits;  conditional E-value: 0.0077
  per-PA_FBpp0070455-aln  888 n.......................lqPetskqpsaqsa..........................pfqrtssqatsvkaesgsale 923 
                              +                       +                                       + +  ++ + s +++ + +l 
               ZK1248.3b  437 HpaqsvstpqlpeatsmeikealeG------------EneemkqlaesiqsmlverktaeeavlQLEADMTIKNSSIKNLQVELA 509 
                              1222222222222222222222220............022222222333333333333333455555555555555666655555 PP

  per-PA_FBpp0070455-aln  924 siasasivknkafsesskkdltkkvlistvdvsscasdevsdkklesssseinkkvnkagtrr...kkvvessevsddldesses 1005
                              +  s+  + +++    + + l++   + ++ +s c  +++ ++ +e+   +i++  ++a++ +   +k +e+ ++  ++ + +++
               ZK1248.3b  510 TLESTVKQLERQKG-EATRRLADYDTQIEQLESACKAQKETKEDTEKRMQQIDEDAKNAEDCKandEKEMEELKKEIEMLDNQFK 593 
                              55555533333333.3355556666666667777777777777777777777777777666666664455555555556666666 PP

  per-PA_FBpp0070455-aln 1006 seqssflktensse............kvrksvakrrkePpwledvcltpeliykyqinekslkevlksdlkaLkk.ieqpiLvnd 1077
                              + + + +k+ ++ e            + r ++++ + +    +  +lt++++    + e+++ ++l+s ++ L++ i+q++L++d
               ZK1248.3b  594 TVRGEIVKETSQREqkvaelttlerkEARDQIQMEKLDAAIENTTKLTEQVSDAVEKSEEEMVQILRSQQRLLSTvIDQSLLSDD 678 
                              6666666665555589999999999999*********************************************984799999877 PP

>> F40F4.7  CE28316	WBGene00018238	status:Confirmed	UniProt:Q20220	protein_id:CCD70147.1
   #    score  bias  c-Evalue  i-Evalue hmmfrom  hmm to    alifrom  ali to    envfrom  env to     acc
 ---   ------ ----- --------- --------- ------- -------    ------- -------    ------- -------    ----
   1 ?    8.1   3.0    0.0075      0.85     972    1082 ..       7     112 ..       1     119 [. 0.68

  Alignments for each domain:
  == domain 1    score: 8.1 bits;  conditional E-value: 0.0075
  per-PA_FBpp0070455-aln  972 sseinkkvnkagtrrkkvvessevsddldessesseqssflktenssekvrksvakrrkePpwledvcltpeliykyqinekslk 1056
                                e ++ + k  ++r+k  +++++ ++ ++ ++s+++s+  +te +s    ++    + eP   ++v +  +li k+ +n k lk
                 F40F4.7    7 NNESDHTMSKSAKKRAKKQQQQKRASESNDEKNSPTKSDAENTEAVST---PEKVSDSVEPEKQDQVDQLVPLINKFDVNGKALK 88  
                              333334444444444555555566666666777777788888887774...5666678899999999999999999999999999 PP

  per-PA_FBpp0070455-aln 1057 evlksdlkaLkkieqpiLvndQLgQL 1082
                               +  + +  L +i+  ++   QL+ L
                 F40F4.7   89 TIAGHGTVHLGEITPHNIL--QLKKL 112 
                              9988888888777766666..66655 PP

>> Y45F10D.14  CE35088	WBGene00012892	status:Confirmed	UniProt:Q7YWQ7	protein_id:CAE17999.1
   #    score  bias  c-Evalue  i-Evalue hmmfrom  hmm to    alifrom  ali to    envfrom  env to     acc
 ---   ------ ----- --------- --------- ------- -------    ------- -------    ------- -------    ----
   1 ?    8.4   0.5    0.0061       0.7      28     149 ..     121     232 ..      41     265 .. 0.77

  Alignments for each domain:
  == domain 1    score: 8.4 bits;  conditional E-value: 0.0061
  per-PA_FBpp0070455-aln  28 qrSgsSksrhsgsnsSgsSGYgGkastqassaelsqapakrtKdkerkkkksktseqsgtvaattenqsiaevskeeeaeaagaele 114
                             ++S +    hs s +     YgG+a  q +  el+ +  k +K k r k +++ +e++      ++   + +++ +++++ +     
              Y45F10D.14 121 KYSTNQVAYHSESRRVTIDEYGGQALDQLE-DELAAEKYKYNKQKIREKEEKERKEKQK-----QGRIRVFKIKPHKSPKVSNG--- 198
                             56666677889999999999***9999999.7888888888887777776665555555.....55555556665555555553... PP

  per-PA_FBpp0070455-aln 115 svevvaaaapaqiiveknpedqqelvqktqpldke 149
                              ve  + +++a+  +ek  ++  e++ ++++l+++
              Y45F10D.14 199 MVE-WQSSQVAKYTNEKAVQKFIEATSESNDLNEN 232
                             221.2344555555555555555555444444444 PP

>> C45G9.4  CE01855	WBGene00016675	status:Partially_confirmed	UniProt:Q09505	protein_id:CCD67392.1
   #    score  bias  c-Evalue  i-Evalue hmmfrom  hmm to    alifrom  ali to    envfrom  env to     acc
 ---   ------ ----- --------- --------- ------- -------    ------- -------    ------- -------    ----
   1 ?    8.4   7.9     0.006      0.69     694     830 ..      21     185 ..       9     275 .. 0.65

  Alignments for each domain:
  == domain 1    score: 8.4 bits;  conditional E-value: 0.006
  per-PA_FBpp0070455-aln 694 gtkknkkkaedkakkkegeakghgvkrgsShswegeakktikkk...hlpkrqkkqqqqqaqtqkqqlqtqqqiqqqqlvqqs.... 773
                             +++k+k+k+  + k+ ++ +  +g++   ++  + + +k++ k+     pk++ k++  +a ++ +++++q+q + q+ +q +    
                 C45G9.4  21 TSDKSKTKPRRSSKTSKKRKSKKGLFGCCAKKRKTKRSKKSAKRtkrSAPKKAPKKAPMKAPSKPAAIPQQAQASLQKPIQSGivda 107
                             345566666666666666666666666666555554444443330003445566666778888888888888888888888886665 PP

  per-PA_FBpp0070455-aln 774 ......gnvqstva....................gdlwpplsvsvtsmqasaaaganssaasa.vpsasqvptlyyvpaaaaaa 830
                                   +                           ++l +p svs t++ +sa++g++ ++++a + + + +  ++ +p   +  
                 C45G9.4 108 dakaktV------VprpptpipptgvkpepaprsEPLYQPRSVSSTTPRTSATTGTTEQMVTApATLPPPSAESKHLPQDPPGD 185
                             5555550......15555555555556666677699************999976655555443122234444555555444433 PP

>> C14F5.1a  CE01780	WBGene00015776	locus:dct-1	status:Confirmed	UniProt:Q09969	protein_id:CCD63843.1
   #    score  bias  c-Evalue  i-Evalue hmmfrom  hmm to    alifrom  ali to    envfrom  env to     acc
 ---   ------ ----- --------- --------- ------- -------    ------- -------    ------- -------    ----
   1 ?    8.5   0.4    0.0054      0.62     750     800 ..      11      61 ..       3     146 .. 0.83

  Alignments for each domain:
  == domain 1    score: 8.5 bits;  conditional E-value: 0.0054
  per-PA_FBpp0070455-aln 750 qaqtqkqqlqtqqqiqqqqlvqqsgnvqstvagdlwpplsvsvtsmqasaa 800
                             +  +++ +  ++qq+ +q + qq++++ ++v+++  +pl+ s+++m++s  
                C14F5.1a  11 ASGEKTDESVQPQQQTEQSSAQQTTPSAKAVSNPFITPLTESTPGMSESWV 61 
                             5566777888999999999999999*******9999999999999998764 PP

>> R74.8b  CE37038	WBGene00011282	status:Partially_confirmed	UniProt:Q6BEV8	protein_id:CAH04738.1
   #    score  bias  c-Evalue  i-Evalue hmmfrom  hmm to    alifrom  ali to    envfrom  env to     acc
 ---   ------ ----- --------- --------- ------- -------    ------- -------    ------- -------    ----
   1 ?    8.0   0.6    0.0077      0.88     723     808 ..      54     134 ..      37     188 .. 0.69

  Alignments for each domain:
  == domain 1    score: 8.0 bits;  conditional E-value: 0.0077
  per-PA_FBpp0070455-aln 723 Shswegeakktikkkhlpkrqkkqqqqqaqtqkqqlqtqqqiqqqqlvqqsgnvqstvagdlwpplsvsvtsmqasaaaganssaa 808
                             Sh    +a+++ k + +  rq+++++++ +++++q++++++ +++q  ++      +  +   ++l v v++ q+sa+++ n+s+a
                  R74.8b  54 SHRVAVKAEEKRKAE-EKRRQEEKEEEARKAREKQIEEERKAKEEQRANEE----RAKEERDRRALEVIVPPRQNSANSNINASVA 134
                             555554444433333.33334555555566677788888888888777777....3334567899999999999999888888765 PP

>> F31D5.4  CE37367	WBGene00017947	status:Partially_confirmed	UniProt:Q19930	protein_id:CCD64646.1
   #    score  bias  c-Evalue  i-Evalue hmmfrom  hmm to    alifrom  ali to    envfrom  env to     acc
 ---   ------ ----- --------- --------- ------- -------    ------- -------    ------- -------    ----
   1 ?    7.8   7.6    0.0091         1     722     851 ..     213     343 ..     192     608 .. 0.64

  Alignments for each domain:
  == domain 1    score: 7.8 bits;  conditional E-value: 0.0091
  per-PA_FBpp0070455-aln 722 sShswegeakktikkkhlpkrqkkqqqqqaqtqkqqlqtqqqiqqqqlvqqsgnvqstvagdlwpplsvsvtsmqasaa...agans 805
                             sS+s     +  ++ +  ++ +++ ++  ++t   +++t   i+++ +v   +  ++tv ++ + p+++ vt++++++a   ++ ++
                 F31D5.4 213 SSTSRS--TSTPSSTEASSTVTSTTTARTTTTMIPTTPTTTTIASTSTVTSIVT-STTV-TSTTVPTTTVVTTVPTTTAtstSTSTA 295
                             222222..2222222222222244444444444555555555555544444422.2233.333334444444444433311133334 PP

  per-PA_FBpp0070455-aln 806 saasavpsasqvptlyyvpaaaa..aataalnpvpitvpseaagvvyn 851
                             s++++ ps+s+ +t     + a+  +++ +++p+p+  p+++a+v ++
                 F31D5.4 296 STTTTTPSTSTHTTTVTYSTNATssTTSPTTSPTPEPEPTTTATVLAP 343
                             444444444433332222222220022223333333333333333332 PP

>> CC8.1  CE20616	WBGene00016986	status:Partially_confirmed	UniProt:Q9N5V2	protein_id:CCD68222.1
   #    score  bias  c-Evalue  i-Evalue hmmfrom  hmm to    alifrom  ali to    envfrom  env to     acc
 ---   ------ ----- --------- --------- ------- -------    ------- -------    ------- -------    ----
   1 ?    8.0   3.2     0.008      0.91     624     660 ..      18      55 ..       3     112 .. 0.74

  Alignments for each domain:
  == domain 1    score: 8.0 bits;  conditional E-value: 0.008
  per-PA_FBpp0070455-aln 624 enlssesnaqmdsatk.tttntgttggtGtssGGggsf 660
                             ++ ss+s  +m+s++  t+++ +++++tGt+ GG++s 
                   CC8.1  18 SSKSSGSTGEMESSSAsTASSASSSKNTGTQEGGEASV 55 
                             34455555555544431345556666777777787764 PP

>> Y105E8A.17a  CE29836	WBGene00013676	locus:ekl-4	status:Confirmed	UniProt:Q8WQA7	protein_id:CAD21666.1
   #    score  bias  c-Evalue  i-Evalue hmmfrom  hmm to    alifrom  ali to    envfrom  env to     acc
 ---   ------ ----- --------- --------- ------- -------    ------- -------    ------- -------    ----
   1 ?    8.0   2.7    0.0077      0.88     693     962 ..     206     480 ..     165     486 .] 0.64

  Alignments for each domain:
  == domain 1    score: 8.0 bits;  conditional E-value: 0.0077
  per-PA_FBpp0070455-aln 693 rgtkknkkkaedkakkkegeakghgvkrgsShswegeakktikkkhlpkrqkkqqqqqaqtqkqqlqtqqqiqqqqlvqqsgnvqst 779
                             r+++ nk+ + + ++ +e+e+ +  ++r      e  +kk    ++l +    ++qq a+     +   ++ ++++   +++++ st
             Y105E8A.17a 206 RKEQLNKQWNRTAEQLQEEEDLTAELRRIELRKKE-REKKAHDLQKLIN---MSEQQPASPSAGGIGGAASAKRKNAFRTKAGSIST 288
                             33333444444444444444444444444444444.3333333333333...3334445555556666666666666666688999* PP

  per-PA_FBpp0070455-aln 780 vagdlwpplsvsvtsmqasaaaganssaa...savpsasqvptlyyvpaaaaaataalnpvpitvpseaagvvynhtqlaeqqslla 863
                             +a++  +pl +svt+   s  +  ++++     ++p+     +l+ + +   ++++ +npv+   p++++ +   ++q++   ++l+
             Y105E8A.17a 289 TATTFFNPLDISVTALRFSEFKSSGAHFRcqeMKLPTNIGQKKLKNIEVVLEKCKMEMNPVAS-EPIMKTYNDF-RSQIMLA-QELK 372
                             *********999999887776666665441113466666667777777777777777777773.4444443333.3333333.2577 PP

  per-PA_FBpp0070455-aln 864 pptlsnalyyqplpapatldsdtrnlqPetskqpsaqsa.........pfqrtssqatsvkaesgsalesiasasivknkafsessk 941
                             +++ +  +  +++++ ++++ +   ++P+    +  ++            + t+   ts + +s ++l  ias +  +   + ++  
             Y105E8A.17a 373 SAMQTAEFELESIRTRMQENGKDFDIEPRFRISQLPEGGidddfiggkGQPATNRRITSYIDASSKDLTAIASRKRKTIATTPTITT 459
                             777788888888888888888888899998877777766678888886335667777888888888888888888666666666666 PP

  per-PA_FBpp0070455-aln 942 kdltkkvlistvdvsscasde 962
                              ++++ v +s+   +s asd 
             Y105E8A.17a 460 TTSSSFVSSSNSPSTSAASDP 480
                             666666667777777766654 PP

>> T09A12.4c  CE31063	WBGene00003656	locus:nhr-66	status:Partially_confirmed	UniProt:Q8MXH2	protein_id:CCD63564.1
   #    score  bias  c-Evalue  i-Evalue hmmfrom  hmm to    alifrom  ali to    envfrom  env to     acc
 ---   ------ ----- --------- --------- ------- -------    ------- -------    ------- -------    ----
   1 ?    8.0   2.7    0.0078      0.89     736     894 ..     159     226 ..      19     426 .. 0.70

  Alignments for each domain:
  == domain 1    score: 8.0 bits;  conditional E-value: 0.0078
  per-PA_FBpp0070455-aln 736 kkhlpkrqkkqqqqqaqtqkqqlqtqqqiqqqqlvqqsgnvqstvagdlwpplsvsvtsmqasaaaganssaasavpsasqvptlyy 822
                             + + +++q++qq+qq q q+qq q+q++++++ ++++                                                  
               T09A12.4c 159 HVTTVDQQNRQQHQQQQRQQQQAQQQNSMARKYSMDTI------------------------------------------------- 196
                             22222333333333333333333333333333332222................................................. PP

  per-PA_FBpp0070455-aln 823 vpaaaaaataalnpvpitvpseaagvvynhtqlaeqqsllapptlsnalyyqplpapatldsdtrnlqPets 894
                                                                     + +t+++  + q +p ++++ s+      ++ 
               T09A12.4c 197 ----------------------------------------QHHTMQHPHQLQYIPNHFMTASTDVF--AAMD 226
                             ........................................23333333333333333333333311..2222 PP

>> F36H1.3  CE43452	WBGene00009492	protein-tyrosine phosphatase	status:Partially_confirmed	UniProt:Q20108	protein_id:CAA
   #    score  bias  c-Evalue  i-Evalue hmmfrom  hmm to    alifrom  ali to    envfrom  env to     acc
 ---   ------ ----- --------- --------- ------- -------    ------- -------    ------- -------    ----
   1 ?    7.5   5.7     0.011       1.3     686     795 ..       9     118 ..       2     137 .. 0.50

  Alignments for each domain:
  == domain 1    score: 7.5 bits;  conditional E-value: 0.011
  per-PA_FBpp0070455-aln 686 rearsvargtkknkkkaedkakkkegeakghgvkrgsShswegeakktikkkhlpk..rqkkqqqqqaqtqkqqlqtqqqiqqqqlv 770
                               ++s+++ t+k+k+k++++ak k+++   +  kr++ h +++++k+ +k   + k  r+kk+++ + +++     +  +++ ++ v
                 F36H1.3   9 NRKKSNSKDTNKKKNKQQASAK-KKKSGDKNCSKRSKKHNTKQKSKREKKSAREKKslREKKSAR-ENTMHDIFDRDTFAFRLEHCV 93 
                             2233445555554444444444.444445555666666666544444333333332112222222.222222222233334444444 PP

  per-PA_FBpp0070455-aln 771 qqsgnvqstvagdlwpplsvsvtsm 795
                             +  + ++ +v ++  ++++++vtsm
                 F36H1.3  94 HPDALNRHSVQTEAFETFTTTVTSM 118
                             4446666777777888888888876 PP

>> R74.8a  CE35361	WBGene00011282	status:Partially_confirmed	UniProt:O45722	protein_id:CAA85278.2
   #    score  bias  c-Evalue  i-Evalue hmmfrom  hmm to    alifrom  ali to    envfrom  env to     acc
 ---   ------ ----- --------- --------- ------- -------    ------- -------    ------- -------    ----
   1 ?    7.7   0.6    0.0099       1.1     723     808 ..      54     134 ..      37     187 .. 0.69

  Alignments for each domain:
  == domain 1    score: 7.7 bits;  conditional E-value: 0.0099
  per-PA_FBpp0070455-aln 723 Shswegeakktikkkhlpkrqkkqqqqqaqtqkqqlqtqqqiqqqqlvqqsgnvqstvagdlwpplsvsvtsmqasaaaganssaa 808
                             Sh    +a+++ k + +  rq+++++++ +++++q++++++ +++q  ++      +  +   ++l v v++ q+sa+++ n+s+a
                  R74.8a  54 SHRVAVKAEEKRKAE-EKRRQEEKEEEARKAREKQIEEERKAKEEQRANEE----RAKEERDRRALEVIVPPRQNSANSNINASVA 134
                             555554444433333.33334555555566677788888888888777777....3334567899999999999999888888765 PP

>> C43F9.6  CE19734	WBGene00008074	locus:nkb-2	Sodium and potassium ATPases	status:Partially_confirmed	UniProt:Q9XUG9	pr
   #    score  bias  c-Evalue  i-Evalue hmmfrom  hmm to    alifrom  ali to    envfrom  env to     acc
 ---   ------ ----- --------- --------- ------- -------    ------- -------    ------- -------    ----
   1 ?    8.0   0.7    0.0077      0.88      29     755 ..      23      70 ..       3     219 .. 0.65

  Alignments for each domain:
  == domain 1    score: 8.0 bits;  conditional E-value: 0.0077
  per-PA_FBpp0070455-aln  29 rSgsSksrhsgsnsSgsSGYgGkastqass.aelsqapakrtKdkerkkkksktseqsgtvaattenqsiaevskeeeaeaagaele 114
                              S+  ksr  +s++S+sS     +stq+s      ++                                                  
                 C43F9.6  23 SSKTAKSRVGSSEKSKSS--KTEKSTQQSEkKTERST-------------------------------------------------- 57 
                             122222222222222222..11222222221111111.................................................. PP

  per-PA_FBpp0070455-aln 115 svevvaaaapaqiiveknpedqqelvqktqpldkellqsdqqpqaeqqaasqsntirenksvvedgFccviSMhDGvvlyttpSita 201
                                                                                                                    
                 C43F9.6   - ---------------------------------------------------------------------------------------   -
                             ....................................................................................... PP

  per-PA_FBpp0070455-aln 202 sLGfpkDmWlgrsFIDFvhpkDratfasqitskvvvpleeskskqakdqkaslyvrlrkyrglktagfgvsertvsYepfrLtltfr 288
                                                                                                                    
                 C43F9.6   - ---------------------------------------------------------------------------------------   -
                             ....................................................................................... PP

  per-PA_FBpp0070455-aln 289 elneeeaenaeiesqrsvilLvisatpvkSaYkvpeEileekslkFstrHtasgvlsyvDkdsveylGYLPQdilgrsvldlYhpeD 375
                                                                                                                    
                 C43F9.6   - ---------------------------------------------------------------------------------------   -
                             ....................................................................................... PP

  per-PA_FBpp0070455-aln 376 lpilkeiYetvikkgqtafrskpYRflvqNGcYvvleTeWssFvNPWsrkLEFviGkHrilqGPsnpdvfavapfkketktkisdev 462
                                                                                                                    
                 C43F9.6   - ---------------------------------------------------------------------------------------   -
                             ....................................................................................... PP

  per-PA_FBpp0070455-aln 463 lkeakiieeeilkllkeavakpsdvvkqevskrckdLasfmeelmdevakpelklnllneesdstssErDSvmLGeiSphHeyydSK 549
                                                                                                                    
                 C43F9.6   - ---------------------------------------------------------------------------------------   -
                             ....................................................................................... PP

  per-PA_FBpp0070455-aln 550 SSseTppSYNqlNYNenlqRFFdSkpatnskedssdgentesskdeqqshakksnaqkglsavgsggsggsgsaenlssesnaqmds 636
                                                                                                                    
                 C43F9.6   - ---------------------------------------------------------------------------------------   -
                             ....................................................................................... PP

  per-PA_FBpp0070455-aln 637 atktttntgttggtGtssGGggsfkpvtLTeeLLnkHNedMekvllkkhrearsvargtkknkkkaedkakkkegeakghgvkrgsS 723
                                                                                                                    
                 C43F9.6   - ---------------------------------------------------------------------------------------   -
                             ....................................................................................... PP

  per-PA_FBpp0070455-aln 724 hswegeakktikkkhlpkrqkkqqqqqaqtqk 755
                                                +++ ++++a ++k
                 C43F9.6  58 -------------------ANTTIKSEAPSKK 70 
                             ...................1111111111111 PP

>> R160.7  CE33815	WBGene00003084	locus:lst-2	status:Partially_confirmed	UniProt:Q9TZD0	protein_id:CCD68425.1
   #    score  bias  c-Evalue  i-Evalue hmmfrom  hmm to    alifrom  ali to    envfrom  env to     acc
 ---   ------ ----- --------- --------- ------- -------    ------- -------    ------- -------    ----
   1 ?    7.8   1.0    0.0092         1     902    1019 ..     327     460 ..     124     517 .. 0.60

  Alignments for each domain:
  == domain 1    score: 7.8 bits;  conditional E-value: 0.0092
  per-PA_FBpp0070455-aln  902 a...............pfqrtssqatsvkaesgsalesiasasivknkafsesskkdlt...kkvlistvdvsscasdevsdkkl 968 
                                                  t+s a+s++a++ s  e+ +s+   +n+++   +  +++   ++v +s++++ +  + + + ++ 
                  R160.7  327 DmpsdstssldssvqdSSSETTSLASSALASPHSGSEENVSQ--IENEEGDDEAIGTNSnssNEVTESPETIEEPDNVDMEESSE 409 
                              022222223333332233445555555555554433333322..23333333333333300033333322222222222222222 PP

  per-PA_FBpp0070455-aln  969 esssseinkkvnkagtrrkkvvessevsddldessesseqssflktensse 1019
                              ++  ++i++  n+ +++ +  v++s v +  +++++ss   +++k ++s++
                  R160.7  410 SEVDTHIDETRNESDDEITDDVQASDVLQVETKKCKSSRLLEQKKFDKSVK 460 
                              333333333333333333333333333333333334443333333333333 PP

>> C37E2.5  CE08624	WBGene00000458	locus:ceh-37	Homeobox domain	status:Confirmed	UniProt:Q93356	protein_id:CAB02825.1
   #    score  bias  c-Evalue  i-Evalue hmmfrom  hmm to    alifrom  ali to    envfrom  env to     acc
 ---   ------ ----- --------- --------- ------- -------    ------- -------    ------- -------    ----
   1 ?    7.7   2.1    0.0096       1.1     713     839 ..      99     254 ..      37     275 .. 0.56

  Alignments for each domain:
  == domain 1    score: 7.7 bits;  conditional E-value: 0.0096
  per-PA_FBpp0070455-aln 713 akghgvkrgsShswegeakktikkkhlpkrqkkqqqqqaqtqkqqlqtqqqiqqqqlvqqs.......................... 773
                             ++ +  kr++ +s e                                +++++qq+ +++                            
                 C37E2.5  99 QEKQKPKRSNEKSQE-------------------------------HKSEDQQQTDVLDGEplkggspgyqpqikselescdgavas 154
                             222222333333333...............................22333333333333333333444444455555555555555 PP

  per-PA_FBpp0070455-aln 774 ..................gnvqstva.............gdlwpplsvsvtsmqasaa..agans.saasavpsasqvptlyyvpaa 826
                                               ++++++ a             g+  +++s  v ++  +a+  +   s +a+s +p++s+++++y  pa 
                 C37E2.5 155 gklgtpksispvettastTSSNTSAAelqwngdhkilgfGKNETTTSAAVSPTADNAStpSSSSSiTATSSLPTTSSSLSVYNYPAI 241
                             555444444333332222443333338889999999999444444444444444444422333331466789999999999999999 PP

  per-PA_FBpp0070455-aln 827 aaaataalnpvpi 839
                             +++    ++  ++
                 C37E2.5 242 YPQWGLDYSTYAN 254
                             9887655555443 PP

>> T09A12.4a  CE31061	WBGene00003656	locus:nhr-66	zinc finger protein	status:Confirmed	UniProt:Q8MXH1	protein_id:CCD6356
   #    score  bias  c-Evalue  i-Evalue hmmfrom  hmm to    alifrom  ali to    envfrom  env to     acc
 ---   ------ ----- --------- --------- ------- -------    ------- -------    ------- -------    ----
   1 ?    7.5   2.3     0.011       1.3     738     774 ..       7      78 ..       2     284 .. 0.67

  Alignments for each domain:
  == domain 1    score: 7.5 bits;  conditional E-value: 0.011
  per-PA_FBpp0070455-aln 738 hlpkrqkkqqqqqaqtqkqqlqtqqqiqqqqlvqqs...................................g 774
                             + +++q++qq+qq q q+qq q+q++++++ ++++                                    +
               T09A12.4a   7 TTVDQQNRQQHQQQQRQQQQAQQQNSMARKYSMDTIqhhtmqhphqlqyipnhfmtastdvfaamdmsqkqS 78 
                             556666666666666666666666666665555554444555555555555555433322222222222220 PP

>> Y56A3A.32  CE31841	WBGene00006937	locus:wah-1	status:Confirmed	UniProt:Q9U229	protein_id:CAB60511.2
   #    score  bias  c-Evalue  i-Evalue hmmfrom  hmm to    alifrom  ali to    envfrom  env to     acc
 ---   ------ ----- --------- --------- ------- -------    ------- -------    ------- -------    ----
   1 ?    7.4   3.0     0.012       1.3     693     807 ..     112     234 ..      94     389 .. 0.49

  Alignments for each domain:
  == domain 1    score: 7.4 bits;  conditional E-value: 0.012
  per-PA_FBpp0070455-aln 693 rgtkknkkkaedkakkkegeakghgvkrgsShswegeakk.tikkkhlpkrqkkqqqqqaqtqkqqlqtqqqiqqqqlvqqs..... 773
                             +++kk+++k+e+k+++ke+ +  +       +  e+++ +  +k+ ++p++++++q+  ++ ++ + q + +         +     
               Y56A3A.32 112 KHSKKHEEKHEQKHEEKEHAEPEKKEEAKPEKPAEPKEPEpAQKQAEQPEQAEEKQE--TKDAEPKEQVDDR---------Qteeav 187
                             222222222222222222221111111111111111111101111122221111111..1111111111111.........111112 PP

  per-PA_FBpp0070455-aln 774 ............gnvqstva.......gdlwpplsvsvtsmqasaaaganssa 807
                                         +               ++ ++   s+ + +++ ++++++sa
               Y56A3A.32 188 harrapaaaeepA------PstskadaVEEKRSEQQSMKPSESTEENTTTTSA 234
                             2222333333331......0222222233444445555554444433333333 PP

>> C16A11.4b  CE41103	WBGene00015817	status:Partially_confirmed	UniProt:A7DT46	protein_id:CCD62426.1
   #    score  bias  c-Evalue  i-Evalue hmmfrom  hmm to    alifrom  ali to    envfrom  env to     acc
 ---   ------ ----- --------- --------- ------- -------    ------- -------    ------- -------    ----
   1 ?    7.4   0.7     0.012       1.4     739     870 ..     237     366 ..     209     456 .. 0.76

  Alignments for each domain:
  == domain 1    score: 7.4 bits;  conditional E-value: 0.012
  per-PA_FBpp0070455-aln 739 lpkrqkkqqqqqaqtqkqqlqtqqqiqqqqlvqqsgn.vqstvagdlwpplsvsvtsmqasaaaganssaasavpsasqvptlyyvp 824
                               + +++q+ ++++++ +q + +q+i  +q+   ++   ++++  +l  +ls ++t+ +as+  ++ ++  s++  +  + ++  + 
               C16A11.4b 237 SAESTSQQHGNSGNSRWNQFPVKQEIPDEQSFGSASTlPNAEIEPNLQYSLSDTMTTGSASTW-NMAATPPSEMRGIM-MESMNGLH 321
                             3333467777788999999999999998888765533035789999999****9999888884.44444444333322.45666677 PP

  per-PA_FBpp0070455-aln 825 aaaaaataalnpvpitvpseaagvvynhtqlaeqqsllapptlsna 870
                             a + a    ++ ++++  ++++++ + h +++++qs ++ +++ + 
               C16A11.4b 322 ALQSASYPPYQEMQEMLCVQHTMMKSMH-EIIKTQSDFYREMFKTR 366
                             7777777888889989888888666555.56666778888876554 PP

>> F32D1.4  CE34839	WBGene00001722	locus:grl-13	status:Partially_confirmed	UniProt:O16295	protein_id:CCD68484.1
   #    score  bias  c-Evalue  i-Evalue hmmfrom  hmm to    alifrom  ali to    envfrom  env to     acc
 ---   ------ ----- --------- --------- ------- -------    ------- -------    ------- -------    ----
   1 ?    7.5   3.2     0.011       1.3     859    1011 ..      69     225 ..      20     251 .. 0.43

  Alignments for each domain:
  == domain 1    score: 7.5 bits;  conditional E-value: 0.011
  per-PA_FBpp0070455-aln  859 qsllapptlsnalyyqplpapatldsdtrnlqPetskqpsaqsa.........pfqrtss..qatsvkaesgsalesiasasivk 932 
                              ++   ppt+ +  +y ++p p   +++  +       ++ +q++         pf  +ss  +a++  ++   +  s+ ++s  +
                 F32D1.4   69 SFRPPPPTIIQQQPYYSVPHPIPIQTQQFH-------NSYQQTPvftssynapPFASSSSysNAPNSFQNAPIQVASAKETSADT 146 
                              222223333333333333333222222211.......111111111111222233333320022222222222333333333333 PP

  per-PA_FBpp0070455-aln  933 nkafsesskkdltkkvlistvdvsscasdevsdkklesssseinkkvnkagtrrkkvvessevsddldessesseqssf 1011
                                   + sk + t+  +  +vdv   +++e s +  +s   +  ++ + a+t++++ ++s+  ++ ++e ++s    s 
                 F32D1.4  147 FDTLIQKSKPETTDMKNDLDVDVNALSNFETSLQAYKSMNRNGIRRAQAAKTEKAGKCSSERLQQIMEEAMSSNVSVSK 225 
                              3333334444555555555555555555555555555555555555555555555555555555544444444433333 PP

>> W01B6.6  CE43833	WBGene00012173	tyrosine phosphatase	status:Partially_confirmed	UniProt:Q23105	protein_id:CAA92627.3
   #    score  bias  c-Evalue  i-Evalue hmmfrom  hmm to    alifrom  ali to    envfrom  env to     acc
 ---   ------ ----- --------- --------- ------- -------    ------- -------    ------- -------    ----
   1 ?    7.8   1.0    0.0093       1.1     693     813 ..      10     127 ..       2     341 .. 0.54

  Alignments for each domain:
  == domain 1    score: 7.8 bits;  conditional E-value: 0.0093
  per-PA_FBpp0070455-aln 693 rgtkknkkkaedkakkk........egeakghgvkrgsShswegeakktikkkhlpkrqkkqqqqqaqtqkqqlqtqqqiqqqqlvq 771
                             r++kk+k +   + k++         +++ g+  k++   s ++ +  ++   +            + ++k++ q + +  +++lv+
                 W01B6.6  10 RRKKKSKGGDRSERKTNkserkkkgAKSDIGKKKKKNETVSKDQTNTGVSTGAE------------GVEKKEKEQWSGDETAKKLVA 84 
                             222222222222222220000000022233333333333333322222222222............333333333333334444444 PP

  per-PA_FBpp0070455-aln 772 qsgnvqstvagdlwpplsvsvts..mqasaaaganssaasavps 813
                              ++ ++st++ +  + ls   +s  m+++ +++ + s a++ p+
                 W01B6.6  85 SGAFNTSTIT-SGFKELSNPKPSadMCSIFKNNPKKSRAPDWPI 127
                             4433333333.222222222211113333333333333333333 PP

>> F47F6.1a  CE29325	WBGene00018572	locus:lin-42	status:Confirmed	UniProt:P91314	protein_id:CCD71435.1
   #    score  bias  c-Evalue  i-Evalue hmmfrom  hmm to    alifrom  ali to    envfrom  env to     acc
 ---   ------ ----- --------- --------- ------- -------    ------- -------    ------- -------    ----
   1 ?    7.1   0.0     0.015       1.7     551     577 ..      97     123 ..      94     142 .. 0.84

  Alignments for each domain:
  == domain 1    score: 7.1 bits;  conditional E-value: 0.015
  per-PA_FBpp0070455-aln 551 SseTppSYNqlNYNenlqRFFdSkpat 577
                             S++ p+SY q N  en+ R  +S+   
                F47F6.1a  97 STDPPLSYTQINCLENVHRLLKSQSRP 123
                             9********************998654 PP

>> T13F2.2  CE13621	WBGene00011743	single-stranded DNA binding protein P9	status:Confirmed	UniProt:Q94045	protein_id:CAB
   #    score  bias  c-Evalue  i-Evalue hmmfrom  hmm to    alifrom  ali to    envfrom  env to     acc
 ---   ------ ----- --------- --------- ------- -------    ------- -------    ------- -------    ----
   1 ?    7.8   4.1    0.0089         1      53     107 ..       2      57 ..       1     120 [. 0.67

  Alignments for each domain:
  == domain 1    score: 7.8 bits;  conditional E-value: 0.0089
  per-PA_FBpp0070455-aln  53 stqass.aelsqapakrtKdkerkkkksktseqsgtvaattenqsiaevskeeeae 107
                             s++ ss  el ++++k +K ke k kk+++       +++++ ++++evs+ ++ +
                 T13F2.2   2 SSSSSSeDELEKKVTKEQKKKETKSKKRQSEAVEEEKQEVKKAKNEEEVSGRLKDS 57 
                             55667778888888888888888877766666555556666666666666655433 PP

>> C33F10.8  CE29695	WBGene00016356	protein tyrosine phosphatase	status:Confirmed	UniProt:Q18385	protein_id:CCD66513.1
   #    score  bias  c-Evalue  i-Evalue hmmfrom  hmm to    alifrom  ali to    envfrom  env to     acc
 ---   ------ ----- --------- --------- ------- -------    ------- -------    ------- -------    ----
   1 ?    7.6   2.6      0.01       1.2     694     768 ..      17     133 ..       7     416 .. 0.67

  Alignments for each domain:
  == domain 1    score: 7.6 bits;  conditional E-value: 0.01
  per-PA_FBpp0070455-aln 694 gtkknkkkaedkakkkegeakghgvkrgsShswegeakktikkkhlpk....................................... 741
                             +++ +kk+++d++kk +g+ k++g  + + hs +   +kt+kkk++ +                                       
                C33F10.8  17 NNQGSKKGQTDSKKKDQGSRKARGNSKKKNHSSKKVVRKTSKKKKNAAspnaqlipvakspgndkspagfgrkkagenlnevmkhlr 103
                             334478899999999999999999999999999999999999999888888999999999999999999986655555555555554 PP

  per-PA_FBpp0070455-aln 742 ....rqkkqqqqqaqtqkqqlqtqqqiqqqq 768
                                 r++++ + +++ ++++++t+ +  + q
                C33F10.8 104 aptpRAQQELE-KTNWKTTTTETEDEDVAGQ 133
                             44332222222.2222222222222222222 PP

>> Y57A10B.2  CE20323	WBGene00013274	status:Partially_confirmed	UniProt:Q9XWH9	protein_id:CAA21689.1
   #    score  bias  c-Evalue  i-Evalue hmmfrom  hmm to    alifrom  ali to    envfrom  env to     acc
 ---   ------ ----- --------- --------- ------- -------    ------- -------    ------- -------    ----
   1 ?    7.2   0.2     0.014       1.6    1081    1120 ..      75     114 ..      71     135 .. 0.80

  Alignments for each domain:
  == domain 1    score: 7.2 bits;  conditional E-value: 0.014
  per-PA_FBpp0070455-aln 1081 QLyldleleGlsaklsleeatts.sssgdetdtkskkkkkk 1120
                              Q +  le++  s++ + + at s sss ++++++ kkk+k+
               Y57A10B.2   75 QFFFFLEVQNCSTHFVTSSATASpSSS-SSSSSEYKKKVKR 114 
                              888889999999999999999995444.6666667666666 PP

>> T12G3.1a  CE37554	WBGene00011737	Drosphila REF (2)P like	status:Confirmed	UniProt:Q22436	protein_id:CAA92982.2
   #    score  bias  c-Evalue  i-Evalue hmmfrom  hmm to    alifrom  ali to    envfrom  env to     acc
 ---   ------ ----- --------- --------- ------- -------    ------- -------    ------- -------    ----
   1 ?   12.8   1.6   0.00028     0.033     671     830 ..     379     568 ..     365     600 .. 0.53

  Alignments for each domain:
  == domain 1    score: 12.8 bits;  conditional E-value: 0.00028
  per-PA_FBpp0070455-aln 671 nkHNedMekvllkkhrearsvargtkknkkkaedkakkkegeakghgvkrgsShswegeakktikkkhlpk..rqkkqqqqqaqtqk 755
                             +k  e+M+   lk+h e++  + +t + +k++e ++k + ++  g  +k+ + +s   ++ +     +l +   ++ + +q+a+++ 
                T12G3.1a 379 TKFEEKMDN--LKRHCEEKYLGTETAEAEKSEESSKK-QADSLSGPKIKKAKKKSCYKKSAERLFTMQLAAaaAEQARLEQEAKKRA 462
                             566777776..8*******999998886666666655.7777788888888877776666554444444331112222233333322 PP

  per-PA_FBpp0070455-aln 756 ..qqlqtqqqiqqqqlvqqsgnvqstva.............................gdlwpplsvsvtsmqasaa.aganssaasa 810
                               +  + q++ ++ ++ + +++++ ++a                             ++ ++p +++  s+++++   +a +s+++ 
                T12G3.1a 463 eaSSAELQRKLAELNVKESQSKSEENIAdfvlydlygnsleallrgrsssriadpptTPNTEPATTELASTTSATPaVTAPASIVPV 549
                             002233333444444444444444444466666666666666666666654446665555555555555544333224455555555 PP

  per-PA_FBpp0070455-aln 811 vpsasqvptlyyvpaaaaaa 830
                              p+a++v tl + p+  + +
                T12G3.1a 550 TPTAPIVETLIV-PPLPPVE 568
                             555554444432.2222222 PP

>> Y47G6A.9  CE22108	WBGene00021638	status:Partially_confirmed	UniProt:Q9N3T3	protein_id:CCD72554.1
   #    score  bias  c-Evalue  i-Evalue hmmfrom  hmm to    alifrom  ali to    envfrom  env to     acc
 ---   ------ ----- --------- --------- ------- -------    ------- -------    ------- -------    ----
   1 ?    7.2   2.5     0.014       1.5     850     967 ..      35     184 ..      19     218 .. 0.43

  Alignments for each domain:
  == domain 1    score: 7.2 bits;  conditional E-value: 0.014
  per-PA_FBpp0070455-aln 850 ynhtqlaeqqsllapptlsnalyyqplpapatldsdtrn................................lqPetskqpsaqsa.. 902
                             y   ++++q +++ pp l+ +++  p+p ++t+d+ +                                               +  
                Y47G6A.9  35 YDMAKMMSQ-QKNEPPQLYPKVQHDPVPLEMTTDMLYVSrlkveldqrmrdsqffieaekddeikryldkyS------------Nik 108
                             455566665.699*********************99977544444444433333333333333333222220............022 PP

  per-PA_FBpp0070455-aln 903 ...........pfqrtssqatsvkaesgsalesiasasivknkafsesskkdltkkvlistvdvsscasdevsdkk 967
                                        p +     a+s+ +es  + ++ a+ +++ +++ ++ ++k++ +k   ++++ ++  +d++s k+
                Y47G6A.9 109 reklsidmshmPNELIWRRASSKSKESLAKRRKVANDDSMIKEKLKKLEEKEAQNKDDDDDDEKADNDKDSGSEKS 184
                             2222222111122222222222222222222222222222222222222222222222222222222222111111 PP

>> F32D1.9  CE09873	WBGene00017988	locus:fipp-1	status:Partially_confirmed	UniProt:O16293	protein_id:CCD68489.1
   #    score  bias  c-Evalue  i-Evalue hmmfrom  hmm to    alifrom  ali to    envfrom  env to     acc
 ---   ------ ----- --------- --------- ------- -------    ------- -------    ------- -------    ----
   1 ?    7.4   0.1     0.012       1.4     802    1020 ..     206     493 ..      65     511 .. 0.65

  Alignments for each domain:
  == domain 1    score: 7.4 bits;  conditional E-value: 0.012
  per-PA_FBpp0070455-aln  802 ganssaasavpsasqvptlyyvpaaaaaataalnpvpitvpseaagvvynhtqlaeqqsllapptlsnalyyqplpapatldsdt 886 
                              +++ss+++ +      +++ +  +aa++  ++ + ++++ + ++++ ++        +   +pp++ +a ++ ++ ap+++d+++
                 F32D1.9  206 NTTSSVVKVLTDNGGRFKQHVHQSAAPTPLMNDQVIRTVISGNNQSAPSLMDFTRPPPGMSMPPPMGTAPPTSVADAPPGVDMSS 290 
                              5555555555444444444444555555555555555555555555555555555555666777777777777777777777776 PP

  per-PA_FBpp0070455-aln  887 rn........................................................lqPetskqpsaqsa..........pfq 905 
                                                                                        + P + +q s+++           p  
                 F32D1.9  291 DLppgvesapgasvapllpggldlnlglpplgfnpnmpppgmppmgmmstslpppgfaMPPPQFQQHSRAGFgpgpvgaasaPRS 375 
                              5567777777777777777777777777777777777777777777777776667775444444444444436777887776666 PP

  per-PA_FBpp0070455-aln  906 rtssqatsvkaesgsalesiasasivknkafsesskkdltkkvlistvdvsscasdevsdkkless...sseinkkvnkagtrrk 987 
                                 s a+s+ ++  ++ +s +++ + + ++ +   +    +++  + + +s+ +s  ++ ++  s+       +++ +k+ +rr+
                 F32D1.9  376 LMGSGAFSTVSDDDEERRSSRRKRSRSRSPHRDRDRDRRDRETRRRGERESDRTSSRRHRSRSASGdrrRKRDDREREKRRERRG 460 
                              6677777777777777777777777777777777666666666666667777766666666554440004444444555555555 PP

  per-PA_FBpp0070455-aln  988 kvvessevsddldessesseqssflktenssek 1020
                                 + +++s   de  ess+ ++  k+++s ++
                 F32D1.9  461 DDEDRKKRSRRGDEEEESSSGRKERKEKSSRSR 493 
                              555666666666666666666666555544432 PP

>> Y47G6A.20b  CE24366	WBGene00004389	locus:rnp-6	RNA-binding protein	status:Confirmed	UniProt:Q9N3S4	protein_id:CCD7256
   #    score  bias  c-Evalue  i-Evalue hmmfrom  hmm to    alifrom  ali to    envfrom  env to     acc
 ---   ------ ----- --------- --------- ------- -------    ------- -------    ------- -------    ----
   1 ?    7.2   0.0     0.014       1.6     755     949 ..      79     496 ..      38     539 .. 0.58
   2 ?   -1.9   1.6       7.7   8.8e+02      57     109 ..     575     626 ..     566     673 .. 0.65

  Alignments for each domain:
  == domain 1    score: 7.2 bits;  conditional E-value: 0.014
  per-PA_FBpp0070455-aln 755 kqqlqtqqqiqqqqlvqqs.................................................................... 773
                              qq q+q+++q+qq+++q+                                                                    
              Y47G6A.20b  79 RQQKQQQENQQRQQMYSQAlsimsriyvgsisfeiredmlrrafdpfgpiksinmswdpatghhktfafveyevpeaallaqesmng 165
                             344555555555555665566666777777999999999999999999999999999999999999999999999999999999999 PP

  per-PA_FBpp0070455-aln 774 ....................................................................................... 773
                                                                                                                    
              Y47G6A.20b 166 qmlggrnlkvnsmmfqemrlpqnmpqaqpiidmvqkdakkyfrvyvssvhpdlsetdlksvfeafgeivkcqlaraptgrghrgfgy 252
                             999888888888888888888888888888888888888888888888888888888888888887777777777777777777777 PP

  per-PA_FBpp0070455-aln 774 ............gnvqstva..............................gdlwpplsvsvtsmqasaa...aganssaasavpsas 815
                                                a                              +    p svsv  +  +a+   a a +   ++ ps s
              Y47G6A.20b 253 lefnnltsqseaI------AgmnmfdlggqylrvgkcvtppdaltylqpaSVSAIPASVSVACAAITAKvmaAEAAAGSSPKTPSES 333
                             7777765544440......25555555555555556666666655555544455555666555554444211222222222223322 PP

  per-PA_FBpp0070455-aln 816 qvptlyyvpaaaaaataalnpvpitvpseaagvvynhtqlaeqqsllapptlsnalyyqplpapatldsdtrn.............. 888
                                +    pa +a+ +a+++ +  t   ++a  ++++++  e+++   pp    +++ +p++ +  ++ ++ +              
              Y47G6A.20b 334 -GGSRAASPAPRAQSPATPSSSLPTDIENKAVISSPKKEPEEIEVPPLPPSAPDVVKDEPMEIEEEEEYTIPEekpkpvaivpppgl 419
                             .33444556666666666666777777777777777777777777777777777777777766554444332255555555555555 PP

  per-PA_FBpp0070455-aln 889 .....lqPetskqpsaqsa..............pfqrtssqatsvkaesgsalesiasa.........sivknkafsesskkdltkk 947
                                  +            a              p +    q+ ++++e+ +++e+++ +         + +k ++ +++  +++  +
              Y47G6A.20b 420 aipslV------------AppgliapteigivvPNPSFLAQQQQKIEEKIEEEEEARTErvklstsqrKKMKREKLNQMTFEEKMAQ 494
                             555551............044444445554455222222222222222222222222220000000002222223333333333333 PP

  per-PA_FBpp0070455-aln 948 vl 949
                             vl
              Y47G6A.20b 495 VL 496
                             33 PP

  == domain 2    score: -1.9 bits;  conditional E-value: 7.7
  per-PA_FBpp0070455-aln  57 ssaelsqapakrtKdkerkkkksktseqsgtvaattenqsiaevskeeeaeaa 109
                              +a l+ +p+k++K ke kk + k  + ++++aa+++ +    +++e   + +
              Y47G6A.20b 575 AAAALALEPKKKKKVKEGKKIQPKLNTAQALAAAAKAGEMSDALKNE-VMNSE 626
                             34677788999999999999988888888866664444333333333.22222 PP

>> D1044.6  CE41625	WBGene00017031	status:Partially_confirmed	UniProt:P41954	protein_id:CCD68376.1
   #    score  bias  c-Evalue  i-Evalue hmmfrom  hmm to    alifrom  ali to    envfrom  env to     acc
 ---   ------ ----- --------- --------- ------- -------    ------- -------    ------- -------    ----
   1 ?    7.0   1.2     0.016       1.8     673     924 ..     361     706 ..     358     861 .. 0.48

  Alignments for each domain:
  == domain 1    score: 7.0 bits;  conditional E-value: 0.016
  per-PA_FBpp0070455-aln 673 HNedMekvllkkhrearsvargtkk.....nkkkaedkak..kkegeakghgvkrgsShswegeakktikkkhlpkrqkkqqqqqaq 752
                             HN  +ek+  +k  e r  a ++++     +kk+a+++ +  +    +++++ +       e+ea+k  + +   +   +++++q  
                 D1044.6 361 HNLRIEKERHQKELEFRREALRKREqereeHKKRAQEELRrqMTAALEESTRRQAEMNRQIEDEARKRDELQRIAE---EKKRKQLL 444
                             9999999999999999988766665444443333333333003333333333333334445555555444444333...33333344 PP

  per-PA_FBpp0070455-aln 753 tqkqqlqtqqqiqqqqlvqqs.......gnvqstvagdlwpplsvsvtsmqasaa......aganssaasavp.sasqvptlyyvpa 825
                             +++ + +++++ +  + ++q        +  +++v + l  p  v++ +++ + a      + ++ ++ ++      ++  +   p+
                 D1044.6 445 EDQCRAKQEKEKRDAEELEQMrlniarlA-GTKDVENALKSPSLVEIVPPSDARAfemikwNAVKCKIPENWEkRKDKFYRVFEWPS 530
                             44444444444443333333334444542.234566777777777777766655543322222222222222212234444444555 PP

  per-PA_FBpp0070455-aln 826 aaaaataalnpvpitvpseaagvvynhtqlaeqqsl.lapptlsnalyyqplpapatldsdtrn....................... 888
                              aa+       v     s++   +++ t ++++++    pp + +a++ ++++     + ++                         
                 D1044.6 531 DAAQRDIERDEVVSIPRSKPIVIPQEDTYITRNRIPlKLPPKVKQAVPALVVRNSNNATRTV-Vaatvnengiqwpaetinidevvr 616
                             44444444444443333333333333333333333313345555555555555433222222.135555666666666666666666 PP

  per-PA_FBpp0070455-aln 889 ......................................................lqPetskqpsaqsapfqrtssqatsvkaesgsa 921
                                                                                   l+  ++++p+aq   +  ts + +s k +s + 
                 D1044.6 617 eirglmaptrrnfaislspktdeidyqainlnrlksgivypfyfsdglywplvfLKSSKNGKPEAQRHVEALTSCKSFSGKYASRYL 703
                             666666666666666655555555555666666666666666666666555555333333333333333333444444444444444 PP

  per-PA_FBpp0070455-aln 922 les 924
                             l +
                 D1044.6 704 LTT 706
                             443 PP

>> Y11D7A.12a  CE35915	WBGene00012435	locus:flh-1	status:Confirmed	UniProt:Q9XWR1	protein_id:CAA21587.2
   #    score  bias  c-Evalue  i-Evalue hmmfrom  hmm to    alifrom  ali to    envfrom  env to     acc
 ---   ------ ----- --------- --------- ------- -------    ------- -------    ------- -------    ----
   1 ?    6.7   3.7     0.019       2.2     742     910 ..     226     391 ..     165     444 .. 0.51

  Alignments for each domain:
  == domain 1    score: 6.7 bits;  conditional E-value: 0.019
  per-PA_FBpp0070455-aln 742 rqkkqqqqqaqtqkqqlqtqqqiqqqqlvqqsgnvqstvagdlwpplsvsvtsmqasaaaganssaasavpsasqvptlyyvpaaaa 828
                             +++k  +q a  + ++    qq++++q  qqs  ++s va+    + + +  s+++s   g+ s  +s+  ++  +++ +++ a+ +
              Y11D7A.12a 226 QRRKIRKQVADREAAAKRLVQQQEEEQQKQQS--ASSIVAARAAYAQAMQNGSIPTSS--GVASFLQST-SATAPMTSHSMLLAQMP 307
                             33333333333332222223333333333333..234556555555555555555555..333333332.22222444444444444 PP

  per-PA_FBpp0070455-aln 829 aataalnpvpitvpseaagvvynhtqlaeqqsllapptlsnalyyqplpapatldsdtrnlqPetskqpsaqsa.........pfqr 906
                              ++++ + + ++v+ e+  +++ +tq ++ +  l+ +t    + ++++p++  +ds++ + qP+ + + ++ ++          fq+
              Y11D7A.12a 308 FLNNIKTEMSNMVKNEQF-TPERYTQHMSPNLPLQTAT----IAPLIIPTEN-YDSPS-YRQPAIKRKATDLTNeehdlrrdpMFQP 387
                             444444444444443333.3333333333332333332....3333333322.33333.2244444444444433444444444444 PP

  per-PA_FBpp0070455-aln 907 tssq 910
                             t + 
              Y11D7A.12a 388 TFEL 391
                             4443 PP

>> K07D4.8  CE25937	WBGene00004135	locus:pqn-48	status:Confirmed	UniProt:O76576	protein_id:CCD72751.1
   #    score  bias  c-Evalue  i-Evalue hmmfrom  hmm to    alifrom  ali to    envfrom  env to     acc
 ---   ------ ----- --------- --------- ------- -------    ------- -------    ------- -------    ----
   1 ?    7.2   5.7     0.014       1.6     729     781 ..      37      85 ..      16     166 .. 0.61

  Alignments for each domain:
  == domain 1    score: 7.2 bits;  conditional E-value: 0.014
  per-PA_FBpp0070455-aln 729 eakktikkkhlpkrqkkqqqqqaqtqkqqlqtqqqiqqqqlvqqsgnvqstva 781
                             ++++   +++  ++ ++qqqq+a++qkq+  +qqq+qqq  +++  ++++++ 
                 K07D4.8  37 QNHNYNAHQQHYHQ-QQQQQQHAHQQKQA--SQQQQQQQYPYNNY-PSPNAIK 85 
                             23333333333332.22222222222222..22222333333333.4444444 PP

>> T09A12.4d  CE37723	WBGene00003656	locus:nhr-66	status:Partially_confirmed	UniProt:Q5W611	protein_id:CCD63565.1
   #    score  bias  c-Evalue  i-Evalue hmmfrom  hmm to    alifrom  ali to    envfrom  env to     acc
 ---   ------ ----- --------- --------- ------- -------    ------- -------    ------- -------    ----
   1 ?    7.0   3.3     0.016       1.8     736     886 ..      85     146 ..      33     357 .. 0.65

  Alignments for each domain:
  == domain 1    score: 7.0 bits;  conditional E-value: 0.016
  per-PA_FBpp0070455-aln 736 kkhlpkrqkkqqqqqaqtqkqqlqtqqqiqqqqlvqqsgnvqstvagdlwpplsvsvtsmqasaaaganssaasavpsasqvptlyy 822
                             + + +++q++qq+qq q q+qq q+q++++++ ++++                                                  
               T09A12.4d  85 HVTTVDQQNRQQHQQQQRQQQQAQQQNSMARKYSMDTI------------------------------------------------- 122
                             22333333333333333333333333333333333333................................................. PP

  per-PA_FBpp0070455-aln 823 vpaaaaaataalnpvpitvpseaagvvynhtqlaeqqsllapptlsnalyyqplpapatldsdt 886
                                                                     + +t+++  + q +p ++++ s+ 
               T09A12.4d 123 ----------------------------------------QHHTMQHPHQLQYIPNHFMTASTD 146
                             ........................................222333333333333333333222 PP

>> K12H4.1  CE45017	WBGene00000448	locus:ceh-26	status:Partially_confirmed	UniProt:P34522	protein_id:CCD71202.1
   #    score  bias  c-Evalue  i-Evalue hmmfrom  hmm to    alifrom  ali to    envfrom  env to     acc
 ---   ------ ----- --------- --------- ------- -------    ------- -------    ------- -------    ----
   1 ?    6.9   7.6     0.017         2     919    1029 ..      63     181 ..       9     255 .. 0.63

  Alignments for each domain:
  == domain 1    score: 6.9 bits;  conditional E-value: 0.017
  per-PA_FBpp0070455-aln  919 gsalesiasasivknkafsesskkdltkkvlistvdvsscasdevsdkklesssseinkkvnkagtrr.........kkvvesse 994 
                              g++ ++ ++as+ ++++ s ss   +t+++ +s   +ss  s e+ ++  ++++s  ++kv + ++ +         +  ++++e
                 K12H4.1   63 GEPRNTYQGASTSVSSNSSSSSSTSNTNSTPSS-SSTSSKKSTEGMTETETMTASIEQEKVIQNEESEagkdgmeehDDGMNDFE 146 
                              333444444444444444444444444443333.344444445555444444444444444444433356666666656667777 PP

  per-PA_FBpp0070455-aln  995 vsddldessesseqssflktenssekvrksvakrr 1029
                              + dd ++  e+se++++ + ++ss + rks++ ++
                 K12H4.1  147 IIDDTNDEVEESEERESPESNSSSASKRKSFQPQK 181 
                              77777777777777777777777766666666544 PP

>> Y11D7A.12c  CE20195	WBGene00012435	locus:flh-1	status:Confirmed	UniProt:D3NQA3	protein_id:CBK19487.1
   #    score  bias  c-Evalue  i-Evalue hmmfrom  hmm to    alifrom  ali to    envfrom  env to     acc
 ---   ------ ----- --------- --------- ------- -------    ------- -------    ------- -------    ----
   1 ?    6.7   3.7     0.019       2.2     742     910 ..     220     385 ..     160     438 .. 0.51

  Alignments for each domain:
  == domain 1    score: 6.7 bits;  conditional E-value: 0.019
  per-PA_FBpp0070455-aln 742 rqkkqqqqqaqtqkqqlqtqqqiqqqqlvqqsgnvqstvagdlwpplsvsvtsmqasaaaganssaasavpsasqvptlyyvpaaaa 828
                             +++k  +q a  + ++    qq++++q  qqs  ++s va+    + + +  s+++s   g+ s  +s+  ++  +++ +++ a+ +
              Y11D7A.12c 220 QRRKIRKQVADREAAAKRLVQQQEEEQQKQQS--ASSIVAARAAYAQAMQNGSIPTSS--GVASFLQST-SATAPMTSHSMLLAQMP 301
                             33333333333332222223333333333333..234556555555555555555555..333333332.22222444444444444 PP

  per-PA_FBpp0070455-aln 829 aataalnpvpitvpseaagvvynhtqlaeqqsllapptlsnalyyqplpapatldsdtrnlqPetskqpsaqsa.........pfqr 906
                              ++++ + + ++v+ e+  +++ +tq ++ +  l+ +t    + ++++p++  +ds++ + qP+ + + ++ ++          fq+
              Y11D7A.12c 302 FLNNIKTEMSNMVKNEQF-TPERYTQHMSPNLPLQTAT----IAPLIIPTEN-YDSPS-YRQPAIKRKATDLTNeehdlrrdpMFQP 381
                             444444444444443333.3333333333332333332....3333333322.33333.2244444444444433444444444444 PP

  per-PA_FBpp0070455-aln 907 tssq 910
                             t + 
              Y11D7A.12c 382 TFEL 385
                             4443 PP

>> C26E6.9b  CE01158	WBGene00004782	locus:set-2	status:Partially_confirmed	UniProt:Q18221	protein_id:CCD65735.1
   #    score  bias  c-Evalue  i-Evalue hmmfrom  hmm to    alifrom  ali to    envfrom  env to     acc
 ---   ------ ----- --------- --------- ------- -------    ------- -------    ------- -------    ----
   1 ?    6.7   9.5     0.019       2.2     835     993 ..      64     224 ..      10     401 .. 0.54

  Alignments for each domain:
  == domain 1    score: 6.7 bits;  conditional E-value: 0.019
  per-PA_FBpp0070455-aln 835 npvpitvpseaagvvynhtqlaeqqsllapptlsnalyyqplpapatldsdtrnlqPetskqpsaqsa.pfqrtssqatsvkaesgs 920
                             ++  +++  ++    y +++ + ++    ++   +a  + + p++++++s++  + P  +  +s++s+     ts   + + ++s s
                C26E6.9b  64 TLYNNQSFASSSRGFYRKQKPIPKSHPKHQEHHHHAKASVSTPVHSSSTSRNSSVAPTPQRTVSTSSSsSSAATSARVSEDESDSDS 150
                             222222222222222333333333333333333333333333333333333333444433333333321111111111111111111 PP

  per-PA_FBpp0070455-aln 921 a.lesiasasivknkafsesskkdltkkvlistvdvsscasdevsdkklesssseinkkvnkagtrrkkvvess 993
                                e ++++++v +++ ++  ++ ++++  +s++   +++s ++  ++ ++ss + ++  ++++ +rk +++s 
                C26E6.9b 151 TpGEVQRRKTSVLSNDKRRRRASFSSTSIQSSPERQRDVSSSSRTSSSSSTSSMKQEETADEKSRKRKLIMSSD 224
                             10112222222223333333233333333333333333333333332222222222222222222221122222 PP

>> Y43F8C.10a  CE39835	WBGene00012832	locus:dmd-3	DM DNA binding domain	status:Partially_confirmed	UniProt:Q9XWN9	protei
   #    score  bias  c-Evalue  i-Evalue hmmfrom  hmm to    alifrom  ali to    envfrom  env to     acc
 ---   ------ ----- --------- --------- ------- -------    ------- -------    ------- -------    ----
   1 ?    6.9   2.0     0.017       1.9     661     800 ..      71     212 ..      44     248 .. 0.66

  Alignments for each domain:
  == domain 1    score: 6.9 bits;  conditional E-value: 0.017
  per-PA_FBpp0070455-aln 661 kpv.tLTeeLLnkHNedMekvllkkhrearsvargtkknkkkaedkakkkegeakghgvkrgsSh..swegeakktikkkhlpkrqk 744
                             kp+ tLT +L +   ++Me+       e  + ++g++k   k++++  + +  a+   v r + h  +    +++  k +  ++rqk
              Y43F8C.10a  71 KPMtTLTMALTCSEEDQMECTS---QSETTNESSGEDKDDGKPKERRPNCQRCAQHSVVNRLKGHkrACPFRDCFCAKCQVVVERQK 154
                             44427**************975...44555556777776666666666566666666666655541156678999999999999877 PP

  per-PA_FBpp0070455-aln 745 kqqqq.qaqtqkqqlqtqqqiqqqqlvqqs.gnvqstvagdlwpplsvsvtsmqasaa 800
                               ++q + + ++++ +++ ++++++ +++s ++++ ++ ++ ++p+s + t+m+ + a
              Y43F8C.10a 155 LMADQiKLRRRQKREKNNLNSEREAPIAHSmTPSPIDTVTTTTTPTSETSTPMCLKCA 212
                             5444303444444444444444444444432788888888999999999999987654 PP

>> ZK637.15  CE40541	WBGene00014032	status:Predicted	UniProt:Q23556	protein_id:CAA77457.2
   #    score  bias  c-Evalue  i-Evalue hmmfrom  hmm to    alifrom  ali to    envfrom  env to     acc
 ---   ------ ----- --------- --------- ------- -------    ------- -------    ------- -------    ----
   1 ?    7.0   0.3     0.016       1.8     603     657 ..     118     172 ..      51     201 .. 0.80

  Alignments for each domain:
  == domain 1    score: 7.0 bits;  conditional E-value: 0.016
  per-PA_FBpp0070455-aln 603 snaqkgl.savgsggsggsgsaenlssesnaqmdsatktttntgttggtGtssGGg 657
                             s+ +k+  +++   +++ s+s + +ss+  ++ + +t t+  t+t +++ +ssGG 
                ZK637.15 118 SS-EKCAgETSPYTSASVSNSKKATSSSKFTKSEITTITELTTSTFKKSNNSSGGA 172
                             33.33330333344556677789999999999999999999999999999999986 PP

>> ZK637.12  CE39882	WBGene00014029	status:Confirmed	UniProt:P34658	protein_id:CAA77475.2
   #    score  bias  c-Evalue  i-Evalue hmmfrom  hmm to    alifrom  ali to    envfrom  env to     acc
 ---   ------ ----- --------- --------- ------- -------    ------- -------    ------- -------    ----
   1 ?    6.8   1.8     0.018       2.1     603     657 ..     118     172 ..      81     201 .. 0.77

  Alignments for each domain:
  == domain 1    score: 6.8 bits;  conditional E-value: 0.018
  per-PA_FBpp0070455-aln 603 snaqkgl.savgsggsggsgsaenlssesnaqmdsatktttntgttggtGtssGGg 657
                             s+ +k+  +++   +++ s+s + +ss+  ++ +++t t+  t+t +++ +ssGG 
                ZK637.12 118 SS-EKCAgETSPYTSASVSNSKKATSSSNFTKSETTTITELTTSTFKKSNNSSGGA 172
                             33.33330333345556777899999999999999999999999999999999996 PP

>> F46F11.5  CE10604	WBGene00006919	locus:vha-10	vacuolar ATPase G subunit	status:Confirmed	UniProt:P91303	protein_id:CC
   #    score  bias  c-Evalue  i-Evalue hmmfrom  hmm to    alifrom  ali to    envfrom  env to     acc
 ---   ------ ----- --------- --------- ------- -------    ------- -------    ------- -------    ----
   1 ?    6.9   2.3     0.017       1.9     730     809 ..      19      98 ..       2     115 .. 0.77

  Alignments for each domain:
  == domain 1    score: 6.9 bits;  conditional E-value: 0.017
  per-PA_FBpp0070455-aln 730 akktikkkhlpkrqkkqqqqqaqtqkqqlqtqqqiqqqqlvqqsgnvqstvagdlwpplsvsvtsmqasaaaganssaas 809
                             a+k+ + ++   ++ kq++q+aq+++++ ++q++ + ++  qq  +++ ++ ++  + +  ++ +m++s a++ ++ ++ 
                F46F11.5  19 AEKINEARKRKLQRTKQAKQEAQAEVEKYKQQREAEFKAFEQQYLGTKEDIESKIRRDTEDQISGMKQSVAGNKQAVIVR 98 
                             33333333333355678888999999999999999999999999999999*99999999999*99999999888877665 PP

>> F09B12.5  CE43088	WBGene00008609	Low-density lipoprotein receptor domain class A (2 domains)	status:Partially_confirm
   #    score  bias  c-Evalue  i-Evalue hmmfrom  hmm to    alifrom  ali to    envfrom  env to     acc
 ---   ------ ----- --------- --------- ------- -------    ------- -------    ------- -------    ----
   1 ?    6.6   8.0      0.02       2.3     764     929 ..     177     349 ..     109     360 .. 0.54

  Alignments for each domain:
  == domain 1    score: 6.6 bits;  conditional E-value: 0.02
  per-PA_FBpp0070455-aln 764 iqqqqlvqqsgnvqstvagdlwpplsvsvtsmqasaa....aganssaasavpsasqvptlyyvpaaaaaataalnpvpitvpseaa 846
                              ++++++++s ++++ v ++ + p+s+++t++++++      +++++++++v ++++   l  +  + +  +++++p+ + + s ++
                F09B12.5 177 NATTTTISNSLSTTTVVKSTTTLPISTTTTTTTTITPkhtnLTTTATTTKKVTTTERA-HLENILLTIPLKSTTQSPALTSS-SAKP 261
                             2333333444334444445555555555555555543111123333334444443333.33333334444444444444222.2222 PP

  per-PA_FBpp0070455-aln 847 gvvynhtqlaeqqsllapptlsnalyyqplpapatldsdtrn.......lqPetskqpsaqsapfqrtssqatsvkaesgsalesia 926
                             +++ + ++  +   ++ ++  +++l++   + p+t +++t++        qP+t++qp+   +  + + s+ t++ka+s+++  s a
                F09B12.5 262 TKPPTTSETSK--PTFPSTLPAYVLPMTTTSHPSTHTTTTQKviartfaSQPHTTSQPKIVVKLLNDSFSNSTTDKAKSTESSASRA 346
                             22222222222..12222222334444444444444444444666666666666666666665555555666656665555555555 PP

  per-PA_FBpp0070455-aln 927 sas 929
                             s+s
                F09B12.5 347 SVS 349
                             444 PP

>> F33A8.10  CE34840	WBGene00009356	status:Partially_confirmed	UniProt:Q7YTP4	protein_id:CAE17780.1
   #    score  bias  c-Evalue  i-Evalue hmmfrom  hmm to    alifrom  ali to    envfrom  env to     acc
 ---   ------ ----- --------- --------- ------- -------    ------- -------    ------- -------    ----
   1 ?    6.7   3.3      0.02       2.3     813    1013 ..      14     239 ..       9     260 .. 0.48

  Alignments for each domain:
  == domain 1    score: 6.7 bits;  conditional E-value: 0.02
  per-PA_FBpp0070455-aln  813 sasqvptlyyvpaaaaaataalnpvpit.vp..seaagvvynhtqlaeqqsllapptlsnalyyqplpapatldsdtrn...... 888 
                              + +++ ++y  p +  +    +n v++   p  ++++ +++++ + +++   ++++ ++n + +   +  ++   ++++      
                F33A8.10   14 IPTIICQSYTFPLSPNQPYPQYNNVYESrYPylQNQQIQMQPQMNNMNHIGGFNQARMQNPIHQRFSYN-PMARIQVQPlmqess 97  
                              555555666666555554444444333213300344444555444445455677777777776555444.335555555566678 PP

  per-PA_FBpp0070455-aln  889 .................................lqPetskqpsaqsa............pfqrtssqatsvkaesgsalesiasa 928 
                                                               l      qp++  +            +f    ++ t   ae+++++e+  ++
                F33A8.10   98 fsggritspvgasdyqvdqrvplpaapntpqqsL------QPTRIIPpflesasvgdqdKFYEIVQHPTWSGAEKNKKIEEFMKT 176 
                              8899999999999999999888886663333332......333333322222244444444444555555555555555555555 PP

  per-PA_FBpp0070455-aln  929 sivknkafsesskkdltkkvlistvdvsscasdevsdkklesssseinkkvnkagtrrkkvvessevsddldessesseqssflk 1013
                              ++ + +++++  ++d  +k l+++    + a  + s++                       ve+++++  +++  +++e+++ +k
                F33A8.10  177 MSDERQSMYTNYRRDVIDKDLEDKRRNVDRAVSQMSKE----------------------AVEEFQRVVRIMHDPSQPEKEKLKK 239 
                              55555555555454444444444444444444433333......................3334444444444444444443333 PP

>> T14G12.2  CE35769	WBGene00006454	locus:aex-4	synaptosomal associated protein 25A (SNAP-25A)	status:Confirmed	UniProt:
   #    score  bias  c-Evalue  i-Evalue hmmfrom  hmm to    alifrom  ali to    envfrom  env to     acc
 ---   ------ ----- --------- --------- ------- -------    ------- -------    ------- -------    ----
   1 ?    6.3   1.2     0.025       2.9     463     525 ..     120     186 ..     111     192 .. 0.84

  Alignments for each domain:
  == domain 1    score: 6.3 bits;  conditional E-value: 0.025
  per-PA_FBpp0070455-aln 463 lkeakiieeeilkllkeavakps....dvvkqevskrckdLasfmeelmdevakpelklnllneesd 525
                             ++e  ii+ee+l+ ++ ++ +++     +   + skr     +fm+ l  +  + el++nl++ ++ 
                T14G12.2 120 KRERDIIKEEVLEKMTSPKLRRKeesnMMMFTNSSKRRESTGDFMKRLTCDAIEDELERNLMQIDQG 186
                             67889***********9998888444445556779**************************998876 PP

>> W05E10.5b  CE45899	WBGene00012282	status:Partially_confirmed	protein_id:CCA65635.1
   #    score  bias  c-Evalue  i-Evalue hmmfrom  hmm to    alifrom  ali to    envfrom  env to     acc
 ---   ------ ----- --------- --------- ------- -------    ------- -------    ------- -------    ----
   1 ?    6.7   3.0      0.02       2.2     695     781 ..      16     102 ..       3     122 .. 0.73

  Alignments for each domain:
  == domain 1    score: 6.7 bits;  conditional E-value: 0.02
  per-PA_FBpp0070455-aln 695 tkknkkkaedkakkkegeakghgvkrgsShswegeakktikkkhlpkrqkkqqqqqaqtqkqqlqtqqqiqqqqlvqqsgnvqstva 781
                              k+n+ k  ++++++++++ ++ vk ++S      a++t+ k+   +++++q  +  + + +++  q + +++++ ++  ++q+++ 
               W05E10.5b  16 LKNNRLKDRTNNNNNNNKNDCKSVKTSKSFNASSMANHTMTKQYTEQNHNDQYYDVESRNGNRCLRQSKEENKKSRHEILETQTAMQ 102
                             445556666777778899999999999999998888888888877776777777777777788777777777666655545455444 PP

>> ZK795.2  CE40492	WBGene00014082	status:Confirmed	UniProt:O62520	protein_id:CAB05843.2
   #    score  bias  c-Evalue  i-Evalue hmmfrom  hmm to    alifrom  ali to    envfrom  env to     acc
 ---   ------ ----- --------- --------- ------- -------    ------- -------    ------- -------    ----
   1 ?    6.7   2.1     0.019       2.2     902     969 ..     186     282 ..     109     292 .] 0.50

  Alignments for each domain:
  == domain 1    score: 6.7 bits;  conditional E-value: 0.019
  per-PA_FBpp0070455-aln 902 a.............................pfqrtssqatsvkaesgsalesiasasivknkafsesskkdltkkvlistvdvssca 959
                                                           ++ + +++  + k+++ +++  + s++ vk++a ++s k+++++k+ +  ++++ + 
                 ZK795.2 186 RrilkaiialmglalcsllvimfmgslsryNEAKKQKELEQEKQKKHEQKTAEKSEKAVKPEASEKSVKSEKSEKPQKAGEKEPLID 272
                             344444444444444444444444444433222222222222333333333333344445555555555555555555444444443 PP

  per-PA_FBpp0070455-aln 960 sdevsdkkle 969
                             s ++s k+ +
                 ZK795.2 273 SSKKSEKSEK 282
                             3333333333 PP

>> C16C8.14  CE08225	WBGene00015852	status:Confirmed	UniProt:P91053	protein_id:CCD64704.1
   #    score  bias  c-Evalue  i-Evalue hmmfrom  hmm to    alifrom  ali to    envfrom  env to     acc
 ---   ------ ----- --------- --------- ------- -------    ------- -------    ------- -------    ----
   1 ?    6.7   1.9      0.02       2.3     455     521 ..      18      83 ..       4     185 .. 0.70

  Alignments for each domain:
  == domain 1    score: 6.7 bits;  conditional E-value: 0.02
  per-PA_FBpp0070455-aln 455 ktkisdevlkeakiieeeilkllkeavakps.dvvkqevskrckdLasfmeelmdevakpelklnlln 521
                               ki++e ++++  +e++  k+ +e  ++   +  k++ s++ +    f+e+lm e ++++ kln  +
                C16C8.14  18 TSKIQNEFKEKPGYVEDKLHKNTQEICQQILkKQGKSQKSQENQ--NAFIENLMSELKTAKSKLNETE 83 
                             45677777777777777777766666655431333333333333..3577777777777776666443 PP

>> Y55F3AM.12  CE22543	WBGene00021929	locus:dcap-1	status:Confirmed	UniProt:Q9N363	protein_id:CCD74070.1
   #    score  bias  c-Evalue  i-Evalue hmmfrom  hmm to    alifrom  ali to    envfrom  env to     acc
 ---   ------ ----- --------- --------- ------- -------    ------- -------    ------- -------    ----
   1 ?    6.6   1.5     0.021       2.4     799     896 ..     138     238 ..     103     320 .. 0.70

  Alignments for each domain:
  == domain 1    score: 6.6 bits;  conditional E-value: 0.021
  per-PA_FBpp0070455-aln 799 aaaganssaasavpsasqvptlyyvpaaaaaataalnpvpitvpseaag.vvynhtqlaeqqsllapptlsnalyyqp...lpapat 881
                             +++   ++aas++p as vp  +  paa a+a+++  ++p +v   +    ++n +q     ++++pp+l++ +  +p   ++a   
              Y55F3AM.12 138 TEQARAAKAASEAPQAS-VPAPTQAPAAPAQAPQMAPQAPPKVDLLQLIkSAQNPPQKSAATIEQMPPMLQKLMLKEPgaaMSADEL 223
                             33466788899999888.777788888888887776666666655554404455555666678899999999997665111333333 PP

  per-PA_FBpp0070455-aln 882 ldsdtrnlqPetskq 896
                             ++  ++  +P+ ++ 
              Y55F3AM.12 224 EKDLIKSAKPHRNHL 238
                             333344455555544 PP

>> Y53F4B.27b  CE38249	WBGene00013173	status:Partially_confirmed	UniProt:Q599F6	protein_id:CAI70419.1
   #    score  bias  c-Evalue  i-Evalue hmmfrom  hmm to    alifrom  ali to    envfrom  env to     acc
 ---   ------ ----- --------- --------- ------- -------    ------- -------    ------- -------    ----
   1 ?    6.6   2.6     0.021       2.4     706     861 ..      90     300 ..      17     384 .. 0.64

  Alignments for each domain:
  == domain 1    score: 6.6 bits;  conditional E-value: 0.021
  per-PA_FBpp0070455-aln 706 akkkegeakghgvkrgsShswegeakktikkkhlpkrqkkqqqqqaqtqkqqlqtqqqiqqqqlvqqs........gnvqstva... 781
                             + kk+++   ++ k  sS   e  a+k +k k++ k+q+++q+   + ++q  +   + +++q+v+ +        +          
              Y53F4B.27b  90 VTKKRTKHSKTRQKARSSVTLEKLAQKNQKMKEELKKQEDKQAYLKNVDQQIAKVVDEVNAKQVVASKasssakmvV------Pasp 170
                             22344444555556666666666666666666666655555554444444444444444555555544333333440......0344 PP

  per-PA_FBpp0070455-aln 782 .......................................................gdlwpplsvsvtsmqasaaaganssaasavps 813
                                                                                    +   ++ +v+  ++ ++ ++  +s   + +p+
              Y53F4B.27b 171 kppapvdpltdllgsefvdfldpnyesnddeeaaaeevdfdtkeskskiipattpS-PLKSGTVTGKPPVKIVETSKKSIDPNGLPI 256
                             44444444444444444444444444444444444444444445554555544322.233444555555566666677777777777 PP

  per-PA_FBpp0070455-aln 814 asqvptlyyvpaaaaaataalnpvpitvpseaagvvynhtqlaeqqsl 861
                             ++++ ++  +p     +    + + ++ ++ ++++v++++ +++ +s+
              Y53F4B.27b 257 HKKLKPVEHLPIRPIST----ESIVKFIQKGKPMQVQAQNGVFSLPSQ 300
                             77777777777444333....333334445555555555555555544 PP

>> F26H11.6  CE44432	WBGene00194892	status:Confirmed	UniProt:D2Y8W2	protein_id:CBI83233.1
   #    score  bias  c-Evalue  i-Evalue hmmfrom  hmm to    alifrom  ali to    envfrom  env to     acc
 ---   ------ ----- --------- --------- ------- -------    ------- -------    ------- -------    ----
   1 ?    6.4   0.2     0.024       2.8    1001    1074 ..     161     271 ..      82     275 .. 0.58

  Alignments for each domain:
  == domain 1    score: 6.4 bits;  conditional E-value: 0.024
  per-PA_FBpp0070455-aln 1001 essesseqssflktensse..................................kvrksvakrrkePpwledvclt.peliykyqi 1050
                              +s ++++q + +++++                                      +rk   k  ++P+++++v    + l y  q+
                F26H11.6  161 NSAFQPSQPTGFPDNQLLTikksssnqislsvevadkciqtedlvdlladdeyCMRKALRKMIENPSFIKAVAAAeNTLQYIPQA 245 
                              2222222222222222222344444445555555555777777777888888899****************987515699***** PP

  per-PA_FBpp0070455-aln 1051 nekslkevlksdlk..aLkkieqpiL 1074
                              +++ l++v +  ++  + ++++qp L
                F26H11.6  246 EQEGLEDVTEPPINdiFFDRFHQPQL 271 
                              ********998766225689999987 PP

>> Y105E8A.17b  CE41712	WBGene00013676	locus:ekl-4	status:Confirmed	UniProt:A8XQE0	protein_id:CAP16291.1
   #    score  bias  c-Evalue  i-Evalue hmmfrom  hmm to    alifrom  ali to    envfrom  env to     acc
 ---   ------ ----- --------- --------- ------- -------    ------- -------    ------- -------    ----
   1 ?    6.3   2.9     0.026         3     693     955 ..     206     473 ..     165     487 .. 0.53

  Alignments for each domain:
  == domain 1    score: 6.3 bits;  conditional E-value: 0.026
  per-PA_FBpp0070455-aln 693 rgtkknkkkaedkakkkegeakghgvkrgsShswegeakktikkkhlpkrqkkqqqqqaqtqkqqlqtqqqiqqqqlvqqsgnvqst 779
                             r+++ nk+ + + ++ +e+e+ +  ++r      e  +kk    ++l +    ++qq a+     +   ++ ++++   +++++ st
             Y105E8A.17b 206 RKEQLNKQWNRTAEQLQEEEDLTAELRRIELRKKE-REKKAHDLQKLIN---MSEQQPASPSAGGIGGAASAKRKNAFRTKAGSIST 288
                             33333444444444444444444444444444444.3333333333333...3334445555556666666666666666688999* PP

  per-PA_FBpp0070455-aln 780 vagdlwpplsvsvtsmqasaaaganssaa...savpsasqvptlyyvpaaaaaataalnpvpitvpseaagvvynhtqlaeqqslla 863
                             +a++  +pl +svt+   s  +  ++++     ++p+     +l+ + +   ++++ +npv+   p++++ +   ++q++   ++l+
             Y105E8A.17b 289 TATTFFNPLDISVTALRFSEFKSSGAHFRcqeMKLPTNIGQKKLKNIEVVLEKCKMEMNPVAS-EPIMKTYNDF-RSQIMLA-QELK 372
                             *********999999887776666665441113466666666777777777777777777773.4444443322.2333333.2567 PP

  per-PA_FBpp0070455-aln 864 pptlsnalyyqplpapatldsdtrnlqPetskqpsaqsa........pfqr.tssqatsvkaesgsalesiasasivknkafsessk 941
                             +++ +  +  +++++ ++++ +   ++P+    +  ++         + q+ t+   ts + +s ++l   + as  k k + +++ 
             Y105E8A.17b 373 SAMQTAEFELESIRTRMQENGKDFDIEPRFRISQLPEGGidddfiggKGQPaTNRRITSYIDASSKDLTAFQIAS-RKRKTIATTPT 458
                             777777788888888888877777788887766666554456555552222022233333333333333322222.33333322222 PP

  per-PA_FBpp0070455-aln 942 kdl.tkkvlistvdv 955
                              +  t+++  s  + 
             Y105E8A.17b 459 ITTtTSSSFVSSSNS 473
                             222022222222222 PP

>> Y43C5A.4  CE19153	WBGene00012784	status:Partially_confirmed	UniProt:Q9XXF0	protein_id:CAA19504.1
   #    score  bias  c-Evalue  i-Evalue hmmfrom  hmm to    alifrom  ali to    envfrom  env to     acc
 ---   ------ ----- --------- --------- ------- -------    ------- -------    ------- -------    ----
   1 ?    6.4   9.3     0.023       2.7      68     162 ..      42     135 ..      32     210 .. 0.61

  Alignments for each domain:
  == domain 1    score: 6.4 bits;  conditional E-value: 0.023
  per-PA_FBpp0070455-aln  68 rtKdkerkkkksktseqsgtvaattenqsiaevskeeeaeaagaelesvevvaaaapaqiiveknpedqqelvqktqpldkellqsd 154
                             + K k++kk+ s++ ++ +  +a +++++  e+ + +ea+ +  +++++e  ++   a++   k++  ++++++kt++ d    +++
                Y43C5A.4  42 KPKGKKKKKLSSSHEKKRSENKARNNKKKPVELDTTDEAKSTV-NEDEKEKSSKRPTAKSKKSKKATGSKKKNKKTKKPDGSEKKTQ 127
                             3333333333333333333333333333333344444444444.3444445555555555555555555555555554444444444 PP

  per-PA_FBpp0070455-aln 155 qqpqaeqq 162
                             +q++ ++ 
                Y43C5A.4 128 TQTEDQKA 135
                             44444432 PP

>> F44F4.15  CE44320	WBGene00194850	status:Partially_confirmed	UniProt:D1MN67	protein_id:CBI63217.1
   #    score  bias  c-Evalue  i-Evalue hmmfrom  hmm to    alifrom  ali to    envfrom  env to     acc
 ---   ------ ----- --------- --------- ------- -------    ------- -------    ------- -------    ----
   1 ?    6.8   0.2     0.018       2.1     613     652 ..      86     129 ..      29     136 .] 0.63

  Alignments for each domain:
  == domain 1    score: 6.8 bits;  conditional E-value: 0.018
  per-PA_FBpp0070455-aln 613 gsggsggsgsaenls....sesnaqmdsatktttntgttggtGt 652
                             g+g+s      +n +    +e+   ++s+++t t+t t++gtGt
                F44F4.15  86 GEGSSYRRSVYTNPEtgarTETTGATESTACTGTGTETETGTGT 129
                             45555444444444400004555555555555555555555554 PP

>> C01G5.3  CE06749	WBGene00015305	status:Partially_confirmed	UniProt:Q17565	protein_id:CCD62444.1
   #    score  bias  c-Evalue  i-Evalue hmmfrom  hmm to    alifrom  ali to    envfrom  env to     acc
 ---   ------ ----- --------- --------- ------- -------    ------- -------    ------- -------    ----
   1 ?    6.1   4.5     0.029       3.3     689     931 ..      11     421 ..       3     446 .. 0.65

  Alignments for each domain:
  == domain 1    score: 6.1 bits;  conditional E-value: 0.029
  per-PA_FBpp0070455-aln 689 rsvargtkknkkkaedkakkkegeakghgvkrgsShswegeakkti.kkkhlpkrqkkqqqqqaqtqkqqlqtqqqiqqqqlvqqs. 773
                             r++ +++ k+kk+ + + kk ++++kg +     S  + +++k+ + +  +++++ kk+++++ +t+  + q++ + +  + vq s 
                 C01G5.3  11 RKTQKKNSKQKKRSKPNDKKPRQKSKGSRTPTDVSVGTPEKDKNLKdEGGKKVEKMKKKKKDDSRTEDFREQQEDAVKDDEDVQPSk 97 
                             333333333344444444445666666666666666666555544303345555667777777777777777777777777777778 PP

  per-PA_FBpp0070455-aln 774 ....................................................................................... 773
                                                                                                                    
                 C01G5.3  98 gliptrfdqdmnlevtsrdvdetevervfrmftaekknatritapidekskllmdrmpakkpypskynkdnglflvderssfftktp 184
                             888989999999999999999999999999999999999999999999999999999999999999999999999999999999999 PP

  per-PA_FBpp0070455-aln 774 .....................gnvqstva..gdlwpplsvsvtsmqasaaaganssaasavpsasqvptlyyvpaaaaaataalnpv 837
                                                  +  ++tv+  ++ + p     ++++   ++   ss+a+a+ + s+ + ly     + ++ ++ n  
                 C01G5.3 185 dtkkipqgsadtydqyrkladVRKMTTVNvlNEDGIP----FWAVNPEPNEEELSSTAPAISIGSEHLELYRHK--QITLHTIKNTK 265
                             9999888888888888888775555566522333333....444444444455677888888888777776655..66666777777 PP

  per-PA_FBpp0070455-aln 838 pitvpseaagvvynhtqlaeqqsllapptlsnalyyqplpapatldsdtrn.................................... 888
                                  +++ +++ ++ +++ ++ l  ++t+ + + +q + +++  +s++ +                                    
                 C01G5.3 266 LVLNEIQPLSEMMKRDDIHFTPELVFSNTIRSLINSQRMDGETRKESKLDEnrksdrlkiedkkpeeyvylkaskkklytmsisvdv 352
                             77788899999999999999999999*************999999999987888999999995555555555555555555555554 PP

  per-PA_FBpp0070455-aln 889 ...................lqPetskqpsaqsa...................pfqrtssqatsvkaesgsalesiasasiv 931
                                                +            +                   p   +++++++++ e+ + +++  + ++v
                 C01G5.3 353 kprlfqeslfkfpeiiissI------------KlestkfvkdekvgiiesptPKADPAENTPTQAVEPINIEKEVNESEVV 421
                             44444444444444444430............0333333333333444443333333333333333333333333333333 PP

>> T23B12.7  CE14038	WBGene00001040	locus:dnj-22	status:Confirmed	UniProt:O17002	protein_id:CCD72919.1
   #    score  bias  c-Evalue  i-Evalue hmmfrom  hmm to    alifrom  ali to    envfrom  env to     acc
 ---   ------ ----- --------- --------- ------- -------    ------- -------    ------- -------    ----
   1 ?    6.4   3.5     0.025       2.8     680     774 ..      78     177 ..      70     288 .. 0.62

  Alignments for each domain:
  == domain 1    score: 6.4 bits;  conditional E-value: 0.025
  per-PA_FBpp0070455-aln 680 vllkkhrearsvargtkknkkkaedkakkkegeakghgvkrgsShswegeakktikkkhlpkrqkkqqqqqaqtqkqqlqtqqqiqq 766
                              + + h  +r+ a  + k+kk  ed +k  ++++ ++g kr+   s+   a ++ kkk+  +r+ k++ ++ + q ++  +++  q+
                T23B12.7  78 RMAQEHHSKRM-AEADGKRKKLIEDLEK--REKEFSNGGKRSADGSTPMTAAQQAKKKKTDQRNFKEEIEAIRRQLEKEVNEEVKQK 161
                             58899999997.6666665666666655..778888999999988888888777777776664444444344444444444444444 PP

  per-PA_FBpp0070455-aln 767 qqlvqqs........g 774
                              +l+++          
                T23B12.7 162 ATLMKTErekhqksqE 177
                             4444444333333330 PP

>> F42A9.7  CE25889	WBGene00018336	status:Partially_confirmed	UniProt:Q95ZT8	protein_id:CCD67659.1
   #    score  bias  c-Evalue  i-Evalue hmmfrom  hmm to    alifrom  ali to    envfrom  env to     acc
 ---   ------ ----- --------- --------- ------- -------    ------- -------    ------- -------    ----
   1 ?    6.3   9.3     0.026       2.9      26     136 ..      39     231 ..      17     262 .. 0.44

  Alignments for each domain:
  == domain 1    score: 6.3 bits;  conditional E-value: 0.026
  per-PA_FBpp0070455-aln  26 qsqrSg.sSksrhsgsnsSgsSGYgGkastqassaelsqapakrtKdkerkkkksktseqsgtvaa....ttenqsiaevskeeeae 107
                             +s++S+  S+ r+  s +S  SG   + s +  s+  s++ +k+t  k++k  +s+ s++s ++++     ++ ++ a +  +++a 
                 F42A9.7  39 KSRKSSrRSRRRNGRSRKSSRSGKSSRSSKSGRSS-KSSNSTKTTGSKSSKSSRSQRSNKSNKMVTnpkgFSDRKIRAAILADQKAA 124
                             22222102222222233333333333333333322.222233333344444443333333333322333323333333333333333 PP

  per-PA_FBpp0070455-aln 108 aagaelesvevvaaaapaqiiveknped........................................................... 135
                             a +  ++s+++ + ++  ++++ +n ++                                                           
                 F42A9.7 125 ADA--VKSQKLSSNNSSEKQLNAHNDNKisyvnvrviphelifppiggmkhvrvknstgkpiaymakcsdnilfrinpvygiidtdr 209
                             333..2333333333333333333333355555555555566666665555555555555555555555555555555555555555 PP

  per-PA_FBpp0070455-aln 136 .....................q 136
                                                  +
                 F42A9.7 210 daqinilrengaakhdklvivT 231
                             5555555555444444444433 PP

>> F48C1.5  CE10740	WBGene00018598	status:Confirmed	UniProt:O01571	protein_id:CCD62472.1
   #    score  bias  c-Evalue  i-Evalue hmmfrom  hmm to    alifrom  ali to    envfrom  env to     acc
 ---   ------ ----- --------- --------- ------- -------    ------- -------    ------- -------    ----
   1 ?    6.2   3.0     0.027       3.1     703     754 ..      71     122 ..      58     124 .] 0.79

  Alignments for each domain:
  == domain 1    score: 6.2 bits;  conditional E-value: 0.027
  per-PA_FBpp0070455-aln 703 edkakkkegeakghgvkrgsShswegeakktikkkhlpkrqkkqqqqqaqtq 754
                             ++++ kk+   ++ gvkr  S+s  +++ +  +++  +++q+++ ++q ++q
                 F48C1.5  71 PKETTKKRRAGEAGGVKREHSTSESDDQLEDANQPSTSSQQSSSRKKQRNQQ 122
                             44455588899999*************9999999999998887777666554 PP

>> T19B10.4b  CE16415	WBGene00004152	locus:pqn-70	status:Confirmed	UniProt:Q22558	protein_id:CAA98546.1
   #    score  bias  c-Evalue  i-Evalue hmmfrom  hmm to    alifrom  ali to    envfrom  env to     acc
 ---   ------ ----- --------- --------- ------- -------    ------- -------    ------- -------    ----
   1 ?    6.5   0.7     0.022       2.5     714     768 ..      11      64 ..       2     105 .. 0.51

  Alignments for each domain:
  == domain 1    score: 6.5 bits;  conditional E-value: 0.022
  per-PA_FBpp0070455-aln 714 kghgvkrgsShswege.akktik.kkhlpkrqkkqqqqqaqtqkqqlqtqqqiqqqq 768
                             +g+ +kr+  + ++++ a + ++ +k++ ++++k+   + +++  + ++++q +q  
               T19B10.4b  11 NGKPIKRQPTTNNNNKkAGNNSNnQKKGNNQNNKN---NKNQNGGNRNQNRQHHQPP 64 
                             44445544333332220222222022222222222...2222222222233333333 PP

>> R12C12.2  CE02847	WBGene00004306	locus:ran-5	status:Confirmed	UniProt:Q21961	protein_id:CCD72320.1
   #    score  bias  c-Evalue  i-Evalue hmmfrom  hmm to    alifrom  ali to    envfrom  env to     acc
 ---   ------ ----- --------- --------- ------- -------    ------- -------    ------- -------    ----
   1 ?    6.2   2.2     0.028       3.2      40     160 ..      80     318 ..      71     338 .. 0.67

  Alignments for each domain:
  == domain 1    score: 6.2 bits;  conditional E-value: 0.028
  per-PA_FBpp0070455-aln  40 snsSgsSGY.gGkastqassaelsqapakrtKdkerkkkksktseqsgtvaattenqsiaevskeeeaeaagaelesvevvaaaapa 125
                              n+ g+S   gG    ++ ++el q++ k++ dk+  k  +k++eq +    + +++++++  +  + e ++ e++    +  +ap+
                R12C12.2  80 VNKEGDSTKpGGSDEKTMTATELFQNAVKKDDDKNGAKNFRKEAEQEA----ERAKEAEKQHAGTSSVEITTGEENDT--NIFQAPC 160
                             555555554156666666669******************999999999....44444444555555666666655555..4556677 PP

  per-PA_FBpp0070455-aln 126 qiiveknped............................................................................. 135
                             +i   ++ ++                                                                             
                R12C12.2 161 KIWAFDKLKNaysekgvcnlrinkrvenglthhrivartssgtlrviinskifsdmllervdkririsamgpeisgvqifllkigft 247
                             777777776667777888888888888888888888888888888888888888888888888888888888888888888888888 PP

  per-PA_FBpp0070455-aln 136 ..............................................qqelvqktqpldkellqsdqqpqae 160
                                                                           ++e + ++++ d+  +  ++ ++ e
                R12C12.2 248 ktetipdsdifynimsdllklekgensrkrkadcdlnastvkikdgKEEEEGDQDQVDEGFVIVNKPTEDE 318
                             88888888888888777776666666666666666666666655555555555555555555555555544 PP

>> C05D10.2a  CE29020	WBGene00015478	status:Confirmed	UniProt:Q11179	protein_id:CCD63173.1
   #    score  bias  c-Evalue  i-Evalue hmmfrom  hmm to    alifrom  ali to    envfrom  env to     acc
 ---   ------ ----- --------- --------- ------- -------    ------- -------    ------- -------    ----
   1 ?    6.1   0.2     0.029       3.3     802     981 ..     251     430 ..     194     461 .. 0.58

  Alignments for each domain:
  == domain 1    score: 6.1 bits;  conditional E-value: 0.029
  per-PA_FBpp0070455-aln 802 ganssaasavpsasqvptlyyvpaaaaaataalnpvpitvpseaagvvynhtqlaeqqsll.apptlsnalyyqplpapatldsdtr 887
                                +s+++++p  ++ p   ++  +++aa  +++   i++p++  +v +   + + +q+++ +++++ n   y+plp + +l+ d  
               C05D10.2a 251 HYAASVLEKMPQRPRKPLDLIITQSQTAAIDMVQRLLIFAPQKRLTVEQCLVHPYVVQFHNpSEEPVLNYEVYPPLPDHIQLSIDDY 337
                             346788888999999999999999999999999999999999887776654444433333313344455555678888888877763 PP

  per-PA_FBpp0070455-aln 888 nlqPetskqpsaqsapfqrtssqatsvkaesgsalesiasa..sivknkafsesskkdltkkvlistvdvsscasdevsdkklesss 972
                               + + ++  ++++a f+r ++++     e +s+  +ia+a  s +     +  ++ ++ +k ++s +d ss ++ e+  +  + +s
               C05D10.2a 338 --RDRLYEMIDEKKASFKRIQHEKIRPYGEDKSR-APIAQAecSDTDYDTARSLQRTTSMDKNNSSSHDSSSGTLRERAASAESRTS 421
                             ..35566666666665555444444333333222.2222220022222233333333333344444444444444444333333333 PP

  per-PA_FBpp0070455-aln 973 seinkkvnk 981
                                n ++ +
               C05D10.2a 422 KDSNGEMRN 430
                             333333322 PP

>> ZK993.1  CE23489	WBGene00022837	locus:ceh-45	homeobox protein	status:Confirmed	UniProt:Q9N4L2	protein_id:CCD73241.1
   #    score  bias  c-Evalue  i-Evalue hmmfrom  hmm to    alifrom  ali to    envfrom  env to     acc
 ---   ------ ----- --------- --------- ------- -------    ------- -------    ------- -------    ----
   1 ?    6.2   1.8     0.027       3.1     860    1017 ..       6     221 ..       1     227 [. 0.48

  Alignments for each domain:
  == domain 1    score: 6.2 bits;  conditional E-value: 0.027
  per-PA_FBpp0070455-aln  860 sllapptlsnalyyqplpapatldsdtrn........................................................ 888 
                              +l++p+t+ + + +++++  ++++s+++                                                         
                 ZK993.1    6 FLMTPETMNKLVTPNSASISSSSSSPSTStsfsidtllsnplagipqlhnfqdpfgavgaaaaasalpwqfhpanypffsmlcgp 90  
                              5566677777666666666666666555566777777777777777777777777777777777777777777777777777777 PP

  per-PA_FBpp0070455-aln  889 .lqPetskqpsaqsapfqrtssqatsvkaesgsalesiasasi.....vknkafsesskkdltkkvlistvdvsscasdevsdkk 967 
                               + P +  + ++q+   +r   + t   +e+ + le+  s++      + ++   ++s k++  +v  ++    +  + +++d++
                 ZK993.1   91 lMPPFM-APYHHQHYASRRKRRHRTIFSEEQLNILETTFSTTHypdatTREELAVQCSLKEERVEVWFKNRRAKERKQ-KKDDSR 173 
                              522222.22222222223333333333333333333333333200000233344444455555555555444333322.222232 PP

  per-PA_FBpp0070455-aln  968 lesssseinkkvnkagtrrkkvvessevsddldessesseqssflktens 1017
                               +s+ s+ + ++++ ++ ++kv + +   ++  + ++s+e +++lkt +s
                 ZK993.1  174 -TSKHSGDDSECDESDEDTRKVKRIKRENSS-GKETSSPESKASLKTSHS 221 
                              .233334444455544444444443333333.333445555555555554 PP

>> B0412.1b  CE33550	WBGene00000895	locus:dac-1	status:Partially_confirmed	UniProt:Q86GT3	protein_id:CCD61865.1
   #    score  bias  c-Evalue  i-Evalue hmmfrom  hmm to    alifrom  ali to    envfrom  env to     acc
 ---   ------ ----- --------- --------- ------- -------    ------- -------    ------- -------    ----
   1 ?    5.9   6.8     0.034       3.9       2     110 ..     179     280 ..     178     314 .. 0.68

  Alignments for each domain:
  == domain 1    score: 5.9 bits;  conditional E-value: 0.034
  per-PA_FBpp0070455-aln   2 lesedstentkvsDsaysnsCsnsqsqrSgsSksrhsgsnsSgsSGYgGkastqass.aelsqapakrtKdkerkkkksktseqsgt 87 
                             + +eds+ nt vsD + sns s s s   gsS s  ++ + S           +  s  el+++  k++++   k + + ++ + + 
                B0412.1b 179 MRKEDSSPNTSVSDRGGSNSNSLSMSMEAGSSSSSGKNDEASMM--------NKVMSlIELASQQFKHEREELWKERSEIQVLRESF 257
                             7899****************************776666666654........34444456666666666666666666666666665 PP

  per-PA_FBpp0070455-aln  88 vaattenqsiaevskeeeaeaag 110
                              + ++e++ +++  + +++++++
                B0412.1b 258 HKIVQEERDLRKKLETQNKKCTA 280
                             56666666555555555555554 PP

>> C30G12.1  CE29685	WBGene00016273	status:Partially_confirmed	UniProt:Q09255	protein_id:CCD66256.1
   #    score  bias  c-Evalue  i-Evalue hmmfrom  hmm to    alifrom  ali to    envfrom  env to     acc
 ---   ------ ----- --------- --------- ------- -------    ------- -------    ------- -------    ----
   1 ?    6.2   3.6     0.027         3     737     885 ..     269     417 ..     154     466 .. 0.75

  Alignments for each domain:
  == domain 1    score: 6.2 bits;  conditional E-value: 0.027
  per-PA_FBpp0070455-aln 737 khlpkrqkkqqqqqaqtqkqqlqtqqqiqqqqlvqqsgnvqstvagdlwpp..lsvsvtsmqasaa..aganssaasavpsasqvpt 819
                             + +   ++k ++++   ++ +++t+ qi +++++ ++  +++++ ++ ++p  +s ++ +++++++  +  ++++ +++psas+++ 
                C30G12.1 269 PRK---SQKPEKKKEVFNVFTTKTNPQITTTTMTTTT-RTSTAIPTTTTTPrqISLQTIPFSTTTRqpNFDKTKTPATMPSASSSSL 351
                             222...3333333445555555555555555444444.3344444444333115666666666665434456777788899998888 PP

  per-PA_FBpp0070455-aln 820 lyyvpaaaaaataalnpvpitvpseaagvvynhtqlaeqqsllapptlsnalyyqplpapatldsd 885
                             +++  +  + + + ++ + ++  ++ +   ++   + ++ ++ +p +l  +l+++++p p+  +++
                C30G12.1 352 SSIQTVVDPIILKLISKALEKNEMIDEYSLKQALSMRNVATTTTPLPLRFILPTPAAPNPFLPSTR 417
                             888888899999999999999999999999999999999999999999999999998888865555 PP

>> R05G6.1  CE07414	WBGene00019896	status:Partially_confirmed	UniProt:Q21760	protein_id:CCD71553.1
   #    score  bias  c-Evalue  i-Evalue hmmfrom  hmm to    alifrom  ali to    envfrom  env to     acc
 ---   ------ ----- --------- --------- ------- -------    ------- -------    ------- -------    ----
   1 ?    6.2   1.0     0.028       3.2     725     795 ..      35      98 ..      13     183 .. 0.56

  Alignments for each domain:
  == domain 1    score: 6.2 bits;  conditional E-value: 0.028
  per-PA_FBpp0070455-aln 725 swegeakktikkkhlpkrqkkqqqqqaqtqkqqlqtqqqiqqqqlvqqsgnvqstvagdlwpplsvsvtsm 795
                             s++  a+k  k+ +  ++++k+++q+a ++ ++ ++ +    + + + +    ++++  + + +s+ + ++
                 R05G6.1  35 STT--AEKEAKRAKRESKKQKEKNQKAAEKSNNAPDGMTNTGRRTSSVT----AQIS-RQARRFSTAIAPT 98 
                             111..11111211111112222222222222222222222222222222....2222.3334444444433 PP

>> C45G9.9  CE01860	WBGene00016680	status:Partially_confirmed	UniProt:Q09507	protein_id:CCD67397.1
   #    score  bias  c-Evalue  i-Evalue hmmfrom  hmm to    alifrom  ali to    envfrom  env to     acc
 ---   ------ ----- --------- --------- ------- -------    ------- -------    ------- -------    ----
   1 ?    6.3   7.5     0.027         3     695     830 ..      22     187 ..       9     277 .. 0.60

  Alignments for each domain:
  == domain 1    score: 6.3 bits;  conditional E-value: 0.027
  per-PA_FBpp0070455-aln 695 tkknkkkaedkakkkegeakghgvkrgsShswegeakktikkkhlpkrqkkqqqqqaqtqkqqlqtqqqiqqqqlvqqsgnvqstva 781
                             ++k+k+k+  + k+ ++ +  +g++   ++  + + +k++ k+++ +  kk+ + +a ++    +  +   qq+  + + + qs + 
                 C45G9.9  22 SDKSKTKPRRSSKTSKKRKSKKGLFGCCAKKRKTKRSKKSAKRTKRSAPKKAPK-KAPMKAPSKPAAKLVPQQAQASLQKPIQSGIV 107
                             455566666666666666666666666666555555555444444443333333.33333333333333333322222223333333 PP

  per-PA_FBpp0070455-aln 782 ..............................gdlwpplsvsvtsmqasaaaganssaasa.vpsasqvptlyyvpaaaaaa 830
                                                           ++l +p svs t++ +sa++g++ ++++a + + + +  ++ +p   +  
                 C45G9.9 108 dadatvktvvprpptpipptgvkpepaprsEPLYQPRSVSSTTPRTSATTGTTEQMVTApATLPPPSAESKHLPQDPPGD 187
                             33444446666777777777778888888899***********9999976655555443122234444455555444433 PP

>> T08B2.11  CE13439	WBGene00020349	status:Confirmed	UniProt:Q9GYS6	protein_id:CCD67617.1
   #    score  bias  c-Evalue  i-Evalue hmmfrom  hmm to    alifrom  ali to    envfrom  env to     acc
 ---   ------ ----- --------- --------- ------- -------    ------- -------    ------- -------    ----
   1 ?    6.4   3.5     0.023       2.7     698     819 ..      84     198 ..      14     374 .. 0.69

  Alignments for each domain:
  == domain 1    score: 6.4 bits;  conditional E-value: 0.023
  per-PA_FBpp0070455-aln 698 nkkkaedkakkkegeakghgvkrgs.Shswegeakktikkkhlpkrqkkqqqqqaqtqkqqlqtqqqiqqqqlvqqsgnvqstvagd 783
                             ++k+++ ++k++e+ + +h+ k++s S s eg   kt+  ++ pk   +q+++++++ k+q+  + + +++   +++  ++++++ d
                T08B2.11  84 RRKEKSIEKKEHEQPKTTHRKKKSSlSASLEG---KTSGENEAPK--AEQKKSSTESGKKQVDLNSDGSKEPPEEEK--NKQKLNKD 163
                             22233333333444444444443332444442...3333333343..333333444444444444444444444444..33444444 PP

  per-PA_FBpp0070455-aln 784 lwpplsvsvtsmqasaaaganssaasavpsasqvpt 819
                             l + +  ++    +s  + a+ + ++ +p +sq+  
                T08B2.11 164 LAKHFFKHIQESHKSR-KKADDRRIEVMPESSQLNV 198
                             4444444444433333.3444444444444444332 PP

>> Y73B6BR.1b  CE42205	WBGene00004169	locus:pqn-89	status:Confirmed	UniProt:Q86DD5	protein_id:CCD62457.1
   #    score  bias  c-Evalue  i-Evalue hmmfrom  hmm to    alifrom  ali to    envfrom  env to     acc
 ---   ------ ----- --------- --------- ------- -------    ------- -------    ------- -------    ----
   1 ?    5.6   5.8     0.041       4.7     732     966 ..      25     108 ..      11     206 .. 0.55

  Alignments for each domain:
  == domain 1    score: 5.6 bits;  conditional E-value: 0.041
  per-PA_FBpp0070455-aln 732 ktikkkhlpkrqkkqqqqqaqtqkqqlqtqqqiqqqqlvqqsgnvqstvagdlwpplsvsvtsmqasaaaganssaasavpsasqvp 818
                             ++ +++++p  q++q  qq+q+q+q+ +++ ++++++ + +++++  + +++ w + + +                           
              Y73B6BR.1b  25 QVNSQNQNPY-QQQQYGQQTQNQQQNRNQNTNTNTNTGYGTQSQNYGNANSNSWGSAAAN--------------------------- 83 
                             2334444444.3333333444444444444444444444444333333344444444433........................... PP

  per-PA_FBpp0070455-aln 819 tlyyvpaaaaaataalnpvpitvpseaagvvynhtqlaeqqsllapptlsnalyyqplpapatldsdtrnlqPetskqpsaqsapfq 905
                                                                                                                    
              Y73B6BR.1b   - ---------------------------------------------------------------------------------------   -
                             ....................................................................................... PP

  per-PA_FBpp0070455-aln 906 rtssqatsvkaesgsalesiasasivknkafsesskkdltkkvlistvdvsscasdevsdk 966
                                                                  ++t ++ +++ +  +  ++++ ++
              Y73B6BR.1b  84 ------------------------------------VANTLQTGYQNIQNRGLFNNQSPFG 108
                             ....................................3333333333333333333333333 PP

>> T02C5.5d  CE34591	WBGene00006742	locus:unc-2	status:Confirmed	UniProt:Q7YZH2	protein_id:CCD74387.1
   #    score  bias  c-Evalue  i-Evalue hmmfrom  hmm to    alifrom  ali to    envfrom  env to     acc
 ---   ------ ----- --------- --------- ------- -------    ------- -------    ------- -------    ----
   1 ?    6.0  10.4     0.033       3.7     703     888 ..      25     216 ..      12     277 .. 0.54

  Alignments for each domain:
  == domain 1    score: 6.0 bits;  conditional E-value: 0.033
  per-PA_FBpp0070455-aln 703 edkakkkegeakghgvkrgsShswegeakktikkkhlpkrqkkqqqqqaqtqkqqlqtqqqiqqqqlvqqs...gnvqstva..... 781
                             + +  +++ + +   ++r+  + +e   +    + h+ ++q++q ++q ++q+ q ++++  q+++ +++s   +   s+va     
                T02C5.5d  25 PSSRSEYQMSIRDPIIRRNRYNTMEHSRSSHDPQYHQDQQQQQQPHHQQHSQHLQHSHHKTYQNHNQYSRSpiyS-DDSSVAesyrr 110
                             555555555555555666666666644444444444444333333333333333333444444444444444431.23444466666 PP

  per-PA_FBpp0070455-aln 782 gdlwpplsvsvtsmqasaa.aganssaasavpsasqvptlyyvpaaaaaataalnpvpitvpseaagvvynhtqlaeqqs.llappt 866
                             + + +    s++   +  +    ++  a ++p++s++pt y  + +   +++ ln+++      +   +  h++ ++  s +++ ++
                T02C5.5d 111 EREFRRYQDSTPQDVSEDDdPMPTAVRARRLPLISTMPTHYESAYQPSSYNQHLNDSYGLGTGYQRDYHTSHSHSHHPTSqQQQHQP 197
                             333333333333222222224456677889999999999999999999999999999988888888777777777764430333444 PP

  per-PA_FBpp0070455-aln 867 lsnalyyqplpapatldsdtrn 888
                             ++++    pl +p +++s +++
                T02C5.5d 198 MYST---SPLISPRSSHSYYTP 216
                             5544...344444444444433 PP

>> Y53F4B.27a  CE37435	WBGene00013173	status:Partially_confirmed	UniProt:Q9NA93	protein_id:CAB61101.3
   #    score  bias  c-Evalue  i-Evalue hmmfrom  hmm to    alifrom  ali to    envfrom  env to     acc
 ---   ------ ----- --------- --------- ------- -------    ------- -------    ------- -------    ----
   1 ?    5.9   2.6     0.034       3.9     707     859 ..     199     406 ..     105     482 .. 0.62

  Alignments for each domain:
  == domain 1    score: 5.9 bits;  conditional E-value: 0.034
  per-PA_FBpp0070455-aln 707 kkkegeakghgvkrgsShswegeakktikkkhlpkrqkkqqqqqaqtqkqqlqtqqqiqqqqlvqqs........gnvqstva.... 781
                              kk+++   ++ k  sS   e  a+k +k k++ k+q+++q+   + ++q  +   + +++q+v+ +        +           
              Y53F4B.27a 199 TKKRTKHSKTRQKARSSVTLEKLAQKNQKMKEELKKQEDKQAYLKNVDQQIAKVVDEVNAKQVVASKasssakmvV------Paspk 279
                             2234444445555556666666666666666666545444443333333333334444444444444333333330......03333 PP

  per-PA_FBpp0070455-aln 782 ......................................................gdlwpplsvsvtsmqasaaaganssaasavpsa 814
                                                                                   +   ++ +v+  ++ ++ ++  +s   + +p++
              Y53F4B.27a 280 ppapvdpltdllgsefvdfldpnyesnddeeaaaeevdfdtkeskskiipattpS-PLKSGTVTGKPPVKIVETSKKSIDPNGLPIH 365
                             3333333333333333333333333333333344444444444444444443322.2233344444555555566666666666777 PP

  per-PA_FBpp0070455-aln 815 sqvptlyyvpaaaaaataalnpvpitvpseaagvvynhtqlaeqq 859
                             +++ ++  +p     +    + + ++ ++ ++++v++++ +++ +
              Y53F4B.27a 366 KKLKPVEHLPIRPIST----ESIVKFIQKGKPMQVQAQNGVFSLP 406
                             6666666666433333....2333334444555555555555554 PP

>> T13C2.7  CE39407	WBGene00020482	status:Partially_confirmed	UniProt:Q7JP79	protein_id:CCD70329.1
   #    score  bias  c-Evalue  i-Evalue hmmfrom  hmm to    alifrom  ali to    envfrom  env to     acc
 ---   ------ ----- --------- --------- ------- -------    ------- -------    ------- -------    ----
   1 ?    5.7   2.7     0.038       4.3     691     838 ..     100     266 ..      82     278 .. 0.55

  Alignments for each domain:
  == domain 1    score: 5.7 bits;  conditional E-value: 0.038
  per-PA_FBpp0070455-aln 691 vargtkknkkkaedkakkkegeakghgvkrgsShswegeakktikkkhlpkrqkkqqqq......qaqtqkqqlqtqqqiqqqqlvq 771
                               ++ kk+ ++  ++ k  +  + ++  +r++S   e  ++   +  + + +++++ +       qa + + ++ t  ++ +q +++
                 T13C2.7 100 KMKEAKKKAQDWINNLKSRSLRSLSRSSRRSKSSMAE--SNPLNSDSTRSYKNENSLNVpfttsqQAIQVEDETRTGTSSTRQSVCS 184
                             2233333222222233333333344444444444444..344444444444444444440000004444444444555555555555 PP

  per-PA_FBpp0070455-aln 772 qsgnvqstva.................gdlwpplsvsvtsmqasaaaganssaasavpsasqvptlyyvpaaaaaataalnpvp 838
                             + ++ + +v+                 +++ p l    ++ ++  ++ ++++ ++ +p++++v+ +++v + +  ++ a + +p
                 T13C2.7 185 APTPHPLEVNlpnrskshigflpeivvTEERPKLCLLLPP-PNRRRKSVTTQNNT-IPIHKSVSCQQLVLSRKSSMSSAHSVSP 266
                             5566666666888888888888888856666666666655.55555677776665.9*******99999999888877766555 PP

>> F42H11.2  CE10332	WBGene00002276	locus:lem-3	ankyrin domain	status:Partially_confirmed	UniProt:P90874	protein_id:CAB0
   #    score  bias  c-Evalue  i-Evalue hmmfrom  hmm to    alifrom  ali to    envfrom  env to     acc
 ---   ------ ----- --------- --------- ------- -------    ------- -------    ------- -------    ----
   1 ?    5.7   3.3      0.04       4.5     774     965 ..     280     413 ..     167     448 .. 0.49

  Alignments for each domain:
  == domain 1    score: 5.7 bits;  conditional E-value: 0.04
  per-PA_FBpp0070455-aln 774 gnvqstva....gdlwpplsvsvtsmqasaaaganssaasavpsasqvptlyyvpaaaaaataalnpvpitvpseaagvvynhtqla 856
                             ++v    +    ++  ++  v ++s++++a  ++    ++ +  a++ p+l++ pa aa  t  +  +p+t++  ++++++  t+++
                F42H11.2 280 TPV----NhhkrSKSQETKLVAMPSPNSMAYYNTSRARNAGLRPAPSAPPLSPEPAIAAVKTPKTPTTPKTSKGRSKSPAN-TTAYF 361
                             222....12222334444445555555555433333333334444555555555555555555555555554444443332.23333 PP

  per-PA_FBpp0070455-aln 857 eqqsllapptlsnalyyqplpapatldsdtrn.lqPetskqpsaqsapfqrtssqatsvkaesgsalesiasasivknkafsesskk 942
                             +     + + l n +  + +++++  +s+++   +P ts+ +s +s                                         
                F42H11.2 362 TA--DESLELLGNNMEKLNIESKSAKSSKLKTpSKPTTSSSTSFSS----------------------------------------- 405
                             32..245555666666666666666555554324444444444444......................................... PP

  per-PA_FBpp0070455-aln 943 dltkkvlistvdvsscasdevsd 965
                                              +d++  
                F42H11.2 406 ---------------AEDDKEAE 413
                             ...............43333333 PP

>> ZK858.2  CE15423	WBGene00014116	status:Confirmed	UniProt:Q94418	protein_id:CAB02137.1
   #    score  bias  c-Evalue  i-Evalue hmmfrom  hmm to    alifrom  ali to    envfrom  env to     acc
 ---   ------ ----- --------- --------- ------- -------    ------- -------    ------- -------    ----
   1 ?    6.0   0.1     0.031       3.5     766     856 ..     116     205 ..      29     218 .. 0.80

  Alignments for each domain:
  == domain 1    score: 6.0 bits;  conditional E-value: 0.031
  per-PA_FBpp0070455-aln 766 qqqlvqqsgnvqstva.......gdlwpplsvsvtsmqasaaaganssaasavpsasqvptlyyvpaaaaaataalnpvpitvpsea 845
                             +++ +q         +       ++    +s+ + +++++a +   s+++++ p+ ++ + ++++p+   ++ +  +  +  +  +a
                 ZK858.2 116 NRTEIQM--------NtpqtlprSKRIDNTSTAMEPVSSNAFQKIISEILNNSPACTETINSTIIPSNSSNCAKLREFNRLESIGIA 194
                             2222333........133333447888999******************************************999999999999999 PP

  per-PA_FBpp0070455-aln 846 agvvynhtqla 856
                             ++ v+n++++ 
                 ZK858.2 195 QMAVENENEIL 205
                             99999988876 PP

>> Y73B6BR.1a  CE25586	WBGene00004169	locus:pqn-89	status:Confirmed	UniProt:Q9N2X8	protein_id:CCD62456.1
   #    score  bias  c-Evalue  i-Evalue hmmfrom  hmm to    alifrom  ali to    envfrom  env to     acc
 ---   ------ ----- --------- --------- ------- -------    ------- -------    ------- -------    ----
   1 ?    5.3   5.9     0.051       5.8     732     966 ..      25     108 ..      11     207 .. 0.55

  Alignments for each domain:
  == domain 1    score: 5.3 bits;  conditional E-value: 0.051
  per-PA_FBpp0070455-aln 732 ktikkkhlpkrqkkqqqqqaqtqkqqlqtqqqiqqqqlvqqsgnvqstvagdlwpplsvsvtsmqasaaaganssaasavpsasqvp 818
                             ++ +++++p  q++q  qq+q+q+q+ +++ ++++++ + +++++  + +++ w + + +                           
              Y73B6BR.1a  25 QVNSQNQNPY-QQQQYGQQTQNQQQNRNQNTNTNTNTGYGTQSQNYGNANSNSWGSAAAN--------------------------- 83 
                             2334444444.3333333444444444444444444444444333333344444444433........................... PP

  per-PA_FBpp0070455-aln 819 tlyyvpaaaaaataalnpvpitvpseaagvvynhtqlaeqqsllapptlsnalyyqplpapatldsdtrnlqPetskqpsaqsapfq 905
                                                                                                                    
              Y73B6BR.1a   - ---------------------------------------------------------------------------------------   -
                             ....................................................................................... PP

  per-PA_FBpp0070455-aln 906 rtssqatsvkaesgsalesiasasivknkafsesskkdltkkvlistvdvsscasdevsdk 966
                                                                  ++t ++ +++ +  +  ++++ ++
              Y73B6BR.1a  84 ------------------------------------VANTLQTGYQNIQNRGLFNNQSPFG 108
                             ....................................3333333333333333333333333 PP

>> ZC116.5  CE45215	WBGene00119204	status:Partially_confirmed	UniProt:E0AHB7	protein_id:CBW44405.1
   #    score  bias  c-Evalue  i-Evalue hmmfrom  hmm to    alifrom  ali to    envfrom  env to     acc
 ---   ------ ----- --------- --------- ------- -------    ------- -------    ------- -------    ----
   1 ?    6.0   1.9     0.032       3.7     735     776 ..      49      90 ..      20     105 .. 0.60

  Alignments for each domain:
  == domain 1    score: 6.0 bits;  conditional E-value: 0.032
  per-PA_FBpp0070455-aln 735 kkkhlpkrqkkqqqqqaqtqkqqlqtqqqiqqqqlvqqsgnv 776
                             + ++  ++q +qqq+q  + +qq +   q +q+  vqq+g+v
                 ZC116.5  49 SNQQIYAQQPQQQQTQYAQGNQQYSGTVQRDQSGNVQQTGSV 90 
                             223333344444444555555555555555555555555443 PP

>> F36D3.4  CE15968	WBGene00009470	status:Confirmed	UniProt:O45462	protein_id:CAB04318.1
   #    score  bias  c-Evalue  i-Evalue hmmfrom  hmm to    alifrom  ali to    envfrom  env to     acc
 ---   ------ ----- --------- --------- ------- -------    ------- -------    ------- -------    ----
   1 ?    5.8  17.6     0.036       4.1      10      91 ..      33     152 ..      21     268 .. 0.55

  Alignments for each domain:
  == domain 1    score: 5.8 bits;  conditional E-value: 0.036
  per-PA_FBpp0070455-aln  10 ntkvsDsaysnsCsnsqsqrSgsSksrhsgsnsSgsSGYgGkastqass.aelsqapakr.....tKdkerkkkksktseqsgtvaa 90 
                              +k s  a+  s ++s+s+rS++S     g    g SG  Gk+s  +ss ++ s++ +k+     +Kdk++k k+sk s++s +  +
                 F36D3.4  33 SKKGS--ASKSSRASSKSRRSSKSNK---GPGMFGKSGKSGKPSHGKSSkSKKSSKSEKKklrreSKDKSSKSKRSKRSSKSKKCDK 114
                             33333..3334445677777777733...3333455555555555555544444444443111116888888888888888886666 PP

  per-PA_FBpp0070455-aln  91 .....................................t 91 
                                                                   
                 F36D3.4 115 sskkcdlnkaknlcppinstdvsdvsiksnsgeksekS 152
                             56666666666666665555433333333333332220 PP

>> C49G7.10  CE42293	WBGene00016788	status:Confirmed	UniProt:O16222	protein_id:CCD67695.1
   #    score  bias  c-Evalue  i-Evalue hmmfrom  hmm to    alifrom  ali to    envfrom  env to     acc
 ---   ------ ----- --------- --------- ------- -------    ------- -------    ------- -------    ----
   1 ?    5.6   0.3     0.042       4.8     221     299 ..      59     148 ..      55     205 .. 0.92

  Alignments for each domain:
  == domain 1    score: 5.6 bits;  conditional E-value: 0.042
  per-PA_FBpp0070455-aln 221 pkDratfasqitskvvvpleeskskqakdqkaslyvrlrkyrglkt...........agfgvsertvsYepfrLtltfrelneeeae 296
                               D+ +f + ++  v  +l+++k  ++++ k+ l    ++yrg+ +             f  + r + ++ + L++ +r+l + +a+
                C49G7.10  59 KMDKTVFQQDLAPYVKYSLNKKKRWETGNDKNYLSEVQKRYRGMDMfvidrvrlnssPYFCFISRENFFHNYFLQFPIRQLHQLNAD 145
                             469******************************************9999999999776799999***************99988888 PP

  per-PA_FBpp0070455-aln 297 nae 299
                             n++
                C49G7.10 146 NSY 148
                             765 PP

>> Y97E10AR.2b  CE36054	WBGene00022397	status:Partially_confirmed	UniProt:Q7KX02	protein_id:CCD71179.1
   #    score  bias  c-Evalue  i-Evalue hmmfrom  hmm to    alifrom  ali to    envfrom  env to     acc
 ---   ------ ----- --------- --------- ------- -------    ------- -------    ------- -------    ----
   1 ?    5.3   6.8     0.051       5.8     722     832 ..      73     175 ..      48     318 .. 0.47

  Alignments for each domain:
  == domain 1    score: 5.3 bits;  conditional E-value: 0.051
  per-PA_FBpp0070455-aln 722 sShswegeakktikkkhlpkrqkkqqqqqaqtqkqqlqtqqqiqqqqlvqqsgnvqstvagdlwpplsvsvtsmqasaaag.anssa 807
                             + +s e  + +t k ++  k + k+++++ + + +++++   +++++++ +++  +    ++ + p+++++ts++++++++ ++s+a
             Y97E10AR.2b  73 KQESEE--DDETWKEHTRRKGKGKSAEEKVHVDPTTIPSTTTSSTTTTTTTTTTEE---PTTTTSPIATTTTSTSTTTTETpTTSEA 154
                             222222..222222222222234444445555555555554444444444442221...2223444444444444444322022223 PP

  per-PA_FBpp0070455-aln 808 asavpsasqvptlyyvpaaaaaata 832
                             +++ p+as+     + p+ a++   
             Y97E10AR.2b 155 TTHEPTAST----ELPPPDAPNDYI 175
                             333333332....222222222222 PP

>> T06C10.3  CE04901	WBGene00020289	status:Partially_confirmed	UniProt:Q22243	protein_id:CCD63310.1
   #    score  bias  c-Evalue  i-Evalue hmmfrom  hmm to    alifrom  ali to    envfrom  env to     acc
 ---   ------ ----- --------- --------- ------- -------    ------- -------    ------- -------    ----
   1 ?    5.7   6.8      0.04       4.6      27     126 ..      16     123 ..       3     229 .. 0.52

  Alignments for each domain:
  == domain 1    score: 5.7 bits;  conditional E-value: 0.04
  per-PA_FBpp0070455-aln  27 sqrSgsSksrhsgsnsSgsSGYgGkastqass.aelsqapakrtKdkerkkkksktseqsgtvaa.............ttenqsiae 99 
                             s +S +Sks  s+s sS+s     +  + +++ +  s++pak++K+ ++k  ++k+  +++  a+             +  + + +e
                T06C10.3  16 SVYSNNSKSSTSSS-SSNS--IPTQSAPAMNAaSSPSKEPAKQEKEDDKKEVEEKKEIEKSVEAKvegkvkakvestqN--TDNSQE 97 
                             23344444333322.2222..1122222222223344556666666655555544444444223333333444333211..111111 PP

  per-PA_FBpp0070455-aln 100 vskeeeaeaaga.......elesvevvaaaapaq 126
                             ++                 ++++ ++++ a++ +
                T06C10.3  98 LKA--------PeekpkkkKKKKSNLIVSASVEK 123
                             211........12222222223333333333333 PP

>> F21D5.2c  CE46051	WBGene00009007	status:Confirmed	protein_id:CCA65554.1
   #    score  bias  c-Evalue  i-Evalue hmmfrom  hmm to    alifrom  ali to    envfrom  env to     acc
 ---   ------ ----- --------- --------- ------- -------    ------- -------    ------- -------    ----
   1 ?    5.6   3.1     0.041       4.7     675     765 ..      10     114 ..       8     199 .. 0.73

  Alignments for each domain:
  == domain 1    score: 5.6 bits;  conditional E-value: 0.041
  per-PA_FBpp0070455-aln 675 edMekvllkkhrearsvargtkk..............nkkkaedkakkkegeakghgvkrgsShswegeakktikkkhlpkrqkkqq 747
                             e+Mek++ ++h+++   a++ ++              +  +++ +   + ge  +  ++  + ++ +  akk+ kkk+  ++ k ++
                F21D5.2c  10 EKMEKEMDERHKKELEEAKKPEEseavpaenpeastlSPPSPNPEGSDNDGEGPSSSAFYKTVKISNKAAKKQDKKKKTADKMKAAE 96 
                             789999999999999999988888899999888876644455555555566666666777777777777777777777777666666 PP

  per-PA_FBpp0070455-aln 748 qqqaqtqkqqlqtqqqiq 765
                             + + ++ k+ql+++q  +
                F21D5.2c  97 AADKEAGKNQLSDRQMEK 114
                             655566666665544333 PP

>> C01F6.6c  CE39888	WBGene00006438	locus:tag-60	status:Confirmed	UniProt:Q27GP1	protein_id:CAJ80816.1
   #    score  bias  c-Evalue  i-Evalue hmmfrom  hmm to    alifrom  ali to    envfrom  env to     acc
 ---   ------ ----- --------- --------- ------- -------    ------- -------    ------- -------    ----
   1 ?    5.8   1.0     0.035         4     888     999 ..     281     408 ..      92     421 .. 0.60

  Alignments for each domain:
  == domain 1    score: 5.8 bits;  conditional E-value: 0.035
  per-PA_FBpp0070455-aln 888 n.................lqPetskqpsaqsapfqrtssqatsvkaesgsalesiasasivknkafsesskkdltkkvlistvdvss 957
                             +                 l+P+  +  ++++   + t+++ t ++ +s+sa +++   s  + ++ ++++++ +t++   ++++ s 
                C01F6.6c 281 HhheevsvpksngydvppLNPHSIQVNEERE-ISKMTTTTRTETITNSNSAYQYKYVPS-YATESHQKHEQHSQTHHHHHQHQQPSP 365
                             0333444444444444445555444333333.345555666666666666666666666.345555666666677777777777777 PP

  per-PA_FBpp0070455-aln 958 casdevsdkklesssseinkkvnkagtrr.kkvvessevsddl 999
                              ++ +++    +s+s+  ++ +++ + r+ ++  + ++++ +l
                C01F6.6c 366 LSNGSSHGYAASSTSGYDDDDIYHLSAREaRERLRMKNRKHHL 408
                             7777777777777777777777777766653444444444444 PP

>> K11D12.1  CE30382	WBGene00000862	locus:cwp-4	status:Confirmed	UniProt:O44626	protein_id:CCD64396.1
   #    score  bias  c-Evalue  i-Evalue hmmfrom  hmm to    alifrom  ali to    envfrom  env to     acc
 ---   ------ ----- --------- --------- ------- -------    ------- -------    ------- -------    ----
   1 ?    5.5   5.6     0.046       5.2     833     970 ..     141     296 ..      40     323 .. 0.57

  Alignments for each domain:
  == domain 1    score: 5.5 bits;  conditional E-value: 0.046
  per-PA_FBpp0070455-aln 833 alnpvpitvpseaagvvynhtqlaeqqsllapptlsnalyyqplpapatldsdtrnlqPetskqpsaqsa................. 902
                             a +p +++ +s      +  +q ++++ +++ +++   l y+ +p ++t++++t+     t+++++++++                 
                K11D12.1 141 AKTPLYQFYSSAYDDYYADTEQANNTNATYSVAMMGLPLCYLWVPLTTTTTTTTTT--TTTTSPMNTTTTtvlingtttttvptnet 225
                             44555555555555555555666666667777777777777777776666665533..44444444444444433333333322222 PP

  per-PA_FBpp0070455-aln 903 ....pfqrtssqatsvkaesgsalesiasasivknkafsesskkdltkkvlistvdvsscasdevsdkkles 970
                                 p + t+++ +++    +s+l+  + ++++ n a+ +++ + + +++ ++ v  ++++   v+ +++++
                K11D12.1 226 tttvPLNGTTTTVPTNETTTTSPLNGTTTTTVPINGATTTIPSNGNITSTTTT-VPSTNTTTTAVNSNSTTT 296
                             33444444444444444444444444444444444444444333333322222.222222222222222222 PP

>> C24D10.2  CE16875	WBGene00016054	status:Confirmed	UniProt:O44135	protein_id:CCD61155.1
   #    score  bias  c-Evalue  i-Evalue hmmfrom  hmm to    alifrom  ali to    envfrom  env to     acc
 ---   ------ ----- --------- --------- ------- -------    ------- -------    ------- -------    ----
   1 ?    5.9   0.4     0.034       3.9      61      91 ..      34      65 ..      18      97 .. 0.71

  Alignments for each domain:
  == domain 1    score: 5.9 bits;  conditional E-value: 0.034
  per-PA_FBpp0070455-aln 61 lsqapakrtKdkerkk.kksktseqsgtvaat 91
                            l ++  k++Kdk+ kk kksk ++++ +v +t
                C24D10.2 34 LNKKEDKKKKDKKGKKgKKSKGKSKTKKVRKT 65
                            45566778888877762444445555444443 PP

>> Y14H12B.2  CE21366	WBGene00021192	status:Confirmed	UniProt:Q9TYP8	protein_id:CCD71679.1
   #    score  bias  c-Evalue  i-Evalue hmmfrom  hmm to    alifrom  ali to    envfrom  env to     acc
 ---   ------ ----- --------- --------- ------- -------    ------- -------    ------- -------    ----
   1 ?    6.0   0.4     0.033       3.7     741     880 ..     133     278 ..      14     368 .. 0.76

  Alignments for each domain:
  == domain 1    score: 6.0 bits;  conditional E-value: 0.033
  per-PA_FBpp0070455-aln 741 k.........rqkkqqqqqaqtqkqqlqtqqqiqqqqlvqqsgnvqstvagdlwpplsvsvtsmqasaaaganssaasavpsasqvp 818
                             k          q+++   + q+  q  ++ qqi++  l ++  +    +  d++   +++ + m+++a ++   +   + p +  + 
               Y14H12B.2 133 KhakgnfadlSQRRSSSASNQSVAQSPPQLQQINSADLQEEE-DEDEIIVIDQTSNPAINYPKMKQIAVKTEFQEPRIDYPPSDGSD 218
                             033333333323333333444444555555555555555555.555566678999999999****9997666666677889999999 PP

  per-PA_FBpp0070455-aln 819 tlyyvpaaaaaataalnpvpitvpseaagvvynhtqlaeqqsllapptlsnalyyqplpapa 880
                             t++++ + a+    +++p+  + p    ++  +  q+++   +++++++ ++l   + +ap+
               Y14H12B.2 219 TISVINVNAGYSLYCPQPA--FYPNVDRSMFTAMGQMMTGVLQMQSQMMKEVLNRGSTSAPP 278
                             9999998888886666665..57888888999999999999999999999999877666655 PP

>> C07A12.7a  CE25764	WBGene00015561	status:Confirmed	UniProt:Q95QX5	protein_id:CCD63280.1
   #    score  bias  c-Evalue  i-Evalue hmmfrom  hmm to    alifrom  ali to    envfrom  env to     acc
 ---   ------ ----- --------- --------- ------- -------    ------- -------    ------- -------    ----
   1 ?    5.5   1.8     0.045       5.2     747     830 ..     209     416 ..     165     436 .. 0.58

  Alignments for each domain:
  == domain 1    score: 5.5 bits;  conditional E-value: 0.045
  per-PA_FBpp0070455-aln 747 qqqqaqtqkqqlqtqqqiqqqqlvqqs............................................................ 773
                             qqqq q+q+qq q+ qq  q++ ++                                                              
               C07A12.7a 209 QQQQNQQQQQQPQQGQQNPQST-YDVLtireqgqepisatpaqltklradldvvnqnikvfretltdvvprketadelqllsdlndt 294
                             2222333333333222222222.2211234455666666677777777777777777777777777777777777777777777777 PP

  per-PA_FBpp0070455-aln 774 ......................................................................gnvqstvagdlwpplsv 790
                                                                                                   +    +v++  ++p s+
               C07A12.7a 295 crhmqqrvldliryvsndevtyellmvndslnsvfekydrfvsnrdgekqaaeardlidmgdgkslgdqlS--ALKVTAASGEPSSS 379
                             77777777777777766666666666666666666666666666665555555555555555555433221..22233445555555 PP

  per-PA_FBpp0070455-aln 791 svtsmqasaaaganssaasavpsasqvptlyyvpaaaaaa 830
                               ts  a     an++ +++v++a  v+   +    aa++
               C07A12.7a 380 ASTSQDAY---KANAEPQTDVGLAAAVSNKLPTEHEAAEM 416
                             54443333...36666677777777666555555555544 PP

>> C47C12.6  CE24854	WBGene00000950	locus:deg-1	status:Confirmed	UniProt:P24585	protein_id:CCD67556.1
   #    score  bias  c-Evalue  i-Evalue hmmfrom  hmm to    alifrom  ali to    envfrom  env to     acc
 ---   ------ ----- --------- --------- ------- -------    ------- -------    ------- -------    ----
   1 ?    5.4   0.6     0.048       5.5     745     899 ..     157     381 ..       3     454 .. 0.59

  Alignments for each domain:
  == domain 1    score: 5.4 bits;  conditional E-value: 0.048
  per-PA_FBpp0070455-aln 745 kqqqqqaqtqkqqlqtqqqiqqqqlvqqs.......................................................... 773
                             ++ +++++++k +++ +q+++++q + +                                                           
                C47C12.6 157 THSKSEGEKKKPKVSRKQHSDASQQMVRElfakeieegmvelkksnktlqsqnksgrrrsqrsienrryeaieahckcvgnigmeci 243
                             233333333333333333333322222222333333333333333333333333344444444444444444455666677777777 PP

  per-PA_FBpp0070455-aln 774 ....................................................................................... 773
                                                                                                                    
                C47C12.6 244 rfespprdpsskcictydrdmevawpcfnisvwydhecplchddgycestlpsgttssdkwpcmcrnrgdtserddtpycigkagvg 330
                             777777777777777766655555555555555555555555555555555555555555555555555555555555555555555 PP

  per-PA_FBpp0070455-aln 774 ..............gnvqstvagdlwpplsvsvtsmqasaaaganssaasavpsasqvptlyyvpaaaaaataalnpvpitvpseaa 846
                                           +                                                                        
                C47C12.6 331 kieirklwlennmtT------------------------------------------------------------------------ 345
                             555555555444432........................................................................ PP

  per-PA_FBpp0070455-aln 847 gvvynhtqlaeqqsllapptlsnalyyqplpapatldsdtrnlqPetskqpsa 899
                                             +++t +++  ++p  + +t++++t++  P t+ +p++
                C47C12.6 346 ----------------TSTTTTTTTTPPPTTTSTTTTTTTTP-PPTTTARPNQ 381
                             ................33333333333333333333333322.2222222222 PP

>> F13C5.1  CE46510	WBGene00017422	status:Confirmed	UniProt:O76564	protein_id:CCD69437.1
   #    score  bias  c-Evalue  i-Evalue hmmfrom  hmm to    alifrom  ali to    envfrom  env to     acc
 ---   ------ ----- --------- --------- ------- -------    ------- -------    ------- -------    ----
   1 ?    5.9   4.6     0.034       3.9     889    1006 ..      60     185 ..       1     186 [] 0.48

  Alignments for each domain:
  == domain 1    score: 5.9 bits;  conditional E-value: 0.034
  per-PA_FBpp0070455-aln  889 lqPetskqpsaqsa.....pfqrtssqatsvkaesgsalesiasasivknkafsesskkdltkkvlistvdvsscasdevsdkkl 968 
                              ++ +t +  ++q a     p  +++++ + +    + +++ +   ++++ +++  +s++++++   + t + ss+ s +   ++ 
                 F13C5.1   60 ISGKTLSSRTKQVApikcaPRSPPKTMLSRKSTLTAIQEGVELADQSQS-HKIISHSRSESSSVQTEGTATKSSSKSSSDANFEE 143 
                              3333333333333344444555555555544444444444444444333.33444446666655555555666666666666667 PP

  per-PA_FBpp0070455-aln  969 esssseinkkvnkagtrr....kkvvessevsddldessess 1006
                              +  s+ei+++++k++       ++++++s + ++ld+ s ss
                 F13C5.1  144 NGASAEIDEETKKKQRGVfkwiTNTFRKSSRDKTLDNRSTSS 185 
                              777888888777644443767777777777777777776665 PP

>> T25E12.7  CE43655	WBGene00012022	locus:clec-39	Lectin C-type domain short and long forms (2 domains)	status:Partially
   #    score  bias  c-Evalue  i-Evalue hmmfrom  hmm to    alifrom  ali to    envfrom  env to     acc
 ---   ------ ----- --------- --------- ------- -------    ------- -------    ------- -------    ----
   1 ?    5.6   1.7     0.042       4.8     889     984 ..      68     158 ..       8     191 .. 0.57

  Alignments for each domain:
  == domain 1    score: 5.6 bits;  conditional E-value: 0.042
  per-PA_FBpp0070455-aln 889 lqPetskqpsaqsapfqrtssqatsvkaesgsalesiasasivknkafsesskkdltkkvlistvdvsscasdevsdkklessssei 975
                              +P +++ ++a+ +    t++q+t+ +a       + +  s+ + +  sess +  ++++ ++   + s++   +sd++++++ + +
                T25E12.7  68 SEPTKYYTTNAEITTTITTTNQKTTSTA-----SSHLTTISSSATQIYSESSSSSTSQSTFTQSPPEISTTTIAPSDFSCQHGFTLV 149
                             2334444444333332333333332222.....222222222333444455555555555555555555666666666666666666 PP

  per-PA_FBpp0070455-aln 976 nkkvnkagt 984
                             n+k+ k  t
                T25E12.7 150 NNKCWKLVT 158
                             666655555 PP

>> Y38F1A.10b  CE35656	WBGene00003144	locus:max-2	status:Partially_confirmed	UniProt:Q9XWL8	protein_id:CAA21637.2
   #    score  bias  c-Evalue  i-Evalue hmmfrom  hmm to    alifrom  ali to    envfrom  env to     acc
 ---   ------ ----- --------- --------- ------- -------    ------- -------    ------- -------    ----
   1 ?    5.4   1.1     0.048       5.5      12      91 ..      46     147 ..      43     233 .. 0.62

  Alignments for each domain:
  == domain 1    score: 5.4 bits;  conditional E-value: 0.048
  per-PA_FBpp0070455-aln  12 kvsDsaysnsCsnsqsqrSgsSksrhsgsnsSgsSGYgGkastqass.aelsqapakrtKdkerkkkksktseqsgtvaa....... 90 
                             k++ s  s  Cs+ q   S+ S   +s sn S          +++ss ++++ + ++ + dk+   k+ +t+++++tv+        
              Y38F1A.10b  46 KIASSTVSSGCSSPQQYSSARS-VGNSLSNGS--------VVSTTSSdGDVQLSNKENSNDKSVGDKNGNTTTNKTTVEPpppeepp 123
                             7888899999999888888777.333444433........45556665777777777788999999999999999988776665555 PP

  per-PA_FBpp0070455-aln  91 .......................t 91 
                                                    +
              Y38F1A.10b 124 vrvrashreklsdsevlnqlreiV 147
                             555555544444443333333330 PP

>> D1044.2c  CE45008	WBGene00017028	status:Partially_confirmed	UniProt:D7SFI7	protein_id:CCD68377.1
   #    score  bias  c-Evalue  i-Evalue hmmfrom  hmm to    alifrom  ali to    envfrom  env to     acc
 ---   ------ ----- --------- --------- ------- -------    ------- -------    ------- -------    ----
   1 ?    5.1   3.1     0.059       6.8     725     876 ..     858    1013 ..     792    1112 .. 0.69

  Alignments for each domain:
  == domain 1    score: 5.1 bits;  conditional E-value: 0.059
  per-PA_FBpp0070455-aln  725 swegeakktikkkhlpkrqkkqqqqqaqtqkqqlqtqqqiqqqqlvqqs...gnvqstvagdlwpplsvsvtsmqasaaaganss 806 
                              s +gea k  +  +  +++ + +++q   + + ++++++ +  + v ++    + +++++++ ++ +s+++t+++a +  ++++ 
                D1044.2c  858 SFDGEAVKFNEELEAIDKALQTTKKQR-PELSVTPQPEDLSGDARVIETteeDEEEAEISTETTTEMSSTTTTTKAHT--TTTTM 939 
                              455556666666666665444444333.33344444444444443333312223455666777777776666655555..44444 PP

  per-PA_FBpp0070455-aln  807 aa.savpsasqvptlyyvpaaaaaata..alnpvpitvpseaagvvynhtqlaeq.qsllapptlsnalyyqpl 876 
                              ++ +++p +  v+t +  p a+ ++++  ++++  i+v s+++ + + +++ +++ + + ++p l+  l++ ++
                D1044.2c  940 MIpTEAPPSIFVFTTTQKPRAQSTTQKriIVQQPSIVVNSQPPKQRNDNQPTVNVgHAEEQSPRLAILLPVMII 1013
                              44145555555555555665555443311566667777777777777777776651445667777777776665 PP

>> T16H12.1b  CE44141	WBGene00011811	status:Partially_confirmed	UniProt:C8JQQ7	protein_id:CBB16246.1
   #    score  bias  c-Evalue  i-Evalue hmmfrom  hmm to    alifrom  ali to    envfrom  env to     acc
 ---   ------ ----- --------- --------- ------- -------    ------- -------    ------- -------    ----
   1 ?    5.2   0.0     0.054       6.1     475     530 ..     151     205 ..     136     219 .. 0.82

  Alignments for each domain:
  == domain 1    score: 5.2 bits;  conditional E-value: 0.054
  per-PA_FBpp0070455-aln 475 kllkeavakpsdvvkqevskrckdLasfmeelmdevakpelklnllneesdstssE 530
                             k  + +++++++ ++  v ++  +L +f+e  ++eva+ e   +    +++s +sE
               T16H12.1b 151 KIDNTEKQRKAKKTDVRVGRKFDALRNFIERNIEEVARDEPISEQKV-NHRSEFSE 205
                             55677899999**************************9998777666.55555554 PP

>> Y39B6A.12a  CE29855	WBGene00012674	locus:bed-1	status:Confirmed	UniProt:Q8MYP3	protein_id:CAD31811.1
   #    score  bias  c-Evalue  i-Evalue hmmfrom  hmm to    alifrom  ali to    envfrom  env to     acc
 ---   ------ ----- --------- --------- ------- -------    ------- -------    ------- -------    ----
   1 ?    5.5   1.0     0.043       4.9     742     837 ..     223     333 ..     154     364 .. 0.58

  Alignments for each domain:
  == domain 1    score: 5.5 bits;  conditional E-value: 0.043
  per-PA_FBpp0070455-aln 742 rqkkqqqqqaqtqkqqlqtqqqiqqqqlvqqs.................gnvqstvagdlwpplsvsvtsmqasaaaganssaasav 811
                             +q +++q + ++  +q++++++ +q+ l+++                   + +s++a +   + + ++++m++sa a a+s aa+a 
              Y39B6A.12a 223 QQDEEKQVSSSSGGAQTKKRRADEQK-LTENPalnsgkfslsilsairrPPLPSSTA-TSSSAAAPQIPAMTSSAVASATSAAAAAT 307
                             33333333333333333332222222.222222333344444444444433334444.44556666777777777777777777777 PP

  per-PA_FBpp0070455-aln 812 psasqvptlyyvpaaaaaataalnpv 837
                             p+++     + v     +a+  +n++
              Y39B6A.12a 308 PMMPAKYNAQAVQILDFEAKVLYNQS 333
                             77776666666555555444444433 PP

>> W10G11.5  CE14810	WBGene00021138	locus:clec-127	status:Predicted	UniProt:O44916	protein_id:CCD73666.1
   #    score  bias  c-Evalue  i-Evalue hmmfrom  hmm to    alifrom  ali to    envfrom  env to     acc
 ---   ------ ----- --------- --------- ------- -------    ------- -------    ------- -------    ----
   1 ?    5.7   4.5     0.039       4.4     750     841 ..      70     163 ..      45     267 .. 0.58

  Alignments for each domain:
  == domain 1    score: 5.7 bits;  conditional E-value: 0.039
  per-PA_FBpp0070455-aln 750 qaqtqkqqlqtqq.qiqqqqlvqqsgnvqstvagdlwpplsvsvtsmqasaaaganssaasavpsas..qvptlyyvpaaaaaataa 833
                             qa +++++l++   ++ + + + +++ ++st+++  ++p+ ++vts+   + + +++s+ ++vps++  + +t +++p++ +  t++
                W10G11.5  70 QACQATTTLSSTTaSTVTPTPILTTVTTTSTTTTVTTTPIPTTVTSTHIPT-TVTTTSIPTTVPSTQlpTTVTTTPIPTTTTRKTTT 155
                             111111111111101111111111112222222222333333333322222.23334444444443311233333444444333333 PP

  per-PA_FBpp0070455-aln 834 lnpvpitv 841
                             +++ p++ 
                W10G11.5 156 TTLRPTKP 163
                             33333332 PP

>> C15H7.3  CE00081	WBGene00007610	Protein tyrosine phosphatase (non-receptor class)	status:Confirmed	UniProt:P34337	pro
   #    score  bias  c-Evalue  i-Evalue hmmfrom  hmm to    alifrom  ali to    envfrom  env to     acc
 ---   ------ ----- --------- --------- ------- -------    ------- -------    ------- -------    ----
   1 ?    5.5   3.8     0.045       5.1     697     774 ..      25     121 ..       2     253 .. 0.53

  Alignments for each domain:
  == domain 1    score: 5.5 bits;  conditional E-value: 0.045
  per-PA_FBpp0070455-aln 697 k.....nkkkaedkakkkegeakghgvkrgsShswegeakktikkkhlpkrqkkqqqqqaqtqkqqlqtqqqiqqqqlvqqs..... 773
                             +     +kk a +k +k + + k++g k ++ +s e  +   + + ++++r  +q++++   +k++ +++++ ++++ v++      
                 C15H7.3  25 SerkskQKKPAGEKSQKSRRTRKSRGPKGNGFTSRETIQPSSSGQSEGTTRMDDQKDEKKDDKKEEKKEERKEEKKEEVKEPwseee 111
                             022222333333444444444444444444444444444444444444444444444444444444333333333333333333332 PP

  per-PA_FBpp0070455-aln 774 .........g 774
                                       
                 C15H7.3 112 pakrmvangF 121
                             2222222221 PP

>> D2030.7  CE30270	WBGene00008417	Zinc finger, C3HC4 type (RING finger)	status:Confirmed	UniProt:P90792	protein_id:CAA9
   #    score  bias  c-Evalue  i-Evalue hmmfrom  hmm to    alifrom  ali to    envfrom  env to     acc
 ---   ------ ----- --------- --------- ------- -------    ------- -------    ------- -------    ----
   1 ?    5.5   2.2     0.046       5.2     763     958 ..      96     298 ..      83     378 .. 0.51

  Alignments for each domain:
  == domain 1    score: 5.5 bits;  conditional E-value: 0.046
  per-PA_FBpp0070455-aln 763 qiqqqqlvqqsgnvqstvagdlwpplsvsvtsmqasaaaga.nssaasavps.asqvptlyyvpaaaaaataalnpvpitvpseaag 847
                             +i+q  + +++++vq++v     + ++   +s++++++++   ++ ++ +++ +++v +++ + a   ++++++n  p+   ++++ 
                 D2030.7  96 KIRQDITEKNTVGVQASVE--TVNKFVDACPSICNIQSQTDiMAEKMH-IGIqTEEVKFVSEISALGITEVECQNVFPTSFIKTEPV 179
                             5555555555555544444..555566666666666553320333333.33313445566666666666666666666665555565 PP

  per-PA_FBpp0070455-aln 848 vvynhtqlaeqqsllapptlsnalyyqplpapatldsdtrn...........lqPetskqpsaqsapfqrtssqatsvkaesgsale 923
                              +++   +  qq ++   +++  + + + + p+t + + ++           + Pe s++  +++ p   + +q+ts  + s++ l+
                 D2030.7 180 STSPVRTMEVQQDNDDDDVMFIEIRPRIHEFPSTREIKQEEnttedtvhlekVIPEDSVRDVKDE-PISEPVEQETSSSSISKE-LG 264
                             55666666556666666666666666666666655555544555555555555555555555555.444444444432222211.11 PP

  per-PA_FBpp0070455-aln 924 siasasivknkafsesskkdltkkvlistvdvssc 958
                               ++ s  +  a ++++  +l+  +  stv+ ss+
                 D2030.7 265 D-SGSSKFSDVADNHTASLNLSMLSQRSTVTSSSI 298
                             1.111111222222222222222222222222222 PP

>> T28F12.3  CE36328	WBGene00004947	locus:sos-1	status:Confirmed	UniProt:Q9N5D3	protein_id:CCD72268.1
   #    score  bias  c-Evalue  i-Evalue hmmfrom  hmm to    alifrom  ali to    envfrom  env to     acc
 ---   ------ ----- --------- --------- ------- -------    ------- -------    ------- -------    ----
   1 ?    5.1   8.5     0.059       6.7     672     903 ..    1145    1410 ..    1144    1472 .. 0.73

  Alignments for each domain:
  == domain 1    score: 5.1 bits;  conditional E-value: 0.059
  per-PA_FBpp0070455-aln  672 kHNedMekvllkkhrearsvargtkknkkkaedkakkkegeakghgvkrgsShswegeakktikkkhlpkrqkkqqqqqaqtqkq 756 
                              k Ned+e  l +k  e +   +g +     ae k k++  + ++ gvk +++  +   a++ i  +  ++ +++++ ++ ++q +
                T28F12.3 1145 KSNEDLEEYLYNKSLEIQ--PKGLDT--PTAELKPKHNASTLRSPGVKPPKAAGNHYSANHPIGLHLHSQ-NSHSAPHAMSSQSS 1224
                              679999999999999999..677777..445555565677889999999999999999998887554444.56666666666666 PP

  per-PA_FBpp0070455-aln  757 qlqtqqqiqqqqlvqqs.....gnvqstva..............................gdlwpplsvsvtsmqasaa.agans 805 
                              ++++   +++++  + s     +                                     +   ++ svs ++++++      +s
                T28F12.3 1225 TVPNTPLSAHETKRSLShnqddA------PlqqfvdirferkgthpkipvlqpppllprsSRANQSNSVSLPPTTQAPMpPAPKS 1303
                              66655555554444444222442......23444446677777777777777777777777777888888887766665556677 PP

  per-PA_FBpp0070455-aln  806 saasavpsasqvptlyyvpaaaaaataalnpvpitvpseaagvvynhtqlaeq..qsllapptlsnalyyqplpapatldsdtrn 888 
                              s +    ++++ +t +  p++a+  +  l+p ++t++ +++   ++ t+  ++  +s ++ p++++a   +plp+ ++++sd+  
                T28F12.3 1304 SGMMSTATSPTTLTTTTTPSSAGGPPPKLHPRRMTQQPMSPLAKSPLTPSRDNssPSAFQFPVVYEASTAPPLPPRPSTSSDVSS 1388
                              77777888889999***************************999999999776115678999********************966 PP

  per-PA_FBpp0070455-aln  889 lqPetskqpsaqsa........p 903 
                               +P ts+ +s +++         
                T28F12.3 1389 -SPSTSGSTSSATKenqeqlrvI 1410
                              .9999988877765344444441 PP

>> F28H1.1  CE09766	WBGene00017908	status:Confirmed	UniProt:O01543	protein_id:CCD70210.1
   #    score  bias  c-Evalue  i-Evalue hmmfrom  hmm to    alifrom  ali to    envfrom  env to     acc
 ---   ------ ----- --------- --------- ------- -------    ------- -------    ------- -------    ----
   1 ?    5.6   2.8     0.041       4.7     739     782 ..      81     166 ..      35     209 .. 0.52

  Alignments for each domain:
  == domain 1    score: 5.6 bits;  conditional E-value: 0.041
  per-PA_FBpp0070455-aln 739 lpkrqkkqqqqqaqtqkqqlqtqqqiqqq.qlvqqs......................gnvqstva...................g 782
                               ++q++qq+qq q++++q  ++q  q+    +q                        ++ +s+++                   +
                 F28H1.1  81 SEQKQSRQQHQQYQQNQYQARQHQYYQNPpPFYQPEqpvhyqsaqqdvfdnigewdnsTPIPSQISplqldltlttplptfqpypS 166
                             22234444444555555555555544433133343333333333444444444444443333333355555444444444444221 PP

>> C01A2.4  CE34247	WBGene00007216	status:Confirmed	UniProt:O02208	protein_id:CAB02699.2
   #    score  bias  c-Evalue  i-Evalue hmmfrom  hmm to    alifrom  ali to    envfrom  env to     acc
 ---   ------ ----- --------- --------- ------- -------    ------- -------    ------- -------    ----
   1 ?    5.6   2.6     0.041       4.7     756     872 ..      32     146 ..       6     194 .. 0.57

  Alignments for each domain:
  == domain 1    score: 5.6 bits;  conditional E-value: 0.041
  per-PA_FBpp0070455-aln 756 qqlqtqqqiqqqqlvqqsgnvqstvagdlwpplsvsvtsmqasaaaganssaasavpsasqvptlyyvpaaaaaataalnpvpitvp 842
                             +q+  +++  +q++ + +++ +++ a +l + l v+    q++++ g+ +++       s++ ++  + +a ++++++++ + +++p
                 C01A2.4  32 RQMDRREKELEQEIKKLAAKGHNDAARHLAKQL-VQLRN-QKTKSIGMSARISGVQAQNSHMQSMAKMGSAMGTTVKTMKAMNAQMP 116
                             222222222222222222222333333333333.22222.22222466666666666666666666666666666666666666666 PP

  per-PA_FBpp0070455-aln 843 seaagvvynhtqlaeqqsllapptlsnaly 872
                              e++     + q+a++++ l+++++  +l 
                 C01A2.4 117 LEKVAANMREFQMAQEKMGLTEEMMNDTLD 146
                             666666666667777777777777766665 PP

>> T02E9.2b  CE38539	WBGene00001716	locus:grl-7	status:Confirmed	UniProt:Q52GX6	protein_id:CAI91177.1
   #    score  bias  c-Evalue  i-Evalue hmmfrom  hmm to    alifrom  ali to    envfrom  env to     acc
 ---   ------ ----- --------- --------- ------- -------    ------- -------    ------- -------    ----
   1 ?    5.5   0.9     0.044         5     849     987 ..     101     256 ..      44     296 .. 0.52

  Alignments for each domain:
  == domain 1    score: 5.5 bits;  conditional E-value: 0.044
  per-PA_FBpp0070455-aln 849 vynhtqlaeqqsllapptlsna.lyyqplpapatldsdtrnlqPetskqpsaqsa...........pfqrtssqatsvkaes.gsal 922
                             v+ +++ a+++   ++++++ a  + +++pa+++   +++   P++  ++ +++                 +  a+ + +e+ ++a 
                T02E9.2b 101 VQGYQPQAQVPAGGYQAPVQPApGPAEVAPAQVQAGGNYQD-APAQVAEVATAQEsapppseaaytG--EQEVVASLAREEPnYQAA 184
                             44444455555444444444331334444444444445544.5666555555544334433322110..111112222333313344 PP

  per-PA_FBpp0070455-aln 923 esiasasivknkafsesskkdltkkvlistvdvsscasdevsdkklesssseinkkvnkagtrr.......k 987
                               +a+++ v++++ + ++kkd+ k + ++tv+ +  as        +s+ + + +++   ++++       +
                T02E9.2b 185 AAAAKVAEVVEEEEEPIKKKDEGKTTHMKTVKAPAAASSTTAAAASTSTEFPVGEEIVADTNEKevdiselH 256
                             455556666677777777777777777777777777777777666666666666655444433323333330 PP

>> C15H11.13  CE42378	WBGene00077576	status:Partially_confirmed	UniProt:B1Q268	protein_id:CAQ16172.1
   #    score  bias  c-Evalue  i-Evalue hmmfrom  hmm to    alifrom  ali to    envfrom  env to     acc
 ---   ------ ----- --------- --------- ------- -------    ------- -------    ------- -------    ----
   1 ?    5.8   2.0     0.037       4.2     868     948 ..      63     141 ..      14     159 .. 0.64

  Alignments for each domain:
  == domain 1    score: 5.8 bits;  conditional E-value: 0.037
  per-PA_FBpp0070455-aln 868 snalyyqplpapatldsdtrnlqPetskqpsaqsapfqrtssqatsvkaesgsalesiasasivknkafsesskkdltkkv 948
                              + + y +lp+++t+ s++++ + ++ ++ + qs++ + ++++ tsv+a+ ++++++ ++ + +++ ++ +  kk++ k+v
               C15H11.13  63 EEQMEYSALPPTPTVASSIKQSTKHKRTERQLQSTQ-KMSTENITSVQASTTQQECPTQEDDPTAPTPVAKP-KKAKRKEV 141
                             556777777777777777766444444444444433.33444456677777777777777776666666665.34444444 PP

>> C50D2.8  CE34769	WBGene00016811	status:Confirmed	UniProt:Q8ITY5	protein_id:CCD65340.1
   #    score  bias  c-Evalue  i-Evalue hmmfrom  hmm to    alifrom  ali to    envfrom  env to     acc
 ---   ------ ----- --------- --------- ------- -------    ------- -------    ------- -------    ----
   1 ?    5.3   1.7     0.051       5.8     829     968 ..     153     292 ..      96     317 .. 0.58

  Alignments for each domain:
  == domain 1    score: 5.3 bits;  conditional E-value: 0.051
  per-PA_FBpp0070455-aln 829 aataalnpvpi..tvpseaagvvynhtqlaeqqsllapptlsnalyyqplpapatldsdtrnlqPetskqpsaqsa.....pfqrts 908
                             ++t++++ v+   +v  e+ g  ++    ++++  +a p++   +  +p+++     s++   + ++  + + +++     +  rt+
                 C50D2.8 153 NVTKCQEIVARseMVEAEKRGLEEKL-SQMNEPNPQAMPPMLDEMAIKPMEVCEVCGSMLIVNDAQQRIEEHLTGKmhtgfQKIRTM 238
                             55555555443003334444444444.445556677777778888899999887788887443333333333333233333333444 PP

  per-PA_FBpp0070455-aln 909 sqatsvkaesgsalesiasasivknkafsesskkdltkkvlistvdvsscasdevsdkkl 968
                                    ++ +++l++  +a+ +k k+ +e  ++++t++  ++  + s +   +++d++ 
                 C50D2.8 239 I------QQLKEKLKEFEQAEETKRKERREKRAEAATTSDTERRRHRSRSPHRSSHDSRD 292
                             4......44444444444444444444444444444444444444444444444444322 PP

>> F46C8.3  CE28334	WBGene00018485	status:Confirmed	UniProt:Q9GYP5	protein_id:CCD71293.1
   #    score  bias  c-Evalue  i-Evalue hmmfrom  hmm to    alifrom  ali to    envfrom  env to     acc
 ---   ------ ----- --------- --------- ------- -------    ------- -------    ------- -------    ----
   1 ?    5.4   0.5     0.047       5.3     888     970 ..      44     178 ..       3     188 .. 0.73

  Alignments for each domain:
  == domain 1    score: 5.4 bits;  conditional E-value: 0.047
  per-PA_FBpp0070455-aln 888 n....................................................lqPetskqpsaqsapfqrtssqatsvkaesgsal 922
                                                                                    P+ ++ ++ +  p  r++++ +  ++e+++ +
                 F46C8.3  44 TdyimdlrnltiavlaisvfglicfmilkivhnkssrrkrrsiqrqieegyppAAPRYYYSSQYAPEPWDRPKHTYSPSIEEKKQLE 130
                             2334455556677777777777777777777777777777888888888888888999999888888******************** PP

  per-PA_FBpp0070455-aln 923 esiasasivknkafsesskkdltkkvlistvdvsscasdevsdkkles 970
                             +  +s +   n +++  +  ++++++  ++++ +s ++d ++ + ++ 
                 F46C8.3 131 CRNSSPEFKGNGSVNYKPYTNESTEMSPENEKKTSLSNDMSHRGATTA 178
                             **************************************9999885544 PP

>> F11G11.10  CE31783	WBGene00000606	locus:col-17	collagen	status:Confirmed	UniProt:P91248	protein_id:CCD69261.1
   #    score  bias  c-Evalue  i-Evalue hmmfrom  hmm to    alifrom  ali to    envfrom  env to     acc
 ---   ------ ----- --------- --------- ------- -------    ------- -------    ------- -------    ----
   1 ?    5.4  13.6     0.049       5.6     816    1011 ..      22     215 ..       5     253 .. 0.52

  Alignments for each domain:
  == domain 1    score: 5.4 bits;  conditional E-value: 0.049
  per-PA_FBpp0070455-aln  816 qvptlyyvpaaaaaataalnpvpitvpseaagvvynhtql.aeqqsllapptlsnalyyqplpapatldsdtrnlqPetskqpsa 899 
                              ++++l  v + +++  a ++   +  p e++ ++++++    +++++l+ ++l+ ++  qp p  a++  + ++ +Pet+ q ++
               F11G11.10   22 NSVKLRAVRSVKPTNAALVESD-QLDPLETQDKTEPQEMTeDQEPQELQDQMLQMIMFNQPPPISASSAHQDQPETPETQDQRDH 105 
                              4444444544444443333322.23333333333333333034456778888888888888888888888888888998888887 PP

  per-PA_FBpp0070455-aln  900 qsapfqrtssqatsvkaesgsalesiasas...ivknkafsesskkdltkkvlistvdvsscasdevsdkklesssseinkkvnk 981 
                              q +++++ s+   ++++e+++++ ++ +++    ++ ++ +e + k + +++ + t+d  ++ + + ++ +++++ +  +k    
               F11G11.10  106 QDSQEHQESKD-QMDAQEPQEPQDHKDHQEpqdKTELQDNQEPQDKSAPSQPHQGTQDSQESQEPKDHQDQTDTQEALDHK---D 186 
                              77654443333.334444444444444444000334444444444444444444444444444444444444333333333...2 PP

  per-PA_FBpp0070455-aln  982 agtrrkkvvessevsddldessesseqssf 1011
                               +++ k++ ++ e +++ + + ++ +q+ +
               F11G11.10  187 HQDH-KEMLDKTELQETQEPQERPESQERT 215 
                              2222.4555555555544444444433333 PP

>> F38G1.3  CE38817	WBGene00044556	status:Partially_confirmed	UniProt:Q4R176	protein_id:CCD61760.1
   #    score  bias  c-Evalue  i-Evalue hmmfrom  hmm to    alifrom  ali to    envfrom  env to     acc
 ---   ------ ----- --------- --------- ------- -------    ------- -------    ------- -------    ----
   1 ?    5.4   0.2     0.047       5.3     808     978 ..      20     157 ..       6     190 .. 0.48

  Alignments for each domain:
  == domain 1    score: 5.4 bits;  conditional E-value: 0.047
  per-PA_FBpp0070455-aln 808 asavpsasqvptlyyvpaaaaaataalnpvpitvpseaagvvynhtqlaeqqsllapptlsnalyyqplpapatldsdtrn...... 888
                             ++++p++s++   y+v  a+ +++++ ++v +   +  ++      +++e+     p+++++++  ++ +     d ++r+      
                 F38G1.3  20 VQFIPLSSTINCTYCVE-ARSTYEHCFKDVIEC-AYRDPSSLIICLNVYEK-NGGDPAIIQHTIRCISYQDYYVPDHSIRQvsaggs 103
                             55566655555555555.444555555555533.33444444444444443.34555555555555555554444444444444555 PP

  per-PA_FBpp0070455-aln 889 ..............lqPetskqpsaqsapfqrtssqatsvkaesgsalesiasasivknkafsesskkdltkkvlistvdvsscasd 961
                                            +P t                                                  +t+ + ++t++++s+  +
                 F38G1.3 104 cafehiqkcecdvcRSPTT--------------------------------------------------STSTTTTTTQITPSMHRK 140
                             5555555544444433333..................................................333333333333333333 PP

  per-PA_FBpp0070455-aln 962 evsdkklesssseinkk 978
                             +++ ++ +++ s  ++k
                 F38G1.3 141 KHHHHHHHKENSSHYHK 157
                             33333333333333333 PP

>> Y24D9A.5  CE21458	WBGene00021283	status:Partially_confirmed	UniProt:Q9N558	protein_id:CCD71900.1
   #    score  bias  c-Evalue  i-Evalue hmmfrom  hmm to    alifrom  ali to    envfrom  env to     acc
 ---   ------ ----- --------- --------- ------- -------    ------- -------    ------- -------    ----
   1 ?    5.5   0.0     0.045       5.1     888     938 ..     196     276 ..      97     281 .. 0.66

  Alignments for each domain:
  == domain 1    score: 5.5 bits;  conditional E-value: 0.045
  per-PA_FBpp0070455-aln 888 n...............................lqPetskqpsaqsapfqrtssqatsvkaesgsalesiasasivknkafse 938
                             +                               + P+t++q+++q++  + t++q +s++a  + a  s a+ +  ++k++++
                Y24D9A.5 196 QpfknakslfkegeggegnptirkrmsecnlwVAPHTHNQTQQQTT-AKTTENQSASAQATATAAVSSFAHLTDCEKKKMEK 276
                             0444455555555666655555555555666677888777777774.35666666666666666666666665555555544 PP

>> T01E8.5  CE18165	WBGene00011333	locus:nrde-2	status:Partially_confirmed	UniProt:Q20749	protein_id:CAA88749.1
   #    score  bias  c-Evalue  i-Evalue hmmfrom  hmm to    alifrom  ali to    envfrom  env to     acc
 ---   ------ ----- --------- --------- ------- -------    ------- -------    ------- -------    ----
   1 ?    5.0   2.2     0.062       7.1      30      91 ..     133     202 ..     104     377 .. 0.68

  Alignments for each domain:
  == domain 1    score: 5.0 bits;  conditional E-value: 0.062
  per-PA_FBpp0070455-aln  30 SgsSksrhsgsnsSgs.SGYgGkastqassaelsqapakrtKdkerkkkksktseqsgtvaa.......t 91 
                             S++S sr++++ +S+s S  + ++    +  + s + +k+++ ker++k+s++ ++s+  ++        
                 T01E8.5 133 SQQSTSRKRSASNSRSpSRSHSRRYDRDNGRQRSRSREKKRRKKERRRKRSSSRSSSSSRSRdrssrarD 202
                             4444444444333333122344444444444444444444444444444444333333222233444331 PP

>> Y37E11AL.2  CE30218	WBGene00021358	status:Confirmed	UniProt:Q9N443	protein_id:CCD68227.1
   #    score  bias  c-Evalue  i-Evalue hmmfrom  hmm to    alifrom  ali to    envfrom  env to     acc
 ---   ------ ----- --------- --------- ------- -------    ------- -------    ------- -------    ----
   1 ?    5.3   2.6      0.05       5.7     786     980 ..      12     206 ..       1     212 [. 0.52

  Alignments for each domain:
  == domain 1    score: 5.3 bits;  conditional E-value: 0.05
  per-PA_FBpp0070455-aln 786 pplsvsvtsmqasaaaganssaasavpsasqvptlyyvpaaaaaataalnpvpitvpseaagvvynhtqlaeqqsllapptlsnaly 872
                             +p+++   s+ ++a++    s+ + vp   +++t+  +     +++a +  v  + ++                             
              Y37E11AL.2  12 EPVATAPSSAMSAAKSSKAPSVYNVVPFNASFLTILTIC-GTLQISALVPAVGSVLSVL---------------------------- 69 
                             333333333333333333333333344444333333333.2223333333333333333............................ PP

  per-PA_FBpp0070455-aln 873 yqplpapatldsdtrn.............................................lqPetskqpsaqsapfqrtssqatsv 914
                                                                                            P  +++ s+++++   ++++++  
              Y37E11AL.2  70 ---------------LslftyewlnlhfssmtrsrracfdvanvletyqprarthghlfvpDPPTPCVKISEDGNQHDAPKEKTA-F 140
                             ...............1334444444444444444445555555555555555555555554677889999999988877777666.5 PP

  per-PA_FBpp0070455-aln 915 kaesgsalesiasasivknkafsesskkdltkkvlistvdvsscasdevsdkklesssseinkkvn 980
                              ++  s+ e++ +++i+ +k++ +++k +++    +s++ +   a+ e+++k+ e+++ + +kk +
              Y37E11AL.2 141 SSARDSHYENMYQKAIQMAKEMDQMEKVAASPCLDSSQDVELKPADPEKDKKESEEKAKQAKKKYD 206
                             556667888899999999****99977666655555555555566666666666666666666544 PP

>> F55C7.7e  CE29398	WBGene00006805	locus:unc-73	status:Confirmed	UniProt:Q95Q51	protein_id:CCD63880.1
   #    score  bias  c-Evalue  i-Evalue hmmfrom  hmm to    alifrom  ali to    envfrom  env to     acc
 ---   ------ ----- --------- --------- ------- -------    ------- -------    ------- -------    ----
   1 ?    4.9   2.9      0.07       7.9     720     904 ..      56     238 ..       8     300 .. 0.52

  Alignments for each domain:
  == domain 1    score: 4.9 bits;  conditional E-value: 0.07
  per-PA_FBpp0070455-aln 720 rgsShswegeakktikkkhlpkrqkkqqq.qqaqtqkqqlqtqqqiqqqqlvqqsgnvqstvagdlwpplsvsvtsmqasaaagans 805
                             +++ +   g +++  +    p+r  ++++ +++ ++ + l    + ++++  ++ +n++s+ +++  +  s+s+ s+ ++  ++++s
                F55C7.7e  56 QPTKTTLGGTDNNNAESGSVPDRPDDSNAsGSTVSKRKSLRRIFANSSKERAAA-ANSSSSNNNSPATRQSTSTSSPVTANGHTTES 141
                             333333334444444444444443333320222222222222221111111111.12222222222333333333333333345555 PP

  per-PA_FBpp0070455-aln 806 saasavpsasqvp..tlyyvpaaaaaataalnpvpitvpseaagvvynhtqlaeqqsllapptlsnalyyqplpapatldsdtrnlq 890
                             s+ + +++ s+    ++  +p++ + + ++++ vp+tv  + + + ++ +++   +  + + t+ n +  + ++  +   sd   ++
                F55C7.7e 142 STSAPIGVLSSGEptSSNSIPSSSTPTHTVPSSVPATVIPIVVAEDEKAEDCLPPP--MENITINNSIDEKDMNEDSVAASDA--VE 224
                             55555555554330034456666666666666666655555555555555554443..4455566666666666666666665..44 PP

  per-PA_FBpp0070455-aln 891 Petskqpsaqsapf 904
                             Pe   + + +++p+
                F55C7.7e 225 PEVALPAKVEKTPE 238
                             55555555555544 PP

>> F08G5.7  CE45006	WBGene00023502	locus:clec-184	status:Confirmed	UniProt:Q5WRN9	protein_id:CAH60781.3
   #    score  bias  c-Evalue  i-Evalue hmmfrom  hmm to    alifrom  ali to    envfrom  env to     acc
 ---   ------ ----- --------- --------- ------- -------    ------- -------    ------- -------    ----
   1 ?    5.3   1.7      0.05       5.8     888     952 ..     218     288 ..     118     355 .. 0.62

  Alignments for each domain:
  == domain 1    score: 5.3 bits;  conditional E-value: 0.05
  per-PA_FBpp0070455-aln 888 nlqPetskqpsaqsa.....pfqrtssqatsvkaesgsalesi.asasivknkafsesskkdltkkvlist 952
                              ++P t+k  + +++     p + t+++a+++++ s+s   ++ + ++i++ k++ +s+ ++ ++ +++ t
                 F08G5.7 218 TVTPTTTKAATIKTStttvtPTTVTTTKAPTTTKTSTSTTTPKfTTTTIQTTKKITTSPTSTTASIPITCT 288
                             12222222222111112222333333333333333332222221233333333333333333333333333 PP

>> F40G12.10  CE10194	WBGene00009605	protein-tyrosine phosphatase	status:Partially_confirmed	UniProt:Q20252	protein_id:C
   #    score  bias  c-Evalue  i-Evalue hmmfrom  hmm to    alifrom  ali to    envfrom  env to     acc
 ---   ------ ----- --------- --------- ------- -------    ------- -------    ------- -------    ----
   1 ?    5.5   1.2     0.044         5      19      88 ..      24      98 ..       2     397 .. 0.70

  Alignments for each domain:
  == domain 1    score: 5.5 bits;  conditional E-value: 0.044
  per-PA_FBpp0070455-aln 19 snsCsnsqsqrSgsSks.rhsgsnsSg.sSGYgGkastqass.aelsqapa..krtKdkerkkkksktseqsgtv 88
                            s s s s+ + S  S+  ++s sns +   G     +t+ +s  +++ + +  k  K k+ kk+k+k+ e s+  
               F40G12.10 24 SKSISMSKERGSELSRRpQKSRSNSKQkATGPTSALPTDPKSkIDTTFMEItaKGFKSKKGKKLKKKKEETSASK 98
                            555555555555555331233333322123444455555555433333332002234444343333333333311 PP

>> F11G11.4  CE07057	WBGene00017384	status:Confirmed	UniProt:P91246	protein_id:CCD69257.1
   #    score  bias  c-Evalue  i-Evalue hmmfrom  hmm to    alifrom  ali to    envfrom  env to     acc
 ---   ------ ----- --------- --------- ------- -------    ------- -------    ------- -------    ----
   1 ?    5.4   0.6     0.047       5.3      62      90 ..      35      64 ..      17      93 .. 0.70

  Alignments for each domain:
  == domain 1    score: 5.4 bits;  conditional E-value: 0.047
  per-PA_FBpp0070455-aln 62 sqapakrtKdkerkk.kksktseqsgtvaa 90
                             ++ +k++Kdk+ kk kksk ++++ +v +
                F11G11.4 35 DKKEEKKKKDKKGKKgKKSKGKSKTKKVRK 64
                            456677888877766244444444444433 PP

>> R09F10.3  CE33810	WBGene00019987	status:Confirmed	UniProt:Q23026	protein_id:CCD69416.1
   #    score  bias  c-Evalue  i-Evalue hmmfrom  hmm to    alifrom  ali to    envfrom  env to     acc
 ---   ------ ----- --------- --------- ------- -------    ------- -------    ------- -------    ----
   1 ?    5.0   3.0     0.062       7.1     613     657 ..      79     122 ..      25     160 .. 0.56

  Alignments for each domain:
  == domain 1    score: 5.0 bits;  conditional E-value: 0.062
  per-PA_FBpp0070455-aln 613 gsggsggsgsaenlssesnaqmdsatktttntgttggtGtssGGg 657
                             +  gs     a+++ + + a++ s t t++ t+tt+ tGt++ G 
                R09F10.3  79 EHPGSVDP-AATTTAATTSASTTSITSTAATTTTTTTTGTTATGR 122
                             22222222.223333333333333333333344444444444443 PP

>> Y39B6A.12b  CE38444	WBGene00012674	locus:bed-1	status:Confirmed	UniProt:Q56VX2	protein_id:CAI79178.1
   #    score  bias  c-Evalue  i-Evalue hmmfrom  hmm to    alifrom  ali to    envfrom  env to     acc
 ---   ------ ----- --------- --------- ------- -------    ------- -------    ------- -------    ----
   1 ?    5.2   1.2     0.055       6.3     742     837 ..     225     335 ..     155     366 .. 0.59

  Alignments for each domain:
  == domain 1    score: 5.2 bits;  conditional E-value: 0.055
  per-PA_FBpp0070455-aln 742 rqkkqqqqqaqtqkqqlqtqqqiqqqqlvqqs.................gnvqstvagdlwpplsvsvtsmqasaaaganssaasav 811
                             +q +++q + ++  +q++++++ +q +l+++                   + +s++a +   + + ++++m++sa a a+s aa+a 
              Y39B6A.12b 225 QQDEEKQVSSSSGGAQTKKRRADEQ-KLTENPalnsgkfslsilsairrPPLPSSTA-TSSSAAAPQIPAMTSSAVASATSAAAAAT 309
                             2333333233333333332222222.2222222333334444444444433344444.44556666777777777777777777777 PP

  per-PA_FBpp0070455-aln 812 psasqvptlyyvpaaaaaataalnpv 837
                             p+++     + v     +a+  +n++
              Y39B6A.12b 310 PMMPAKYNAQAVQILDFEAKVLYNQS 335
                             77776666666555555444444433 PP

>> R11A8.2  CE06300	WBGene00011237	status:Confirmed	UniProt:Q21924	protein_id:CAA94367.1
   #    score  bias  c-Evalue  i-Evalue hmmfrom  hmm to    alifrom  ali to    envfrom  env to     acc
 ---   ------ ----- --------- --------- ------- -------    ------- -------    ------- -------    ----
   1 ?    5.0   0.9     0.062       7.1     952    1029 ..     262     338 ..     245     427 .. 0.65

  Alignments for each domain:
  == domain 1    score: 5.0 bits;  conditional E-value: 0.062
  per-PA_FBpp0070455-aln  952 tvdvsscasdevsdkklesssseinkkvnkagtrr.....kkvvessevsddldessesseqssflktenssekvrksvakrr 1029
                              t++vs+++   vs k+ e  s ++nk+ + +++ r     kk+ ++  ++      s s + ++++++ +ss++ ++s +  r
                 R11A8.2  262 TMKVSQIVAVAVSAKEYERDSKCLNKSEYDKEKDRleterKKLESQPPST------STSQSSKDYKSKSSSSKHDKNSSEYER 338 
                              55566666666666666666666666555544444222222222222111......111112222222222222222222222 PP

>> H14N18.1c  CE37777	WBGene00006760	locus:unc-23	status:Partially_confirmed	UniProt:Q5TKA9	protein_id:CCD72354.1
   #    score  bias  c-Evalue  i-Evalue hmmfrom  hmm to    alifrom  ali to    envfrom  env to     acc
 ---   ------ ----- --------- --------- ------- -------    ------- -------    ------- -------    ----
   1 ?    4.9  10.6     0.067       7.6     720     903 ..      19     294 ..       7     439 .. 0.54

  Alignments for each domain:
  == domain 1    score: 4.9 bits;  conditional E-value: 0.067
  per-PA_FBpp0070455-aln 720 rgsShswegeakktikkkhlpkrqkkqqqqqaqtqkqqlqtqqqiqqqqlvqqsgnvqstva...........gdlwpplsvsvtsm 795
                              +sS s +++ ++  +++ +p+    qqq + q+ +q+ + + ++++++  + + +++s +             ++w +   s + +
               H14N18.1c  19 SNSSSSVDNDRNQPPQQPPQPQ---PQQQ-SQQQYQQAPNVNTNMHHSNGFSPNFPSRSPIPdfpsfssgfpnDSEWSSNFPSFPNF 101
                             1222222222222222222222...2221.222223333334444444445544444444448888888888777888888888888 PP

  per-PA_FBpp0070455-aln 796 qasaaaganssaasavpsasqvptlyyvpaaaaaataalnpvpitvpseaagvvynhtqlaeqqsllapptlsnaly.yqplpapat 881
                             ++      +ss  ++ p + +   l++ p++++    +++p+ +++p+++    ++++q   q s+++p+  ++    +++ +a + 
               H14N18.1c 102 PSGF--SNGSSNFPDFPRFGRDGGLSPNPPMQGYR-RSPTPTSTQSPTSTLRRNSQQNQAPPQYSQQQPQQAQQRQTtPPSTKASSR 185
                             8887..6788889999*************999876.777777777777776666666665555444444433332220222222223 PP

  per-PA_FBpp0070455-aln 882 ldsdtrn..........................................................................lqPets 894
                              +s+tr+                                                                          ++P+ +
               H14N18.1c 186 PPSRTREpkepevperpaviplpyekkekplekkgsrdsgkgdenleeniakitigknncelcpeqetdgdpspltspiteGKPKRG 272
                             344444477888888888888888888888888888888888888888888888888888877777777666666333333333333 PP

  per-PA_FBpp0070455-aln 895 kqpsaqsa.............p 903
                             k+ +++++             +
               H14N18.1c 273 KKLQRNQSvvdfnaktivtldK 294
                             3322222223222222222220 PP

>> C10A4.5  CE29079	WBGene00015666	locus:gad-2	status:Confirmed	UniProt:Q17889	protein_id:CCD62397.1
   #    score  bias  c-Evalue  i-Evalue hmmfrom  hmm to    alifrom  ali to    envfrom  env to     acc
 ---   ------ ----- --------- --------- ------- -------    ------- -------    ------- -------    ----
   1 ?    5.3   1.1     0.052       5.9     938    1016 ..     251     334 ..     127     367 .. 0.53

  Alignments for each domain:
  == domain 1    score: 5.3 bits;  conditional E-value: 0.052
  per-PA_FBpp0070455-aln  938 esskkdltkkvlistvdvsscasdevsdkklesssseinkkvnkagtrr......................kkvvessevsddld 1000
                              ++s+++ +++++++++  ++   d+++++  ++ s++   +  +a++ r                      +             
                 C10A4.5  251 IHSRNNRSSNTNENNDGNTNDQTDYENKETDNERSGNETTSNLSANQMRiivseavqnamahliavsdraqT------------- 322 
                              233333333333333333333333333332222222222222222222233333333222222222222211............. PP

  per-PA_FBpp0070455-aln 1001 essesseqssflkten 1016
                                  ss ++s + +e 
                 C10A4.5  323 ----SSLYQSVVVNEI 334 
                              ....111111111111 PP

>> T16H12.1a  CE44071	WBGene00011811	status:Partially_confirmed	UniProt:P34564	protein_id:CAA83137.2
   #    score  bias  c-Evalue  i-Evalue hmmfrom  hmm to    alifrom  ali to    envfrom  env to     acc
 ---   ------ ----- --------- --------- ------- -------    ------- -------    ------- -------    ----
   1 ?    4.8   0.0     0.072       8.2     475     530 ..     208     262 ..     193     276 .. 0.82

  Alignments for each domain:
  == domain 1    score: 4.8 bits;  conditional E-value: 0.072
  per-PA_FBpp0070455-aln 475 kllkeavakpsdvvkqevskrckdLasfmeelmdevakpelklnllneesdstssE 530
                             k  + +++++++ ++  v ++  +L +f+e  ++eva+ e   +    +++s +sE
               T16H12.1a 208 KIDNTEKQRKAKKTDVRVGRKFDALRNFIERNIEEVARDEPISEQKV-NHRSEFSE 262
                             55677899999**************************9998777666.55555554 PP

>> F28B3.4  CE41897	WBGene00017885	status:Confirmed	UniProt:A9D3J9	protein_id:CCD69830.1
   #    score  bias  c-Evalue  i-Evalue hmmfrom  hmm to    alifrom  ali to    envfrom  env to     acc
 ---   ------ ----- --------- --------- ------- -------    ------- -------    ------- -------    ----
   1 ?    4.8   3.4     0.072       8.2      28     150 ..     159     285 ..     157     332 .. 0.58

  Alignments for each domain:
  == domain 1    score: 4.8 bits;  conditional E-value: 0.072
  per-PA_FBpp0070455-aln  28 qrSgsSksrhsgsnsSgsSGYgGkastqassaelsqapakrt...Kdkerkkkksktseqsgtvaattenqsiaevskeeeaeaaga 111
                             +r g S sr+s++++S+ S   G++  + ss+e  ++++  t   Kd    + ++     +++v+++++++++a+ s + +a     
                 F28B3.4 159 RRNGTSVSRSSSAQKSKRSNHSGRRMLSDSSSEDEDSVNGGTlgrKDSTLTRPPQTAPRTASLVSNKNKKETLASTSDAAAAP---P 242
                             68889999999999999999999999888887777777665511155555555555555555555555555555555443332...2 PP

  per-PA_FBpp0070455-aln 112 ....elesvevvaaaapaqiiveknpedqqelvqktqpldkel 150
                                   +    +aaa+   +  e+  ed+  lvq++ ++++++
                 F28B3.4 243 ppisRNTAERRAAAASGGGTRKERAVEDMLRLVQENRDRHDQQ 285
                             3332222333344444445555666666666666555554442 PP

>> K01A2.11d  CE38387	WBGene00019285	locus:cbn-1	calcium-binding protein	status:Confirmed	UniProt:Q59DM1	protein_id:CCD6
   #    score  bias  c-Evalue  i-Evalue hmmfrom  hmm to    alifrom  ali to    envfrom  env to     acc
 ---   ------ ----- --------- --------- ------- -------    ------- -------    ------- -------    ----
   1 ?    5.1   2.6     0.059       6.7     778     915 ..     499     632 ..     348     672 .. 0.59

  Alignments for each domain:
  == domain 1    score: 5.1 bits;  conditional E-value: 0.059
  per-PA_FBpp0070455-aln 778 stvagdlwpplsvsvtsmqasaaaganssaasavpsasqvptlyyvp.aaaaaataalnpvpitvpseaagvvynhtqlaeqqslla 863
                             +t++ + + p  v+vt+ + +++      a    ++a+ v+ + ++  + a++at   + vp+t++++++ +++++++ ++ +++ +
               K01A2.11d 499 TTITPTTTVPEEVTVTTKKPKQKLKPVEVAELIDGIANDVIAQDILReVVAPKATVLKTTVPTTTVIQTTETPSTKSKTTK-KVKVT 584
                             444444444444444444444443333333333344444444443321344444444455555555555444444444444.23444 PP

  per-PA_FBpp0070455-aln 864 pptlsnalyyqplpapatldsdtrnlqPetskqpsaqsapfqrtssqatsvk 915
                              +t+s++  + + p+  +++s+t+ ++P  ++  +   +p +rt++  ++++
               K01A2.11d 585 TTTVSTTTITTSTPP--STTSPTTTVTPVATSSATP--KPSKRTTTRRPMTA 632
                             444444333333222..2233332233332222111..12233333333222 PP

>> H14N18.1a  CE17973	WBGene00006760	locus:unc-23	status:Partially_confirmed	UniProt:O61980	protein_id:CCD72352.1
   #    score  bias  c-Evalue  i-Evalue hmmfrom  hmm to    alifrom  ali to    envfrom  env to     acc
 ---   ------ ----- --------- --------- ------- -------    ------- -------    ------- -------    ----
   1 ?    4.9  10.6     0.067       7.6     720     903 ..      20     295 ..       8     440 .. 0.54

  Alignments for each domain:
  == domain 1    score: 4.9 bits;  conditional E-value: 0.067
  per-PA_FBpp0070455-aln 720 rgsShswegeakktikkkhlpkrqkkqqqqqaqtqkqqlqtqqqiqqqqlvqqsgnvqstva...........gdlwpplsvsvtsm 795
                              +sS s +++ ++  +++ +p+    qqq + q+ +q+ + + ++++++  + + +++s +             ++w +   s + +
               H14N18.1a  20 SNSSSSVDNDRNQPPQQPPQPQ---PQQQ-SQQQYQQAPNVNTNMHHSNGFSPNFPSRSPIPdfpsfssgfpnDSEWSSNFPSFPNF 102
                             1222222222222222222222...2221.222223333334444444445544444444448888888888777888888888888 PP

  per-PA_FBpp0070455-aln 796 qasaaaganssaasavpsasqvptlyyvpaaaaaataalnpvpitvpseaagvvynhtqlaeqqsllapptlsnaly.yqplpapat 881
                             ++      +ss  ++ p + +   l++ p++++    +++p+ +++p+++    ++++q   q s+++p+  ++    +++ +a + 
               H14N18.1a 103 PSGF--SNGSSNFPDFPRFGRDGGLSPNPPMQGYR-RSPTPTSTQSPTSTLRRNSQQNQAPPQYSQQQPQQAQQRQTtPPSTKASSR 186
                             8887..6788889999*************999876.777777777777776666666665555444444433332220222222223 PP

  per-PA_FBpp0070455-aln 882 ldsdtrn..........................................................................lqPets 894
                              +s+tr+                                                                          ++P+ +
               H14N18.1a 187 PPSRTREpkepevperpaviplpyekkekplekkgsrdsgkgdenleeniakitigknncelcpeqetdgdpspltspiteGKPKRG 273
                             344444477888888888888888888888888888888888888888888888888888877777777666666333333333333 PP

  per-PA_FBpp0070455-aln 895 kqpsaqsa.............p 903
                             k+ +++++             +
               H14N18.1a 274 KKLQRNQSvvdfnaktivtldK 295
                             3322222223222222222220 PP

>> C44H4.3  CE08724	WBGene00006366	locus:sym-1	Drosophila chaoptin protein like	status:Confirmed	UniProt:Q93374	protein_
   #    score  bias  c-Evalue  i-Evalue hmmfrom  hmm to    alifrom  ali to    envfrom  env to     acc
 ---   ------ ----- --------- --------- ------- -------    ------- -------    ------- -------    ----
   1 ?    4.9   6.2     0.066       7.6     871    1035 ..     448     649 ..     343     666 .. 0.43

  Alignments for each domain:
  == domain 1    score: 4.9 bits;  conditional E-value: 0.066
  per-PA_FBpp0070455-aln  871 lyyqplpapatldsdtrn.........lqPetskqpsaqsapfqrtssqatsvkaesgsalesiasasivknkafsesskkdltk 946 
                               ++ p+++ + ++  t+          l P t+++ ++++      ++++t +    g++++++a +++ ++++ + +   d   
                 C44H4.3  448 AQPRPIRPVCCSNEITTTtttttttttLAPTTTTEEEKEE------TTETTEKVTTVGKSKKTKATTTTEEPEDDEDVYVDD--- 523 
                              3333333322222222111111111112222222222222......111111111222222222222222222222222222... PP

  per-PA_FBpp0070455-aln  947 kvlistvdvsscasdevsdkklesssseinkkvnkagtrr.kkvvessevsddldessesseqssflktensse........... 1019
                                            de+ +++ e++ s+++k++ +++t++ +  +++ ++    + s ++s +s fl++ ++++           
                 C44H4.3  524 --------------DEEGTEEEEEEVSTTEKSTTTTTTTTeASKSKKVNMERFWRLSNKPSGKSPFLRHSQGNKprylqttteap 594 
                              ..............22222222233333333322222222222222223333333333333333333333333333332222222 PP

  per-PA_FBpp0070455-aln 1020 .......................................kvrksvakrrkePpwl 1035
                                                                     ++r++  +   + pw+
                 C44H4.3  595 eeedeaeyisddggaeeseeaettvatttttepsvkvpaRIRERQRMFASNIPWM 649 
                              2233333333333333333333333333333344545555555555555555555 PP

>> C30A5.7a  CE45098	WBGene00006818	locus:unc-86	Pou homeodomain	status:Partially_confirmed	UniProt:D7SFI1	protein_id:CC
   #    score  bias  c-Evalue  i-Evalue hmmfrom  hmm to    alifrom  ali to    envfrom  env to     acc
 ---   ------ ----- --------- --------- ------- -------    ------- -------    ------- -------    ----
   1 ?    5.3   1.7     0.053       6.1     784     908 ..      16     241 ..       1     297 [. 0.65

  Alignments for each domain:
  == domain 1    score: 5.3 bits;  conditional E-value: 0.053
  per-PA_FBpp0070455-aln 784 lwpplsvsvtsmqasaa....aganssaasavpsasqvp.tlyyvpaaaaaataalnpvpitvpseaagvvynhtqlaeqqsllapp 865
                               p +   + s ++  +    + a +++ + +ps+s+ +  + +vp++     + l++v+++++s   g + + +  ++++++ ++ 
                C30A5.7a  16 MQPDFILFIFSYSNYFSgihdTSAATNIYQGLPSSSEPFdASVVVPTSSDDQMTPLQQVMAMQQSY--GAPPPFQYNMTHPFSTTSI 100
                             444455555554444432222566777888899887655045555555444433334444333333..3333333344446778888 PP

  per-PA_FBpp0070455-aln 866 tlsnalyyqplpapatldsdtrn................................................................ 888
                               sn l   p+ + +t+d+dt +                                                                
                C30A5.7a 101 ASSNNLARYPIAP-PTSDMDTDPrqletfaehfkqrriklgvtqadvgkalahlkmpgvgslsqsticrfesltlshnnmvalkpil 186
                             8889998888877.4588888777788888888888888888888888888888888888888888888888888888888888888 PP

  per-PA_FBpp0070455-aln 889 ......................lqPetskqpsaqsa.............pfqrts 908
                                                   + P+t k+ +++s              + +r+s
                C30A5.7a 187 hswlekaeeamkqkdtigdingILPNTDKKRKRTSIaapekreleqffkQQPRPS 241
                             8888888888888888888888778877777777744544444444443333333 PP

>> B0524.5  CE44068	WBGene00015244	status:Confirmed	UniProt:Q9N5Z8	protein_id:CCD62147.1
   #    score  bias  c-Evalue  i-Evalue hmmfrom  hmm to    alifrom  ali to    envfrom  env to     acc
 ---   ------ ----- --------- --------- ------- -------    ------- -------    ------- -------    ----
   1 ?    5.1   4.4      0.06       6.9     883    1014 ..      39     171 ..      14     180 .. 0.54

  Alignments for each domain:
  == domain 1    score: 5.1 bits;  conditional E-value: 0.06
  per-PA_FBpp0070455-aln  883 dsdtrnlqPetskqpsaqsa.......pfqrtssqatsvkaesgsalesiasasivknkafsesskkdltkkvlistvdvsscas 960 
                              + +t ++ P+   + ++++        p + t +  t   ae+    e+ ++   v ++a++++ kk+ +++ ++      +  s
                 B0524.5   39 PQKTLKVAPRAAPPRKKKEIfleehtpPSTDTDEVSTIPPAEQIRIVENHRRRIGVRPRAGNRVYKKTPSSELVKV----ENKKS 119 
                              3444445555544444444355555557777777777777888888888888888888888888777777766655....34455 PP

  per-PA_FBpp0070455-aln  961 devsdkklesssseinkkvnkagtrrkkvvessevsddldessesseqssflkt 1014
                               e+++k ++++s+e +  ++k++++ ++v +++++ ++ +e+s++  +++ lk+
                 B0524.5  120 VEKNCKVVKTESGEAEA-CEKKEDK-RNVEKNKKKEKESKEKSKNCYEKKELKK 171 
                              56666655555554444.4443333.2222222222222333333333333333 PP

>> F55G1.1  CE43715	WBGene00018899	status:Partially_confirmed	UniProt:Q20850	protein_id:CCD69402.1
   #    score  bias  c-Evalue  i-Evalue hmmfrom  hmm to    alifrom  ali to    envfrom  env to     acc
 ---   ------ ----- --------- --------- ------- -------    ------- -------    ------- -------    ----
   1 ?    5.0   0.9     0.062         7     700     863 ..     118     277 ..      37     289 .. 0.60

  Alignments for each domain:
  == domain 1    score: 5.0 bits;  conditional E-value: 0.062
  per-PA_FBpp0070455-aln 700 kkaedkakkkegeakghgvkrgsShswegeakktikkkhlpkrqkkqqqqqaqtqkqqlqtqqqiqqqqlvqqsgnvqstvagdlwp 786
                             k++ +k+ + +   +   ++r+  ++ ++  ++ +     ++++  qqqqq q++++  ++     q++ +++s    s va    +
                 F55G1.1 118 KNEMEKQSCSKPIVVDVKLRRNLTEIRKDIRNFETTTDFTTSQDWAQQQQQHQQHHEFQPNCSIPMQRHPISRS---ASFVA---PT 198
                             33333333344444444445555555555555555555555544444444433333333333333333334444...45666...66 PP

  per-PA_FBpp0070455-aln 787 plsvsvtsmqasaaaganssaasavpsasqvptlyyvpaaaa...aataalnpvpitvpse.aagvvynhtqlaeqqslla 863
                             p+ v  ++++    + ++ +  s+++     ++lyy+pa  +   ++  ++   + ++p   + +v+ + +++++ +  ++
                 F55G1.1 199 PMIVYGMPPPGDRMSVMDGRCDSRIGEYA--MPLYYMPAPPPpqpMFLPYPGSKMGMSPFDqPSMVMMPGHHVMQYPEVQM 277
                             77777777777777899999999999887..67777776544000343444333444443303345555555555554444 PP

>> F58A4.11  CE40812	WBGene00001570	locus:gei-13	status:Confirmed	UniProt:P34478	protein_id:CAA80171.2
   #    score  bias  c-Evalue  i-Evalue hmmfrom  hmm to    alifrom  ali to    envfrom  env to     acc
 ---   ------ ----- --------- --------- ------- -------    ------- -------    ------- -------    ----
   1 ?   -1.0   1.3       4.2   4.8e+02     629     966 ..      38      74 ..      14     228 .. 0.56
   2 ?   11.8   4.6   0.00057     0.065     726     789 ..     310     379 ..     261     559 .. 0.70

  Alignments for each domain:
  == domain 1    score: -1.0 bits;  conditional E-value: 4.2
  per-PA_FBpp0070455-aln 629 esnaqmdsatktttntgttggtGtssGGggsfkpvtLTeeLLnkHNedMekvllkkhrearsvargtkknkkkaedkakkkegeakg 715
                             es     s++++++ t   ++t ts  G++sf p                                                     
                F58A4.11  38 ESTSPPYSSSEHHSPTDQRTETPTSDSGNASFSP----------------------------------------------------- 71 
                             2222222333333333333333333333333333..................................................... PP

  per-PA_FBpp0070455-aln 716 hgvkrgsShswegeakktikkkhlpkrqkkqqqqqaqtqkqqlqtqqqiqqqqlvqqsgnvqstvagdlwpplsvsvtsmqasaaag 802
                                                                                                                    
                F58A4.11   - ---------------------------------------------------------------------------------------   -
                             ....................................................................................... PP

  per-PA_FBpp0070455-aln 803 anssaasavpsasqvptlyyvpaaaaaataalnpvpitvpseaagvvynhtqlaeqqsllapptlsnalyyqplpapatldsdtrnl 889
                                                                                                                    
                F58A4.11   - ---------------------------------------------------------------------------------------   -
                             ....................................................................................... PP

  per-PA_FBpp0070455-aln 890 qPetskqpsaqsapfqrtssqatsvkaesgsalesiasasivknkafsesskkdltkkvlistvdvsscasdevsdk 966
                                                                                                       +  
                F58A4.11  72 --------------------------------------------------------------------------ENV 74 
                             ..........................................................................222 PP

  == domain 2    score: 11.8 bits;  conditional E-value: 0.00057
  per-PA_FBpp0070455-aln 726 wegeakktikkkhlpkrqkkqqqqqaqtqkqqlqtqqqiqqqqlvqqs............gnvqstvagdlwppls 789
                             +       +++ ++++ ++ q++q+a +++qq q+qqqiqqqq  qq+              + +++a ++ +p+ 
                F58A4.11 310 NG-----LQQHLQNVQ-TQLQAAQAAVQKQQQQQQQQQIQQQQQQQQQgaipqfalnaanLAALNQLARNQMQPTP 379
                             33.....334444444.44444445555555555555555555555552333233333331222222233333333 PP

>> C23F12.1b  CE41768	WBGene00016006	locus:fln-2	status:Partially_confirmed	UniProt:Q18109	protein_id:CCD65285.1
   #    score  bias  c-Evalue  i-Evalue hmmfrom  hmm to    alifrom  ali to    envfrom  env to     acc
 ---   ------ ----- --------- --------- ------- -------    ------- -------    ------- -------    ----
   1 ?    4.9   1.8     0.068       7.8     687     782 ..     476     586 ..     468     688 .. 0.59

  Alignments for each domain:
  == domain 1    score: 4.9 bits;  conditional E-value: 0.068
  per-PA_FBpp0070455-aln 687 earsvargtkknkkkaedkakkkegeakghgvkrgsShswegeakktikkkhlpk................rqkkqqqqqaqtqkqq 757
                             e rs +r   + +  ++ +    + +   + +  + S s e ++  + + +++++                 + ++ ++ aqt+ ++
               C23F12.1b 476 ETRSSSRAASRAHP-ENRNPPASTSKYIERTIVSPVSDSRESGKIAQFSTETEVDishksfaqrrlhiikqLEAQHVNHIAQTKSHH 561
                             55554444444211.122222233444556677777777777776667777777677777777777777652233333444444444 PP

  per-PA_FBpp0070455-aln 758 lqtqqqiqqqqlvqqsgnvqstvag 782
                              q+ qq+q++q+v +++++ ++v +
               C23F12.1b 562 QQHTQQQQHHQTVPTQSSSIVQVVQ 586
                             4444444444444444344444442 PP

>> C56C10.3  CE02568	WBGene00016961	locus:vps-32.1	status:Confirmed	UniProt:Q18886	protein_id:CCD68173.1
   #    score  bias  c-Evalue  i-Evalue hmmfrom  hmm to    alifrom  ali to    envfrom  env to     acc
 ---   ------ ----- --------- --------- ------- -------    ------- -------    ------- -------    ----
   1 ?    5.2   0.9     0.057       6.5     657     784 ..      20     142 ..       9     192 .. 0.63

  Alignments for each domain:
  == domain 1    score: 5.2 bits;  conditional E-value: 0.057
  per-PA_FBpp0070455-aln 657 ggsfkpvtLTeeLLnkHNedMekvllkkhrea.rsvargtkknkkkaedkakkkegeakghgvkrgsShswegeakktikkkhlpkr 742
                             + s+++++ Tee+L k  e +ek ++   ++a + ++++++   +  + k + +++ a+  gv        e  ++   + + ++  
                C56C10.3  20 QESIQKLRETEEMLEKKQEFLEKKVIDEKQNAvKYGTKNKRMALQCLNRKRNFEKQLAHIDGVLSTIGYQREALEN--ASTNAEVL- 103
                             568999999****************987766526667777777777777788788888888887666555553333..33333333. PP

  per-PA_FBpp0070455-aln 743 qkkqqqqqaqtqkqqlqtqqqiqqqqlvqqsgnvqstvagdl 784
                                +  + a+++ ++  ++++i+q + + +    q++va++ 
                C56C10.3 104 ---NVMGTASKALKAAHNNMDIDQVHDLMEDIAEQQEVANEI 142
                             ...122222223333333333333222222222233333333 PP

>> D1044.2b  CE44959	WBGene00017028	status:Partially_confirmed	UniProt:D7SFI8	protein_id:CCD68379.1
   #    score  bias  c-Evalue  i-Evalue hmmfrom  hmm to    alifrom  ali to    envfrom  env to     acc
 ---   ------ ----- --------- --------- ------- -------    ------- -------    ------- -------    ----
   1 ?    4.4   3.5     0.094        11     725     876 ..     841     996 ..     774    1045 .. 0.66

  Alignments for each domain:
  == domain 1    score: 4.4 bits;  conditional E-value: 0.094
  per-PA_FBpp0070455-aln 725 swegeakktikkkhlpkrqkkqqqqqaqtqkqqlqtqqqiqqqqlvqqs...gnvqstvagdlwpplsvsvtsmqasaaaganssaa 808
                             s +gea k  +  +  +++ + +++q   + + ++++++ +  + v ++    + +++++++ ++ +s+++t+++a +  ++++ ++
                D1044.2b 841 SFDGEAVKFNEELEAIDKALQTTKKQR-PELSVTPQPEDLSGDARVIETteeDEEEAEISTETTTEMSSTTTTTKAHT--TTTTMMI 924
                             455556666666666664444444333.33344444444444443333312223455666777777776666655555..4444444 PP

  per-PA_FBpp0070455-aln 809 .savpsasqvptlyyvpaaaaaata..alnpvpitvpseaagvvynhtqlaeq.qsllapptlsnalyyqpl 876
                              +++p +  v+t +  p a+ ++++  ++++  i+v s+++ + + +++ +++ + + ++p l+  l++ ++
                D1044.2b 925 pTEAPPSIFVFTTTQKPRAQSTTQKriIVQQPSIVVNSQPPKQRNDNQPTVNVgHAEEQSPRLAILLPVMII 996
                             145555555555555665554443311566667777777777777777766651445666777777766655 PP

>> K10H10.5  CE16255	WBGene00010761	status:Partially_confirmed	UniProt:O45682	protein_id:CAB05781.1
   #    score  bias  c-Evalue  i-Evalue hmmfrom  hmm to    alifrom  ali to    envfrom  env to     acc
 ---   ------ ----- --------- --------- ------- -------    ------- -------    ------- -------    ----
   1 ?    5.0   2.6     0.063       7.2      65     127 ..      57     122 ..      25     154 .. 0.40

  Alignments for each domain:
  == domain 1    score: 5.0 bits;  conditional E-value: 0.063
  per-PA_FBpp0070455-aln  65 pakrtKdkerkkkksktseqsgtvaattenqsiaevskeeeaeaaga...elesvevvaaaapaqi 127
                              +k++K + +k kk+k++++     ++++++++a+ +k+  +e         +s ev++a++ ++ 
                K10H10.5  57 GMKKRKKHRKKNKKKKNKKKFRFSDEEDDEEKVAHHKKKPIEEDDDEfplPPNSEEVAEASKSSKK 122
                             223333333333333333333322233333333333322222222212232333334444443333 PP

>> C27D6.3  CE01813	WBGene00016161	MST101-2 protein (Fruit Fly)	status:Partially_confirmed	UniProt:Q10032	protein_id:CCD
   #    score  bias  c-Evalue  i-Evalue hmmfrom  hmm to    alifrom  ali to    envfrom  env to     acc
 ---   ------ ----- --------- --------- ------- -------    ------- -------    ------- -------    ----
   1 ?    5.3   1.4     0.053         6      65      91 ..      35      61 ..       9      94 .. 0.61

  Alignments for each domain:
  == domain 1    score: 5.3 bits;  conditional E-value: 0.053
  per-PA_FBpp0070455-aln 65 pakrtKdkerkkkksktseqsgtvaat 91
                             +k tK k +k kksk++ ++g+ +++
                 C27D6.3 35 EKKETKKKGKKNKKSKKKAKKGKTKKV 61
                            333344444444444444443333322 PP

>> F26A10.2  CE02692	WBGene00017814	Zinc finger	status:Partially_confirmed	UniProt:Q19807	protein_id:CCD67340.1
   #    score  bias  c-Evalue  i-Evalue hmmfrom  hmm to    alifrom  ali to    envfrom  env to     acc
 ---   ------ ----- --------- --------- ------- -------    ------- -------    ------- -------    ----
   1 ?    4.8   6.2     0.074       8.5     706     859 ..     103     298 ..      64     475 .. 0.60

  Alignments for each domain:
  == domain 1    score: 4.8 bits;  conditional E-value: 0.074
  per-PA_FBpp0070455-aln 706 akkkegeakghgvkrgsShswegeakktikkkhlpk...............................rqkkqqqqqaqtqkqqlqtq 761
                             +   +g+++    kr+  ++ +  + +t+  +++p+                               +++ qqq q  +  q+++++
                F26A10.2 103 QLRRRGGNVISSSKRSDTQIIKTSKIETTIMQEEPQinynmplqncfsetedndapitygiviqnidQTQMQQQMQPPQPSQAVPQH 189
                             233567777777888888888877777777777777888888888888888888888888888777777777777777888888888 PP

  per-PA_FBpp0070455-aln 762 qqiqqqqlvqqsgnvqstva............gdlwpplsvsvtsmqasaaaganssaasavpsasqvptlyyvpaaaaaataalnp 836
                             qq+ q+q +qq  ++q++ +             +   pl   +  +  ++ a  +s   +++ps ++   +     +   + ++   
                F26A10.2 190 QQQLQNQDMQQVQPQQQAPSsmqnfqnfqmqlPPVVDPLMNDMENTFDKQ-ADFDSVRGQQLPSQQIEDYVEKNKQKLFSCRKCRVF 275
                             88888888888755444433444555552222222222222222222222.345555555555555544444444444444455555 PP

  per-PA_FBpp0070455-aln 837 vpitvpseaagvvynhtqlaeqq 859
                              p+   ++    ++n ++l+  +
                F26A10.2 276 LPTEEAYMRHAASHNGEDLFPYK 298
                             55555555555544444444444 PP

>> T12C9.7c  CE41932	WBGene00020461	status:Confirmed	UniProt:A9Z1K6	protein_id:CCD73616.1
   #    score  bias  c-Evalue  i-Evalue hmmfrom  hmm to    alifrom  ali to    envfrom  env to     acc
 ---   ------ ----- --------- --------- ------- -------    ------- -------    ------- -------    ----
   1 ?    5.0   0.6     0.065       7.4     940    1009 ..       9      79 ..       3     169 .. 0.71

  Alignments for each domain:
  == domain 1    score: 5.0 bits;  conditional E-value: 0.065
  per-PA_FBpp0070455-aln  940 skkdltkkvlistvdvsscasdevsdkklesssseink.kvnkagtrrkkvvessevsddldessesseqs 1009
                               kk+++++++ s+ + +s++++++ + + + s+++ n    +k++t+++++ ++    ++l+ ++++ +++
                T12C9.7c    9 LKKEQSTETVLSNSQSPSFVDFKRITRSKKYSAAQKNApDEKKQCTKKRQLPSLAPACEELQPKKSKVTEE 79  
                              47899999999999999999999999999888888876234555666655555444444443332222222 PP

>> Y48E1B.12  CE14874	WBGene00000804	locus:csc-1	status:Confirmed	UniProt:O45952	protein_id:CAB07696.1
   #    score  bias  c-Evalue  i-Evalue hmmfrom  hmm to    alifrom  ali to    envfrom  env to     acc
 ---   ------ ----- --------- --------- ------- -------    ------- -------    ------- -------    ----
   1 ?    4.8   0.0     0.071       8.1     727     831 ..      82     183 ..      22     202 .. 0.82

  Alignments for each domain:
  == domain 1    score: 4.8 bits;  conditional E-value: 0.071
  per-PA_FBpp0070455-aln 727 egeakktikkkhlpkrqkkqqqqqaqtqkqqlqtqqqiqqqqlvqqsgnvqstvagdlwpplsvsvtsmqasaaaganssaasavps 813
                             e+++  +  k++lp+    +++++a +qk+ ++  q++ ++++  ++   + ++  d  + +s+ + +  ++   ++ +    +  +
               Y48E1B.12  82 EEGEAAVAVKQELPSEPDMEIDDAAAAQKTSIPIGQNSGRNTVQVKQ---EPEIDDDAAHETSIPIAPSGQNSGRNTAADEHRRNEI 165
                             44445556677788889999999999999999999988877776666...5679999999999999999888888999999999999 PP

  per-PA_FBpp0070455-aln 814 asqvptlyyvpaaaaaat 831
                             ++   ++ ++p+ +++ +
               Y48E1B.12 166 ITPAGQVLPLPTLQPEKP 183
                             999999999999988765 PP

>> C12D12.5  CE45710	WBGene00015716	locus:sox-4	status:Confirmed	UniProt:Q17922	protein_id:CCD64312.1
   #    score  bias  c-Evalue  i-Evalue hmmfrom  hmm to    alifrom  ali to    envfrom  env to     acc
 ---   ------ ----- --------- --------- ------- -------    ------- -------    ------- -------    ----
   1 ?    5.0   4.2     0.063       7.2     840    1013 ..      27     207 ..       3     221 .. 0.79

  Alignments for each domain:
  == domain 1    score: 5.0 bits;  conditional E-value: 0.063
  per-PA_FBpp0070455-aln  840 tvpseaagvvynhtqlaeqqsllapptlsnalyyqplpapatldsdtrnlqPetskqpsaqsa.......pfqrtssqatsvkae 917 
                               +ps+++++++  + + ++q +  + ++ + +  ++++  +  +s+    qP+t  +p+ + +         qr ++ a++ ++ 
                C12D12.5   27 SSPSSPESPTESPNVISSVQASTIADIIGHYVNGNSIKDVV-NSSQKSASQPRTAREPRIKRPmnafmvwSQQRRQQIAATGQKF 110 
                              45556666666666677778888999999999999999855.556666779*****999999888999997799999******** PP

  per-PA_FBpp0070455-aln  918 sgsalesiasasivknkafsesskkdltkkvlist.vdvsscasdevsdkklesssseinkkvnkagtrrkkvvessevsddlde 1001
                              ++s++ ++ +a+  k ++ ++++  + +k+  +++ +  ++++   +  k++e+s++ ++ ++    t+  +v +ss +++   +
                C12D12.5  111 HNSDISKMLGAEWRKMEEHEKVPFVERAKQLREEHfNAHPDYVYRPRRRKRVEKSAGSVDSNSADEITKPVNVYNSSTYTNVFSQ 195 
                              ******************************9988725679********************9888888888888888888877776 PP

  per-PA_FBpp0070455-aln 1002 ssesseqssflk 1013
                                ++    ++ k
                C12D12.5  196 LFFKLLCDTHNK 207 
                              666555555544 PP

>> D1086.10a  CE37962	WBGene00044080	status:Confirmed	UniProt:Q5FC40	protein_id:CAI46569.1
   #    score  bias  c-Evalue  i-Evalue hmmfrom  hmm to    alifrom  ali to    envfrom  env to     acc
 ---   ------ ----- --------- --------- ------- -------    ------- -------    ------- -------    ----
   1 ?    5.1   1.6     0.059       6.8     816     964 ..       4     169 ..       1     176 [. 0.67

  Alignments for each domain:
  == domain 1    score: 5.1 bits;  conditional E-value: 0.059
  per-PA_FBpp0070455-aln 816 qvptlyyvpaaaaaataalnpvpitvpseaagvvynhtqlaeqqsllapptlsnalyyqplpapatldsdtrnlqPetskqpsaqsa 902
                             q++t  +v +a ++++ ++ p+ +   + +  v++++++   +qs+++p t s++   q+  + ++++++t+   P t++ p + + 
               D1086.10a   4 QFLTTLLVLSATPTLSFTTAPTGTSPTVDTSAVIAPNPESSPSQSTDSPSTASSTATEQIFTPSTSEPTSTTTTAPGTTELPFEWNV 90 
                             677888888889999889999998889999999999999999999999999999999999999999999988889988888877775 PP

  per-PA_FBpp0070455-aln 903 .............pfqrtssqatsvkaesgsa...lesiasasivknkafsesskkdltkkvlist.vdvsscasdevs 964
                                          + q+ + q t +  e++++   +  +    ++ n++  e+  +dlt+   +++ + + +++ + ++
               D1086.10a  91 tappsvvskwcmiKLQKNNAQFTIDFIENAEEpyeEAVEETLCVQLNRKSFETRLEDLTNYCGQREsDAFKEYVANRRK 169
                             5677778888887666666665555444333300033333333445555556666666665544431334455555555 PP

>> F01F1.1c  CE32351	WBGene00017158	locus:hpo-10	status:Confirmed	UniProt:Q8I7L2	protein_id:CCD65983.1
   #    score  bias  c-Evalue  i-Evalue hmmfrom  hmm to    alifrom  ali to    envfrom  env to     acc
 ---   ------ ----- --------- --------- ------- -------    ------- -------    ------- -------    ----
   1 ?    5.1   1.4     0.058       6.7     707     773 ..     281     348 ..      13     466 .. 0.69

  Alignments for each domain:
  == domain 1    score: 5.1 bits;  conditional E-value: 0.058
  per-PA_FBpp0070455-aln 707 kkkegeakghgvkrgsS.hswegeakktikkkhlpkrqkkqqqqqaqtqkqqlqtqqqiqqqqlvqqs 773
                             +  +g+ + ++++r s   s + +++   +k h ++ ++k+++ q +++k++ +  ++ q+qq+ q+ 
                F01F1.1c 281 GAAGGGGQMKRARRDSDgASSDSDNSDPLEKMHFSSMNQKKTKAQKKAEKAARKAAKKLQKQQTPQKV 348
                             11222222233332222012222222233333333323333333333333333333333333332222 PP

>> C01F6.6d  CE39889	WBGene00006438	locus:tag-60	status:Confirmed	UniProt:Q27GP0	protein_id:CAJ80817.1
   #    score  bias  c-Evalue  i-Evalue hmmfrom  hmm to    alifrom  ali to    envfrom  env to     acc
 ---   ------ ----- --------- --------- ------- -------    ------- -------    ------- -------    ----
   1 ?    5.2   0.5     0.055       6.3      66     155 ..     304     386 ..     109     439 .. 0.69

  Alignments for each domain:
  == domain 1    score: 5.2 bits;  conditional E-value: 0.055
  per-PA_FBpp0070455-aln  66 akrtKdkerkkkksktseqsgtvaattenqsiaevskeeeaeaagaelesvevvaaaapaqiiveknpedqqelvqktqpldkellq 152
                             ++ + ++e +k  + t ++++t ++   + ++++ +++ + +++        v+++ +  + +    +e++q+++q++q++++ + +
                C01F6.6d 304 IQVNEEREISKMTTTTRTETITNSNSAYQYKVSQNNENYGDNQTI-------VITTCSFLKYVPSYATESHQKHEQHSQTHHHHHQH 383
                             333344444444333333333222222222222222222222222.......34444444444444444444444444444333333 PP

  per-PA_FBpp0070455-aln 153 sdq 155
                             ++ 
                C01F6.6d 384 QQP 386
                             222 PP

>> C01F6.6a  CE30847	WBGene00006438	locus:tag-60	PDZ domain (Also known as DHR or GLGF).	status:Confirmed	UniProt:Q17562
   #    score  bias  c-Evalue  i-Evalue hmmfrom  hmm to    alifrom  ali to    envfrom  env to     acc
 ---   ------ ----- --------- --------- ------- -------    ------- -------    ------- -------    ----
   1 ?    5.1   0.5      0.06       6.8      68    1015 ..     282     400 ..      79     455 .. 0.59

  Alignments for each domain:
  == domain 1    score: 5.1 bits;  conditional E-value: 0.06
  per-PA_FBpp0070455-aln   68 rtKdkerkkkksktseqsgtvaa...................ttenqsiaevskeeeaeaagaelesvevvaaaapaqiiveknp 133 
                               + ++e +k  + t ++++t ++                   +                                          
                C01F6.6a  282 VNEEREISKMTTTTRTETITNSNsayqykesstaydayatppV------------------------------------------ 324 
                              2222222222222222222222222222222222222222220.......................................... PP

  per-PA_FBpp0070455-aln  134 edqqelvqktqpldkellqsdqqpqaeqqaasqsntirenksvvedgFccviSMhDGvvlyttpSitasLGfpkDmWlgrsFIDF 218 
                                                                                                                   
                C01F6.6a    - -------------------------------------------------------------------------------------    -
                              ..................................................................................... PP

  per-PA_FBpp0070455-aln  219 vhpkDratfasqitskvvvpleeskskqakdqkaslyvrlrkyrglktagfgvsertvsYepfrLtltfrelneeeaenaeiesq 303 
                                                                                                                   
                C01F6.6a    - -------------------------------------------------------------------------------------    -
                              ..................................................................................... PP

  per-PA_FBpp0070455-aln  304 rsvilLvisatpvkSaYkvpeEileekslkFstrHtasgvlsyvDkdsveylGYLPQdilgrsvldlYhpeDlpilkeiYetvik 388 
                                                                                                                   
                C01F6.6a    - -------------------------------------------------------------------------------------    -
                              ..................................................................................... PP

  per-PA_FBpp0070455-aln  389 kgqtafrskpYRflvqNGcYvvleTeWssFvNPWsrkLEFviGkHrilqGPsnpdvfavapfkketktkisdevlkeakiieeei 473 
                                                                                                                   
                C01F6.6a    - -------------------------------------------------------------------------------------    -
                              ..................................................................................... PP

  per-PA_FBpp0070455-aln  474 lkllkeavakpsdvvkqevskrckdLasfmeelmdevakpelklnllneesdstssErDSvmLGeiSphHeyydSKSSseTppSY 558 
                                                                                                                   
                C01F6.6a    - -------------------------------------------------------------------------------------    -
                              ..................................................................................... PP

  per-PA_FBpp0070455-aln  559 NqlNYNenlqRFFdSkpatnskedssdgentesskdeqqshakksnaqkglsavgsggsggsgsaenlssesnaqmdsatktttn 643 
                                                                                                                   
                C01F6.6a    - -------------------------------------------------------------------------------------    -
                              ..................................................................................... PP

  per-PA_FBpp0070455-aln  644 tgttggtGtssGGggsfkpvtLTeeLLnkHNedMekvllkkhrearsvargtkknkkkaedkakkkegeakghgvkrgsShsweg 728 
                                                                                                                   
                C01F6.6a    - -------------------------------------------------------------------------------------    -
                              ..................................................................................... PP

  per-PA_FBpp0070455-aln  729 eakktikkkhlpkrqkkqqqqqaqtqkqqlqtqqqiqqqqlvqqsgnvqstvagdlwpplsvsvtsmqasaaaganssaasavps 813 
                                                                                                                   
                C01F6.6a    - -------------------------------------------------------------------------------------    -
                              ..................................................................................... PP

  per-PA_FBpp0070455-aln  814 asqvptlyyvpaaaaaataalnpvpitvpseaagvvynhtqlaeqqsllapptlsnalyyqplpapatldsdtrnlqPetskqps 898 
                                                                                                                   
                C01F6.6a    - -------------------------------------------------------------------------------------    -
                              ..................................................................................... PP

  per-PA_FBpp0070455-aln  899 aqsapfqrtssqatsvkaesgsalesiasasivknkafsesskkdltkkvlistvdvsscasdevsdkklesssseinkkvnkag 983 
                                                                    s+  + +   +v+   v++ss ++  + +  ++s ss  +++    +
                C01F6.6a  325 -------------------------------------DSNDLMDEVFGRVNLPGVTMSSHTEVLPPTDDISSVSSLSSHRESAVD 372 
                              .....................................222223333333333333333333333333333333333333222211 PP

  per-PA_FBpp0070455-aln  984 trrkkvvessevsddldessesseqssflkte 1015
                                    v++++v +  +es ++ eq+s+++++
                C01F6.6a  373 VP----VSHQYVPSYATESHQKHEQHSQTHHH 400 
                              11....11111111111111111111111111 PP

>> T13B5.8a  CE36017	WBGene00020475	locus:sut-1	status:Partially_confirmed	UniProt:O17378	protein_id:CCD63491.1
   #    score  bias  c-Evalue  i-Evalue hmmfrom  hmm to    alifrom  ali to    envfrom  env to     acc
 ---   ------ ----- --------- --------- ------- -------    ------- -------    ------- -------    ----
   1 ?    5.2   4.8     0.055       6.3      70     773 ..      52     140 ..       6     227 .. 0.59

  Alignments for each domain:
  == domain 1    score: 5.2 bits;  conditional E-value: 0.055
  per-PA_FBpp0070455-aln  70 Kdkerkkkksktseqsgtvaattenqsiaevskeeeaeaagaelesvevvaaaapaqiiveknpedqqelvqktqpldkellqsdqq 156
                             K+                                                                                     
                T13B5.8a  52 KEV------------------------------------------------------------------------------------ 54 
                             333.................................................................................... PP

  per-PA_FBpp0070455-aln 157 pqaeqqaasqsntirenksvvedgFccviSMhDGvvlyttpSitasLGfpkDmWlgrsFIDFvhpkDratfasqitskvvvpleesk 243
                                                                                                                    
                T13B5.8a   - ---------------------------------------------------------------------------------------   -
                             ....................................................................................... PP

  per-PA_FBpp0070455-aln 244 skqakdqkaslyvrlrkyrglktagfgvsertvsYepfrLtltfrelneeeaenaeiesqrsvilLvisatpvkSaYkvpeEileek 330
                                                                                                                    
                T13B5.8a   - ---------------------------------------------------------------------------------------   -
                             ....................................................................................... PP

  per-PA_FBpp0070455-aln 331 slkFstrHtasgvlsyvDkdsveylGYLPQdilgrsvldlYhpeDlpilkeiYetvikkgqtafrskpYRflvqNGcYvvleTeWss 417
                                                                                                                    
                T13B5.8a   - ---------------------------------------------------------------------------------------   -
                             ....................................................................................... PP

  per-PA_FBpp0070455-aln 418 FvNPWsrkLEFviGkHrilqGPsnpdvfavapfkketktkisdevlkeakiieeeilkllkeavakpsdvvkqevskrckdLasfme 504
                                                                                                                    
                T13B5.8a   - ---------------------------------------------------------------------------------------   -
                             ....................................................................................... PP

  per-PA_FBpp0070455-aln 505 elmdevakpelklnllneesdstssErDSvmLGeiSphHeyydSKSSseTppSYNqlNYNenlqRFFdSkpatnskedssdgentes 591
                                                                                                                    
                T13B5.8a   - ---------------------------------------------------------------------------------------   -
                             ....................................................................................... PP

  per-PA_FBpp0070455-aln 592 skdeqqshakksnaqkglsavgsggsggsgsaenlssesnaqmdsatktttntgttggtGtssGGggsfkpvtLTeeLLnkHNedMe 678
                                                                                                                    
                T13B5.8a   - ---------------------------------------------------------------------------------------   -
                             ....................................................................................... PP

  per-PA_FBpp0070455-aln 679 kvllkkhrearsvargtkknkkkaedkakkkegeakghgvkrgsShswegeakktikkkhlpkrqkkqqqqqaqtqkqqlqtqqqiq 765
                                     ear +++++k++k+ a dk+ +    a ++      +h   g ++  ++k+   + q +qqq   ++  q+ +++qq  
                T13B5.8a  55 --------EAR-TSQQQKHRKAAAVDKEAEAAAAAYAQSQEAYMAHHLRGMEQTEMQKRAAAAAQLQQQQMMQNMMMQRPPQHQQPP 132
                             ........333.233333334444444444444444444444445555555555555555444444444444444455555555555 PP

  per-PA_FBpp0070455-aln 766 qqqlvqqs 773
                              q ++  +
                T13B5.8a 133 PQDVMFGA 140
                             55555444 PP

>> T14A8.2a  CE29475	WBGene00020497	status:Partially_confirmed	protein_id:CCD63314.1
   #    score  bias  c-Evalue  i-Evalue hmmfrom  hmm to    alifrom  ali to    envfrom  env to     acc
 ---   ------ ----- --------- --------- ------- -------    ------- -------    ------- -------    ----
   1 ?    5.2   1.1     0.055       6.3     931    1017 ..      88     174 ..       6     196 .. 0.54

  Alignments for each domain:
  == domain 1    score: 5.2 bits;  conditional E-value: 0.055
  per-PA_FBpp0070455-aln  931 vknkafsesskkdltkkvlistvdvsscasdevsdkklesssseinkkvnkagtrr.......kkvvessevsddldessesseq 1008
                               ++++ +e+ ++++ ++++ s   ++ ++sde++ ++++++++e      k  + +       ++vv++ e + +  e       
                T14A8.2a   88 GEEEDHHEHHMEASGEAPVDSSS-TAPMSSDEPKIEETTEETTEETPVLSKEPEVEeskpieaATVVSAVEDQPSTSE------T 165 
                              34445555555555555555532.333334444444333333333332222222223223323222222222222222......2 PP

  per-PA_FBpp0070455-aln 1009 ssflktens 1017
                              ss+ ++e s
                T14A8.2a  166 SSSSSEEPS 174 
                              222222221 PP

>> F21C3.4b  CE38174	WBGene00004324	locus:rde-2	status:Confirmed	UniProt:Q58AA4	protein_id:CAI70415.1
   #    score  bias  c-Evalue  i-Evalue hmmfrom  hmm to    alifrom  ali to    envfrom  env to     acc
 ---   ------ ----- --------- --------- ------- -------    ------- -------    ------- -------    ----
   1 ?    4.8   0.6     0.075       8.5     883     973 ..     211     317 ..     140     370 .. 0.68

  Alignments for each domain:
  == domain 1    score: 4.8 bits;  conditional E-value: 0.075
  per-PA_FBpp0070455-aln 883 dsdtrn................lqPetskqpsaqsapfqrtssqatsvkaesgsalesiasasivknkafsesskkdltkkvlistv 953
                             dsd+++                 +Pet +q +++s+  +  +sq  s++++s+++ +  +++    ++ f+  s + +   +  s++
                F21C3.4b 211 DSDVQYlhdtrlldimtgngyvQTPETDVQDQQSSQHQEDVHSQMNSQTSDSYNSSRVVSENREIPPETFRSQSIELNQVDSSLSQT 297
                             444444555555666666666666777777777776666667777777777777777777777666776666655444433333334 PP

  per-PA_FBpp0070455-aln 954 dvsscasdevsdkklessss 973
                             ++ss a    + ++l+++  
                F21C3.4b 298 TISSRAAPVIDSNQLSDEDE 317
                             44444444444444444444 PP

>> F49F1.7  CE17090	WBGene00018647	status:Confirmed	UniProt:Q9GZE2	protein_id:CCD66749.1
   #    score  bias  c-Evalue  i-Evalue hmmfrom  hmm to    alifrom  ali to    envfrom  env to     acc
 ---   ------ ----- --------- --------- ------- -------    ------- -------    ------- -------    ----
   1 ?    5.1   2.9     0.057       6.5     894     947 ..     131     196 ..      31     232 .. 0.54

  Alignments for each domain:
  == domain 1    score: 5.1 bits;  conditional E-value: 0.057
  per-PA_FBpp0070455-aln 894 skqpsaqsa............pfqrtssqatsvkaesgsalesiasasivknkafsesskkdltkk 947
                             ++ + ++++              q t+s++t+ + e ++a+++   ++++k+ ++ + s   +t+ 
                 F49F1.7 131 KEASVTTTNghlqigttrrlqATQTTKSTETTETTETTKAIKTTKTTETTKATKTTTPSTTVKTTT 196
                             333333222333333333222222222222222222222222222222222222222222111111 PP

>> R07H5.9  CE39953	WBGene00011129	status:Partially_confirmed	UniProt:Q93935	protein_id:CAB03231.3
   #    score  bias  c-Evalue  i-Evalue hmmfrom  hmm to    alifrom  ali to    envfrom  env to     acc
 ---   ------ ----- --------- --------- ------- -------    ------- -------    ------- -------    ----
   1 ?    5.0   4.0     0.064       7.3     910    1015 ..      81     189 ..       3     242 .. 0.61

  Alignments for each domain:
  == domain 1    score: 5.0 bits;  conditional E-value: 0.064
  per-PA_FBpp0070455-aln  910 qatsvkaesgsalesiasasivknkafsesskkdltkkvlistvdv.sscasdevsdkklesssseinkkvnkagtrr..kkvve 991 
                              + + +++e++ ++ s+      +n++ ++ s +++++++l +   + ++  s +++++  es ss +  ++   + ++  +    
                 R07H5.9   81 KIMLALKEKNIKKTSKLMGYKITNEKSRTNSLREKASETLNNGLPFpPDLRSRSQQCEVSESRSSSVTASSSAPTSTTcyDSEPT 165 
                              3334445555555555555556677777777888888888888777347777788888777777777665554444434533333 PP

  per-PA_FBpp0070455-aln  992 ssevsddldessesseqssflkte 1015
                              +s +s++  ++s++s++ss +++ 
                 R07H5.9  166 KSDTSKKSSKKSRKSSRSSKVPHR 189 
                              333333333333333333333333 PP

>> F23F12.9a  CE01256	WBGene00017755	locus:zip-8	status:Confirmed	UniProt:P46505	protein_id:CCD69928.1
   #    score  bias  c-Evalue  i-Evalue hmmfrom  hmm to    alifrom  ali to    envfrom  env to     acc
 ---   ------ ----- --------- --------- ------- -------    ------- -------    ------- -------    ----
   1 ?    5.1   1.5      0.06       6.8      60     112 ..      64     117 ..       2     174 .. 0.48

  Alignments for each domain:
  == domain 1    score: 5.1 bits;  conditional E-value: 0.06
  per-PA_FBpp0070455-aln  60 elsqapakrtKdkerkkkksktseqsgtvaattenqsiaevskeeeaeaaga..e 112
                              +++  +kr K+ e  kk +  s +   ++++ten+ +++ + ++e+e + a  e
               F23F12.9a  64 RSPKYLEKRMKNNEAAKKSR-ASRKHREQKNQTENELLKRKNAALEEELKQAkcE 117
                             22444444444444444422.2222222444444444444433333333333221 PP

>> T13B5.8b  CE13617	WBGene00020475	locus:sut-1	status:Partially_confirmed	UniProt:A9D649	protein_id:CCD63494.1
   #    score  bias  c-Evalue  i-Evalue hmmfrom  hmm to    alifrom  ali to    envfrom  env to     acc
 ---   ------ ----- --------- --------- ------- -------    ------- -------    ------- -------    ----
   1 ?    5.1   4.0     0.058       6.6      59     765 ..      41     133 ..       6     225 .. 0.57

  Alignments for each domain:
  == domain 1    score: 5.1 bits;  conditional E-value: 0.058
  per-PA_FBpp0070455-aln  59 aelsqapakrtKdkerkkkksktseqsgtvaattenqsiaevskeeeaeaaga..elesvevvaaaapaqiiveknpedqqelvqkt 143
                             +   q+ ++++K+ e ++ ++++  +++ v ++ e  + a ++++e a +a     +e+ e+ + aa+a ++++++   +q++  ++
                T13B5.8b  41 NSYVQQFEQWEKEVEARTSQQQKHRKAAAVDKEAEAAAAAYAQSQE-AYMAHHlrGMEQTEMQKRAAAAAQLQQQQM--MQNMMMQR 124
                             4445555555555555555444444444333322222222222222.222221232222222222222222222111..22222233 PP

  per-PA_FBpp0070455-aln 144 qpldkellqsdqqpqaeqqaasqsntirenksvvedgFccviSMhDGvvlyttpSitasLGfpkDmWlgrsFIDFvhpkDratfasq 230
                              p +++                                                                                 
                T13B5.8b 125 PPPEHQ--------------------------------------------------------------------------------- 130
                             333222................................................................................. PP

  per-PA_FBpp0070455-aln 231 itskvvvpleeskskqakdqkaslyvrlrkyrglktagfgvsertvsYepfrLtltfrelneeeaenaeiesqrsvilLvisatpvk 317
                                                                                                                    
                T13B5.8b   - ---------------------------------------------------------------------------------------   -
                             ....................................................................................... PP

  per-PA_FBpp0070455-aln 318 SaYkvpeEileekslkFstrHtasgvlsyvDkdsveylGYLPQdilgrsvldlYhpeDlpilkeiYetvikkgqtafrskpYRflvq 404
                                                                                                                    
                T13B5.8b   - ---------------------------------------------------------------------------------------   -
                             ....................................................................................... PP

  per-PA_FBpp0070455-aln 405 NGcYvvleTeWssFvNPWsrkLEFviGkHrilqGPsnpdvfavapfkketktkisdevlkeakiieeeilkllkeavakpsdvvkqe 491
                                                                                                                    
                T13B5.8b   - ---------------------------------------------------------------------------------------   -
                             ....................................................................................... PP

  per-PA_FBpp0070455-aln 492 vskrckdLasfmeelmdevakpelklnllneesdstssErDSvmLGeiSphHeyydSKSSseTppSYNqlNYNenlqRFFdSkpatn 578
                                                                                                                    
                T13B5.8b   - ---------------------------------------------------------------------------------------   -
                             ....................................................................................... PP

  per-PA_FBpp0070455-aln 579 skedssdgentesskdeqqshakksnaqkglsavgsggsggsgsaenlssesnaqmdsatktttntgttggtGtssGGggsfkpvtL 665
                                                                                                                    
                T13B5.8b   - ---------------------------------------------------------------------------------------   -
                             ....................................................................................... PP

  per-PA_FBpp0070455-aln 666 TeeLLnkHNedMekvllkkhrearsvargtkknkkkaedkakkkegeakghgvkrgsShswegeakktikkkhlpkrqkkqqqqqaq 752
                                                                                                                    
                T13B5.8b   - ---------------------------------------------------------------------------------------   -
                             ....................................................................................... PP

  per-PA_FBpp0070455-aln 753 tqkqqlqtqqqiq 765
                                       q  
                T13B5.8b 131 ----------QPP 133
                             ..........222 PP

>> F01F1.1a  CE29249	WBGene00017158	locus:hpo-10	status:Confirmed	UniProt:Q19094	protein_id:CCD65981.1
   #    score  bias  c-Evalue  i-Evalue hmmfrom  hmm to    alifrom  ali to    envfrom  env to     acc
 ---   ------ ----- --------- --------- ------- -------    ------- -------    ------- -------    ----
   1 ?    5.0   1.5     0.064       7.3     707     773 ..     286     353 ..      17     471 .. 0.69

  Alignments for each domain:
  == domain 1    score: 5.0 bits;  conditional E-value: 0.064
  per-PA_FBpp0070455-aln 707 kkkegeakghgvkrgsS.hswegeakktikkkhlpkrqkkqqqqqaqtqkqqlqtqqqiqqqqlvqqs 773
                             +  +g+ + ++++r s   s + +++   +k h ++ ++k+++ q +++k++ +  ++ q+qq+ q+ 
                F01F1.1a 286 GAAGGGGQMKRARRDSDgASSDSDNSDPLEKMHFSSMNQKKTKAQKKAEKAARKAAKKLQKQQTPQKV 353
                             11222222233322222012222222233333333323333333333333333333333333332222 PP

>> Y75B8A.35b  CE23046	WBGene00006986	locus:zip-1	status:Confirmed	UniProt:Q9XTL0	protein_id:CAA22113.1
   #    score  bias  c-Evalue  i-Evalue hmmfrom  hmm to    alifrom  ali to    envfrom  env to     acc
 ---   ------ ----- --------- --------- ------- -------    ------- -------    ------- -------    ----
   1 ?    4.4   6.3       0.1        11      19     136 ..     212     372 ..     209     438 .. 0.56

  Alignments for each domain:
  == domain 1    score: 4.4 bits;  conditional E-value: 0.1
  per-PA_FBpp0070455-aln  19 snsCsnsqsqrSgsSksrhsgsnsSgsSGYgGkastqass.aelsqapakrtKdkerkkkksktseqsgtvaa............tt 92 
                             +n+C+ + s+r +   s++sg +  +    g k s ++      +++   ++K+k ++kk+++ ++ +  v++            + 
              Y75B8A.35b 212 ANACAPTRSRRTSTA-SNKSGGKIGKVAKLGEKSSGEKRTrMTKAEMSRLTEKEKLERKKEQNRANAKNCVKNrnnskeelkqtlE- 296
                             699*******99888.9999999988877777777777766666667777889999999999999988888886666533333330. PP

  per-PA_FBpp0070455-aln  93 enqsiaevskeeeaeaaga...............................elesvevvaaaapaqiiveknped........q 136
                                    +  e+ +ea+ +                                 ++ +  +a+a+ q++ ++n e+        +
              Y75B8A.35b 297 -------MLREKVQEAKRQnemqengllaayetnifavqgnnfpygslelFYDQLQGSKAEAVEQVQYDNNGEVvqleeafnK 372
                             .......3333333333332222222222333333333333333333323223333333334444444433333222222220 PP

>> C14F5.1b  CE29172	WBGene00015776	locus:dct-1	status:Confirmed	UniProt:Q09969	protein_id:CCD63844.1
   #    score  bias  c-Evalue  i-Evalue hmmfrom  hmm to    alifrom  ali to    envfrom  env to     acc
 ---   ------ ----- --------- --------- ------- -------    ------- -------    ------- -------    ----
   1 ?    5.1   0.2     0.059       6.7     750     794 ..      11      55 ..       3     146 .. 0.79

  Alignments for each domain:
  == domain 1    score: 5.1 bits;  conditional E-value: 0.059
  per-PA_FBpp0070455-aln 750 qaqtqkqqlqtqqqiqqqqlvqqsgnvqstvagdlwpplsvsvts 794
                             +  +++ +  ++qq+ +q + qq++++ ++v+++  +pl+ s++ 
                C14F5.1b  11 ASGEKTDESVQPQQQTEQSSAQQTTPSAKAVSNPFITPLTESTPE 55 
                             455667777888888899999999999999997777777666543 PP

>> C56G2.9  CE43719	WBGene00016982	status:Confirmed	UniProt:Q8MNU2	protein_id:CCD66343.1
   #    score  bias  c-Evalue  i-Evalue hmmfrom  hmm to    alifrom  ali to    envfrom  env to     acc
 ---   ------ ----- --------- --------- ------- -------    ------- -------    ------- -------    ----
   1 ?    4.6   5.8     0.085       9.7      60     181 ..      45     169 ..      33     171 .. 0.76

  Alignments for each domain:
  == domain 1    score: 4.6 bits;  conditional E-value: 0.085
  per-PA_FBpp0070455-aln  60 elsqapakrtKdkerkkkksktseqsgtvaattenqsiaevskeeeaeaaga.....elesvevvaaaapaqiiveknpedqqelvq 141
                              +s++ +k  K k+ kk  +k s+ s +v +   ++  + +s++ +++ ++      + +   + +aa+  + iv+  +++++ ++ 
                 C56G2.9  45 YMSEMETKNPKRKSIKKSDQKPSTMSLNVGKGGVEKEKETISSQRSNSLESPglgspQNVGLGIFEAATMMRNIVDITTDSTTMKTG 131
                             4567778888999999*99****999999985444444445555555555444454588888999********************** PP

  per-PA_FBpp0070455-aln 142 ktqpldkellqsdqqpqaeqqaasqsntirenksvvedgF 181
                             kt++l+++ +++   + +  +  sq+++ +e k++++++F
                 C56G2.9 132 KTKTLKSKESKTS--LGSASGPFSQMKEAQEMKKKSKNSF 169
                             ******9976666..5555568899999999999999998 PP

>> F56C9.6a  CE01325	WBGene00018950	status:Confirmed	UniProt:Q20863	protein_id:CCD61831.1
   #    score  bias  c-Evalue  i-Evalue hmmfrom  hmm to    alifrom  ali to    envfrom  env to     acc
 ---   ------ ----- --------- --------- ------- -------    ------- -------    ------- -------    ----
   1 ?    4.5   1.4     0.091        10     723     880 ..     148     306 ..     144     327 .. 0.53

  Alignments for each domain:
  == domain 1    score: 4.5 bits;  conditional E-value: 0.091
  per-PA_FBpp0070455-aln 723 Shswegeakktikkkhlpkrqkkqqqqqaqtqkqqlqtqqqiqqqqlvqqs..gnvqstvagdlwpplsvsvtsmqasaaagans.s 806
                              hs  g++ +  ++k+ p+ ++ ++ ++ + +++q++ +++ +++++ q s   + +s+++ +  +p +   t  +a+a +g  +  
                F56C9.6a 148 EHSSSGDSYFNNSHKTTPNYRRFANSNDSSRDNSQMEYKAENDASHTSQSSnrFGFNSQINRTDIHPPAARHTFNPAAAYNGKITpD 234
                             689999999999999999987777777777777777777776666666666333446777755544444444444444433332202 PP

  per-PA_FBpp0070455-aln 807 a.asavpsasqvptlyyvpaaaaaataalnpvpitvpseaagvvynhtqlaeqqsllapptlsnalyyqplpapa 880
                             +  + +p a  vp  ++vp+ a++ +  + p  i+ + +  g+ y++ + +  + +  p+ l +  y++ l++ +
                F56C9.6a 235 FrFNYIPNAA-VPAPSVVPVIATH-PG-VAPPSIVPSPIRIGQRYPKRPDNMPKPSSEPKHLNHNYYQIELYGAT 306
                             2022333333.4444444433322.22.22333333334444444444443334455566666666665555544 PP

>> C18H2.2  CE32132	WBGene00015989	status:Partially_confirmed	UniProt:Q18103	protein_id:CCD62769.1
   #    score  bias  c-Evalue  i-Evalue hmmfrom  hmm to    alifrom  ali to    envfrom  env to     acc
 ---   ------ ----- --------- --------- ------- -------    ------- -------    ------- -------    ----
   1 ?    4.7   3.0      0.08       9.1     902    1032 ..     123     256 ..      44     269 .. 0.58

  Alignments for each domain:
  == domain 1    score: 4.7 bits;  conditional E-value: 0.08
  per-PA_FBpp0070455-aln  902 a.....pfqrtssqatsvkaesgsalesiasasivknkafsesskkdltkkvlistvdvsscasdevsdkklesssseinkkvnk 981 
                              +     p qrt+sq  + k  s+  l ++ ++   +  a    + ++++++   s+ d+s++++      +l++s    +++ + 
                 C18H2.2  123 NflskqPVQRTMSQFLMRKTFSNAGLVKKFQTY-ANDTALTVNNSSNSANSCGDSESDISEYTDSR----RLRTSENSDDENEEP 202 
                              244444899999998866666555555555444.33333333334444444445544444444433....333333333333333 PP

  per-PA_FBpp0070455-aln  982 agtrr...kkvvessevsddldessesseqssflktenssekvrksvakrrkeP 1032
                              +++++   +   e+s  +++ d+  ++s+ +sf    +s ++ rk++++r   P
                 C18H2.2  203 QSDYSnidNVENENSALVTSKDDELFESSMTSFDTSTHSRSSGRKRTQTRPYSP 256 
                              333333432223334444455555555555555544445555566666655444 PP

>> B0286.5  CE03865	WBGene00001438	locus:fkh-6	fork head DNA-binding protein	status:Partially_confirmed	UniProt:Q10924	p
   #    score  bias  c-Evalue  i-Evalue hmmfrom  hmm to    alifrom  ali to    envfrom  env to     acc
 ---   ------ ----- --------- --------- ------- -------    ------- -------    ------- -------    ----
   1 ?    4.6   0.1     0.083       9.5     672     881 ..      74     292 ..      72     306 .. 0.60

  Alignments for each domain:
  == domain 1    score: 4.6 bits;  conditional E-value: 0.083
  per-PA_FBpp0070455-aln 672 kHNedMekvllkkhrearsvargtkk......nkkkaedkak.kkegeakghgv.krgsShswegeakktikkkhlpk....rqkkq 746
                             +HN  ++  ++kk r+ +s a   k         + ++++++  k+   k  g+ k g ++ +e  +  ti +++lp     +  ++
                 B0286.5  74 RHNLSLNDCFVKKARDGQSCANDRKGnywqmvADNAPQFDNGnFKRRRVKRLGIgKMGYANTTETTETGTILQQQLPFfnglKWPQN 160
                             899999999999999999888777766666552222222222022223333333244667777777777777777776555533444 PP

  per-PA_FBpp0070455-aln 747 qqqqaqtqkqqlqtqqqiqqqqlvqqsgnvqstvagdlwpplsvsvtsmqasaaaganssaasavpsasqvptlyyvpaaaaaataa 833
                             +q+    q  + q +++i  ++ ++q  n++s+ +++  +++ +s  ++++s     +++ ++     + v+ + +vp+   ++ ++
                 B0286.5 161 IQTMDPFQFFKFQYPNSITDSANTSQI-NNSSSSSSSFDTSIYTSAFPIPTSH---FDTNLVAPSQPPPVVSDVEVVPSDTVKE-EV 242
                             444445555556666666666666665.4445555566677777777777776...5666555555566678888888766666.55 PP

  per-PA_FBpp0070455-aln 834 lnpvpitvpseaagvvynhtqlaeqqsllapptlsna..lyyqplpapat 881
                             l +++   p ++ ++  +  q+++ +s  +++ ls+a  +y+++  +p t
                 B0286.5 243 LVDMKPLIPGISSTTFLTSLQMTDPRSIEQQQLLSTAsnMYPNAFMPPYT 292
                             55666677777777888888888877777777776432266666655543 PP

>> C02C2.1  CE06754	WBGene00015332	locus:tyr-1	Tyrosinase	status:Confirmed	UniProt:P34269	protein_id:CCD62528.1
   #    score  bias  c-Evalue  i-Evalue hmmfrom  hmm to    alifrom  ali to    envfrom  env to     acc
 ---   ------ ----- --------- --------- ------- -------    ------- -------    ------- -------    ----
   1 ?    4.8   0.4     0.075       8.5     889     940 ..     444     495 ..     303     582 .. 0.63

  Alignments for each domain:
  == domain 1    score: 4.8 bits;  conditional E-value: 0.075
  per-PA_FBpp0070455-aln 889 lqPetskqpsaqsapfqrtssqatsvkaesgsalesiasasivknkafsess 940
                              qP++++ + + ++p q++++q+++++   ++++ +  +++   n+  ++ +
                 C02C2.1 444 QQPAQTTAVATVQQPQQQPQQQQPQQQRPATTPQSNCYNEDPCCNQWSRQNE 495
                             3444444444444444444444444444444444444443333333333333 PP

>> M01G12.9  CE44785	WBGene00010822	status:Confirmed	UniProt:O62317	protein_id:CAB04620.2
   #    score  bias  c-Evalue  i-Evalue hmmfrom  hmm to    alifrom  ali to    envfrom  env to     acc
 ---   ------ ----- --------- --------- ------- -------    ------- -------    ------- -------    ----
   1 ?    4.9   6.2      0.07       7.9     840    1032 ..     153     393 ..      15     451 .. 0.51

  Alignments for each domain:
  == domain 1    score: 4.9 bits;  conditional E-value: 0.07
  per-PA_FBpp0070455-aln  840 tvpseaagvvynhtqlaeqqsllapptlsnalyyqplpapatldsdtrn.................................... 888 
                              t    ++ v ++h + +++ s++++   +++ly+  + +                                              
                M01G12.9  153 TNDAVTKAVLKAHVPRTQEGSNNSS---YSILYSAQIDG---------Iddkrqhyemkvlnggltkyhlensscwfywqsvfgn 225 
                              3333344444444444444333332...22222222222.........0222222233444466666666666666667777766 PP

  per-PA_FBpp0070455-aln  889 ..............lqPetskqpsaqsa..........pfqrtssqatsvk.aesgsalesiasasivknkafsesskkdltkkv 948 
                                             +P+t +++++++           +f   ++  + +k  ++gs+++s++s s+ +++a + ssk  ++++ 
                M01G12.9  226 cntlivgsrtgkqdQDPKTLTKTRERQReelddisyvsKFSAGKKRSSENKdTNHGSSKKSKSSSSSKTPEADNDSSKTPEADN- 309 
                              666665555555555555555555555333333333332222211111111012222222222222222222222222222222. PP

  per-PA_FBpp0070455-aln  949 listvdvsscasdevsdkklesssseinkkvnkagtrrkkvvessevsddldessesseqssflktensse.............. 1019
                                             + +k+ +     +k + +a++ ++k+ e+ + s++  e  + s+++  + +++s+               
                M01G12.9  310 ---------------DSSKTPEADNDSSK-TPEADNDSSKTPEADNDSSKTPEADNDSSKTPEADNDSSKTleadndnhlrglpe 378 
                              ...............22221111111111.1111122222222222222222222222222222222222222233333335666 PP

  per-PA_FBpp0070455-aln 1020 ..kvrksvakrrkeP 1032
                                + r ++ kr+  P
                M01G12.9  379 lsLYRVRHLKREDIP 393 
                              654444444444444 PP

>> Y105C5B.21d  CE44459	WBGene00002175	locus:jac-1	status:Partially_confirmed	UniProt:D3DEL8	protein_id:CBJ25106.1
   #    score  bias  c-Evalue  i-Evalue hmmfrom  hmm to    alifrom  ali to    envfrom  env to     acc
 ---   ------ ----- --------- --------- ------- -------    ------- -------    ------- -------    ----
   1 ?    4.4   0.3     0.097        11      59      82 ..     691     714 ..     679     780 .. 0.72

  Alignments for each domain:
  == domain 1    score: 4.4 bits;  conditional E-value: 0.097
  per-PA_FBpp0070455-aln  59 aelsqapakrtKdkerkkkkskts 82 
                               +s++p+k++Kdke+kk k+ + 
             Y105C5B.21d 691 HVASPKPEKKKKDKEKKKDKNPKN 714
                             567899**********99887554 PP

>> F56C9.6c  CE41664	WBGene00018950	status:Confirmed	UniProt:A8WFF4	protein_id:CCD61837.1
   #    score  bias  c-Evalue  i-Evalue hmmfrom  hmm to    alifrom  ali to    envfrom  env to     acc
 ---   ------ ----- --------- --------- ------- -------    ------- -------    ------- -------    ----
   1 ?    4.4   1.4     0.094        11     723     880 ..     152     310 ..     148     331 .. 0.53

  Alignments for each domain:
  == domain 1    score: 4.4 bits;  conditional E-value: 0.094
  per-PA_FBpp0070455-aln 723 Shswegeakktikkkhlpkrqkkqqqqqaqtqkqqlqtqqqiqqqqlvqqs..gnvqstvagdlwpplsvsvtsmqasaaagans.s 806
                              hs  g++ +  ++k+ p+ ++ ++ ++ + +++q++ +++ +++++ q s   + +s+++ +  +p +   t  +a+a +g  +  
                F56C9.6c 152 EHSSSGDSYFNNSHKTTPNYRRFANSNDSSRDNSQMEYKAENDASHTSQSSnrFGFNSQINRTDIHPPAARHTFNPAAAYNGKITpD 238
                             689999999999999999987777777777777777777776666666666333446777755544444444444444433332202 PP

  per-PA_FBpp0070455-aln 807 a.asavpsasqvptlyyvpaaaaaataalnpvpitvpseaagvvynhtqlaeqqsllapptlsnalyyqplpapa 880
                             +  + +p a  vp  ++vp+ a++ +  + p  i+ + +  g+ y++ + +  + +  p+ l +  y++ l++ +
                F56C9.6c 239 FrFNYIPNAA-VPAPSVVPVIATH-PG-VAPPSIVPSPIRIGQRYPKRPDNMPKPSSEPKHLNHNYYQIELYGAT 310
                             2022333333.4444444433322.22.22333333334444444444443334455566666666665555544 PP

>> Y56A3A.4a  CE31842	WBGene00006396	locus:taf-12	status:Confirmed	UniProt:Q9U226	protein_id:CAB60514.2
   #    score  bias  c-Evalue  i-Evalue hmmfrom  hmm to    alifrom  ali to    envfrom  env to     acc
 ---   ------ ----- --------- --------- ------- -------    ------- -------    ------- -------    ----
   1 ?    4.5  15.1     0.093        11     783    1015 ..      28     307 ..       5     341 .. 0.56

  Alignments for each domain:
  == domain 1    score: 4.5 bits;  conditional E-value: 0.093
  per-PA_FBpp0070455-aln  783 dlwpplsvsvtsmqasaaaganssaasavpsasq..vptlyyvpaaaaaataalnpvpitvpseaagvvy..nhtqlaeqqslla 863 
                                +++   +  ++q  ++ + + + +++v+  +   +     +   ++++ +++ p+p++    ++++ +  +h q + ++++++
               Y56A3A.4a   28 LSTNSPMQQGIPPQGHQNPNEQQQQQQFVGQPPMggMGGPMRMQMPQQQIRQMPYPSPQMRAGPPPPQQQqqQHFQQMGIPQQQQ 112 
                              3333444455666888888888888999988774113333333444444555555555554444443333003334444455555 PP

  per-PA_FBpp0070455-aln  864 pptlsnalyyqplpapatldsdtrn........................................lqPetskqpsaqsapfqrts 908 
                              p+ ++   ++  +++ +++  +  +                                        l P++  q+++q++  q++ 
               Y56A3A.4a  113 PQQFTPNGQSMQMQQRPMQMGMA-QgpgpsghlmgmvggpppqhmmqqqggggppqfvpnsspmpLPPQQIMQVQHQQQHQQPPP 196 
                              55555555555555555444444.1589999999999999999999999999999999999999988888888888887667777 PP

  per-PA_FBpp0070455-aln  909 sqatsvkaesgsale.....siasasivknkafsesskkdltkkvlistvdvsscasdevsdkklesssseinkkvnkagtrrkk 988 
                              sq+ ++   ++ +++     ++  a+++ ++ +++s+  dl ++  ++tv + ++ +  v+    +  ss i+k+++  ++r+ k
               Y56A3A.4a  197 SQQIQQPPIPQPQQQqapppQMIPAAVPYGSIMEKSKLDDLMQQISSTTVLEENVKDVLVEYA-DDFVSSLIDKACKMIKNREVK 280 
                              777655433332222000003444444445555555555555555555555555555554444.677899999999999999855 PP

  per-PA_FBpp0070455-aln  989 vvessevsddldessesseqssflkte 1015
                               +es  +   l+++ + +     ++++
               Y56A3A.4a  281 KIESRDIEFILKNVYNMPVVPRAASHN 307 
                              555555544444444444444444443 PP

>> W03F8.2  CE35040	WBGene00020992	protein kinase	status:Partially_confirmed	UniProt:O44570	protein_id:CCD65508.1
   #    score  bias  c-Evalue  i-Evalue hmmfrom  hmm to    alifrom  ali to    envfrom  env to     acc
 ---   ------ ----- --------- --------- ------- -------    ------- -------    ------- -------    ----
   1 ?    4.6   1.5     0.082       9.4      57     136 ..      84     175 ..      81     276 .. 0.64

  Alignments for each domain:
  == domain 1    score: 4.6 bits;  conditional E-value: 0.082
  per-PA_FBpp0070455-aln  57 ssaelsqapakrtKdkerkkkksktseqsgtvaa...ttenqsiaevskeeeaeaaga..elesvevvaaaapaqiiveknped... 135
                             ss ++ q+ +  +K+ e+kk ++k ++ +   +    ++++q+  + ++ +++e +    ++++ +++a+a++ +i   +++ed   
                 W03F8.2  84 SSEPTKQEKEDDKKEVEEKKENEKPVDVKVEEKVmvkVEATQNTDNSQELKAPEEKPKkkKKKKSNIIATASVEKISIVPEKEDfsi 170
                             456777777777777777777777665544322233344444444443333333322233566777888888887766666665445 PP

  per-PA_FBpp0070455-aln 136 ....q 136
                                  
                 W03F8.2 171 lekkL 175
                             55440 PP

>> T05A8.6  CE45841	WBGene00020232	status:Partially_confirmed	UniProt:O44855	protein_id:CCD73589.1
   #    score  bias  c-Evalue  i-Evalue hmmfrom  hmm to    alifrom  ali to    envfrom  env to     acc
 ---   ------ ----- --------- --------- ------- -------    ------- -------    ------- -------    ----
   1 ?    4.7   0.8     0.077       8.8     856     970 ..      33     142 ..      10     192 .. 0.54

  Alignments for each domain:
  == domain 1    score: 4.7 bits;  conditional E-value: 0.077
  per-PA_FBpp0070455-aln 856 aeqqsllapptlsnalyyqplpapatldsdtrnlqPetskqpsaqsapfqrtssqatsvkaesgsalesiasasivknkafsesskk 942
                             ++ +++ +++ +   ly  + ++ +t  ++t   +P   k++ +++ p   t +++t+ +  ++ +  + +  +++k+ +  ++s+ 
                 T05A8.6  33 VKLPTTPKSAQMDAFLYETSQKKCTTCGTTT---KPVRVKPVLTTT-PGATTVTTTTAPTTTKAPDCTTTTAPTTTKAPDCTTCSQD 115
                             3344444444444444444433322222222...333333333333.4444444444444455555555555566666666666555 PP

  per-PA_FBpp0070455-aln 943 dltkkvlistvdvsscasdevsdkkles 970
                              lt+ +l  +v+++s+ s  + +  l+ 
                 T05A8.6 116 ILTDPML-ANVHCASTGSTVNGCATLQI 142
                             5555443.44666666666666555544 PP

>> C15C7.5  CE03991	WBGene00015791	status:Confirmed	UniProt:Q18012	protein_id:CCD64589.1
   #    score  bias  c-Evalue  i-Evalue hmmfrom  hmm to    alifrom  ali to    envfrom  env to     acc
 ---   ------ ----- --------- --------- ------- -------    ------- -------    ------- -------    ----
   1 ?    5.1   4.5     0.059       6.7     667     724 ..      64     120 ..       7     125 .] 0.81

  Alignments for each domain:
  == domain 1    score: 5.1 bits;  conditional E-value: 0.059
  per-PA_FBpp0070455-aln 667 eeLLnkHNedMekvllkkhrearsvargtkknkkkaedkakkkegeakghgvkrgsSh 724
                             ee L  HN+ M    lk+ +e+r   r++ +++ ++++++ ++ +++ +  +kr +S 
                 C15C7.5  64 EERLKAHNDRMMET-LKQQKEEREKRRRSFHERMSQNQSEDEEFKKQMSSILKRVQSV 120
                             667899****9876.5778888877777766666666666666666666666666654 PP

>> C52A11.4j  CE46131	WBGene00003404	locus:mpz-1	status:Confirmed	protein_id:CCC42158.1
   #    score  bias  c-Evalue  i-Evalue hmmfrom  hmm to    alifrom  ali to    envfrom  env to     acc
 ---   ------ ----- --------- --------- ------- -------    ------- -------    ------- -------    ----
   1 ?    4.5   2.7     0.089        10     762     901 ..     234     366 ..     195     424 .. 0.64

  Alignments for each domain:
  == domain 1    score: 4.5 bits;  conditional E-value: 0.089
  per-PA_FBpp0070455-aln 762 qqiqqqqlvqqsgnvqstvagdlwpplsvsvtsmqasaaaganssaasavpsasqvptlyyvpaaaaaataalnpvpitvpseaagv 848
                             q+ ++++++ ++++++++   +   ++s+   ++++sa+ +++s  a+ vp  + v+   + p++a+++    n+vp  +p + +  
               C52A11.4j 234 QALAKSATTPRTTENNNDPVRPVAVAVSSPAATPSTSASVTVTSAPATSVPEPNVVVEPIPGPTSAREE---RNDVPPPAPPMRPII 317
                             222222333333233222223444455555566677777888888888888888777777777666655...556666666666666 PP

  per-PA_FBpp0070455-aln 849 vynhtqlaeqqsllapptlsnalyyqplpapatldsdtrnlqPetskqpsaqs 901
                             +++ ++ +e+q  + p+ ls +   ++    +++  +    qP+t + ++ +s
               C52A11.4j 318 THTSPEGCETQ--QEPAGLSPVTEEPSSGCDFMSVQEE--EQPRTPTTTTSSS 366
                             66666666654..6777777777766666555433322..3454444443333 PP

>> Y54H5A.3  CE24459	WBGene00021901	locus:tag-262	status:Confirmed	UniProt:Q9N394	protein_id:CCD69850.1
   #    score  bias  c-Evalue  i-Evalue hmmfrom  hmm to    alifrom  ali to    envfrom  env to     acc
 ---   ------ ----- --------- --------- ------- -------    ------- -------    ------- -------    ----
   1 ?    4.5   0.3     0.088        10     762     903 ..      40     167 ..       9     245 .. 0.53

  Alignments for each domain:
  == domain 1    score: 4.5 bits;  conditional E-value: 0.088
  per-PA_FBpp0070455-aln 762 qqiqqqqlvqqsgnvqstvagdlwpplsvsvtsmqasaaaganssaasavpsasqvptlyyvpaaaaaataalnpvpitvpseaagv 848
                             + i++  ++++s                           + a+ssa+   ps    p+  +++a+  a++  +np+    p++++ +
                Y54H5A.3  40 ATISAGPTTSES---------------------------SAATSSAQVIQPSLLAAPPFIPIAAT-IAVSPFINPALGRLPTMPPVP 98 
                             222222222222...........................23455555555665555555555533.333355555555555555433 PP

  per-PA_FBpp0070455-aln 849 vy..nhtqlaeqqsllapptlsnalyyqplpapatldsdtrnlqPetskqpsaqsa............p 903
                             ++    +ql   ++ + p +l    +  +  apa ++++  n  P+   +++a ++            p
                Y54H5A.3  99 PSifMPPQLRAAPIMFPPRVLGIPAPATIEGAPALYETPAVNAIPQELLRTQALQSdidkmnfkkqtdP 167
                             321123344444444444444444444444445555555555555444444444433333322222222 PP

>> F56C9.6b  CE41663	WBGene00018950	status:Confirmed	UniProt:A8WFF5	protein_id:CCD61836.1
   #    score  bias  c-Evalue  i-Evalue hmmfrom  hmm to    alifrom  ali to    envfrom  env to     acc
 ---   ------ ----- --------- --------- ------- -------    ------- -------    ------- -------    ----
   1 ?    4.4   1.4       0.1        11     722     880 ..     160     319 ..     156     340 .. 0.53

  Alignments for each domain:
  == domain 1    score: 4.4 bits;  conditional E-value: 0.1
  per-PA_FBpp0070455-aln 722 sShswegeakktikkkhlpkrqkkqqqqqaqtqkqqlqtqqqiqqqqlvqqs..gnvqstvagdlwpplsvsvtsmqasaaagans. 805
                             s hs  g++ +  ++k+ p+ ++ ++ ++ + +++q++ +++ +++++ q s   + +s+++ +  +p +   t  +a+a +g  + 
                F56C9.6b 160 SEHSSSGDSYFNNSHKTTPNYRRFANSNDSSRDNSQMEYKAENDASHTSQSSnrFGFNSQINRTDIHPPAARHTFNPAAAYNGKITp 246
                             568999999999999999998777777777777777777777666666666633344677775554444444444444443333220 PP

  per-PA_FBpp0070455-aln 806 sa.asavpsasqvptlyyvpaaaaaataalnpvpitvpseaagvvynhtqlaeqqsllapptlsnalyyqplpapa 880
                              +  + +p a  vp  ++vp+ a++ +  + p  i+ + +  g+ y++ + +  + +  p+ l +  y++ l++ +
                F56C9.6b 247 DFrFNYIPNAA-VPAPSVVPVIATH-PG-VAPPSIVPSPIRIGQRYPKRPDNMPKPSSEPKHLNHNYYQIELYGAT 319
                             22022333333.4444444433322.22.22333333334444444444443334455566666666665555544 PP

>> W08A12.3  CE45466	WBGene00021080	status:Confirmed	UniProt:O01621	protein_id:CCD74295.1
   #    score  bias  c-Evalue  i-Evalue hmmfrom  hmm to    alifrom  ali to    envfrom  env to     acc
 ---   ------ ----- --------- --------- ------- -------    ------- -------    ------- -------    ----
   1 ?    4.9   0.5     0.069       7.8     573     651 ..     123     198 ..      44     209 .. 0.64

  Alignments for each domain:
  == domain 1    score: 4.9 bits;  conditional E-value: 0.069
  per-PA_FBpp0070455-aln 573 Skpatnskedssdgentesskdeqqshakksnaqkglsavgsggsggsgsaen.....lssesnaqmdsatktttntgttggtG 651
                             S p+   +++s+++ nt++ + +++ +a ++   +    v  g s+   + +      +++  + +md++t+++t     ++t 
                W08A12.3 123 SSPSKKVRMESEETINTNTTNSQSTINASENG--EYTGGVLDGKSKRR-TWGRlssslFDAVMMPSMDTTTTEDT-----TETA 198
                             33333355555555555555543333333333..33333333333332.33340001133444444444444433.....3333 PP

>> Y48C3A.5c  CE38247	WBGene00012989	status:Confirmed	UniProt:Q599F7	protein_id:CAI70420.1
   #    score  bias  c-Evalue  i-Evalue hmmfrom  hmm to    alifrom  ali to    envfrom  env to     acc
 ---   ------ ----- --------- --------- ------- -------    ------- -------    ------- -------    ----
   1 ?    4.5   3.9      0.09        10     825     986 ..      96     269 ..      47     310 .. 0.53

  Alignments for each domain:
  == domain 1    score: 4.5 bits;  conditional E-value: 0.09
  per-PA_FBpp0070455-aln 825 aaaaaataalnpvpitvpseaagvvynhtqlaeqqsllapptlsnalyyqplpapatldsdtrn..............lqPetskqp 897
                             +   +++ a+  +p     +++ + ++++  +++q+   p++ls+  y+++ + +a  +  +                         
               Y48C3A.5c  96 VPTIQEPPAPPAMPSERRRSHVVQRQAKSFETTSQMDRRPQPLSHRAYTLASSHEAEREEVSAAcqslwaakghleqlD-------- 174
                             4444444444444444444444444444444555555556666666655555555444443333444444444444430........ PP

  per-PA_FBpp0070455-aln 898 saqsa............pfqrtssqatsvkaesgsalesiasasivknkafsesskkdltkkvlistvdvsscasdevsdkklesss 972
                                 a             +  t sq t+++ e + ++  +a+ s+ kn   ++   ++++ ++++s++ + +  sd++  ++ +s+ 
               Y48C3A.5c 175 ----AlgisepssvstsFESNTDSQVTADTVERQANQAAKAKRSVFKNILLQRQFLSTAAVSSMESNNSTDD--SDQRFSNSFDSTR 255
                             ....13222222222222234666666666666666666666666666666666666666666666443332..2233333345555 PP

  per-PA_FBpp0070455-aln 973 seinkkvnkagtrr 986
                             se++++  +  ++ 
               Y48C3A.5c 256 SELERRRLSLMNQA 269
                             55555444433332 PP

>> Y105C5B.21b  CE39806	WBGene00002175	locus:jac-1	status:Partially_confirmed	UniProt:Q9U308	protein_id:CAJ76966.1
   #    score  bias  c-Evalue  i-Evalue hmmfrom  hmm to    alifrom  ali to    envfrom  env to     acc
 ---   ------ ----- --------- --------- ------- -------    ------- -------    ------- -------    ----
   1 ?    4.3   0.3       0.1        12      59      82 ..     764     787 ..     752     852 .. 0.72

  Alignments for each domain:
  == domain 1    score: 4.3 bits;  conditional E-value: 0.1
  per-PA_FBpp0070455-aln  59 aelsqapakrtKdkerkkkkskts 82 
                               +s++p+k++Kdke+kk k+ + 
             Y105C5B.21b 764 HVASPKPEKKKKDKEKKKDKNPKN 787
                             567899**********99887554 PP

>> Y63D3A.6b  CE24546	WBGene00001047	locus:dnj-29	DnaJ domain	status:Confirmed	UniProt:Q9U1V9	protein_id:CAA21710.2
   #    score  bias  c-Evalue  i-Evalue hmmfrom  hmm to    alifrom  ali to    envfrom  env to     acc
 ---   ------ ----- --------- --------- ------- -------    ------- -------    ------- -------    ----
   1 ?    4.6   3.4     0.086       9.8     693     804 ..     520     630 ..     339     675 .. 0.64

  Alignments for each domain:
  == domain 1    score: 4.6 bits;  conditional E-value: 0.086
  per-PA_FBpp0070455-aln 693 rgtkknkkkaedkakkkegeakghgvkrgsShswegeakktikkkhlpkrqkkqqqqqaqtqkqqlqtqqqiqqqqlvqqsgnvqst 779
                             +++  +k+k+++k+kk +g+ + + vk++   s + e+  + + k++ +   ++++++a+  + + +   ++++    +++g+++ +
               Y63D3A.6b 520 KRKPWEKNKPKQKKKKAQGQGQKKFVKKNAPASPDTEKALKEEAKEEDD--DDEKNSKASDSEDEESGASDSEKDGAAAAGGDQKDD 604
                             2222234444444444444444444444333332222111111111111..111221222222222222222222222222222222 PP

  per-PA_FBpp0070455-aln 780 vagdlwp.plsvsvtsmqasaaagan 804
                              + ++w+  ++ s  s+ +++++ + 
               Y63D3A.6b 605 QTDSEWEdDVANSKKSIFETKNTQTH 630
                             22222221233333333333333333 PP

>> Y51F10.10  CE31380	WBGene00021771	status:Confirmed	UniProt:Q8WTK0	protein_id:CCD73479.1
   #    score  bias  c-Evalue  i-Evalue hmmfrom  hmm to    alifrom  ali to    envfrom  env to     acc
 ---   ------ ----- --------- --------- ------- -------    ------- -------    ------- -------    ----
   1 ?    4.5   4.4     0.087       9.9     786     942 ..      67     228 ..      44     284 .. 0.69

  Alignments for each domain:
  == domain 1    score: 4.5 bits;  conditional E-value: 0.087
  per-PA_FBpp0070455-aln 786 pplsvsvtsmqasaaaganssaasavpsasqvptlyyvpaaaaaataalnpvpitvpseaagvvynhtqlaeqqsllap.ptlsnal 871
                              ++s+++t++ +   ++ ns  + +  s ++v+    v +++  ++  +n  p +++s++++ v+n ++++++  ++ + + ++  +
               Y51F10.10  67 DSTSTKTTTTASPPGGNKNSGEVRTSESRQSVSGYDDVLSQNVLVPCPVNSNPSMTSSSTKPSVSNTSAMVHSLHEFEStNNVFDDI 153
                             5678888888888889***********************999999999999999999999999999999999877776515688999 PP

  per-PA_FBpp0070455-aln 872 yyqplpapatldsdtrnlqPetskqpsaqsa......pfqrtssqatsvkaesgsalesiasasivknkafsesskk 942
                             + ++l     l+  ++  +   ++ p+ +s+      + q+ ++   ++ + ++++++ +  +++ kn++ +++  +
               Y51F10.10 154 QILALDDRKALQEVLMLTNGSNTQLPQSTSSlsinhiQQQKQHEPINNNNNTEMKPKKLEKAEKTAKNSDQQQH--E 228
                             99999988888877766444444444444433444333222222222222222222222222222233222222..2 PP

>> F25D7.2  CE40045	WBGene00009112	locus:tag-353	status:Confirmed	UniProt:Q93559	protein_id:CAB01694.2
   #    score  bias  c-Evalue  i-Evalue hmmfrom  hmm to    alifrom  ali to    envfrom  env to     acc
 ---   ------ ----- --------- --------- ------- -------    ------- -------    ------- -------    ----
   1 ?    4.6   3.5     0.087       9.9     801     934 ..     109     301 ..      15     338 .. 0.57

  Alignments for each domain:
  == domain 1    score: 4.6 bits;  conditional E-value: 0.087
  per-PA_FBpp0070455-aln 801 aganssaasavpsasqvptlyyvpaaaaaataalnpvpitvpseaagvvynhtqlaeqqsllapptlsnalyyqplpapatldsdtr 887
                             a +  + +++  s +++ + + +   a++++a ++ + +  + +++ +v++h+ l+ + +++a++t +  +y+ p++++ +++    
                 F25D7.2 109 ADVRRRNVNNTASNQNSASGSALNEYAQNMVAWQQYWNAYNQLSPEAQVSEHQRLMAHYYTYASTTPAAPIYQVPANQQLQQNAVAW 195
                             222333333333444444455555566667777788888888888888888888888888888888888888888888887777665 PP

  per-PA_FBpp0070455-aln 888 n.......................................................................lqPetskqpsaqsap 903
                                                                                                      +             
                 F25D7.2 196 RirvqgvaaparangnqgaaaprqgrvdilevgyrifkvvllfsaillyssferfalvlcsalfiyfiqlrrNH------------A 270
                             56777775555555555555555555555555555555555555555555555555555555555554433322............2 PP

  per-PA_FBpp0070455-aln 904 fqrtssqatsvkaesgsalesiasasivknk 934
                              +r + qa++++a++++++e+ ++++   ++
                 F25D7.2 271 RNRVQAQAAAAAAQQANNQEPHVNNNNNGEN 301
                             2233333333333333333333333322222 PP

>> F42G4.6  CE20776	WBGene00009643	status:Partially_confirmed	UniProt:Q9XTC9	protein_id:CAB03098.1
   #    score  bias  c-Evalue  i-Evalue hmmfrom  hmm to    alifrom  ali to    envfrom  env to     acc
 ---   ------ ----- --------- --------- ------- -------    ------- -------    ------- -------    ----
   1 ?    4.7   0.1     0.077       8.7      63     134 ..     109     175 ..      97     273 .. 0.72

  Alignments for each domain:
  == domain 1    score: 4.7 bits;  conditional E-value: 0.077
  per-PA_FBpp0070455-aln  63 qapakrtKdkerkkkksktseqsgtvaattenqsiaevskeeeaeaagaelesvevvaaaapaqiiveknpe 134
                             +   k++  kerkkkks+ +e++      +   +i+   +  +++++ + + +v+  +a++ a i v  +++
                 F42G4.6 109 EPKSKKRGSKERKKKKSEPVESTY-----ESLATIEGSTNYSGPVTTESLESNVKFHHASQTAYIGVYSSAD 175
                             455677788999999999999888.....5666666666666777777666677777777766665555544 PP

>> K01B6.1  CE00238	WBGene00010453	locus:fozi-1	Zinc-finger motif C2H2 type	status:Partially_confirmed	UniProt:P34489	pr
   #    score  bias  c-Evalue  i-Evalue hmmfrom  hmm to    alifrom  ali to    envfrom  env to     acc
 ---   ------ ----- --------- --------- ------- -------    ------- -------    ------- -------    ----
   1 ?    4.0  12.8      0.13        14     736    1057 ..     102     540 ..      17     553 .. 0.55

  Alignments for each domain:
  == domain 1    score: 4.0 bits;  conditional E-value: 0.13
  per-PA_FBpp0070455-aln  736 kkhlpkrqkkqqqqqaqtqkqqlqtqqqiqqqqlvqqs............................................... 773 
                              + h+ ++q++q+ qq q+q+qq q++q+ +q+q    s                                               
                 K01B6.1  102 QFHNQQKQQQQIIQQQQQQQQQQQQNQNPSQSQ----Ssssdrkrsypctfqycvicqkdvhssklpchirqchvakpmfqcpac 182 
                              233333333333322222222222222222222....234568889999999999999999999999988888888888888888 PP

  per-PA_FBpp0070455-aln  774 .....................................................................gnvqstvagdlwppls 789 
                                                                                                   g   s+ ++   +  +
                 K01B6.1  183 dftstysknnvkshmvslhglagdpisymdkyagqveefmklcfpnvrgrgrpmqgrsspksptsptqpGRRGSQASSLPSRRNT 267 
                              8888777766666666666666666666666666555555555555555555555555555544444332222222222223333 PP

  per-PA_FBpp0070455-aln  790 vsvtsmqasaaaganssaasavpsas.qvptlyyvpaaaaaataalnpvpitvpseaagvvynhtqlaeqqsllapptlsnalyy 873 
                              vs     a+  +  + + a++ p+ + ++ +l+ + + a  a+++ n v +t +  ++  +++++  +  ++++  + l ++l  
                 K01B6.1  268 VSQNDLLATL-QQHQQQQAAFHPLRNlRFNPLQSIFP-AVLANNNNNSVLATNKHVNNFLIKQEESEVP-PITMPMQDLKTMLDA 349 
                              3333333332.23333333344433313333333332.2222233344444444444333333333333.444555556666666 PP

  per-PA_FBpp0070455-aln  874 qplpapatldsdtrn...lqPetskqpsaqsa.......pfqrtssqatsvkaesgsalesiasasivknkafsesskkdltkkv 948 
                              ++ p+p +l+s++ +   ++P  + qp+  ++         q   +  + + ++     e+ia+ +i + kaf+    +d  + v
                 K01B6.1  350 NSSPSPISLSSSIIPiqpIKPGENAQPKYMKSldwtilnDLQMKGTVFADCRSNMELYAENIAR-KIENTKAFQSFVLSDDMRTV 433 
                              6666666666666552223334444444433367766543333333333333333333333333.34677777777777777777 PP

  per-PA_FBpp0070455-aln  949 listvdvsscasdevsdkklesssseinkkvnkagtrrkkvvessevsddldessesseqssflktenssekvrksvakrrkePp 1033
                              +++     s+ ++ev +   ++    +n++      + + + ++ +   ++++ s++ e+  fl   +  +++ ++ ++ ++   
                 K01B6.1  434 VEEVRSRVSIQLFEVMFAIHRMDIKVLNQNLVDSLLQIAPTNSDAQLLRKMENLSDPNEE--FLLGLTKIDHIEEKLETMKHMYR 516 
                              777777777777777777666666666665544444444444444444444444444433..33333333456677777777777 PP

  per-PA_FBpp0070455-aln 1034 wledvcltpeliykyqinekslke 1057
                              + e+v l +e i ky i  k l e
                 K01B6.1  517 FPEQVELLKENIIKYEIAVKVLSE 540 
                              777888888888888887777776 PP

>> Y38C1AA.9  CE25243	WBGene00021400	status:Confirmed	UniProt:Q9N432	protein_id:CCD70253.1
   #    score  bias  c-Evalue  i-Evalue hmmfrom  hmm to    alifrom  ali to    envfrom  env to     acc
 ---   ------ ----- --------- --------- ------- -------    ------- -------    ------- -------    ----
   1 ?    4.5   0.2     0.089        10     931    1003 ..      20      90 ..      15     115 .. 0.73

  Alignments for each domain:
  == domain 1    score: 4.5 bits;  conditional E-value: 0.089
  per-PA_FBpp0070455-aln  931 vknkafsesskkdltkkvlistvdvsscasdevsdkklesssseinkkvnkagtrrkkvvessevsddldess 1003
                               ++++++ ++  d  +k+++ +v++s++  +e+ dkk e  +  i+++v+   ++  ++ ++     + +e  
               Y38C1AA.9   20 IHAEKVHVIEVDDVGNKTISGEVEISDVEAEEKTDKKREVDANDIQEEVKAELDKAVESLKETA--REREEEE 90  
                              5677777888889999999999***********************9999998777633333322..2222222 PP

>> F55C7.7g  CE43442	WBGene00006805	locus:unc-73	status:Confirmed	UniProt:B9WRS9	protein_id:CCD63881.1
   #    score  bias  c-Evalue  i-Evalue hmmfrom  hmm to    alifrom  ali to    envfrom  env to     acc
 ---   ------ ----- --------- --------- ------- -------    ------- -------    ------- -------    ----
   1 ?    4.1   1.7      0.12        13     578     815 ..     113     156 ..      66     294 .. 0.54

  Alignments for each domain:
  == domain 1    score: 4.1 bits;  conditional E-value: 0.12
  per-PA_FBpp0070455-aln 578 nskedssdgentesskdeqqshakksnaqkglsavgsggsggsgsaenlssesnaqmdsatktttntgttggtGtssGGggsfkpvt 664
                             +                                      + +s s +n +s    q  s++   t +g                   
                F55C7.7g 113 A--------------------------------------AANS-SSSNNNSPATRQSTSTSSPVTANGH------------------ 142
                             1......................................1111.1111122222222222222222222.................. PP

  per-PA_FBpp0070455-aln 665 LTeeLLnkHNedMekvllkkhrearsvargtkknkkkaedkakkkegeakghgvkrgsShswegeakktikkkhlpkrqkkqqqqqa 751
                                                                                                                    
                F55C7.7g   - ---------------------------------------------------------------------------------------   -
                             ....................................................................................... PP

  per-PA_FBpp0070455-aln 752 qtqkqqlqtqqqiqqqqlvqqsgnvqstvagdlwpplsvsvtsmqasaaaganssaasavpsas 815
                                                                               +++ss+ + +++ s
                F55C7.7g 143 --------------------------------------------------TTESSTSAPIGVLS 156
                             ..................................................22333333333322 PP

>> T05G5.12  CE31363	WBGene00000932	locus:dao-6	status:Confirmed	UniProt:Q8MPY0	protein_id:CAD44154.1
   #    score  bias  c-Evalue  i-Evalue hmmfrom  hmm to    alifrom  ali to    envfrom  env to     acc
 ---   ------ ----- --------- --------- ------- -------    ------- -------    ------- -------    ----
   1 ?    4.7   2.8     0.078       8.9     736     802 ..      11      68 ..       1      89 [. 0.31

  Alignments for each domain:
  == domain 1    score: 4.7 bits;  conditional E-value: 0.078
  per-PA_FBpp0070455-aln 736 kkhlpkrqkkqqqqqaqtqkqqlqtqqqiqqqqlvqqsgnvqstvagdlwpplsvsvtsmqasaaag 802
                             kk +++  ++  ++q + + q+l++++ +  +q + +++n  s+       +++++  ++++s++ +
                T05G5.12  11 KKVESD--EQDSEKQNTFNYQKLSESETMPVHQKTRKGSNH-SN------ASTASTCSTTSSSKRYT 68 
                             222222..122222222222222222222222222222111.11......11111111111111111 PP

>> C53B4.4e  CE43464	WBGene00008274	status:Partially_confirmed	UniProt:A5JYS5	protein_id:CAN86580.3
   #    score  bias  c-Evalue  i-Evalue hmmfrom  hmm to    alifrom  ali to    envfrom  env to     acc
 ---   ------ ----- --------- --------- ------- -------    ------- -------    ------- -------    ----
   1 ?    3.9   0.3      0.14        16     719     846 ..     740     856 ..     720     979 .. 0.59

  Alignments for each domain:
  == domain 1    score: 3.9 bits;  conditional E-value: 0.14
  per-PA_FBpp0070455-aln 719 krgsShswegeakktikkkhlpkrqkkqqqqqaqtqkqqlqtqqqiqqqqlvqqs................................ 773
                             kr  S s e ++kk  kkk   + + ++++++aq + q   t  + +++++vq +                                
                C53B4.4e 740 KRKESPSDEKKEKKRLKKKLSESPKIRRAAGSAQ-KDQSPMTTIKARTTKSVQFQkdvmwgqslhfefdsppesttrtvirylnvtv 825
                             8999999998888877777666623333333333.3333334444444444444434455455555555444444444443333322 PP

  per-PA_FBpp0070455-aln 774 .........gnvqstvagdlwpplsvsvtsmqasaaaganssaasavpsasqvptlyyvpaaaaaataalnpvpitvpseaa 846
                                      +                              ++ a++vp a+                      p t  s+a 
                C53B4.4e 826 hakevksagT----------------P-------------TTSATNVPNAT----------------------PSTPDSIAS 856
                             2222222221................1.............11111122222......................111122221 PP

>> Y105C5B.21c  CE24071	WBGene00002175	locus:jac-1	status:Partially_confirmed	UniProt:D3DEL7	protein_id:CBJ25105.1
   #    score  bias  c-Evalue  i-Evalue hmmfrom  hmm to    alifrom  ali to    envfrom  env to     acc
 ---   ------ ----- --------- --------- ------- -------    ------- -------    ------- -------    ----
   1 ?    4.2   0.3      0.11        13      59      82 ..     861     884 ..     849     949 .. 0.72

  Alignments for each domain:
  == domain 1    score: 4.2 bits;  conditional E-value: 0.11
  per-PA_FBpp0070455-aln  59 aelsqapakrtKdkerkkkkskts 82 
                               +s++p+k++Kdke+kk k+ + 
             Y105C5B.21c 861 HVASPKPEKKKKDKEKKKDKNPKN 884
                             567899**********99887554 PP

>> ZK265.6  CE15299	WBGene00013958	status:Confirmed	UniProt:Q94402	protein_id:CAB03516.1
   #    score  bias  c-Evalue  i-Evalue hmmfrom  hmm to    alifrom  ali to    envfrom  env to     acc
 ---   ------ ----- --------- --------- ------- -------    ------- -------    ------- -------    ----
   1 ?    4.4   1.6     0.099        11      65     170 ..      14     128 ..       6     144 .. 0.61

  Alignments for each domain:
  == domain 1    score: 4.4 bits;  conditional E-value: 0.099
  per-PA_FBpp0070455-aln  65 pakrtKdkerkkkksktseqsgtvaa........ttenqsiaevskeeeaeaagaelesvevvaaaap..aqiiveknpedqqelvq 141
                              ++r++ k  kkk +k++ +++ v+         +t  +++++++ + +++ a   +e+ + +  a+p    +iv ++pe+++   +
                 ZK265.6  14 TNRRNRQKYLKKKDNKKKLSKSAVPIikytwdetKTPRENVRDMGIAFNPNDAVPIAEHRKEIIDAEPidGVSIVVPKPEKKVTGRK 100
                             567888888899988888888878877777777667777888888887777777744444444444441144566666665555555 PP

  per-PA_FBpp0070455-aln 142 ktqpldkellqsdqqpqaeqqaasqsnti 170
                             k+++++  ++ s+   q++++ ++++ + 
                 ZK265.6 101 KNEKQA-AHIISNLEQQVKEEEEARAGQD 128
                             444443.4455555555555555444444 PP

>> F43G9.4  CE10360	WBGene00009667	status:Confirmed	UniProt:Q93718	protein_id:CAB02108.1
   #    score  bias  c-Evalue  i-Evalue hmmfrom  hmm to    alifrom  ali to    envfrom  env to     acc
 ---   ------ ----- --------- --------- ------- -------    ------- -------    ------- -------    ----
   1 ?    4.5   3.0      0.09        10     872    1004 ..      71     217 ..      19     269 .. 0.48

  Alignments for each domain:
  == domain 1    score: 4.5 bits;  conditional E-value: 0.09
  per-PA_FBpp0070455-aln  872 yyqplpapatldsdtrnlqPetskqpsaqsapfqrtssqatsvkaesgsalesiasasivknkafsesskkdltkkvlistvdvs 956 
                               ++plp +a  +sd+++ + + ++  s ++   +r s+ ++   a+ gs++ ++ + +++knk ++  ++k++ ++  +++++  
                 F43G9.4   71 TTEPLPENA--NSDLKKAHRAACEYLSSNG--KTRGSNIQSLGEAAGGSEKMKKMNGEVTKNKTGKPEKRKKKVDSEQQENEEDD 151 
                              455555544..3333333333333333333..34555555555555555555555555555555555444444444433332221 PP

  per-PA_FBpp0070455-aln  957 scas....devsdkklesssseinkkvnkagtrr..................kkvvessevsddldesse 1004
                              +       +++s ++  s+ s+ +++   +   +                  +++++s ev ++ ++ ++
                 F43G9.4  152 EDLMspvsKKPSSSER-STPSGSQQQPPIT---EeqsksmmkmiddrfevliNEIWKSDEVAQSKNQTMK 217 
                              1111000011111111.1111111111111...0112334444444443333333333333332222222 PP

>> C53B4.4d  CE37334	WBGene00008274	status:Confirmed	UniProt:Q5WRP6	protein_id:CAH60786.1
   #    score  bias  c-Evalue  i-Evalue hmmfrom  hmm to    alifrom  ali to    envfrom  env to     acc
 ---   ------ ----- --------- --------- ------- -------    ------- -------    ------- -------    ----
   1 ?    3.9   0.3      0.14        16     719     846 ..     681     797 ..     661     920 .. 0.59

  Alignments for each domain:
  == domain 1    score: 3.9 bits;  conditional E-value: 0.14
  per-PA_FBpp0070455-aln 719 krgsShswegeakktikkkhlpkrqkkqqqqqaqtqkqqlqtqqqiqqqqlvqqs................................ 773
                             kr  S s e ++kk  kkk   + + ++++++aq + q   t  + +++++vq +                                
                C53B4.4d 681 KRKESPSDEKKEKKRLKKKLSESPKIRRAAGSAQ-KDQSPMTTIKARTTKSVQFQkdvmwgqslhfefdsppesttrtvirylnvtv 766
                             8999999998888877777666623333333333.3333334444444444444434455455555555444444444443333322 PP

  per-PA_FBpp0070455-aln 774 .........gnvqstvagdlwpplsvsvtsmqasaaaganssaasavpsasqvptlyyvpaaaaaataalnpvpitvpseaa 846
                                      +                              ++ a++vp a+                      p t  s+a 
                C53B4.4d 767 hakevksagT----------------P-------------TTSATNVPNAT----------------------PSTPDSIAS 797
                             2222222221................1.............11111122222......................111222221 PP

>> D1044.2a  CE44889	WBGene00017028	status:Partially_confirmed	UniProt:D7SFI6	protein_id:CCD68378.1
   #    score  bias  c-Evalue  i-Evalue hmmfrom  hmm to    alifrom  ali to    envfrom  env to     acc
 ---   ------ ----- --------- --------- ------- -------    ------- -------    ------- -------    ----
   1 ?    3.9   4.2      0.14        16     725     876 ..     841     996 ..     775    1076 .. 0.64

  Alignments for each domain:
  == domain 1    score: 3.9 bits;  conditional E-value: 0.14
  per-PA_FBpp0070455-aln 725 swegeakktikkkhlpkrqkkqqqqqaqtqkqqlqtqqqiqqqqlvqqs...gnvqstvagdlwpplsvsvtsmqasaaaganssaa 808
                             s +gea k  +  +  +++ + +++q   + + ++++++ +  + v ++    + +++++++ ++ +s+++t+++a +  ++++ ++
                D1044.2a 841 SFDGEAVKFNEELEAIDKALQTTKKQR-PELSVTPQPEDLSGDARVIETteeDEEEAEISTETTTEMSSTTTTTKAHT--TTTTMMI 924
                             455556666666666665444444333.33344444444444443333312223455666777777776666655555..4444444 PP

  per-PA_FBpp0070455-aln 809 .savpsasqvptlyyvpaaaaaata..alnpvpitvpseaagvvynhtqlaeq.qsllapptlsnalyyqpl 876
                              +++p +  v+t +  p a+ ++++  ++++  i+v s+++ + + +++ +++ + + ++p l+  l++ ++
                D1044.2a 925 pTEAPPSIFVFTTTQKPRAQSTTQKriIVQQPSIVVNSQPPKQRNDNQPTVNVgHAEEQSPRLAILLPVMII 996
                             145555555556555665555443311566677777777777777777776651455677777777777666 PP

>> F55C7.7f  CE43472	WBGene00006805	locus:unc-73	status:Confirmed	UniProt:B9WRS7	protein_id:CCD63882.1
   #    score  bias  c-Evalue  i-Evalue hmmfrom  hmm to    alifrom  ali to    envfrom  env to     acc
 ---   ------ ----- --------- --------- ------- -------    ------- -------    ------- -------    ----
   1 ?    4.1   1.8      0.12        14     578     815 ..     121     164 ..      69     302 .. 0.55

  Alignments for each domain:
  == domain 1    score: 4.1 bits;  conditional E-value: 0.12
  per-PA_FBpp0070455-aln 578 nskedssdgentesskdeqqshakksnaqkglsavgsggsggsgsaenlssesnaqmdsatktttntgttggtGtssGGggsfkpvt 664
                             +                                      + +s s +n +s    q  s++   t +g                   
                F55C7.7f 121 A--------------------------------------AANS-SSSNNNSPATRQSTSTSSPVTANGH------------------ 150
                             1......................................1111.1111122222222222222222222.................. PP

  per-PA_FBpp0070455-aln 665 LTeeLLnkHNedMekvllkkhrearsvargtkknkkkaedkakkkegeakghgvkrgsShswegeakktikkkhlpkrqkkqqqqqa 751
                                                                                                                    
                F55C7.7f   - ---------------------------------------------------------------------------------------   -
                             ....................................................................................... PP

  per-PA_FBpp0070455-aln 752 qtqkqqlqtqqqiqqqqlvqqsgnvqstvagdlwpplsvsvtsmqasaaaganssaasavpsas 815
                                                                               +++ss+ + +++ s
                F55C7.7f 151 --------------------------------------------------TTESSTSAPIGVLS 164
                             ..................................................22333333333322 PP

>> Y105C5B.21a  CE32231	WBGene00002175	locus:jac-1	status:Partially_confirmed	UniProt:Q9U308	protein_id:CAB60320.2
   #    score  bias  c-Evalue  i-Evalue hmmfrom  hmm to    alifrom  ali to    envfrom  env to     acc
 ---   ------ ----- --------- --------- ------- -------    ------- -------    ------- -------    ----
   1 ?    4.0   0.3      0.13        15      59      82 ..     934     957 ..     922    1021 .. 0.72

  Alignments for each domain:
  == domain 1    score: 4.0 bits;  conditional E-value: 0.13
  per-PA_FBpp0070455-aln  59 aelsqapakrtKdkerkkkkskts 82 
                               +s++p+k++Kdke+kk k+ + 
             Y105C5B.21a 934 HVASPKPEKKKKDKEKKKDKNPKN 957
                             567899**********99887554 PP

>> ZK662.3b  CE31141	WBGene00003638	locus:nhr-48	Zinc finger, C4 type (two domains)	status:Confirmed	UniProt:Q94407	prot
   #    score  bias  c-Evalue  i-Evalue hmmfrom  hmm to    alifrom  ali to    envfrom  env to     acc
 ---   ------ ----- --------- --------- ------- -------    ------- -------    ------- -------    ----
   1 ?    3.8  11.2      0.14        16     607     987 ..      55     562 ..       2     644 .. 0.52

  Alignments for each domain:
  == domain 1    score: 3.8 bits;  conditional E-value: 0.14
  per-PA_FBpp0070455-aln 607 kglsavgsggsggsgsaenlsses..naqmdsatktttntgttggtGtss...............GGggsfkpvtLTe.eLLnkHNe 675
                             + +   +++g+g s   +  ss    n+  +s+ +++ +  t ++    +                 ++ f+     e e+ +  Ne
                ZK662.3b  55 DPFYEDEGSGGGTS-GGGKKSSRKraNTTSSSGGNEKESKRTANKVCRVCgdkafsynfnvitceSCKAFFRRNANKEkEIRCPFNE 140
                             22332233333333.333344444004444444455555555555555555555556666666555555555444333145566666 PP

  per-PA_FBpp0070455-aln 676 dMekvllkkhrearsvargtkk.................nkkkaedkakkkegeakghgvkrgsSh.swegeakktikkkhlpk... 741
                             + e  ++ +   +r   r tk                  +kk+  ++   +++   + ++ r   +  +e+e+++ +     p+   
                ZK662.3b 141 QCEINMVSRRFCQR--CRLTKCfavgmkkewimseearlEKKQRVEE---NRERRLQDAMNRALEEaCMEDESENSYDEAPAPShqm 222
                             66666665554444..3333336666555776553322211111111...1222223333333222023333333333333333222 PP

  per-PA_FBpp0070455-aln 742 ......rqkkqqqqqaqtqkqqlqtqqqiqqqqlvqqs................................................. 773
                                               +  +  +            s                                                 
                ZK662.3b 223 svrqylA-----------NDDAPHK------------Ssdevqphlghhgynqkedkmmnfyqdgpsdqgdyslpsnscasssqldt 286
                             2222220...........2222222............12222222333335555666666677777777777777777777777776 PP

  per-PA_FBpp0070455-aln 774 ...................gnvqstva...........gdlwpplsvsvtsmqasaaaganssaasavpsasqvptlyyvpaaaaaa 830
                                                +      +            +    +s s+ ++q  aa   n+++ +    a+ v+   ++ +a+aa+
                ZK662.3b 287 svncgattiadngaspsntV------TipaavdverkpIPTNVLFSASMSAIQDVAAIISNAETKNLGMCAPDVVNENLMNVAQAAV 367
                             66666656665555444440......1555565555554444557888888888888666666666555566666666666655554 PP

  per-PA_FBpp0070455-aln 831 ..taalnpvpitv.pseaagvvynhtqlaeqqsllapptlsnalyyqplpapatldsdtrn...........lqPetskqpsaqsa. 902
                               +a++n +++ +  + a++vv+n  +++ + ++   p l+ a+  +p+p+p  ++ +t             ++P    + + + + 
                ZK662.3b 368 qaQAIVNHTQQLAaAVVAQQVVSNMAPVMPT-VNPLDPLLAPAFIAPPMPTPINVPITTPIagalstplpppIVP----PGHSSINp 449
                             0033444333322023344455555555554.5566788888888899988887777774477777764444333....33333334 PP

  per-PA_FBpp0070455-aln 903 .....pfqrtssqatsvkaesgsalesiasasivknkafsesskkdltkkvlistvdvsscasdevsdkklesssseinkkvnkagt 984
                                  p + + s    ++ e++ a+   + ++ +  k +++ s+++ t + ++      sc  dev +  l+ +ss+ +++++  +t
                ZK662.3b 450 vipiiPKEMPVSVSLLNQLEQTPAEMVTVPKD-MLMKLIQKNSRSTCTCSCMCGRYPPGSCIVDEVTKDLLNGGSSNSSNATDRDET 535
                             44455555566665555555555544444444.556788999999999999***9999*******9999999999999998888777 PP

  per-PA_FBpp0070455-aln 985 rr........................k 987
                             r                         +
                ZK662.3b 536 RLettedmqmngllpgdcnssiqwlnQ 562
                             656776766665555444444333320 PP

>> Y5F2A.3  CE44628	WBGene00012384	status:Predicted	UniProt:Q9XWK9	protein_id:CAA21648.2
   #    score  bias  c-Evalue  i-Evalue hmmfrom  hmm to    alifrom  ali to    envfrom  env to     acc
 ---   ------ ----- --------- --------- ------- -------    ------- -------    ------- -------    ----
   1 ?    4.5   2.1     0.092        10     693     741 ..       8      56 ..       4     145 .. 0.64

  Alignments for each domain:
  == domain 1    score: 4.5 bits;  conditional E-value: 0.092
  per-PA_FBpp0070455-aln 693 rgtkknkkkaedkakkkegeakghgvkrgsShswegeakktikkkhlpk 741
                             ++ +++kkk++ +++   + a+     +++S+s+e +++k +k  +  +
                 Y5F2A.3   8 KERNDKKKKNTVRKNSTMNPAEDGSKEKSKSKSNESKDSKNSKNLCTKD 56 
                             3333334444444443444444444445566666666666666655555 PP

>> Y81G3A.1  CE23117	WBGene00013590	status:Partially_confirmed	UniProt:Q9XVY3	protein_id:CAA22516.1
   #    score  bias  c-Evalue  i-Evalue hmmfrom  hmm to    alifrom  ali to    envfrom  env to     acc
 ---   ------ ----- --------- --------- ------- -------    ------- -------    ------- -------    ----
   1 ?    4.5   0.1     0.092        10      63     129 ..     109     170 ..      97     223 .. 0.74

  Alignments for each domain:
  == domain 1    score: 4.5 bits;  conditional E-value: 0.092
  per-PA_FBpp0070455-aln  63 qapakrtKdkerkkkksktseqsgtvaattenqsiaevskeeeaeaagaelesvevvaaaapaqiiv 129
                             +   k++  kerkkkks+ +e++      +   +i+   +  +++++ + + +v+  +a++ a i v
                Y81G3A.1 109 EPKSKKRGSKERKKKKSEPVESTY-----ESLATIEGSTNYSGPVTTESLESNVKFHHASQTAYIGV 170
                             455677788999999999999888.....55556666666666666666666666666666665544 PP

>> C53B4.4a  CE43460	WBGene00008274	PDZ domain (Also known as DHR or GLGF)., Phorbol esters\/diacylglycerol binding doma
   #    score  bias  c-Evalue  i-Evalue hmmfrom  hmm to    alifrom  ali to    envfrom  env to     acc
 ---   ------ ----- --------- --------- ------- -------    ------- -------    ------- -------    ----
   1 ?    3.7   0.4      0.15        17     719     846 ..     740     856 ..     721     979 .. 0.59

  Alignments for each domain:
  == domain 1    score: 3.7 bits;  conditional E-value: 0.15
  per-PA_FBpp0070455-aln 719 krgsShswegeakktikkkhlpkrqkkqqqqqaqtqkqqlqtqqqiqqqqlvqqs................................ 773
                             kr  S s e ++kk  kkk   + + ++++++aq + q   t  + +++++vq +                                
                C53B4.4a 740 KRKESPSDEKKEKKRLKKKLSESPKIRRAAGSAQ-KDQSPMTTIKARTTKSVQFQkdvmwgqslhfefdsppesttrtvirylnvtv 825
                             8999999998888877777666623333333333.3333334444444444444434455455555555444444444443333322 PP

  per-PA_FBpp0070455-aln 774 .........gnvqstvagdlwpplsvsvtsmqasaaaganssaasavpsasqvptlyyvpaaaaaataalnpvpitvpseaa 846
                                      +                              ++ a++vp a+                      p t  s+a 
                C53B4.4a 826 hakevksagT----------------P-------------TTSATNVPNAT----------------------PSTPDSIAS 856
                             2222222221................1.............11111122222......................111112211 PP

>> T26C11.6  CE29823	WBGene00000444	locus:ceh-21	homeobox	status:Confirmed	UniProt:Q22811	protein_id:CCD64528.1
   #    score  bias  c-Evalue  i-Evalue hmmfrom  hmm to    alifrom  ali to    envfrom  env to     acc
 ---   ------ ----- --------- --------- ------- -------    ------- -------    ------- -------    ----
   1 ?    4.1   6.3      0.12        13     854    1017 ..      72     233 ..      19     283 .. 0.53

  Alignments for each domain:
  == domain 1    score: 4.1 bits;  conditional E-value: 0.12
  per-PA_FBpp0070455-aln  854 qlaeqqsllapptlsnalyyqplpapatldsdtrnlqPetskqpsaqsa...........pfqrtssqatsvkaesgsalesias 927 
                              ++ae   +l + +l        +++ ++  + t++l+ +         +             +r+ +   + ++e  +++e +a 
                T26C11.6   72 NYAELDAQLESVVLEDHTAESTMEPGVSA-TVTEQLEEK---------SdkssdgdgtskRLTRSLKSVENETEEDHEEKEDEAP 146 
                              44444444444444444444444432221.112121212.........1233334444333344444444444444444444444 PP

  per-PA_FBpp0070455-aln  928 asivknkafsesskkdltkkvlistvdvsscasdevsdkklesssseinkkvnkagtrrkkvvessevsddldessesseqssfl 1012
                              +s  + ++  + ++k l ++   +t+  ss as +++ k++  + s+   k+ ++ ++ +k + + ++s+++++ss   +  s++
                T26C11.6  147 QS--SRRESTRLKRKLLESQKTVQTTGNSSRASSKSQEKEVPGTKSQCAPKIRTTPEQ-SKAATKRQSSTTVRASSTCGSSVSST 228 
                              44..334444444444444444455566666666666677777777777777775555.44444444444444443333222222 PP

  per-PA_FBpp0070455-aln 1013 ktens 1017
                              +t +s
                T26C11.6  229 STVSS 233 
                              22222 PP

>> T12C9.7b  CE41931	WBGene00020461	status:Confirmed	UniProt:A9Z1K4	protein_id:CCD73614.1
   #    score  bias  c-Evalue  i-Evalue hmmfrom  hmm to    alifrom  ali to    envfrom  env to     acc
 ---   ------ ----- --------- --------- ------- -------    ------- -------    ------- -------    ----
   1 ?    4.3   0.5       0.1        12     940    1008 ..       9      78 ..       3     168 .. 0.72

  Alignments for each domain:
  == domain 1    score: 4.3 bits;  conditional E-value: 0.1
  per-PA_FBpp0070455-aln  940 skkdltkkvlistvdvsscasdevsdkklesssseink.kvnkagtrrkkvvessevsddldessesseq 1008
                               kk+++++++ s+ + +s++++++ + + + s+++ n    +k++t+++++ ++    ++l+ ++++ ++
                T12C9.7b    9 LKKEQSTETVLSNSQSPSFVDFKRITRSKKYSAAQKNApDEKKQCTKKRQLPSLAPACEELQPKKSKVTE 78  
                              4789999999999999999999999999998888887623455566665555544444444333222222 PP

>> M01H9.4c  CE34581	WBGene00019720	status:Confirmed	UniProt:A8WFM9	protein_id:CCD73069.1
   #    score  bias  c-Evalue  i-Evalue hmmfrom  hmm to    alifrom  ali to    envfrom  env to     acc
 ---   ------ ----- --------- --------- ------- -------    ------- -------    ------- -------    ----
   1 ?    4.5   2.8     0.092        11     749     857 ..      66     165 ..       3     207 .. 0.46

  Alignments for each domain:
  == domain 1    score: 4.5 bits;  conditional E-value: 0.092
  per-PA_FBpp0070455-aln 749 qqaqtqkqqlqtqqqiqqqqlvqqsgnvqstvagdlwpplsvsvtsmqasaaaganssaasavpsasqvptly..yvpaaaaaataa 833
                             qq q+++qq++ ++ + ++         + + ++  ++p s+   + +    aga      +vp  s++ +++  ++p +++++ + 
                M01H9.4c  66 QQMQHHHQQMEYPMPMIRKDN-------KDEANSASTTPSSSRRQTLS----AGAAGPRPIRVPPQSIFNPMQfgMMPLSQQQIIEE 141
                             112222222222111111111.......11112222222222222222....22222233345555555555422355555555555 PP

  per-PA_FBpp0070455-aln 834 lnpvpitvpseaagvvynhtqlae 857
                             ++ +p+t+p ++  ++  h + ++
                M01H9.4c 142 PSTSPTTMPRQQSDPHTYHMPSFQ 165
                             555555555555555555544443 PP

>> T12C9.7a  CE41930	WBGene00020461	status:Confirmed	UniProt:A9Z1K5	protein_id:CCD73615.1
   #    score  bias  c-Evalue  i-Evalue hmmfrom  hmm to    alifrom  ali to    envfrom  env to     acc
 ---   ------ ----- --------- --------- ------- -------    ------- -------    ------- -------    ----
   1 ?    4.3   0.5       0.1        12     940    1008 ..       9      78 ..       3     168 .. 0.72

  Alignments for each domain:
  == domain 1    score: 4.3 bits;  conditional E-value: 0.1
  per-PA_FBpp0070455-aln  940 skkdltkkvlistvdvsscasdevsdkklesssseink.kvnkagtrrkkvvessevsddldessesseq 1008
                               kk+++++++ s+ + +s++++++ + + + s+++ n    +k++t+++++ ++    ++l+ ++++ ++
                T12C9.7a    9 LKKEQSTETVLSNSQSPSFVDFKRITRSKKYSAAQKNApDEKKQCTKKRQLPSLAPACEELQPKKSKVTE 78  
                              4789999999999999999999999999998888887623455566665555544444444333222222 PP

>> C33A11.4b  CE45227	WBGene00006462	locus:tag-97	status:Partially_confirmed	UniProt:E0AHC2	protein_id:CBW44362.1
   #    score  bias  c-Evalue  i-Evalue hmmfrom  hmm to    alifrom  ali to    envfrom  env to     acc
 ---   ------ ----- --------- --------- ------- -------    ------- -------    ------- -------    ----
   1 ?    4.1   1.6      0.12        13     776     942 ..     126     296 ..      68     326 .. 0.57

  Alignments for each domain:
  == domain 1    score: 4.1 bits;  conditional E-value: 0.12
  per-PA_FBpp0070455-aln 776 vqstvagdlwpplsvsvtsmqasaaaganssaasavpsasqvptlyyvpaaaaaataalnpvpitvpseaagvvynhtqlaeqqsll 862
                             v  ++a++  pp+ v +ts   +      +++++  p+    p l ++p+++ ++++  ++++  ++++ ++++ + +q a+   + 
               C33A11.4b 126 VDDEIATTSAPPTIVDMTSLGLQPMISSITCTIQ-PPLQHPTPHLAPLPVMQHQLNNLSSLTQVLSQQTFNTTILTPQQTANAV-QS 210
                             4567889999999999999766654333444443.4677778999999999999977766666555444333333333333322.22 PP

  per-PA_FBpp0070455-aln 863 apptlsnalyy......qplpapatldsdtrnlqPetskqpsaqsa...............pfqrtssqatsvkaesgsalesiasa 928
                              ++ l++ +         pl ++ +l+s++++ +P  s + + + +               p++r+++                   
               C33A11.4b 211 LNQSLASSIAAgltsslSPLGVNYQLSSRLNPASPLLSAPIQPKLSpmlkysctinteyevPEERSAESSDL--------------- 282
                             222222222210000113445555556666554444444444444311111111222233333333333333............... PP

  per-PA_FBpp0070455-aln 929 sivknkafsesskk 942
                             +i knk+++  +++
               C33A11.4b 283 KIKKNKDGKPRKRS 296
                             33333333333333 PP

>> ZK863.7a  CE15447	WBGene00004384	locus:rnp-1	RNP-1 protein	status:Confirmed	UniProt:Q10667	protein_id:CAB01455.1
   #    score  bias  c-Evalue  i-Evalue hmmfrom  hmm to    alifrom  ali to    envfrom  env to     acc
 ---   ------ ----- --------- --------- ------- -------    ------- -------    ------- -------    ----
   1 ?    4.2   1.6      0.11        12     696     838 ..     102     299 ..      83     303 .. 0.55

  Alignments for each domain:
  == domain 1    score: 4.2 bits;  conditional E-value: 0.11
  per-PA_FBpp0070455-aln 696 kknkkkaedkakkkegeakghgvkrgsShswegeakktikkkhlpk......................rqkkqqqqqaqtqkqqlqt 760
                              +n+k ++  +  k +   g gvkr+      + ak++    + +                       r                  
                ZK863.7a 102 TNNQKTENGVQTLKFDLTSGAGVKRSAGDPIIDSAKRIAYGAQSVVepeipqpmdpdlqalyqeyqlsR------------------ 170
                             346777777777788888899999988888887777766555555534444444444333332222221.................. PP

  per-PA_FBpp0070455-aln 761 qqqiqqqqlvqqs........................................................gnvqstvagdlwpplsvs 791
                                  q+ ++ +                                                          n++ +va++l  p + +
                ZK863.7a 171 -----QRYVYYRDrllkemeakqhgstagfalsssstvpvpvasappgatqlsaapvsyqpnappviasINAPYAVASNLRAPYALQ 252
                             .....2222222233444444444455555555555555555555555555556666666666666665555666667777777777 PP

  per-PA_FBpp0070455-aln 792 vtsmqasaaaganssaasavpsasqvptlyyvpaaaaaataalnpvp 838
                               +  ++a+a  +s + + +ps    +++y+   ++++at ++ pvp
                ZK863.7a 253 SAPYASAASAPYGSVTPAGAPSNVMTTQQYLQQIQHQQATGSPAPVP 299
                             77777777666666666666666655555555555555666665555 PP

>> F13C5.2  CE19384	WBGene00017423	bromodomain-containing protein	status:Confirmed	UniProt:O76561	protein_id:CCD69431.1
   #    score  bias  c-Evalue  i-Evalue hmmfrom  hmm to    alifrom  ali to    envfrom  env to     acc
 ---   ------ ----- --------- --------- ------- -------    ------- -------    ------- -------    ----
   1 ?    4.2   2.4      0.11        12      50     152 ..      77     295 ..      59     336 .. 0.68

  Alignments for each domain:
  == domain 1    score: 4.2 bits;  conditional E-value: 0.11
  per-PA_FBpp0070455-aln  50 Gkastqass.aelsqapakrtKdkerkkkksktseqsgtvaa............................................. 90 
                             G++  +++s + +   pakr + k+ k   + ++e+  +  +                                             
                 F13C5.2  77 GRPRGSKNSdGGAGGPPAKRGRKKKAKSESEDEAESDHLHDElkkclsilkefeksthdsftfpfrkpvdvvllgltdyhevikkpm 163
                             445555566666666777666655555555555555554444999999999999999999999999999999999999999999999 PP

  per-PA_FBpp0070455-aln  91 .........................................................................ttenqsiaevskee 104
                                                                                                      +   +   +   ee
                 F13C5.2 164 dmstirkkligeeydtavefkedfklminncltynnegdpvadfalqfrkkfaakwkkefpedgdsfgqekgeK---EGSDNEDDEE 247
                             99999999999999999999999999999999999999999999999999999888888776666655432110...1111112222 PP

  per-PA_FBpp0070455-aln 105 eaeaagaelesvevvaaaapaqiiveknpedqqelvqktqpldkellq 152
                             e + +  e+e +e +a ++pa+   ++++++++ ++++++++++e+++
                 F13C5.2 248 EVDEKEKEEEVKEDNAEEKPAEEPEQPDEKEEEDHEDEREEQEEEDSS 295
                             222222244444555555566555555555555555555555555433 PP

>> C48E7.11  CE32167	WBGene00016754	locus:cebp-2	status:Confirmed	UniProt:Q8IG69	protein_id:CCD64211.1
   #    score  bias  c-Evalue  i-Evalue hmmfrom  hmm to    alifrom  ali to    envfrom  env to     acc
 ---   ------ ----- --------- --------- ------- -------    ------- -------    ------- -------    ----
   1 ?    4.6   1.0     0.085       9.7     719     764 ..       6      58 ..       2      93 .. 0.49

  Alignments for each domain:
  == domain 1    score: 4.6 bits;  conditional E-value: 0.085
  per-PA_FBpp0070455-aln 719 krgsShswegeakkti.kkkhlpk......rqkkqqqqqaqtqkqqlqtqqqi 764
                             kr++S+  e+++   + k+k + +      ++k+q+++++ +++ +l++++++
                C48E7.11   6 KRNTSEPREDDEDDYStKRKRNNEavnrtrQKKRQEENDTAEKVDELKKENET 58 
                             66666666654433330222222233333222222222333333333333332 PP

>> Y39A1A.23  CE33217	WBGene00001997	locus:hpr-9	status:Partially_confirmed	UniProt:Q95Q27	protein_id:CAC42372.2
   #    score  bias  c-Evalue  i-Evalue hmmfrom  hmm to    alifrom  ali to    envfrom  env to     acc
 ---   ------ ----- --------- --------- ------- -------    ------- -------    ------- -------    ----
   1 ?    4.3   1.2       0.1        12     911    1019 ..     295     404 ..     236     485 .. 0.54

  Alignments for each domain:
  == domain 1    score: 4.3 bits;  conditional E-value: 0.1
  per-PA_FBpp0070455-aln  911 atsvkaesgsalesiasasivknkafsesskkdltkkvlistvdvsscasdevsdkk...lesssseinkkvnkagtrrkkvves 992 
                                    +s+ +  s +++s     + s ++k+++ +++l++++++ s ++ +++ +    +  ++s+ +++v   ++r  + + +
               Y39A1A.23  295 HEEEEDKSTAHSSSSRRKSKAIDTSSSGTQKSKKCSESLSQEETTRSQSLPSRNRFVpeiPVAEQSWRDREVTVYEQR--EPSPD 377 
                              222222222222222222222222222223333333333333333333322222221000233334444433333333..22333 PP

  per-PA_FBpp0070455-aln  993 sevsddldessesseqssflktensse 1019
                               +++++++e  +++  + ++k+e+s+e
               Y39A1A.23  378 LQIVEEVMEIDNQPIVTRTIKEEHSVE 404 
                              333333444444444444444444444 PP


Internal pipeline statistics summary:
-------------------------------------
Query model(s):                            1  (1146 nodes)
Target sequences:                      25547  (11210993 residues)
Passed MSV filter:                     25547  (1); expected 25547.0 (1)
Passed bias filter:                    25547  (1); expected 25547.0 (1)
Passed Vit filter:                     25547  (1); expected 25547.0 (1)
Passed Fwd filter:                     25547  (1); expected 25547.0 (1)
Initial search space (Z):              25547  [actual number of targets]
Domain search space  (domZ):             224  [number of targets reported over threshold]
# CPU time: 21.32u 356.80s 00:06:18.12 Elapsed: 00:01:45.10
# Mc/sec: 122.24
//
