# Supplementary material for: Potential Conservation of Circadian Clock Proteins in the phylum Nematoda as Revealed by Bioinformatic Searches
Source: PLoS One. 2014 Nov 14;9(11):e112871. doi: 10.1371/journal.pone.0112871 (PMC4232591; doi:10.1371/journal.pone.0112871)
Supplement: File S1 — HMM profiles used in this work and HMMsearch results. (ZIP) [file pone.0112871.s007.zip › HMMs-CE/Artropodos/pdfr-PB-aln.res]

# hmmsearch :: search profile(s) against a sequence database
# HMMER 3.0 (March 2010); http://hmmer.org/
# Copyright (C) 2010 Howard Hughes Medical Institute.
# Freely distributed under the GNU General Public License (GPLv3).
# - - - - - - - - - - - - - - - - - - - - - - - - - - - - - - - - - - - -
# query HMM file:                  pdfr-PB-aln.hmm
# target sequence database:        ../../../ProteomasGus/wormpep229
# Max sensitivity mode:            on [all heuristic filters off]
# - - - - - - - - - - - - - - - - - - - - - - - - - - - - - - - - - - - -

Query:       pdfr-PB-aln  [M=549]
Scores for complete sequences (score includes all domains):
   --- full sequence ---   --- best 1 domain ---    -#dom-
    E-value  score  bias    E-value  score  bias    exp  N  Sequence    Description
    ------- ------ -----    ------- ------ -----   ---- --  --------    -----------
   1.8e-127  426.9   0.7   2.2e-127  426.6   0.5    1.0  1  C13B9.4a    CE30860	WBGene00015735	locus:pdfr-1	status:Confi
   2.4e-127  426.4   1.0   3.1e-127  426.1   0.7    1.0  1  C13B9.4c    CE37088	WBGene00015735	locus:pdfr-1	status:Confi
     1e-123  414.5   0.3   1.3e-123  414.1   0.2    1.0  1  C13B9.4b    CE37087	WBGene00015735	locus:pdfr-1	status:Confi
    2.1e-56  192.3  23.1    3.4e-56  191.6  16.0    1.3  1  C18B12.2    CE23557	WBGene00007664	7 transmembrane receptor 
    1.6e-35  123.4   5.3    3.1e-35  122.4   3.6    1.3  1  B0286.2b    CE39661	WBGene00002252	locus:lat-2	status:Confir
    6.7e-35  121.3   2.7    6.7e-35  121.3   1.9    2.5  2  B0286.2a    CE36968	WBGene00002252	locus:lat-2	status:Confir
    1.4e-34  120.3  33.1    7.1e-33  114.6  23.0    2.0  1  ZK643.3b    CE01112	WBGene00014035	status:Partially_confirme
    1.3e-29  103.8  30.7    6.3e-28   98.3  21.3    2.0  1  ZK643.3a    CE33750	WBGene00014035	Calcitonin receptor famil
    3.2e-13   49.8   9.6    3.2e-13   49.8   6.6    2.4  2  B0457.1b    CE32789	WBGene00002251	locus:lat-1	status:Confir
    3.2e-13   49.8   9.6    3.2e-13   49.8   6.6    2.4  2  B0457.1a    CE02945	WBGene00002251	locus:lat-1	G-protein cou
     0.0064   15.8   9.9       0.22   10.7   1.7    2.7  2  F15B9.7     CE42459	WBGene00001475	locus:fmi-1	cadherin	stat
     0.0097   15.1   0.1     0.0097   15.1   0.1    1.7  1  C05D9.7     CE07933	WBGene00015474	status:Confirmed	UniProt:
  ------ inclusion threshold ------
      0.018   14.2   2.1      0.028   13.7   1.4    1.2  1  Y71F9B.5b   CE28810	WBGene00003006	locus:lin-17	status:Confi
      0.019   14.2   2.1      0.028   13.6   1.4    1.2  1  Y71F9B.5a   CE25569	WBGene00003006	locus:lin-17	status:Confi
      0.068   12.4   0.1       0.17   11.1   0.1    1.6  1  T06G6.7     CE13345	WBGene00005835	locus:srw-88	7TM chemorec
       0.58    9.3   2.0       0.81    8.8   1.4    1.2  1  F54D5.11    CE26813	WBGene00010054	transcription intiation f
       0.62    9.2   2.5       0.89    8.7   1.8    1.2  1  C49G7.2     CE08860	WBGene00005385	locus:srh-169	7TM chemore
          1    8.5   0.8        1.3    8.2   0.6    1.2  1  F26F4.9a    CE28923	WBGene00017829	ankyrin and desmoplakin r
        1.2    8.2   3.8        1.8    7.6   2.7    1.2  1  F41E7.3     CE31509	WBGene00009619	neurokinin receptor like	
        1.4    8.1   0.1        1.6    7.8   0.1    1.1  1  F55C12.4    CE19468	WBGene00018871	status:Confirmed	UniProt:
        1.4    8.0   3.6          2    7.5   2.5    1.1  1  C06H2.2     CE43824	WBGene00007386	phosphatidylcholine trans
        1.5    7.9   0.3        2.4    7.3   0.2    1.3  1  T19C4.3     CE06467	WBGene00005198	locus:srg-41	status:Parti
        1.7    7.8   4.0        1.8    7.7   2.8    1.1  1  F30A10.12   CE34834	WBGene00009269	status:Confirmed	UniProt:
        1.7    7.7   7.4       0.84    8.8   1.0    2.1  2  F48E8.2     CE39157	WBGene00018609	status:Partially_confirme
        1.8    7.7   2.5        2.2    7.4   1.7    1.1  1  F47G4.1     CE18700	WBGene00009822	locus:clec-113	status:Par
        1.8    7.7   8.4        1.7    7.7   5.8    1.2  1  ZK354.7     CE15322	WBGene00022708	status:Partially_confirme
        1.9    7.6   0.0        2.1    7.4   0.0    1.1  1  F56D6.12    CE38831	WBGene00044474	status:Predicted	UniProt:
        1.9    7.6   0.4        2.9    7.0   0.2    1.4  1  T01D3.4     CE12960	WBGene00005987	locus:srx-96	somatostatin
          2    7.5   0.4        2.9    7.0   0.3    1.2  1  Y55B1AR.4   CE22490	WBGene00021908	status:Confirmed	UniProt:
        2.3    7.3   0.8        2.7    7.1   0.6    1.1  1  T19H5.4b    CE43368	WBGene00011849	status:Confirmed	UniProt:
        2.5    7.2   0.2        3.7    6.6   0.2    1.2  1  Y38H6C.12   CE19106	WBGene00005382	locus:srh-166	status:Part
        2.6    7.2   0.3        2.8    7.0   0.2    1.1  1  C53D6.10    CE36990	WBGene00023424	status:Partially_confirme
        2.7    7.1   5.0        3.1    6.9   3.5    1.0  1  F59A6.2     CE01980	WBGene00019084	status:Confirmed	UniProt:
        2.8    7.0   0.9        4.3    6.4   0.6    1.3  1  F57G8.3a    CE34191	WBGene00005383	locus:srh-167	status:Part
        3.3    6.8   0.3        3.9    6.6   0.2    1.1  1  H01M10.1    CE40080	WBGene00019143	status:Partially_confirme
        3.7    6.7   0.0        4.5    6.4   0.0    1.1  1  B0391.14    CE46017	WBGene00206462	status:Predicted	protein_
        4.4    6.4   3.2         15    4.6   0.2    2.1  2  T22D1.12    CE17256	WBGene00020689	locus:npr-12	seven transm
        4.8    6.3   2.3        5.5    6.1   1.6    1.1  1  C30H6.12    CE43622	WBGene00044238	status:Partially_confirme
        4.9    6.2   3.5        7.5    5.6   2.4    1.2  1  F52C9.8e    CE30674	WBGene00004095	locus:pqe-1	status:Confir
          5    6.2   0.9        7.3    5.7   0.6    1.2  1  M03F8.7     CE43664	WBGene00189957	status:Partially_confirme
        5.1    6.2   2.3        6.6    5.8   1.6    1.1  1  F58E6.5     CE06020	WBGene00010254	status:Confirmed	UniProt:
        5.2    6.2   2.0        7.8    5.6   1.4    1.2  1  F52C9.8d    CE30673	WBGene00004095	locus:pqe-1	status:Confir
        5.3    6.1   0.0        8.8    5.4   0.0    1.3  1  T26A8.1     CE07547	WBGene00020824	status:Confirmed	UniProt:
        5.6    6.1   4.1        6.8    5.8   2.8    1.1  1  F11G11.14   CE38701	WBGene00044384	status:Partially_confirme
        5.6    6.1   7.1        6.8    5.8   4.9    1.1  1  B0261.5     CE07707	WBGene00015093	status:Partially_confirme
        5.6    6.0   1.6         10    5.2   1.1    1.4  1  T10D4.8     CE33693	WBGene00005566	locus:sri-54	7TM chemorec
        5.7    6.0   0.1        8.9    5.4   0.1    1.3  1  F59E11.1    CE35886	WBGene00005892	locus:srx-1	7TM chemorece
        5.7    6.0   1.5          9    5.4   1.0    1.2  1  W06D12.4    CE16552	WBGene00006137	locus:str-77	status:Parti
        5.8    6.0   1.1        9.1    5.3   0.8    1.2  1  ZK945.4     CE42428	WBGene00014166	status:Confirmed	UniProt:
        5.9    6.0   1.0        6.4    5.9   0.7    1.0  1  K08F4.12    CE34923	WBGene00010680	status:Predicted	UniProt:
          6    5.9   9.5          7    5.7   6.6    1.1  1  Y5H2B.3     CE21320	WBGene00021165	status:Partially_confirme
          6    5.9   0.2        6.5    5.8   0.1    1.1  1  T22C1.9     CE32498	WBGene00011919	status:Confirmed	UniProt:
          6    5.9   0.5          8    5.5   0.4    1.2  1  Y54E2A.7    CE20306	WBGene00013192	status:Partially_confirme
        6.7    5.8   0.1         12    5.0   0.0    1.3  1  K04F1.6     CE19957	WBGene00019385	status:Predicted	UniProt:
        7.1    5.7   0.0          8    5.5   0.0    1.1  1  ZC404.15    CE45270	WBGene00194910	status:Confirmed	UniProt:
        7.1    5.7   0.5        8.8    5.4   0.3    1.2  1  R12C12.7    CE36885	WBGene00020027	status:Confirmed	UniProt:
        7.3    5.7   2.7        8.7    5.4   1.9    1.2  1  Y51F10.10   CE31380	WBGene00021771	status:Confirmed	UniProt:
        7.5    5.6   0.3         12    4.9   0.2    1.2  1  B0564.4     CE43147	WBGene00007204	Putative membrane protein
        7.6    5.6   1.9        8.7    5.4   1.3    1.1  1  F23H11.1    CE09609	WBGene00017757	locus:bra-2	status:Confir
        7.6    5.6   1.7         10    5.2   1.2    1.1  1  D1025.10    CE41624	WBGene00044134	status:Partially_confirme
        7.7    5.6   0.2         12    4.9   0.1    1.3  1  B0564.3     CE05177	WBGene00007203	Putative membrane protein
        7.7    5.6   1.1        8.4    5.5   0.7    1.0  1  Y80D3A.2c   CE45156	WBGene00001258	locus:emb-4	status:Confir
        8.3    5.5   1.2        8.6    5.4   0.8    1.2  1  C38D4.7     CE00920	WBGene00008007	status:Confirmed	UniProt:
        8.4    5.5   1.1         12    5.0   0.8    1.2  1  T19H5.4a    CE01675	WBGene00011849	status:Confirmed	UniProt:
        8.5    5.5   0.4         15    4.6   0.3    1.4  1  Y47G6A.14   CE34401	WBGene00021640	zinc finger protein	statu
        8.5    5.4   0.6         15    4.6   0.4    1.3  1  F52F12.6a   CE24995	WBGene00009939	locus:ztf-11	C2HC type zi
        8.6    5.4   0.4         14    4.8   0.3    1.3  1  C33D3.3     CE45480	WBGene00007894	status:Partially_confirme
        8.8    5.4   5.7        9.3    5.3   3.9    1.1  1  T13A10.1    CE07483	WBGene00020468	status:Partially_confirme
        8.8    5.4   2.4         11    5.1   1.7    1.1  1  B0513.2a    CE23510	WBGene00007195	status:Confirmed	UniProt:
        8.8    5.4   4.1         12    5.0   2.8    1.3  1  F53G2.7     CE31957	WBGene00018769	locus:mnat-1	status:Confi
        9.1    5.3   6.4         20    4.2   4.4    1.6  1  F26C11.3f   CE46310	WBGene00009147	Sushi domain	status:Parti
        9.1    5.3   6.4         20    4.2   4.4    1.6  1  F26C11.3c   CE46189	WBGene00009147	status:Partially_confirme
        9.1    5.3   6.4         20    4.2   4.4    1.6  1  F26C11.3b   CE46248	WBGene00009147	status:Partially_confirme
        9.1    5.3   6.4         20    4.2   4.4    1.6  1  F26C11.3d   CE46533	WBGene00009147	status:Partially_confirme
        9.1    5.3   8.9        2.3    7.3   0.6    2.2  2  F32D8.10    CE05789	WBGene00009333	status:Partially_confirme
        9.1    5.3   4.4        9.3    5.3   3.1    1.0  1  Y53F4B.26   CE25406	WBGene00013172	status:Predicted	UniProt:
        9.1    5.3   4.4        9.3    5.3   3.1    1.0  1  Y53F4B.7    CE25406	WBGene00013154	status:Partially_confirme
        9.3    5.3   2.2         10    5.2   1.5    1.1  1  Y87G2A.25   CE46798	WBGene00219288	status:Partially_confirme
        9.4    5.3   0.1         14    4.7   0.1    1.2  1  F49C5.1     CE36303	WBGene00006010	locus:srx-119	7TM recepto
        9.4    5.3   6.4         20    4.2   4.5    1.6  1  F26C11.3a   CE46401	WBGene00009147	status:Partially_confirme
        9.6    5.3   2.0         12    4.9   1.4    1.1  1  C46A5.5a    CE08755	WBGene00016701	status:Partially_confirme
        9.7    5.2   3.9        4.7    6.3   0.4    1.9  2  C33G8.1     CE34730	WBGene00005874	locus:srw-127	7TM chemore
        9.8    5.2   0.2         16    4.5   0.2    1.3  1  C30F12.3    CE16883	WBGene00016262	status:Partially_confirme


Domain annotation for each sequence (and alignments):
>> C13B9.4a  CE30860	WBGene00015735	locus:pdfr-1	status:Confirmed	UniProt:Q09460	protein_id:CCD64378.1
   #    score  bias  c-Evalue  i-Evalue hmmfrom  hmm to    alifrom  ali to    envfrom  env to     acc
 ---   ------ ----- --------- --------- ------- -------    ------- -------    ------- -------    ----
   1 !  426.6   0.5  7.2e-130  2.2e-127      31     460 ..      66     506 ..      31     542 .. 0.84

  Alignments for each domain:
  == domain 1    score: 426.6 bits;  conditional E-value: 7.2e-130
  pdfr-PB-aln  31 lleetglyCnvtwDtlLCWPptkagtlarlrCpeargiDtkkfairrCeldGrWesrkgaee..seaGwtnYtpClkleiiellqelyeedkddakld 126
                    ++t  +Cn t+Dt+LCWPpt+a++ ++l+Cp+++g+D++k+ ++ C++ G W +r+  e   + +Gwtn+t C++ e+i ++q+l +e+      +
     C13B9.4a  66 DPNDTRIWCNATYDTVLCWPPTPANSSVTLQCPHMKGLDPNKNITKDCHVSGVWSGRNAGEMgpTLPGWTNFTMCYTDEVIYIMQNLNNES-LTIAQE 162
                  4567899***************************************************99887899*********************9954.588889 PP

  pdfr-PB-aln 127 iaertrtleivGlslSliaLivslliflkfRsLrnnRtkiHknLfvamvlqvlirltlyvdqallekkea....tslrvientpilceasyvlleyar 220
                  +a++ r+le+vGl+lSl++Li+++ if +fR Lr  R+ +H +L++am++ v++rl+ly+d + ++++      +  + i+ +pi+ce+++ +ley++
     C13B9.4a 163 VARNARKLEFVGLGLSLVSLILAISIFSYFRRLRVFRNLLHLHLMIAMLMVVILRLVLYIDLIFTGENGPhtnsAEGKTINTMPIVCEGMFFFLEYFK 260
                  **************************************************************99999876776677899******************* PP

  pdfr-PB-aln 221 tamflWmfiEGlYlhnlvtvtvfqesvklklylvlgWgvpivltlvWaiitalkerselsecwlgynltpyyWilegPrlavillNfvfLlnIirvLi 318
                  t  f Wmf+EG+Yl n ++  +f+++ kl  y++ g+g+p+v t+ W ++  +k++ ++++c+  y+l+p +Wil+gPr+a +++N+ f+ n+irvL+
     C13B9.4a 261 TVTFCWMFLEGIYLNNQIVFGFFNSEPKLLPYFIAGYGIPLVHTMLWLLVVLIKKDFKVERCLGSYYLEPEFWILDGPRMAELVINLFFICNVIRVLY 358
                  ************************************************************************************************** PP

  pdfr-PB-aln 319 vKLrqsqtseieqvrkavraalvLlPLLGitnilnmle.apllkealkfavwsYvthfLrsfQGlfiallYCfLNgEVrkalkkslatelSlrghsel 415
                  +K r+s+ +    ++k+v+aa++LlPLLG+ ni++ +  ap   + + favw+Y+  f   +QGl++a +YCf N EV ++lk  +a ++ l + s+ 
     C13B9.4a 359 SKVRESNNTSEAGLKKSVKAAMMLLPLLGVPNIMQTIPfAPTRDNIMVFAVWTYTASFTYMYQGLMVASIYCFTNKEVNHVLKTFYARYRLLHK-SQN 455
                  ******9999999*********************9986357888999***********************************996666666655.666 PP

  pdfr-PB-aln 416 earrasly.saaantapdtekar................pakrlsprvvsallvrelekqrk 460
                  e rr s++  + +  ++ t++a+                p           +  +  +++++
     C13B9.4a 456 ELRRGSRSvASHYAAKNGTANASapqtnnadefgklspfP-----------SRSKKGSDDST 506
                  6666555504455555556555543332222222221111...........22222222222 PP

>> C13B9.4c  CE37088	WBGene00015735	locus:pdfr-1	status:Confirmed	UniProt:Q6W3C2	protein_id:CCD64380.1
   #    score  bias  c-Evalue  i-Evalue hmmfrom  hmm to    alifrom  ali to    envfrom  env to     acc
 ---   ------ ----- --------- --------- ------- -------    ------- -------    ------- -------    ----
   1 !  426.1   0.7    1e-129  3.1e-127      31     448 ..      66     490 ..      31     534 .. 0.84

  Alignments for each domain:
  == domain 1    score: 426.1 bits;  conditional E-value: 1e-129
  pdfr-PB-aln  31 lleetglyCnvtwDtlLCWPptkagtlarlrCpeargiDtkkfairrCeldGrWesrkgaee..seaGwtnYtpClkleiiellqelyeedkddakld 126
                    ++t  +Cn t+Dt+LCWPpt+a++ ++l+Cp+++g+D++k+ ++ C++ G W +r+  e   + +Gwtn+t C++ e+i ++q+l +e+      +
     C13B9.4c  66 DPNDTRIWCNATYDTVLCWPPTPANSSVTLQCPHMKGLDPNKNITKDCHVSGVWSGRNAGEMgpTLPGWTNFTMCYTDEVIYIMQNLNNES-LTIAQE 162
                  4567899***************************************************99887899*********************9954.588889 PP

  pdfr-PB-aln 127 iaertrtleivGlslSliaLivslliflkfRsLrnnRtkiHknLfvamvlqvlirltlyvdqallekkea....tslrvientpilceasyvlleyar 220
                  +a++ r+le+vGl+lSl++Li+++ if +fR Lr  R+ +H +L++am++ v++rl+ly+d + ++++      +  + i+ +pi+ce+++ +ley++
     C13B9.4c 163 VARNARKLEFVGLGLSLVSLILAISIFSYFRRLRVFRNLLHLHLMIAMLMVVILRLVLYIDLIFTGENGPhtnsAEGKTINTMPIVCEGMFFFLEYFK 260
                  **************************************************************99999876776677899******************* PP

  pdfr-PB-aln 221 tamflWmfiEGlYlhnlvtvtvfqesvklklylvlgWgvpivltlvWaiitalkerselsecwlgynltpyyWilegPrlavillNfvfLlnIirvLi 318
                  t  f Wmf+EG+Yl n ++  +f+++ kl  y++ g+g+p+v t+ W ++  +k++ ++++c+  y+l+p +Wil+gPr+a +++N+ f+ n+irvL+
     C13B9.4c 261 TVTFCWMFLEGIYLNNQIVFGFFNSEPKLLPYFIAGYGIPLVHTMLWLLVVLIKKDFKVERCLGSYYLEPEFWILDGPRMAELVINLFFICNVIRVLY 358
                  ************************************************************************************************** PP

  pdfr-PB-aln 319 vKLrqsqtseieqvrkavraalvLlPLLGitnilnmle.apllkealkfavwsYvthfLrsfQGlfiallYCfLNgEVrkalkkslatelSlrghsel 415
                  +K r+s+ +    ++k+v+aa++LlPLLG+ ni++ +  ap   + + favw+Y+  f   +QGl++a +YCf N EV ++lk  +a ++ l + s+ 
     C13B9.4c 359 SKVRESNNTSEAGLKKSVKAAMMLLPLLGVPNIMQTIPfAPTRDNIMVFAVWTYTASFTYMYQGLMVASIYCFTNKEVNHVLKTFYARYRLLHK-SQN 455
                  ******9999999*********************9986357888999***********************************996666666655.666 PP

  pdfr-PB-aln 416 earrasly.saaantapdtekar....pakrlsprvvs 448
                  e rr s++  + +  ++ t++a+    +   ++    +
     C13B9.4c 456 ELRRGSRSvASHYAAKNGTANASapqtN---NADEFGK 490
                  6666555504455555556555543331...2222222 PP

>> C13B9.4b  CE37087	WBGene00015735	locus:pdfr-1	status:Confirmed	UniProt:Q6W3C3	protein_id:CCD64379.1
   #    score  bias  c-Evalue  i-Evalue hmmfrom  hmm to    alifrom  ali to    envfrom  env to     acc
 ---   ------ ----- --------- --------- ------- -------    ------- -------    ------- -------    ----
   1 !  414.1   0.2  4.2e-126  1.3e-123      31     460 ..      66     496 ..      31     532 .. 0.83

  Alignments for each domain:
  == domain 1    score: 414.1 bits;  conditional E-value: 4.2e-126
  pdfr-PB-aln  31 lleetglyCnvtwDtlLCWPptkagtlarlrCpeargiDtkkfairrCeldGrWesrk.gaeeseaGwtnYtpClkleiiellqelyeedkddakldi 127
                    ++t  +Cn t+Dt+LCWPpt+a++ ++l+Cp+++g+D++k+  +rC   GrW ++k g  e++ Gwtn+t C+k++      ++          ++
     C13B9.4b  66 DPNDTRIWCNATYDTVLCWPPTPANSSVTLQCPHMKGLDPNKYIVKRCDETGRWAGKKpGHYENPWGWTNFTVCFKIDYED--AKI--------AQEV 153
                  4567899***********************************************987516667************998654..334........4489 PP

  pdfr-PB-aln 128 aertrtleivGlslSliaLivslliflkfRsLrnnRtkiHknLfvamvlqvlirltlyvdqallekkea....tslrvientpilceasyvlleyart 221
                  a++ r+le+vGl+lSl++Li+++ if +fR Lr  R+ +H +L++am++ v++rl+ly+d + ++++      +  + i+ +pi+ce+++ +ley++t
     C13B9.4b 154 ARNARKLEFVGLGLSLVSLILAISIFSYFRRLRVFRNLLHLHLMIAMLMVVILRLVLYIDLIFTGENGPhtnsAEGKTINTMPIVCEGMFFFLEYFKT 251
                  *************************************************************99999876776677899******************** PP

  pdfr-PB-aln 222 amflWmfiEGlYlhnlvtvtvfqesvklklylvlgWgvpivltlvWaiitalkerselsecwlgynltpyyWilegPrlavillNfvfLlnIirvLiv 319
                    f Wmf+EG+Yl n ++  +f+++ kl  y++ g+g+p+v t+ W ++  +k++ ++++c+  y+l+p +Wil+gPr+a +++N+ f+ n+irvL++
     C13B9.4b 252 VTFCWMFLEGIYLNNQIVFGFFNSEPKLLPYFIAGYGIPLVHTMLWLLVVLIKKDFKVERCLGSYYLEPEFWILDGPRMAELVINLFFICNVIRVLYS 349
                  ************************************************************************************************** PP

  pdfr-PB-aln 320 KLrqsqtseieqvrkavraalvLlPLLGitnilnmle.apllkealkfavwsYvthfLrsfQGlfiallYCfLNgEVrkalkkslatelSlrghsele 416
                  K r+s+ +    ++k+v+aa++LlPLLG+ ni++ +  ap   + + favw+Y+  f   +QGl++a +YCf N EV ++lk  +a ++ l + s+ e
     C13B9.4b 350 KVRESNNTSEAGLKKSVKAAMMLLPLLGVPNIMQTIPfAPTRDNIMVFAVWTYTASFTYMYQGLMVASIYCFTNKEVNHVLKTFYARYRLLHK-SQNE 446
                  *****9999999*********************9986357888999***********************************996666666655.6666 PP

  pdfr-PB-aln 417 arrasly.saaantapdtekar................pakrlsprvvsallvrelekqrk 460
                   rr s++  + +  ++ t++a+                p           +  +  +++++
     C13B9.4b 447 LRRGSRSvASHYAAKNGTANASapqtnnadefgklspfP-----------SRSKKGSDDST 496
                  666555504455555556555543332222222221111...........22222222222 PP

>> C18B12.2  CE23557	WBGene00007664	7 transmembrane receptor (Secretin family)	status:Confirmed	UniProt:Q9U3P6	protein_i
   #    score  bias  c-Evalue  i-Evalue hmmfrom  hmm to    alifrom  ali to    envfrom  env to     acc
 ---   ------ ----- --------- --------- ------- -------    ------- -------    ------- -------    ----
   1 !  191.6  16.0   1.1e-58   3.4e-56      37     442 ..      26     423 ..       3     453 .. 0.73

  Alignments for each domain:
  == domain 1    score: 191.6 bits;  conditional E-value: 1.1e-58
  pdfr-PB-aln  37 lyCnvtwDtlLCWPptkagtlarlrCp.eargi.......DtkkfairrCeldGrWesrkgaeeseaGwtnYtpClkl..eiiellqelyeedkddak 124
                    C v +D  LCW   + g+ ++  Cp ++            + +++r+C+  G W+            +nYt C+k+  e  + lq   +     + 
     C18B12.2  26 GGCSVDFDKSLCWASAHIGQQMTRDCPfTFCTAipgceeiKDRYMVSRNCNSMGVWQD-----------SNYTMCIKVveEYAQCLQGFCR-----VC 107
                  45******************9999**975533224444336677899*********93...........4677776531122222222222.....22 PP

  pdfr-PB-aln 125 ldiaertrtlei.vGlslSlia...LivslliflkfRsLrnnRtkiHknLfvamvlqv.lirltlyvdqallekkea..tslrvientpilceasyvl 215
                   d+    r l i v l+lS+++   L+ ++++f  f s+++ R  iHknL  a+v    ++ +  +v+ + + ++ +  t    + +   +c+a   +
     C18B12.2 108 PDVL---RDLVIsVSLTLSFVSvilLVAAIVLFSIFDSIQCRRLSIHKNLATAFVFRFaVLAIWTIVQTTNVFQDCTrlTP-LPLWDYEWICKAILWF 201
                  3332...223222556665554221778999************************98525666666666666666443222.34567889******** PP

  pdfr-PB-aln 216 leyartamflWmfiEGlYlhnlvtvtvfqe.svklklylvlgWgvpivltlvWaiitalkerse.lsecwlgynltpyyWilegPrlavillNfvfLl 311
                  + y++ a  +Wm+iEG +l+   tv  ++    ++ lyl  gWgvp v+++ Wa++ +   +++  s cwl y      Wil g     +++N++fLl
     C18B12.2 202 VIYFNVASVMWMLIEGAFLYSRFTVFAMRHsDAPWSLYLACGWGVPFVVVTAWALVHQYISSQQtNSFCWLPYAQGLHLWILAGTMGSALIMNLIFLL 299
                  *********************9999888751589**********************998887775778999*************************** PP

  pdfr-PB-aln 312 nIirvLivKLrqsqtseieqvrkavraalvLlPLLGitnilnmleapllkealkfavwsYvthfLrsfQGlfiallYCfLNgEVrkalkkslatelSl 409
                  +I+ +L+ KLr  +  e +++ ++++a l+L+PLLGi ni    e+         +v+  ++++L+ +QG+fia+lYCfLN+E++ alk++l++   +
     C18B12.2 300 MIVVILVQKLRTENSAESKKIWRTIKATLLLVPLLGISNIPLFYEP-----EHPSSVYMLGSAILQHSQGIFIAVLYCFLNSEIQGALKRQLSKV-PF 391
                  ****************************************999999.....456789*********************************76543.33 PP

  pdfr-PB-aln 410 rghselear..raslysaaantapdtekarpakrl 442
                   +  ++ +r  ++ +y  +a   + t++  p++++
     C18B12.2 392 EF-FKTRNRfeTERTYVPEA--RNATKNGVPMEEM 423
                  33.22222100222222211..1111222222222 PP

>> B0286.2b  CE39661	WBGene00002252	locus:lat-2	status:Confirmed	UniProt:B2MZA8	protein_id:CCD61662.1
   #    score  bias  c-Evalue  i-Evalue hmmfrom  hmm to    alifrom  ali to    envfrom  env to     acc
 ---   ------ ----- --------- --------- ------- -------    ------- -------    ------- -------    ----
   1 !  122.4   3.6     1e-37   3.1e-35     134     542 ..      21     424 ..      13     430 .. 0.77

  Alignments for each domain:
  == domain 1    score: 122.4 bits;  conditional E-value: 1e-37
  pdfr-PB-aln 134 leivGlslSliaLivslliflkfRsLrnnRtkiHknLfvamvlqvlirltlyvdqallekkeatslrvientpilceasyvlleyartamflWmfiEG 231
                  + ++G ++S++ L +s+++f  fR+L+n+R+ iH+nL + ++++ l+ ++  +d++  ++               c  + +ll+y+  + f Wm++EG
     B0286.2b  21 VSTIGCAISIVCLALSVCVFTFFRNLQNVRNSIHRNLCLCLLIAELVFVI-GMDRTGNRTG--------------CGVVAILLHYFFLSSFCWMLLEG 103
                  6789**************************************99877543.4555555555..............999******************** PP

  pdfr-PB-aln 232 lYlhnlvtvtvfqesvklklylvlgWgvpivltlvWaiitalkerselsecwlgynltpyyWilegPrlavillNfvfLlnIirvLivKLrqsqtsei 329
                    l+ ++   +  ++ ++ ly ++ +g+p v++++ a i+   + +  ++ ++    tp+ W + +P +++i  N++fLl  ++v ++  ++ +++  
     B0286.2b 104 YQLYMMLIQVFEPNRTRIFLYYLFCYGTPAVVVAISAGIKWEDYGT--DSYCWIDTSTPTIWAFVAPIIVIIAANIIFLLIALKVVLS-VQSRDRTKW 198
                  *****999999999***************************99988..888888999***************************9765.555566688 PP

  pdfr-PB-aln 330 eqvrkavraalvLlPLLGitnilnmleapllkealkfavwsYvthfLrsfQGlfiallYCfLNgEVrkalkks..............latelSlrghs 413
                   ++    +    Ll LLGit i+  l a   k ++    +++   +L+  QG+fi +l   LN  Vr+ + +                +  +S+    
     B0286.2b 199 GRIIGWLKGSATLLCLLGITWIFGFLTAV--KGGTGT-AFAWIFTILNCTQGIFIFVLHVVLNEKVRASIVRWlrtgicclpetssaAYNSRSFLS-- 291
                  9999999********************94..433333.35666789*************************9977778877777644333334333.. PP

  pdfr-PB-aln 414 elearraslysaaantapdtekar.pakrlsprvvsallvrel.ekqrkksleerleskakekekaevekedaeaekepkss....saeskevaeake 505
                     +r  ++++ + ++ p+t+ +   +k+l+p   ++ +++ l ++++  ++e++ ++ + + e+++ ++ + + e e+ +     +++ + ++ +++
     B0286.2b 292 -SRQRILNMIKVNGHSYPSTASTDdKEKQLTPITKTTDWLSRLpNQDSVSIPESNFNNLNGTLENSNLNSAEIKEEDEIPELrrrvTVDLNPMIVSNN 388
                  .4445556666655666666555545567777776655555550555555666666665555566666666655566655540001445555666666 PP

  pdfr-PB-aln 506 vtrvvkrirvscfrvqkvstvstaesaappesverel 542
                    + +++ + s++r+ ++ +v+++e++ap +++++ l
     B0286.2b 389 EIERMSHAS-SDPRGSQIIEVTAVEKKAPVKRIKFPL 424
                  666666666.689999999999999999999988766 PP

>> B0286.2a  CE36968	WBGene00002252	locus:lat-2	status:Confirmed	UniProt:Q6W3C7	protein_id:CCD61661.1
   #    score  bias  c-Evalue  i-Evalue hmmfrom  hmm to    alifrom  ali to    envfrom  env to     acc
 ---   ------ ----- --------- --------- ------- -------    ------- -------    ------- -------    ----
   1 ?   -1.1   2.7       2.6     8e+02      36      94 ..     479     535 ..     471     554 .. 0.80
   2 !  121.3   1.9   2.2e-37   6.7e-35     133     542 ..     899    1303 ..     861    1309 .. 0.77

  Alignments for each domain:
  == domain 1    score: -1.1 bits;  conditional E-value: 2.6
  pdfr-PB-aln  36 glyCnvtwDtlLCWPptkagtlarlrCpeargiDtkkfairrCeldGrWesrkgaeese 94 
                   +yC+      + + +t+a +l +++Cp  + ++ +   + +C+   +We+ ++ ++  
     B0286.2a 479 PRYCKKEKKDGITYEQTRACMLHEQPCPDPQNVEGTVTRYCNCQ-TAKWETPDT-TNCT 535
                  5788877777778999************9999998877777777.689*96544.4444 PP

  == domain 2    score: 121.3 bits;  conditional E-value: 2.2e-37
  pdfr-PB-aln  133 tleivGlslSliaLivslliflkfRsLrnnRtkiHknLfvamvlqvlirltlyvdqallekkeatslrvientpilceasyvlleyartamflWmf 228 
                    + ++G ++S++ L +s+++f  fR+L+n+R+ iH+nL + ++++ l+ ++  +d++  ++               c  + +ll+y+  + f Wm+
     B0286.2a  899 VVSTIGCAISIVCLALSVCVFTFFRNLQNVRNSIHRNLCLCLLIAELVFVI-GMDRTGNRTG--------------CGVVAILLHYFFLSSFCWML 979 
                   57799**************************************99877543.4555555555..............999***************** PP

  pdfr-PB-aln  229 iEGlYlhnlvtvtvfqesvklklylvlgWgvpivltlvWaiitalkerselsecwlgynltpyyWilegPrlavillNfvfLlnIirvLivKLrqs 324 
                   +EG  l+ ++   +  ++ ++ ly ++ +g+p v++++ a i+   + +  ++ ++    tp+ W + +P +++i  N++fLl  ++v ++  ++ 
     B0286.2a  980 LEGYQLYMMLIQVFEPNRTRIFLYYLFCYGTPAVVVAISAGIKWEDYGT--DSYCWIDTSTPTIWAFVAPIIVIIAANIIFLLIALKVVLS-VQSR 1072
                   ********999999999***************************99988..888888999***************************9765.5555 PP

  pdfr-PB-aln  325 qtseieqvrkavraalvLlPLLGitnilnmleapllkealkfavwsYvthfLrsfQGlfiallYCfLNgEVrkalkks..............late 406 
                   +++   ++    +    Ll LLGit i+  l a   k ++    +++   +L+  QG+fi +l   LN  Vr+ + +                +  
     B0286.2a 1073 DRTKWGRIIGWLKGSATLLCLLGITWIFGFLTAV--KGGTGT-AFAWIFTILNCTQGIFIFVLHVVLNEKVRASIVRWlrtgicclpetssaAYNS 1165
                   666889999999********************94..433333.35666789*************************99777788777776443333 PP

  pdfr-PB-aln  407 lSlrghselearraslysaaantapdtekar.pakrlsprvvsallvrel.ekqrkksleerleskakekekaevekedaeaekepkss....sae 496 
                   +S+       +r  ++++ + ++ p+t+ +   +k+l+p   ++ +++ l ++++  ++e++ ++ + + e+++ ++ + + e e+ +     +++
     B0286.2a 1166 RSFLS---SRQRILNMIKVNGHSYPSTASTDdKEKQLTPITKTTDWLSRLpNQDSVSIPESNFNNLNGTLENSNLNSAEIKEEDEIPELrrrvTVD 1258
                   34333...4445556666655666666555545567777776655555550555555566666665555566666666655565555540001445 PP

  pdfr-PB-aln  497 skevaeakevtrvvkrirvscfrvqkvstvstaesaappesverel 542 
                    + ++ +++  + +++ + s++r+ ++ +v+++e++ap +++++ l
     B0286.2a 1259 LNPMIVSNNEIERMSHAS-SDPRGSQIIEVTAVEKKAPVKRIKFPL 1303
                   555666666666666666.689999999999999999999988765 PP

>> ZK643.3b  CE01112	WBGene00014035	status:Partially_confirmed	UniProt:A7LPE2	protein_id:CAO82061.1
   #    score  bias  c-Evalue  i-Evalue hmmfrom  hmm to    alifrom  ali to    envfrom  env to     acc
 ---   ------ ----- --------- --------- ------- -------    ------- -------    ------- -------    ----
   1 !  114.6  23.0   2.3e-35   7.1e-33      21     407 ..     128     489 ..     110     510 .. 0.85

  Alignments for each domain:
  == domain 1    score: 114.6 bits;  conditional E-value: 2.3e-35
  pdfr-PB-aln  21 escelklekllleetglyCnvtwDtlLCWPptkagtlarlrCp.eargi.....DtkkfairrCeldGrWesrkgaeeseaGwtnYtpClkleiiell 112
                    c+ +l+k+    + + C++twD+  C+    +g++ + +Cp ++ g      D  +  ++ C  +G W + +  +     +t+Yt C++       
     ZK643.3b 128 YCCRNTLVKYHHRVDDSPCPPTWDGWNCFDSATPGVVFK-QCPnYIYGGsniktDYDRLSQKVCRSNG-WATPEV-NAAAREHTDYTGCMSNG----- 217
                  5688899999999999********************999.8*9755442356779999*******999.875554.5566778******8642..... PP

  pdfr-PB-aln 113 qelyeedkddakldiaertrtl.eivGlslSliaLivslliflkfRsLrnnRt.kiHknLfvamvlqvlirltlyvdqallekkeatslrvientpil 208
                   ++                r l  ++ +s S+i Li ++++    R +r++   ++H++L+++ +l   + l+  v+ +++++    s +v +n ++ 
     ZK643.3b 218 -DVE--------------ARILaGLLTYSASVIFLIPAVFLLTLLRPIRCQPMfILHRHLLISCLLYGAFYLIT-VSLFVVNDA-PLSSQVFQNHLFC 298
                  .111..............222315789***********************987256***********9999875.777777666.5678899998875 PP

  pdfr-PB-aln 209 ceasyvlleyartamflWmfiEGlYlhnlvtvtvfqesvklklylvlgWgvpivltlvWaiitalkerselsecwlgy.nltpyyWilegPrlavill 305
                     + + l y r ++f+Wm+ E +Yl  l+  +   e  +l+ y v+ Wgvp v+t+v+ ++  l+   +++ cw+    +  + W++ +P l+ + +
     ZK643.3b 299 RLLFSIQLRYLRLTNFTWMLAEAVYLWRLLHTAQHSEGETLRSYKVICWGVPGVITVVYIFVRSLND--DVGMCWIENsTVAWIEWMIITPSLLAMGV 394
                  55666669******************************************************99988..57****8651567799************* PP

  pdfr-PB-aln 306 NfvfLlnIirvLivKLrqsqtseieqvrkavraalvLlPLLGitnilnmleapllkealkfavwsYvthfLrsfQGlfiallYCfLNgEVrkalkksl 403
                  N++ L  I+ +L+ KLr     e  q+rkavr al+L+P +G+ ++l++     ++       +  + + L+  QG+f++ + C+ N  V +++ k +
     ZK643.3b 395 NLLLLGLIVYILVKKLRCDPHLERIQYRKAVRGALMLIPVFGVQQLLTIYRF--SN-----TYYQVTDQSLNGLQGMFVSFIVCYTNRSVVECVLKFW 485
                  *************************************************999..33.....346678999**************************99 PP

  pdfr-PB-aln 404 atel 407
                  +++ 
     ZK643.3b 486 SSHQ 489
                  8775 PP

>> ZK643.3a  CE33750	WBGene00014035	Calcitonin receptor family	status:Partially_confirmed	UniProt:P30650	protein_id:CAA7
   #    score  bias  c-Evalue  i-Evalue hmmfrom  hmm to    alifrom  ali to    envfrom  env to     acc
 ---   ------ ----- --------- --------- ------- -------    ------- -------    ------- -------    ----
   1 !   98.3  21.3   2.1e-30   6.3e-28      20     356 ..     127     445 ..     102     451 .. 0.85

  Alignments for each domain:
  == domain 1    score: 98.3 bits;  conditional E-value: 2.1e-30
  pdfr-PB-aln  20 lescelklekllleetglyCnvtwDtlLCWPptkagtlarlrCp.eargi.....DtkkfairrCeldGrWesrkgaeeseaGwtnYtpClkleiiel 111
                     c+ +l+k+    + + C++twD+  C+    +g++ + +Cp ++ g      D  +  ++ C  +G W + +  +     +t+Yt C++      
     ZK643.3a 127 RYCCRNTLVKYHHRVDDSPCPPTWDGWNCFDSATPGVVFK-QCPnYIYGGsniktDYDRLSQKVCRSNG-WATPEV-NAAAREHTDYTGCMSNG---- 217
                  45688899999999999********************999.8*9755442356779999*******999.875554.5566778******8642.... PP

  pdfr-PB-aln 112 lqelyeedkddakldiaertrtl.eivGlslSliaLivslliflkfRsLrnnRt.kiHknLfvamvlqvlirltlyvdqallekkeatslrvientpi 207
                    ++                r l  ++ +s S+i Li ++++    R +r++   ++H++L+++ +l   + l+  v+ +++++    s +v +n ++
     ZK643.3a 218 --DVE--------------ARILaGLLTYSASVIFLIPAVFLLTLLRPIRCQPMfILHRHLLISCLLYGAFYLIT-VSLFVVNDA-PLSSQVFQNHLF 297
                  ..111..............222315789***********************987256***********9999875.777777666.567889999887 PP

  pdfr-PB-aln 208 lceasyvlleyartamflWmfiEGlYlhnlvtvtvfqesvklklylvlgWgvpivltlvWaiitalkerselsecwlgy.nltpyyWilegPrlavil 304
                      + + l y r ++f+Wm+ E +Yl  l+  +   e  +l+ y v+ Wgvp v+t+v+ ++  l+   +++ cw+    +  + W++ +P l+ + 
     ZK643.3a 298 CRLLFSIQLRYLRLTNFTWMLAEAVYLWRLLHTAQHSEGETLRSYKVICWGVPGVITVVYIFVRSLND--DVGMCWIENsTVAWIEWMIITPSLLAMG 393
                  555666669******************************************************99988..57****8651567799************ PP

  pdfr-PB-aln 305 lNfvfLlnIirvLivKLrqsqtseieqvrkavraalvLlPLLGitnilnmle 356
                  +N++ L  I+ +L+ KLr     e  q+rkavr al+L+P +G+ ++l++  
     ZK643.3a 394 VNLLLLGLIVYILVKKLRCDPHLERIQYRKAVRGALMLIPVFGVQQLLTIYR 445
                  ***********************************************99865 PP

>> B0457.1b  CE32789	WBGene00002251	locus:lat-1	status:Confirmed	UniProt:Q8I131	protein_id:CAD59141.1
   #    score  bias  c-Evalue  i-Evalue hmmfrom  hmm to    alifrom  ali to    envfrom  env to     acc
 ---   ------ ----- --------- --------- ------- -------    ------- -------    ------- -------    ----
   1 ?    2.1   2.2      0.28        87      17      87 ..     160     226 ..     133     239 .. 0.74
   2 !   49.8   6.6     1e-15   3.2e-13     123     401 ..     542     803 ..     513     872 .. 0.80

  Alignments for each domain:
  == domain 1    score: 2.1 bits;  conditional E-value: 0.28
  pdfr-PB-aln  17 attlescelklekllleetglyCnvtwDtlLCWPptkagtlarlrCpeargiDtkkfairrCeldGrWesr 87 
                  + + +  ++ + k + +++  +C  t    + W  tk+gt+   +Cpe  g+         C+ +G+W + 
     B0457.1b 160 EAQKDALNSDVIKPVKKKEDVFCSATNRRGVNWQNTKSGTTSSAPCPE--GSSG--KQLWACTEEGQWLTE 226
                  445556666677778889999**************************6..3333..345679999999765 PP

  == domain 2    score: 49.8 bits;  conditional E-value: 1e-15
  pdfr-PB-aln 123 akldiaertrtleivGlslSliaLivslliflkfRsLrnnRtkiHknLfvamvlqvlirltlyvdqallekkeatslrvientpilceasyvlleyar 220
                  +++d +   + l  vG  +S+i L+++ + +l f      R  iH nL +++ ++ +  l      +++e++            + c +  v l y+ 
     B0457.1b 542 NEIDQTLL-TLLTYVGCIISIICLLLTFFAYLIFSRNGGDRVFIHENLCLSLAIAEITFLA---GITRTEDS------------LQCGIIAVALMYMF 623
                  44444444.36899*********************999***********999988775554...33444444............56888889999999 PP

  pdfr-PB-aln 221 tamflWmfiEGlYlhnlvtvtvfqesvklklylvlgWgvpivltlvWaiitalkerselsecwlgynltpyyWilegPrlavillNfvfLlnIirvLi 318
                   +  +Wm++EG ++h ++t  +  +  +  +yl++g+  p ++tlv  +       +   ++++    + + W + gP+  + + N + L++ +   +
     B0457.1b 624 LSALTWMLLEGYHIHRMLTEVFPSD-PRRFTYLLVGYIPPAIITLVAYLYNSDGFGT--PDHCWLSTQNNFIWFFAGPACFIFCANSLVLVKTLCTVY 718
                  999***************9766665.56668**************976666655544..667777788999***********************9999 PP

  pdfr-PB-aln 319 vKLrqs...qtsei...eqvrkavraalvLlPLLGitnilnmleapllkealkfavwsYvthfLrsfQGlfiallYCfLNgEVrkalkk 401
                     + +    + ++   + +r  v+  l L  LLG+t i+ ++ +    e  +  v +Yv  + +s QGlfi l+   +    rk + +
     B0457.1b 719 QHTSGGylpCRHDVdsgRSIRNWVKGSLALASLLGVTWIFGLFWV----EDSRSIVMAYVFTISNSLQGLFIFLFHVVFAEKMRKDVGH 803
                  98776522235566222468999****************999888....456778999*****************99888877776655 PP

>> B0457.1a  CE02945	WBGene00002251	locus:lat-1	G-protein coupled receptor protein	status:Confirmed	UniProt:Q17505	prote
   #    score  bias  c-Evalue  i-Evalue hmmfrom  hmm to    alifrom  ali to    envfrom  env to     acc
 ---   ------ ----- --------- --------- ------- -------    ------- -------    ------- -------    ----
   1 ?    1.8   2.3      0.34   1.1e+02      17      87 ..     162     228 ..     137     241 .. 0.74
   2 !   49.8   6.6     1e-15   3.2e-13     123     401 ..     544     805 ..     515     874 .. 0.80

  Alignments for each domain:
  == domain 1    score: 1.8 bits;  conditional E-value: 0.34
  pdfr-PB-aln  17 attlescelklekllleetglyCnvtwDtlLCWPptkagtlarlrCpeargiDtkkfairrCeldGrWesr 87 
                  + + +  ++ + k + +++  +C  t    + W  tk+gt+   +Cpe  g+         C+ +G+W + 
     B0457.1a 162 EAQKDALNSDVIKPVKKKEDVFCSATNRRGVNWQNTKSGTTSSAPCPE--GSSG--KQLWACTEEGQWLTE 228
                  445556666667778889999**************************6..3333..345679999999765 PP

  == domain 2    score: 49.8 bits;  conditional E-value: 1e-15
  pdfr-PB-aln 123 akldiaertrtleivGlslSliaLivslliflkfRsLrnnRtkiHknLfvamvlqvlirltlyvdqallekkeatslrvientpilceasyvlleyar 220
                  +++d +   + l  vG  +S+i L+++ + +l f      R  iH nL +++ ++ +  l      +++e++            + c +  v l y+ 
     B0457.1a 544 NEIDQTLL-TLLTYVGCIISIICLLLTFFAYLIFSRNGGDRVFIHENLCLSLAIAEITFLA---GITRTEDS------------LQCGIIAVALMYMF 625
                  44444444.36899*********************999***********999988775554...33444444............56888889999999 PP

  pdfr-PB-aln 221 tamflWmfiEGlYlhnlvtvtvfqesvklklylvlgWgvpivltlvWaiitalkerselsecwlgynltpyyWilegPrlavillNfvfLlnIirvLi 318
                   +  +Wm++EG ++h ++t  +  +  +  +yl++g+  p ++tlv  +       +   ++++    + + W + gP+  + + N + L++ +   +
     B0457.1a 626 LSALTWMLLEGYHIHRMLTEVFPSD-PRRFTYLLVGYIPPAIITLVAYLYNSDGFGT--PDHCWLSTQNNFIWFFAGPACFIFCANSLVLVKTLCTVY 720
                  999***************9766665.56668**************976666655544..667777788999***********************9999 PP

  pdfr-PB-aln 319 vKLrqs...qtsei...eqvrkavraalvLlPLLGitnilnmleapllkealkfavwsYvthfLrsfQGlfiallYCfLNgEVrkalkk 401
                     + +    + ++   + +r  v+  l L  LLG+t i+ ++ +    e  +  v +Yv  + +s QGlfi l+   +    rk + +
     B0457.1a 721 QHTSGGylpCRHDVdsgRSIRNWVKGSLALASLLGVTWIFGLFWV----EDSRSIVMAYVFTISNSLQGLFIFLFHVVFAEKMRKDVGH 805
                  98776522235566222468999****************999888....456778999*****************99888877776655 PP

>> F15B9.7  CE42459	WBGene00001475	locus:fmi-1	cadherin	status:Confirmed	UniProt:Q19482	protein_id:CAB01449.3
   #    score  bias  c-Evalue  i-Evalue hmmfrom  hmm to    alifrom  ali to    envfrom  env to     acc
 ---   ------ ----- --------- --------- ------- -------    ------- -------    ------- -------    ----
   1 !    8.4   0.6    0.0035       1.1      39      86 ..    1917    1960 ..    1896    1982 .. 0.81
   2 !   10.7   1.7   0.00071      0.22     149     245 ..    2245    2324 ..    2207    2362 .. 0.69

  Alignments for each domain:
  == domain 1    score: 8.4 bits;  conditional E-value: 0.0035
  pdfr-PB-aln   39 CnvtwDtlLCWPptkagtlarlrCp.eargiDtkkfairrCeldGrWes 86  
                   C+   +  + WP  + g+++r+ Cp        +  a+r+C   GrW  
      F15B9.7 1917 CPSEIEYSIQWPASQKGSIVRQSCPvGE-----SGLATRKCLETGRWSD 1960
                   7777777788***************444.....457999********74 PP

  == domain 2    score: 10.7 bits;  conditional E-value: 0.00071
  pdfr-PB-aln  149 slliflkfRsLrnnRtkiHknLfvamvlqvlirltlyvdqallekkeatslrvientpilceasyvlleyartamflWmfiEGlYlhnlvtvtvfq 244 
                   s+l+ l  RsL+ +  +i   Lf+a+ + +l+    +v ++ +++               c    ++l ++ +a f+W+f+ GlY++ +++   + 
      F15B9.7 2245 SILLTLSRRSLKTHSVRIGFILFFAINILNLF----FVHKTAINQ-------------AYCPVRNAMLSFTSSAPFAWLFLYGLYIYRMLADGSSS 2323
                   44555566666666666666666665443332....233333322.............35888899***********************9876555 PP

  pdfr-PB-aln  245 e 245 
                    
      F15B9.7 2324 P 2324
                   4 PP

>> C05D9.7  CE07933	WBGene00015474	status:Confirmed	UniProt:Q9GYK1	protein_id:CCD63146.1
   #    score  bias  c-Evalue  i-Evalue hmmfrom  hmm to    alifrom  ali to    envfrom  env to     acc
 ---   ------ ----- --------- --------- ------- -------    ------- -------    ------- -------    ----
   1 !   15.1   0.1   3.2e-05    0.0097     112     152 ..     173     210 ..     164     217 .. 0.82

  Alignments for each domain:
  == domain 1    score: 15.1 bits;  conditional E-value: 3.2e-05
  pdfr-PB-aln 112 lqelyeedkddakldiaertrtleivGlslSliaLivslli 152
                    +l++    + kld++  t +l ivG++lSl+ L+vs+++
      C05D9.7 173 GAQLVS---THFKLDLVDATFQLCIVGWCLSLTFLSVSVYV 210
                  444444...4789*************************997 PP

>> Y71F9B.5b  CE28810	WBGene00003006	locus:lin-17	status:Confirmed	UniProt:Q95Y45	protein_id:CCD70413.1
   #    score  bias  c-Evalue  i-Evalue hmmfrom  hmm to    alifrom  ali to    envfrom  env to     acc
 ---   ------ ----- --------- --------- ------- -------    ------- -------    ------- -------    ----
   1 ?   13.7   1.4     9e-05     0.028     209     311 ..     287     392 ..     266     416 .. 0.78

  Alignments for each domain:
  == domain 1    score: 13.7 bits;  conditional E-value: 9e-05
  pdfr-PB-aln 209 ceasyvlleyartamflW..mfiEGlYlhnlvtvtvfqesvklkly.lvlgWgvpivltlvWaiitalkerselsecwl..gynltpyyWilegPrla 301
                  c as+ l  ++ ta  lW  mf   lYl     + v +++     y  +++Wg+  + t++  i  ++  ++ l   +   + n  +  W + +Pr +
    Y71F9B.5b 287 CLASFLLNYFFSTAAALWwlMFSFTLYLSGG-RKWVPEGIEACSSYvHFVAWGLSSLATIIVLIFNKVDASE-LTALCSvgNLNSIALLWFVIVPRTI 382
                  8899988888888888885566667777543.334444444444441689**********999999999877.6665550145566679********* PP

  pdfr-PB-aln 302 villNfvfLl 311
                   i++  +f++
    Y71F9B.5b 383 CIVIGTCFIV 392
                  ********97 PP

>> Y71F9B.5a  CE25569	WBGene00003006	locus:lin-17	status:Confirmed	UniProt:Q94132	protein_id:CCD70412.1
   #    score  bias  c-Evalue  i-Evalue hmmfrom  hmm to    alifrom  ali to    envfrom  env to     acc
 ---   ------ ----- --------- --------- ------- -------    ------- -------    ------- -------    ----
   1 ?   13.6   1.4   9.1e-05     0.028     209     311 ..     287     392 ..     266     416 .. 0.78

  Alignments for each domain:
  == domain 1    score: 13.6 bits;  conditional E-value: 9.1e-05
  pdfr-PB-aln 209 ceasyvlleyartamflW..mfiEGlYlhnlvtvtvfqesvklkly.lvlgWgvpivltlvWaiitalkerselsecwl..gynltpyyWilegPrla 301
                  c as+ l  ++ ta  lW  mf   lYl     + v +++     y  +++Wg+  + t++  i  ++  ++ l   +   + n  +  W + +Pr +
    Y71F9B.5a 287 CLASFLLNYFFSTAAALWwlMFSFTLYLSGG-RKWVPEGIEACSSYvHFVAWGLSSLATIIVLIFNKVDASE-LTALCSvgNLNSIALLWFVIVPRTI 382
                  8899988888888888885566667777543.334444444444441689**********999999999877.6665550145566679********* PP

  pdfr-PB-aln 302 villNfvfLl 311
                   i++  +f++
    Y71F9B.5a 383 CIVIGTCFIV 392
                  ********97 PP

>> T06G6.7  CE13345	WBGene00005835	locus:srw-88	7TM chemoreceptor, srw family	status:Partially_confirmed	UniProt:O18053	
   #    score  bias  c-Evalue  i-Evalue hmmfrom  hmm to    alifrom  ali to    envfrom  env to     acc
 ---   ------ ----- --------- --------- ------- -------    ------- -------    ------- -------    ----
   1 ?   11.1   0.1   0.00054      0.17     310     373 ..     231     290 ..     225     299 .. 0.71

  Alignments for each domain:
  == domain 1    score: 11.1 bits;  conditional E-value: 0.00054
  pdfr-PB-aln 310 LlnIirvLivKLrqsqtseieqvrkavraalvLlPLLGitnilnmleapllkealkfavwsYvt 373
                  L  +  +Li+KLr+s++ +  + +k  ra ++ +  + it++l+ l  pl    l  a+w Y +
      T06G6.7 231 LPVLTMMLIMKLRSSDQ-NAARNQKKDRATVIVI-FIAITYLLTEL--PLAFVYLADAIWHYDK 290
                  33444689********9.5556666678776655.799****9766..5567778889999964 PP

>> F54D5.11  CE26813	WBGene00010054	transcription intiation factor TFIIE-BETA	status:Confirmed	UniProt:Q20776	protein_id
   #    score  bias  c-Evalue  i-Evalue hmmfrom  hmm to    alifrom  ali to    envfrom  env to     acc
 ---   ------ ----- --------- --------- ------- -------    ------- -------    ------- -------    ----
   1 ?    8.8   1.4    0.0026      0.81     396     475 ..       9      91 ..       7     118 .. 0.77

  Alignments for each domain:
  == domain 1    score: 8.8 bits;  conditional E-value: 0.0026
  pdfr-PB-aln 396 rkalkkslatelSlrghselearraslysaaantapdtekarpakrls..prvvs.allvrelekqrkksleerleskakeke 475
                  r+a +k+ at++ +++++++++  +++ys++a +a++++ + pa++ls  p   +  +  ++l++ ++ s++ ++ + +k+++
     F54D5.11   9 RTAFQKHAATTMAVQNKPTTAPNSHTTYSSEAAKAKKKKSSGPAQNLSklPDFNNsVSNANALSNATNFSTMAKIVDYMKKRH 91 
                  8999****************************999999998888876622333443556666777777777777776666544 PP

>> C49G7.2  CE08860	WBGene00005385	locus:srh-169	7TM chemoreceptor, srh family	status:Partially_confirmed	UniProt:O16227
   #    score  bias  c-Evalue  i-Evalue hmmfrom  hmm to    alifrom  ali to    envfrom  env to     acc
 ---   ------ ----- --------- --------- ------- -------    ------- -------    ------- -------    ----
   1 ?    8.7   1.8    0.0029      0.89     139     186 ..     207     255 ..     176     288 .. 0.73

  Alignments for each domain:
  == domain 1    score: 8.7 bits;  conditional E-value: 0.0029
  pdfr-PB-aln 139 lslSliaLivslliflkf.RsLrnnRtkiHknLfvamvlqvlirltlyv 186
                  + + +i  +vs++++l +  ++  +  ++ k+Lf+am lqv+i +++ v
      C49G7.2 207 FVIQIIFFVVSIFLYLFHtPTVSETTHRLQKQLFIAMCLQVFIPFLVVV 255
                  2223333344444443331356667779***************988766 PP

>> F26F4.9a  CE28923	WBGene00017829	ankyrin and desmoplakin repeat regions	status:Confirmed	UniProt:Q19822	protein_id:CC
   #    score  bias  c-Evalue  i-Evalue hmmfrom  hmm to    alifrom  ali to    envfrom  env to     acc
 ---   ------ ----- --------- --------- ------- -------    ------- -------    ------- -------    ----
   1 ?    8.2   0.6    0.0041       1.3     436     508 ..      54     122 ..      14     165 .. 0.51

  Alignments for each domain:
  == domain 1    score: 8.2 bits;  conditional E-value: 0.0041
  pdfr-PB-aln 436 arpakrlsprvvsallvrelekqrkksleerleskake.kekaevekedaeaekepksssaeskevaeakevtr 508
                  ++  ++ + r ++++ +   ++qr++  +e++e +++e k k+e ek + e e+++k++++       +++ t 
     F26F4.9a  54 KKFDRQVQDREADKMRLARQKQQREHDEKEKIETSKREeKLKEEAEKRQREYEEQEKTCNVLG-----HSSSTS 122
                  333333344444444444444444444444433333220222233322222222222222222.....112222 PP

>> F41E7.3  CE31509	WBGene00009619	neurokinin receptor like	status:Partially_confirmed	UniProt:Q20275	protein_id:CAA9212
   #    score  bias  c-Evalue  i-Evalue hmmfrom  hmm to    alifrom  ali to    envfrom  env to     acc
 ---   ------ ----- --------- --------- ------- -------    ------- -------    ------- -------    ----
   1 ?    7.6   2.7     0.006       1.8     251     427 ..     159     348 ..     139     397 .. 0.67

  Alignments for each domain:
  == domain 1    score: 7.6 bits;  conditional E-value: 0.006
  pdfr-PB-aln 251 lylvlgWgvpivltlvWaiitalkerse......lsecwlgynltpyyWilegPrlavillNfvfLlnIirvLivKLrqsqt...seieqvrkavraa 339
                   ++vl W + ++l++ +ai ++l++ +e       se w +  + +++ i+      ++   ++ +  I   L    rqs t   s+i++ ++  r +
      F41E7.3 159 SFIVLIWLCSLLLVTPYAINMKLNYIHEpcdfliCSEDWSNAEFRSIFGIVVMILQFILPFVLIAISYIKIWLFLNSRQSMTerkSDIKRKKRLLRML 256
                  467899*****************9999999*999999***********99865444444444444444444577777888654448************ PP

  pdfr-PB-aln 340 lvLlPLLGit....nilnmlea.pllkealkfavwsYvthfLrsf.QGlfiallYCfLNgEVrkalkkslatelSlrghselearraslysaaa 427
                  +v++ ++ i     n+ln l   +l++ +  +  + +++  L s     +  +lY f+N   r+   k ++ +l  r + +    r  + ++a+
      F41E7.3 257 IVMVVIFAICwfpfNLLNCLRDlKLDNFMRGYFSFVFLSVHLMSMtATAWNPILYAFMNETFREEFAK-VVPCLFARRPGTGPI-RVITERTAM 348
                  *********755668999886514455444444555556555555156788899*****999999988.445554444333333.333333333 PP

>> F55C12.4  CE19468	WBGene00018871	status:Confirmed	UniProt:Q20808	protein_id:CCD71872.1
   #    score  bias  c-Evalue  i-Evalue hmmfrom  hmm to    alifrom  ali to    envfrom  env to     acc
 ---   ------ ----- --------- --------- ------- -------    ------- -------    ------- -------    ----
   1 ?    7.8   0.1    0.0052       1.6     370     497 ..      50     177 ..      38     213 .. 0.65

  Alignments for each domain:
  == domain 1    score: 7.8 bits;  conditional E-value: 0.0052
  pdfr-PB-aln 370 sYvthfLrsfQGlfiallYCfLNgEVrkalkks.latelSlrghselearraslysaaantapdtekarpakrlsprvvs.allvrelekqrkkslee 465
                  +Y t fL sf  +f+  lY + N+  r  l    +   +  +gh e  + + ++++ + +  +++e ++  ++ ++ v s  ++ ++  k  + s + 
     F55C12.4  50 TYKTIFLFSFIFIFLLALYFLYNAMCRLKLLSDeIDDLRQKMGHVEEFQLELKKIRMQFEVIRENEMEN--NEINGTVRSsSTTGMIYDKLANISSRF 145
                  69*************************887766233333444455544456677777665555555544..566666666344445555555555555 PP

  pdfr-PB-aln 466 rleskakekekaevekedaeaekepksssaes 497
                   +  ++++k+  ++e+++a++++ ++++ a  
     F55C12.4 146 DNLWDGHQKNSMSMEDVTARISRVENKCLAVC 177
                  55556666666666767766666665555444 PP

>> C06H2.2  CE43824	WBGene00007386	phosphatidylcholine transfer protein	status:Partially_confirmed	UniProt:Q17764	protei
   #    score  bias  c-Evalue  i-Evalue hmmfrom  hmm to    alifrom  ali to    envfrom  env to     acc
 ---   ------ ----- --------- --------- ------- -------    ------- -------    ------- -------    ----
   1 ?    7.5   2.5    0.0065         2     401     507 ..     213     341 ..     199     355 .. 0.61

  Alignments for each domain:
  == domain 1    score: 7.5 bits;  conditional E-value: 0.0065
  pdfr-PB-aln 401 kslatelSlrghselearraslysaaantapdtekar......................pakrlsprvvs.allvrelekqrkksleerleskakeke 475
                  +s+++ +S+r hs++e +    + + + + p+++  r                       + + s+r v+ a++   l+k+ +   ++++e++ kek+
      C06H2.2 213 RSYTSRMSIRAHSNWESHGVDYILT-YCDNPEANIPRyvynwmvnkggpyflrqvhkaaREIESSGREVRsATEKALLRKNDRVLQRQTKENEEKEKK 309
                  678899**********977666666.778888888888999999999988877777665444556666663333333333333333444444444444 PP

  pdfr-PB-aln 476 kaevekedaeaekepksssaeskevaeakevt 507
                  ++e e++ +++e+e ++   + ++++++ + t
      C06H2.2 310 RNEEETKLNNQENEGEKKLEKPQKARSTTAST 341
                  44444444445555444444444444444444 PP

>> T19C4.3  CE06467	WBGene00005198	locus:srg-41	status:Partially_confirmed	UniProt:Q22568	protein_id:CAA99915.1
   #    score  bias  c-Evalue  i-Evalue hmmfrom  hmm to    alifrom  ali to    envfrom  env to     acc
 ---   ------ ----- --------- --------- ------- -------    ------- -------    ------- -------    ----
   1 ?    7.3   0.2    0.0078       2.4     132     183 ..     177     229 ..     142     250 .. 0.76

  Alignments for each domain:
  == domain 1    score: 7.3 bits;  conditional E-value: 0.0078
  pdfr-PB-aln 132 rtleivGlslSliaLivslliflkfRsLrn.nRtkiHknLfvamvlqvlirlt 183
                   +l  +   +S+++++v ++ f+  R+L+  +R k+ kn +  m +   ++l+
      T19C4.3 177 IYLIPFMVVVSVSSVLVNVTSFVSLRHLKTqKRGKVEKNFISIMAITCAVQLL 229
                  45555556789*****************973699*******999999888876 PP

>> F30A10.12  CE34834	WBGene00009269	status:Confirmed	UniProt:Q7YTP2	protein_id:CAE17783.1
   #    score  bias  c-Evalue  i-Evalue hmmfrom  hmm to    alifrom  ali to    envfrom  env to     acc
 ---   ------ ----- --------- --------- ------- -------    ------- -------    ------- -------    ----
   1 ?    7.7   2.8    0.0058       1.8     455     514 ..      58     117 ..      12     141 .. 0.57

  Alignments for each domain:
  == domain 1    score: 7.7 bits;  conditional E-value: 0.0058
  pdfr-PB-aln 455 lekqrkksleerleskakekekaevekedaeaekepksssaeskevaeakevtrvvkrir 514
                   + ++++   +++++k++e++k+e ++e++e +k++k+ +++ ++ a++k+v + +k ++
    F30A10.12  58 STISTAPGDVSKEKDKGNEEKKEEKKDEKEEEKKDEKKETSKKSKKASKKSVKKSSKSKK 117
                  333445555566666666666666666666666665555555555555555554433332 PP

>> F48E8.2  CE39157	WBGene00018609	status:Partially_confirmed	UniProt:Q09395	protein_id:CCD71511.1
   #    score  bias  c-Evalue  i-Evalue hmmfrom  hmm to    alifrom  ali to    envfrom  env to     acc
 ---   ------ ----- --------- --------- ------- -------    ------- -------    ------- -------    ----
   1 ?    2.2   0.3      0.26        81     394     494 ..      58     157 ..      56     169 .. 0.68
   2 ?    8.8   1.0    0.0027      0.84     376     497 ..     186     316 ..     182     362 .. 0.58

  Alignments for each domain:
  == domain 1    score: 2.2 bits;  conditional E-value: 0.26
  pdfr-PB-aln 394 EVrkalkkslatelSlrghselearraslysaaantapdtekarpakrlsprvvsallvrel.ekqrkksleerleskakekekaevekedaeaekep 490
                  EV++ l+k    e  +++     +rr s++  +++++ d   +  a ++ + +++ ++++ + ek++kk+++++++s++k    +e+++ d++ ++e+
      F48E8.2  58 EVKTHLRKLAGIEKEVTKDAFGRRRRRSEFEDDMDDELDRSITDYASEHLGLKPKVVEIEDVpEKSEKKEIKKEESSNPKY--DEECQQADEQWRRET 153
                  999999999999999999999999999999999999888888887778888888866665541444444444444444444..455555555555555 PP

  pdfr-PB-aln 491 ksss 494
                    ++
      F48E8.2 154 DDVE 157
                  4443 PP

  == domain 2    score: 8.8 bits;  conditional E-value: 0.0027
  pdfr-PB-aln 376 LrsfQGlfiallYCfLNgEV.....rkalkkslatelSlrghselearraslysaaantapdtekar........pakrlsprvvsallvrelekqrk 460
                  L+   G  + l+Y   NgE      r+ ++k+  + +     +e ++rr++++++  +t+ +++ ++            +  +++s+ l ++l+k   
      F48E8.2 186 LKDKSGQAVKLVYSCKNGEMfdvedRRKVQKERRMRIAASRIPE-KKRREKMIKTVVETFTQNDVESvegsvkkiY---EEKAKPSQPLASILKKTVS 279
                  66666777888898888887222223344444444444444333.56899******99999999888889764442...3444555556666666655 PP

  pdfr-PB-aln 461 ksleerleskakekekaevekedaeaekepksssaes 497
                  ++ + +le++ ++ +  ++e+++a+ae+e++  ++ +
      F48E8.2 280 PQKKMKLEEEEEAPKVVHMETDEATAEEETNPIKRAA 316
                  5555555555555555555555555555555443332 PP

>> F47G4.1  CE18700	WBGene00009822	locus:clec-113	status:Partially_confirmed	UniProt:Q9XTS6	protein_id:CAB16308.1
   #    score  bias  c-Evalue  i-Evalue hmmfrom  hmm to    alifrom  ali to    envfrom  env to     acc
 ---   ------ ----- --------- --------- ------- -------    ------- -------    ------- -------    ----
   1 ?    7.4   1.7    0.0072       2.2      16     100 ..     108     189 ..      54     194 .. 0.84

  Alignments for each domain:
  == domain 1    score: 7.4 bits;  conditional E-value: 0.0072
  pdfr-PB-aln  16 aattlescelklekllleetglyCnvtwDtlLCWPptkagtlarlrCpeargiDtkkfairrCeldGrWesrkgaeeseaGwtnY 100
                  a+ t+ +c +++    + + g +C      + C  +t a+t+++    +  g+D++  a+    l G W   k+ +++++G t+Y
      F47G4.1 108 ANSTQLECPTNYAL-FVRDLGPWCMKVIQHYACCNKTIAATMCNSYGAQLSGLDST--AEYDFMLAGSWPIFKNVTTNKIGSTQY 189
                  55555555555544.4566789**********************988899999986..77788999*****************99 PP

>> ZK354.7  CE15322	WBGene00022708	status:Partially_confirmed	UniProt:P91567	protein_id:CCD70684.1
   #    score  bias  c-Evalue  i-Evalue hmmfrom  hmm to    alifrom  ali to    envfrom  env to     acc
 ---   ------ ----- --------- --------- ------- -------    ------- -------    ------- -------    ----
   1 ?    7.7   5.8    0.0056       1.7     407     495 ..     129     217 ..      33     224 .] 0.55

  Alignments for each domain:
  == domain 1    score: 7.7 bits;  conditional E-value: 0.0056
  pdfr-PB-aln 407 lSlrghselearraslysaaantapdtekarpakrlsprvvsallvrelekqrkksle.erleskakekekaevekedaeaekepksssa 495
                  +S+++ +e    ++ + + +++++++ ek++  k+   + +++ + +e +k++kk+ + e++++++ke++++e ++e++e +k++k+ + 
      ZK354.7 129 ISFKKGDEKGDEKKDEKKEEKKEEKKEEKKE-DKKDDKKEAKKEEKKEEKKEEKKEEKkEEKKEEKKEEKNDENKEEKKEEKKDEKKEEK 217
                  4555444443333333333333333333222.2222222222222222222222222101112222222222222222222222222222 PP

>> F56D6.12  CE38831	WBGene00044474	status:Predicted	UniProt:Q4R114	protein_id:CCD70729.1
   #    score  bias  c-Evalue  i-Evalue hmmfrom  hmm to    alifrom  ali to    envfrom  env to     acc
 ---   ------ ----- --------- --------- ------- -------    ------- -------    ------- -------    ----
   1 ?    7.4   0.0    0.0069       2.1     452     518 ..      15      81 ..       8     106 .. 0.80

  Alignments for each domain:
  == domain 1    score: 7.4 bits;  conditional E-value: 0.0069
  pdfr-PB-aln 452 vrelekqrkksleerleskakekekaevekedaeaekepksssaeskevaeakevtrvvkrirvscf 518
                  v +++++++ ++ ++l+++ ++++ +++++ ++ea+k++k+++  + e  +++e  + + +++  +f
     F56D6.12  15 VFVMTDDTHDKTVSKLKNDFDKNTADSIKNFNDEAAKNKKEHEKIAAENHKEHEEIKKSMWEKFLAF 81 
                  5566778889999999999999999999999999998888888777777777777777888776665 PP

>> T01D3.4  CE12960	WBGene00005987	locus:srx-96	somatostatin receptor	status:Partially_confirmed	UniProt:P90954	protein_
   #    score  bias  c-Evalue  i-Evalue hmmfrom  hmm to    alifrom  ali to    envfrom  env to     acc
 ---   ------ ----- --------- --------- ------- -------    ------- -------    ------- -------    ----
   1 ?    7.0   0.2    0.0095       2.9     300     388 ..     184     276 ..     122     320 .. 0.77

  Alignments for each domain:
  == domain 1    score: 7.0 bits;  conditional E-value: 0.0095
  pdfr-PB-aln 300 lavillNfv.fLlnIirvLivKLrqsqtseieqvrkavraal...vLlPLLGitnilnmle.apllkealkfavwsYvthfLrsfQGlfiallY 388
                  l+  + N+v  +ln+i++ ++  +qs t   ++ r++ r  +   +   L G+  +ln ++  ++++   +f +++++  f +s  Gl+i l+ 
      T01D3.4 184 LVLAVFNVVvQILNLIKIKLMFSKQSRTASSQRRRRTLRLFIqsvIQDCLYGLD-LLNSCNfFSVHSVLGQFFIYTFSLLFVHSADGLIICLFH 276
                  44455565414778888888888999999999*******876431444677765.555554157799999********************9985 PP

>> Y55B1AR.4  CE22490	WBGene00021908	status:Confirmed	UniProt:Q9N382	protein_id:CCD73855.1
   #    score  bias  c-Evalue  i-Evalue hmmfrom  hmm to    alifrom  ali to    envfrom  env to     acc
 ---   ------ ----- --------- --------- ------- -------    ------- -------    ------- -------    ----
   1 ?    7.0   0.3    0.0095       2.9     459     532 ..      63     139 ..      10     155 .. 0.59

  Alignments for each domain:
  == domain 1    score: 7.0 bits;  conditional E-value: 0.0095
  pdfr-PB-aln 459 rkksleerleska...kekekaevekedaeaekepksssaeskevaeakevtrvvkrirvscfrvqkvstvstaesa 532
                   +++l++r+es++   + ++  ++++e++++ ++++s s++ + v++ +   r+ +++r++ + + +v++++t +s+
    Y55B1AR.4  63 LPPHLRNRQESENkeeDDESECNSDTEKHSVISDQFSDSVDETSVKKIRIHWRGRRWTRGIECIGVQVDSQITRYSK 139
                  23333333333330003333445555666667788888888899999999999999*********999999888776 PP

>> T19H5.4b  CE43368	WBGene00011849	status:Confirmed	UniProt:B7WN70	protein_id:CAT01057.1
   #    score  bias  c-Evalue  i-Evalue hmmfrom  hmm to    alifrom  ali to    envfrom  env to     acc
 ---   ------ ----- --------- --------- ------- -------    ------- -------    ------- -------    ----
   1 ?    7.1   0.6    0.0087       2.7     424     495 ..      52     126 ..      34     156 .. 0.67

  Alignments for each domain:
  == domain 1    score: 7.1 bits;  conditional E-value: 0.0087
  pdfr-PB-aln 424 saaantapdtekar...pakrlsprvvsallvrelekqrkksleerleskakekekaevekedaeaekepksssa 495
                  ++++++++++++++   p+++  ++  + ++ +  +kq +  +  r  s++ ++++ + +ke+a +e+ ++ ss+
     T19H5.4b  52 RGSSEDVDENDNKKvsqPQNNGFGALRRSVIRQSKRKQDQDAIAARTASEPASARRLSAKKEKAVTEPLNQVSSM 126
                  444444443333333347777777777777777777788888888999999998888888777766665544443 PP

>> Y38H6C.12  CE19106	WBGene00005382	locus:srh-166	status:Partially_confirmed	UniProt:Q9XX38	protein_id:CAA21001.1
   #    score  bias  c-Evalue  i-Evalue hmmfrom  hmm to    alifrom  ali to    envfrom  env to     acc
 ---   ------ ----- --------- --------- ------- -------    ------- -------    ------- -------    ----
   1 ?    6.6   0.2     0.012       3.7     150     182 ..     216     251 ..     198     256 .. 0.75

  Alignments for each domain:
  == domain 1    score: 6.6 bits;  conditional E-value: 0.012
  pdfr-PB-aln 150 lliflkfRsLrnn...RtkiHknLfvamvlqvlirl 182
                  l if +  +L+ +    t++ k+Lf+am lqv i +
    Y38H6C.12 216 LSIFWYLFTLKSKsraTTRLQKQLFFAMCLQVAIPI 251
                  567766666665321169**************9976 PP

>> C53D6.10  CE36990	WBGene00023424	status:Partially_confirmed	UniProt:Q6BEU2	protein_id:CAH04652.1
   #    score  bias  c-Evalue  i-Evalue hmmfrom  hmm to    alifrom  ali to    envfrom  env to     acc
 ---   ------ ----- --------- --------- ------- -------    ------- -------    ------- -------    ----
   1 ?    7.0   0.2    0.0092       2.8     438     514 ..      55     131 ..      19     147 .. 0.71

  Alignments for each domain:
  == domain 1    score: 7.0 bits;  conditional E-value: 0.0092
  pdfr-PB-aln 438 pakrlsprvvsallvrelekqrkksleerleskakekekaevekedaeaekepksssaeskevaeakevtrvvkrir 514
                  p+ +++    +a+ v+  +k   k+++ + + k+k++ k++  k++++++k++++ sa+ +++++a+e+  + + + 
     C53D6.10  55 PLANPTEDNKKAVSVKDSSKVDSKIVKATGDGKKKKNGKSSETKTKNKVKKNKSKASADESQMGSAEERLSTNRPST 131
                  45555555555677777777777888888888888888999999999999999999999999999988877555444 PP

>> F59A6.2  CE01980	WBGene00019084	status:Confirmed	UniProt:Q21028	protein_id:CCD70462.1
   #    score  bias  c-Evalue  i-Evalue hmmfrom  hmm to    alifrom  ali to    envfrom  env to     acc
 ---   ------ ----- --------- --------- ------- -------    ------- -------    ------- -------    ----
   1 ?    6.9   3.5      0.01       3.1     393     486 ..      22     114 ..      20     118 .] 0.55

  Alignments for each domain:
  == domain 1    score: 6.9 bits;  conditional E-value: 0.01
  pdfr-PB-aln 393 gEVrkalkkslatelSlrghselearraslysaaantapdtekar.pakrlsprvvs.allvrelekqrkksleerleskakekekaevekedaea 486
                  gE +  l++++   l +rg  el+ rra+ + aa+++    ek+  +ak+   ++ + + + r l  q++k+l++++++++ke++k+e +  d+e 
      F59A6.2  22 GELKLRLMHTKKGLLAIRG--ELQ-RRAEIWGAAQEEITALEKMAsDAKERIQKQSDqKREERKLAAQKRKELKQKQKEEKKEESKDEKDGADDEK 114
                  8999999999999999999..454.56677777666666655554222322222222244445555555555555555555555555554444433 PP

>> F57G8.3a  CE34191	WBGene00005383	locus:srh-167	status:Partially_confirmed	UniProt:Q9XU90	protein_id:CAB05533.2
   #    score  bias  c-Evalue  i-Evalue hmmfrom  hmm to    alifrom  ali to    envfrom  env to     acc
 ---   ------ ----- --------- --------- ------- -------    ------- -------    ------- -------    ----
   1 ?    6.4   0.6     0.014       4.3     146     184 ..     212     253 ..     176     288 .. 0.80

  Alignments for each domain:
  == domain 1    score: 6.4 bits;  conditional E-value: 0.014
  pdfr-PB-aln 146 LivslliflkfRsLrnn.R..tkiHknLfvamvlqvlirltl 184
                  L+  l if +  +++ + R  +++ k+Lf+am lqv i +++
     F57G8.3a 212 LFFVLSIFWHLFNIKSQsRatNRLQKQLFFAMCLQVYIPFMV 253
                  66778888887777754233389*************997654 PP

>> H01M10.1  CE40080	WBGene00019143	status:Partially_confirmed	UniProt:Q9N5P5	protein_id:CCD71664.1
   #    score  bias  c-Evalue  i-Evalue hmmfrom  hmm to    alifrom  ali to    envfrom  env to     acc
 ---   ------ ----- --------- --------- ------- -------    ------- -------    ------- -------    ----
   1 ?    6.6   0.2     0.013       3.9     400     448 ..      20      68 ..      13     154 .. 0.72

  Alignments for each domain:
  == domain 1    score: 6.6 bits;  conditional E-value: 0.013
  pdfr-PB-aln 400 kkslatelSlrghselearraslysaaantapdtekarpakrlsprvvs 448
                  ++ l  +lS+r++ +++++ ++++s  + +++ +  ++p++++ +r+ s
     H01M10.1  20 MNVLRRALSFRNKRSTAKQDTEDSSRTSMEMQPITSTSPNNNNKSRINS 68 
                  5567789************999999988888888888888887777655 PP

>> B0391.14  CE46017	WBGene00206462	status:Predicted	protein_id:CCA65528.1
   #    score  bias  c-Evalue  i-Evalue hmmfrom  hmm to    alifrom  ali to    envfrom  env to     acc
 ---   ------ ----- --------- --------- ------- -------    ------- -------    ------- -------    ----
   1 ?    6.4   0.0     0.015       4.5     286     326 ..      88     130 ..      71     135 .. 0.80

  Alignments for each domain:
  == domain 1    score: 6.4 bits;  conditional E-value: 0.015
  pdfr-PB-aln 286 ynltpyyWilegPrlav..illNfvfLlnIirvLivKLrqsqt 326
                    l+ + Wi++ P l    +++ ++   ++irvL v Lr + t
     B0391.14  88 LALNDFSWIMKLPNLQLssLVVSLLLDAQVIRVLCVTLRGGCT 130
                  5677889******8765337888888889*********98765 PP

>> T22D1.12  CE17256	WBGene00020689	locus:npr-12	seven transmembrane receptor	status:Partially_confirmed	UniProt:Q9GZG8	
   #    score  bias  c-Evalue  i-Evalue hmmfrom  hmm to    alifrom  ali to    envfrom  env to     acc
 ---   ------ ----- --------- --------- ------- -------    ------- -------    ------- -------    ----
   1 ?    4.6   0.2     0.049        15     136     180 ..      41      87 ..      12     100 .. 0.81
   2 ?    2.2   0.1      0.26        80     330     432 ..     262     371 ..     247     389 .. 0.69

  Alignments for each domain:
  == domain 1    score: 4.6 bits;  conditional E-value: 0.049
  pdfr-PB-aln 136 ivGlslSliaL..ivslliflkfRsLrnnRtkiHknLfvamvlqvli 180
                  + Gl  S+ aL  ++ ll f++  +Lrn R+    nL ++ ++  ++
     T22D1.12  41 MYGLVCSFGALanFIVLLAFVRTANLRNLRNSFIVNLAFSDLILCVV 87 
                  7799999988855799****************999997776655444 PP

  == domain 2    score: 2.2 bits;  conditional E-value: 0.26
  pdfr-PB-aln 330 eqvrkavraalvLlPLLGitnilnmleapllkealkfavwsYvt......hfLrsfQGlfiallYCfLNgEVrkalkkslatelSl.rghselearra 420
                   q++   r al+Ll LL +t+ + ++ +++++    + +  Y++      h+   +  +   ++Y ++N   r+al+  + + +    + + ++a + 
     T22D1.12 262 MQMQNRNRRALLLLFLLVLTYAVCWAPMNIYHVLNGLEIINYSQnmyifcHLVGISSTCVNPIVYALVNESFRNALQSMILQFRPCyVTTTGTAATNV 359
                  577777899999999**********9999999888888888876222222444555667778999999999999999977665543034455566666 PP

  pdfr-PB-aln 421 slysaaantapd 432
                    ysa ++ ++ 
     T22D1.12 360 YAYSATSKAENV 371
                  666666654444 PP

>> C30H6.12  CE43622	WBGene00044238	status:Partially_confirmed	UniProt:Q564W5	protein_id:CAI79147.3
   #    score  bias  c-Evalue  i-Evalue hmmfrom  hmm to    alifrom  ali to    envfrom  env to     acc
 ---   ------ ----- --------- --------- ------- -------    ------- -------    ------- -------    ----
   1 ?    6.1   1.6     0.018       5.5     462     513 ..      71     123 ..      45     163 .. 0.42

  Alignments for each domain:
  == domain 1    score: 6.1 bits;  conditional E-value: 0.018
  pdfr-PB-aln 462 sleerleskakekekaevekedae.aekepksssaeskevaeakevtrvvkri 513
                  + +e+++sk ++ +k+++ +++++ +++ ++++s+++ + +eak+vt+   r+
     C30H6.12  71 EEKEKKKSKSRSGSKKRSSSQKKKtTTTTTTKTSQKTAKKKEAKDVTKEKDRE 123
                  22222222222222222221111101111122222222222222222222211 PP

>> F52C9.8e  CE30674	WBGene00004095	locus:pqe-1	status:Confirmed	UniProt:Q10124	protein_id:CCD71614.1
   #    score  bias  c-Evalue  i-Evalue hmmfrom  hmm to    alifrom  ali to    envfrom  env to     acc
 ---   ------ ----- --------- --------- ------- -------    ------- -------    ------- -------    ----
   1 ?    5.6   2.4     0.024       7.5     414     538 ..      15     143 ..       4     150 .. 0.60

  Alignments for each domain:
  == domain 1    score: 5.6 bits;  conditional E-value: 0.024
  pdfr-PB-aln 414 elearraslysaaanta.pdtekar...pakrlsprvvsallvrelekqrkksleerleskakekekaevekedaeaekepksssaeskevaeakevt 507
                  ++++r +s  s ++n+   ++ ++r       + p + +  ++ +++++ +++ +  +++k +e++++++ +e ++ ++++++++ e  ++a  ++  
     F52C9.8e  15 QFQKRPTSSASVDSNDDgVHIPAKRmahASSVPGPSRSKPPMIGAVKNRPNHTEMLDKRNKESEEKRRKDRDELERLRNKKHTTEEEKIKMARLQNAL 112
                  44555555555444432122222223223333444444533344444333333344444444445555556667777777777788888899999*** PP

  pdfr-PB-aln 508 rvvkrirvscfrvqkvstvstaesaappesv 538
                  +vv++  + + +v+k  t s a+++ p+ +v
     F52C9.8e 113 KVVGKAAGLKATVKKELTGSPAKKQKPAPAV 143
                  ***************9999999999877655 PP

>> M03F8.7  CE43664	WBGene00189957	status:Partially_confirmed	UniProt:C3JXE0	protein_id:CCD64147.1
   #    score  bias  c-Evalue  i-Evalue hmmfrom  hmm to    alifrom  ali to    envfrom  env to     acc
 ---   ------ ----- --------- --------- ------- -------    ------- -------    ------- -------    ----
   1 ?    5.7   0.6     0.024       7.3     145     191 ..     150     197 ..     148     215 .. 0.83

  Alignments for each domain:
  == domain 1    score: 5.7 bits;  conditional E-value: 0.024
  pdfr-PB-aln 145 aLivslliflkfRsLrnnRtkiHknLfvamvlqvli.rltlyvdqall 191
                  +Li+s+li + f +L    t i   Lf+a  l+ +i  l  ++d  + 
      M03F8.7 150 SLILSVLIVFLFTELPQAITDIFGALFIADFLNHVItNLEDILDILSS 197
                  89***************************9998666256667776555 PP

>> F58E6.5  CE06020	WBGene00010254	status:Confirmed	UniProt:Q20981	protein_id:CAA94775.1
   #    score  bias  c-Evalue  i-Evalue hmmfrom  hmm to    alifrom  ali to    envfrom  env to     acc
 ---   ------ ----- --------- --------- ------- -------    ------- -------    ------- -------    ----
   1 ?    5.8   1.6     0.021       6.6     414     514 ..      83     183 ..      67     214 .. 0.75

  Alignments for each domain:
  == domain 1    score: 5.8 bits;  conditional E-value: 0.021
  pdfr-PB-aln 414 elearraslysaaantapdtekarpakrlsprvvs.allvrelekqrkksleerleskakekekaevekedaeaekepksssaeskevaeakevtrvv 510
                  +++ r +  y aa++++   ++ ++a+++++ + + a+l + +++q+++++++  +++ +e +k++  + +++ ++e+ + +  +  +   ke   v+
      F58E6.5  83 KTNDRFTVVYIAASKNVVIEKAWKNAHKTCTMKHKiAILFQGVNDQKENETQQPTNNDDDE-DKDRQGQLRSKSKVETAKGKKATVVMFVRKEGDSVS 179
                  55666677778888888888888899999**999977778888888777777776666655.79999999**99999999998888888877777766 PP

  pdfr-PB-aln 511 krir 514
                   ++ 
      F58E6.5 180 DEED 183
                  6554 PP

>> F52C9.8d  CE30673	WBGene00004095	locus:pqe-1	status:Confirmed	UniProt:Q10124	protein_id:CCD71613.1
   #    score  bias  c-Evalue  i-Evalue hmmfrom  hmm to    alifrom  ali to    envfrom  env to     acc
 ---   ------ ----- --------- --------- ------- -------    ------- -------    ------- -------    ----
   1 ?    5.6   1.4     0.025       7.8     445     538 ..      35     128 ..       2     135 .. 0.65

  Alignments for each domain:
  == domain 1    score: 5.6 bits;  conditional E-value: 0.025
  pdfr-PB-aln 445 rvvsallvrelekqrkksleerleskakekekaevekedaeaekepksssaeskevaeakevtrvvkrirvscfrvqkvstvstaesaappesv 538
                   + +  ++ +++++ +++ +  +++k +e++++++ +e ++ ++++++++ e  ++a  ++  +vv++  + + +v+k  t s a+++ p+ +v
     F52C9.8d  35 SRSKPPMIGAVKNRPNHTEMLDKRNKESEEKRRKDRDELERLRNKKHTTEEEKIKMARLQNALKVVGKAAGLKATVKKELTGSPAKKQKPAPAV 128
                  344423333333333333333344444444555555667777777777788888899999******************9999999999877655 PP

>> T26A8.1  CE07547	WBGene00020824	status:Confirmed	UniProt:Q22806	protein_id:CCD73160.1
   #    score  bias  c-Evalue  i-Evalue hmmfrom  hmm to    alifrom  ali to    envfrom  env to     acc
 ---   ------ ----- --------- --------- ------- -------    ------- -------    ------- -------    ----
   1 ?    5.4   0.0     0.029       8.8     432     539 ..     253     360 ..     140     376 .. 0.48

  Alignments for each domain:
  == domain 1    score: 5.4 bits;  conditional E-value: 0.029
  pdfr-PB-aln 432 dtekarpakrlsprvvsallvrelekqrkksleerleskakekekaevekedaeaekepkss..saeskevaeakevtrvvkrirvscfrvqkvstvs 527
                   ++++ ++ +++++v+++++v+  e  + +  + + + +++ ++ +eve+++++ e+e  ++   ++ + ++++ e+t+ ++ + +    +  ++t++
      T26A8.1 253 FVAAVIDNSTQAANVTDDSIVKKPEVATGTVQKLKTKTEINVEKEKEVEEKKKDSESELVQVidGSTGNSTGSTVETTPSTSTTTT--SSTTSTTTTT 348
                  23333343344444444555443333332222222223333333333333222222222222002222222222233332222221..1122222222 PP

  pdfr-PB-aln 528 taesaappesve 539
                  t++ ++p+ +v 
      T26A8.1 349 TTTTETPSTTVI 360
                  222232444333 PP

>> F11G11.14  CE38701	WBGene00044384	status:Partially_confirmed	UniProt:Q4TT87	protein_id:CCD69265.1
   #    score  bias  c-Evalue  i-Evalue hmmfrom  hmm to    alifrom  ali to    envfrom  env to     acc
 ---   ------ ----- --------- --------- ------- -------    ------- -------    ------- -------    ----
   1 ?    5.8   2.8     0.022       6.8     399     524 ..      29     171 ..      12     190 .. 0.39

  Alignments for each domain:
  == domain 1    score: 5.8 bits;  conditional E-value: 0.022
  pdfr-PB-aln 399 lkkslatelSlrghselearraslysaaantapdtekar.................pakrlsprvvs.all..vrelekqrkksleerleskakekek 476
                   kk++a + S r++  +++  as++ ++  ++++t+k++                 +   +    v+   l  v++++ + ++  e+ ++++ k+++ 
    F11G11.14  29 AKKKMAPKQSERKPVPVAPE-ASQSTSECAKTQKTDKSEanvkfnitttqidkkadE--FEGDDEVNpVALlpVKQHKLKPQAAAEKDVKPAEKNAKA 123
                  55555566666665555553.333333344445555544344444443333332211..111222221222002222222222222222222222222 PP

  pdfr-PB-aln 477 aevekedaeaekepksssaeskevaeakevtrvvkrirvscfrvqkvs 524
                  ae +++ ae +  p + +a s++ +++ + ++v++ +++++++ +  +
    F11G11.14 124 AEKDHKPAEKNARPMTPKAASTCKTQMTTISKVSSMNKTKTCAIGPPT 171
                  222222233333333333444444444444444444444444444333 PP

>> B0261.5  CE07707	WBGene00015093	status:Partially_confirmed	UniProt:O01439	protein_id:CCD61573.1
   #    score  bias  c-Evalue  i-Evalue hmmfrom  hmm to    alifrom  ali to    envfrom  env to     acc
 ---   ------ ----- --------- --------- ------- -------    ------- -------    ------- -------    ----
   1 ?    5.8   4.9     0.022       6.8     413     504 ..      30     145 ..      17     168 .. 0.39

  Alignments for each domain:
  == domain 1    score: 5.8 bits;  conditional E-value: 0.022
  pdfr-PB-aln 413 selearraslysaaantapdtekar.......................pakrlsprvvsallvrelekqrkksleerl.eskakekekaevekedaea 486
                  ++ ++++ s++s+ ++t+ ++ek++                       ++k+ls ++ ++  +++ +++  k  ++   + k+k+++k++  +e++e+
      B0261.5  30 PSQSKKKPSKVSTVTSTTISQEKTNskrgskdavvdvskpgklptlgeNNKNLSDKKSKQRSLKAQKQDGLKMEKKASdKRKKKANKKSPRTQETQEV 127
                  44444555555554433333333332333444444444444665555555555555555444444433333222222202222222222222222222 PP

  pdfr-PB-aln 487 ekepksssaeskevaeak 504
                    ++++ + +s + +  +
      B0261.5 128 VIKNSKNTDDSCMHTAIR 145
                  222222222222222111 PP

>> T10D4.8  CE33693	WBGene00005566	locus:sri-54	7TM chemoreceptor, sri family	status:Predicted	UniProt:Q9TZF0	protein_id
   #    score  bias  c-Evalue  i-Evalue hmmfrom  hmm to    alifrom  ali to    envfrom  env to     acc
 ---   ------ ----- --------- --------- ------- -------    ------- -------    ------- -------    ----
   1 ?    5.2   1.1     0.034        10     305     338 ..     208     241 ..     196     274 .. 0.80

  Alignments for each domain:
  == domain 1    score: 5.2 bits;  conditional E-value: 0.034
  pdfr-PB-aln 305 lNfvfLlnIirvL.ivKLrqsqtseieqvrkavra 338
                  + ++ L+nI+r+L i KL+ s   + ++ r a+r 
      T10D4.8 208 VFILVLVNILRMLtILKLKISSS-NYQKHRAAIRS 241
                  557899*****996789998876.99999999995 PP

>> F59E11.1  CE35886	WBGene00005892	locus:srx-1	7TM chemoreceptor, srx family	status:Partially_confirmed	UniProt:O45695	
   #    score  bias  c-Evalue  i-Evalue hmmfrom  hmm to    alifrom  ali to    envfrom  env to     acc
 ---   ------ ----- --------- --------- ------- -------    ------- -------    ------- -------    ----
   1 ?    5.4   0.1     0.029       8.9     384     431 ..     275     322 ..     258     328 .] 0.79

  Alignments for each domain:
  == domain 1    score: 5.4 bits;  conditional E-value: 0.029
  pdfr-PB-aln 384 iallYCfLNgEVrkalkkslatelSlrghselearraslysaaantap 431
                   a +Y ++N E+rk+l  ++   +S    +++++ ++++++ ++ t p
     F59E11.1 275 NAFVYILFNQEIRKILAMHKFLRISGIATTDYTHSHENMSKVKTITIP 322
                  5889*********************99999999888888777666655 PP

>> W06D12.4  CE16552	WBGene00006137	locus:str-77	status:Partially_confirmed	UniProt:O45893	protein_id:CAB04925.1
   #    score  bias  c-Evalue  i-Evalue hmmfrom  hmm to    alifrom  ali to    envfrom  env to     acc
 ---   ------ ----- --------- --------- ------- -------    ------- -------    ------- -------    ----
   1 ?    5.4   1.0     0.029         9     144     185 ..     226     268 ..     203     277 .. 0.73

  Alignments for each domain:
  == domain 1    score: 5.4 bits;  conditional E-value: 0.029
  pdfr-PB-aln 144 iaLivslliflkfRsLrn.nRtkiHknLfvamvlqvlirltly 185
                  + + ++ +i    +sLr  +R ++  nLf+a+++q +i ++++
     W06D12.4 226 CGIAITKTIRKDLKSLRSkERLRLELNLFLALIVQTVIPVLMI 268
                  3344555666677889963699****************87765 PP

>> ZK945.4  CE42428	WBGene00014166	status:Confirmed	UniProt:Q09623	protein_id:CAA88438.3
   #    score  bias  c-Evalue  i-Evalue hmmfrom  hmm to    alifrom  ali to    envfrom  env to     acc
 ---   ------ ----- --------- --------- ------- -------    ------- -------    ------- -------    ----
   1 ?    5.3   0.8     0.029       9.1     441     540 ..      65     162 ..      42     170 .. 0.63

  Alignments for each domain:
  == domain 1    score: 5.3 bits;  conditional E-value: 0.029
  pdfr-PB-aln 441 rlsprvvsallvrelekqrkksleerleskakekekaevekedaeaekepksssaeskevaeakevtrvvkrirvscfrvqkvstvstaesaappesv 538
                  +  +r  ++  + e++++ k + ++ +++k+++ke+++   +d++++  + s + e+  +   +e+  +++ i++ + + +k+ +++  + + p +s+
      ZK945.4  65 KDVTRLKKNFSILEIKQEVKDRKNRVISEKNEKKERNKNGVCDENTN-HHASNYCETCDADLCEECWTWIHSISTLAHHEKKMISTPDCQFH-PGKSI 160
                  45556666677777788888888888888777777777776665554.45566666666777777777777666555555554433333333.77776 PP

  pdfr-PB-aln 539 er 540
                  + 
      ZK945.4 161 SL 162
                  65 PP

>> K08F4.12  CE34923	WBGene00010680	status:Predicted	UniProt:Q7YWZ2	protein_id:CAE17858.1
   #    score  bias  c-Evalue  i-Evalue hmmfrom  hmm to    alifrom  ali to    envfrom  env to     acc
 ---   ------ ----- --------- --------- ------- -------    ------- -------    ------- -------    ----
   1 ?    5.9   0.7     0.021       6.4     473     540 ..       3      69 ..       1      78 [. 0.84

  Alignments for each domain:
  == domain 1    score: 5.9 bits;  conditional E-value: 0.021
  pdfr-PB-aln 473 ekekaevekedaeaekepksssaeskevaeakevtrvvkrirvscfrvqkvstvstaesaappesver 540
                  +++k + +++d+e+ +++k+ss++s++++++++ t+ + + r  +   + + +++ +es+ p ++ +r
     K08F4.12   3 RARKVQWADDDDETVENQKISSSNSECLKKSNSITKKLVQVRNYSGYAESHADEKIVESS-PVQRKTR 69 
                  567888889999999999******************999999999999999999999988.7766555 PP

>> Y5H2B.3  CE21320	WBGene00021165	status:Partially_confirmed	UniProt:Q9N4Q9	protein_id:CCD67434.1
   #    score  bias  c-Evalue  i-Evalue hmmfrom  hmm to    alifrom  ali to    envfrom  env to     acc
 ---   ------ ----- --------- --------- ------- -------    ------- -------    ------- -------    ----
   1 ?    5.7   6.6     0.023         7     440     537 ..      73     163 ..      40     178 .. 0.40

  Alignments for each domain:
  == domain 1    score: 5.7 bits;  conditional E-value: 0.023
  pdfr-PB-aln 440 krlsprvvs..allvrelekqrkksleerleskakekekaevekedaeaekepksssaeskevaeakevtrvvkrirvscfrvqkvstvstaesaapp 535
                  k l+ ++v+  a   +  ++q++k l+++++s++k++ k++v+ke++e +k+++    +s+++    ++++ +k++       ++ ++v+  ++++pp
      Y5H2B.3  73 KALANQKVTdpAKKEHKEHEQEAKDLIKKEKSEQKKEAKEQVNKEKSEEKKKESVKRKSSEKLE---APSKKAKNSE------DQENQVAIKKKVTPP 161
                  2222222221111111222233333444444444444444444333333222222222222222...2222222222......122222222222233 PP

  pdfr-PB-aln 536 es 537
                  ++
      Y5H2B.3 162 KT 163
                  33 PP

>> T22C1.9  CE32498	WBGene00011919	status:Confirmed	UniProt:Q22669	protein_id:CAA99925.2
   #    score  bias  c-Evalue  i-Evalue hmmfrom  hmm to    alifrom  ali to    envfrom  env to     acc
 ---   ------ ----- --------- --------- ------- -------    ------- -------    ------- -------    ----
   1 ?    5.8   0.1     0.021       6.5     410     497 ..      69     158 ..      19     185 .. 0.67

  Alignments for each domain:
  == domain 1    score: 5.8 bits;  conditional E-value: 0.021
  pdfr-PB-aln 410 rghselearraslysaaantapdtekar..pakrlsprvvs.allvrelekqrkksleerleskakekekaevekedaeaekepksssaes 497
                  ++h+++ear+  +  ++ ++ p++++++     ++ ++  + ++l +  ++ r k+ +++ +sk++ek+  ++++++++++ ++k  + + 
      T22C1.9  69 CNHPSFEARTVVTKDGEEKPDPKMAQKSekT-CKKLGALGEaESLAKSFKSIRSKKSMKSTKSKKSEKDVGHDDHKKEDVHGDQKDDNKDR 158
                  7899999999999999988888877766432.23334444446666666666666666666666666665555555555555555444443 PP

>> Y54E2A.7  CE20306	WBGene00013192	status:Partially_confirmed	UniProt:Q9XWI8	protein_id:CAA21679.1
   #    score  bias  c-Evalue  i-Evalue hmmfrom  hmm to    alifrom  ali to    envfrom  env to     acc
 ---   ------ ----- --------- --------- ------- -------    ------- -------    ------- -------    ----
   1 ?    5.5   0.4     0.026         8     410     525 ..      42     157 ..       3     175 .. 0.57

  Alignments for each domain:
  == domain 1    score: 5.5 bits;  conditional E-value: 0.026
  pdfr-PB-aln 410 rghselearraslysaaantapdtekarpakrlsprvvsallvrel.ekqrkksleerleskakekekaevekedaeaekepksssaeskevaeakev 506
                  + + + +++ +s+ s +++   + + ar  k ++ ++v+++ v    ++ + k ++++ +    +++k+++  e+++++k++ ++  e k+v+e  + 
     Y54E2A.7  42 CSK-KKNPKSTSKGSKSTTRGSKDAVARGSKDPTVAKVKQTAVGNDvNPTESKPTTTTTTIPDGADTKTADGGEEKKVKKSKMHTVDEKKKVTEDGDH 138
                  332.2223333333333333334444556778888888866665440444433333333333344566777777888888888888888888888888 PP

  pdfr-PB-aln 507 trvvkrirvscfrvqkvst 525
                   ++v     ++ r + +++
     Y54E2A.7 139 KKTVDDPHENTLRIEMIDD 157
                  8877766666666555544 PP

>> K04F1.6  CE19957	WBGene00019385	status:Predicted	UniProt:Q9TXL0	protein_id:CCD72638.1
   #    score  bias  c-Evalue  i-Evalue hmmfrom  hmm to    alifrom  ali to    envfrom  env to     acc
 ---   ------ ----- --------- --------- ------- -------    ------- -------    ------- -------    ----
   1 ?    5.0   0.0     0.038        12      75     106 ..     122     153 ..     111     166 .. 0.82

  Alignments for each domain:
  == domain 1    score: 5.0 bits;  conditional E-value: 0.038
  pdfr-PB-aln  75 irrCeldGrWesrkgaeeseaGwtnYtpClkl 106
                  + +C l+G++   +++  +e+G tn t C+  
      K04F1.6 122 TIECDLNGTFLWEENNLMTEIGMTNLTRCYCH 153
                  568*****9776688889***********965 PP

>> ZC404.15  CE45270	WBGene00194910	status:Confirmed	UniProt:D2KT80	protein_id:CCD72501.1
   #    score  bias  c-Evalue  i-Evalue hmmfrom  hmm to    alifrom  ali to    envfrom  env to     acc
 ---   ------ ----- --------- --------- ------- -------    ------- -------    ------- -------    ----
   1 ?    5.5   0.0     0.026         8     374     450 ..      47     135 ..      26     169 .. 0.52

  Alignments for each domain:
  == domain 1    score: 5.5 bits;  conditional E-value: 0.026
  pdfr-PB-aln 374 hfLrsfQGlfi..allYCfLNgEVrkalkkslatelSlrghselearraslysaaantapdtekar...................pakrlsprvvsal 450
                   f   f G+fi  + l+C++ g  r+  ++     +S+    +    ++   ++  n+    e+++                   p     p+v +++
     ZC404.15  47 IFFAIFTGIFIpvSCLFCWVSGGCRRSKSR----RMSFFATLSSR--QNRSRRGTGND---EERSSlypsspptlqipastkcrqPSSFSLPAVSHDV 135
                  577889****744679***99999876555....56655532222..22222222222...2222222234443333111112222222333333333 PP

>> R12C12.7  CE36885	WBGene00020027	status:Confirmed	UniProt:Q21963	protein_id:CCD72326.1
   #    score  bias  c-Evalue  i-Evalue hmmfrom  hmm to    alifrom  ali to    envfrom  env to     acc
 ---   ------ ----- --------- --------- ------- -------    ------- -------    ------- -------    ----
   1 ?    5.4   0.3     0.028       8.8     437     508 ..      22      95 ..       2     133 .. 0.59

  Alignments for each domain:
  == domain 1    score: 5.4 bits;  conditional E-value: 0.028
  pdfr-PB-aln 437 rpakrlsprvvsallvrelekqrkksleerleskakekekaevekedaeae..kepksssaeskevaeakevtr 508
                  + + ++ p + + ++vr+ +++++++l+++ +s+  e+e ++ ++ +++ e  +e ++ ++e  e++   +  r
     R12C12.7  22 NKNSKNGPGMGEISVVRIEMEHEQENLQSESDSTEYEDEEESYDDSKETEEteEEDEIFESENVEMNVRDSLWR 95 
                  23444555555677888888888888887777777766666665555444400444444444444444444433 PP

>> Y51F10.10  CE31380	WBGene00021771	status:Confirmed	UniProt:Q8WTK0	protein_id:CCD73479.1
   #    score  bias  c-Evalue  i-Evalue hmmfrom  hmm to    alifrom  ali to    envfrom  env to     acc
 ---   ------ ----- --------- --------- ------- -------    ------- -------    ------- -------    ----
   1 ?    5.4   1.9     0.028       8.7     437     498 ..     157     232 ..      85     278 .. 0.59

  Alignments for each domain:
  == domain 1    score: 5.4 bits;  conditional E-value: 0.028
  pdfr-PB-aln 437 r...............pakrlsprvvsallvrelekqrkksleerleskakekekaevekedaeaekepksssaesk 498
                                    +++ p+ +s l ++ +++q++++++++++++  + +k e ++++a+ + ++++++   k
    Y51F10.10 157 AlddrkalqevlmltnGSNTQLPQSTSSLSINHIQQQKQHEPINNNNNTEMKPKKLEKAEKTAKNS-DQQQHEELRK 232
                  244444555666766545666778888888888888888887777766655555554443333332.2333332223 PP

>> B0564.4  CE43147	WBGene00007204	Putative membrane protein	status:Partially_confirmed	UniProt:Q17529	protein_id:CAA977
   #    score  bias  c-Evalue  i-Evalue hmmfrom  hmm to    alifrom  ali to    envfrom  env to     acc
 ---   ------ ----- --------- --------- ------- -------    ------- -------    ------- -------    ----
   1 ?    4.9   0.2     0.039        12     290     318 ..     231     263 ..     206     275 .. 0.79

  Alignments for each domain:
  == domain 1    score: 4.9 bits;  conditional E-value: 0.039
  pdfr-PB-aln 290 pyyWi...legPrlavillNfvfLlnIi.rvLi 318
                   y+W+   l  P+l+ + +N+ fL+ Ii r L+
      B0564.4 231 NYDWVplpLMYPQLVCLAVNLYFLVSIIaRQLV 263
                  57777656778***************9944555 PP

>> F23H11.1  CE09609	WBGene00017757	locus:bra-2	status:Confirmed	UniProt:O01918	protein_id:CCD69942.1
   #    score  bias  c-Evalue  i-Evalue hmmfrom  hmm to    alifrom  ali to    envfrom  env to     acc
 ---   ------ ----- --------- --------- ------- -------    ------- -------    ------- -------    ----
   1 ?    5.4   1.3     0.028       8.7     444     522 ..      97     174 ..      56     200 .. 0.73

  Alignments for each domain:
  == domain 1    score: 5.4 bits;  conditional E-value: 0.028
  pdfr-PB-aln 444 prvvsallvrelekqrkksleerleskakekekaevekedaeaekepksssaeskevaeakevtrvvkrirvscfrvqk 522
                   ++++  l+++  k++ ++++  le+k +e+ k e++k ++++++e   s  +  +    +e    ++++ + c    +
     F23H11.1  97 QQKIRSELLQQF-KDELEQTRADLENKHRENLKMESAKLNEKHKRELVASRKKQWCWSCDNEAIYHCCWNTAYCSVECQ 174
                  344444444444.445567888899999999999999999999999999999999999999999999999877765444 PP

>> D1025.10  CE41624	WBGene00044134	status:Partially_confirmed	UniProt:Q564S7	protein_id:CAI79157.2
   #    score  bias  c-Evalue  i-Evalue hmmfrom  hmm to    alifrom  ali to    envfrom  env to     acc
 ---   ------ ----- --------- --------- ------- -------    ------- -------    ------- -------    ----
   1 ?    5.2   1.2     0.033        10     444     527 ..      75     162 ..      15     175 .. 0.52

  Alignments for each domain:
  == domain 1    score: 5.2 bits;  conditional E-value: 0.033
  pdfr-PB-aln 444 prvvsallvrelekqrkksleerleskakekekaevekedaeaekepksssaeskevae....akevtrvvkrirvscfrvqkvstvs 527
                     ++  ++++ ++++++ ++e+++++ +e+e  e e+ ++e+ +e ++ + e++e++e     +evt+    i++++  ++ +++v+
     D1025.10  75 EDTPTPEVIDVSSDESMADVMEEINQEVEEEEEGEAEEGQEEVVEEVEEDEEEVEEIKEkveeVREVTPPKDLINGMPKYMKIFDKVK 162
                  2233344566666666666666666666666666666666655555555555555554400004445554455555555555555555 PP

>> B0564.3  CE05177	WBGene00007203	Putative membrane protein	status:Confirmed	UniProt:Q17528	protein_id:CAA97765.1
   #    score  bias  c-Evalue  i-Evalue hmmfrom  hmm to    alifrom  ali to    envfrom  env to     acc
 ---   ------ ----- --------- --------- ------- -------    ------- -------    ------- -------    ----
   1 ?    4.9   0.1     0.041        12     290     318 ..     231     263 ..     204     275 .. 0.79

  Alignments for each domain:
  == domain 1    score: 4.9 bits;  conditional E-value: 0.041
  pdfr-PB-aln 290 pyyWi...legPrlavillNfvfLlnIi.rvLi 318
                   y+W+   l  P+l+ + +N+ fL+ Ii r L+
      B0564.3 231 NYDWVplpLMYPQLVCLAVNLYFLVSIIaRQLV 263
                  57777656778***************9944555 PP

>> Y80D3A.2c  CE45156	WBGene00001258	locus:emb-4	status:Confirmed	UniProt:D8FRP9	protein_id:CBO26657.1
   #    score  bias  c-Evalue  i-Evalue hmmfrom  hmm to    alifrom  ali to    envfrom  env to     acc
 ---   ------ ----- --------- --------- ------- -------    ------- -------    ------- -------    ----
   1 ?    5.5   0.7     0.027       8.4     424     490 ..      17      82 ..       3      98 .. 0.41

  Alignments for each domain:
  == domain 1    score: 5.5 bits;  conditional E-value: 0.027
  pdfr-PB-aln 424 saaantapdtekarpakrlsprvvs.allvrelekqrkksleer.leskakekekaevekedaeaekep 490
                  + a+++a +   ++ ++ l+p + + ++ v++ +++++++ +er ++++++   k+e + + +++++e 
    Y80D3A.2c  17 RDAYEQAMNEYMES-QRLLNPPIDEtQMDVETEHEKKHREAMERkKKQEMDD--KKEADIHFEDMDHEM 82 
                  44443333333222.3334444444355444333333333333302222322..222222223333322 PP

>> C38D4.7  CE00920	WBGene00008007	status:Confirmed	UniProt:Q18512	protein_id:CAA86321.1
   #    score  bias  c-Evalue  i-Evalue hmmfrom  hmm to    alifrom  ali to    envfrom  env to     acc
 ---   ------ ----- --------- --------- ------- -------    ------- -------    ------- -------    ----
   1 ?    5.4   0.8     0.028       8.6     464     543 ..      98     177 ..      15     257 .. 0.66

  Alignments for each domain:
  == domain 1    score: 5.4 bits;  conditional E-value: 0.028
  pdfr-PB-aln 464 eerleskakekekaevekedaeaekepk.sssaeskevaeakevtrvvkrirvscfrvqkvstvstaesaappesverels 543
                  + + +++a++++++  e+++ae ek  + s++   k++a  ++ ++ v r+ +s+  v   ++ s+++ + p+++v+  ++
      C38D4.7  98 MLKAQEEARADQRSIREEHRAEREKADErSQQNMDKMMALVHSLVERVDRSHASSYDVVGQKNPSSSSLK-PAKRVKSAVV 177
                  3334444444444444444444333333033333344444555555555555555555544444444433.6666655444 PP

>> T19H5.4a  CE01675	WBGene00011849	status:Confirmed	UniProt:Q09356	protein_id:CAA87666.1
   #    score  bias  c-Evalue  i-Evalue hmmfrom  hmm to    alifrom  ali to    envfrom  env to     acc
 ---   ------ ----- --------- --------- ------- -------    ------- -------    ------- -------    ----
   1 ?    5.0   0.8     0.038        12     424     495 ..     187     261 ..     169     285 .. 0.66

  Alignments for each domain:
  == domain 1    score: 5.0 bits;  conditional E-value: 0.038
  pdfr-PB-aln 424 saaantapdtekar...pakrlsprvvsallvrelekqrkksleerleskakekekaevekedaeaekepksssa 495
                  ++++++++++++++   p+++  ++  + ++ +  +kq +  +  r  s++ ++++ + +ke+a +e+ ++ ss+
     T19H5.4a 187 RGSSEDVDENDNKKvsqPQNNGFGALRRSVIRQSKRKQDQDAIAARTASEPASARRLSAKKEKAVTEPLNQVSSM 261
                  344444443333333347777777777777777777788888888999999998888888777766665544443 PP

>> Y47G6A.14  CE34401	WBGene00021640	zinc finger protein	status:Confirmed	UniProt:Q9N3T6	protein_id:CCD72559.1
   #    score  bias  c-Evalue  i-Evalue hmmfrom  hmm to    alifrom  ali to    envfrom  env to     acc
 ---   ------ ----- --------- --------- ------- -------    ------- -------    ------- -------    ----
   1 ?    4.6   0.3     0.049        15     403     516 ..     181     297 ..     130     321 .. 0.61

  Alignments for each domain:
  == domain 1    score: 4.6 bits;  conditional E-value: 0.049
  pdfr-PB-aln 403 latelSlrghselearraslysaaantapd.tekarpakrlsprvvs...allvrelek..qrkksleerleskakekekaevekedaeaekepksss 494
                  +  e S+   + ++ar as+y++  ++ ++ t+ +r  k++s+ v +   + + +e+++  +  +s+  ++ +k ke +k+ ++ +  + + e+++++
    Y47G6A.14 181 IELESSFGLTNAWYARFASTYKTFHTELDKmTDMMR--KSKSSDVQEefsKRIDQEIKRmsDYVQSVCLEIANKDKEYQKSFTALVAINKKDEETKCQ 276
                  56678999999**********997755544134444..222222222111222222222002344555555666666656555555556666666666 PP

  pdfr-PB-aln 495 aeskevaeakevtrvvkrirvs 516
                    ++++ e    +++++++ v 
    Y47G6A.14 277 EPVEKIFELTC-SECMTKQTVE 297
                  66665555432.2222222222 PP

>> F52F12.6a  CE24995	WBGene00009939	locus:ztf-11	C2HC type zinc finger protein	status:Confirmed
   #    score  bias  c-Evalue  i-Evalue hmmfrom  hmm to    alifrom  ali to    envfrom  env to     acc
 ---   ------ ----- --------- --------- ------- -------    ------- -------    ------- -------    ----
   1 ?    4.6   0.4     0.048        15     421     501 ..      42     122 ..      17     157 .. 0.77

  Alignments for each domain:
  == domain 1    score: 4.6 bits;  conditional E-value: 0.048
  pdfr-PB-aln 421 slysaaantapdtekarpakrlsprvvsallvrelekqrkksleerleskakekekaevekedaeaekepksssaeskeva 501
                  s  s+a+++ +++ + +p+ +   rv+++ +  + + ++ +s   ++e++++e+++ ++++++++a+k ++++ +++  v+
    F52F12.6a  42 SPDSTASDSSDKKRRRKPESKDIVRVAEEAEAAAATCSSIPSSSDTKENETEEDQNMTCDTTTNNAQKPTEQTATSADVVT 122
                  445677777777777779888999999988888999999999999999999999999999888887776666555555444 PP

>> C33D3.3  CE45480	WBGene00007894	status:Partially_confirmed	UniProt:Q18369	protein_id:CAA90027.2
   #    score  bias  c-Evalue  i-Evalue hmmfrom  hmm to    alifrom  ali to    envfrom  env to     acc
 ---   ------ ----- --------- --------- ------- -------    ------- -------    ------- -------    ----
   1 ?    4.8   0.3     0.044        14     445     506 ..     156     217 ..     115     233 .. 0.81

  Alignments for each domain:
  == domain 1    score: 4.8 bits;  conditional E-value: 0.044
  pdfr-PB-aln 445 rvvsallvrelekqrkksleerleskakekekaevekedaeaekepksssaeskevaeakev 506
                   v ++  + +++ ++ + ++ +++ k ++++k+++e+++++++ + +s++ +   + ++k+ 
      C33D3.3 156 LVCRNCHLYFHHYKTDRPVKLEMKRKSRKNKKHNFEEKQPNQSIQSTSHHYNPVVTENTKNY 217
                  345577777888888888899999999999***********999999999998877776665 PP

>> T13A10.1  CE07483	WBGene00020468	status:Partially_confirmed	UniProt:Q22449	protein_id:CCD72056.1
   #    score  bias  c-Evalue  i-Evalue hmmfrom  hmm to    alifrom  ali to    envfrom  env to     acc
 ---   ------ ----- --------- --------- ------- -------    ------- -------    ------- -------    ----
   1 ?    5.3   3.9      0.03       9.3     432     511 ..      58     139 ..      16     153 .. 0.68

  Alignments for each domain:
  == domain 1    score: 5.3 bits;  conditional E-value: 0.03
  pdfr-PB-aln 432 dtekarpakrlsprvvs.allvrelekqrkksleerleskakekekaevekedaeaek.epksssaeskevaeakevtrvvk 511
                    ++++p+k++ p++ + ++  ++ e++ +k+ + + ++++kek+ ++++ ++++++  + k+   + k++ ++ +   + k
     T13A10.1  58 PEAEKKPEKEEEPKKEKsKMKSEVKEPDAPKKENDKTSEDKKEKQEDTFDAVKPKQQDaDRKKELCDKKKAENKGDYKTWNK 139
                  3344459999999999989999999999999999999999999999999988876654145555555555555555444444 PP

>> B0513.2a  CE23510	WBGene00007195	status:Confirmed	UniProt:Q9U3S3	protein_id:CAB54184.1
   #    score  bias  c-Evalue  i-Evalue hmmfrom  hmm to    alifrom  ali to    envfrom  env to     acc
 ---   ------ ----- --------- --------- ------- -------    ------- -------    ------- -------    ----
   1 ?    5.1   1.7     0.036        11     438     532 ..      37     129 ..      16     148 .. 0.72

  Alignments for each domain:
  == domain 1    score: 5.1 bits;  conditional E-value: 0.036
  pdfr-PB-aln 438 pakrlsprvvs.allvrelekqrkksleerleskakekekaevekedaeaekepksssaeskevaeakevtrvvkrirvscfrvqkvstvstaesa 532
                  +ak+  p  v+ +   ++le  +   l+++  s++++ + +e+++  +e+++++++++ + + ++++ + +++vkr+r    +  +v ++  ++++
     B0513.2a  37 DAKTSVPEAVKvT---KALEFLELSMLKQKRISHMNKIHATECDQFAEEIDQSIEEMYKKMEVAKNELADAKIVKRNRQEYRKLVNVLEEVPSRAE 129
                  3333344444333...3344444555666777788888889999*********************************9888888877776666555 PP

>> F53G2.7  CE31957	WBGene00018769	locus:mnat-1	status:Confirmed	UniProt:O17245	protein_id:CCD71696.1
   #    score  bias  c-Evalue  i-Evalue hmmfrom  hmm to    alifrom  ali to    envfrom  env to     acc
 ---   ------ ----- --------- --------- ------- -------    ------- -------    ------- -------    ----
   1 ?    5.0   2.8     0.038        12     400     489 ..     150     235 ..      80     258 .. 0.67

  Alignments for each domain:
  == domain 1    score: 5.0 bits;  conditional E-value: 0.038
  pdfr-PB-aln 400 kkslatelSlrghselearraslysaaantapdtekarpakrlsprvvs.allvrelekqrkksleerleskakekekaevekedaeaeke 489
                  +++ a++  ++ h e+ a++++  sa ++t + +++ r+     ++v+   +l re +kq +k+lee++e+++++++++e+ +++++a+++
      F53G2.7 150 REERAMKARMTDHMEMDAKEQEAASAVTDTRKIMDELRD-----SNVAAeVILDRERKKQIEKELEEKEEQEKRKRRNKEMLQTRKRAAEN 235
                  444566666778888888888888887777777777773.....22222122333444444444444444444444444444333333322 PP

>> F26C11.3f  CE46310	WBGene00009147	Sushi domain	status:Partially_confirmed	UniProt:Q09550	protein_id:CAA87369.4
   #    score  bias  c-Evalue  i-Evalue hmmfrom  hmm to    alifrom  ali to    envfrom  env to     acc
 ---   ------ ----- --------- --------- ------- -------    ------- -------    ------- -------    ----
   1 ?    4.2   4.4     0.064        20     383     511 ..     262     391 ..     258     481 .. 0.68

  Alignments for each domain:
  == domain 1    score: 4.2 bits;  conditional E-value: 0.064
  pdfr-PB-aln 383 fiallYCfLNgEVrkalkkslatelSlrghselearraslysaaantapdtekarpakrlsprvvsallvrelek.qrkksleerleskakekekaev 479
                  +i llYC  N+  ++ +  +  ++lS ++ s++    ++l  ++++t ++  + + + ++ +  +s+++ + +e+ ++  s++++ +s+ k+++ ++v
    F26C11.3f 262 LINLLYCTPNACPQQSMLWTNCSNLSTTTSSSTMLSSTTLLTTETETRESSSTGSTQTTTPSTEPSTTITTPMEQsSTVSSVQKTRTSEDKPSSSTTV 359
                  799**************************999999999999998887777777664444444445533333333303334444444444444444444 PP

  pdfr-PB-aln 480 ekedaeaekepksssaeskevaeakevtrvvk 511
                   +  ++ e++++s  ae++   ++++ +++++
    F26C11.3f 360 PTSASTSESSTSSPMAETSSSSTTSQSSPAST 391
                  44444444444433333333333333333322 PP

>> F26C11.3c  CE46189	WBGene00009147	status:Partially_confirmed	UniProt:B5BM20	protein_id:CAR31486.2
   #    score  bias  c-Evalue  i-Evalue hmmfrom  hmm to    alifrom  ali to    envfrom  env to     acc
 ---   ------ ----- --------- --------- ------- -------    ------- -------    ------- -------    ----
   1 ?    4.2   4.4     0.064        20     383     511 ..     272     401 ..     268     491 .. 0.68

  Alignments for each domain:
  == domain 1    score: 4.2 bits;  conditional E-value: 0.064
  pdfr-PB-aln 383 fiallYCfLNgEVrkalkkslatelSlrghselearraslysaaantapdtekarpakrlsprvvsallvrelek.qrkksleerleskakekekaev 479
                  +i llYC  N+  ++ +  +  ++lS ++ s++    ++l  ++++t ++  + + + ++ +  +s+++ + +e+ ++  s++++ +s+ k+++ ++v
    F26C11.3c 272 LINLLYCTPNACPQQSMLWTNCSNLSTTTSSSTMLSSTTLLTTETETRESSSTGSTQTTTPSTEPSTTITTPMEQsSTVSSVQKTRTSEDKPSSSTTV 369
                  799**************************999999999999998887777777664444444445533333333303334444444444444444444 PP

  pdfr-PB-aln 480 ekedaeaekepksssaeskevaeakevtrvvk 511
                   +  ++ e++++s  ae++   ++++ +++++
    F26C11.3c 370 PTSASTSESSTSSPMAETSSSSTTSQSSPAST 401
                  44444444444433333333333333333322 PP

>> F26C11.3b  CE46248	WBGene00009147	status:Partially_confirmed	UniProt:B5BM19	protein_id:CAR31485.2
   #    score  bias  c-Evalue  i-Evalue hmmfrom  hmm to    alifrom  ali to    envfrom  env to     acc
 ---   ------ ----- --------- --------- ------- -------    ------- -------    ------- -------    ----
   1 ?    4.2   4.4     0.064        20     383     511 ..     273     402 ..     269     492 .. 0.68

  Alignments for each domain:
  == domain 1    score: 4.2 bits;  conditional E-value: 0.064
  pdfr-PB-aln 383 fiallYCfLNgEVrkalkkslatelSlrghselearraslysaaantapdtekarpakrlsprvvsallvrelek.qrkksleerleskakekekaev 479
                  +i llYC  N+  ++ +  +  ++lS ++ s++    ++l  ++++t ++  + + + ++ +  +s+++ + +e+ ++  s++++ +s+ k+++ ++v
    F26C11.3b 273 LINLLYCTPNACPQQSMLWTNCSNLSTTTSSSTMLSSTTLLTTETETRESSSTGSTQTTTPSTEPSTTITTPMEQsSTVSSVQKTRTSEDKPSSSTTV 370
                  799**************************999999999999998887777777664444444445533333333303334444444444444444444 PP

  pdfr-PB-aln 480 ekedaeaekepksssaeskevaeakevtrvvk 511
                   +  ++ e++++s  ae++   ++++ +++++
    F26C11.3b 371 PTSASTSESSTSSPMAETSSSSTTSQSSPAST 402
                  44444444444433333333333333333322 PP

>> F26C11.3d  CE46533	WBGene00009147	status:Partially_confirmed	UniProt:B5BM21	protein_id:CAR31487.2
   #    score  bias  c-Evalue  i-Evalue hmmfrom  hmm to    alifrom  ali to    envfrom  env to     acc
 ---   ------ ----- --------- --------- ------- -------    ------- -------    ------- -------    ----
   1 ?    4.2   4.4     0.064        20     383     511 ..     271     400 ..     267     490 .. 0.68

  Alignments for each domain:
  == domain 1    score: 4.2 bits;  conditional E-value: 0.064
  pdfr-PB-aln 383 fiallYCfLNgEVrkalkkslatelSlrghselearraslysaaantapdtekarpakrlsprvvsallvrelek.qrkksleerleskakekekaev 479
                  +i llYC  N+  ++ +  +  ++lS ++ s++    ++l  ++++t ++  + + + ++ +  +s+++ + +e+ ++  s++++ +s+ k+++ ++v
    F26C11.3d 271 LINLLYCTPNACPQQSMLWTNCSNLSTTTSSSTMLSSTTLLTTETETRESSSTGSTQTTTPSTEPSTTITTPMEQsSTVSSVQKTRTSEDKPSSSTTV 368
                  799**************************999999999999998887777777664444444445533333333303334444444444444444444 PP

  pdfr-PB-aln 480 ekedaeaekepksssaeskevaeakevtrvvk 511
                   +  ++ e++++s  ae++   ++++ +++++
    F26C11.3d 369 PTSASTSESSTSSPMAETSSSSTTSQSSPAST 400
                  44444444444433333333333333333322 PP

>> F32D8.10  CE05789	WBGene00009333	status:Partially_confirmed	UniProt:Q19959	protein_id:CAA98450.1
   #    score  bias  c-Evalue  i-Evalue hmmfrom  hmm to    alifrom  ali to    envfrom  env to     acc
 ---   ------ ----- --------- --------- ------- -------    ------- -------    ------- -------    ----
   1 ?    2.1   1.1      0.28        86     127     182 ..      40      95 ..      20     124 .. 0.80
   2 ?    7.3   0.6    0.0074       2.3     281     355 ..     218     291 ..     202     311 .. 0.78

  Alignments for each domain:
  == domain 1    score: 2.1 bits;  conditional E-value: 0.28
  pdfr-PB-aln 127 iaertrtleivGlslSliaLivslliflkfRsLrnnRtkiHknLfvamvlqvlirl 182
                  i+er     + G ++S+i+++   +if+ f + + +R      L++  +  v+i +
     F32D8.10  40 ITERFWLCVVAGVTVSIISIVFNTFIFFVFVTNKQHRRSPNLYLLLLSLFDVFIAF 95 
                  666666667889*******************9999999988888888888888865 PP

  == domain 2    score: 7.3 bits;  conditional E-value: 0.0074
  pdfr-PB-aln 281 ecwlgynltpyyWilegPrlavillNfvfLlnIi.rvLivKLrqsqtseieqvrkavraalvLlPLLGitnilnml 355
                  e ++ +++  ++ il +P ++ +l+N + L+++  +vL +K    +++++++ +  +ra +  + ++  t++++ l
     F32D8.10 218 E-YWRFYFRNIFTIL-APFFILLLVNCLLLFQLReHVLKSKCADHDKQNVKEKKARIRATTKSVVIIVCTYLMSNL 291
                  3.5667799999998.7*********99999975369999999999999999888899987766666667666554 PP

>> Y53F4B.26  CE25406	WBGene00013172	status:Predicted	UniProt:Q9N671	protein_id:CAB70102.1
   #    score  bias  c-Evalue  i-Evalue hmmfrom  hmm to    alifrom  ali to    envfrom  env to     acc
 ---   ------ ----- --------- --------- ------- -------    ------- -------    ------- -------    ----
   1 ?    5.3   3.1      0.03       9.3     421     508 ..      47     137 ..       3     148 .. 0.47

  Alignments for each domain:
  == domain 1    score: 5.3 bits;  conditional E-value: 0.03
  pdfr-PB-aln 421 slysaaantapdtekarpakrlsprvvs.allvr.elekqrkksleerleskakekekaevekedaeaekep.ksssaeskevaeakevtr 508
                  +++++ +++ + + k +   r++++  + +l ++ e +k++++s+ e++++++k k++  ++k+++e++k + +ss a+ + +++++ v++
    Y53F4B.26  47 TRSRTLSDNSNAVWKRERRSRETSQESEsRLRMDwERKKEKRASMSEEEKAEMKYKKRVWMKKKRNEVAKTHdTSSVANPNYLGSMRCVCK 137
                  2222222222222222212222222222122222123334444444555555555555555555555444431334444555555555555 PP

>> Y53F4B.7  CE25406	WBGene00013154	status:Partially_confirmed	UniProt:Q9N671	protein_id:CAB70113.2
   #    score  bias  c-Evalue  i-Evalue hmmfrom  hmm to    alifrom  ali to    envfrom  env to     acc
 ---   ------ ----- --------- --------- ------- -------    ------- -------    ------- -------    ----
   1 ?    5.3   3.1      0.03       9.3     421     508 ..      47     137 ..       3     148 .. 0.47

  Alignments for each domain:
  == domain 1    score: 5.3 bits;  conditional E-value: 0.03
  pdfr-PB-aln 421 slysaaantapdtekarpakrlsprvvs.allvr.elekqrkksleerleskakekekaevekedaeaekep.ksssaeskevaeakevtr 508
                  +++++ +++ + + k +   r++++  + +l ++ e +k++++s+ e++++++k k++  ++k+++e++k + +ss a+ + +++++ v++
     Y53F4B.7  47 TRSRTLSDNSNAVWKRERRSRETSQESEsRLRMDwERKKEKRASMSEEEKAEMKYKKRVWMKKKRNEVAKTHdTSSVANPNYLGSMRCVCK 137
                  2222222222222222212222222222122222123334444444555555555555555555555444431334444555555555555 PP

>> Y87G2A.25  CE46798	WBGene00219288	status:Partially_confirmed
   #    score  bias  c-Evalue  i-Evalue hmmfrom  hmm to    alifrom  ali to    envfrom  env to     acc
 ---   ------ ----- --------- --------- ------- -------    ------- -------    ------- -------    ----
   1 ?    5.2   1.5     0.033        10     432     491 ..      47     105 ..      18     131 .. 0.38

  Alignments for each domain:
  == domain 1    score: 5.2 bits;  conditional E-value: 0.033
  pdfr-PB-aln 432 dtekarpakrlsprvvsallvrelekqrkksleerleskakekekaevekedaeaekepk 491
                  ++ +++  kr+     +++  +e+e++++++ e+r+eska++ + ++ e  +++++++  
    Y87G2A.25  47 ENSNKKCGKRKRRFAKKDIRASEMEEKNRHKAEKREESKAERVKLKKAEGGHQKQKQK-I 105
                  2222221111111111122222333333333333333333332222222122211111.1 PP

>> F49C5.1  CE36303	WBGene00006010	locus:srx-119	7TM receptor, srx family	status:Partially_confirmed	UniProt:O17876	prot
   #    score  bias  c-Evalue  i-Evalue hmmfrom  hmm to    alifrom  ali to    envfrom  env to     acc
 ---   ------ ----- --------- --------- ------- -------    ------- -------    ------- -------    ----
   1 ?    4.7   0.1     0.046        14     364     400 ..     266     302 ..     224     313 .. 0.82

  Alignments for each domain:
  == domain 1    score: 4.7 bits;  conditional E-value: 0.046
  pdfr-PB-aln 364 lkfavwsYvthfLrsfQGlfiallYCfLNgEVrkalk 400
                   +f   s++  fLr+  G+ i  +   +N EVrk+++
      F49C5.1 266 FQFITLSFSMVFLRTLEGFVIFSINDTVNEEVRKIIR 302
                  5778889**************************9987 PP

>> F26C11.3a  CE46401	WBGene00009147	status:Partially_confirmed	UniProt:B5BM18	protein_id:CAR31484.2
   #    score  bias  c-Evalue  i-Evalue hmmfrom  hmm to    alifrom  ali to    envfrom  env to     acc
 ---   ------ ----- --------- --------- ------- -------    ------- -------    ------- -------    ----
   1 ?    4.2   4.5     0.066        20     383     511 ..     242     371 ..     238     462 .. 0.68

  Alignments for each domain:
  == domain 1    score: 4.2 bits;  conditional E-value: 0.066
  pdfr-PB-aln 383 fiallYCfLNgEVrkalkkslatelSlrghselearraslysaaantapdtekarpakrlsprvvsallvrelek.qrkksleerleskakekekaev 479
                  +i llYC  N+  ++ +  +  ++lS ++ s++    ++l  ++++t ++  + + + ++ +  +s+++ + +e+ ++  s++++ +s+ k+++ ++v
    F26C11.3a 242 LINLLYCTPNACPQQSMLWTNCSNLSTTTSSSTMLSSTTLLTTETETRESSSTGSTQTTTPSTEPSTTITTPMEQsSTVSSVQKTRTSEDKPSSSTTV 339
                  799**************************999999999999998887777777664444444445533333333303334444444444444444444 PP

  pdfr-PB-aln 480 ekedaeaekepksssaeskevaeakevtrvvk 511
                   +  ++ e++++s  ae++   ++++ +++++
    F26C11.3a 340 PTSASTSESSTSSPMAETSSSSTTSQSSPAST 371
                  44444444444433333333333333333322 PP

>> C46A5.5a  CE08755	WBGene00016701	status:Partially_confirmed	protein_id:CCD66590.1
   #    score  bias  c-Evalue  i-Evalue hmmfrom  hmm to    alifrom  ali to    envfrom  env to     acc
 ---   ------ ----- --------- --------- ------- -------    ------- -------    ------- -------    ----
   1 ?    4.9   1.4      0.04        12     444     523 ..      70     149 ..      30     170 .. 0.70

  Alignments for each domain:
  == domain 1    score: 4.9 bits;  conditional E-value: 0.04
  pdfr-PB-aln 444 prvvsallvrelekqrkksleerleskakekekaevekedaeaekepksssaeskevaeakevtrvvkrirvscfrvqkv 523
                  p+  ++  ++  + + +  + e +++++  k+k+e+++++ + +ke k++ +++ +++++++  + +++   +cfr   +
     C46A5.5a  70 PNFSNDHFLQPRRCSMRLAVLEIERQETAMKKKEESKRQKIKKTKERKKHAIQAAKTRKQRNEIEEASQALLRCFRLVGN 149
                  44444445555555556666666677777777788888888888888888888888888888888888888888776554 PP

>> C33G8.1  CE34730	WBGene00005874	locus:srw-127	7TM chemoreceptor, srw family	status:Predicted	UniProt:Q18402	protein_i
   #    score  bias  c-Evalue  i-Evalue hmmfrom  hmm to    alifrom  ali to    envfrom  env to     acc
 ---   ------ ----- --------- --------- ------- -------    ------- -------    ------- -------    ----
   1 ?    6.3   0.4     0.015       4.7     307     383 ..     134     211 ..     132     214 .. 0.79
   2 ?   -0.6   0.1       1.8   5.7e+02     125     144 ..     301     320 ..     251     340 .. 0.79

  Alignments for each domain:
  == domain 1    score: 6.3 bits;  conditional E-value: 0.015
  pdfr-PB-aln 307 fvfLlnIirvLivKL.rqsqtseieqvrkavraalvLlPLLGitnilnmleapllkealkfav.wsYvthfLrsfQGlf 383
                  ++fL+ +ir L+v+   +s+ + +    +a+  +l+ +   G+ ni +++ +++ +e  kf v + Yv+++ r +  lf
      C33G8.1 134 LCFLVALIRTLVVRNpMNSNYERLTYSSTAIVFILIVVVFSGLFNIYQLFSYKIAEEE-KFDVcFDYVKAYFRDYTQLF 211
                  79**********97525666666777778888888888999***********988765.55544999999988776666 PP

  == domain 2    score: -0.6 bits;  conditional E-value: 1.8
  pdfr-PB-aln 125 ldiaertrtleivGlslSli 144
                  ++i  +tr +e +G+ +S++
      C33G8.1 301 IEIKGITRIFEYLGFVFSMF 320
                  67888888889999888875 PP

>> C30F12.3  CE16883	WBGene00016262	status:Partially_confirmed	UniProt:Q95YE0	protein_id:CCD66232.1
   #    score  bias  c-Evalue  i-Evalue hmmfrom  hmm to    alifrom  ali to    envfrom  env to     acc
 ---   ------ ----- --------- --------- ------- -------    ------- -------    ------- -------    ----
   1 ?    4.5   0.2     0.052        16     142     204 ..     194     255 ..     174     259 .. 0.81

  Alignments for each domain:
  == domain 1    score: 4.5 bits;  conditional E-value: 0.052
  pdfr-PB-aln 142 SliaLivslliflkfRsLrnnRtkiHknLfvamvlqvlirltlyvdqallekkeatslrvien 204
                   +  +++ ++ +  fR  rnn  ki k+++    +q l r+ + ++ + l+++ + +++ ++n
     C30F12.3 194 QIWMMMIVVACWRFFRDKRNN-EKIYKEVVTVKKIQLLTRMRISLSAEALGSESSHTKNWVKN 255
                  455566777777778888877.69**********************99999998777766666 PP


Internal pipeline statistics summary:
-------------------------------------
Query model(s):                            1  (549 nodes)
Target sequences:                      25547  (11210993 residues)
Passed MSV filter:                     25547  (1); expected 25547.0 (1)
Passed bias filter:                    25547  (1); expected 25547.0 (1)
Passed Vit filter:                     25547  (1); expected 25547.0 (1)
Passed Fwd filter:                     25547  (1); expected 25547.0 (1)
Initial search space (Z):              25547  [actual number of targets]
Domain search space  (domZ):              83  [number of targets reported over threshold]
# CPU time: 143.66u 0.18s 00:02:23.84 Elapsed: 00:00:41.26
# Mc/sec: 149.17
//
