# Supplementary material for: Potential Conservation of Circadian Clock Proteins in the phylum Nematoda as Revealed by Bioinformatic Searches
Source: PLoS One. 2014 Nov 14;9(11):e112871. doi: 10.1371/journal.pone.0112871 (PMC4232591; doi:10.1371/journal.pone.0112871)
Supplement: File S1 — HMM profiles used in this work and HMMsearch results. (ZIP) [file pone.0112871.s007.zip › HMMs-CE/Artropodos/Pdf-PA_FBpp0084396-aln.res]

# hmmsearch :: search profile(s) against a sequence database
# HMMER 3.0 (March 2010); http://hmmer.org/
# Copyright (C) 2010 Howard Hughes Medical Institute.
# Freely distributed under the GNU General Public License (GPLv3).
# - - - - - - - - - - - - - - - - - - - - - - - - - - - - - - - - - - - -
# query HMM file:                  Pdf-PA_FBpp0084396-aln.hmm
# target sequence database:        ../../../ProteomasGus/wormpep229
# Max sensitivity mode:            on [all heuristic filters off]
# - - - - - - - - - - - - - - - - - - - - - - - - - - - - - - - - - - - -

Query:       Pdf-PA_FBpp0084396-aln  [M=90]
Scores for complete sequences (score includes all domains):
   --- full sequence ---   --- best 1 domain ---    -#dom-
    E-value  score  bias    E-value  score  bias    exp  N  Sequence    Description
    ------- ------ -----    ------- ------ -----   ---- --  --------    -----------
  ------ inclusion threshold ------
       0.03   15.6   1.2         14    7.1   0.3    2.5  2  T07E3.6b    CE30166	WBGene00020317	locus:pdf-1	status:Confir
      0.073   14.4   2.2         12    7.3   1.5    2.6  1  T07E3.6a    CE30165	WBGene00020317	locus:pdf-1	status:Confir
       0.21   12.9   0.9        1.3   10.4   0.6    2.5  1  Y25C1A.8a   CE21476	WBGene00021295	zinc-finger protein	statu
       0.33   12.3   1.2         14    7.1   0.0    2.4  2  ZK795.2     CE40492	WBGene00014082	status:Confirmed	UniProt:
        0.6   11.4   0.1       0.76   11.1   0.0    1.4  1  C36H8.3     CE39568	WBGene00001452	locus:flp-9	status:Confir
       0.77   11.1   0.0          1   10.7   0.0    1.2  1  R06F6.7     CE01623	WBGene00011070	status:Confirmed	UniProt:
       0.92   10.8   0.1        3.1    9.1   0.0    1.9  1  F22B3.4     CE03255	WBGene00009035	glucosamine-fructose-6-ph
        1.4   10.3   5.1       0.28   12.5   0.4    2.1  1  C07E3.5     CE42522	WBGene00007416	locus:ceh-57	status:Confi
        2.2    9.6   0.2        5.6    8.3   0.1    1.7  1  C30C11.4    CE00103	WBGene00016250	Msi3p	status:Confirmed	Un
        2.3    9.5   0.2         25    6.2   0.1    2.3  2  ZC513.11    CE18437	WBGene00006187	locus:str-138	7TM chemore
        2.8    9.3   1.5        4.6    8.6   0.1    2.0  2  AH10.3      CE43125	WBGene00007084	status:Partially_confirme
        2.9    9.2   0.0        4.1    8.8   0.0    1.3  1  T19D2.3     CE07516	WBGene00020568	status:Confirmed	UniProt:
          3    9.2   0.2          5    8.5   0.2    1.4  1  C13A10.2    CE08124	WBGene00015729	status:Confirmed	UniProt:
        3.2    9.1   0.3         13    7.1   0.1    2.1  1  C01G8.3     CE07803	WBGene00000965	locus:dhs-1	oxidoreductas
        3.2    9.1   0.0        9.7    7.6   0.0    1.8  1  F07A11.2b   CE27915	WBGene00008546	glucosamine-fructose-6-ph
        3.2    9.1   0.0        9.9    7.5   0.0    1.8  1  F07A11.2a   CE03144	WBGene00008546	glucosamine-fructose-6-ph
        3.6    8.9   0.2         16    6.9   0.1    2.1  1  C52A11.4b   CE40803	WBGene00003404	locus:mpz-1	status:Partia
        4.2    8.7   0.0        8.3    7.8   0.0    1.5  1  H43I07.1    CE21007	WBGene00019274	status:Partially_confirme
        4.4    8.7   0.0        6.4    8.1   0.0    1.5  1  T06G6.12    CE34994	WBGene00011551	status:Confirmed	UniProt:
        4.9    8.5   0.1         16    6.9   0.0    1.9  1  F22E10.3    CE03262	WBGene00004008	locus:pgp-14	p-glycoprote
        5.2    8.4   5.1         23    6.3   0.0    2.8  3  F09B9.4     CE37344	WBGene00008603	status:Confirmed	UniProt:
        5.6    8.3   0.4         12    7.3   0.2    1.7  2  F28E10.1e   CE44194	WBGene00017900	status:Confirmed	UniProt:
        7.3    7.9   0.0         15    6.9   0.0    1.6  1  ZK75.1      CE02100	WBGene00002087	locus:ins-4	ins family	st
        7.5    7.9   1.5         82    4.6   0.0    2.9  2  F10D7.1     CE39911	WBGene00017338	status:Partially_confirme
        8.1    7.8   0.5         17    6.8   0.1    1.9  2  F21C3.5     CE05680	WBGene00009004	locus:pfd-6	Mouse KE2 pro
        8.4    7.8   0.0        8.9    7.7   0.0    1.1  1  F59C6.16    CE42785	WBGene00077764	status:Confirmed	UniProt:
        8.5    7.7   0.1    1.6e+02    3.7   0.0    2.3  2  Y37D8A.22   CE31831	WBGene00012559	locus:epg-3	status:Confir
        8.7    7.7   0.0          9    7.7   0.0    1.2  1  B0563.10    CE42436	WBGene00077673	status:Confirmed	UniProt:
        8.9    7.7   0.5         65    4.9   0.0    2.6  2  R06A4.7     CE28067	WBGene00003220	locus:mes-2	SET domain	st
        9.3    7.6   0.2         49    5.3   0.1    2.3  1  C52A11.4g   CE40806	WBGene00003404	locus:mpz-1	status:Partia
        9.3    7.6   0.2         49    5.3   0.1    2.3  1  C52A11.4e   CE40837	WBGene00003404	locus:mpz-1	status:Partia
        9.5    7.6   0.2         49    5.3   0.1    2.2  1  C52A11.4c   CE40835	WBGene00003404	locus:mpz-1	status:Partia
        9.7    7.6   0.2         54    5.2   0.1    2.3  1  C52A11.4a   CE40834	WBGene00003404	locus:mpz-1	lethal(1) dis


Domain annotation for each sequence (and alignments):
>> T07E3.6b  CE30166	WBGene00020317	locus:pdf-1	status:Confirmed	UniProt:Q8WQD2	protein_id:CCD72027.1
   #    score  bias  c-Evalue  i-Evalue hmmfrom  hmm to    alifrom  ali to    envfrom  env to     acc
 ---   ------ ----- --------- --------- ------- -------    ------- -------    ------- -------    ----
   1 ?    6.6   0.0     0.024        19      65      81 ..     129     146 ..     105     150 .. 0.76
   2 ?    7.1   0.3     0.018        14      69      82 ..     156     170 ..     151     179 .. 0.77

  Alignments for each domain:
  == domain 1    score: 6.6 bits;  conditional E-value: 0.024
  Pdf-PA_FBpp0084396-aln  65 arieKR.NseLInslLsL 81 
                             +++ KR N+eLIn l+++
                T07E3.6b 129 VQFVKRsNAELINGLIGM 146
                             4667777********985 PP

  == domain 2    score: 7.1 bits;  conditional E-value: 0.018
  Pdf-PA_FBpp0084396-aln  69 KR.NseLInslLsLp 82 
                             KR N+eLIn lLs+ 
                T07E3.6b 156 KRsNAELINGLLSMN 170
                             555*********975 PP

>> T07E3.6a  CE30165	WBGene00020317	locus:pdf-1	status:Confirmed	UniProt:Q8WQD1	protein_id:CCD72026.1
   #    score  bias  c-Evalue  i-Evalue hmmfrom  hmm to    alifrom  ali to    envfrom  env to     acc
 ---   ------ ----- --------- --------- ------- -------    ------- -------    ------- -------    ----
   1 ?    7.3   1.5     0.015        12      67      81 ..     156     171 ..      95     181 .. 0.57

  Alignments for each domain:
  == domain 1    score: 7.3 bits;  conditional E-value: 0.015
  Pdf-PA_FBpp0084396-aln  67 ieKR.NseLInslLsL 81 
                             + KR N+eLIn lLs+
                T07E3.6a 156 VGKRsNAELINGLLSM 171
                             3344488888888886 PP

>> Y25C1A.8a  CE21476	WBGene00021295	zinc-finger protein	status:Partially_confirmed	UniProt:Q9TYM0	protein_id:CCD61986.1
   #    score  bias  c-Evalue  i-Evalue hmmfrom  hmm to    alifrom  ali to    envfrom  env to     acc
 ---   ------ ----- --------- --------- ------- -------    ------- -------    ------- -------    ----
   1 ?   10.4   0.6    0.0017       1.3      10      48 ..     232     270 ..     229     306 .. 0.85

  Alignments for each domain:
  == domain 1    score: 10.4 bits;  conditional E-value: 0.0017
  Pdf-PA_FBpp0084396-aln  10 vllllsasayavalsdekeksrkkvkrslydrdenqklq 48 
                             ++ +  +++ +++++dekek+r+k+ +++++rd + + +
               Y25C1A.8a 232 SCSCSGGECSCPESEDEKEKDRRKMHKTSRERDRESHRK 270
                             56778899*************************776654 PP

>> ZK795.2  CE40492	WBGene00014082	status:Confirmed	UniProt:O62520	protein_id:CAB05843.2
   #    score  bias  c-Evalue  i-Evalue hmmfrom  hmm to    alifrom  ali to    envfrom  env to     acc
 ---   ------ ----- --------- --------- ------- -------    ------- -------    ------- -------    ----
   1 ?    7.1   0.0     0.018        14      46      81 ..     160     195 ..     129     196 .. 0.79
   2 ?    3.6   0.2      0.21   1.6e+02       4      47 ..     199     241 ..     196     264 .. 0.58

  Alignments for each domain:
  == domain 1    score: 7.1 bits;  conditional E-value: 0.018
  Pdf-PA_FBpp0084396-aln  46 klqqiaklllypeclehtrarieKRNseLInslLsL 81 
                             +++++a+l  +p+++ +t  r eKRN ++  + ++L
                 ZK795.2 160 EPKFMAPLSRIPDEYPETAEREEKRNRRILKAIIAL 195
                             56788899999999**************99999988 PP

  == domain 2    score: 3.6 bits;  conditional E-value: 0.21
  Pdf-PA_FBpp0084396-aln   4 vtlvllvllllsasayavalsdekeksrkkvkrslydrdenqkl 47 
                               + llv++++ + +   +++++ke +++k k+   ++ +++++
                 ZK795.2 199 ALCSLLVIMFMGSLSRYNEAKKQKELEQEKQKK-HEQKTAEKSE 241
                             557788777776665555555555544333333.3333334443 PP

>> C36H8.3  CE39568	WBGene00001452	locus:flp-9	status:Confirmed	UniProt:Q18502	protein_id:CAA93480.2
   #    score  bias  c-Evalue  i-Evalue hmmfrom  hmm to    alifrom  ali to    envfrom  env to     acc
 ---   ------ ----- --------- --------- ------- -------    ------- -------    ------- -------    ----
   1 ?   11.1   0.0   0.00098      0.76       9      74 ..       4      69 ..       1      97 [. 0.77

  Alignments for each domain:
  == domain 1    score: 11.1 bits;  conditional E-value: 0.00098
  Pdf-PA_FBpp0084396-aln  9 lvllllsasayavalsdekeksrkkvkrslydrdenqklqqiaklllypec.lehtrarieKRNseL 74
                            + +l+l a ++a+a+  e+      + +     +++++ +qia+l       + + ++r+eKR   +
                 C36H8.3  4 FYALFLVACIAAMANAYEEPDL-DALAEFCGKESNRKYCDQIAQLATQHAIgINQEQVRMEKRKPSF 69
                            4556667777777776664444.4566677777779*********955544677779******7665 PP

>> R06F6.7  CE01623	WBGene00011070	status:Confirmed	UniProt:Q09416	protein_id:CAA86777.1
   #    score  bias  c-Evalue  i-Evalue hmmfrom  hmm to    alifrom  ali to    envfrom  env to     acc
 ---   ------ ----- --------- --------- ------- -------    ------- -------    ------- -------    ----
   1 ?   10.7   0.0    0.0014         1       1      45 [.       1      44 [.       1      58 [. 0.57

  Alignments for each domain:
  == domain 1    score: 10.7 bits;  conditional E-value: 0.0014
  Pdf-PA_FBpp0084396-aln  1 Masvt..lvllvllllsasayavalsdekeksrkkvkrslydrdenq 45
                            M+s++  lvl+++l ++a+a+  + sde   sr+  ++s+  +d + 
                 R06F6.7  1 MRSWIplLVLFAVLAVFAQAGKSSESDE---SRRRPSKSSESSDSDS 44
                            9999955555555555555555555555...4444444444443333 PP

>> F22B3.4  CE03255	WBGene00009035	glucosamine-fructose-6-phosphate aminotransferase	status:Partially_confirmed	UniProt:
   #    score  bias  c-Evalue  i-Evalue hmmfrom  hmm to    alifrom  ali to    envfrom  env to     acc
 ---   ------ ----- --------- --------- ------- -------    ------- -------    ------- -------    ----
   1 ?    9.1   0.0    0.0041       3.1      44      82 ..     504     542 ..     499     547 .. 0.92

  Alignments for each domain:
  == domain 1    score: 9.1 bits;  conditional E-value: 0.0041
  Pdf-PA_FBpp0084396-aln  44 nqklqqiaklllypeclehtrarieKRNseLInslLsLp 82 
                             ++++ qi +lll+  ++ + r    KR +e+I +l  Lp
                 F22B3.4 504 KAYTSQIVSLLLFALTISEDRISKMKRRAEIIDALNNLP 542
                             6899******************************98888 PP

>> C07E3.5  CE42522	WBGene00007416	locus:ceh-57	status:Confirmed	UniProt:Q17788	protein_id:CAA90096.2
   #    score  bias  c-Evalue  i-Evalue hmmfrom  hmm to    alifrom  ali to    envfrom  env to     acc
 ---   ------ ----- --------- --------- ------- -------    ------- -------    ------- -------    ----
   1 ?   12.5   0.4   0.00036      0.28      18      75 ..     143     200 ..     138     202 .. 0.89

  Alignments for each domain:
  == domain 1    score: 12.5 bits;  conditional E-value: 0.00036
  Pdf-PA_FBpp0084396-aln  18 ayavalsdekeksrkkvkrslydrdenqklqqiaklllypeclehtrarieKRNseLI 75 
                             a ++++s +  ks++k+++ ++ +d+++++ qi++  ++p   ++  +r  KRNs+ I
                 C07E3.5 143 ASVLENSRNTLKSNHKLQHLPRSSDHRDDVVQISRIAALPSAQKELTTRNMKRNSDEI 200
                             5567888888999***************************99999899*******966 PP

>> C30C11.4  CE00103	WBGene00016250	Msi3p	status:Confirmed	UniProt:Q05036	protein_id:CCD66159.1
   #    score  bias  c-Evalue  i-Evalue hmmfrom  hmm to    alifrom  ali to    envfrom  env to     acc
 ---   ------ ----- --------- --------- ------- -------    ------- -------    ------- -------    ----
   1 ?    8.3   0.1    0.0073       5.6       7      74 ..     557     637 ..     551     639 .. 0.83

  Alignments for each domain:
  == domain 1    score: 8.3 bits;  conditional E-value: 0.0073
  Pdf-PA_FBpp0084396-aln   7 vllvllllsasayavalsdekeksrkkvkrslydrdenqklqqiakll..lypecleht............rarieKRNseL 74 
                             + l l +++++a + a  d+k++  +++ ++ +d+  +q+ ++i+++    ++  l  t            r  +eKR seL
                C30C11.4 557 HNLELQMQESDAREKAKADAKNSL-EEYVYEMRDKVSDQYAEFITPAAadEFRSVLTSTedwlydegedaeRDVYEKRLSEL 637
                             567789999999999999997777.999*****************9983345555777777888888999999999999987 PP

>> ZC513.11  CE18437	WBGene00006187	locus:str-138	7TM chemoreceptor, str family	status:Partially_confirmed	UniProt:O4598
   #    score  bias  c-Evalue  i-Evalue hmmfrom  hmm to    alifrom  ali to    envfrom  env to     acc
 ---   ------ ----- --------- --------- ------- -------    ------- -------    ------- -------    ----
   1 ?    0.2   0.0       2.5     2e+03       7      41 ..     135     169 ..     129     183 .. 0.65
   2 ?    6.2   0.1     0.033        25       5      46 ..     202     243 ..     198     256 .. 0.82

  Alignments for each domain:
  == domain 1    score: 0.2 bits;  conditional E-value: 2.5
  Pdf-PA_FBpp0084396-aln   7 vllvllllsasayavalsdekeksrkkvkrslydr 41 
                             ++l+ ++ ++  + ++++d+k +  +kv  + y+ 
                ZC513.11 135 IILFFVWYFSLLLGMSNTDDKVEYSRKVVMEFYGE 169
                             56677788888888888877765555555555544 PP

  == domain 2    score: 6.2 bits;  conditional E-value: 0.033
  Pdf-PA_FBpp0084396-aln   5 tlvllvllllsasayavalsdekeksrkkvkrslydrdenqk 46 
                             ++ l+  ++ s  + +++  + k+k+++++++++    ++q 
                ZC513.11 202 ICSLIIFICFSTICFCTSQIMMKQKRQQQYMSEKTKEMNKQL 243
                             5999999*************9999999999999888776665 PP

>> AH10.3  CE43125	WBGene00007084	status:Partially_confirmed	UniProt:O02201	protein_id:CAB02687.2
   #    score  bias  c-Evalue  i-Evalue hmmfrom  hmm to    alifrom  ali to    envfrom  env to     acc
 ---   ------ ----- --------- --------- ------- -------    ------- -------    ------- -------    ----
   1 ?    8.6   0.1    0.0059       4.6      63      80 ..      13      33 ..       2      37 .. 0.78
   2 ?   -1.7   0.0       9.5   7.3e+03      70      70 ..      64      64 ..      39     103 .. 0.62

  Alignments for each domain:
  == domain 1    score: 8.6 bits;  conditional E-value: 0.0059
  Pdf-PA_FBpp0084396-aln 63 t...rarieKRNseLInslLs 80
                            t   + r++KR s LI slL+
                  AH10.3 13 TkrlSRRLNKRSSSLIASLLG 33
                            24446899************7 PP

  == domain 2    score: -1.7 bits;  conditional E-value: 9.5
  Pdf-PA_FBpp0084396-aln 70 R 70
                            R
                  AH10.3 64 R 64
                            1 PP

>> T19D2.3  CE07516	WBGene00020568	status:Confirmed	UniProt:Q22581	protein_id:CCD64661.1
   #    score  bias  c-Evalue  i-Evalue hmmfrom  hmm to    alifrom  ali to    envfrom  env to     acc
 ---   ------ ----- --------- --------- ------- -------    ------- -------    ------- -------    ----
   1 ?    8.8   0.0    0.0053       4.1       6      48 ..      42      84 ..      33     101 .. 0.90

  Alignments for each domain:
  == domain 1    score: 8.8 bits;  conditional E-value: 0.0053
  Pdf-PA_FBpp0084396-aln  6 lvllvllllsasayavalsdekeksrkkvkrslydrdenqklq 48
                            +vl+ +++   ++++ +   +++ +rk + +++ d d +++++
                 T19D2.3 42 IVLFISCFFVTKCLQCYKARQRRLRRKALGEDDDDDDDDDDVD 84
                            6899999999*******************99999999888875 PP

>> C13A10.2  CE08124	WBGene00015729	status:Confirmed	UniProt:P91043	protein_id:CCD64340.1
   #    score  bias  c-Evalue  i-Evalue hmmfrom  hmm to    alifrom  ali to    envfrom  env to     acc
 ---   ------ ----- --------- --------- ------- -------    ------- -------    ------- -------    ----
   1 ?    8.5   0.2    0.0064         5       5      81 ..       6      77 ..       1      86 [. 0.58

  Alignments for each domain:
  == domain 1    score: 8.5 bits;  conditional E-value: 0.0064
  Pdf-PA_FBpp0084396-aln  5 tlvllvllllsasayavalsdekeksrkkvkrslydrdenqklqqiaklllypeclehtrarieKRNseLInslLsL 81
                             +vll+++    sa+  +++ e     + ++r  + +   + ++q++    +  c e++    +KR  ++I+ +L L
                C13A10.2  6 FCVLLSICAT-TSALPFYSKRELA-PSLTLQRINALK---DTIDQLNDINKAMRCREKANELAAKRSKRMISPSLRL 77
                            3777754443.3333334333322.223333333333...4555555555555777777777999999999999877 PP

>> C01G8.3  CE07803	WBGene00000965	locus:dhs-1	oxidoreductase	status:Partially_confirmed	UniProt:P91013	protein_id:CCD62
   #    score  bias  c-Evalue  i-Evalue hmmfrom  hmm to    alifrom  ali to    envfrom  env to     acc
 ---   ------ ----- --------- --------- ------- -------    ------- -------    ------- -------    ----
   1 ?    7.1   0.1     0.017        13      20      74 ..     250     302 ..     236     306 .. 0.60

  Alignments for each domain:
  == domain 1    score: 7.1 bits;  conditional E-value: 0.017
  Pdf-PA_FBpp0084396-aln  20 avalsdekeksrkkvkrslydrd.enqklqqiaklllypeclehtrarieKRNseL 74 
                             +++ s ++ k++ ++ + + + + e  ++  i +  ++   le+t   ++KRN ++
                 C01G8.3 250 LAETSGNQLKNGSMYYERKEEAYnEMVEVTSIRQVWAILRHLEDT---VWKRNTQM 302
                             444444444444444444444330334555555555566667777...*****875 PP

>> F07A11.2b  CE27915	WBGene00008546	glucosamine-fructose-6-phosphate aminotransferase	status:Confirmed	UniProt:Q95QM8	p
   #    score  bias  c-Evalue  i-Evalue hmmfrom  hmm to    alifrom  ali to    envfrom  env to     acc
 ---   ------ ----- --------- --------- ------- -------    ------- -------    ------- -------    ----
   1 ?    7.6   0.0     0.013       9.7      44      82 ..     506     544 ..     501     547 .. 0.92

  Alignments for each domain:
  == domain 1    score: 7.6 bits;  conditional E-value: 0.013
  Pdf-PA_FBpp0084396-aln  44 nqklqqiaklllypeclehtrarieKRNseLInslLsLp 82 
                             ++++ qi +ll++  +l + r  ++KR  e+I +l  Lp
               F07A11.2b 506 KAYTSQILSLLMFALTLSDDRISMAKRREEIIDALNDLP 544
                             68999*****************************98887 PP

>> F07A11.2a  CE03144	WBGene00008546	glucosamine-fructose-6-phosphate aminotransferase	status:Confirmed	UniProt:Q19130	p
   #    score  bias  c-Evalue  i-Evalue hmmfrom  hmm to    alifrom  ali to    envfrom  env to     acc
 ---   ------ ----- --------- --------- ------- -------    ------- -------    ------- -------    ----
   1 ?    7.5   0.0     0.013       9.9      44      82 ..     519     557 ..     514     560 .. 0.92

  Alignments for each domain:
  == domain 1    score: 7.5 bits;  conditional E-value: 0.013
  Pdf-PA_FBpp0084396-aln  44 nqklqqiaklllypeclehtrarieKRNseLInslLsLp 82 
                             ++++ qi +ll++  +l + r  ++KR  e+I +l  Lp
               F07A11.2a 519 KAYTSQILSLLMFALTLSDDRISMAKRREEIIDALNDLP 557
                             68999*****************************98887 PP

>> C52A11.4b  CE40803	WBGene00003404	locus:mpz-1	status:Partially_confirmed	UniProt:Q7JMN5	protein_id:CAE48511.2
   #    score  bias  c-Evalue  i-Evalue hmmfrom  hmm to    alifrom  ali to    envfrom  env to     acc
 ---   ------ ----- --------- --------- ------- -------    ------- -------    ------- -------    ----
   1 ?    6.9   0.1     0.021        16      43      82 ..     449     488 ..     426     492 .. 0.58

  Alignments for each domain:
  == domain 1    score: 6.9 bits;  conditional E-value: 0.021
  Pdf-PA_FBpp0084396-aln  43 enqklqqiaklllypeclehtrarieKRNseLInslLsLp 82 
                             e      ++++++  + +  +  r  KRNs+ I s +sL 
               C52A11.4b 449 EMVRSPTVETGQSDENSVVTSVSRSSKRNSNSITSRISLK 488
                             222333355555444456666899**************95 PP

>> H43I07.1  CE21007	WBGene00019274	status:Partially_confirmed	UniProt:Q9UAZ0	protein_id:CCD68662.1
   #    score  bias  c-Evalue  i-Evalue hmmfrom  hmm to    alifrom  ali to    envfrom  env to     acc
 ---   ------ ----- --------- --------- ------- -------    ------- -------    ------- -------    ----
   1 ?    7.8   0.0     0.011       8.3      24      71 ..      92     138 ..      70     143 .. 0.78

  Alignments for each domain:
  == domain 1    score: 7.8 bits;  conditional E-value: 0.011
  Pdf-PA_FBpp0084396-aln  24 sdekeksrkkvkrslydrdenqklqqiaklllypeclehtrarieKRN 71 
                             +++     + +k ++y+ +++q+++ i++l+l  e le+  a  +KRN
                H43I07.1  92 YTKM-TTPESLKIEDYEEFKQQQERAIKELRLQVESLEQRLAAQQKRN 138
                             4443.334667778899999********************9999***9 PP

>> T06G6.12  CE34994	WBGene00011551	status:Confirmed	UniProt:Q7YWV1	protein_id:CAE17926.1
   #    score  bias  c-Evalue  i-Evalue hmmfrom  hmm to    alifrom  ali to    envfrom  env to     acc
 ---   ------ ----- --------- --------- ------- -------    ------- -------    ------- -------    ----
   1 ?    8.1   0.0    0.0083       6.4      27      61 ..      44      80 ..       1     100 [. 0.80

  Alignments for each domain:
  == domain 1    score: 8.1 bits;  conditional E-value: 0.0083
  Pdf-PA_FBpp0084396-aln 27 keksrkkvkrslydrdenqklqqiakll..lypecle 61
                             + ++k+++++l+++++ ++ +qi k    ++p+++ 
                T06G6.12 44 SSLRNKMYSQKLAGWKKPASFRQIRKRKytAFPPTFY 80
                            56789*******************8765336777654 PP

>> F22E10.3  CE03262	WBGene00004008	locus:pgp-14	p-glycoprotein (MDR)	status:Confirmed	UniProt:Q19735	protein_id:CAA9180
   #    score  bias  c-Evalue  i-Evalue hmmfrom  hmm to    alifrom  ali to    envfrom  env to     acc
 ---   ------ ----- --------- --------- ------- -------    ------- -------    ------- -------    ----
   1 ?    6.9   0.0      0.02        16       6      70 ..     918     982 ..     913     998 .. 0.78

  Alignments for each domain:
  == domain 1    score: 6.9 bits;  conditional E-value: 0.02
  Pdf-PA_FBpp0084396-aln   6 lvllvllllsasayavalsdekeksrkkvkrslydrdenqklqqiakll.lypeclehtrarieKR 70 
                             l+ll ++++ + ay ++l + ++ ++ ++ r   +  en k+ q+ + + l+ + ++ +  + +KR
                F22E10.3 918 LILLLAFVMIGLAYKISLMNVEQIQNDDAGRIAIEIIENVKTIQLLTRCeLFFDHYQTS-SKQQKR 982
                             678999***************99999999999999999988877777775777777766.555555 PP

>> F09B9.4  CE37344	WBGene00008603	status:Confirmed	UniProt:Q7JMH3	protein_id:CAB01718.3
   #    score  bias  c-Evalue  i-Evalue hmmfrom  hmm to    alifrom  ali to    envfrom  env to     acc
 ---   ------ ----- --------- --------- ------- -------    ------- -------    ------- -------    ----
   1 ?    6.3   0.0      0.03        23       8      45 ..       6      43 ..       1      51 [. 0.51
   2 ?   -1.0   0.1       5.8   4.5e+03      44      46 ..      76      78 ..      49     101 .. 0.56
   3 ?    3.6   0.2      0.22   1.7e+02      21      57 ..     108     143 ..      96     165 .. 0.67

  Alignments for each domain:
  == domain 1    score: 6.3 bits;  conditional E-value: 0.03
  Pdf-PA_FBpp0084396-aln  8 llvllllsasayavalsdekeksrkkvk..rslydrdenq 45
                            l  l+l  a +++v++sd+ + +rkk k  + + d d+n+
                 F09B9.4  6 L--LVLFLATSLLVSMSDAGKDRRKKQKqkERQEDDDNND 43
                            3..4445556666666666444444444004444444444 PP

  == domain 2    score: -1.0 bits;  conditional E-value: 5.8
  Pdf-PA_FBpp0084396-aln 44 nqk 46
                            +++
                 F09B9.4 76 DDE 78
                            332 PP

  == domain 3    score: 3.6 bits;  conditional E-value: 0.22
  Pdf-PA_FBpp0084396-aln  21 valsdekeksrkkvkrslydrdenqklqqiaklllyp 57 
                             +++s+e +++++++++  ++ d ++k++q+ + ++++
                 F09B9.4 108 LFSSEESKEEENEIIKAEKELD-EEKVDQFRQSRVLR 143
                             3344444555566777777777.88999999888665 PP

>> F28E10.1e  CE44194	WBGene00017900	status:Confirmed	UniProt:D0VWM0	protein_id:CCD69726.1
   #    score  bias  c-Evalue  i-Evalue hmmfrom  hmm to    alifrom  ali to    envfrom  env to     acc
 ---   ------ ----- --------- --------- ------- -------    ------- -------    ------- -------    ----
   1 ?    7.3   0.2     0.016        12       7      59 ..       8      58 ..       1      86 [. 0.71
   2 ?   -0.6   0.0       4.4   3.4e+03      28      42 ..      79      93 ..      61     103 .. 0.58

  Alignments for each domain:
  == domain 1    score: 7.3 bits;  conditional E-value: 0.016
  Pdf-PA_FBpp0084396-aln  7 vllvllllsasayavalsdekeksrkkvkrslydrdenqklqqiaklllypec 59
                            +++++++ ++s  a+a +++  +++ ++++++ dr+ ++   +++   +  ++
               F28E10.1e  8 PIFSSFIRRSSNHAAAQNNA--NRNTQYIETSLDRQIDAGRSEVQDIKSQLQK 58
                            45666666666666655555..77889********999988888777655555 PP

  == domain 2    score: -0.6 bits;  conditional E-value: 4.4
  Pdf-PA_FBpp0084396-aln 28 eksrkkvkrslydrd 42
                            + +++++ r+l++rd
               F28E10.1e 79 RRENEQLRRELAERD 93
                            333444444444443 PP

>> ZK75.1  CE02100	WBGene00002087	locus:ins-4	ins family	status:Confirmed	UniProt:Q09626	protein_id:CCD61234.1
   #    score  bias  c-Evalue  i-Evalue hmmfrom  hmm to    alifrom  ali to    envfrom  env to     acc
 ---   ------ ----- --------- --------- ------- -------    ------- -------    ------- -------    ----
   1 ?    6.9   0.0      0.02        15       4      38 ..       5      37 ..       1      55 [. 0.67

  Alignments for each domain:
  == domain 1    score: 6.9 bits;  conditional E-value: 0.02
  Pdf-PA_FBpp0084396-aln  4 vtlvllvllllsasayavalsdekeksrkkvkrsl 38
                            +t  ll++lllsas+ ++++ + k  +   + +  
                  ZK75.1  5 FTYFLLSALLLSASCRQPSMDTSKADR--ILREIE 37
                            45899************9998875443..333333 PP

>> F10D7.1  CE39911	WBGene00017338	status:Partially_confirmed	UniProt:Q19295	protein_id:CCD67836.1
   #    score  bias  c-Evalue  i-Evalue hmmfrom  hmm to    alifrom  ali to    envfrom  env to     acc
 ---   ------ ----- --------- --------- ------- -------    ------- -------    ------- -------    ----
   1 ?    4.6   0.0      0.11        82       3      47 ..     184     228 ..     182     246 .. 0.84
   2 ?    0.7   0.1       1.8   1.4e+03      33      84 ..     465     509 ..     429     513 .. 0.55

  Alignments for each domain:
  == domain 1    score: 4.6 bits;  conditional E-value: 0.11
  Pdf-PA_FBpp0084396-aln   3 svtlvllvllllsasayavalsdekeksrkkvkrslydrdenqkl 47 
                             s +++ ++ +++ +  y+    + ++ sr  + +++++r +n kl
                 F10D7.1 184 SLVCPFIFFIFMLSFLYMHIVIHMRKISRDPLLNNKNNRRNNRKL 228
                             678999999999999999999999999999999999999988876 PP

  == domain 2    score: 0.7 bits;  conditional E-value: 1.8
  Pdf-PA_FBpp0084396-aln  33 kvkrslydrdenqklqqiaklllypeclehtrarieKRNseLInslLsLpKd 84 
                             ++k   + +++  + + i++ +l  e+  ++         +LI+s +s p +
                 F10D7.1 465 EAKDFMKKSQNTSNSDSINNSTLSSEDADDS-------STDLISSVVSVPPE 509
                             3333333333333334444444444444444.......66888888887765 PP

>> F21C3.5  CE05680	WBGene00009004	locus:pfd-6	Mouse KE2 protein like	status:Confirmed	UniProt:P52554	protein_id:CAA9580
   #    score  bias  c-Evalue  i-Evalue hmmfrom  hmm to    alifrom  ali to    envfrom  env to     acc
 ---   ------ ----- --------- --------- ------- -------    ------- -------    ------- -------    ----
   1 ?    6.8   0.1     0.022        17      29      70 ..      38      77 ..       5      85 .. 0.72
   2 ?   -1.5   0.0       8.3   6.4e+03      26      28 ..     100     102 ..      78     123 .. 0.52

  Alignments for each domain:
  == domain 1    score: 6.8 bits;  conditional E-value: 0.022
  Pdf-PA_FBpp0084396-aln 29 ksrkkvkrslydrdenqklqqiaklllypeclehtrarieKR 70
                            +++ k++ +l ++  + k+ ++  ++l++++le++r  +eKR
                 F21C3.5 38 SKNVKAELDLMES--DSKVYKLIGAVLVRQDLEEARSTVEKR 77
                            2333344444444..4666678888999*************9 PP

  == domain 2    score: -1.5 bits;  conditional E-value: 8.3
  Pdf-PA_FBpp0084396-aln  26 eke 28 
                              ++
                 F21C3.5 100 TEQ 102
                             222 PP

>> F59C6.16  CE42785	WBGene00077764	status:Confirmed	UniProt:B3WFW3	protein_id:CAQ76484.1
   #    score  bias  c-Evalue  i-Evalue hmmfrom  hmm to    alifrom  ali to    envfrom  env to     acc
 ---   ------ ----- --------- --------- ------- -------    ------- -------    ------- -------    ----
   1 ?    7.7   0.0     0.012       8.9       7      42 ..       3      38 ..       1      49 [. 0.69

  Alignments for each domain:
  == domain 1    score: 7.7 bits;  conditional E-value: 0.012
  Pdf-PA_FBpp0084396-aln  7 vllvllllsasayavalsdekeksrkkvkrslydrd 42
                            +ll ll+l++ ayav++++e+++s+ ++k  +  r+
                F59C6.16  3 ILLILLILFSFAYAVSAEEEQHHSEGHAKMVDILRF 38
                            467789999999999999998777655555444444 PP

>> Y37D8A.22  CE31831	WBGene00012559	locus:epg-3	status:Confirmed	UniProt:Q9XWU8	protein_id:CAA21543.2
   #    score  bias  c-Evalue  i-Evalue hmmfrom  hmm to    alifrom  ali to    envfrom  env to     acc
 ---   ------ ----- --------- --------- ------- -------    ------- -------    ------- -------    ----
   1 ?    1.2   0.0       1.2   9.3e+02      14      56 ..     219     262 ..     215     271 .. 0.70
   2 ?    3.7   0.0       0.2   1.6e+02       8      52 ..     395     439 ..     384     450 .. 0.72

  Alignments for each domain:
  == domain 1    score: 1.2 bits;  conditional E-value: 1.2
  Pdf-PA_FBpp0084396-aln  14 lsasayavalsdekeksr.kkvkrslydrdenqklqqiakllly 56 
                              +a+  + + +d++e+++ +++++ ++++d++qkl  ++++ + 
               Y37D8A.22 219 ARAARISGQEPDDEEYREfLELMNADKESDADQKLSIVERAKSW 262
                             555555555566666554378999**********9988887755 PP

  == domain 2    score: 3.7 bits;  conditional E-value: 0.2
  Pdf-PA_FBpp0084396-aln   8 llvllllsasayavalsdekeksrkkvkrslydrdenqklqqiak 52 
                              l+++   a+ y   l ++k+ ++k+++ + ++++e+++++ +++
               Y37D8A.22 395 FLSIVNSLAKDYHKRLWERKRRQNKDLIDEENQSFEEEEEEAVTP 439
                             333444456778888889999999999999999999999988876 PP

>> B0563.10  CE42436	WBGene00077673	status:Confirmed	UniProt:B1Q234	protein_id:CCD62258.1
   #    score  bias  c-Evalue  i-Evalue hmmfrom  hmm to    alifrom  ali to    envfrom  env to     acc
 ---   ------ ----- --------- --------- ------- -------    ------- -------    ------- -------    ----
   1 ?    7.7   0.0     0.012         9       6      58 ..       7      57 ..       1      85 [. 0.59

  Alignments for each domain:
  == domain 1    score: 7.7 bits;  conditional E-value: 0.012
  Pdf-PA_FBpp0084396-aln  6 lvllvllllsasayavalsdekeksrkkvkrslydrdenqklqqiaklllype 58
                             +ll+++++s  a +  ++++    r+++ +  y+ +     qqi++ +++++
                B0563.10  7 FLLLFVCFISIHAQQQWSPQQLAAYRQQYYNWWYNQQ--RMQQQIQSVQAIQQ 57
                            4555566666666666666665555555544444443..23456777765554 PP

>> R06A4.7  CE28067	WBGene00003220	locus:mes-2	SET domain	status:Confirmed	UniProt:O17514	protein_id:CAB05589.2
   #    score  bias  c-Evalue  i-Evalue hmmfrom  hmm to    alifrom  ali to    envfrom  env to     acc
 ---   ------ ----- --------- --------- ------- -------    ------- -------    ------- -------    ----
   1 ?    4.9   0.0     0.084        65      54      90 .]     312     351 ..     294     351 .. 0.81
   2 ?   -1.1   0.3       6.1   4.7e+03      49      60 ..     470     485 ..     433     521 .. 0.42

  Alignments for each domain:
  == domain 1    score: 4.9 bits;  conditional E-value: 0.084
  Pdf-PA_FBpp0084396-aln  54 llypecleht...rarieKRNseLInslLsLpKdMndAGk 90 
                             +l+  c +h      +ie  N+e+ n++L Lp +  + Gk
                 R06A4.7 312 CLAYTCAIHGfkaEIPIEFPNGEFYNAMLPLPNNPENDGK 351
                             44555555557777899999**************998887 PP

  == domain 2    score: -1.1 bits;  conditional E-value: 6.1
  Pdf-PA_FBpp0084396-aln  49 qiaklllypec....l 60 
                             ++ + +l +e+    l
                 R06A4.7 470 NFRRNQLSQEKakrkL 485
                             3333322222222222 PP

>> C52A11.4g  CE40806	WBGene00003404	locus:mpz-1	status:Partially_confirmed	UniProt:A8WGY0	protein_id:CAP16289.1
   #    score  bias  c-Evalue  i-Evalue hmmfrom  hmm to    alifrom  ali to    envfrom  env to     acc
 ---   ------ ----- --------- --------- ------- -------    ------- -------    ------- -------    ----
   1 ?    5.3   0.1     0.063        49      44      82 ..     241     279 ..     217     283 .. 0.58

  Alignments for each domain:
  == domain 1    score: 5.3 bits;  conditional E-value: 0.063
  Pdf-PA_FBpp0084396-aln  44 nqklqqiaklllypeclehtrarieKRNseLInslLsLp 82 
                                   ++++++  + +  +  r  KRNs+ I s +sL 
               C52A11.4g 241 MVRSPTVETGQSDENSVVTSVSRSSKRNSNSITSRISLK 279
                             22333345555444456666899**************95 PP

>> C52A11.4e  CE40837	WBGene00003404	locus:mpz-1	status:Partially_confirmed	UniProt:A4LBC5	protein_id:CAM82812.2
   #    score  bias  c-Evalue  i-Evalue hmmfrom  hmm to    alifrom  ali to    envfrom  env to     acc
 ---   ------ ----- --------- --------- ------- -------    ------- -------    ------- -------    ----
   1 ?    5.3   0.1     0.063        49      44      82 ..     241     279 ..     217     283 .. 0.58

  Alignments for each domain:
  == domain 1    score: 5.3 bits;  conditional E-value: 0.063
  Pdf-PA_FBpp0084396-aln  44 nqklqqiaklllypeclehtrarieKRNseLInslLsLp 82 
                                   ++++++  + +  +  r  KRNs+ I s +sL 
               C52A11.4e 241 MVRSPTVETGQSDENSVVTSVSRSSKRNSNSITSRISLK 279
                             22333345555444456666899**************95 PP

>> C52A11.4c  CE40835	WBGene00003404	locus:mpz-1	status:Partially_confirmed	UniProt:Q09EF4	protein_id:CAL44970.3
   #    score  bias  c-Evalue  i-Evalue hmmfrom  hmm to    alifrom  ali to    envfrom  env to     acc
 ---   ------ ----- --------- --------- ------- -------    ------- -------    ------- -------    ----
   1 ?    5.3   0.1     0.064        49      44      82 ..     259     297 ..     235     301 .. 0.58

  Alignments for each domain:
  == domain 1    score: 5.3 bits;  conditional E-value: 0.064
  Pdf-PA_FBpp0084396-aln  44 nqklqqiaklllypeclehtrarieKRNseLInslLsLp 82 
                                   ++++++  + +  +  r  KRNs+ I s +sL 
               C52A11.4c 259 MVRSPTVETGQSDENSVVTSVSRSSKRNSNSITSRISLK 297
                             22333345555444456666899**************95 PP

>> C52A11.4a  CE40834	WBGene00003404	locus:mpz-1	lethal(1) discs large-1 tumor suppressor protein-like repeats	status:Pa
   #    score  bias  c-Evalue  i-Evalue hmmfrom  hmm to    alifrom  ali to    envfrom  env to     acc
 ---   ------ ----- --------- --------- ------- -------    ------- -------    ------- -------    ----
   1 ?    5.2   0.1      0.07        54      44      82 ..     450     488 ..     426     492 .. 0.58

  Alignments for each domain:
  == domain 1    score: 5.2 bits;  conditional E-value: 0.07
  Pdf-PA_FBpp0084396-aln  44 nqklqqiaklllypeclehtrarieKRNseLInslLsLp 82 
                                   ++++++  + +  +  r  KRNs+ I s +sL 
               C52A11.4a 450 MVRSPTVETGQSDENSVVTSVSRSSKRNSNSITSRISLK 488
                             22333345555444456666899**************95 PP


Internal pipeline statistics summary:
-------------------------------------
Query model(s):                            1  (90 nodes)
Target sequences:                      25547  (11210993 residues)
Passed MSV filter:                     25547  (1); expected 25547.0 (1)
Passed bias filter:                    25547  (1); expected 25547.0 (1)
Passed Vit filter:                     25547  (1); expected 25547.0 (1)
Passed Fwd filter:                     25547  (1); expected 25547.0 (1)
Initial search space (Z):              25547  [actual number of targets]
Domain search space  (domZ):              33  [number of targets reported over threshold]
# CPU time: 39.99u 0.02s 00:00:40.01 Elapsed: 00:00:10.96
# Mc/sec: 92.06
//
