# Supplementary material for: Potential Conservation of Circadian Clock Proteins in the phylum Nematoda as Revealed by Bioinformatic Searches
Source: PLoS One. 2014 Nov 14;9(11):e112871. doi: 10.1371/journal.pone.0112871 (PMC4232591; doi:10.1371/journal.pone.0112871)
Supplement: File S1 — HMM profiles used in this work and HMMsearch results. (ZIP) [file pone.0112871.s007.zip › HMMs-CE/Artropodos/norpA-PA(phospholipase_C)_FBpp0070619-aln.res]

# hmmsearch :: search profile(s) against a sequence database
# HMMER 3.0 (March 2010); http://hmmer.org/
# Copyright (C) 2010 Howard Hughes Medical Institute.
# Freely distributed under the GNU General Public License (GPLv3).
# - - - - - - - - - - - - - - - - - - - - - - - - - - - - - - - - - - - -
# query HMM file:                  norpA-PA(phospholipase_C)_FBpp0070619-aln.hmm
# target sequence database:        ../../../ProteomasGus/wormpep229
# Max sensitivity mode:            on [all heuristic filters off]
# - - - - - - - - - - - - - - - - - - - - - - - - - - - - - - - - - - - -

Query:       norpA-PA(phospholipase_C)_FBpp0070619-aln  [M=1088]
Scores for complete sequences (score includes all domains):
   --- full sequence ---   --- best 1 domain ---    -#dom-
    E-value  score  bias    E-value  score  bias    exp  N  Sequence    Description
    ------- ------ -----    ------- ------ -----   ---- --  --------    -----------
          0 1321.7  33.4   3.4e-188  628.2   0.3    4.1  4  B0348.4a    CE30588	WBGene00001177	locus:egl-8	phospholipase
          0 1308.4  33.2   3.9e-184  614.8   0.2    4.1  4  B0348.4b    CE30589	WBGene00001177	locus:egl-8	status:Confir
   1.5e-187  626.1   2.9   3.1e-142  476.0   1.0    2.0  2  B0348.4c    CE36909	WBGene00001177	locus:egl-8	status:Confir
   9.7e-123  411.5   7.4    2.5e-72  244.6   0.3    3.1  3  F31B12.1d   CE42555	WBGene00004036	locus:plc-1	status:Confir
   9.8e-123  411.5   7.4    2.5e-72  244.6   0.3    3.1  3  F31B12.1e   CE42678	WBGene00004036	locus:plc-1	status:Confir
   9.8e-123  411.5   7.4    2.5e-72  244.6   0.3    3.1  3  F31B12.1b   CE31494	WBGene00004036	locus:plc-1	status:Confir
     1e-122  411.4   7.4    2.6e-72  244.5   0.3    3.1  3  F31B12.1c   CE31495	WBGene00004036	locus:plc-1	phosphoinosit
     1e-122  411.4   7.4    2.5e-72  244.6   0.3    3.1  3  F31B12.1f   CE42647	WBGene00004036	locus:plc-1	status:Partia
   1.1e-122  411.4   7.4    2.6e-72  244.5   0.3    3.1  3  F31B12.1a   CE28227	WBGene00004036	locus:plc-1	phosphoinosit
   8.6e-120  401.7   3.1    2.2e-59  201.7   0.5    2.4  3  T01E8.3     CE42905	WBGene00004038	locus:plc-3	1-phosphatidy
     2e-112  377.4   7.5   4.1e-112  376.3   5.2    1.4  1  Y75B12B.6   CE20375	WBGene00004037	locus:plc-2	Phosphatidyli
    3.2e-85  287.3   0.0      3e-53  181.4   0.0    2.2  2  R05G6.8     CE07421	WBGene00004039	locus:plc-4	phospholipase
    5.5e-80  269.9   0.2    3.1e-45  154.9   0.0    2.1  2  K10F12.3b   CE31037	WBGene00004045	locus:pll-1	phospholipase
    5.6e-80  269.9   0.2    3.1e-45  154.8   0.0    2.1  2  K10F12.3a   CE31036	WBGene00004045	locus:pll-1	phospholipase
  ------ inclusion threshold ------
      0.032   12.4   2.9       0.73    7.9   0.0    2.6  3  F31E8.2b    CE28229	WBGene00004921	locus:snt-1	status:Confir
      0.095   10.9   0.7       0.12   10.5   0.5    1.1  1  T06G6.6b    CE41260	WBGene00011548	status:Confirmed	UniProt:
       0.12   10.5   0.7       0.16   10.1   0.5    1.1  1  T06G6.6a    CE37143	WBGene00011548	status:Confirmed	UniProt:
       0.16   10.1   9.6       0.19    9.8   6.6    1.0  1  F21G4.4     CE09550	WBGene00009025	locus:phf-34	status:Confi
       0.24    9.5   1.0       0.32    9.1   0.7    1.1  1  F26F4.6     CE29290	WBGene00017828	status:Confirmed	UniProt:
       0.31    9.1   2.1       0.38    8.9   1.5    1.1  1  Y105E8A.8   CE29846	WBGene00013669	status:Partially_confirme
       0.55    8.3   3.4       0.79    7.8   2.4    1.1  1  C06E7.2     CE33516	WBGene00015539	status:Confirmed	UniProt:
       0.66    8.1   3.2        8.7    4.4   2.7    1.9  2  K07A1.8     CE11854	WBGene00002070	locus:ile-1	P58 protein l
       0.93    7.6   6.8        1.2    7.2   4.7    1.1  1  C38D4.7     CE00920	WBGene00008007	status:Confirmed	UniProt:
       0.98    7.5   1.0        1.4    7.0   0.7    1.2  1  Y34D9A.7    CE34397	WBGene00021332	status:Partially_confirme
       0.99    7.5   4.0        1.7    6.7   2.8    1.3  1  M162.7      CE46639	WBGene00010933	status:Partially_confirme
          1    7.4   1.2        1.9    6.6   0.8    1.5  1  F58G6.6a    CE25923	WBGene00000953	locus:del-2	status:Partia
        1.1    7.3   0.0        1.5    6.9   0.0    1.0  1  C52A10.1    CE29233	WBGene00016862	carboxylesterase	status:C
        1.1    7.3  11.8        1.5    6.9   8.2    1.1  1  Y53G8AR.5   CE35106	WBGene00021812	status:Confirmed	UniProt:
        1.1    7.3   0.1        1.7    6.7   0.1    1.2  1  F54E2.1     CE30806	WBGene00018823	status:Confirmed	UniProt:
        1.3    7.2   0.1        1.7    6.7   0.0    1.1  1  F58E10.3a   CE18785	WBGene00010260	ATP-dependent helicase (D
        1.4    7.0   3.7        1.6    6.8   2.6    1.0  1  T07A9.14    CE40120	WBGene00044789	status:Partially_confirme
        1.5    6.9   7.5        1.5    6.9   5.2    1.1  1  F07F6.2     CE35272	WBGene00017216	status:Partially_confirme
        1.5    6.9   5.0        1.6    6.8   3.5    1.1  1  C29A12.1    CE05326	WBGene00007797	status:Partially_confirme
        1.5    6.9  13.1        1.7    6.7   9.1    1.1  1  C29F9.4     CE39229	WBGene00016219	status:Partially_confirme
        1.6    6.8   6.7        1.9    6.5   4.6    1.1  1  D1081.9     CE23619	WBGene00008387	status:Partially_confirme
        1.8    6.7   1.2        1.5    6.9   0.9    1.0  1  T24H7.8     CE46182	WBGene00206412	status:Confirmed	protein_
          2    6.5   5.5        2.1    6.4   3.8    1.2  1  C06A5.2     CE07949	WBGene00015500	status:Confirmed	UniProt:
          2    6.5   1.1        2.5    6.1   0.8    1.0  1  Y73F8A.6    CE25600	WBGene00000370	locus:ccg-1	status:Confir
          2    6.5   2.4        2.7    6.0   1.6    1.1  1  H06H21.3    CE17962	WBGene00019162	locus:eif-1.A	translation
        2.3    6.3   7.1        3.7    5.6   4.8    1.4  1  F48F7.2     CE37520	WBGene00006372	locus:syx-2	syntaxin like
        2.4    6.2   3.7        2.7    6.1   2.6    1.0  1  F23F12.9a   CE01256	WBGene00017755	locus:zip-8	status:Confir
        2.9    5.9   6.0        3.7    5.6   4.2    1.1  1  Y38C1AB.3   CE18182	WBGene00021405	status:Predicted	UniProt:
        2.9    5.9   6.0        3.7    5.6   4.2    1.1  1  Y38C1AB.7   CE18182	WBGene00021409	status:Predicted	UniProt:
        2.9    5.9  10.0        4.9    5.2   6.9    1.2  1  Y38C9A.1    CE31104	WBGene00021411	status:Partially_confirme
          3    5.9   5.4        3.5    5.7   3.7    1.0  1  K10B3.9     CE07372	WBGene00003124	locus:mai-1	status:Confir
          4    5.5   0.0        6.9    4.7   0.0    1.3  1  F31A3.5     CE35513	WBGene00017939	status:Partially_confirme
          4    5.5   7.0        6.2    4.9   4.9    1.3  1  C01F1.1     CE06742	WBGene00015296	dna binding protein	statu
        4.2    5.4   3.7        5.5    5.0   2.6    1.2  1  Y57G11C.14  CE14952	WBGene00013310	status:Partially_confirme
        4.2    5.4   0.1        4.5    5.3   0.1    1.0  1  T28F4.5     CE06527	WBGene00012140	status:Confirmed	UniProt:
        4.3    5.4   0.9        5.8    4.9   0.6    1.1  1  T23G11.4    CE14098	WBGene00011969	status:Confirmed	UniProt:
        4.3    5.4   3.8        6.4    4.8   2.6    1.2  1  K02B12.8a   CE34201	WBGene00006976	locus:zhp-3	status:Confir
        4.4    5.3   3.4        5.4    5.0   2.3    1.0  1  F56D6.12    CE38831	WBGene00044474	status:Predicted	UniProt:
        4.6    5.3   0.3        9.2    4.3   0.2    1.4  1  C17H11.2    CE27703	WBGene00015922	status:Partially_confirme
        4.8    5.2   4.7        6.3    4.8   3.2    1.0  1  T05B9.1     CE02310	WBGene00011464	status:Confirmed	UniProt:
        5.2    5.1   0.0        6.9    4.7   0.0    1.1  1  E02C12.6    CE34289	WBGene00017092	status:Partially_confirme
        5.3    5.1   0.5        6.3    4.8   0.4    1.1  1  Y7A5A.8     CE21333	WBGene00012414	status:Partially_confirme
        5.4    5.1   3.0        6.1    4.9   2.1    1.0  1  T11B7.2b    CE44676	WBGene00011707	status:Confirmed	UniProt:
        5.4    5.1   1.1        5.6    5.0   0.8    1.1  1  F31B9.3     CE43239	WBGene00009280	status:Confirmed	UniProt:
        5.5    5.0   6.8        5.7    5.0   4.7    1.1  1  T20F10.2c   CE40125	WBGene00011864	status:Confirmed	UniProt:
        5.6    5.0   0.5        6.8    4.7   0.3    1.0  1  Y38F2AR.13  CE41719	WBGene00021431	status:Partially_confirme
        5.7    5.0   7.7        6.5    4.8   5.3    1.0  1  M176.5      CE28947	WBGene00010944	status:Confirmed	UniProt:
        5.9    4.9   4.1        6.9    4.7   2.9    1.1  1  C34E10.11   CE29031	WBGene00016412	locus:mrps-26	status:Part
        5.9    4.9   3.7        6.1    4.9   2.6    1.0  1  C16C8.12    CE34693	WBGene00015850	status:Confirmed	UniProt:
          6    4.9   1.5        7.2    4.6   1.1    1.1  1  Y95D11A.3   CE46119	WBGene00045434	status:Partially_confirme
        6.2    4.8   2.0        6.5    4.8   1.4    1.0  1  Y80D3A.2c   CE45156	WBGene00001258	locus:emb-4	status:Confir
        6.4    4.8   0.5        8.8    4.3   0.3    1.1  1  F52D2.7     CE23758	WBGene00018689	status:Confirmed	UniProt:
        6.6    4.8   5.7        8.4    4.4   4.0    1.1  1  F56A6.4     CE45820	WBGene00018923	status:Confirmed	UniProt:
        6.6    4.8   6.8          6    4.9   4.7    1.0  1  T25G3.1     CE34378	WBGene00012029	status:Confirmed	UniProt:
        6.6    4.8   3.0        7.7    4.5   2.0    1.0  1  T11B7.2a    CE03648	WBGene00011707	status:Confirmed	UniProt:
        6.7    4.7  14.0        7.9    4.5   9.7    1.1  1  F53G2.7     CE31957	WBGene00018769	locus:mnat-1	status:Confi
        6.9    4.7   0.4        8.9    4.3   0.3    1.1  1  T28F4.6     CE37559	WBGene00012141	status:Partially_confirme
        7.1    4.7   4.4         10    4.1   3.1    1.2  1  K02B12.8b   CE43850	WBGene00006976	locus:zhp-3	status:Confir
        7.1    4.6   0.1        7.7    4.5   0.1    1.0  1  T07G12.1c   CE13387	WBGene00000288	locus:cal-4	calmodulin	st
        7.3    4.6   0.5        8.9    4.3   0.3    1.0  1  T04F3.2     CE06357	WBGene00011437	thyroglobulin and EF hand
        7.4    4.6   0.0         11    4.1   0.0    1.2  1  F42G9.7     CE37915	WBGene00004922	locus:snt-2	Synaptotagmin
        7.6    4.6   2.0        7.2    4.6   1.4    1.1  1  B0379.2     CE07725	WBGene00007156	status:Confirmed	UniProt:
        7.6    4.6   0.0        9.6    4.2   0.0    1.0  1  Y38A8.2     CE07571	WBGene00003949	locus:pbs-3	Peptidase	sta
        7.9    4.5   7.2         11    4.0   5.0    1.1  1  C12C8.1     CE08110	WBGene00002026	locus:hsp-70	heat shock p
        8.1    4.5   6.6        9.8    4.2   4.6    1.0  1  F54B11.6    CE05930	WBGene00000262	locus:bra-1	status:Partia
        8.1    4.5   0.1         15    3.6   0.0    1.3  1  K02F3.12a   CE33668	WBGene00019334	status:Partially_confirme
        8.1    4.5   9.5        9.4    4.3   6.6    1.0  1  T01H3.5     CE35755	WBGene00011351	status:Confirmed	UniProt:
        8.1    4.5  10.1         11    4.1   7.0    1.1  1  Y47G6A.13   CE22097	WBGene00021639	protein kinase	status:Par
        8.1    4.5   0.1         14    3.7   0.0    1.2  1  K02F3.12b   CE38084	WBGene00019334	status:Confirmed	UniProt:
        8.8    4.4   4.8        9.4    4.3   3.3    1.0  1  T11B7.2c    CE44542	WBGene00011707	status:Confirmed	UniProt:
        9.1    4.3   1.4        9.3    4.3   1.0    1.1  1  F57H12.3    CE17124	WBGene00003879	locus:ora-1	status:Confir
        9.2    4.3   4.9        4.4    5.4   1.7    1.4  1  F58G6.6b    CE44598	WBGene00000953	locus:del-2	status:Partia
        9.2    4.3   5.1         10    4.1   0.0    2.0  2  C14A6.6     CE18497	WBGene00007570	status:Partially_confirme
        9.2    4.3   1.0         11    4.0   0.7    1.1  1  T09B4.10    CE29991	WBGene00000500	locus:chn-1	status:Confir
        9.2    4.3   2.6         10    4.1   1.8    1.0  1  T08A9.13    CE38867	WBGene00044442	status:Partially_confirme
        9.3    4.3   3.5         44    2.0   2.5    1.8  2  Y110A7A.16  CE28103	WBGene00022463	locus:elpc-1	status:Parti
        9.4    4.3   7.6         13    3.8   5.3    1.1  1  F38H4.4     CE10064	WBGene00009548	protein tyrosine phosphat
        9.5    4.2   9.3         11    4.1   6.5    1.0  1  Y119D3B.12b CE27239	WBGene00022489	status:Confirmed	UniProt:
        9.6    4.2   0.0         13    3.8   0.0    1.1  1  ZK355.7     CE38764	WBGene00044369	status:Predicted	UniProt:
        9.7    4.2   6.3         11    4.0   4.3    1.1  1  Y50E8A.10   CE22317	WBGene00013053	status:Partially_confirme
        9.8    4.2   0.1         11    4.0   0.1    1.1  1  T07G12.1b   CE43912	WBGene00000288	locus:cal-4	status:Confir
        9.9    4.2   7.4         13    3.8   5.1    1.1  1  D1005.3     CE06999	WBGene00016997	locus:cebp-1	status:Parti
         10    4.2   0.6         11    4.1   0.4    1.0  1  C52E4.3     CE08945	WBGene00004917	locus:snr-4	small nuclear


Domain annotation for each sequence (and alignments):
>> B0348.4a  CE30588	WBGene00001177	locus:egl-8	phospholipase	status:Confirmed	UniProt:Q95X30	protein_id:CCD61782.1
   #    score  bias  c-Evalue  i-Evalue hmmfrom  hmm to    alifrom  ali to    envfrom  env to     acc
 ---   ------ ----- --------- --------- ------- -------    ------- -------    ------- -------    ----
   1 !  148.3   0.0   1.1e-45   2.9e-43       1     211 [.       1     214 [.       1     231 [. 0.90
   2 !  473.8   0.2  5.8e-144  1.5e-141     200     514 ..     228     545 ..     217     577 .. 0.88
   3 !  628.2   0.3  1.3e-190  3.4e-188     518     928 ..     735    1190 ..     699    1198 .. 0.93
   4 !   80.0  13.1   4.8e-25   1.3e-22     918    1071 ..    1249    1402 ..    1241    1417 .. 0.93

  Alignments for each domain:
  == domain 1    score: 148.3 bits;  conditional E-value: 1.1e-45
  norpA-PA(phospholipase_C)_FBpp0070619-aln   1 mtkkfefnwqipvpealltgcvfdrwseekdntelelnalfkvdeygffiywksegkdgdvielcqvs 68 
                                                m+k f+fnw+  +  +ll+g+vfdr+ +e+    lelna  ++de gff+ w  egkd  v+++ q+ 
                                   B0348.4a   1 MAKEFQFNWKPTIIPELLHGSVFDRYDDEST--CLELNAQVRIDENGFFLRWLIEGKDAVVLDMGQIW 66 
                                                89************************99875..899999***************************** PP

  norpA-PA(phospholipase_C)_FBpp0070619-aln  69 diragglpkdlklldklvkkhg.eeleekslticsgtdyininyqhvvcpdaataklwqdglraithn 135
                                                + r+gglpkd +++ +l ++   e++ e+++ i  g d +n++   +v    + ak+ + g+ +i   
                                   B0348.4a  67 EARTGGLPKDGRIMFELEQRGAsETIAERTIWITHGQDLVNVQSFFLVAESVELAKTCRAGINDILKS 134
                                                *****************99965269******************************************* PP

  norpA-PA(phospholipase_C)_FBpp0070619-aln 136 vkannvcpltalkkhwmrlvllvdkkGkvpvkvvartfasgkteklvyqclsdlglpsgknd...vie 200
                                                 ++  vcp+t+l+k+++ l++ v+++ k+p+k +++tf+sgk ek+v++cl+dlgl  +k     vi+
                                   B0348.4a 135 SRIRHVCPTTQLMKYHTWLTMNVNERRKIPIKLIIKTFSSGKPEKMVQKCLNDLGLGGDKYTparVIN 202
                                                **********************************************************9964222555 PP

  norpA-PA(phospholipase_C)_FBpp0070619-aln 201 ked.ftfdkfya 211
                                                ++   +f +fy+
                                   B0348.4a 203 RSMgKKFRNFYK 214
                                                543134555554 PP

  == domain 2    score: 473.8 bits;  conditional E-value: 5.8e-144
  norpA-PA(phospholipase_C)_FBpp0070619-aln 200 ekedftfdkfyalyhkicprndieelfrsitqGkadaisldqlveflnekqrdPrlneilyPlydekr 267
                                                + + +tf+kf  ly+kicpr++++elf  ++ G++++++ ++l++flne qrdPrlneil+P++d +r
                                   B0348.4a 228 DVDILTFEKFQRLYNKICPRTEVQELFVKLS-GQKEYLTKERLINFLNEEQRDPRLNEILFPFFDSQR 294
                                                55678************************97.66678******************************* PP

  norpA-PA(phospholipase_C)_FBpp0070619-aln 268 akeiikdyeqneeaknakqltkdGlirylmsdenapvfldrldlymdmdqPlahyyinsshntylsGr 335
                                                   ++k++e++ + +++ +++ dG++r+lmsden+pvfldr++++mdmdqPl+hyyinsshntyl+Gr
                                   B0348.4a 295 IVALLKKHENDIKYQEDGKMSGDGFLRFLMSDENPPVFLDRIEMFMDMDQPLCHYYINSSHNTYLTGR 362
                                                ******************************************************************** PP

  norpA-PA(phospholipase_C)_FBpp0070619-aln 336 qigGkssvelyrqvllaGcrcveldcwdGkgede.ePiithGkamctdilfkdvieairdtafvtsdy 402
                                                q+gGkss e+yrqvll+Gcrc+eldcwdG ge+  ePiithGkamctd+ fkdv+  irdtaf  sd+
                                   B0348.4a 363 QYGGKSSSEIYRQVLLSGCRCIELDCWDGTGENKgEPIITHGKAMCTDVFFKDVLVQIRDTAFARSDF 430
                                                *******************************9755********************************* PP

  norpA-PA(phospholipase_C)_FBpp0070619-aln 403 PvilsfenhcskaqqyklakycdeilGdlllkeplddyplePGvplPpPsllkrkiliknkrlkpeve 470
                                                Pv+lsfenhcsk+ q k+akyc +i+Gd+ll +p++d pl+PGv+lP+P+ l++kiliknkrlk+++e
                                   B0348.4a 431 PVVLSFENHCSKSNQLKMAKYCMDIFGDMLLSKPFEDAPLDPGVSLPSPNRLRKKILIKNKRLKTDIE 498
                                                ******************************************************************** PP

  norpA-PA(phospholipase_C)_FBpp0070619-aln 471 kkelelf.rkgefviedeekedasavakeesaeees.......eevaaeeag 514
                                                +++l+ f r+g++  ede +e    v + +++ ++              e+ 
                                   B0348.4a 499 RHQLDQFlREGKLDEEDELNETPEVVGEDSVSPRSGgsggtgaP-----EEV 545
                                                ***99983556666777766666555555555544333322221.....222 PP

  == domain 3    score: 628.2 bits;  conditional E-value: 1.3e-190
  norpA-PA(phospholipase_C)_FBpp0070619-aln  518 leegeeaaaaaaytgsttnvhpwlsslvnyaqPvkfqsfdkaekknihynmssfaektglnllkek 583 
                                                 +ee e   a  +ytg ttn+hp lsslvny+ Pvkf++fd+ae +n+h++mssf+e+tgl +lk++
                                   B0348.4a  735 KEEEERIFAEYHYTGATTNIHPLLSSLVNYTHPVKFSGFDVAEANNLHFHMSSFSESTGLGYLKQS 800 
                                                 445666778899****************************************************** PP

  norpA-PA(phospholipase_C)_FBpp0070619-aln  584 aiefvnynkrqlsriyPkGtradssnymPqvfwnaGcqlvslnfqtsdlpmqlnqGkfeyngncGy 649 
                                                 a efvnynkrq sriyPkG+r+dssn++Pq+fwnaGcq+vslnfqt d+ mqln Gkfeyng +Gy
                                   B0348.4a  801 APEFVNYNKRQSSRIYPKGARVDSSNFLPQIFWNAGCQMVSLNFQTPDVYMQLNMGKFEYNGGSGY 866 
                                                 ****************************************************************** PP

  norpA-PA(phospholipase_C)_FBpp0070619-aln  650 llkPdfmrradrsfdPfaespvdGviaaqcsvqviaGqflsdkkvGtyvevdmyGlPtdtvrkefr 715 
                                                 llkPdf+rr dr+fdPf+espvdGviaa+csv+vi+Gqflsd+k+Gtyvev+myGlPtdt+rke++
                                   B0348.4a  867 LLKPDFLRRPDRTFDPFSESPVDGVIAAHCSVRVISGQFLSDRKIGTYVEVEMYGLPTDTIRKEHK 932 
                                                 ****************************************************************** PP

  norpA-PA(phospholipase_C)_FBpp0070619-aln  716 trlvpanGlnPvyneePflfrkvvlPdlavlrfavyeengkllGqrilPldGlqaGyrhislrtea 781 
                                                 t+++p nGlnPvyne+Pf+frkvvlP+lavlrfavy+engk lGqrilPldGlqaGyrhislr++ 
                                   B0348.4a  933 TKVIPGNGLNPVYNEDPFVFRKVVLPELAVLRFAVYDENGKQLGQRILPLDGLQAGYRHISLRSDT 998 
                                                 *****************************************************************9 PP

  norpA-PA(phospholipase_C)_FBpp0070619-aln  782 nfPlsl.pllfcnielkiyvPdgfedlmdalsdPrafkkaeekraeqlkalgieeedkkaeaeaar 846 
                                                 n  + l p+lf++i +k yvPd  + l+dal dPraf ++++kr+e l+ +g++++d  +  ++ +
                                   B0348.4a  999 NQSFILsPVLFVQIVIKTYVPDELSGLVDALADPRAFLSEQKKRQEALAHMGVDDSDIPDVPNTRN 1064
                                                 98876538************************************************9877666655 PP

  norpA-PA(phospholipase_C)_FBpp0070619-aln  847 ............................................akkkeeekkeeelkfepitves 868 
                                                                                              +++ + +  +++k +pi+v+ 
                                   B0348.4a 1065 malrhvkqpprqngssadllanngqtgsargdqtssmasstirsPNEQPQPVAVDKFKVDPIEVDD 1130
                                                 67889**********************************99887566667889999********** PP

  norpA-PA(phospholipase_C)_FBpp0070619-aln  869 lrkekgfqkvakkqekeldelkkkkakeklavqkqqnaaieklikgknkeelkadaavkk 928 
                                                 lr++k+f+k  k+ +keld+l+kk++k++ ++qkqq + ++kli    ++ +k+  +++ 
                                   B0348.4a 1131 LRRDKAFAKLLKRFQKELDDLRKKHQKQRDSIQKQQQTNVDKLITNNRRSTKKEKGSRRS 1190
                                                 ********************************************9887777666655554 PP

  == domain 4    score: 80.0 bits;  conditional E-value: 4.8e-25
  norpA-PA(phospholipase_C)_FBpp0070619-aln  918 eelkadaavkkevseqkkqwselverkrkeerellrnkleeqrdllkklmeavqaaqkkqleakhe 983 
                                                 ++l ++  v+  v+ q+ +ws++v r+ +ee el + +l+eq dll+klm+ +q+ q+  l+++ e
                                   B0348.4a 1249 QDLVNNDRVRSLVNTQTGEWSAMVRRHDEEEFELKKVQLKEQFDLLRKLMSEAQKNQMLALKLRLE 1314
                                                 68889999********************************************************** PP

  norpA-PA(phospholipase_C)_FBpp0070619-aln  984 relkelnarqaklsveilkevandktlktkdekerrlrekkqnnvkrfleerktaekkqkrekekl 1049
                                                  e k+l++ q k s+e +k ++ dk +ktk e++rr++e +++n+k f+eerk++ +k +++ e+l
                                   B0348.4a 1315 AEGKDLKQTQTKKSMEDAKVIQLDKGIKTKAERDRRVKELNEKNLKMFVEERKRLAMKAQKHEEQL 1380
                                                 ****************************************************************** PP

  norpA-PA(phospholipase_C)_FBpp0070619-aln 1050 klahekqleelskdvdklldly 1071
                                                    h  qle+l kd +k ld  
                                   B0348.4a 1381 TKRHLDQLEQLDKDFHKALDAE 1402
                                                 ***************9988754 PP

>> B0348.4b  CE30589	WBGene00001177	locus:egl-8	status:Confirmed	UniProt:Q95X29	protein_id:CCD61783.1
   #    score  bias  c-Evalue  i-Evalue hmmfrom  hmm to    alifrom  ali to    envfrom  env to     acc
 ---   ------ ----- --------- --------- ------- -------    ------- -------    ------- -------    ----
   1 !  148.3   0.0   1.1e-45     3e-43       1     211 [.       1     214 [.       1     231 [. 0.90
   2 !  473.7   0.2  5.8e-144  1.5e-141     200     514 ..     228     545 ..     217     577 .. 0.88
   3 !  614.8   0.2  1.5e-186  3.9e-184     518     906 ..     735    1168 ..     699    1205 .. 0.93
   4 !   80.0  13.1   4.8e-25   1.3e-22     918    1071 ..    1261    1414 ..    1253    1429 .. 0.93

  Alignments for each domain:
  == domain 1    score: 148.3 bits;  conditional E-value: 1.1e-45
  norpA-PA(phospholipase_C)_FBpp0070619-aln   1 mtkkfefnwqipvpealltgcvfdrwseekdntelelnalfkvdeygffiywksegkdgdvielcqvs 68 
                                                m+k f+fnw+  +  +ll+g+vfdr+ +e+    lelna  ++de gff+ w  egkd  v+++ q+ 
                                   B0348.4b   1 MAKEFQFNWKPTIIPELLHGSVFDRYDDEST--CLELNAQVRIDENGFFLRWLIEGKDAVVLDMGQIW 66 
                                                89************************99875..899999***************************** PP

  norpA-PA(phospholipase_C)_FBpp0070619-aln  69 diragglpkdlklldklvkkhg.eeleekslticsgtdyininyqhvvcpdaataklwqdglraithn 135
                                                + r+gglpkd +++ +l ++   e++ e+++ i  g d +n++   +v    + ak+ + g+ +i   
                                   B0348.4b  67 EARTGGLPKDGRIMFELEQRGAsETIAERTIWITHGQDLVNVQSFFLVAESVELAKTCRAGINDILKS 134
                                                *****************99965269******************************************* PP

  norpA-PA(phospholipase_C)_FBpp0070619-aln 136 vkannvcpltalkkhwmrlvllvdkkGkvpvkvvartfasgkteklvyqclsdlglpsgknd...vie 200
                                                 ++  vcp+t+l+k+++ l++ v+++ k+p+k +++tf+sgk ek+v++cl+dlgl  +k     vi+
                                   B0348.4b 135 SRIRHVCPTTQLMKYHTWLTMNVNERRKIPIKLIIKTFSSGKPEKMVQKCLNDLGLGGDKYTparVIN 202
                                                **********************************************************9964222555 PP

  norpA-PA(phospholipase_C)_FBpp0070619-aln 201 ked.ftfdkfya 211
                                                ++   +f +fy+
                                   B0348.4b 203 RSMgKKFRNFYK 214
                                                543134555554 PP

  == domain 2    score: 473.7 bits;  conditional E-value: 5.8e-144
  norpA-PA(phospholipase_C)_FBpp0070619-aln 200 ekedftfdkfyalyhkicprndieelfrsitqGkadaisldqlveflnekqrdPrlneilyPlydekr 267
                                                + + +tf+kf  ly+kicpr++++elf  ++ G++++++ ++l++flne qrdPrlneil+P++d +r
                                   B0348.4b 228 DVDILTFEKFQRLYNKICPRTEVQELFVKLS-GQKEYLTKERLINFLNEEQRDPRLNEILFPFFDSQR 294
                                                55678************************97.66678******************************* PP

  norpA-PA(phospholipase_C)_FBpp0070619-aln 268 akeiikdyeqneeaknakqltkdGlirylmsdenapvfldrldlymdmdqPlahyyinsshntylsGr 335
                                                   ++k++e++ + +++ +++ dG++r+lmsden+pvfldr++++mdmdqPl+hyyinsshntyl+Gr
                                   B0348.4b 295 IVALLKKHENDIKYQEDGKMSGDGFLRFLMSDENPPVFLDRIEMFMDMDQPLCHYYINSSHNTYLTGR 362
                                                ******************************************************************** PP

  norpA-PA(phospholipase_C)_FBpp0070619-aln 336 qigGkssvelyrqvllaGcrcveldcwdGkgede.ePiithGkamctdilfkdvieairdtafvtsdy 402
                                                q+gGkss e+yrqvll+Gcrc+eldcwdG ge+  ePiithGkamctd+ fkdv+  irdtaf  sd+
                                   B0348.4b 363 QYGGKSSSEIYRQVLLSGCRCIELDCWDGTGENKgEPIITHGKAMCTDVFFKDVLVQIRDTAFARSDF 430
                                                *******************************9755********************************* PP

  norpA-PA(phospholipase_C)_FBpp0070619-aln 403 PvilsfenhcskaqqyklakycdeilGdlllkeplddyplePGvplPpPsllkrkiliknkrlkpeve 470
                                                Pv+lsfenhcsk+ q k+akyc +i+Gd+ll +p++d pl+PGv+lP+P+ l++kiliknkrlk+++e
                                   B0348.4b 431 PVVLSFENHCSKSNQLKMAKYCMDIFGDMLLSKPFEDAPLDPGVSLPSPNRLRKKILIKNKRLKTDIE 498
                                                ******************************************************************** PP

  norpA-PA(phospholipase_C)_FBpp0070619-aln 471 kkelelf.rkgefviedeekedasavakeesaeees.......eevaaeeag 514
                                                +++l+ f r+g++  ede +e    v + +++ ++              e+ 
                                   B0348.4b 499 RHQLDQFlREGKLDEEDELNETPEVVGEDSVSPRSGgsggtgaP-----EEV 545
                                                ***99983556666777766666555555555544333322221.....222 PP

  == domain 3    score: 614.8 bits;  conditional E-value: 1.5e-186
  norpA-PA(phospholipase_C)_FBpp0070619-aln  518 leegeeaaaaaaytgsttnvhpwlsslvnyaqPvkfqsfdkaekknihynmssfaektglnllkek 583 
                                                 +ee e   a  +ytg ttn+hp lsslvny+ Pvkf++fd+ae +n+h++mssf+e+tgl +lk++
                                   B0348.4b  735 KEEEERIFAEYHYTGATTNIHPLLSSLVNYTHPVKFSGFDVAEANNLHFHMSSFSESTGLGYLKQS 800 
                                                 445666778899****************************************************** PP

  norpA-PA(phospholipase_C)_FBpp0070619-aln  584 aiefvnynkrqlsriyPkGtradssnymPqvfwnaGcqlvslnfqtsdlpmqlnqGkfeyngncGy 649 
                                                 a efvnynkrq sriyPkG+r+dssn++Pq+fwnaGcq+vslnfqt d+ mqln Gkfeyng +Gy
                                   B0348.4b  801 APEFVNYNKRQSSRIYPKGARVDSSNFLPQIFWNAGCQMVSLNFQTPDVYMQLNMGKFEYNGGSGY 866 
                                                 ****************************************************************** PP

  norpA-PA(phospholipase_C)_FBpp0070619-aln  650 llkPdfmrradrsfdPfaespvdGviaaqcsvqviaGqflsdkkvGtyvevdmyGlPtdtvrkefr 715 
                                                 llkPdf+rr dr+fdPf+espvdGviaa+csv+vi+Gqflsd+k+Gtyvev+myGlPtdt+rke++
                                   B0348.4b  867 LLKPDFLRRPDRTFDPFSESPVDGVIAAHCSVRVISGQFLSDRKIGTYVEVEMYGLPTDTIRKEHK 932 
                                                 ****************************************************************** PP

  norpA-PA(phospholipase_C)_FBpp0070619-aln  716 trlvpanGlnPvyneePflfrkvvlPdlavlrfavyeengkllGqrilPldGlqaGyrhislrtea 781 
                                                 t+++p nGlnPvyne+Pf+frkvvlP+lavlrfavy+engk lGqrilPldGlqaGyrhislr++ 
                                   B0348.4b  933 TKVIPGNGLNPVYNEDPFVFRKVVLPELAVLRFAVYDENGKQLGQRILPLDGLQAGYRHISLRSDT 998 
                                                 *****************************************************************9 PP

  norpA-PA(phospholipase_C)_FBpp0070619-aln  782 nfPlsl.pllfcnielkiyvPdgfedlmdalsdPrafkkaeekraeqlkalgieeedkkaeaeaar 846 
                                                 n  + l p+lf++i +k yvPd  + l+dal dPraf ++++kr+e l+ +g++++d  +  ++ +
                                   B0348.4b  999 NQSFILsPVLFVQIVIKTYVPDELSGLVDALADPRAFLSEQKKRQEALAHMGVDDSDIPDVPNTRN 1064
                                                 98876538************************************************9877666655 PP

  norpA-PA(phospholipase_C)_FBpp0070619-aln  847 ............................................akkkeeekkeeelkfepitves 868 
                                                                                              +++ + +  +++k +pi+v+ 
                                   B0348.4b 1065 malrhvkqpprqngssadllanngqtgsargdqtssmasstirsPNEQPQPVAVDKFKVDPIEVDD 1130
                                                 67889**********************************99887566667889999********** PP

  norpA-PA(phospholipase_C)_FBpp0070619-aln  869 lrkekgfqkvakkqekeldelkkkkakeklavqkqqna 906 
                                                 lr++k+f+k  k+ +keld+l+kk++k++ ++qkqq a
                                   B0348.4b 1131 LRRDKAFAKLLKRFQKELDDLRKKHQKQRDSIQKQQPA 1168
                                                 **********************************9964 PP

  == domain 4    score: 80.0 bits;  conditional E-value: 4.8e-25
  norpA-PA(phospholipase_C)_FBpp0070619-aln  918 eelkadaavkkevseqkkqwselverkrkeerellrnkleeqrdllkklmeavqaaqkkqleakhe 983 
                                                 ++l ++  v+  v+ q+ +ws++v r+ +ee el + +l+eq dll+klm+ +q+ q+  l+++ e
                                   B0348.4b 1261 QDLVNNDRVRSLVNTQTGEWSAMVRRHDEEEFELKKVQLKEQFDLLRKLMSEAQKNQMLALKLRLE 1326
                                                 68889999********************************************************** PP

  norpA-PA(phospholipase_C)_FBpp0070619-aln  984 relkelnarqaklsveilkevandktlktkdekerrlrekkqnnvkrfleerktaekkqkrekekl 1049
                                                  e k+l++ q k s+e +k ++ dk +ktk e++rr++e +++n+k f+eerk++ +k +++ e+l
                                   B0348.4b 1327 AEGKDLKQTQTKKSMEDAKVIQLDKGIKTKAERDRRVKELNEKNLKMFVEERKRLAMKAQKHEEQL 1392
                                                 ****************************************************************** PP

  norpA-PA(phospholipase_C)_FBpp0070619-aln 1050 klahekqleelskdvdklldly 1071
                                                    h  qle+l kd +k ld  
                                   B0348.4b 1393 TKRHLDQLEQLDKDFHKALDAE 1414
                                                 ***************9988754 PP

>> B0348.4c  CE36909	WBGene00001177	locus:egl-8	status:Confirmed	UniProt:Q6EZG7	protein_id:CCD61784.1
   #    score  bias  c-Evalue  i-Evalue hmmfrom  hmm to    alifrom  ali to    envfrom  env to     acc
 ---   ------ ----- --------- --------- ------- -------    ------- -------    ------- -------    ----
   1 !  150.3   0.0   2.8e-46   7.4e-44       1     211 [.       1     214 [.       1     227 [. 0.91
   2 !  476.0   1.0  1.2e-144  3.1e-142     197     514 ..     225     542 ..     197     572 .. 0.88

  Alignments for each domain:
  == domain 1    score: 150.3 bits;  conditional E-value: 2.8e-46
  norpA-PA(phospholipase_C)_FBpp0070619-aln   1 mtkkfefnwqipvpealltgcvfdrwseekdntelelnalfkvdeygffiywksegkdgdvielcqvs 68 
                                                m+k f+fnw+  +  +ll+g+vfdr+ +e+    lelna  ++de gff+ w  egkd  v+++ q+ 
                                   B0348.4c   1 MAKEFQFNWKPTIIPELLHGSVFDRYDDEST--CLELNAQVRIDENGFFLRWLIEGKDAVVLDMGQIW 66 
                                                89************************99875..899999***************************** PP

  norpA-PA(phospholipase_C)_FBpp0070619-aln  69 diragglpkdlklldklvkkhg.eeleekslticsgtdyininyqhvvcpdaataklwqdglraithn 135
                                                + r+gglpkd +++ +l ++   e++ e+++ i  g d +n++   +v    + ak+ + g+ +i   
                                   B0348.4c  67 EARTGGLPKDGRIMFELEQRGAsETIAERTIWITHGQDLVNVQSFFLVAESVELAKTCRAGINDILKS 134
                                                *****************99965269******************************************* PP

  norpA-PA(phospholipase_C)_FBpp0070619-aln 136 vkannvcpltalkkhwmrlvllvdkkGkvpvkvvartfasgkteklvyqclsdlglpsgknd...vie 200
                                                 ++  vcp+t+l+k+++ l++ v+++ k+p+k +++tf+sgk ek+v++cl+dlgl  +k     vi+
                                   B0348.4c 135 SRIRHVCPTTQLMKYHTWLTMNVNERRKIPIKLIIKTFSSGKPEKMVQKCLNDLGLGGDKYTparVIN 202
                                                **********************************************************9964222555 PP

  norpA-PA(phospholipase_C)_FBpp0070619-aln 201 ked.ftfdkfya 211
                                                ++   +f +fy+
                                   B0348.4c 203 RSMgKKFRNFYK 214
                                                543134555554 PP

  == domain 2    score: 476.0 bits;  conditional E-value: 1.2e-144
  norpA-PA(phospholipase_C)_FBpp0070619-aln 197 dviekedftfdkfyalyhkicprndieelfrsitqGkadaisldqlveflnekqrdPrlneilyPlyd 264
                                                + ++ + +tf+kf  ly+kicpr++++elf  ++ G++++++ ++l++flne qrdPrlneil+P++d
                                   B0348.4c 225 EELDVDILTFEKFQRLYNKICPRTEVQELFVKLS-GQKEYLTKERLINFLNEEQRDPRLNEILFPFFD 291
                                                45667789************************97.66678**************************** PP

  norpA-PA(phospholipase_C)_FBpp0070619-aln 265 ekrakeiikdyeqneeaknakqltkdGlirylmsdenapvfldrldlymdmdqPlahyyinsshntyl 332
                                                 +r   ++k++e++ + +++ +++ dG++r+lmsden+pvfldr++++mdmdqPl+hyyinsshntyl
                                   B0348.4c 292 SQRIVALLKKHENDIKYQEDGKMSGDGFLRFLMSDENPPVFLDRIEMFMDMDQPLCHYYINSSHNTYL 359
                                                ******************************************************************** PP

  norpA-PA(phospholipase_C)_FBpp0070619-aln 333 sGrqigGkssvelyrqvllaGcrcveldcwdGkgede.ePiithGkamctdilfkdvieairdtafvt 399
                                                +Grq+gGkss e+yrqvll+Gcrc+eldcwdG ge+  ePiithGkamctd+ fkdv+  irdtaf  
                                   B0348.4c 360 TGRQYGGKSSSEIYRQVLLSGCRCIELDCWDGTGENKgEPIITHGKAMCTDVFFKDVLVQIRDTAFAR 427
                                                **********************************9755****************************** PP

  norpA-PA(phospholipase_C)_FBpp0070619-aln 400 sdyPvilsfenhcskaqqyklakycdeilGdlllkeplddyplePGvplPpPsllkrkiliknkrlkp 467
                                                sd+Pv+lsfenhcsk+ q k+akyc +i+Gd+ll +p++d pl+PGv+lP+P+ l++kiliknkrlk+
                                   B0348.4c 428 SDFPVVLSFENHCSKSNQLKMAKYCMDIFGDMLLSKPFEDAPLDPGVSLPSPNRLRKKILIKNKRLKT 495
                                                ******************************************************************** PP

  norpA-PA(phospholipase_C)_FBpp0070619-aln 468 evekkelelf.rkgefviedeekedasavakeesaeeeseevaaeeag 514
                                                ++e+++l+ f r+g++  ede +e    v + +++ +e  ++ +++++
                                   B0348.4c 496 DIERHQLDQFlREGKLDEEDELNETPEVVGEDSVSPRE-MPAKENDEA 542
                                                ******99983456666666666665555554444444.333333333 PP

>> F31B12.1d  CE42555	WBGene00004036	locus:plc-1	status:Confirmed	UniProt:B2D6L1	protein_id:CAQ35055.1
   #    score  bias  c-Evalue  i-Evalue hmmfrom  hmm to    alifrom  ali to    envfrom  env to     acc
 ---   ------ ----- --------- --------- ------- -------    ------- -------    ------- -------    ----
   1 !  244.6   0.3   9.5e-75   2.5e-72     263     508 ..     866    1114 ..     858    1147 .. 0.82
   2 !   10.6   0.9   0.00044      0.12     467     557 ..    1145    1233 ..    1132    1239 .. 0.65
   3 !  158.4   0.0     1e-48   2.7e-46     555     820 ..    1291    1563 ..    1279    1570 .. 0.86

  Alignments for each domain:
  == domain 1    score: 244.6 bits;  conditional E-value: 9.5e-75
  norpA-PA(phospholipase_C)_FBpp0070619-aln  263 ydekrakeiikdyeqneeaknakqltkdGlirylmsdenapvfldrldl.ymdmdqPlahyyinss 327 
                                                  de+ a ++i+d+e +   ++++q++++G+ r+l    n   +++ ++   +d+  Pl+hyyinss
                                  F31B12.1d  866 IDEQTAIKLIQDHEPDGICRQKNQMSFEGFTRFLCDPVNFAFVPETIEPdEEDLRYPLSHYYINSS 931 
                                                 79********************************************99725799************ PP

  norpA-PA(phospholipase_C)_FBpp0070619-aln  328 hntylsGrqigGkssvelyrqvllaGcrcveldcwdGkgedeePiithGkamctdilfkdvieair 393 
                                                 hntyl+G+q+ G ss e+yrqvll+GcrcveldcwdG   d  P+i hG++++++i f++v+e i+
                                  F31B12.1d  932 HNTYLTGHQLKGPSSSEMYRQVLLTGCRCVELDCWDGD--DGLPLIYHGHTLVSKIGFRQVVEIIK 995 
                                                 ************************************98..9************************* PP

  norpA-PA(phospholipase_C)_FBpp0070619-aln  394 dtafvtsdyPvilsfenhcskaqqyklakycdeilGdlllkeplddyplePGvplPpPsllkrkil 459 
                                                 ++af+tsd Pvils enhcs +qq+k+a+  + +lGdll+ + l + +      lP P  +k+kil
                                  F31B12.1d  996 KSAFITSDLPVILSIENHCSLQQQAKMAQMFKTVLGDLLVSNFLFEADFSDSPRLPCPLQMKNKIL 1061
                                                 ****************************************************************** PP

  norpA-PA(phospholipase_C)_FBpp0070619-aln  460 iknkrlkpe....vekkelelfrkgefviedeekedasavakeesaeeeseev 508 
                                                 iknk++  +        e   +++ge   + + k+ + + +++++ e e+++ 
                                  F31B12.1d 1062 IKNKKMIVDpptpLPMIERGAVQRGETQLNLHRKQSKNSYESSTVDEVEDDDL 1114
                                                 *****976511112334555555555555555554444444444433333222 PP

  == domain 2    score: 10.6 bits;  conditional E-value: 0.00044
  norpA-PA(phospholipase_C)_FBpp0070619-aln  467 pevekkelelfrkgefviedeekedasavakeesaeeeseevaaeeageeeleegeeaaaaaaytg 532 
                                                 ++ ek+  ++ +++ +  ++ +++++ +++k++s++++ ++  ++  ++ ++++  ++++ +++tg
                                  F31B12.1d 1145 KRAEKSARNIKQQDSLCSDHSVEQAKPSTSKTTSKTNDRKTEDEVLYAQLAQNAIRNQQPRKNNTG 1210
                                                 445566555555555555555555555555555555554555555555555555566666666665 PP

  norpA-PA(phospholipase_C)_FBpp0070619-aln  533 sttnvhpwlsslvnyaqPvkfqsfd 557 
                                                    +++p+ls +v y q  kf++f 
                                  F31B12.1d 1211 --VQIAPELSDIVIYMQATKFKGFP 1233
                                                 ..679******************95 PP

  == domain 3    score: 158.4 bits;  conditional E-value: 1e-48
  norpA-PA(phospholipase_C)_FBpp0070619-aln  555 sfdkaekknihynmssfaektglnllkekaiefvnynkrqlsriyPkGtradssnymPqvfwnaGc 620 
                                                 +  +a+     y+++s++e+++ +l+k+++ + v y +  l r yP+    dssn+ P   w  G 
                                  F31B12.1d 1291 GSVRANATATCYQVTSLNENAAKKLMKRHPAKCVSYTRDHLIRTYPSAKHYDSSNFNPINCWAHGM 1356
                                                 55567888899******************************************************* PP

  norpA-PA(phospholipase_C)_FBpp0070619-aln  621 qlvslnfqtsdlpmqlnqGkfeyngncGyllkPdfmrradr.sfdPfa..espvdGviaaqcsvqv 683 
                                                 q+v+lnfqt d+ m +nq  fe  gncGy lkP  +  + +  ++ f      + G  a  + + +
                                  F31B12.1d 1357 QMVALNFQTPDVIMAVNQAMFEQSGNCGYQLKPRCLWDESHlLYNKFLplSKDIAGHSALLLNLTI 1422
                                                 *********************************9998766423444541134678999999***** PP

  norpA-PA(phospholipase_C)_FBpp0070619-aln  684 iaGqfl..sdkkvGtyvevdmyGlPtdtvrkefrtrlvpanGlnPvyneePflfrkvvlPdlavlr 747 
                                                 i+Gq +    +    yve+++ G+  d vr +  +++v  n +nP++n+   l  ++   dla lr
                                  F31B12.1d 1423 ISGQHVypNTHYASLYVEIEVIGIHNDCVREK--SKVVQRNSVNPIWNHTTQL--RIACVDLAFLR 1484
                                                 ****88324556789***************96..789************9887..67778****** PP

  norpA-PA(phospholipase_C)_FBpp0070619-aln  748 favyee..ngkllGqrilPldGlqaGyrhislrteanfPlslpllfcni....elkiyvPdgfedl 807 
                                                 +av +   ng+++ +r++P++ + +G+rh+ lrt  n+P+  +++f       e  iy+ d  ++ 
                                  F31B12.1d 1485 IAVCDSgqNGRVVAHRVVPVKCIRPGFRHLPLRTPTNLPIDNAMIFLRTrfeqEEHIYLHDDDSNT 1550
                                                 ****97779************************************986511114568888888777 PP

  norpA-PA(phospholipase_C)_FBpp0070619-aln  808 mdalsdPrafkka 820 
                                                    l++  a++++
                                  F31B12.1d 1551 YCNLEHTLAYRTD 1563
                                                 7777777777765 PP

>> F31B12.1e  CE42678	WBGene00004036	locus:plc-1	status:Confirmed	UniProt:B2G4Y4	protein_id:CAQ58118.1
   #    score  bias  c-Evalue  i-Evalue hmmfrom  hmm to    alifrom  ali to    envfrom  env to     acc
 ---   ------ ----- --------- --------- ------- -------    ------- -------    ------- -------    ----
   1 !  244.6   0.3   9.5e-75   2.5e-72     263     508 ..     869    1117 ..     861    1150 .. 0.82
   2 !   10.6   0.9   0.00044      0.12     467     557 ..    1148    1236 ..    1135    1242 .. 0.65
   3 !  158.4   0.0     1e-48   2.7e-46     555     820 ..    1294    1566 ..    1282    1573 .. 0.86

  Alignments for each domain:
  == domain 1    score: 244.6 bits;  conditional E-value: 9.5e-75
  norpA-PA(phospholipase_C)_FBpp0070619-aln  263 ydekrakeiikdyeqneeaknakqltkdGlirylmsdenapvfldrldl.ymdmdqPlahyyinss 327 
                                                  de+ a ++i+d+e +   ++++q++++G+ r+l    n   +++ ++   +d+  Pl+hyyinss
                                  F31B12.1e  869 IDEQTAIKLIQDHEPDGICRQKNQMSFEGFTRFLCDPVNFAFVPETIEPdEEDLRYPLSHYYINSS 934 
                                                 79********************************************99725799************ PP

  norpA-PA(phospholipase_C)_FBpp0070619-aln  328 hntylsGrqigGkssvelyrqvllaGcrcveldcwdGkgedeePiithGkamctdilfkdvieair 393 
                                                 hntyl+G+q+ G ss e+yrqvll+GcrcveldcwdG   d  P+i hG++++++i f++v+e i+
                                  F31B12.1e  935 HNTYLTGHQLKGPSSSEMYRQVLLTGCRCVELDCWDGD--DGLPLIYHGHTLVSKIGFRQVVEIIK 998 
                                                 ************************************98..9************************* PP

  norpA-PA(phospholipase_C)_FBpp0070619-aln  394 dtafvtsdyPvilsfenhcskaqqyklakycdeilGdlllkeplddyplePGvplPpPsllkrkil 459 
                                                 ++af+tsd Pvils enhcs +qq+k+a+  + +lGdll+ + l + +      lP P  +k+kil
                                  F31B12.1e  999 KSAFITSDLPVILSIENHCSLQQQAKMAQMFKTVLGDLLVSNFLFEADFSDSPRLPCPLQMKNKIL 1064
                                                 ****************************************************************** PP

  norpA-PA(phospholipase_C)_FBpp0070619-aln  460 iknkrlkpe....vekkelelfrkgefviedeekedasavakeesaeeeseev 508 
                                                 iknk++  +        e   +++ge   + + k+ + + +++++ e e+++ 
                                  F31B12.1e 1065 IKNKKMIVDpptpLPMIERGAVQRGETQLNLHRKQSKNSYESSTVDEVEDDDL 1117
                                                 *****976511112334555555555555555554444444444433333222 PP

  == domain 2    score: 10.6 bits;  conditional E-value: 0.00044
  norpA-PA(phospholipase_C)_FBpp0070619-aln  467 pevekkelelfrkgefviedeekedasavakeesaeeeseevaaeeageeeleegeeaaaaaaytg 532 
                                                 ++ ek+  ++ +++ +  ++ +++++ +++k++s++++ ++  ++  ++ ++++  ++++ +++tg
                                  F31B12.1e 1148 KRAEKSARNIKQQDSLCSDHSVEQAKPSTSKTTSKTNDRKTEDEVLYAQLAQNAIRNQQPRKNNTG 1213
                                                 445566555555555555555555555555555555554555555555555555566666666665 PP

  norpA-PA(phospholipase_C)_FBpp0070619-aln  533 sttnvhpwlsslvnyaqPvkfqsfd 557 
                                                    +++p+ls +v y q  kf++f 
                                  F31B12.1e 1214 --VQIAPELSDIVIYMQATKFKGFP 1236
                                                 ..679******************95 PP

  == domain 3    score: 158.4 bits;  conditional E-value: 1e-48
  norpA-PA(phospholipase_C)_FBpp0070619-aln  555 sfdkaekknihynmssfaektglnllkekaiefvnynkrqlsriyPkGtradssnymPqvfwnaGc 620 
                                                 +  +a+     y+++s++e+++ +l+k+++ + v y +  l r yP+    dssn+ P   w  G 
                                  F31B12.1e 1294 GSVRANATATCYQVTSLNENAAKKLMKRHPAKCVSYTRDHLIRTYPSAKHYDSSNFNPINCWAHGM 1359
                                                 55567888899******************************************************* PP

  norpA-PA(phospholipase_C)_FBpp0070619-aln  621 qlvslnfqtsdlpmqlnqGkfeyngncGyllkPdfmrradr.sfdPfa..espvdGviaaqcsvqv 683 
                                                 q+v+lnfqt d+ m +nq  fe  gncGy lkP  +  + +  ++ f      + G  a  + + +
                                  F31B12.1e 1360 QMVALNFQTPDVIMAVNQAMFEQSGNCGYQLKPRCLWDESHlLYNKFLplSKDIAGHSALLLNLTI 1425
                                                 *********************************9998766423444541134678999999***** PP

  norpA-PA(phospholipase_C)_FBpp0070619-aln  684 iaGqfl..sdkkvGtyvevdmyGlPtdtvrkefrtrlvpanGlnPvyneePflfrkvvlPdlavlr 747 
                                                 i+Gq +    +    yve+++ G+  d vr +  +++v  n +nP++n+   l  ++   dla lr
                                  F31B12.1e 1426 ISGQHVypNTHYASLYVEIEVIGIHNDCVREK--SKVVQRNSVNPIWNHTTQL--RIACVDLAFLR 1487
                                                 ****88324556789***************96..789************9887..67778****** PP

  norpA-PA(phospholipase_C)_FBpp0070619-aln  748 favyee..ngkllGqrilPldGlqaGyrhislrteanfPlslpllfcni....elkiyvPdgfedl 807 
                                                 +av +   ng+++ +r++P++ + +G+rh+ lrt  n+P+  +++f       e  iy+ d  ++ 
                                  F31B12.1e 1488 IAVCDSgqNGRVVAHRVVPVKCIRPGFRHLPLRTPTNLPIDNAMIFLRTrfeqEEHIYLHDDDSNT 1553
                                                 ****97779************************************986511114568888888777 PP

  norpA-PA(phospholipase_C)_FBpp0070619-aln  808 mdalsdPrafkka 820 
                                                    l++  a++++
                                  F31B12.1e 1554 YCNLEHTLAYRTD 1566
                                                 7777777777765 PP

>> F31B12.1b  CE31494	WBGene00004036	locus:plc-1	status:Confirmed	UniProt:Q7JM51	protein_id:CAB60299.4
   #    score  bias  c-Evalue  i-Evalue hmmfrom  hmm to    alifrom  ali to    envfrom  env to     acc
 ---   ------ ----- --------- --------- ------- -------    ------- -------    ------- -------    ----
   1 !  244.6   0.3   9.5e-75   2.5e-72     263     508 ..     859    1107 ..     851    1140 .. 0.82
   2 !   10.6   0.9   0.00044      0.12     467     557 ..    1138    1226 ..    1125    1232 .. 0.65
   3 !  158.4   0.0     1e-48   2.7e-46     555     820 ..    1284    1556 ..    1272    1563 .. 0.86

  Alignments for each domain:
  == domain 1    score: 244.6 bits;  conditional E-value: 9.5e-75
  norpA-PA(phospholipase_C)_FBpp0070619-aln  263 ydekrakeiikdyeqneeaknakqltkdGlirylmsdenapvfldrldl.ymdmdqPlahyyinss 327 
                                                  de+ a ++i+d+e +   ++++q++++G+ r+l    n   +++ ++   +d+  Pl+hyyinss
                                  F31B12.1b  859 IDEQTAIKLIQDHEPDGICRQKNQMSFEGFTRFLCDPVNFAFVPETIEPdEEDLRYPLSHYYINSS 924 
                                                 79********************************************99725799************ PP

  norpA-PA(phospholipase_C)_FBpp0070619-aln  328 hntylsGrqigGkssvelyrqvllaGcrcveldcwdGkgedeePiithGkamctdilfkdvieair 393 
                                                 hntyl+G+q+ G ss e+yrqvll+GcrcveldcwdG   d  P+i hG++++++i f++v+e i+
                                  F31B12.1b  925 HNTYLTGHQLKGPSSSEMYRQVLLTGCRCVELDCWDGD--DGLPLIYHGHTLVSKIGFRQVVEIIK 988 
                                                 ************************************98..9************************* PP

  norpA-PA(phospholipase_C)_FBpp0070619-aln  394 dtafvtsdyPvilsfenhcskaqqyklakycdeilGdlllkeplddyplePGvplPpPsllkrkil 459 
                                                 ++af+tsd Pvils enhcs +qq+k+a+  + +lGdll+ + l + +      lP P  +k+kil
                                  F31B12.1b  989 KSAFITSDLPVILSIENHCSLQQQAKMAQMFKTVLGDLLVSNFLFEADFSDSPRLPCPLQMKNKIL 1054
                                                 ****************************************************************** PP

  norpA-PA(phospholipase_C)_FBpp0070619-aln  460 iknkrlkpe....vekkelelfrkgefviedeekedasavakeesaeeeseev 508 
                                                 iknk++  +        e   +++ge   + + k+ + + +++++ e e+++ 
                                  F31B12.1b 1055 IKNKKMIVDpptpLPMIERGAVQRGETQLNLHRKQSKNSYESSTVDEVEDDDL 1107
                                                 *****976511112334555555555555555554444444444433333222 PP

  == domain 2    score: 10.6 bits;  conditional E-value: 0.00044
  norpA-PA(phospholipase_C)_FBpp0070619-aln  467 pevekkelelfrkgefviedeekedasavakeesaeeeseevaaeeageeeleegeeaaaaaaytg 532 
                                                 ++ ek+  ++ +++ +  ++ +++++ +++k++s++++ ++  ++  ++ ++++  ++++ +++tg
                                  F31B12.1b 1138 KRAEKSARNIKQQDSLCSDHSVEQAKPSTSKTTSKTNDRKTEDEVLYAQLAQNAIRNQQPRKNNTG 1203
                                                 445566555555555555555555555555555555554555555555555555566666666665 PP

  norpA-PA(phospholipase_C)_FBpp0070619-aln  533 sttnvhpwlsslvnyaqPvkfqsfd 557 
                                                    +++p+ls +v y q  kf++f 
                                  F31B12.1b 1204 --VQIAPELSDIVIYMQATKFKGFP 1226
                                                 ..679******************95 PP

  == domain 3    score: 158.4 bits;  conditional E-value: 1e-48
  norpA-PA(phospholipase_C)_FBpp0070619-aln  555 sfdkaekknihynmssfaektglnllkekaiefvnynkrqlsriyPkGtradssnymPqvfwnaGc 620 
                                                 +  +a+     y+++s++e+++ +l+k+++ + v y +  l r yP+    dssn+ P   w  G 
                                  F31B12.1b 1284 GSVRANATATCYQVTSLNENAAKKLMKRHPAKCVSYTRDHLIRTYPSAKHYDSSNFNPINCWAHGM 1349
                                                 55567888899******************************************************* PP

  norpA-PA(phospholipase_C)_FBpp0070619-aln  621 qlvslnfqtsdlpmqlnqGkfeyngncGyllkPdfmrradr.sfdPfa..espvdGviaaqcsvqv 683 
                                                 q+v+lnfqt d+ m +nq  fe  gncGy lkP  +  + +  ++ f      + G  a  + + +
                                  F31B12.1b 1350 QMVALNFQTPDVIMAVNQAMFEQSGNCGYQLKPRCLWDESHlLYNKFLplSKDIAGHSALLLNLTI 1415
                                                 *********************************9998766423444541134678999999***** PP

  norpA-PA(phospholipase_C)_FBpp0070619-aln  684 iaGqfl..sdkkvGtyvevdmyGlPtdtvrkefrtrlvpanGlnPvyneePflfrkvvlPdlavlr 747 
                                                 i+Gq +    +    yve+++ G+  d vr +  +++v  n +nP++n+   l  ++   dla lr
                                  F31B12.1b 1416 ISGQHVypNTHYASLYVEIEVIGIHNDCVREK--SKVVQRNSVNPIWNHTTQL--RIACVDLAFLR 1477
                                                 ****88324556789***************96..789************9887..67778****** PP

  norpA-PA(phospholipase_C)_FBpp0070619-aln  748 favyee..ngkllGqrilPldGlqaGyrhislrteanfPlslpllfcni....elkiyvPdgfedl 807 
                                                 +av +   ng+++ +r++P++ + +G+rh+ lrt  n+P+  +++f       e  iy+ d  ++ 
                                  F31B12.1b 1478 IAVCDSgqNGRVVAHRVVPVKCIRPGFRHLPLRTPTNLPIDNAMIFLRTrfeqEEHIYLHDDDSNT 1543
                                                 ****97779************************************986511114568888888777 PP

  norpA-PA(phospholipase_C)_FBpp0070619-aln  808 mdalsdPrafkka 820 
                                                    l++  a++++
                                  F31B12.1b 1544 YCNLEHTLAYRTD 1556
                                                 7777777777765 PP

>> F31B12.1c  CE31495	WBGene00004036	locus:plc-1	phosphoinositide-specific phospholipase C	status:Confirmed	UniProt:Q8MM
   #    score  bias  c-Evalue  i-Evalue hmmfrom  hmm to    alifrom  ali to    envfrom  env to     acc
 ---   ------ ----- --------- --------- ------- -------    ------- -------    ------- -------    ----
   1 !  244.5   0.3   9.7e-75   2.6e-72     263     508 ..     859    1107 ..     851    1140 .. 0.82
   2 !   10.5   0.9   0.00045      0.12     467     557 ..    1138    1226 ..    1125    1232 .. 0.65
   3 !  158.4   0.0     1e-48   2.7e-46     555     820 ..    1284    1556 ..    1272    1563 .. 0.86

  Alignments for each domain:
  == domain 1    score: 244.5 bits;  conditional E-value: 9.7e-75
  norpA-PA(phospholipase_C)_FBpp0070619-aln  263 ydekrakeiikdyeqneeaknakqltkdGlirylmsdenapvfldrldl.ymdmdqPlahyyinss 327 
                                                  de+ a ++i+d+e +   ++++q++++G+ r+l    n   +++ ++   +d+  Pl+hyyinss
                                  F31B12.1c  859 IDEQTAIKLIQDHEPDGICRQKNQMSFEGFTRFLCDPVNFAFVPETIEPdEEDLRYPLSHYYINSS 924 
                                                 79********************************************99725799************ PP

  norpA-PA(phospholipase_C)_FBpp0070619-aln  328 hntylsGrqigGkssvelyrqvllaGcrcveldcwdGkgedeePiithGkamctdilfkdvieair 393 
                                                 hntyl+G+q+ G ss e+yrqvll+GcrcveldcwdG   d  P+i hG++++++i f++v+e i+
                                  F31B12.1c  925 HNTYLTGHQLKGPSSSEMYRQVLLTGCRCVELDCWDGD--DGLPLIYHGHTLVSKIGFRQVVEIIK 988 
                                                 ************************************98..9************************* PP

  norpA-PA(phospholipase_C)_FBpp0070619-aln  394 dtafvtsdyPvilsfenhcskaqqyklakycdeilGdlllkeplddyplePGvplPpPsllkrkil 459 
                                                 ++af+tsd Pvils enhcs +qq+k+a+  + +lGdll+ + l + +      lP P  +k+kil
                                  F31B12.1c  989 KSAFITSDLPVILSIENHCSLQQQAKMAQMFKTVLGDLLVSNFLFEADFSDSPRLPCPLQMKNKIL 1054
                                                 ****************************************************************** PP

  norpA-PA(phospholipase_C)_FBpp0070619-aln  460 iknkrlkpe....vekkelelfrkgefviedeekedasavakeesaeeeseev 508 
                                                 iknk++  +        e   +++ge   + + k+ + + +++++ e e+++ 
                                  F31B12.1c 1055 IKNKKMIVDpptpLPMIERGAVQRGETQLNLHRKQSKNSYESSTVDEVEDDDL 1107
                                                 *****976511112334555555555555555554444444444433333222 PP

  == domain 2    score: 10.5 bits;  conditional E-value: 0.00045
  norpA-PA(phospholipase_C)_FBpp0070619-aln  467 pevekkelelfrkgefviedeekedasavakeesaeeeseevaaeeageeeleegeeaaaaaaytg 532 
                                                 ++ ek+  ++ +++ +  ++ +++++ +++k++s++++ ++  ++  ++ ++++  ++++ +++tg
                                  F31B12.1c 1138 KRAEKSARNIKQQDSLCSDHSVEQAKPSTSKTTSKTNDRKTEDEVLYAQLAQNAIRNQQPRKNNTG 1203
                                                 445566555555555555555555555555555555554555555555555555566666666665 PP

  norpA-PA(phospholipase_C)_FBpp0070619-aln  533 sttnvhpwlsslvnyaqPvkfqsfd 557 
                                                    +++p+ls +v y q  kf++f 
                                  F31B12.1c 1204 --VQIAPELSDIVIYMQATKFKGFP 1226
                                                 ..679******************95 PP

  == domain 3    score: 158.4 bits;  conditional E-value: 1e-48
  norpA-PA(phospholipase_C)_FBpp0070619-aln  555 sfdkaekknihynmssfaektglnllkekaiefvnynkrqlsriyPkGtradssnymPqvfwnaGc 620 
                                                 +  +a+     y+++s++e+++ +l+k+++ + v y +  l r yP+    dssn+ P   w  G 
                                  F31B12.1c 1284 GSVRANATATCYQVTSLNENAAKKLMKRHPAKCVSYTRDHLIRTYPSAKHYDSSNFNPINCWAHGM 1349
                                                 55567888899******************************************************* PP

  norpA-PA(phospholipase_C)_FBpp0070619-aln  621 qlvslnfqtsdlpmqlnqGkfeyngncGyllkPdfmrradr.sfdPfa..espvdGviaaqcsvqv 683 
                                                 q+v+lnfqt d+ m +nq  fe  gncGy lkP  +  + +  ++ f      + G  a  + + +
                                  F31B12.1c 1350 QMVALNFQTPDVIMAVNQAMFEQSGNCGYQLKPRCLWDESHlLYNKFLplSKDIAGHSALLLNLTI 1415
                                                 *********************************9998766423444541134678999999***** PP

  norpA-PA(phospholipase_C)_FBpp0070619-aln  684 iaGqfl..sdkkvGtyvevdmyGlPtdtvrkefrtrlvpanGlnPvyneePflfrkvvlPdlavlr 747 
                                                 i+Gq +    +    yve+++ G+  d vr +  +++v  n +nP++n+   l  ++   dla lr
                                  F31B12.1c 1416 ISGQHVypNTHYASLYVEIEVIGIHNDCVREK--SKVVQRNSVNPIWNHTTQL--RIACVDLAFLR 1477
                                                 ****88324556789***************96..789************9887..67778****** PP

  norpA-PA(phospholipase_C)_FBpp0070619-aln  748 favyee..ngkllGqrilPldGlqaGyrhislrteanfPlslpllfcni....elkiyvPdgfedl 807 
                                                 +av +   ng+++ +r++P++ + +G+rh+ lrt  n+P+  +++f       e  iy+ d  ++ 
                                  F31B12.1c 1478 IAVCDSgqNGRVVAHRVVPVKCIRPGFRHLPLRTPTNLPIDNAMIFLRTrfeqEEHIYLHDDDSNT 1543
                                                 ****97779************************************986511114568888888777 PP

  norpA-PA(phospholipase_C)_FBpp0070619-aln  808 mdalsdPrafkka 820 
                                                    l++  a++++
                                  F31B12.1c 1544 YCNLEHTLAYRTD 1556
                                                 7777777777765 PP

>> F31B12.1f  CE42647	WBGene00004036	locus:plc-1	status:Partially_confirmed	UniProt:B3GWB0	protein_id:CAQ58119.1
   #    score  bias  c-Evalue  i-Evalue hmmfrom  hmm to    alifrom  ali to    envfrom  env to     acc
 ---   ------ ----- --------- --------- ------- -------    ------- -------    ------- -------    ----
   1 !  244.6   0.3   9.6e-75   2.5e-72     263     508 ..     877    1125 ..     869    1158 .. 0.82
   2 !   10.6   0.9   0.00045      0.12     467     557 ..    1156    1244 ..    1143    1250 .. 0.65
   3 !  158.4   0.0     1e-48   2.7e-46     555     820 ..    1302    1574 ..    1290    1581 .. 0.86

  Alignments for each domain:
  == domain 1    score: 244.6 bits;  conditional E-value: 9.6e-75
  norpA-PA(phospholipase_C)_FBpp0070619-aln  263 ydekrakeiikdyeqneeaknakqltkdGlirylmsdenapvfldrldl.ymdmdqPlahyyinss 327 
                                                  de+ a ++i+d+e +   ++++q++++G+ r+l    n   +++ ++   +d+  Pl+hyyinss
                                  F31B12.1f  877 IDEQTAIKLIQDHEPDGICRQKNQMSFEGFTRFLCDPVNFAFVPETIEPdEEDLRYPLSHYYINSS 942 
                                                 79********************************************99725799************ PP

  norpA-PA(phospholipase_C)_FBpp0070619-aln  328 hntylsGrqigGkssvelyrqvllaGcrcveldcwdGkgedeePiithGkamctdilfkdvieair 393 
                                                 hntyl+G+q+ G ss e+yrqvll+GcrcveldcwdG   d  P+i hG++++++i f++v+e i+
                                  F31B12.1f  943 HNTYLTGHQLKGPSSSEMYRQVLLTGCRCVELDCWDGD--DGLPLIYHGHTLVSKIGFRQVVEIIK 1006
                                                 ************************************98..9************************* PP

  norpA-PA(phospholipase_C)_FBpp0070619-aln  394 dtafvtsdyPvilsfenhcskaqqyklakycdeilGdlllkeplddyplePGvplPpPsllkrkil 459 
                                                 ++af+tsd Pvils enhcs +qq+k+a+  + +lGdll+ + l + +      lP P  +k+kil
                                  F31B12.1f 1007 KSAFITSDLPVILSIENHCSLQQQAKMAQMFKTVLGDLLVSNFLFEADFSDSPRLPCPLQMKNKIL 1072
                                                 ****************************************************************** PP

  norpA-PA(phospholipase_C)_FBpp0070619-aln  460 iknkrlkpe....vekkelelfrkgefviedeekedasavakeesaeeeseev 508 
                                                 iknk++  +        e   +++ge   + + k+ + + +++++ e e+++ 
                                  F31B12.1f 1073 IKNKKMIVDpptpLPMIERGAVQRGETQLNLHRKQSKNSYESSTVDEVEDDDL 1125
                                                 *****976511112334555555555555555554444444444433333222 PP

  == domain 2    score: 10.6 bits;  conditional E-value: 0.00045
  norpA-PA(phospholipase_C)_FBpp0070619-aln  467 pevekkelelfrkgefviedeekedasavakeesaeeeseevaaeeageeeleegeeaaaaaaytg 532 
                                                 ++ ek+  ++ +++ +  ++ +++++ +++k++s++++ ++  ++  ++ ++++  ++++ +++tg
                                  F31B12.1f 1156 KRAEKSARNIKQQDSLCSDHSVEQAKPSTSKTTSKTNDRKTEDEVLYAQLAQNAIRNQQPRKNNTG 1221
                                                 445566555555555555555555555555555555554555555555555555566666666665 PP

  norpA-PA(phospholipase_C)_FBpp0070619-aln  533 sttnvhpwlsslvnyaqPvkfqsfd 557 
                                                    +++p+ls +v y q  kf++f 
                                  F31B12.1f 1222 --VQIAPELSDIVIYMQATKFKGFP 1244
                                                 ..679******************95 PP

  == domain 3    score: 158.4 bits;  conditional E-value: 1e-48
  norpA-PA(phospholipase_C)_FBpp0070619-aln  555 sfdkaekknihynmssfaektglnllkekaiefvnynkrqlsriyPkGtradssnymPqvfwnaGc 620 
                                                 +  +a+     y+++s++e+++ +l+k+++ + v y +  l r yP+    dssn+ P   w  G 
                                  F31B12.1f 1302 GSVRANATATCYQVTSLNENAAKKLMKRHPAKCVSYTRDHLIRTYPSAKHYDSSNFNPINCWAHGM 1367
                                                 55567888899******************************************************* PP

  norpA-PA(phospholipase_C)_FBpp0070619-aln  621 qlvslnfqtsdlpmqlnqGkfeyngncGyllkPdfmrradr.sfdPfa..espvdGviaaqcsvqv 683 
                                                 q+v+lnfqt d+ m +nq  fe  gncGy lkP  +  + +  ++ f      + G  a  + + +
                                  F31B12.1f 1368 QMVALNFQTPDVIMAVNQAMFEQSGNCGYQLKPRCLWDESHlLYNKFLplSKDIAGHSALLLNLTI 1433
                                                 *********************************9998766423444541134678999999***** PP

  norpA-PA(phospholipase_C)_FBpp0070619-aln  684 iaGqfl..sdkkvGtyvevdmyGlPtdtvrkefrtrlvpanGlnPvyneePflfrkvvlPdlavlr 747 
                                                 i+Gq +    +    yve+++ G+  d vr +  +++v  n +nP++n+   l  ++   dla lr
                                  F31B12.1f 1434 ISGQHVypNTHYASLYVEIEVIGIHNDCVREK--SKVVQRNSVNPIWNHTTQL--RIACVDLAFLR 1495
                                                 ****88324556789***************96..789************9887..67778****** PP

  norpA-PA(phospholipase_C)_FBpp0070619-aln  748 favyee..ngkllGqrilPldGlqaGyrhislrteanfPlslpllfcni....elkiyvPdgfedl 807 
                                                 +av +   ng+++ +r++P++ + +G+rh+ lrt  n+P+  +++f       e  iy+ d  ++ 
                                  F31B12.1f 1496 IAVCDSgqNGRVVAHRVVPVKCIRPGFRHLPLRTPTNLPIDNAMIFLRTrfeqEEHIYLHDDDSNT 1561
                                                 ****97779************************************986511114568888888777 PP

  norpA-PA(phospholipase_C)_FBpp0070619-aln  808 mdalsdPrafkka 820 
                                                    l++  a++++
                                  F31B12.1f 1562 YCNLEHTLAYRTD 1574
                                                 7777777777765 PP

>> F31B12.1a  CE28227	WBGene00004036	locus:plc-1	phosphoinositide-specific phospholipase C	status:Confirmed	UniProt:Q9TV
   #    score  bias  c-Evalue  i-Evalue hmmfrom  hmm to    alifrom  ali to    envfrom  env to     acc
 ---   ------ ----- --------- --------- ------- -------    ------- -------    ------- -------    ----
   1 !  244.5   0.3   9.7e-75   2.6e-72     263     508 ..     859    1107 ..     851    1140 .. 0.82
   2 !   10.5   0.9   0.00045      0.12     467     557 ..    1138    1226 ..    1125    1232 .. 0.65
   3 !  158.3   0.0     1e-48   2.7e-46     555     820 ..    1284    1556 ..    1272    1563 .. 0.86

  Alignments for each domain:
  == domain 1    score: 244.5 bits;  conditional E-value: 9.7e-75
  norpA-PA(phospholipase_C)_FBpp0070619-aln  263 ydekrakeiikdyeqneeaknakqltkdGlirylmsdenapvfldrldl.ymdmdqPlahyyinss 327 
                                                  de+ a ++i+d+e +   ++++q++++G+ r+l    n   +++ ++   +d+  Pl+hyyinss
                                  F31B12.1a  859 IDEQTAIKLIQDHEPDGICRQKNQMSFEGFTRFLCDPVNFAFVPETIEPdEEDLRYPLSHYYINSS 924 
                                                 79********************************************99725799************ PP

  norpA-PA(phospholipase_C)_FBpp0070619-aln  328 hntylsGrqigGkssvelyrqvllaGcrcveldcwdGkgedeePiithGkamctdilfkdvieair 393 
                                                 hntyl+G+q+ G ss e+yrqvll+GcrcveldcwdG   d  P+i hG++++++i f++v+e i+
                                  F31B12.1a  925 HNTYLTGHQLKGPSSSEMYRQVLLTGCRCVELDCWDGD--DGLPLIYHGHTLVSKIGFRQVVEIIK 988 
                                                 ************************************98..9************************* PP

  norpA-PA(phospholipase_C)_FBpp0070619-aln  394 dtafvtsdyPvilsfenhcskaqqyklakycdeilGdlllkeplddyplePGvplPpPsllkrkil 459 
                                                 ++af+tsd Pvils enhcs +qq+k+a+  + +lGdll+ + l + +      lP P  +k+kil
                                  F31B12.1a  989 KSAFITSDLPVILSIENHCSLQQQAKMAQMFKTVLGDLLVSNFLFEADFSDSPRLPCPLQMKNKIL 1054
                                                 ****************************************************************** PP

  norpA-PA(phospholipase_C)_FBpp0070619-aln  460 iknkrlkpe....vekkelelfrkgefviedeekedasavakeesaeeeseev 508 
                                                 iknk++  +        e   +++ge   + + k+ + + +++++ e e+++ 
                                  F31B12.1a 1055 IKNKKMIVDpptpLPMIERGAVQRGETQLNLHRKQSKNSYESSTVDEVEDDDL 1107
                                                 *****976511112334555555555555555554444444444433333222 PP

  == domain 2    score: 10.5 bits;  conditional E-value: 0.00045
  norpA-PA(phospholipase_C)_FBpp0070619-aln  467 pevekkelelfrkgefviedeekedasavakeesaeeeseevaaeeageeeleegeeaaaaaaytg 532 
                                                 ++ ek+  ++ +++ +  ++ +++++ +++k++s++++ ++  ++  ++ ++++  ++++ +++tg
                                  F31B12.1a 1138 KRAEKSARNIKQQDSLCSDHSVEQAKPSTSKTTSKTNDRKTEDEVLYAQLAQNAIRNQQPRKNNTG 1203
                                                 445566555555555555555555555555555555554555555555555555566666666665 PP

  norpA-PA(phospholipase_C)_FBpp0070619-aln  533 sttnvhpwlsslvnyaqPvkfqsfd 557 
                                                    +++p+ls +v y q  kf++f 
                                  F31B12.1a 1204 --VQIAPELSDIVIYMQATKFKGFP 1226
                                                 ..679******************95 PP

  == domain 3    score: 158.3 bits;  conditional E-value: 1e-48
  norpA-PA(phospholipase_C)_FBpp0070619-aln  555 sfdkaekknihynmssfaektglnllkekaiefvnynkrqlsriyPkGtradssnymPqvfwnaGc 620 
                                                 +  +a+     y+++s++e+++ +l+k+++ + v y +  l r yP+    dssn+ P   w  G 
                                  F31B12.1a 1284 GSVRANATATCYQVTSLNENAAKKLMKRHPAKCVSYTRDHLIRTYPSAKHYDSSNFNPINCWAHGM 1349
                                                 55567888899******************************************************* PP

  norpA-PA(phospholipase_C)_FBpp0070619-aln  621 qlvslnfqtsdlpmqlnqGkfeyngncGyllkPdfmrradr.sfdPfa..espvdGviaaqcsvqv 683 
                                                 q+v+lnfqt d+ m +nq  fe  gncGy lkP  +  + +  ++ f      + G  a  + + +
                                  F31B12.1a 1350 QMVALNFQTPDVIMAVNQAMFEQSGNCGYQLKPRCLWDESHlLYNKFLplSKDIAGHSALLLNLTI 1415
                                                 *********************************9998766423444541134678999999***** PP

  norpA-PA(phospholipase_C)_FBpp0070619-aln  684 iaGqfl..sdkkvGtyvevdmyGlPtdtvrkefrtrlvpanGlnPvyneePflfrkvvlPdlavlr 747 
                                                 i+Gq +    +    yve+++ G+  d vr +  +++v  n +nP++n+   l  ++   dla lr
                                  F31B12.1a 1416 ISGQHVypNTHYASLYVEIEVIGIHNDCVREK--SKVVQRNSVNPIWNHTTQL--RIACVDLAFLR 1477
                                                 ****88324556789***************96..789************9887..67778****** PP

  norpA-PA(phospholipase_C)_FBpp0070619-aln  748 favyee..ngkllGqrilPldGlqaGyrhislrteanfPlslpllfcni....elkiyvPdgfedl 807 
                                                 +av +   ng+++ +r++P++ + +G+rh+ lrt  n+P+  +++f       e  iy+ d  ++ 
                                  F31B12.1a 1478 IAVCDSgqNGRVVAHRVVPVKCIRPGFRHLPLRTPTNLPIDNAMIFLRTrfeqEEHIYLHDDDSNT 1543
                                                 ****97779************************************986511114568888888777 PP

  norpA-PA(phospholipase_C)_FBpp0070619-aln  808 mdalsdPrafkka 820 
                                                    l++  a++++
                                  F31B12.1a 1544 YCNLEHTLAYRTD 1556
                                                 7777777777765 PP

>> T01E8.3  CE42905	WBGene00004038	locus:plc-3	1-phosphatidylinositol-4,5-bisphosphate phosphodiesterase	status:Partiall
   #    score  bias  c-Evalue  i-Evalue hmmfrom  hmm to    alifrom  ali to    envfrom  env to     acc
 ---   ------ ----- --------- --------- ------- -------    ------- -------    ------- -------    ----
   1 !  201.7   0.5   8.3e-62   2.2e-59      83     472 ..     126     512 ..      96     577 .. 0.78
   2 ?   -0.4   0.0      0.91   2.4e+02     101     140 ..     927     966 ..     910     977 .. 0.83
   3 !  199.4   0.0   4.2e-61   1.1e-58     523     796 ..     964    1237 ..     925    1240 .. 0.84

  Alignments for each domain:
  == domain 1    score: 201.7 bits;  conditional E-value: 8.3e-62
  norpA-PA(phospholipase_C)_FBpp0070619-aln  83 dklvkkhge..eleekslticsgtdyininyqhvvcpdaataklwqdglraithnvkannvcpl.... 144
                                                d+  kk+ e  +++ k++ i s      ++y  ++     ++klw +gl+++  +++  + +p     
                                    T01E8.3 126 DDKWKKDREivNFDSKAILIISYGMGFALSYWILLFESEDACKLWSQGLHNLMMDTRDRDSSPHplri 193
                                                44444554444889999999998888999**9999999999************999998887642222 PP

  norpA-PA(phospholipase_C)_FBpp0070619-aln 145 .talkkhwmrlvllvdkkGkvpvkvvartfasgkteklvyqclsdlglpsgkndviekedftfdkfya 211
                                                 ++l+kh++ l+  +  +  v  k   + f +   +   +++ +  +l +  +d ++ ++f f +   
                                    T01E8.3 194 eRFLHKHFLSLMSPA--NDAVARK-HMKPFVQTSLQ---FKV-QSDQLQQVTEDQMNSDQFSFASRQL 254
                                                257778876665433..3333333.34555554422...333.3346777788888888888876433 PP

  norpA-PA(phospholipase_C)_FBpp0070619-aln 212 lyhkicprndieelfrsitqGkadaisldqlveflnekqrdPrlneilyPlydekrakeiikdyeqne 279
                                                ++      +   +l +   + k  +++ + +++fl+ kq d           +  ra+e ++ y q++
                                    T01E8.3 255 IHVPELFSSRFADLAEK-HERKGLVVTFQNFLRFLDGKQFDEL-------ASNRTRALEFLNRYFQED 314
                                                33222222223333332.345666789999*********9853.......46899*********9999 PP

  norpA-PA(phospholipase_C)_FBpp0070619-aln 280 ea....knakqltkdGlirylmsdenapvfldrldlymdmdqPlahyyinsshntylsGrqigGkssv 343
                                                +a    +n+ ++t   +  +l s en+   +    +  dm +Pl+hy+i sshntyl+G q+   ss+
                                    T01E8.3 315 QAyfgdRNEPSMTVFEFCDFLFSRENSLWDPTNEKVTHDMSRPLSHYWIASSHNTYLTGDQLRSESSL 382
                                                8545558999********************************************************** PP

  norpA-PA(phospholipase_C)_FBpp0070619-aln 344 elyrqvllaGcrcveldcwdGk...gede..ePiithGkamctdilfkdvieairdtafvtsdyPvil 406
                                                + y q+ll Gcrc+eldcwdG+   g  e  + +i hG++m ++il++dv++ ir  afvts+yPvil
                                    T01E8.3 383 DCYAQALLMGCRCIELDCWDGQkkpGSAEfiDIVIYHGYTMTSKILLRDVLHVIRHYAFVTSEYPVIL 450
                                                ********************984443333336799********************************* PP

  norpA-PA(phospholipase_C)_FBpp0070619-aln 407 sfenhcskaqqyklakycdeilGdlllkeplddyplePGvplPpPsllkrkiliknkrlkpevekk 472
                                                s e+ cs   q  la+  ++ilGd ll +p +        +lP+P++lk+ki++k k+l  e e  
                                    T01E8.3 451 SIEDNCSVPAQRLLAQELKDILGDYLLTQPANRE----EKQLPSPAALKKKIIVKHKKLPIESEDL 512
                                                ******************************9865....478*****************99887753 PP

  == domain 2    score: -0.4 bits;  conditional E-value: 0.91
  norpA-PA(phospholipase_C)_FBpp0070619-aln 101 csgtdyininyqhvvcpdaataklwqdglraithnvkann 140
                                                 s+  ++n +y  +    ++ a  wq++l+++t  v+++ 
                                    T01E8.3 927 QSNQHWMNKQYYLLAASSSEEADGWQNNLFELTRSVNTKM 966
                                                4788999**************************9887654 PP

  == domain 3    score: 199.4 bits;  conditional E-value: 4.2e-61
  norpA-PA(phospholipase_C)_FBpp0070619-aln  523 eaaaaaaytgsttnvhpwlsslvnyaqPvkfqsfdkaekknihynmssfaektglnllkekaiefv 588 
                                                 ++ +  +   ++ +++++ls lv y q v f+  +    ++ +y+m sf e + l+ l ek   ++
                                    T01E8.3  964 TKMSILRTKEKEKRIAAELSNLVVYCQAVPFDPAHI--YNDAFYEMCSFVEGK-LDKLVEKG--LL 1024
                                                 34445556678899***************8765433..45689*******987.55555554..57 PP

  norpA-PA(phospholipase_C)_FBpp0070619-aln  589 nynkrqlsriyPkGtradssnymPqvfwnaGcqlvslnfqtsdlpmqlnqGkfeyngncGyllkPd 654 
                                                  +n r+lsr+yP+G+r+ s ny P  +wnaGc +v+ln+qt d pmqlnqGkf  ng+cGyllkPd
                                    T01E8.3 1025 PFNSRKLSRVYPNGSRITSNNYSPVPMWNAGCHMVALNYQTGDKPMQLNQGKFLANGRCGYLLKPD 1090
                                                 89**************************************************************** PP

  norpA-PA(phospholipase_C)_FBpp0070619-aln  655 fmrradrsfdPfaespvdGviaaqcsvqviaGqfls..dkkvGt...yvevdmyGlPtdtvrkefr 715 
                                                 +m   d  fdP            ++ vqvi G+ ls  dk+ G    +ve+++ G+P+dt  k f+
                                    T01E8.3 1091 YMLTDD--FDPTNTEKFATAYPIRLNVQVIGGRHLSrkDKNKGIcspFVEIEIIGMPCDT--KVFQ 1152
                                                 **9876..***************************9445555533349***********9..99** PP

  norpA-PA(phospholipase_C)_FBpp0070619-aln  716 trlvpanGlnPvyneePflfrkvvlPdlavlrfavyee......ngkllGqrilPldGlqaGyrhi 775 
                                                 t+++++nGlnP++n+  f f  +  P++a++rf v +       ++ ++Gq ++P+d +  G+r +
                                    T01E8.3 1153 TKTIASNGLNPIWNQ-TFTFE-IQCPEVALIRFHVEDGdfvgpkTDPFIGQAVFPVDSIRCGFRSV 1216
                                                 *************96.69996.889**********9863332224569****************** PP

  norpA-PA(phospholipase_C)_FBpp0070619-aln  776 slrteanfPlslpllfcniel 796 
                                                  l+ + +  l l+ l++++++
                                    T01E8.3 1217 PLKNQYSEELELSSLLVDVQM 1237
                                                 ****************99986 PP

>> Y75B12B.6  CE20375	WBGene00004037	locus:plc-2	Phosphatidylinositol-specific phospholipase C, X domain, Phosphatidylin
   #    score  bias  c-Evalue  i-Evalue hmmfrom  hmm to    alifrom  ali to    envfrom  env to     acc
 ---   ------ ----- --------- --------- ------- -------    ------- -------    ------- -------    ----
   1 !  376.3   5.2  1.6e-114  4.1e-112      57     825 ..      57     837 ..       7     853 .. 0.77

  Alignments for each domain:
  == domain 1    score: 376.3 bits;  conditional E-value: 1.6e-114
  norpA-PA(phospholipase_C)_FBpp0070619-aln  57 kdgdvielcqvsdiragglpkdlklldklvkkhgeeleekslticsgtdyininyqhvvcpdaatak. 123
                                                 + + i l ++ d+rag  p d +l+         + e + lti sgt  +n+++ h vc + +  + 
                                  Y75B12B.6  57 YEKNYIYLERIYDVRAG-KPTDFELVPS-----ERSYEPNFLTIVSGTSITNLKFTHFVCMEKNEKRl 118
                                                35677888999999986.6889887653.....45678999*******************98876651 PP

  norpA-PA(phospholipase_C)_FBpp0070619-aln 124 .lwqdglraithnvkannvcpltalkkhwmrlvllvdkkGkvpvkvvartfasgk.teklvyqclsdl 189
                                                  +   l+++   vk  +   l  ++k+    ++ +    +     + ++f + + +  +++ +    
                                  Y75B12B.6 119 hEFAATLFTVVQRVKREEHGLLYHFRKKLAPKMY-AAFTRRCIEEDIMKVFDKHRkNSTKIEWTEVGK 185
                                                1578999*****9999999988888877665444.4445566778999***98763555666665666 PP

  norpA-PA(phospholipase_C)_FBpp0070619-aln 190 glpsgkndviekedftfdkfyalyhkicprndieelfrsitqGkadaisldqlveflnekqrdPrlne 257
                                                 lp ++   +e +d ++ k   +  k  + + +e +fr i++    a +l+ + ++l ++q d rln+
                                  Y75B12B.6 186 LLPVNRKS-VEIDDQKLIKIIMILTKF-EGSRLEAIFRKISEDEPVATKLE-FGDWLRKNQHDHRLND 250
                                                67877665.566666777777777776.55779********9998877775.99************** PP

  norpA-PA(phospholipase_C)_FBpp0070619-aln 258 ilyPlydekrakeiikdyeqneeaknakqltkdGlirylmsdenap.vfldrldl.ymdmdqPlahyy 323
                                                  +     ++ + i+++++++     ++ ++ + +  +++sde  + +  +r+ + +  m  P+ +y+
                                  Y75B12B.6 251 ARFNQVSDRKINSILENWQYSS----DSAISPQMFTHWMVSDECGVaISAQRMKMdVTSMREPINKYF 314
                                                ***************9998875....5677888899*******8651456676653467********* PP

  norpA-PA(phospholipase_C)_FBpp0070619-aln 324 insshntylsGrqig...Gkss..velyrqvllaGcrcveldcwdGkgedeePiithGkamc...tdi 383
                                                insshnty sG+q+    G+ s  ve+yrq+ll+G rcveld+wd k +d eP+ithG + +    +i
                                  Y75B12B.6 315 INSSHNTYCSGNQLVyaiGHCSadVEMYRQALLSGSRCVELDMWDNKDKDGEPVITHGPTAVmgmNEI 382
                                                *************843345544459*********************************9876333699 PP

  norpA-PA(phospholipase_C)_FBpp0070619-aln 384 lfkdvieairdtafvtsdyPvilsfenhcskaqqyklakycdeilGdlllkeplddypl...ePG... 445
                                                 +k+v eai+++af+ts yPvils enh  ++qq k+ +  ++++G+lll  pl+dypl   e G   
                                  Y75B12B.6 383 GLKEVCEAIKECAFKTSPYPVILSIENHLGRKQQEKMVQIFRQVFGELLLTGPLPDYPLyakE-Gagd 449
                                                **********************************************************94431.2223 PP

  norpA-PA(phospholipase_C)_FBpp0070619-aln 446 vplPpPsllkrkiliknkrlkpevekkelelfrkgefviedeekedasavakeesaeeeseevaaeea 513
                                                v  PpP llk+kilik k+++   ek+e        +  ++    d   +++ee+++e+ +e ++e++
                                  Y75B12B.6 450 VVYPPPELLKHKILIKAKKKR--FEKQESRSRDSSSIDLQGS-SIDL--TEDEEMENERFNELTEEQK 512
                                                789**************9876..5677765433333333322.1121..1122222222222222222 PP

  norpA-PA(phospholipase_C)_FBpp0070619-aln 514 geeeleegeeaaaaaaytgsttnvhpwlsslvnyaqPvkfq.......sfdkaekknihynmssfaek 574
                                                +          a   + +  t    ++ls++ ny q  + +        +++a  k+i   + s +e+
                                  Y75B12B.6 513 A----------AQLSELPEET--TCSELSAITNYMQAYETSrgvstvvNLENA-TKDIVPCIVSADEN 567
                                                2..........2222222222..245788888888876543211111134555.578888999***** PP

  norpA-PA(phospholipase_C)_FBpp0070619-aln 575 tglnllkekaiefv.nynkrqlsriyPkGtradssnymPqvfwnaGcqlvslnfqtsdlpmqlnqGkf 641
                                                t  n l+ ++i+ v n nk +++riyPk +r+ s+ny P + w +G q+vsln qt    mqln   f
                                  Y75B12B.6 568 TVYNCLRANSIDKVqNLNKSKITRIYPKASRIYSTNYNPMIHWLTGSQMVSLNIQTNCSNMQLNYAMF 635
                                                ************88799*************************************************** PP

  norpA-PA(phospholipase_C)_FBpp0070619-aln 642 eyngncGyllkPdfmrradrsfdPfaespvdGviaaqcsvqviaGqflsdkkvGty.....vevdmyG 704
                                                e ng cGy+ kPd++r  + ++ Pf   p    ia  + v++ia  fls    G +     v + ++ 
                                  Y75B12B.6 636 ERNGGCGYVRKPDWLRARNVQLRPFLSIPF--TIAYTVEVEIIAAYFLSSMDSGKFrrrssVSIRLFD 701
                                                *************************98886..7****************9999976555559999*** PP

  norpA-PA(phospholipase_C)_FBpp0070619-aln 705 lPtdtvrk...........ef....rtrlvpanGlnPvyneePflfrkvvlPdlavlrfavyeengkl 757
                                                +P    +            +f    r r+  +  +   y+ + + f k++l d++ ++f v++e+g +
                                  Y75B12B.6 702 VPDQISKDdaaspsvstaaKFesscRRRTREEASFVTNYERHVYSFDKIMLNDMSFIQFNVHNESGSV 769
                                                99543221111111111223333337888888999999****************************** PP

  norpA-PA(phospholipase_C)_FBpp0070619-aln 758 lGqrilPldGlqaGyrhislrteanfPlslpllfcnielkiyvPdgfedlmdalsdPrafkkaeekra 825
                                                + qril +d +  Gyr ++lrt  n     + l++  +l ++   +  + ++ + +P af+k+++k +
                                  Y75B12B.6 770 FAQRILHIDTMNNGYRFVTLRTPSNQCAGPACLLVRFDLFMHSDRKNLHDLKQMYNPHAFEKESDKWE 837
                                                **************************999999999999988877665555677889999999887765 PP

>> R05G6.8  CE07421	WBGene00004039	locus:plc-4	phospholipase	status:Confirmed	UniProt:Q21754	protein_id:CCD71557.1
   #    score  bias  c-Evalue  i-Evalue hmmfrom  hmm to    alifrom  ali to    envfrom  env to     acc
 ---   ------ ----- --------- --------- ------- -------    ------- -------    ------- -------    ----
   1 !  181.4   0.0   1.1e-55     3e-53     203     473 ..     213     470 ..     181     481 .. 0.90
   2 !  103.8   0.0   3.1e-32   8.3e-30     537     786 ..     490     736 ..     467     749 .. 0.76

  Alignments for each domain:
  == domain 1    score: 181.4 bits;  conditional E-value: 1.1e-55
  norpA-PA(phospholipase_C)_FBpp0070619-aln 203 dftfdkfyalyhkicprndieelfrsitqGkadaisldqlveflnekqrdPrlneilyPlydekrake 270
                                                +++ ++f ++++++++r d++ ++++ +    +++++  l +fl e q         +   d k+a++
                                    R05G6.8 213 KLNEKEFLNFFERLTDRPDLRFVMTQASSDNVETLTVADLQRFLTEEQG--------FENVDLKKAEQ 272
                                                455568999************************************9996........6678******* PP

  norpA-PA(phospholipase_C)_FBpp0070619-aln 271 iikdyeqneeakna.kqltkdGlirylmsdenapvfldrldlymdmdqPlahyyinsshntylsGrqi 337
                                                i++++eq  + k++ k +   G+ r + s    +  + +  +++dmdqPl+hy++nsshntyl+G q+
                                    R05G6.8 273 ILTTFEQTVQDKQKeKLMGLMGMRRLMQSRWGNVFKPGHESIFQDMDQPLTHYFVNSSHNTYLTGLQV 340
                                                *******97766651567788887765555555555778899************************** PP

  norpA-PA(phospholipase_C)_FBpp0070619-aln 338 gGkssvelyrqvllaGcrcveldcwdGkgedeePiithGkamctdilfkdvieairdtafvtsdyPvi 405
                                                 G ++ve y  +l  G r +eld++dG   + eP+ith ++++  i +++ +eai+ taf ts yPvi
                                    R05G6.8 341 KGEATVEGYISALRKGARLLELDLFDGE--HGEPVITHKRTFIESITLRNSLEAIKRTAFETSPYPVI 406
                                                **************************86..99************************************ PP

  norpA-PA(phospholipase_C)_FBpp0070619-aln 406 lsfenhcskaqqyklakycdeilGdlllkeplddyplePGvplPpPsllkrkiliknkrlkpevekke 473
                                                l++enh    qq+ +a+  +eilGd l   p d+++     pl +P++lkrk l++ k++  e + +e
                                    R05G6.8 407 LTLENHVGFVQQAVMADLFKEILGDSLYIPPKDSHR----HPLSSPNKLKRKFLLRGKKIILEEDIEE 470
                                                *******************************99997....68*****************987766554 PP

  == domain 2    score: 103.8 bits;  conditional E-value: 3.1e-32
  norpA-PA(phospholipase_C)_FBpp0070619-aln 537 vhpwlsslvnyaqPvkfqsfdk.aekknihynmssfaektglnllkekaiefvnynkrqlsriyPkGt 603
                                                v+p+ls+l+     vk++   +   +k  +    s++e++  +++ e a+    y   +l + yPkG 
                                    R05G6.8 490 VAPELSALIGLP-SVKLSHNIYqDVNKHPFDGSPSLSENKVYTMF-EAAVPIFTYTAERLVKSYPKGL 555
                                                677788877653.45554332202334444555688888777655.7899999*************** PP

  norpA-PA(phospholipase_C)_FBpp0070619-aln 604 radssnymPqvfwnaGcqlvslnfqtsdlpmqlnqGkfeyngncGyllkPdfmrradrsfdPfaespv 671
                                                r dssn  P v w  G q v++nfqt+   + ln G f  ngncGy+lkP  +      +dP + +  
                                    R05G6.8 556 RQDSSNMHPMVSWLCGIQSVAMNFQTAGEELDLNAGLFRINGNCGYVLKPSCLLD---GVDPRSMAKP 620
                                                ***************************************************9863...5677655543 PP

  norpA-PA(phospholipase_C)_FBpp0070619-aln 672 dGviaaqcsvqviaGqflsd.....kkvGtyvevdmyGlPtdtvrkefrtrlvpanGlnPvyneePfl 734
                                                      ++ + + + q+l +       +  yv v+++G+P d  +   +tr++  nG+nP + ++ f 
                                    R05G6.8 621 K----LKLGIGLFSAQYLPKsepgkEIIDPYVSVQIFGIPRDETK--AKTRIIKDNGFNPEWRDN-FY 681
                                                2....3455556666666441111044668************876..57*************986.66 PP

  norpA-PA(phospholipase_C)_FBpp0070619-aln 735 frkvvlPdlavlrfavyee....ngkllGqrilPldGlqaGyrhislrteanfPls 786
                                                f  +  P+la++rf+v +     ++ ++G+  +P+  l +G+  i l t  +  l 
                                    R05G6.8 682 FT-LSCPELAIIRFCVKDFdstsSNDFVGEFSIPVMSLRTGFSQIQLNTGYQHTLD 736
                                                64.789**********8742244789**********************98777664 PP

>> K10F12.3b  CE31037	WBGene00004045	locus:pll-1	phospholipase C	status:Partially_confirmed	UniProt:Q8IA76	protein_id:CC
   #    score  bias  c-Evalue  i-Evalue hmmfrom  hmm to    alifrom  ali to    envfrom  env to     acc
 ---   ------ ----- --------- --------- ------- -------    ------- -------    ------- -------    ----
   1 !  113.3   0.0   4.2e-35   1.1e-32      70     467 ..     123     513 ..      87     538 .. 0.79
   2 !  154.9   0.0   1.2e-47   3.1e-45     565     797 ..     574     808 ..     514     849 .. 0.86

  Alignments for each domain:
  == domain 1    score: 113.3 bits;  conditional E-value: 4.2e-35
  norpA-PA(phospholipase_C)_FBpp0070619-aln  70 iragglpkdlklldklvkkhgeeleeksl.ticsgtdyininyqhvvcpdaataklwqdglraithnv 136
                                                ir   l k+++ll     +  ++l+e +l  i  g +y  +    ++      a +w  gl+a+t n 
                                  K10F12.3b 123 IREIRLGKNTELLRSSD-EVFTDLQEECLfSIIYGDNYETL---DLIASSGDDANIWVTGLMALTSNK 186
                                                44444444444443322.22345666665245666655544...578999999*************98 PP

  norpA-PA(phospholipase_C)_FBpp0070619-aln 137 kann..vcpltalkkhwmrlvl...lvdkkGkvpvkvvartf..asgk.teklvyqclsdlglpsgkn 196
                                                       +   +l+  w+  v+    + k+G +  ++  +     +++ ++ ++ + l+++ +  +  
                                  K10F12.3b 187 YECKpsSSQFATLRERWIESVFdefDTKKNGHLDEQTAFKAIlhINSRiSHHRLTNKLKEVTIGAEES 254
                                                77651155677899***998752226889999987776654411233347777788888888876654 PP

  norpA-PA(phospholipase_C)_FBpp0070619-aln 197 dviekedftfdkfyalyhkicprndieelfrsitqGkadaisldqlveflnekqrdPrlneilyPlyd 264
                                                   e+ + +  +f +ly++i  r ++   f  +    +d++s + l  fl+  q              
                                  K10F12.3b 255 ---ERGKIEKSHFVDLYKEIGTRPEVY--FLMVRYANKDYLSCQDLRLFLETEQGMVG--------VT 309
                                                ...56777778899**********996..666778899*************9996433........34 PP

  norpA-PA(phospholipase_C)_FBpp0070619-aln 265 ekrakeiikdyeqneeaknakqltkdGlirylmsdenapvfldrldlymdmdqPlahyyinsshntyl 332
                                                +  ++ +i++ye   ea++++ +t dG+  +l s +  +  +++  + mdm qP++ y+i ss  +yl
                                  K10F12.3b 310 TDNCETLIEQYEPCSEARENNLMTVDGFTSFLFSPDCGVFDPNHRVVTMDMKQPFSRYFISSSRKSYL 377
                                                56799**********************************99*************************** PP

  norpA-PA(phospholipase_C)_FBpp0070619-aln 333 sGrqigGkssvelyrqvllaGcrcveldcwdGkge..deePiithGkamctdilfkdvieairdtafv 398
                                                   q+g  ss + +  +l   cr +e+d+wd      d eP++  G++  ++i +   ++ ir+ af 
                                  K10F12.3b 378 VEDQLGP-SSSDGFSSALKRNCRFLEFDIWDPNEAdgDTEPMVQNGQTATSKITISSALRIIREFAFE 444
                                                ****975.6668899***************987432278***************************** PP

  norpA-PA(phospholipase_C)_FBpp0070619-aln 399 tsdyPvilsfenhcskaqqyklakycdeilGdlllkeplddyplePGvplPpPsllkrkiliknkrlk 466
                                                 s yP++l    hcs   q   a      lG  l     d  + +   + P+P  ++++ili  k+l 
                                  K10F12.3b 445 RSRYPLLLKVSVHCSTDWQKVAAMLIVTHLGTRLYLPKNDPTNWDDEKNCPTPWDFQNRILIVGKKLD 512
                                                *******************999999999***988777778889999*******************986 PP

  norpA-PA(phospholipase_C)_FBpp0070619-aln 467 p 467
                                                +
                                  K10F12.3b 513 N 513
                                                4 PP

  == domain 2    score: 154.9 bits;  conditional E-value: 1.2e-47
  norpA-PA(phospholipase_C)_FBpp0070619-aln 565 hynmssfaektglnllkekaiefvnynkrqlsriyPkGtradssnymPqvfwnaGcqlvslnfqtsdl 632
                                                  n++s +e+t l l+ + a ef    ++   r++P+ +r+dssn  Pq fwn G q+v+ln+qt  l
                                  K10F12.3b 574 RKNLASVTESTCLRLMHTYATEFGQATRNYCVRVFPNPSRVDSSNLNPQEFWNNGVQMVCLNYQTPGL 641
                                                5799**************************************************************** PP

  norpA-PA(phospholipase_C)_FBpp0070619-aln 633 pmqlnqGkfeyngncGyllkPdfmrradrsfdPfaespvdGviaaqcsvqviaGqfl.....sdkk.. 693
                                                 m l  Gkf  ng cGy+lkP+ m+  d  f P    p    i   + +++++Gq l     s+ k  
                                  K10F12.3b 642 MMDLQEGKFSDNGGCGYVLKPQVMK--DDMFVPSDRVPTSPQI---LHLRILSGQQLprprgSNAKgd 704
                                                ************************5..8889998888877655...68999****9944443333322 PP

  norpA-PA(phospholipase_C)_FBpp0070619-aln 694 .vGtyvevdmyGlPtdtvrkefrtrlvpanGlnPvyneePflfrkvvlPdlavlrfavyee...ngkl 757
                                                    +v v+++GlP d    e rtr+v ++ +nP ++e  f f+ v +P+la++rf v ++   ++ +
                                  K10F12.3b 705 sADPFVVVEVFGLPGDCA--EERTRTVRNDSINPSFDE-SFQFQ-VSVPELALVRFLVLDDdyiGDDF 768
                                                24569***********96..679*************75.79996.889***********99676789* PP

  norpA-PA(phospholipase_C)_FBpp0070619-aln 758 lGqrilPldGlqaGyrhislrteanfPlslpllfcnielk 797
                                                +Gq  +P++ lq+Gyrhi l  + + Pl  + lf+ + + 
                                  K10F12.3b 769 IGQYTIPFECLQPGYRHIYLLNNEGDPLEHATLFVHVAIT 808
                                                **********************************999875 PP

>> K10F12.3a  CE31036	WBGene00004045	locus:pll-1	phospholipase C	status:Partially_confirmed	UniProt:Q8IA75	protein_id:CC
   #    score  bias  c-Evalue  i-Evalue hmmfrom  hmm to    alifrom  ali to    envfrom  env to     acc
 ---   ------ ----- --------- --------- ------- -------    ------- -------    ------- -------    ----
   1 !  113.3   0.0   4.3e-35   1.1e-32      70     467 ..     130     520 ..      94     545 .. 0.79
   2 !  154.8   0.0   1.2e-47   3.1e-45     565     797 ..     581     815 ..     521     856 .. 0.86

  Alignments for each domain:
  == domain 1    score: 113.3 bits;  conditional E-value: 4.3e-35
  norpA-PA(phospholipase_C)_FBpp0070619-aln  70 iragglpkdlklldklvkkhgeeleeksl.ticsgtdyininyqhvvcpdaataklwqdglraithnv 136
                                                ir   l k+++ll     +  ++l+e +l  i  g +y  +    ++      a +w  gl+a+t n 
                                  K10F12.3a 130 IREIRLGKNTELLRSSD-EVFTDLQEECLfSIIYGDNYETL---DLIASSGDDANIWVTGLMALTSNK 193
                                                44444444444443322.22345666665245666655544...578999999*************98 PP

  norpA-PA(phospholipase_C)_FBpp0070619-aln 137 kann..vcpltalkkhwmrlvl...lvdkkGkvpvkvvartf..asgk.teklvyqclsdlglpsgkn 196
                                                       +   +l+  w+  v+    + k+G +  ++  +     +++ ++ ++ + l+++ +  +  
                                  K10F12.3a 194 YECKpsSSQFATLRERWIESVFdefDTKKNGHLDEQTAFKAIlhINSRiSHHRLTNKLKEVTIGAEES 261
                                                77651155677899***998752226889999987776654411233347777788888888876654 PP

  norpA-PA(phospholipase_C)_FBpp0070619-aln 197 dviekedftfdkfyalyhkicprndieelfrsitqGkadaisldqlveflnekqrdPrlneilyPlyd 264
                                                   e+ + +  +f +ly++i  r ++   f  +    +d++s + l  fl+  q              
                                  K10F12.3a 262 ---ERGKIEKSHFVDLYKEIGTRPEVY--FLMVRYANKDYLSCQDLRLFLETEQGMVG--------VT 316
                                                ...56777778899**********996..666778899*************9996433........34 PP

  norpA-PA(phospholipase_C)_FBpp0070619-aln 265 ekrakeiikdyeqneeaknakqltkdGlirylmsdenapvfldrldlymdmdqPlahyyinsshntyl 332
                                                +  ++ +i++ye   ea++++ +t dG+  +l s +  +  +++  + mdm qP++ y+i ss  +yl
                                  K10F12.3a 317 TDNCETLIEQYEPCSEARENNLMTVDGFTSFLFSPDCGVFDPNHRVVTMDMKQPFSRYFISSSRKSYL 384
                                                56799**********************************99*************************** PP

  norpA-PA(phospholipase_C)_FBpp0070619-aln 333 sGrqigGkssvelyrqvllaGcrcveldcwdGkge..deePiithGkamctdilfkdvieairdtafv 398
                                                   q+g  ss + +  +l   cr +e+d+wd      d eP++  G++  ++i +   ++ ir+ af 
                                  K10F12.3a 385 VEDQLGP-SSSDGFSSALKRNCRFLEFDIWDPNEAdgDTEPMVQNGQTATSKITISSALRIIREFAFE 451
                                                ****975.6668899***************987432278***************************** PP

  norpA-PA(phospholipase_C)_FBpp0070619-aln 399 tsdyPvilsfenhcskaqqyklakycdeilGdlllkeplddyplePGvplPpPsllkrkiliknkrlk 466
                                                 s yP++l    hcs   q   a      lG  l     d  + +   + P+P  ++++ili  k+l 
                                  K10F12.3a 452 RSRYPLLLKVSVHCSTDWQKVAAMLIVTHLGTRLYLPKNDPTNWDDEKNCPTPWDFQNRILIVGKKLD 519
                                                *******************999999999***988777778889999*******************986 PP

  norpA-PA(phospholipase_C)_FBpp0070619-aln 467 p 467
                                                +
                                  K10F12.3a 520 N 520
                                                4 PP

  == domain 2    score: 154.8 bits;  conditional E-value: 1.2e-47
  norpA-PA(phospholipase_C)_FBpp0070619-aln 565 hynmssfaektglnllkekaiefvnynkrqlsriyPkGtradssnymPqvfwnaGcqlvslnfqtsdl 632
                                                  n++s +e+t l l+ + a ef    ++   r++P+ +r+dssn  Pq fwn G q+v+ln+qt  l
                                  K10F12.3a 581 RKNLASVTESTCLRLMHTYATEFGQATRNYCVRVFPNPSRVDSSNLNPQEFWNNGVQMVCLNYQTPGL 648
                                                5799**************************************************************** PP

  norpA-PA(phospholipase_C)_FBpp0070619-aln 633 pmqlnqGkfeyngncGyllkPdfmrradrsfdPfaespvdGviaaqcsvqviaGqfl.....sdkk.. 693
                                                 m l  Gkf  ng cGy+lkP+ m+  d  f P    p    i   + +++++Gq l     s+ k  
                                  K10F12.3a 649 MMDLQEGKFSDNGGCGYVLKPQVMK--DDMFVPSDRVPTSPQI---LHLRILSGQQLprprgSNAKgd 711
                                                ************************5..8889998888877655...68999****9944443333322 PP

  norpA-PA(phospholipase_C)_FBpp0070619-aln 694 .vGtyvevdmyGlPtdtvrkefrtrlvpanGlnPvyneePflfrkvvlPdlavlrfavyee...ngkl 757
                                                    +v v+++GlP d    e rtr+v ++ +nP ++e  f f+ v +P+la++rf v ++   ++ +
                                  K10F12.3a 712 sADPFVVVEVFGLPGDCA--EERTRTVRNDSINPSFDE-SFQFQ-VSVPELALVRFLVLDDdyiGDDF 775
                                                24569***********96..679*************75.79996.889***********99676789* PP

  norpA-PA(phospholipase_C)_FBpp0070619-aln 758 lGqrilPldGlqaGyrhislrteanfPlslpllfcnielk 797
                                                +Gq  +P++ lq+Gyrhi l  + + Pl  + lf+ + + 
                                  K10F12.3a 776 IGQYTIPFECLQPGYRHIYLLNNEGDPLEHATLFVHVAIT 815
                                                **********************************999875 PP

>> F31E8.2b  CE28229	WBGene00004921	locus:snt-1	status:Confirmed	UniProt:Q95QH7	protein_id:CCD62853.1
   #    score  bias  c-Evalue  i-Evalue hmmfrom  hmm to    alifrom  ali to    envfrom  env to     acc
 ---   ------ ----- --------- --------- ------- -------    ------- -------    ------- -------    ----
   1 ?   -3.3   0.6       6.7   1.8e+03     871    1063 ..      24      54 ..       6      75 .. 0.33
   2 ?    4.3   0.0     0.035       9.1     700     765 ..     199     265 ..     172     272 .. 0.66
   3 ?    7.9   0.0    0.0028      0.73     677     774 ..     307     411 ..     304     415 .. 0.70

  Alignments for each domain:
  == domain 1    score: -3.3 bits;  conditional E-value: 6.7
  norpA-PA(phospholipase_C)_FBpp0070619-aln  871 kekgfqkvakkqekeldelkkkkakeklavqkqqnaaieklikgknkeelkadaavkkevseqkkq 936 
                                                 +e  +++++ +  k++ +  k+                                            
                                   F31E8.2b   24 DEAPMEETTSEAVKQIATTTKETL------------------------------------------ 47  
                                                 222222222222222222222222.......................................... PP

  norpA-PA(phospholipase_C)_FBpp0070619-aln  937 wselverkrkeerellrnkleeqrdllkklmeavqaaqkkqleakherelkelnarqaklsveilk 1002
                                                                                                                   
                                   F31E8.2b    - ------------------------------------------------------------------    -
                                                 .................................................................. PP

  norpA-PA(phospholipase_C)_FBpp0070619-aln 1003 evandktlktkdekerrlrekkqnnvkrfleerktaekkqkrekeklklahekqleelskd 1063
                                                                                                       ++ ++++
                                   F31E8.2b   48 ------------------------------------------------------KDVVVNK 54  
                                                 ......................................................2222222 PP

  == domain 2    score: 4.3 bits;  conditional E-value: 0.035
  norpA-PA(phospholipase_C)_FBpp0070619-aln 700 vdmyGlPtdtvrkefrtrlvpanGlnPvyneePflfrkvvlPdlav..lrfavyee....ngkllGqr 761
                                                v +y lP    +k+  t+ v    lnPv+ne  f+f kv + ++++  l fa+y+     +   +Gq 
                                   F31E8.2b 199 VKLYLLPEK--KKKVETK-VHRKTLNPVFNE-TFIF-KVAFNEITAktLVFAIYDFdrfsKHDQIGQV 261
                                                677888875..6677776.77899*****96.6999.5888887643388999985222234467777 PP

  norpA-PA(phospholipase_C)_FBpp0070619-aln 762 ilPl 765
                                                ++Pl
                                   F31E8.2b 262 LIPL 265
                                                7776 PP

  == domain 3    score: 7.9 bits;  conditional E-value: 0.0028
  norpA-PA(phospholipase_C)_FBpp0070619-aln 677 aqcsvqviaGqflsdkkvGt....yvevdmyGlPtdtvrkefrtrlvpanGlnPvyneePflfrkvvl 740
                                                ++++v ++  + l +  vG     yv ++m+G     ++k+     +    lnP +n e f+f k+ l
                                   F31E8.2b 307 GKLTVVILEAKNLKKMDVGGlsdpYVKLEMFGEDRKRLKKK--KTNIKRKTLNPYFN-ESFVFDKLPL 371
                                                566666666666777777643444********888877776..44678999***887.57******99 PP

  norpA-PA(phospholipase_C)_FBpp0070619-aln 741 Pdlavl..rfav..yee..ngkllGqrilPldGlqaGyrh 774
                                                 ++  +   ++v  y+   ++  +G+ +l  +G  a  rh
                                   F31E8.2b 372 HKMKKVslMITVmdYDKlgSNDAIGRCLLGCNGTGAELRH 411
                                                9886441134442366555566788888888887777777 PP

>> T06G6.6b  CE41260	WBGene00011548	status:Confirmed	UniProt:A5Z2W4	protein_id:CAN99727.1
   #    score  bias  c-Evalue  i-Evalue hmmfrom  hmm to    alifrom  ali to    envfrom  env to     acc
 ---   ------ ----- --------- --------- ------- -------    ------- -------    ------- -------    ----
   1 ?   10.5   0.5   0.00046      0.12     863     942 ..     124     203 ..      98     209 .. 0.85

  Alignments for each domain:
  == domain 1    score: 10.5 bits;  conditional E-value: 0.00046
  norpA-PA(phospholipase_C)_FBpp0070619-aln 863 pitveslrkekgfqkvakkqekeldelkkkkakeklavqkqqnaaieklikgknkeelkadaavkkev 930
                                                   +++ ++++++++v ++ +   +e+   k +  + +q++ +++ie +  g +k+ +++ ++ k ev
                                   T06G6.6b 124 ECSTKQAKEQDQMVEVPEEVQVVEEEIPVMKLETDNGIQEEMTSSIEDITSGTEKTTVEQSTTQKPEV 191
                                                4556677778888889999998899999999999********************************** PP

  norpA-PA(phospholipase_C)_FBpp0070619-aln 931 seqkkqwselve 942
                                                seq+ + +e v+
                                   T06G6.6b 192 SEQEDDLPEKVD 203
                                                ****99998876 PP

>> T06G6.6a  CE37143	WBGene00011548	status:Confirmed	UniProt:O18052	protein_id:CAB04705.2
   #    score  bias  c-Evalue  i-Evalue hmmfrom  hmm to    alifrom  ali to    envfrom  env to     acc
 ---   ------ ----- --------- --------- ------- -------    ------- -------    ------- -------    ----
   1 ?   10.1   0.5   0.00059      0.16     863     942 ..     151     230 ..     125     236 .. 0.85

  Alignments for each domain:
  == domain 1    score: 10.1 bits;  conditional E-value: 0.00059
  norpA-PA(phospholipase_C)_FBpp0070619-aln 863 pitveslrkekgfqkvakkqekeldelkkkkakeklavqkqqnaaieklikgknkeelkadaavkkev 930
                                                   +++ ++++++++v ++ +   +e+   k +  + +q++ +++ie +  g +k+ +++ ++ k ev
                                   T06G6.6a 151 ECSTKQAKEQDQMVEVPEEVQVVEEEIPVMKLETDNGIQEEMTSSIEDITSGTEKTTVEQSTTQKPEV 218
                                                4556677778888889999998899999999999********************************** PP

  norpA-PA(phospholipase_C)_FBpp0070619-aln 931 seqkkqwselve 942
                                                seq+ + +e v+
                                   T06G6.6a 219 SEQEDDLPEKVD 230
                                                ****99998876 PP

>> F21G4.4  CE09550	WBGene00009025	locus:phf-34	status:Confirmed	UniProt:Q93548	protein_id:CAB02663.1
   #    score  bias  c-Evalue  i-Evalue hmmfrom  hmm to    alifrom  ali to    envfrom  env to     acc
 ---   ------ ----- --------- --------- ------- -------    ------- -------    ------- -------    ----
   1 ?    9.8   6.6   0.00074      0.19     950    1024 ..      92     166 ..      67     198 .. 0.71

  Alignments for each domain:
  == domain 1    score: 9.8 bits;  conditional E-value: 0.00074
  norpA-PA(phospholipase_C)_FBpp0070619-aln  950 ellrnkleeqrdllkklmeavqaaqkkqleakherelkelnarqaklsveilkevandktlktkde 1015
                                                 + l ++l+e+r + k   ea  a q kq++akh +e+ke +  +   s++ +k  +n k +k  ++
                                    F21G4.4   92 THLDEQLSEERAKAKAALEAKLAKQLKQMQAKHRKEIKEAEMAKTIRSTKKTKVGKNGKIAKVDKK 157 
                                                 4456677777999999999999999**************988888888887777777766666555 PP

  norpA-PA(phospholipase_C)_FBpp0070619-aln 1016 kerrlrekk 1024
                                                   + ++ek+
                                    F21G4.4  158 TAKTVKEKQ 166 
                                                 555555555 PP

>> F26F4.6  CE29290	WBGene00017828	status:Confirmed	UniProt:Q19817	protein_id:CCD65754.1
   #    score  bias  c-Evalue  i-Evalue hmmfrom  hmm to    alifrom  ali to    envfrom  env to     acc
 ---   ------ ----- --------- --------- ------- -------    ------- -------    ------- -------    ----
   1 ?    9.1   0.7    0.0012      0.32     462     558 ..      60     165 ..      44     185 .. 0.59

  Alignments for each domain:
  == domain 1    score: 9.1 bits;  conditional E-value: 0.0012
  norpA-PA(phospholipase_C)_FBpp0070619-aln 462 nkrlkpevekkelelfrkgef.viedeekedasavakeesaeees........eevaaeeageeelee 520
                                                 k+l +e+ekke+      ++ ++ d++   a+ +++  s+++es        +++++ +++ ++++e
                                    F26F4.6  60 KKKLSQEIEKKEDLDTDSPNLtKVIDDVASGATGSSSLPSSSTESystsssssSSSSDLNSAYSSTSE 127
                                                37788999999986666555424445555555555554444444433332221222222222222234 PP

  norpA-PA(phospholipase_C)_FBpp0070619-aln 521 geeaaaaaaytgsttnvhpwlsslvnyaqPvkfqsfdk 558
                                                 ++++++a ++++++ + p++    ny  P +f++  +
                                    F26F4.6 128 PQATSSSAPESSTNSSASPEIKGNRNYHPPREFHGAST 165
                                                4444455555566666899***********99998654 PP

>> Y105E8A.8  CE29846	WBGene00013669	status:Partially_confirmed	UniProt:Q8WQB4	protein_id:CAD21659.1
   #    score  bias  c-Evalue  i-Evalue hmmfrom  hmm to    alifrom  ali to    envfrom  env to     acc
 ---   ------ ----- --------- --------- ------- -------    ------- -------    ------- -------    ----
   1 ?    8.9   1.5    0.0014      0.38     950    1042 ..       6      99 ..       1     139 [. 0.79

  Alignments for each domain:
  == domain 1    score: 8.9 bits;  conditional E-value: 0.0014
  norpA-PA(phospholipase_C)_FBpp0070619-aln  950 ellrnkleeqrdllkklmeavqaaqkkqleakh.erelkelnarqaklsveilkevandktlktkd 1014
                                                 ++  ++lee++  l+       a++   l+ +h + ++ el++  a  s ei +e+ +++ l+ k+
                                  Y105E8A.8    6 SSSSQELEEKKPSLRAERCG-IASLLSSLRSDHlASKIDELSTTEAAASEEIPEEIPENRPLNRKE 70  
                                                 55667788888777665544.4667788999995679***********************998776 PP

  norpA-PA(phospholipase_C)_FBpp0070619-aln 1015 e.kerrlrekkqnnvkrfleerktaekkq 1042
                                                 + k +r++e++q+  k+  e  + ae+  
                                  Y105E8A.8   71 KrKLQRMQEIDQEVKKKAQEPVEIAEIPT 99  
                                                 52789*******99999877766666544 PP

>> C06E7.2  CE33516	WBGene00015539	status:Confirmed	UniProt:Q17731	protein_id:CCD63370.1
   #    score  bias  c-Evalue  i-Evalue hmmfrom  hmm to    alifrom  ali to    envfrom  env to     acc
 ---   ------ ----- --------- --------- ------- -------    ------- -------    ------- -------    ----
   1 ?    7.8   2.4     0.003      0.79     445     532 ..     385     479 ..     376     495 .. 0.62

  Alignments for each domain:
  == domain 1    score: 7.8 bits;  conditional E-value: 0.003
  norpA-PA(phospholipase_C)_FBpp0070619-aln 445 GvplPpPsllkrkiliknkrlkpevekkelelfrkgefviedeekedasavakeesaeees..eevaa 510
                                                Gv   + s + +kili n     e+ k+e e+ +k+   i +e k d  av+ e+   e +  e    
                                    C06E7.2 385 GVGTTSASEINEKILISNEIPVDEISKEEEEKAEKELNEIIKELKSDEEAVDGEKDVGELKtrEVNMT 452
                                                55667788999******************999999877777888888888776665554433333333 PP

  norpA-PA(phospholipase_C)_FBpp0070619-aln 511 eeageeele.....egeeaaaaaaytg 532
                                                +e+gee++e     ++++ a a++ + 
                                    C06E7.2 453 SENGEENSEnshsnDTSTDAKAVKSSK 479
                                                444444444222212222222222222 PP

>> K07A1.8  CE11854	WBGene00002070	locus:ile-1	P58 protein like	status:Confirmed	UniProt:P90913	protein_id:CAB03169.1
   #    score  bias  c-Evalue  i-Evalue hmmfrom  hmm to    alifrom  ali to    envfrom  env to     acc
 ---   ------ ----- --------- --------- ------- -------    ------- -------    ------- -------    ----
   1 ?    0.5   0.0      0.47   1.2e+02     132     207 ..      13      90 ..       7      95 .. 0.87
   2 ?    4.4   2.7     0.033       8.7     968    1043 ..     261     344 ..     245     352 .. 0.79

  Alignments for each domain:
  == domain 1    score: 0.5 bits;  conditional E-value: 0.47
  norpA-PA(phospholipase_C)_FBpp0070619-aln 132 ithnvkannvcpltalk.khwmrlvllvdkkGkvpvkvva.rtfasgkteklvyqclsdlglpsgknd 197
                                                +   ++a+n ++ + ++ kh  r   l++++G +p  +v+    asg + +l   + s  g++ +k +
                                    K07A1.8  13 VIVTIQAQNTPVFKKFEyKHSFRAPNLAQRDGSIPFWIVSgDAIASGEQLRLAPSMRSRKGIAWNKRA 80 
                                                5566788999988766449999**************99973689************************ PP

  norpA-PA(phospholipase_C)_FBpp0070619-aln 198 viekedftfd 207
                                                 +e e+f+ d
                                    K07A1.8  81 FLESENFQVD 90 
                                                *******987 PP

  == domain 2    score: 4.4 bits;  conditional E-value: 0.033
  norpA-PA(phospholipase_C)_FBpp0070619-aln  968 eavqaaqkkqleakherelkelnarqaklsveilkevand......ktlktkdekerrlrekkqnn 1027
                                                 e++ +  k++ + + er++ke ++++ak + +   +v++d      k   +   +e rl   +qn+
                                    K07A1.8  261 EQIPQQEKQKYDEEFERQMKEYEQERAKFKEQHPDKVKEDdeydpnKYYEDATARELRLIYESQNA 326 
                                                 444455556678899***********************99999999999999999999999***** PP

  norpA-PA(phospholipase_C)_FBpp0070619-aln 1028 vkrfleerkt..aekkqk 1043
                                                 +++ +++  +  a+++q+
                                    K07A1.8  327 IHQVMQNMDQrlAQIQQA 344 
                                                 ****99754311444444 PP

>> C38D4.7  CE00920	WBGene00008007	status:Confirmed	UniProt:Q18512	protein_id:CAA86321.1
   #    score  bias  c-Evalue  i-Evalue hmmfrom  hmm to    alifrom  ali to    envfrom  env to     acc
 ---   ------ ----- --------- --------- ------- -------    ------- -------    ------- -------    ----
   1 ?    7.2   4.7    0.0047       1.2     909    1076 ..      96     263 ..      73     271 .. 0.74

  Alignments for each domain:
  == domain 1    score: 7.2 bits;  conditional E-value: 0.0047
  norpA-PA(phospholipase_C)_FBpp0070619-aln  909 eklikgknkeelkadaavkkevseqkkqwselverkrkeerellrnkleeqrdllkkl.meavqaa 973 
                                                 ek++k   +ee +ad+   +e ++ ++++++   ++++++   l + l e+ d  +     +v + 
                                    C38D4.7   96 EKMLK--AQEEARADQRSIREEHRAEREKADERSQQNMDKMMALVHSLVERVDRSHASsYDVVGQK 159 
                                                 55554..45666666655555555555566655666666666555566565544433303344444 PP

  norpA-PA(phospholipase_C)_FBpp0070619-aln  974 qkkqleakherelkelnarqaklsveilkevandktlktkdekerrlrekkqnnvkrfleerktae 1039
                                                       +k ++ +k    rq++l + +   v + k lk+ ++ e r + ++ +  + f+    + +
                                    C38D4.7  160 NPSSSSLKPAKRVKSAVVRQSNLAKRTGAPVDAAKELKKIRDEENRNHGRSAERDNVFIGAVLVGK 225 
                                                 5556678888999999999999999999999999******************9999***9988765 PP

  norpA-PA(phospholipase_C)_FBpp0070619-aln 1040 .kkqkrekeklklahekqleelskdvdklldlykneee 1076
                                                   + +++ ek+k    +  +e+s+  ++l+d + n++ 
                                    C38D4.7  226 gSQYDKDLEKFKSFRCRTCNEVSQTKEQLVDHFSNNHA 263 
                                                 156689*************************9988774 PP

>> Y34D9A.7  CE34397	WBGene00021332	status:Partially_confirmed	UniProt:Q9N457	protein_id:CCD68053.1
   #    score  bias  c-Evalue  i-Evalue hmmfrom  hmm to    alifrom  ali to    envfrom  env to     acc
 ---   ------ ----- --------- --------- ------- -------    ------- -------    ------- -------    ----
   1 ?    7.0   0.7    0.0053       1.4     858     924 ..     251     318 ..     186     364 .. 0.60

  Alignments for each domain:
  == domain 1    score: 7.0 bits;  conditional E-value: 0.0053
  norpA-PA(phospholipase_C)_FBpp0070619-aln 858 elkfepitveslrkekgfqkva....kkqekeldelkkkkakeklavqkqqnaaieklikgknkeelk 921
                                                ++  e +++e+ r+++g +k++    ++q+ el ++++++++e+ + q++ ++ +ek +   ++++  
                                   Y34D9A.7 251 DIFCEMLQTEVARDHEGTEKIRireeRHQRSELRKIREQQKEEEEQQQRDSAEKVEKEV---TVDQTI 315
                                                55666667777777666666542111334444444444444444444444444444443...333333 PP

  norpA-PA(phospholipase_C)_FBpp0070619-aln 922 ada 924
                                                ++ 
                                   Y34D9A.7 316 SEV 318
                                                333 PP

>> M162.7  CE46639	WBGene00010933	status:Partially_confirmed
   #    score  bias  c-Evalue  i-Evalue hmmfrom  hmm to    alifrom  ali to    envfrom  env to     acc
 ---   ------ ----- --------- --------- ------- -------    ------- -------    ------- -------    ----
   1 ?    6.7   2.8    0.0064       1.7     862    1045 ..     384     565 ..     369     604 .. 0.68

  Alignments for each domain:
  == domain 1    score: 6.7 bits;  conditional E-value: 0.0064
  norpA-PA(phospholipase_C)_FBpp0070619-aln  862 epitveslrkekgfqkvakkqekeldelkkkka.keklavqkqqnaaieklikgknkeelkadaav 926 
                                                  pi    + k +++ ++  + +k +  l+ + + +  +++qk+++ ai +++k  + ++l+ d ++
                                     M162.7  384 LPIDETFESKVNEYLTIVSEVQKLFGRLRYRLFvRSYKQLQKKIAIAIPNIVKLDHLTKLRDDGTL 449 
                                                 5777778889999***************99976267789*************************** PP

  norpA-PA(phospholipase_C)_FBpp0070619-aln  927 kkevseqkkqwselverkrkeerellrnk.leeqrdllkklmeavqaaqk.kqleakherelkeln 990 
                                                 k+  +  + +++ l +r+ +++++ l +k ++ +++   k+ + +   +  +qle++ +++l+++ 
                                     M162.7  450 KEIGKLVSYHYNYLHQRHPFDKYSKLFQKlIDGRKEFTDKVDNELSVIKCfQQLEQD-SEDLQKVI 514 
                                                 *99999999***********9998765551666788888888877776651556555.55666666 PP

  norpA-PA(phospholipase_C)_FBpp0070619-aln  991 arqaklsveilkevandktlktkdekerrlrekkqnnvkrfleerktaekkqkre 1045
                                                 +  +k++      v n k + +  +    l+++   +vk   +  k+ +++++  
                                     M162.7  515 QVIQKMRNLDNASVENIKGIPSVVSEL--LQNI--SKVKEVSDKMKENSNNKTLV 565 
                                                 655555555455555554443322211..1111..12333333333333344444 PP

>> F58G6.6a  CE25923	WBGene00000953	locus:del-2	status:Partially_confirmed	UniProt:Q21007	protein_id:CAB97237.1
   #    score  bias  c-Evalue  i-Evalue hmmfrom  hmm to    alifrom  ali to    envfrom  env to     acc
 ---   ------ ----- --------- --------- ------- -------    ------- -------    ------- -------    ----
   1 ?    6.6   0.8    0.0071       1.9     491     589 ..     402     497 ..     343     566 .. 0.63

  Alignments for each domain:
  == domain 1    score: 6.6 bits;  conditional E-value: 0.0071
  norpA-PA(phospholipase_C)_FBpp0070619-aln 491 dasavakeesaeeeseevaaeeageeeleegeeaaaaaaytgsttnvhpwlsslvnyaqPvkfqsfdk 558
                                                   +v+++  + e++++  + + g   ++ +e+ +  ++ t+s+t v  ++  lvny  P++f+  ++
                                   F58G6.6a 402 TDQTVETRFFELETTKNLEKINRG---TTTSEHGNILIKTTASQTPVSQEVVQLVNY-EPINFTKAQS 465
                                                222222222222222222222333...335555566678888888888888888888.5888877666 PP

  norpA-PA(phospholipase_C)_FBpp0070619-aln 559 aekknihynm.ssfaektglnllkekaiefvn 589
                                                  + +   nm  +f+ k + ++ k+  i  v+
                                   F58G6.6a 466 DRNFDEKENMiRAFSFKLSESFYKDLKILVVE 497
                                                55555555552345555555555555555554 PP

>> C52A10.1  CE29233	WBGene00016862	carboxylesterase	status:Confirmed	UniProt:Q95YC4	protein_id:CCD61497.1
   #    score  bias  c-Evalue  i-Evalue hmmfrom  hmm to    alifrom  ali to    envfrom  env to     acc
 ---   ------ ----- --------- --------- ------- -------    ------- -------    ------- -------    ----
   1 ?    6.9   0.0    0.0055       1.5      29     103 ..     314     395 ..     301     410 .. 0.73

  Alignments for each domain:
  == domain 1    score: 6.9 bits;  conditional E-value: 0.0055
  norpA-PA(phospholipase_C)_FBpp0070619-aln  29 ekdntelelnalfkvdey...gffiywksegkdgdvielcqvsdiragglpkdlklld...klvkkhg 90 
                                                e      +l+a+  vdey   gf+  ++s  +d d+i+    sd+    +  ++++++   k ++k+ 
                                   C52A10.1 314 ELSREAPKLDAMATVDEYeglGFLTMFQSRRNDMDIIKSSFGSDVVENAVDVQKRIMEfymKNIDKND 381
                                                5555555789999****98889***********************99888777666442125566665 PP

  norpA-PA(phospholipase_C)_FBpp0070619-aln  91 e.eleekslticsg 103
                                                +  +e++ + + s+
                                   C52A10.1 382 DkAVEKRLIQLISD 395
                                                52566666666554 PP

>> Y53G8AR.5  CE35106	WBGene00021812	status:Confirmed	UniProt:Q9N3F9	protein_id:CCD73813.1
   #    score  bias  c-Evalue  i-Evalue hmmfrom  hmm to    alifrom  ali to    envfrom  env to     acc
 ---   ------ ----- --------- --------- ------- -------    ------- -------    ------- -------    ----
   1 ?    6.9   8.2    0.0057       1.5     950    1073 ..     154     271 ..     141     284 .. 0.74

  Alignments for each domain:
  == domain 1    score: 6.9 bits;  conditional E-value: 0.0057
  norpA-PA(phospholipase_C)_FBpp0070619-aln  950 ellrnkleeqrdllkklmeavqaaqkkqleakherelkelnarqaklsveilkevandktlktkde 1015
                                                 + lr+++++ ++ +k+ +e+     + + ++  ++ + +  ++ + + ++     +n+ktlk+k+ 
                                  Y53G8AR.5  154 TGLRQEIQDAQKHMKEQVETNIFCPVCRAQLTDSNTIHNYRENVQLMIKN---CKKNQKTLKNKKR 216 
                                                 55788888888888888888888888888888888887777766665554...45699******** PP

  norpA-PA(phospholipase_C)_FBpp0070619-aln 1016 kerrlrekkqnnvkrfleerktaekkqkrekeklklahekqleelskdvdklldlykn 1073
                                                 +     e  q+ +kr  ee+++++k  +++kek  ++    +ee +k ++  ++ + n
                                  Y53G8AR.5  217 RSSTTTEDVQKTIKRWHEEQRKLSKIYEKQKEKGGIID---IEEEKKRRQFFIETTTN 271 
                                                 *******************************9965543...33334444444444444 PP

>> F54E2.1  CE30806	WBGene00018823	status:Confirmed	UniProt:Q9TXK1	protein_id:CCD71802.1
   #    score  bias  c-Evalue  i-Evalue hmmfrom  hmm to    alifrom  ali to    envfrom  env to     acc
 ---   ------ ----- --------- --------- ------- -------    ------- -------    ------- -------    ----
   1 ?    6.7   0.1    0.0064       1.7     103     215 ..     232     345 ..     224     355 .. 0.83

  Alignments for each domain:
  == domain 1    score: 6.7 bits;  conditional E-value: 0.0064
  norpA-PA(phospholipase_C)_FBpp0070619-aln 103 gtdyininyqhvvcpdaataklwqdglraithnvkannvcpltal.kkhwmrlvllvdkkGkvpvkvv 169
                                                ++d  ni+++     + +t+  + +    + hnv +n    +++  +     ++++  k Gkv v++ 
                                    F54E2.1 232 QVDSRNIDFNGYSTQNYQTTGFFMKSKEVVGHNVTINCLRDTRFNgTTGANIMGYMPTKYGKVTVQTN 299
                                                56778888888888888888888888889999998877655444404444556789999********* PP

  norpA-PA(phospholipase_C)_FBpp0070619-aln 170 artfasgkteklvyqclsdlglpsgkndviekedftfdkfyalyhk 215
                                                  tfa++ t   v  +l  +    gkn +i+  d    +f+  y  
                                    F54E2.1 300 DNTFADSFTVTPVDGILGGSVDKIGKNMTISSVDTDGGEFFVQYYV 345
                                                **********************************999999988864 PP

>> F58E10.3a  CE18785	WBGene00010260	ATP-dependent helicase (DEAD box)	status:Confirmed	UniProt:Q9XUW5	protein_id:CAB045
   #    score  bias  c-Evalue  i-Evalue hmmfrom  hmm to    alifrom  ali to    envfrom  env to     acc
 ---   ------ ----- --------- --------- ------- -------    ------- -------    ------- -------    ----
   1 ?    6.7   0.0    0.0064       1.7     236     292 ..     345     401 ..     334     412 .. 0.89

  Alignments for each domain:
  == domain 1    score: 6.7 bits;  conditional E-value: 0.0064
  norpA-PA(phospholipase_C)_FBpp0070619-aln 236 aisldqlveflnekqrdPrlneilyPlydekrakeiikdyeqneeaknakqltkdGl 292
                                                + ++ q+v+ l+e+ +  +l e+l   +++k +k ii +  + +  + ++ + +dG+
                                  F58E10.3a 345 NHNITQVVDILEEHAKQAKLMELLNHIMNQKECKTIIFVETKRKADELTRAMRRDGW 401
                                                46899********************************99999999999999999986 PP

>> T07A9.14  CE40120	WBGene00044789	status:Partially_confirmed	UniProt:Q1XFY8	protein_id:CCD73989.1
   #    score  bias  c-Evalue  i-Evalue hmmfrom  hmm to    alifrom  ali to    envfrom  env to     acc
 ---   ------ ----- --------- --------- ------- -------    ------- -------    ------- -------    ----
   1 ?    6.8   2.6    0.0062       1.6     840     914 ..      81     155 ..      56     165 .. 0.82

  Alignments for each domain:
  == domain 1    score: 6.8 bits;  conditional E-value: 0.0062
  norpA-PA(phospholipase_C)_FBpp0070619-aln 840 aeaeaarakkkeeekkeeelkfepitveslrkekgfqkvakkqekeldelkkkkakeklavqkqqnaa 907
                                                +++++ + +k+++++++ + + ep   e++ ke++++k + +  k  +e+k ++a+e+  v+++++ a
                                   T07A9.14  81 TSRTSISRRKEKRRREQAPKVPEPTADEIEAKEEEYKKNKSEYYKRRNEVKTEEARERRRVRDSETDA 148
                                                33333335666667777788899********************************************* PP

  norpA-PA(phospholipase_C)_FBpp0070619-aln 908 ieklikg 914
                                                 +k i+ 
                                   T07A9.14 149 WKKAIRD 155
                                                9999975 PP

>> F07F6.2  CE35272	WBGene00017216	status:Partially_confirmed	UniProt:Q09303	protein_id:CCD68747.1
   #    score  bias  c-Evalue  i-Evalue hmmfrom  hmm to    alifrom  ali to    envfrom  env to     acc
 ---   ------ ----- --------- --------- ------- -------    ------- -------    ------- -------    ----
   1 ?    6.9   5.2    0.0058       1.5     943    1024 ..     169     253 ..     115     261 .] 0.75

  Alignments for each domain:
  == domain 1    score: 6.9 bits;  conditional E-value: 0.0058
  norpA-PA(phospholipase_C)_FBpp0070619-aln  943 rkrkeerellrnkleeq...rdllkklmeavqaaqkkqleakherelkelnarqaklsveilkeva 1005
                                                 + ++e r + r ++ee    +++ + + +++++   k+ +++ e++l +l  ++ k + ++lk+  
                                    F07F6.2  169 KFKEEARRIKRLMIEEDwhvKEANEDVKNKIEQEGLKRKDMEFEEQLYHLRIEKVKRREQVLKQKL 234 
                                                 233444555566666656667777777888888888888888888999998888888888888888 PP

  norpA-PA(phospholipase_C)_FBpp0070619-aln 1006 ndktlktkdekerrlrekk 1024
                                                 ++k +k +++ err++ ++
                                    F07F6.2  235 EEKKAKRRQNAERRKKRRE 253 
                                                 8888888888888876543 PP

>> C29A12.1  CE05326	WBGene00007797	status:Partially_confirmed	UniProt:Q18292	protein_id:CAA98244.1
   #    score  bias  c-Evalue  i-Evalue hmmfrom  hmm to    alifrom  ali to    envfrom  env to     acc
 ---   ------ ----- --------- --------- ------- -------    ------- -------    ------- -------    ----
   1 ?    6.8   3.5    0.0061       1.6     954    1045 ..      88     180 ..      21     193 .. 0.69

  Alignments for each domain:
  == domain 1    score: 6.8 bits;  conditional E-value: 0.0061
  norpA-PA(phospholipase_C)_FBpp0070619-aln  954 nkleeqrdllkklmeavqaaqkkqleakhe.relkelnarqaklsveilkeva..ndktlktkdek 1016
                                                 + ++  +++ +++ ++v+  q+k+l +  +  + k+ +   +k    +++++   ++ +lk+  e 
                                   C29A12.1   88 DVVNAINSITQNMYKIVNNDQNKRLFIAKSnAQRKHAKLLNEK--EIVMRRLEqlKKEQLKKTMES 151 
                                                 5555556777778888888888888765440344443333333..333344430034567777888 PP

  norpA-PA(phospholipase_C)_FBpp0070619-aln 1017 errlrekkqnnvkrfleerktaekkqkre 1045
                                                 e++lr+ + +n++r ++e+ + + ++++e
                                   C29A12.1  152 EKKLRDLQAENIRRDFQEQARSQAMRDHE 180 
                                                 89999999999999999988887766654 PP

>> C29F9.4  CE39229	WBGene00016219	status:Partially_confirmed	UniProt:Q336K9	protein_id:CCD66064.1
   #    score  bias  c-Evalue  i-Evalue hmmfrom  hmm to    alifrom  ali to    envfrom  env to     acc
 ---   ------ ----- --------- --------- ------- -------    ------- -------    ------- -------    ----
   1 ?    6.7   9.1    0.0064       1.7     856     962 ..      14     118 ..       1     166 [. 0.70

  Alignments for each domain:
  == domain 1    score: 6.7 bits;  conditional E-value: 0.0064
  norpA-PA(phospholipase_C)_FBpp0070619-aln 856 eeelkfepitveslrkekgfqkvakkqekeldelkkkkakeklavqkqqnaaieklikgknkeelkad 923
                                                  +++ e+ + es  k   f +  +k+ek +++++ +++  +l  q++q + + kli+  +k+ lk d
                                    C29F9.4  14 LSKINLENTNSESNVKYLLFLQNLEKHEKMMETEQAERKMLRL-KQEEQLEEVMKLIE-ITKNSLKMD 79 
                                                3445555555555555555666666666666665554444333.35666666666665.467889999 PP

  norpA-PA(phospholipase_C)_FBpp0070619-aln 924 aavkkevseqkkqwselverkrkeerellrnkleeqrdl 962
                                                 + kk++ +q++++ +++++++k+e e   ++ ++q+++
                                    C29F9.4  80 FQKKKQILKQHAEKWRMLKEQHKKEIEEFEKQNADQKET 118
                                                999999999999888888888888887777777777765 PP

>> D1081.9  CE23619	WBGene00008387	status:Partially_confirmed	UniProt:Q9U3L0	protein_id:CAB54207.1
   #    score  bias  c-Evalue  i-Evalue hmmfrom  hmm to    alifrom  ali to    envfrom  env to     acc
 ---   ------ ----- --------- --------- ------- -------    ------- -------    ------- -------    ----
   1 ?    6.5   4.6    0.0073       1.9     840     946 ..      93     167 ..      45     197 .. 0.62

  Alignments for each domain:
  == domain 1    score: 6.5 bits;  conditional E-value: 0.0073
  norpA-PA(phospholipase_C)_FBpp0070619-aln 840 aeaeaarakkkeeekkeeelkfepitveslrkekgfqkvakkqekeldelkkkkakeklavqkqqnaa 907
                                                 ++++a+                                akk+   + e + k++++ +++ k++ a 
                                    D1081.9  93 VKCKNAE--------------------------------AKKDTERFAEARSKHVEKTQEIEKRKKAF 128
                                                2222222................................34555556666667777777777777777 PP

  norpA-PA(phospholipase_C)_FBpp0070619-aln 908 ieklikgknkeelkadaavkkevseqkkqwselverkrk 946
                                                +e  +k kn +e k+ +  + +  +++ +++  v+++r 
                                    D1081.9 129 LEDNVKLKNAKEEKNQLMARLKELREQPSQNLSVNKRRS 167
                                                777777777777666666654433333333334444443 PP

>> T24H7.8  CE46182	WBGene00206412	status:Confirmed	protein_id:CCD66142.1
   #    score  bias  c-Evalue  i-Evalue hmmfrom  hmm to    alifrom  ali to    envfrom  env to     acc
 ---   ------ ----- --------- --------- ------- -------    ------- -------    ------- -------    ----
   1 ?    6.9   0.9    0.0057       1.5     452     489 ..       4      41 ..       1      56 [] 0.75

  Alignments for each domain:
  == domain 1    score: 6.9 bits;  conditional E-value: 0.0057
  norpA-PA(phospholipase_C)_FBpp0070619-aln 452 sllkrkiliknkrlkpevekkelelfrkgefviedeek 489
                                                  lk k ++kn+rl+++  k+e ++ ++  +   ++ +
                                    T24H7.8   4 DHLKDKEMLKNRRLQKRNVKRENQRRKDVSLAAAHHIE 41 
                                                5799999*******999999999988877766655554 PP

>> C06A5.2  CE07949	WBGene00015500	status:Confirmed	UniProt:O01480	protein_id:CCD61211.1
   #    score  bias  c-Evalue  i-Evalue hmmfrom  hmm to    alifrom  ali to    envfrom  env to     acc
 ---   ------ ----- --------- --------- ------- -------    ------- -------    ------- -------    ----
   1 ?    6.4   3.8    0.0079       2.1     457     505 ..      38      86 ..      22     168 .. 0.81

  Alignments for each domain:
  == domain 1    score: 6.4 bits;  conditional E-value: 0.0079
  norpA-PA(phospholipase_C)_FBpp0070619-aln 457 kiliknkrlkpevekkelelfrkgefviedeekedasavakeesaeees 505
                                                 +++knk+ + +vekk  e+ ++++ v ++ +ke+   v++ +++++ +
                                    C06A5.2  38 NMIVKNKKNEVQVEKKPEEVPEQNKSVKDQTKKEEVKVVEEDKVEKKVE 86 
                                                5799*****************9999999988888877776655544433 PP

>> Y73F8A.6  CE25600	WBGene00000370	locus:ccg-1	status:Confirmed	UniProt:Q9NA39	protein_id:CAB70225.1
   #    score  bias  c-Evalue  i-Evalue hmmfrom  hmm to    alifrom  ali to    envfrom  env to     acc
 ---   ------ ----- --------- --------- ------- -------    ------- -------    ------- -------    ----
   1 ?    6.1   0.8    0.0096       2.5     869    1037 ..      65     241 ..      40     249 .. 0.72

  Alignments for each domain:
  == domain 1    score: 6.1 bits;  conditional E-value: 0.0096
  norpA-PA(phospholipase_C)_FBpp0070619-aln  869 lrkekgfqkvakkqekeldelkkkk...akeklavq.kqqnaaieklikgknkeelkadaavkkev 930 
                                                    +k+++ ++ +++k+l+e+ k+k   +ke+   +    +++   l +g +++e +ada  kk++
                                   Y73F8A.6   65 C--KKSVEMATAENKKDLNEEIKQKygdFKENCFPKpSGGCKCNVDLGHGEEVAEYSADADCKKSI 128 
                                                 3..345555667778888877666622244444333145688888999****************** PP

  norpA-PA(phospholipase_C)_FBpp0070619-aln  931 seqkkqwselverkrkeerellrnkleeq.........rdllkklmeavqaaqkkqleakherelk 987 
                                                 +  ++++ + ++++ ke+    +++   +         +d+  + +++++     q +++ +r++ 
                                   Y73F8A.6  129 ESVTAEHKKELNEEIKEKFGAFKENCFPKpsggckcneKDANGNEVVTAYN-NPDQCKVRGKRDVG 193 
                                                 *******************99999988777888887655555555555444.45688999998887 PP

  norpA-PA(phospholipase_C)_FBpp0070619-aln  988 elnarqaklsveilk.evandktlktkdekerrlrekkqnnvkrfleerkt 1037
                                                    +rq    ++i++ +v++ k+++ + +    +re+ q n    ++e k+
                                   Y73F8A.6  194 ATVQRQ---PANIARaNVKDVKQAQPNYDVRDPVRERAQANYAAVVDELKN 241 
                                                 666655...344443145555788888888888999999999999999876 PP

>> H06H21.3  CE17962	WBGene00019162	locus:eif-1.A	translation initiation factor	status:Confirmed	UniProt:Q9TXU7	protein_
   #    score  bias  c-Evalue  i-Evalue hmmfrom  hmm to    alifrom  ali to    envfrom  env to     acc
 ---   ------ ----- --------- --------- ------- -------    ------- -------    ------- -------    ----
   1 ?    6.0   1.6      0.01       2.7     428     525 ..      73     175 ..      60     190 .. 0.68

  Alignments for each domain:
  == domain 1    score: 6.0 bits;  conditional E-value: 0.01
  norpA-PA(phospholipase_C)_FBpp0070619-aln 428 lGdlllkeplddyplePGvpl....Pp.Psllkrkili.knkrlkpevekkelelfrkgefviedeek 489
                                                +Gd++l   l dy+ + G  +    P     lk+  li  n +l+++ e+ e e+   +++  e+e  
                                   H06H21.3  73 VGDIILV-GLRDYQDDKGDVIlkytPDeARRLKNEGLIpENAKLNENDEQDEGEVEFLDHVGDEGEAG 139
                                                5777664.588888888855423222213469998887468899999999999988888888888888 PP

  norpA-PA(phospholipase_C)_FBpp0070619-aln 490 edasavakeesaeeeseevaaeeageeeleegeeaa 525
                                                e++s +++++s +e+s+e a +++ ee+ +++ee++
                                   H06H21.3 140 EAKSDSDSSDSDSEKSDEEAGSDKEEESDDDSEEES 175
                                                888888888888888766665555554444444433 PP

>> F48F7.2  CE37520	WBGene00006372	locus:syx-2	syntaxin like	status:Confirmed	UniProt:Q20574	protein_id:CAA93492.4
   #    score  bias  c-Evalue  i-Evalue hmmfrom  hmm to    alifrom  ali to    envfrom  env to     acc
 ---   ------ ----- --------- --------- ------- -------    ------- -------    ------- -------    ----
   1 ?    5.6   4.8     0.014       3.7     950    1076 ..      87     212 ..      50     227 .. 0.87

  Alignments for each domain:
  == domain 1    score: 5.6 bits;  conditional E-value: 0.014
  norpA-PA(phospholipase_C)_FBpp0070619-aln  950 ellrnkleeqrdllkklmeavqaaqkkqleakherelkelnarqaklsveilkevandktlktkde 1015
                                                   lr+ + + +d   +++++vq   +k+++++  + lk+  +++ +l  e+ ++ ++  +++ +++
                                    F48F7.2   87 GDLRKLVRQAEDDFLEFTKQVQSVTEKRMRQNQLELLKDNLNKLINLFNETHQDYKSRVSVRVRRQ 152 
                                                 4567778888999999************************************************** PP

  norpA-PA(phospholipase_C)_FBpp0070619-aln 1016 kerrlrekkqnnvkrfleerktaekkqkrekeklklahekqleelskdvdklldlykneee 1076
                                                 ++   ++  +++++r +e+  + e+   re + l +  +   e+++k   ++ dl +n+ +
                                    F48F7.2  153 LQTVGQDLTDEDINRIMENSGS-EQLFFREVNPLSVSGQAAYEDVKKRHGEIKDLENNIAM 212 
                                                 *****************87665.5567899******************9999999998765 PP

>> F23F12.9a  CE01256	WBGene00017755	locus:zip-8	status:Confirmed	UniProt:P46505	protein_id:CCD69928.1
   #    score  bias  c-Evalue  i-Evalue hmmfrom  hmm to    alifrom  ali to    envfrom  env to     acc
 ---   ------ ----- --------- --------- ------- -------    ------- -------    ------- -------    ----
   1 ?    6.1   2.6      0.01       2.7     873     946 ..      76     150 ..      43     170 .. 0.53

  Alignments for each domain:
  == domain 1    score: 6.1 bits;  conditional E-value: 0.01
  norpA-PA(phospholipase_C)_FBpp0070619-aln 873 kgfqkvakkqekeldelkkkkakeklavqkqqnaaieklikgknke....e.lkadaavkkevseqkk 935
                                                ++      k+ +   + +++k + ++++ k++naa+e+ +k  + e    +   +d ++ +e+ ++++
                                  F23F12.9a  76 NEA----AKKSRASRKHREQKNQTENELLKRKNAALEEELKQAKCElaqmQiTIRDMSIEREAYRREN 139
                                                111....1222222233344444455566666666666555433220100112355556666666666 PP

  norpA-PA(phospholipase_C)_FBpp0070619-aln 936 qwselverkrk 946
                                                +  ++v++k+ 
                                  F23F12.9a 140 EMLKMVNNKFA 150
                                                66666665554 PP

>> Y38C1AB.3  CE18182	WBGene00021405	status:Predicted	UniProt:Q9N2L3	protein_id:CCD68255.1
   #    score  bias  c-Evalue  i-Evalue hmmfrom  hmm to    alifrom  ali to    envfrom  env to     acc
 ---   ------ ----- --------- --------- ------- -------    ------- -------    ------- -------    ----
   1 ?    5.6   4.2     0.014       3.7     982    1069 ..      69     163 ..      35     181 .. 0.66

  Alignments for each domain:
  == domain 1    score: 5.6 bits;  conditional E-value: 0.014
  norpA-PA(phospholipase_C)_FBpp0070619-aln  982 herelkelnarqaklsveilkevandktlkt.......kdekerrlrekkqnnvkrfleerktaek 1040
                                                   + l el a+  k  ++  + + n+ktlk+        d k++ l  k  n+++r   e k+ ++
                                  Y38C1AB.3   69 TMNSLDELAASAPKFVADFKQAIGNKKTLKElhdnfksSDTKQQGLNRKLTNKMERNRSEMKQFKM 134 
                                                 346788999999999999999999998887611111113445555666666777777777777777 PP

  norpA-PA(phospholipase_C)_FBpp0070619-aln 1041 kqkrekeklklahekqleelskdvdklld 1069
                                                 +   + + lk++ + ++ee+++ + +l++
                                  Y38C1AB.3  135 EMMSSFNGLKQNMDTKMEEMMQLMRALIQ 163 
                                                 77778888888888888887777776653 PP

>> Y38C1AB.7  CE18182	WBGene00021409	status:Predicted	UniProt:Q9N2L3	protein_id:CCD68259.1
   #    score  bias  c-Evalue  i-Evalue hmmfrom  hmm to    alifrom  ali to    envfrom  env to     acc
 ---   ------ ----- --------- --------- ------- -------    ------- -------    ------- -------    ----
   1 ?    5.6   4.2     0.014       3.7     982    1069 ..      69     163 ..      35     181 .. 0.66

  Alignments for each domain:
  == domain 1    score: 5.6 bits;  conditional E-value: 0.014
  norpA-PA(phospholipase_C)_FBpp0070619-aln  982 herelkelnarqaklsveilkevandktlkt.......kdekerrlrekkqnnvkrfleerktaek 1040
                                                   + l el a+  k  ++  + + n+ktlk+        d k++ l  k  n+++r   e k+ ++
                                  Y38C1AB.7   69 TMNSLDELAASAPKFVADFKQAIGNKKTLKElhdnfksSDTKQQGLNRKLTNKMERNRSEMKQFKM 134 
                                                 346788999999999999999999998887611111113445555666666777777777777777 PP

  norpA-PA(phospholipase_C)_FBpp0070619-aln 1041 kqkrekeklklahekqleelskdvdklld 1069
                                                 +   + + lk++ + ++ee+++ + +l++
                                  Y38C1AB.7  135 EMMSSFNGLKQNMDTKMEEMMQLMRALIQ 163 
                                                 77778888888888888887777776653 PP

>> Y38C9A.1  CE31104	WBGene00021411	status:Partially_confirmed	UniProt:Q9UAZ3	protein_id:CCD71976.1
   #    score  bias  c-Evalue  i-Evalue hmmfrom  hmm to    alifrom  ali to    envfrom  env to     acc
 ---   ------ ----- --------- --------- ------- -------    ------- -------    ------- -------    ----
   1 ?    5.2   6.9     0.018       4.9     987    1069 ..    1230    1315 ..    1183    1332 .. 0.69

  Alignments for each domain:
  == domain 1    score: 5.2 bits;  conditional E-value: 0.018
  norpA-PA(phospholipase_C)_FBpp0070619-aln  987 kelnarqaklsveilkevandktlktkdekerrlrekkqn....nvkrfleerktaekkqkrekek 1048
                                                 + ++a qa   ++++k va++k+ k+ +ek rr  e k++    ++ +  eer++ e ++k++ke 
                                   Y38C9A.1 1230 QLIQALQAAKDAQTAKLVAQEKAKKEAQEKARREAEAKKEaqlaQLMKIAEERSKKEAAEKKAKEA 1295
                                                 335677899999*********************877666521115678889999999999999999 PP

  norpA-PA(phospholipase_C)_FBpp0070619-aln 1049 lklahekqleelskdvdklld 1069
                                                  +la  k+ ++ + + + + +
                                   Y38C9A.1 1296 QRLAAAKLAQQANDQAQMI-Q 1315
                                                 9999999887766555544.3 PP

>> K10B3.9  CE07372	WBGene00003124	locus:mai-1	status:Confirmed	UniProt:P37209	protein_id:CCD64601.1
   #    score  bias  c-Evalue  i-Evalue hmmfrom  hmm to    alifrom  ali to    envfrom  env to     acc
 ---   ------ ----- --------- --------- ------- -------    ------- -------    ------- -------    ----
   1 ?    5.7   3.7     0.013       3.5    1014    1062 ..      36      84 ..      28      87 .. 0.84

  Alignments for each domain:
  == domain 1    score: 5.7 bits;  conditional E-value: 0.013
  norpA-PA(phospholipase_C)_FBpp0070619-aln 1014 dekerrlrekkqnnvkrfleerktaekkqkrekeklklahekqleelsk 1062
                                                 +e  rr++  + +n+k+ le   t+++++ r++ek+  +h+++l+e++k
                                    K10B3.9   36 EEYFRRQQKDQLDNLKKKLEADMTQSQQEIRDHEKVLEQHQQRLKEIEK 84  
                                                 4455777777779******************************999987 PP

>> F31A3.5  CE35513	WBGene00017939	status:Partially_confirmed	UniProt:P90857	protein_id:CCD70293.1
   #    score  bias  c-Evalue  i-Evalue hmmfrom  hmm to    alifrom  ali to    envfrom  env to     acc
 ---   ------ ----- --------- --------- ------- -------    ------- -------    ------- -------    ----
   1 ?    4.7   0.0     0.026       6.9     290     330 ..     354     394 ..     345     401 .. 0.80

  Alignments for each domain:
  == domain 1    score: 4.7 bits;  conditional E-value: 0.026
  norpA-PA(phospholipase_C)_FBpp0070619-aln 290 dGlirylmsdenapvfldrldlymdmdqPlahyyinsshnt 330
                                                +   ry+   ena v+ +rl    ++dqP  ++y  +  n 
                                    F31A3.5 354 EPSYRYITMRENADVVRERLRQQGQLDQPRREHYYSTIGNE 394
                                                55679************************876655555555 PP

>> C01F1.1  CE06742	WBGene00015296	dna binding protein	status:Confirmed	UniProt:Q17558	protein_id:CCD62404.1
   #    score  bias  c-Evalue  i-Evalue hmmfrom  hmm to    alifrom  ali to    envfrom  env to     acc
 ---   ------ ----- --------- --------- ------- -------    ------- -------    ------- -------    ----
   1 ?    4.9   4.9     0.023       6.2     952    1040 ..     165     257 ..     138     319 .. 0.73

  Alignments for each domain:
  == domain 1    score: 4.9 bits;  conditional E-value: 0.023
  norpA-PA(phospholipase_C)_FBpp0070619-aln  952 lrnkleeqrdllkklme..avqaaqkkqleakherelkelnarqaklsveilkevand........ 1007
                                                   +++eeq +++ k+m+  a++aa + ql a  e e+ e ++r+ k++ e++ +  +         
                                    C01F1.1  165 DIDQAEEQFSQRYKVMNqfALKAAIQNQLSATDESEMTEQQKRLLKIKDEASSDDSDGddegeggd 230 
                                                 44678888888888876225799*************************999877554346666666 PP

  norpA-PA(phospholipase_C)_FBpp0070619-aln 1008 ..ktlktkdekerrlrekkqnnvkrfleerktaek 1040
                                                   k        + + + kk++n k   e r+++e 
                                    C01F1.1  231 dgK--------KAKNKKKKKKNAKPAKEKRQRVED 257 
                                                 442........222233333333333333333322 PP

>> Y57G11C.14  CE14952	WBGene00013310	status:Partially_confirmed	UniProt:O18238	protein_id:CAB16515.1
   #    score  bias  c-Evalue  i-Evalue hmmfrom  hmm to    alifrom  ali to    envfrom  env to     acc
 ---   ------ ----- --------- --------- ------- -------    ------- -------    ------- -------    ----
   1 ?    5.0   2.6     0.021       5.5    1004    1080 ..       4      83 ..       1      91 [. 0.79

  Alignments for each domain:
  == domain 1    score: 5.0 bits;  conditional E-value: 0.021
  norpA-PA(phospholipase_C)_FBpp0070619-aln 1004 vandktlktkdekerrlrekkq..nnvkrfleerkta.ekkqkrekeklklahekqleelskdvdk 1066
                                                 v  d t+kt d++++ +re  q  + v+r++++ k++ e ++  e ++lk++  k +++  +  +k
                                 Y57G11C.14    4 VNCDCTVKTMDNLDKAIRELLQrgKHVNRMMDNEKMIrEARRMEEVQQLKMQIPKPVDKKPRSSEK 69  
                                                 77899**************7652278*****9877761556678899****999999999999888 PP

  norpA-PA(phospholipase_C)_FBpp0070619-aln 1067 lldlykneeeeyel 1080
                                                  l+l   ee+ ++ 
                                 Y57G11C.14   70 NLKLISCEETCMDE 83  
                                                 88888888877665 PP

>> T28F4.5  CE06527	WBGene00012140	status:Confirmed	UniProt:Q22850	protein_id:CAA96692.1
   #    score  bias  c-Evalue  i-Evalue hmmfrom  hmm to    alifrom  ali to    envfrom  env to     acc
 ---   ------ ----- --------- --------- ------- -------    ------- -------    ------- -------    ----
   1 ?    5.3   0.1     0.017       4.5    1002    1061 ..      24      83 ..       5      92 .. 0.91

  Alignments for each domain:
  == domain 1    score: 5.3 bits;  conditional E-value: 0.017
  norpA-PA(phospholipase_C)_FBpp0070619-aln 1002 kevandktlktkdekerrlrekkqnnvkrfleerktaekkqkrekeklklahekqleels 1061
                                                 ++v+n k  k+ d+ +    e +++ v+  ++    a+++++  +e +k +hek + +++
                                    T28F4.5   24 RRVVNRKDRKNSDSNDNANSEGSDEVVREIIDYDLPAKMERSYPTEAVKKVHEKPMPAIQ 83  
                                                 899***************************************************887665 PP

>> T23G11.4  CE14098	WBGene00011969	status:Confirmed	UniProt:Q9XVH9	protein_id:CAB03415.1
   #    score  bias  c-Evalue  i-Evalue hmmfrom  hmm to    alifrom  ali to    envfrom  env to     acc
 ---   ------ ----- --------- --------- ------- -------    ------- -------    ------- -------    ----
   1 ?    4.9   0.6     0.022       5.8     795     892 ..     109     203 ..      98     217 .. 0.82

  Alignments for each domain:
  == domain 1    score: 4.9 bits;  conditional E-value: 0.022
  norpA-PA(phospholipase_C)_FBpp0070619-aln 795 elkiyvPdgfedlmdalsdPrafkkaeekraeqlkalgieeedkkaeaeaarakkkeeekkeeelkfe 862
                                                el+ y+ dg +++ +  s+  + k+ +++ a ++++l  e++d +  ++aa   k +++kke el  e
                                   T23G11.4 109 ELRKYIDDGLQEYTADTSKIEKQKQPSSSAAAKFSSLNAEDRDVELLKQAAGKVKGNQSKKETELLSE 176
                                                7999***************9999999999*****************9999999999999999999988 PP

  norpA-PA(phospholipase_C)_FBpp0070619-aln 863 pitveslrkekgfqkvakkqekeldelkkk 892
                                                 + + +   + g+ +   +   +l+++kkk
                                   T23G11.4 177 HMLAGIPEVDLGIST---RITNILETEKKK 203
                                                877766666655543...333455555555 PP

>> K02B12.8a  CE34201	WBGene00006976	locus:zhp-3	status:Confirmed	UniProt:P90905	protein_id:CAB00037.3
   #    score  bias  c-Evalue  i-Evalue hmmfrom  hmm to    alifrom  ali to    envfrom  env to     acc
 ---   ------ ----- --------- --------- ------- -------    ------- -------    ------- -------    ----
   1 ?    4.8   2.6     0.024       6.4     906     996 ..      72     161 ..      58     190 .. 0.71

  Alignments for each domain:
  == domain 1    score: 4.8 bits;  conditional E-value: 0.024
  norpA-PA(phospholipase_C)_FBpp0070619-aln 906 aaieklikgknkeelkadaavkkevseqkkqws.elverkrkeerellrnkleeqrdllkklmeavqa 972
                                                 ++ k+ k  + ++ ++d  vk   +e++k+++ e+  r + +e +++r+kl+e    ++   +++qa
                                  K02B12.8a  72 DSLAKIQKKIDFQQSTRDHLVKYLTKEKEKKRQmEVYFRTKGQEFDSQRKKLAEATAWIQMAEKKLQA 139
                                                45666666666677788888888877776654415556777788888888888888888888888887 PP

  norpA-PA(phospholipase_C)_FBpp0070619-aln 973 aqkkqleakherelkelnarqakl 996
                                                + + +++   ere+ e +a+++ +
                                  K02B12.8a 140 SEEERVK--AEREIEECQAKLKSM 161
                                                7776654..466676666665544 PP

>> F56D6.12  CE38831	WBGene00044474	status:Predicted	UniProt:Q4R114	protein_id:CCD70729.1
   #    score  bias  c-Evalue  i-Evalue hmmfrom  hmm to    alifrom  ali to    envfrom  env to     acc
 ---   ------ ----- --------- --------- ------- -------    ------- -------    ------- -------    ----
   1 ?    5.0   2.3     0.021       5.4     980    1035 ..      21      77 ..      15      82 .. 0.75

  Alignments for each domain:
  == domain 1    score: 5.0 bits;  conditional E-value: 0.021
  norpA-PA(phospholipase_C)_FBpp0070619-aln  980 akherelkelnarqaklsveilkevandktlktkdekerrlre..kkqnnvkrfleer 1035
                                                   h++ + +l++  +k  ++++k+  nd ++k+k+e+e+   e  k+++++k+ + e+
                                   F56D6.12   21 DTHDKTVSKLKNDFDKNTADSIKNF-NDEAAKNKKEHEKIAAEnhKEHEEIKKSMWEK 77  
                                                 5789999999999999999998885.67777877777766555226677888888876 PP

>> C17H11.2  CE27703	WBGene00015922	status:Partially_confirmed	UniProt:P91063	protein_id:CCD64981.1
   #    score  bias  c-Evalue  i-Evalue hmmfrom  hmm to    alifrom  ali to    envfrom  env to     acc
 ---   ------ ----- --------- --------- ------- -------    ------- -------    ------- -------    ----
   1 ?    4.3   0.2     0.035       9.2     411     520 ..     593     715 ..     589     731 .. 0.59

  Alignments for each domain:
  == domain 1    score: 4.3 bits;  conditional E-value: 0.035
  norpA-PA(phospholipase_C)_FBpp0070619-aln 411 hcskaqqyklakycdeilGdlllkepl.......ddyplePGvplPpPsllkrkiliknkrlkpevek 471
                                                h  ++qq kl k   + + ++l ++++         + ++  +  P+P l  +  li n r  +e ++
                                   C17H11.2 593 HVRNHQQKKLMKAQIDNVCNILRERSIieldiieSRFYMDRHLRTPAPLLQENGFLINNNRRSNETQR 660
                                                677778888877766666666665554111112234778999999*********************99 PP

  norpA-PA(phospholipase_C)_FBpp0070619-aln 472 kelelfrkgef.viedeekedasavakee.....saeeeseevaaeeageeelee 520
                                                ++ e f  +   v  ++e++  s ++ ++     + +++s++  a +age+ le+
                                   C17H11.2 661 TQNENFLSKSNgVAAQNEHQPVSRSDVQRvfgvgVCTNQSNKPCADAAGEALLEK 715
                                                9999887665414333333333322222201111334444444455555544443 PP

>> T05B9.1  CE02310	WBGene00011464	status:Confirmed	UniProt:Q22215	protein_id:CAA88962.1
   #    score  bias  c-Evalue  i-Evalue hmmfrom  hmm to    alifrom  ali to    envfrom  env to     acc
 ---   ------ ----- --------- --------- ------- -------    ------- -------    ------- -------    ----
   1 ?    4.8   3.2     0.024       6.3     916     995 ..      20     104 ..      12     114 .. 0.64

  Alignments for each domain:
  == domain 1    score: 4.8 bits;  conditional E-value: 0.024
  norpA-PA(phospholipase_C)_FBpp0070619-aln 916 nkeelkadaavkkevseqkkqwselverkrkeerellrnkleeq......rdllkklmeavqaaqkkq 977
                                                +k ++++d+   ke+  q  q  e + + + ++ +  r+klee+      ++l  k     q+a  + 
                                    T05B9.1  20 SKIKKEEDLEAMKEAIAQLLQGVEELTQDKLNDAK-SRKKLEESmeelksQNLDLKAQLDFQMAHFQS 86 
                                                44445566655555555555555544444433332.23334433333344667778888899****** PP

  norpA-PA(phospholipase_C)_FBpp0070619-aln 978 leakherelkelnarqak 995
                                                l   he+e+ +l+arq +
                                    T05B9.1  87 LFEAHEKEIADLKARQYQ 104
                                                **************9976 PP

>> E02C12.6  CE34289	WBGene00017092	status:Partially_confirmed	UniProt:Q19030	protein_id:CCD68591.1
   #    score  bias  c-Evalue  i-Evalue hmmfrom  hmm to    alifrom  ali to    envfrom  env to     acc
 ---   ------ ----- --------- --------- ------- -------    ------- -------    ------- -------    ----
   1 ?    4.7   0.0     0.026       6.9     947    1073 ..     226     354 ..     202     363 .. 0.75

  Alignments for each domain:
  == domain 1    score: 4.7 bits;  conditional E-value: 0.026
  norpA-PA(phospholipase_C)_FBpp0070619-aln  947 eerellrnkleeqrdllkklmeavqaaqkkqleakherelkelnarqaklsveilkevandktlkt 1012
                                                  + ++  ++ +e+ ++l k+    +a  kk  ++     lk +  + +  + +i+  + n+k lk 
                                   E02C12.6  226 LKTKFEGQQHAEKVSKLIKVFAHYKALVKKYTNISDLLGLKPVFIHGDLWQSNIMFTLDNSKKLKL 291 
                                                 2333333444445555555555555555555667777899999999*******************9 PP

  norpA-PA(phospholipase_C)_FBpp0070619-aln 1013 kdekerrl..rekkqnnvkrfleerktaekkqkrekeklklahekqleelskdvdklldlykn 1073
                                                     + +   r     ++ r +  + +a+ +++r +e lkl he   + + k++    +l ++
                                   E02C12.6  292 EAIIDWQSvsRIPPGIDLSRIMLGCLSAQERRERGTELLKLYHETYAKVFGKELFTFQELQDS 354 
                                                 9988766511555667889****************************9999998777777665 PP

>> Y7A5A.8  CE21333	WBGene00012414	status:Partially_confirmed	UniProt:Q9XVY6	protein_id:CAA22468.1
   #    score  bias  c-Evalue  i-Evalue hmmfrom  hmm to    alifrom  ali to    envfrom  env to     acc
 ---   ------ ----- --------- --------- ------- -------    ------- -------    ------- -------    ----
   1 ?    4.8   0.4     0.024       6.3     798     868 ..      61     132 ..      49     145 .. 0.77

  Alignments for each domain:
  == domain 1    score: 4.8 bits;  conditional E-value: 0.024
  norpA-PA(phospholipase_C)_FBpp0070619-aln 798 iyvPdgfedlmdalsd.Prafkkaeekraeqlkalgieeedkkaeaeaarakkkeeekkeeelkfepi 864
                                                + vP+ f++  + l+d P+  +++ e+ ++  k    ++++ + ++ +a+ k+k++ek + ++k+ep 
                                    Y7A5A.8  61 MSVPQIFSNQQHLLQDkPKRAMAQGEHGNDASKEQEAKAQKVEIKKLTANGKNKDKEKMNSNVKGEPW 128
                                                56888888888888763666666666666777777777777777777777899999999999999999 PP

  norpA-PA(phospholipase_C)_FBpp0070619-aln 865 tves 868
                                                +v++
                                    Y7A5A.8 129 KVHV 132
                                                8876 PP

>> T11B7.2b  CE44676	WBGene00011707	status:Confirmed	UniProt:D3YT11	protein_id:CBK19472.1
   #    score  bias  c-Evalue  i-Evalue hmmfrom  hmm to    alifrom  ali to    envfrom  env to     acc
 ---   ------ ----- --------- --------- ------- -------    ------- -------    ------- -------    ----
   1 ?    4.9   2.1     0.023       6.1     971    1014 ..      38      81 ..      24      85 .. 0.80

  Alignments for each domain:
  == domain 1    score: 4.9 bits;  conditional E-value: 0.023
  norpA-PA(phospholipase_C)_FBpp0070619-aln  971 qaaqkkqleakherelkelnarqaklsveilkevandktlktkd 1014
                                                   aq+k +  k + ++  + a+qak s+e++k+ a++ t kt +
                                   T11B7.2b   38 MRAQEKLVGRKRDMKMARFLAKQAKESKEMVKKAAKETTEKTTK 81  
                                                 46888888888888999999999999999999999998887755 PP

>> F31B9.3  CE43239	WBGene00009280	status:Confirmed	UniProt:O62188	protein_id:CAB04222.2
   #    score  bias  c-Evalue  i-Evalue hmmfrom  hmm to    alifrom  ali to    envfrom  env to     acc
 ---   ------ ----- --------- --------- ------- -------    ------- -------    ------- -------    ----
   1 ?    5.0   0.8     0.021       5.6     828    1075 ..      66     124 ..      15     131 .. 0.51

  Alignments for each domain:
  == domain 1    score: 5.0 bits;  conditional E-value: 0.021
  norpA-PA(phospholipase_C)_FBpp0070619-aln  828 lkalgieeedkkaeaeaarakkkeeekkeeelkfepitveslrkekgfqkvakkqekeldelkkkk 893 
                                                 +                                                                 
                                    F31B9.3   66 M----------------------------------------------------------------- 66  
                                                 2................................................................. PP

  norpA-PA(phospholipase_C)_FBpp0070619-aln  894 akeklavqkqqnaaieklikgknkeelkadaavkkevseqkkqwselverkrkeerellrnkleeq 959 
                                                                                                                   
                                    F31B9.3    - ------------------------------------------------------------------    -
                                                 .................................................................. PP

  norpA-PA(phospholipase_C)_FBpp0070619-aln  960 rdllkklmeavqaaqkkqleakherelkelnarqaklsveilkevandktlktkdekerrlrekkq 1025
                                                                                                              re ++
                                    F31B9.3   67 -------------------------------------------------------------REYND 71  
                                                 .............................................................33333 PP

  norpA-PA(phospholipase_C)_FBpp0070619-aln 1026 nnvkrfleerkt..aekkqkre.keklklahekqleelskdvdklldlyknee 1075
                                                 ++ +++ e+ ++  ++kk+++e  e+l +a +  +e ++   ++l +++k++e
                                    F31B9.3   72 EERRKYEENEHKsrMQKKERKElLEQLLAAGSTDTELIKDTKKRLETITKEQE 124 
                                                 33333322211100111111111233333433333333333333444443332 PP

>> T20F10.2c  CE40125	WBGene00011864	status:Confirmed	UniProt:Q1ZXS3	protein_id:CAJ85771.1
   #    score  bias  c-Evalue  i-Evalue hmmfrom  hmm to    alifrom  ali to    envfrom  env to     acc
 ---   ------ ----- --------- --------- ------- -------    ------- -------    ------- -------    ----
   1 ?    5.0   4.7     0.022       5.7     815     883 ..      43     109 ..      13     132 .. 0.80

  Alignments for each domain:
  == domain 1    score: 5.0 bits;  conditional E-value: 0.022
  norpA-PA(phospholipase_C)_FBpp0070619-aln 815 rafkkaeekraeqlkalgieeedkkaeaeaarakkkeeekkeeelkfepitveslrkekgfqkvakkq 882
                                                ++f+k+e k+a +l++l+ + e++k+++ ++  ++ ee+ ke+e++   +t++  r+e ++++ ++ q
                                  T20F10.2c  43 IQFEKEELKNAAHLNNLTPKIEKPKDKQAEE--QNAEEQHKEKEVTVTTVTTQHSREEAQVKEDNQAQ 108
                                                5688899999999999999999999888877..7778889999*********9999998887766665 PP

  norpA-PA(phospholipase_C)_FBpp0070619-aln 883 e 883
                                                 
                                  T20F10.2c 109 S 109
                                                5 PP

>> Y38F2AR.13  CE41719	WBGene00021431	status:Partially_confirmed	UniProt:Q86FM8	protein_id:CCD67388.1
   #    score  bias  c-Evalue  i-Evalue hmmfrom  hmm to    alifrom  ali to    envfrom  env to     acc
 ---   ------ ----- --------- --------- ------- -------    ------- -------    ------- -------    ----
   1 ?    4.7   0.3     0.026       6.8     842     929 ..      16     101 ..       3     137 .. 0.81

  Alignments for each domain:
  == domain 1    score: 4.7 bits;  conditional E-value: 0.026
  norpA-PA(phospholipase_C)_FBpp0070619-aln 842 aeaarakkkeeekkeeelkfepitveslrkekgfqkvakkqekeldelkkkkakeklavqkqqnaaie 909
                                                ++++  +kk ++ ++ +l+fe i+v+  +ke+ f  v+ +   +l e+ +   ++  ++ ++  a+++
                                 Y38F2AR.13  16 EQEQIVMKKIRHLENSDLHFERIHVNLAKKERFFDDVQSD--EKLAEICDFLSQNCREISNSPRATLD 81 
                                                34444688899999********************999765..45777778888888899999999999 PP

  norpA-PA(phospholipase_C)_FBpp0070619-aln 910 klikgknkeelkadaavkke 929
                                                + i++  k e+++   ++  
                                 Y38F2AR.13  82 EWIQTGGKFEIQRRREIRAV 101
                                                99999999999888777765 PP

>> M176.5  CE28947	WBGene00010944	status:Confirmed	UniProt:Q21548	protein_id:CAB01654.2
   #    score  bias  c-Evalue  i-Evalue hmmfrom  hmm to    alifrom  ali to    envfrom  env to     acc
 ---   ------ ----- --------- --------- ------- -------    ------- -------    ------- -------    ----
   1 ?    4.8   5.3     0.025       6.5     915    1051 ..      44     176 ..      20     208 .. 0.67

  Alignments for each domain:
  == domain 1    score: 4.8 bits;  conditional E-value: 0.025
  norpA-PA(phospholipase_C)_FBpp0070619-aln  915 knkeelkadaavkkevseqkk.qwselverkrkeerellrnkleeqrdllkklmeavqaaqkkqle 979 
                                                 k++e l+ d    k+v+ +++ + s+l   k+ e  +l  +++e  rd ++k ++ + +a    l+
                                     M176.5   44 KQHECLSLD----KNVRLRSSdSCSRLKWDKKLELNALHMRRAEVARDCVQKNHQDALLAES-TLD 104 
                                                 333333333....344433330445555556666666667788889******9999999875.799 PP

  norpA-PA(phospholipase_C)_FBpp0070619-aln  980 akherelkelnarqaklsveilkevandktlktkdekerrlrekkqnnvkrfleerktaekkqkre 1045
                                                  +  ++   + ++ +  +  +++e+++   +  k+   rr +   + n +   +e++ta k  +++
                                     M176.5  105 EDTRKQCISIHDKFKFAKNFSSEELTSTSPVSRKKRSARRNKREARRNSNSRATECRTAAKLWHKQ 170 
                                                 9999********999999999999999988877777666655555555555668888888888888 PP

  norpA-PA(phospholipase_C)_FBpp0070619-aln 1046 keklkl 1051
                                                 +  l  
                                     M176.5  171 CSALAK 176 
                                                 887754 PP

>> C34E10.11  CE29031	WBGene00016412	locus:mrps-26	status:Partially_confirmed	UniProt:Q95QS3	protein_id:CCD66655.1
   #    score  bias  c-Evalue  i-Evalue hmmfrom  hmm to    alifrom  ali to    envfrom  env to     acc
 ---   ------ ----- --------- --------- ------- -------    ------- -------    ------- -------    ----
   1 ?    4.7   2.9     0.026       6.9     807     903 ..      95     190 ..      86     228 .. 0.67

  Alignments for each domain:
  == domain 1    score: 4.7 bits;  conditional E-value: 0.026
  norpA-PA(phospholipase_C)_FBpp0070619-aln 807 lmdalsdPrafkkaeekraeqlkalgieeedkkaeaeaar.akkkeeekkeeelkfepitveslrkek 873
                                                l++  s+ ++ ++ +e++a +l  l  ++e++++e++aar  ++ e+ k+ + +  e i+ve ++++ 
                                  C34E10.11  95 LAQNASHGQGIEAMKEAEALELDELIAQNEKRNEEKRAARkEREAEDAKETKSVILEEIRVELEKRNA 162
                                                55555666666666777777777776666666555555541445556667778888889998888887 PP

  norpA-PA(phospholipase_C)_FBpp0070619-aln 874 gfqkvakkqekeldelkkkkakeklavqkq 903
                                                g ++++ + +  +   + +++  ++++  +
                                  C34E10.11 163 GKKQAEDEVKNAIS--RSSEFITRSNLETK 190
                                                76666555544443..33334444444444 PP

>> C16C8.12  CE34693	WBGene00015850	status:Confirmed	UniProt:P91051	protein_id:CCD64702.1
   #    score  bias  c-Evalue  i-Evalue hmmfrom  hmm to    alifrom  ali to    envfrom  env to     acc
 ---   ------ ----- --------- --------- ------- -------    ------- -------    ------- -------    ----
   1 ?    4.9   2.6     0.023       6.1     944    1008 ..      35     104 ..       7     149 .. 0.64

  Alignments for each domain:
  == domain 1    score: 4.9 bits;  conditional E-value: 0.023
  norpA-PA(phospholipase_C)_FBpp0070619-aln  944 krkeerellrnkleeqrdllkklmeavqaaqkkql.....eakherelkelnarqaklsveilkev 1004
                                                    ++ + + +k+ +++d l+  m+ vq +++ +l     e+kh++ + +l a+ a  + e+l ++
                                   C16C8.12   35 ALLKDTQEMCQKILKKQDELHDEMKHVQESLMSELnsvknELKHAKSINDLIAKNADKNLETLLKI 100 
                                                 444445555566666677777777777777776662222246788888888888887777777776 PP

  norpA-PA(phospholipase_C)_FBpp0070619-aln 1005 andk 1008
                                                 ++ +
                                   C16C8.12  101 QKTQ 104 
                                                 6544 PP

>> Y95D11A.3  CE46119	WBGene00045434	status:Partially_confirmed	UniProt:A5PEX9	protein_id:CAN86966.2
   #    score  bias  c-Evalue  i-Evalue hmmfrom  hmm to    alifrom  ali to    envfrom  env to     acc
 ---   ------ ----- --------- --------- ------- -------    ------- -------    ------- -------    ----
   1 ?    4.6   1.1     0.027       7.2     855     960 ..     141     250 ..     101     264 .. 0.53

  Alignments for each domain:
  == domain 1    score: 4.6 bits;  conditional E-value: 0.027
  norpA-PA(phospholipase_C)_FBpp0070619-aln 855 keeelkfepitveslrkekgfqkvakkqekeldelkkkkakeklavqkqqnaaieklikgkn.....k 917
                                                + ++l f+   v+s+ +  g + v+k+ + ++d  +++  +e   +qk +   ie l k  +      
                                  Y95D11A.3 141 NYRPLAFQTTYVNSVTQY-GRRVVTKRIHESIDPTSNSINEESEILQK-IQMEIEILTKENDllkkdY 206
                                                445677777777766654.44455555566666666555544444444.4445555544332110001 PP

  norpA-PA(phospholipase_C)_FBpp0070619-aln 918 ee.lkadaavkkevseqkkqwselverkrkeerellrnkleeqr 960
                                                e   k+  +v    +e k+++   +e+kr+ +r+l+r+k e ++
                                  Y95D11A.3 207 EAvTKRVDSVNMVFNEAKARQKMAMEEKRQLQRDLTRAKCERTK 250
                                                11022222233333344444444455555556666665555443 PP

>> Y80D3A.2c  CE45156	WBGene00001258	locus:emb-4	status:Confirmed	UniProt:D8FRP9	protein_id:CBO26657.1
   #    score  bias  c-Evalue  i-Evalue hmmfrom  hmm to    alifrom  ali to    envfrom  env to     acc
 ---   ------ ----- --------- --------- ------- -------    ------- -------    ------- -------    ----
   1 ?    4.8   1.4     0.025       6.5     852     893 ..      31      72 ..       5      92 .. 0.47

  Alignments for each domain:
  == domain 1    score: 4.8 bits;  conditional E-value: 0.025
  norpA-PA(phospholipase_C)_FBpp0070619-aln 852 eekkeeelkfepitveslrkekgfqkvakkqekeldelkkkk 893
                                                ++  +++++  ++ ve+++++k  + +++k+++e+d+ k+  
                                  Y80D3A.2c  31 QRLLNPPIDETQMDVETEHEKKHREAMERKKKQEMDDKKEAD 72 
                                                333344444444444444444444444444444444333322 PP

>> F52D2.7  CE23758	WBGene00018689	status:Confirmed	UniProt:Q9TXM6	protein_id:CCD71645.1
   #    score  bias  c-Evalue  i-Evalue hmmfrom  hmm to    alifrom  ali to    envfrom  env to     acc
 ---   ------ ----- --------- --------- ------- -------    ------- -------    ------- -------    ----
   1 ?    4.3   0.3     0.034       8.8     455     535 ..     233     315 ..     228     322 .. 0.64

  Alignments for each domain:
  == domain 1    score: 4.3 bits;  conditional E-value: 0.034
  norpA-PA(phospholipase_C)_FBpp0070619-aln 455 krkiliknkrlkpevekkelelfrkgefviedeekedasavakeesaeeeseevaaeeageeele... 519
                                                +r ++ k kr+++  +k  l++  +g   + d+e+ d sa  +++ +ee++e + +e+a + e+e   
                                    F52D2.7 233 RREVVKKPKRIHHMTRKL-LDKAGEGLDGTVDDEQLDESAELDNSFNEERAEAAGDEAAEAPEQElaq 299
                                                456666777777666555.5556666666667778999999999999999876666665555554333 PP

  norpA-PA(phospholipase_C)_FBpp0070619-aln 520 egeeaaaaaaytgstt 535
                                                e+ eaa + + ++st+
                                    F52D2.7 300 EALEAADPDEPSTSTA 315
                                                5555555555555554 PP

>> F56A6.4  CE45820	WBGene00018923	status:Confirmed	UniProt:Q9GZG5	protein_id:CCD71918.1
   #    score  bias  c-Evalue  i-Evalue hmmfrom  hmm to    alifrom  ali to    envfrom  env to     acc
 ---   ------ ----- --------- --------- ------- -------    ------- -------    ------- -------    ----
   1 ?    4.4   4.0     0.032       8.4     829     890 ..      98     161 ..      40     195 .. 0.59

  Alignments for each domain:
  == domain 1    score: 4.4 bits;  conditional E-value: 0.032
  norpA-PA(phospholipase_C)_FBpp0070619-aln 829 kalgieeedkkaeaeaarakkkeeekkeeelkfepitves..lrkekgfqkvakkqekeldelk 890
                                                ++l+++e+++++e ++++ +++e+ek+++ l+ +  + e+   r+ek+  k ++k e+e+ +  
                                    F56A6.4  98 RKLTDDEKETQKELRENAKRAREAEKERKTLEKDKKKSEMarRREEKEKDKETRKIEREISAAT 161
                                                3344444444444333333344444444444333333222002333444444444444443333 PP

>> T25G3.1  CE34378	WBGene00012029	status:Confirmed	UniProt:Q22790	protein_id:CAA96687.2
   #    score  bias  c-Evalue  i-Evalue hmmfrom  hmm to    alifrom  ali to    envfrom  env to     acc
 ---   ------ ----- --------- --------- ------- -------    ------- -------    ------- -------    ----
   1 ?    4.9   4.7     0.023         6     993    1078 ..      64     156 .]       9     156 .] 0.68

  Alignments for each domain:
  == domain 1    score: 4.9 bits;  conditional E-value: 0.023
  norpA-PA(phospholipase_C)_FBpp0070619-aln  993 qaklsveilke..vandktlktkdekerrlrekkqnnvkrfleerktaekkqkr.ekeklklahe. 1054
                                                 + +++ e   +  v n+kt  tk+e+e+ l ekk+++ ++ + e k + kk ++ + +   +  e 
                                    T25G3.1   64 LMRMKEEDRPQvvVLNEKTDLTKEELEKELEEKKKEEGDKLIAEGKITFKKPTKrAGDSAAADEEe 129 
                                                 4555555544411689***************************99887666544044444333221 PP

  norpA-PA(phospholipase_C)_FBpp0070619-aln 1055 ...kqleelskdvdklldlykneeeey 1078
                                                    k+ + l k  + ll + +++eeey
                                    T25G3.1  130 kkkKKNAPLPKVQKGLLSFNDEDEEEY 156 
                                                 110334445666666777777776665 PP

>> T11B7.2a  CE03648	WBGene00011707	status:Confirmed	UniProt:Q22388	protein_id:CAA90988.1
   #    score  bias  c-Evalue  i-Evalue hmmfrom  hmm to    alifrom  ali to    envfrom  env to     acc
 ---   ------ ----- --------- --------- ------- -------    ------- -------    ------- -------    ----
   1 ?    4.5   2.0     0.029       7.7     971    1014 ..      46      89 ..      32      93 .. 0.80

  Alignments for each domain:
  == domain 1    score: 4.5 bits;  conditional E-value: 0.029
  norpA-PA(phospholipase_C)_FBpp0070619-aln  971 qaaqkkqleakherelkelnarqaklsveilkevandktlktkd 1014
                                                   aq+k +  k + ++  + a+qak s+e++k+ a++ t kt +
                                   T11B7.2a   46 MRAQEKLVGRKRDMKMARFLAKQAKESKEMVKKAAKETTEKTTK 89  
                                                 46888888888888999999999999999999999988887754 PP

>> F53G2.7  CE31957	WBGene00018769	locus:mnat-1	status:Confirmed	UniProt:O17245	protein_id:CCD71696.1
   #    score  bias  c-Evalue  i-Evalue hmmfrom  hmm to    alifrom  ali to    envfrom  env to     acc
 ---   ------ ----- --------- --------- ------- -------    ------- -------    ------- -------    ----
   1 ?    4.5   9.7      0.03       7.9     810     904 ..     137     232 ..      45     253 .. 0.55

  Alignments for each domain:
  == domain 1    score: 4.5 bits;  conditional E-value: 0.03
  norpA-PA(phospholipase_C)_FBpp0070619-aln 810 alsdPrafkkaeekraeqlkalgieeedkkaeaeaarakkkeeekkeeelkfepitveslrkekgfqk 877
                                                 l+d +++ +++ ++++ +ka   ++ +++a++++a++  ++++k  +el+ +++ +e++ + +  ++
                                    F53G2.7 137 RLDDDQKWIEDQLREERAMKARMTDHMEMDAKEQEAASAVTDTRKIMDELRDSNVAAEVILDRERKKQ 204
                                                34444444444445555555444444444444444444444444555555555555554433222222 PP

  norpA-PA(phospholipase_C)_FBpp0070619-aln 878 vakk.qekeldelkkkkakeklavqkqq 904
                                                ++k+ +eke +e +k++ ke l+++k+ 
                                    F53G2.7 205 IEKElEEKEEQEKRKRRNKEMLQTRKRA 232
                                                2222133444444444444444444432 PP

>> T28F4.6  CE37559	WBGene00012141	status:Partially_confirmed	UniProt:Q22848	protein_id:CAA96696.3
   #    score  bias  c-Evalue  i-Evalue hmmfrom  hmm to    alifrom  ali to    envfrom  env to     acc
 ---   ------ ----- --------- --------- ------- -------    ------- -------    ------- -------    ----
   1 ?    4.3   0.3     0.034       8.9    1001    1078 ..      13      89 ..       2      99 .. 0.77

  Alignments for each domain:
  == domain 1    score: 4.3 bits;  conditional E-value: 0.034
  norpA-PA(phospholipase_C)_FBpp0070619-aln 1001 lkevandktlktkdekerrlrekkqnnvkrfleerktaekkqkrekeklklahekqleelskdvdk 1066
                                                  + vand ++++k++k    r+  +n + +   e k +  k +++ + +    e ++ +++ + ++
                                    T28F4.6   13 RRSVANDESIQNKRSKAADTRNEFENVIAKIKVEDKDVALKSAKKLKAML-PNETKIGSFVSHKKN 77  
                                                 5789*****************99999999998888888887777665544.456667777778888 PP

  norpA-PA(phospholipase_C)_FBpp0070619-aln 1067 lldlykneeeey 1078
                                                 l dl      e+
                                    T28F4.6   78 LEDLVSVFSRET 89  
                                                 888777666555 PP

>> K02B12.8b  CE43850	WBGene00006976	locus:zhp-3	status:Confirmed	UniProt:C6KRL6	protein_id:CAZ65508.1
   #    score  bias  c-Evalue  i-Evalue hmmfrom  hmm to    alifrom  ali to    envfrom  env to     acc
 ---   ------ ----- --------- --------- ------- -------    ------- -------    ------- -------    ----
   1 ?    4.1   3.1     0.039        10     906     996 ..      72     161 ..      58     189 .. 0.71

  Alignments for each domain:
  == domain 1    score: 4.1 bits;  conditional E-value: 0.039
  norpA-PA(phospholipase_C)_FBpp0070619-aln 906 aaieklikgknkeelkadaavkkevseqkkqws.elverkrkeerellrnkleeqrdllkklmeavqa 972
                                                 ++ k+ k  + ++ ++d  vk   +e++k+++ e+  r + +e +++r+kl+e    ++   +++qa
                                  K02B12.8b  72 DSLAKIQKKIDFQQSTRDHLVKYLTKEKEKKRQmEVYFRTKGQEFDSQRKKLAEATAWIQMAEKKLQA 139
                                                45666666666677788888888877776654415556777788888888888888888888888887 PP

  norpA-PA(phospholipase_C)_FBpp0070619-aln 973 aqkkqleakherelkelnarqakl 996
                                                + + +++   ere+ e +a+++ +
                                  K02B12.8b 140 SEEERVK--AEREIEECQAKLKSM 161
                                                7776654..466676666665544 PP

>> T07G12.1c  CE13387	WBGene00000288	locus:cal-4	calmodulin	status:Confirmed	UniProt:O18058	protein_id:CAB05271.1
   #    score  bias  c-Evalue  i-Evalue hmmfrom  hmm to    alifrom  ali to    envfrom  env to     acc
 ---   ------ ----- --------- --------- ------- -------    ------- -------    ------- -------    ----
   1 ?    4.5   0.1     0.029       7.7     156     247 ..      68     158 ..      40     176 .. 0.76

  Alignments for each domain:
  == domain 1    score: 4.5 bits;  conditional E-value: 0.029
  norpA-PA(phospholipase_C)_FBpp0070619-aln 156 llvdkkGkvpvkvvartfas.gkteklvyqclsdlglpsgkndviekedftfdkfyalyhkicprndi 222
                                                + vd +Gk+      +++ + +k+       l+   + ++ n  i+ ++f  ++f +   +    +++
                                  T07G12.1c  68 YDVDGNGKIDFGEFCKMMKEmNKETDQELIRLAFKVFDKDGNGYITAQEF--KHFMTTMGERFSEEEV 133
                                                66888888888887777654134222222234455566777888887765..67999888889999** PP

  norpA-PA(phospholipase_C)_FBpp0070619-aln 223 eelfrsitqGkadaisldqlvefln 247
                                                +e+ r++ +   ++i+ld +v+++ 
                                  T07G12.1c 134 DEIIREVDKDGDEQIDLDEFVNMVA 158
                                                *********999*********9876 PP

>> T04F3.2  CE06357	WBGene00011437	thyroglobulin and EF hand domains	status:Partially_confirmed	UniProt:Q22157	protein_i
   #    score  bias  c-Evalue  i-Evalue hmmfrom  hmm to    alifrom  ali to    envfrom  env to     acc
 ---   ------ ----- --------- --------- ------- -------    ------- -------    ------- -------    ----
   1 ?    4.3   0.3     0.034       8.9     884     984 ..     130     232 ..     103     247 .. 0.78

  Alignments for each domain:
  == domain 1    score: 4.3 bits;  conditional E-value: 0.034
  norpA-PA(phospholipase_C)_FBpp0070619-aln 884 keldelkkkkakeklavqkqqnaai..eklikgknkeelkadaavkkevseqkkqwselverkrkeer 949
                                                k +   ++ k k+++   ++  +++  e ++ g n +++++d+a++ + ++ + ++++++er   +  
                                    T04F3.2 130 KRVRRNNRCKEKKRTRFLRRLVSTLksEMIMSGINATKVSRDSAIRWKFNQLNINHNNVLERSEWKPF 197
                                                444444555555666666666666633567889999*************************9988888 PP

  norpA-PA(phospholipase_C)_FBpp0070619-aln 950 ellrnkleeqrdllkklmeavqaaqkkqleakher 984
                                                +++  + ++ r+  ++l ++  + ++++l+ +  r
                                    T04F3.2 198 KSVLLEWKNVRQCSRNLFKTCDLNKDRKLTFDEWR 232
                                                88888888889999999999999999999877655 PP

>> F42G9.7  CE37915	WBGene00004922	locus:snt-2	Synaptotagmin	status:Partially_confirmed	UniProt:Q3Y418	protein_id:CCD618
   #    score  bias  c-Evalue  i-Evalue hmmfrom  hmm to    alifrom  ali to    envfrom  env to     acc
 ---   ------ ----- --------- --------- ------- -------    ------- -------    ------- -------    ----
   1 ?    4.1   0.0     0.041        11     700     734 ..     123     153 ..      97     196 .. 0.74

  Alignments for each domain:
  == domain 1    score: 4.1 bits;  conditional E-value: 0.041
  norpA-PA(phospholipase_C)_FBpp0070619-aln 700 vdmyGlPtdtvrkefrtrlvpanGlnPvyneePfl 734
                                                v +y lP    +++f tr++  n lnP yne  f 
                                    F42G9.7 123 VKVYVLPER--KQKFETRII-RNTLNPTYNET-FQ 153
                                                567888864..799****98.589*****985.44 PP

>> B0379.2  CE07725	WBGene00007156	status:Confirmed	UniProt:O02203	protein_id:CAB05891.1
   #    score  bias  c-Evalue  i-Evalue hmmfrom  hmm to    alifrom  ali to    envfrom  env to     acc
 ---   ------ ----- --------- --------- ------- -------    ------- -------    ------- -------    ----
   1 ?    4.6   1.4     0.027       7.2     824     903 ..      37     115 ..       6     216 .. 0.63

  Alignments for each domain:
  == domain 1    score: 4.6 bits;  conditional E-value: 0.027
  norpA-PA(phospholipase_C)_FBpp0070619-aln 824 raeqlkalgieeedkkaeaeaarakkkeeekkeeelkfepitveslrkekgfqkvakkqekeldelkk 891
                                                r+  +++ + e+e++  e ++ +    ee kkee+   +p+  e++ ++++++  +k + kel+e+  
                                    B0379.2  37 RKLTMSTSTLESEKE--ELNSVEMVLAEEIKKEEKEPENPLINETMSEDRSVACGNKSDSKELKEMVS 102
                                                222333333333322..222332345555666666677899999999999999999999999887632 PP

  norpA-PA(phospholipase_C)_FBpp0070619-aln 892 .kkakeklavqkq 903
                                                  k k+k + + +
                                    B0379.2 103 pDKEKKKEDSKAE 115
                                                1222222222222 PP

>> Y38A8.2  CE07571	WBGene00003949	locus:pbs-3	Peptidase	status:Confirmed	UniProt:Q23237	protein_id:CCD73694.1
   #    score  bias  c-Evalue  i-Evalue hmmfrom  hmm to    alifrom  ali to    envfrom  env to     acc
 ---   ------ ----- --------- --------- ------- -------    ------- -------    ------- -------    ----
   1 ?    4.2   0.0     0.036       9.6     873     935 ..      30      91 ..      17     109 .. 0.80

  Alignments for each domain:
  == domain 1    score: 4.2 bits;  conditional E-value: 0.036
  norpA-PA(phospholipase_C)_FBpp0070619-aln 873 kgfqkvakkqekeldelkkkkakeklavqkqqnaaieklikgknkeelkadaavkkevseqkk 935
                                                ++++++a  ++k+++++ +k   + +  q +  + +ek++  kn  el+++ ++k +v  ++ 
                                    Y38A8.2  30 EQMTTIA-TDQKKVHKVTDKVYVGLAGFQSDARTVLEKIMFRKNLYELRENRNIKPQVLSEMI 91 
                                                4444444.556778899999999********************************99987654 PP

>> C12C8.1  CE08110	WBGene00002026	locus:hsp-70	heat shock protein 70	status:Partially_confirmed	UniProt:O45246	protein_
   #    score  bias  c-Evalue  i-Evalue hmmfrom  hmm to    alifrom  ali to    envfrom  env to     acc
 ---   ------ ----- --------- --------- ------- -------    ------- -------    ------- -------    ----
   1 ?    4.0   5.0     0.043        11     924    1025 ..     498     600 ..     484     618 .. 0.81

  Alignments for each domain:
  == domain 1    score: 4.0 bits;  conditional E-value: 0.043
  norpA-PA(phospholipase_C)_FBpp0070619-aln  924 aavkkevseqkkqws.elverkrkeerellrnkleeqrdllkklmeavqaaqkkqleakherelke 988 
                                                  + + +++++k + s + ++r  +e +++ r+ ++++  +  +    ++a q+kq   +h   l  
                                    C12C8.1  498 RSNRITIRNEKGRLSqADIDRMVNEAKQFEREDAAQRDRISSRNQLEAYAFQVKQALEEHGSLLSA 563 
                                                 4555555555555441458899999999999999999999999*********************** PP

  norpA-PA(phospholipase_C)_FBpp0070619-aln  989 lnarqaklsveilkevandktlktkdekerrlrekkq 1025
                                                   a++ak  ve + + ++  tl +kde e + +e k+
                                    C12C8.1  564 EDAKRAKDAVEDTLRWMERNTLADKDEIEAKDKELKS 600 
                                                 ***************************9999988775 PP

>> F54B11.6  CE05930	WBGene00000262	locus:bra-1	status:Partially_confirmed	UniProt:Q20741	protein_id:CAA94138.1
   #    score  bias  c-Evalue  i-Evalue hmmfrom  hmm to    alifrom  ali to    envfrom  env to     acc
 ---   ------ ----- --------- --------- ------- -------    ------- -------    ------- -------    ----
   1 ?    4.2   4.6     0.037       9.8     923    1045 ..      30     115 ..      17     131 .. 0.46

  Alignments for each domain:
  == domain 1    score: 4.2 bits;  conditional E-value: 0.037
  norpA-PA(phospholipase_C)_FBpp0070619-aln  923 daavkkevseqkkqwselverkrkeerellrnkleeqrdllkklmeavqaaqkkqleakherelke 988 
                                                 d ++++++ + ++qw                                         +   e+ l  
                                   F54B11.6   30 DDKMRRMIVDLQRQWL-------------------------------------TDYHDSREKSLVA 58  
                                                 4444444444444443.....................................3333333344444 PP

  norpA-PA(phospholipase_C)_FBpp0070619-aln  989 lnarqaklsveilkevandktlktkdekerrlrekkqnnvkrfleerktaekkqkre 1045
                                                 l++++ +  +e +++v  d  ++ k e+++ + e +++  +   ee ++++ k++re
                                   F54B11.6   59 LTEKLHQEFMEDQERVRRDLLVQFKIELDQTKEELEKKHAENLKEEIEKLSEKHQRE 115 
                                                 444444444444444444444444444444444444444444444444333333333 PP

>> K02F3.12a  CE33668	WBGene00019334	status:Partially_confirmed	UniProt:Q9TXJ8	protein_id:CCD61879.1
   #    score  bias  c-Evalue  i-Evalue hmmfrom  hmm to    alifrom  ali to    envfrom  env to     acc
 ---   ------ ----- --------- --------- ------- -------    ------- -------    ------- -------    ----
   1 ?    3.6   0.0     0.056        15     823     884 ..     164     224 ..     156     230 .. 0.80

  Alignments for each domain:
  == domain 1    score: 3.6 bits;  conditional E-value: 0.056
  norpA-PA(phospholipase_C)_FBpp0070619-aln 823 kraeqlkalgieeedkkaeaeaarakkkeeekkeeelkfepitveslrkekgfqkvakkqek 884
                                                 +  ql++lgi++++ +a++++++ak+ e+ +++++ kf+ + v  ++  k+ +k+++k ek
                                  K02F3.12a 164 DQILQLRSLGIDSSSLNANTSKEEAKRVEDAITNKDSKFRLLYVTPEKLAKS-KKMMNKLEK 224
                                                56679**********************************9887776665553.344444455 PP

>> T01H3.5  CE35755	WBGene00011351	status:Confirmed	UniProt:Q22091	protein_id:CAA92689.2
   #    score  bias  c-Evalue  i-Evalue hmmfrom  hmm to    alifrom  ali to    envfrom  env to     acc
 ---   ------ ----- --------- --------- ------- -------    ------- -------    ------- -------    ----
   1 ?    4.3   6.6     0.036       9.4     820     934 ..      35     154 ..      18     161 .. 0.76

  Alignments for each domain:
  == domain 1    score: 4.3 bits;  conditional E-value: 0.036
  norpA-PA(phospholipase_C)_FBpp0070619-aln 820 aeekraeqlkalgieeedkkaeaeaarakkkeeekkeeelkfepitvesl...rkekgfqkvakkqek 884
                                                +++++++ lk ++ e +d+k e+  ++ak+ke ek+e+  +f++ + +++   + e+ + +  ++ ek
                                    T01H3.5  35 SKSNESTSLKDITEEPKDEKLESIIETAKNKESEKEENSHVFNDCEFDAMterKIENFYFRNVEQAEK 102
                                                4566788999*********************************9998865221446667777778888 PP

  norpA-PA(phospholipase_C)_FBpp0070619-aln 885 eldelkkkkakeklavqkqqnaaieklikgknkeelkadaavkk..evseqk 934
                                                ++++l   k k     q  +    +  +k kn+e+  +d ++++  +v+ qk
                                    T01H3.5 103 KMKHLTTLKSKWSEPWQTGEEIVAKVYLKPKNHENPWKDGTFQEkeAVEMQK 154
                                                8888887777777777777777677789*****9999999875411444454 PP

>> Y47G6A.13  CE22097	WBGene00021639	protein kinase	status:Partially_confirmed	UniProt:Q9N3T7	protein_id:CCD72558.1
   #    score  bias  c-Evalue  i-Evalue hmmfrom  hmm to    alifrom  ali to    envfrom  env to     acc
 ---   ------ ----- --------- --------- ------- -------    ------- -------    ------- -------    ----
   1 ?    4.1   7.0      0.04        11     807     913 ..     289     392 ..     281     439 .. 0.68

  Alignments for each domain:
  == domain 1    score: 4.1 bits;  conditional E-value: 0.04
  norpA-PA(phospholipase_C)_FBpp0070619-aln 807 lmdalsd.Prafkkaeekraeqlkalgieeedkkaeaeaarakkkeeekkeeelkfepitv....esl 869
                                                lm+a++   ++f    e ++++++ ++  e+++k+++e++   kke+e ke+el+ +++++    +s 
                                  Y47G6A.13 289 LMAAITRlKINFLDPYEWEDDEMERMAKAEKEEKEKEEKE---KKEKENKENELSADSMKTaipaKSA 353
                                                5666554245677778888999999998888777776666...4455556666666655541111667 PP

  norpA-PA(phospholipase_C)_FBpp0070619-aln 870 rkekgfqkvakkqekeldelkkkkakeklavqkqqnaaieklik 913
                                                + e +++    +q+k  d+ + +++++ l+v k +     kli 
                                  Y47G6A.13 354 KAESEVAGEVDEQKKVKDNSSGEQQQDTLNVDKGN-----KLIS 392
                                                77777777777888888888888888888777653.....3333 PP

>> K02F3.12b  CE38084	WBGene00019334	status:Confirmed	UniProt:Q9TXJ8	protein_id:CCD61880.1
   #    score  bias  c-Evalue  i-Evalue hmmfrom  hmm to    alifrom  ali to    envfrom  env to     acc
 ---   ------ ----- --------- --------- ------- -------    ------- -------    ------- -------    ----
   1 ?    3.7   0.0     0.053        14     823     884 ..     141     201 ..     133     207 .. 0.80

  Alignments for each domain:
  == domain 1    score: 3.7 bits;  conditional E-value: 0.053
  norpA-PA(phospholipase_C)_FBpp0070619-aln 823 kraeqlkalgieeedkkaeaeaarakkkeeekkeeelkfepitveslrkekgfqkvakkqek 884
                                                 +  ql++lgi++++ +a++++++ak+ e+ +++++ kf+ + v  ++  k+ +k+++k ek
                                  K02F3.12b 141 DQILQLRSLGIDSSSLNANTSKEEAKRVEDAITNKDSKFRLLYVTPEKLAKS-KKMMNKLEK 201
                                                56679**********************************9887776665553.344444455 PP

>> T11B7.2c  CE44542	WBGene00011707	status:Confirmed	UniProt:D3YT12	protein_id:CBK19473.1
   #    score  bias  c-Evalue  i-Evalue hmmfrom  hmm to    alifrom  ali to    envfrom  env to     acc
 ---   ------ ----- --------- --------- ------- -------    ------- -------    ------- -------    ----
   1 ?    4.3   3.3     0.036       9.4     973    1015 ..       3      45 ..       1      48 [. 0.82

  Alignments for each domain:
  == domain 1    score: 4.3 bits;  conditional E-value: 0.036
  norpA-PA(phospholipase_C)_FBpp0070619-aln  973 aqkkqleakherelkelnarqaklsveilkevandktlktkde 1015
                                                 aq+k +  k + ++  + a+qak s+e++k+ a++ t kt ++
                                   T11B7.2c    3 AQEKLVGRKRDMKMARFLAKQAKESKEMVKKAAKETTEKTTKN 45  
                                                 8888888888999999999999999999999999988887554 PP

>> F57H12.3  CE17124	WBGene00003879	locus:ora-1	status:Confirmed	UniProt:O45098	protein_id:CCD69770.1
   #    score  bias  c-Evalue  i-Evalue hmmfrom  hmm to    alifrom  ali to    envfrom  env to     acc
 ---   ------ ----- --------- --------- ------- -------    ------- -------    ------- -------    ----
   1 ?    4.3   1.0     0.035       9.3     856     927 ..     121     193 ..      63     205 .. 0.68

  Alignments for each domain:
  == domain 1    score: 4.3 bits;  conditional E-value: 0.035
  norpA-PA(phospholipase_C)_FBpp0070619-aln 856 eeelkfepitveslrke..kgfqkvakkqekeldelkkkkakeklavqkqqnaaieklikgknkeelk 921
                                                e++ k + +  e+l  +  k+fq+ ++k+eke++e k+k+ k  +   k  n+ +e l k k     +
                                   F57H12.3 121 EKPEKIDALAQEVLTGDnlKKFQEFKEKKEKEMQEYKDKESKLSA-AAKVANEKLEALGKQKFAILEE 187
                                                455555555555555442256777777777777777777666543.4456666677666666555555 PP

  norpA-PA(phospholipase_C)_FBpp0070619-aln 922 adaavk 927
                                                 d +vk
                                   F57H12.3 188 LDENVK 193
                                                555555 PP

>> F58G6.6b  CE44598	WBGene00000953	locus:del-2	status:Partially_confirmed	UniProt:D3YT21	protein_id:CBK19480.1
   #    score  bias  c-Evalue  i-Evalue hmmfrom  hmm to    alifrom  ali to    envfrom  env to     acc
 ---   ------ ----- --------- --------- ------- -------    ------- -------    ------- -------    ----
   1 ?    5.4   1.7     0.017       4.4     486     588 ..     265     364 ..     213     386 .. 0.62

  Alignments for each domain:
  == domain 1    score: 5.4 bits;  conditional E-value: 0.017
  norpA-PA(phospholipase_C)_FBpp0070619-aln 486 deekedasavakeesaeeeseevaaeeageeeleegeeaaaaaaytgsttnvhpwlsslvnyaqPvkf 553
                                                +  +    +v+++  + e++++  + + g   ++ +e+ +  ++ t+s+t v  ++  lvny  P++f
                                   F58G6.6b 265 EPLEITDQTVETRFFELETTKNLEKINRG---TTTSEHGNILIKTTASQTPVSQEVVQLVNY-EPINF 328
                                                22222222233333333333333333333...3466667778899*****************.6***9 PP

  norpA-PA(phospholipase_C)_FBpp0070619-aln 554 qsfdkaekknihynm.ssfaektglnllkekaiefv 588
                                                +  ++  + +   nm  +f+ k + ++ k+  i  v
                                   F58G6.6b 329 TKAQSDRNFDEKENMiRAFSFKLSESFYKDLKILVV 364
                                                987766666666666235666666666666665555 PP

>> C14A6.6  CE18497	WBGene00007570	status:Partially_confirmed	UniProt:Q9XVE4	protein_id:CAB03878.1
   #    score  bias  c-Evalue  i-Evalue hmmfrom  hmm to    alifrom  ali to    envfrom  env to     acc
 ---   ------ ----- --------- --------- ------- -------    ------- -------    ------- -------    ----
   1 ?   -1.8   3.6       2.4   6.4e+02    1014    1075 ..      38     100 ..       2     112 .. 0.55
   2 ?    4.1   0.0     0.039        10     483     555 ..     140     210 ..     117     214 .. 0.80

  Alignments for each domain:
  == domain 1    score: -1.8 bits;  conditional E-value: 2.4
  norpA-PA(phospholipase_C)_FBpp0070619-aln 1014 dekerrlrekkqnnvkr..fleerktaekkqkrekeklklahekqleelskdvdklldlyknee 1075
                                                 +  +rr  ek ++ ++r  +  er++a +++ ++ ekl    e   +e+s + +++l + k ++
                                    C14A6.6   38 KAEQRRNFEKMEELLRRsdMCRERQKAMVQKLKNLEKLVEEDE-NGAEFSPEDQEMLSMLKLDQ 100 
                                                 3345666677777666622345666666666677777755544.45566666677777766555 PP

  == domain 2    score: 4.1 bits;  conditional E-value: 0.039
  norpA-PA(phospholipase_C)_FBpp0070619-aln 483 viedeekedasavakeesaeeeseevaaeeageeeleegeeaaaaaaytgsttnvhpwlsslvnyaqP 550
                                                 i d++++da a ++++s+ e ++++ +e ++e    e++e++ +++ + +t  ++p + +l+ y   
                                    C14A6.6 140 NITDDSDNDANAKNSTTSEPEIEDDTDSERGSE--IFETDEMDDVTTSPLTTFFIAPLFLALLLYLAS 205
                                                467999999999999999998866655555554..679999999999999999*************** PP

  norpA-PA(phospholipase_C)_FBpp0070619-aln 551 vkfqs 555
                                                ++f+ 
                                    C14A6.6 206 INFSE 210
                                                99985 PP

>> T09B4.10  CE29991	WBGene00000500	locus:chn-1	status:Confirmed	UniProt:Q9BMU2	protein_id:CCD71994.1
   #    score  bias  c-Evalue  i-Evalue hmmfrom  hmm to    alifrom  ali to    envfrom  env to     acc
 ---   ------ ----- --------- --------- ------- -------    ------- -------    ------- -------    ----
   1 ?    4.0   0.7     0.042        11     841     925 ..     117     202 ..      81     229 .. 0.72

  Alignments for each domain:
  == domain 1    score: 4.0 bits;  conditional E-value: 0.042
  norpA-PA(phospholipase_C)_FBpp0070619-aln 841 eaeaarakkkeeekkeeelkfepitveslrkekgfqkvakkqekeldelkkkkakeklavq.kqqnaa 907
                                                +a++++ +++e ++  ++++f+      + k+++ +  + ++ +  d  kk+ ++  la+q k+qn  
                                   T09B4.10 117 RARHQKYEEEESKRIVQDVEFHTYLESLIEKDRQENSENPEELQRADMAKKRLTELTLATQeKRQNRE 184
                                                22222234444445557788887777777778777777777778888888888888888883468999 PP

  norpA-PA(phospholipase_C)_FBpp0070619-aln 908 ieklikgknkeelkadaa 925
                                                + +++ gk+  el +++ 
                                   T09B4.10 185 VPEMLCGKITLELMKEPV 202
                                                999999999999888775 PP

>> T08A9.13  CE38867	WBGene00044442	status:Partially_confirmed	UniProt:Q22339	protein_id:CCD63526.1
   #    score  bias  c-Evalue  i-Evalue hmmfrom  hmm to    alifrom  ali to    envfrom  env to     acc
 ---   ------ ----- --------- --------- ------- -------    ------- -------    ------- -------    ----
   1 ?    4.1   1.8     0.039        10     922     994 ..      26      99 ..      11     118 .. 0.49

  Alignments for each domain:
  == domain 1    score: 4.1 bits;  conditional E-value: 0.039
  norpA-PA(phospholipase_C)_FBpp0070619-aln 922 adaavkkevseqkkqwselverkrkeerellr.nkleeqrdllkklmeavqaaqkkqleakherelke 988
                                                +d+  +++++ ++++  +l ++k  e+r+ +  +++ +q d+lkk+ + +++ +k + ++  ++  k 
                                   T08A9.13  26 TDPHARRTAELRNAELEKLQKAKELEQRTRVEcQQALDQYDVLKKIPTLTEQERKENETLTKKKIAKA 93 
                                                45555555555555555555555444444332144445555555555444444444444444444444 PP

  norpA-PA(phospholipase_C)_FBpp0070619-aln 989 lnarqa 994
                                                + a q+
                                   T08A9.13  94 IIAAQK 99 
                                                433322 PP

>> Y110A7A.16  CE28103	WBGene00022463	locus:elpc-1	status:Partially_confirmed	UniProt:Q9N595	protein_id:CCD66208.1
   #    score  bias  c-Evalue  i-Evalue hmmfrom  hmm to    alifrom  ali to    envfrom  env to     acc
 ---   ------ ----- --------- --------- ------- -------    ------- -------    ------- -------    ----
   1 ?   -0.8   0.0       1.2   3.3e+02     617     645 ..     642     670 ..     635     687 .. 0.87
   2 ?    2.0   2.5      0.17        44     879    1027 ..     998    1143 ..     960    1167 .. 0.79

  Alignments for each domain:
  == domain 1    score: -0.8 bits;  conditional E-value: 1.2
  norpA-PA(phospholipase_C)_FBpp0070619-aln 617 naGcqlvslnfqtsdlpmqlnqGkfeyng 645
                                                +aGc lv+ + q++++ +q  +G++e  +
                                 Y110A7A.16 642 EAGCELVACDSQSANVILQAARGNLETIQ 670
                                                69*********************999655 PP

  == domain 2    score: 2.0 bits;  conditional E-value: 0.17
  norpA-PA(phospholipase_C)_FBpp0070619-aln  879 akkqekeldelkkkkakeklavqkqqnaaieklikgknkeelkadaavkkevseqkkqwselverk 944 
                                                 + +q kel +  k      +++ +  + a e l  ++ + e+ ++ a+kk++  ++ q    +er 
                                 Y110A7A.16  998 EARQPKELAKALKLAGSSSTQIVHVLCDAFEWLDASR-EVEVGKEEALKKAALSRNDQVLMDLER- 1061
                                                 34678899888888888999999999***99876655.567889999999999999998777766. PP

  norpA-PA(phospholipase_C)_FBpp0070619-aln  945 rkeerellrnkleeqrdllkklmeavqaaqkkqleakherelkelnarqaklsveilkevandktl 1010
                                                 rk e e+ +++l+  r+   k +e+  a  +  l+ +    +  +++r    +v ++  v   k++
                                 Y110A7A.16 1062 RKTEFENYKKRLAVVRENKLKRVEQFAAGEVDDLRDDI-SVISSISSRSGSSKVSMASTVRRRKQI 1126
                                                 56789999999******99999****9*9***999876.579999999999999999999999999 PP

  norpA-PA(phospholipase_C)_FBpp0070619-aln 1011 ktkdekerrlrekkqnn 1027
                                                  +k++  +   e ++ +
                                 Y110A7A.16 1127 EKKKSSLKEGGEYEDSA 1143
                                                 99888776666665555 PP

>> F38H4.4  CE10064	WBGene00009548	protein tyrosine phosphatase	status:Partially_confirmed	UniProt:Q20179	protein_id:CAB
   #    score  bias  c-Evalue  i-Evalue hmmfrom  hmm to    alifrom  ali to    envfrom  env to     acc
 ---   ------ ----- --------- --------- ------- -------    ------- -------    ------- -------    ----
   1 ?    3.8   5.3      0.05        13     425     568 ..      86     234 ..      71     249 .. 0.62

  Alignments for each domain:
  == domain 1    score: 3.8 bits;  conditional E-value: 0.05
  norpA-PA(phospholipase_C)_FBpp0070619-aln 425 deilGdlllkeplddyplePGvplP.....pPsll...krkiliknkrlkpevekkelelfrkgefvi 484
                                                +e lGd++l + l+  +  P  +lP     p  +      k   k+ +l++   k+ l+  ++++  i
                                    F38H4.4  86 NEQLGDVVLVKNLERSKSFPIQQLPgapqsPNKVTpskASKETDKDDKLQKSKSKTKLDEKSDNNKDI 153
                                                68899999999997655555555542111043332111234456777777788888888888888888 PP

  norpA-PA(phospholipase_C)_FBpp0070619-aln 485 edeekedasavakeesaeeeseevaaeeageeeleegeeaaaaaaytgsttnvhp.wlsslvnyaqP. 550
                                                +de+k+d+   +kee++ e++++  ++e+      + +    a++    ++n+++  +  +v y+ P 
                                    F38H4.4 154 KDEKKDDKKEGKKEEKKDEKKDDDGNTEEK-----KQKWLGLAKRFVDEDANIAAnDFEQVVSYIPPs 216
                                                888888888777777777765443333333.....233333344455555555441567777777775 PP

  norpA-PA(phospholipase_C)_FBpp0070619-aln 551 vkfqsfdkaekknihynm 568
                                                v  + f k  +kn++ ++
                                    F38H4.4 217 VTKHQFVKNMHKNRFADV 234
                                                556667777777777665 PP

>> Y119D3B.12b  CE27239	WBGene00022489	status:Confirmed	UniProt:Q8IAB4	protein_id:CCD73922.1
   #    score  bias  c-Evalue  i-Evalue hmmfrom  hmm to    alifrom  ali to    envfrom  env to     acc
 ---   ------ ----- --------- --------- ------- -------    ------- -------    ------- -------    ----
   1 ?    4.1   6.5      0.04        11     868    1026 ..      50     214 ..       4     220 .. 0.63

  Alignments for each domain:
  == domain 1    score: 4.1 bits;  conditional E-value: 0.04
  norpA-PA(phospholipase_C)_FBpp0070619-aln  868 slrkekgfqkvakkqekeldelkkkkakeklavqkqqnaaiekl...ikgknkeelkadaavk... 927 
                                                   +++ gf k ++++e   ++ k++ +k ++   k+  + i ++   ++ k++++  + a ++   
                                Y119D3B.12b   50 NTKNDLGFCKYTTHDENLKNSYKNSDKKWRMGFEKRFLERIRRIhedVRRKIQKHEDRLAVTQges 115 
                                                 467888999999999999999999999999999998888777761114444443333323232000 PP

  norpA-PA(phospholipase_C)_FBpp0070619-aln  928 kevseqkkqwselverkrkeerellrnkleeqrdllkklmeavqaaqkkqleakher.elkelnar 992 
                                                 k+++e   q+   +e++r++  + + + ++  + +l+     v aaq+   +a+ ++ e+ el+++
                                Y119D3B.12b  116 KSAEETFGQKILEIEQRREQLTKKMEDLMD--EAALEGEKGNVDAAQTAVDRADKAKvEVEELTQE 179 
                                                 222222223333333333332233333232..23445555567777766655554433999***** PP

  norpA-PA(phospholipase_C)_FBpp0070619-aln  993 qaklsveilkevandktlktkd.ekerrlrekkqn 1026
                                                  +kl+ e  + +  + ++     ++ rr+r   qn
                                Y119D3B.12b  180 AEKLKSEKERAINMEENVTAAPlDRRRRRRAGTQN 214 
                                                 ******99999988887766541444444444454 PP

>> ZK355.7  CE38764	WBGene00044369	status:Predicted	UniProt:Q4W5S6	protein_id:CCD73709.1
   #    score  bias  c-Evalue  i-Evalue hmmfrom  hmm to    alifrom  ali to    envfrom  env to     acc
 ---   ------ ----- --------- --------- ------- -------    ------- -------    ------- -------    ----
   1 ?    3.8   0.0     0.048        13     407     434 ..      30      57 ..      18      63 .. 0.88

  Alignments for each domain:
  == domain 1    score: 3.8 bits;  conditional E-value: 0.048
  norpA-PA(phospholipase_C)_FBpp0070619-aln 407 sfenhcskaqqyklakycdeilGdlllk 434
                                                 f n c  ++   la+ cd i+Gd++++
                                    ZK355.7  30 YFFNLCYYEKLSTLADDCDAIFGDVVVD 57 
                                                58899*******************9876 PP

>> Y50E8A.10  CE22317	WBGene00013053	status:Partially_confirmed	UniProt:Q9NAE8	protein_id:CAB55058.1
   #    score  bias  c-Evalue  i-Evalue hmmfrom  hmm to    alifrom  ali to    envfrom  env to     acc
 ---   ------ ----- --------- --------- ------- -------    ------- -------    ------- -------    ----
   1 ?    4.0   4.3     0.042        11     998    1058 ..      54     114 ..      22     142 .. 0.68

  Alignments for each domain:
  == domain 1    score: 4.0 bits;  conditional E-value: 0.042
  norpA-PA(phospholipase_C)_FBpp0070619-aln  998 veilkevandktlktkdekerrlrekkqnnvkrfleerktaekkqkrekeklklahekqle 1058
                                                 +  + + a dk  k+k++k+  ++  k+n+ k+  +   +++kk +++k+  k    k+ e
                                  Y50E8A.10   54 IPDSTRTALDKEEKKKRSKDSSKKSNKKNKKKKSADSSMKISKKSSKSKKSKKSEKGKKPE 114 
                                                 3335566778888888888888888888888888888888877777777766666655544 PP

>> T07G12.1b  CE43912	WBGene00000288	locus:cal-4	status:Confirmed	UniProt:C6KRM4	protein_id:CAZ65522.1
   #    score  bias  c-Evalue  i-Evalue hmmfrom  hmm to    alifrom  ali to    envfrom  env to     acc
 ---   ------ ----- --------- --------- ------- -------    ------- -------    ------- -------    ----
   1 ?    4.0   0.1     0.042        11     156     247 ..      94     184 ..      66     202 .. 0.75

  Alignments for each domain:
  == domain 1    score: 4.0 bits;  conditional E-value: 0.042
  norpA-PA(phospholipase_C)_FBpp0070619-aln 156 llvdkkGkvpvkvvartfas.gkteklvyqclsdlglpsgkndviekedftfdkfyalyhkicprndi 222
                                                + vd +Gk+      +++ + +k+       l+   + ++ n  i+ ++f  ++f +   +    +++
                                  T07G12.1b  94 YDVDGNGKIDFGEFCKMMKEmNKETDQELIRLAFKVFDKDGNGYITAQEF--KHFMTTMGERFSEEEV 159
                                                66788888888877777654134222222234445566777888887765..67999888888999** PP

  norpA-PA(phospholipase_C)_FBpp0070619-aln 223 eelfrsitqGkadaisldqlvefln 247
                                                +e+ r++ +   ++i+ld +v+++ 
                                  T07G12.1b 160 DEIIREVDKDGDEQIDLDEFVNMVA 184
                                                *********999*********9876 PP

>> D1005.3  CE06999	WBGene00016997	locus:cebp-1	status:Partially_confirmed	UniProt:Q18909	protein_id:CCD68278.1
   #    score  bias  c-Evalue  i-Evalue hmmfrom  hmm to    alifrom  ali to    envfrom  env to     acc
 ---   ------ ----- --------- --------- ------- -------    ------- -------    ------- -------    ----
   1 ?    3.8   5.1      0.05        13     791     932 ..     185     338 ..     159     357 .. 0.53

  Alignments for each domain:
  == domain 1    score: 3.8 bits;  conditional E-value: 0.05
  norpA-PA(phospholipase_C)_FBpp0070619-aln 791 fcnielkiyvPd.gfedlmdalsdPrafkkaeekraeqlkalgieeedkkaeaeaar........... 846
                                                 +n e+k   Pd g  +   a++ P  +   +++ +e+ + +++++ + +++  +++           
                                    D1005.3 185 KMNCEVKAETPDfGATKTRRAVKRPVPYDDYQKEYSEESSDMTDNDGSVDDSYFEPKskktksaglen 252
                                                578999999999677888999*******9999999999999999887776665554433455555654 PP

  norpA-PA(phospholipase_C)_FBpp0070619-aln 847 ....akkkeeekkeeelkfepi.tveslrkekgfqkvakkqekeldelkkkkakeklavqkqqnaaie 909
                                                    +++++ + k +e k ep  +++  r++++     +k +k+ +el++kk  e+ ++ k++ a +e
                                    D1005.3 253 fkpqTRARKYKLKADEEKAEPTyKLKRARNNDA----VRKSRKKAKELQDKKEAEHDKM-KRRIAELE 315
                                                444433333333333333333312222222222....2233333333333444444333.33445566 PP

  norpA-PA(phospholipase_C)_FBpp0070619-aln 910 klikgknkeelkadaavkkevse 932
                                                 l+++   +  +   ++ + +++
                                    D1005.3 316 GLLQSERDARRRDQDTLEQLLRN 338
                                                66666554444433333333333 PP

>> C52E4.3  CE08945	WBGene00004917	locus:snr-4	small nuclear ribonucleoprotein D2 like	status:Confirmed	UniProt:Q18786	p
   #    score  bias  c-Evalue  i-Evalue hmmfrom  hmm to    alifrom  ali to    envfrom  env to     acc
 ---   ------ ----- --------- --------- ------- -------    ------- -------    ------- -------    ----
   1 ?    4.1   0.4     0.041        11     845     928 ..      10      98 ..       1     106 [. 0.71

  Alignments for each domain:
  == domain 1    score: 4.1 bits;  conditional E-value: 0.041
  norpA-PA(phospholipase_C)_FBpp0070619-aln 845 arakkkeeekkeeelkfep..itveslrkekgfqkvakkqekeldelk..kkkakeklavqkqqnaai 908
                                                + + ++ + k++ee++  p  i ++s+++++++    ++++k l  +k  +++ +  l+  k+  + +
                                    C52E4.3  10 EMTAEELAAKEDEEFNVGPlsILTNSVKNNHQVLINCRNNKKLLGRVKafDRHCNMVLENVKEMWTEV 77 
                                                3233444556666666666226679999999999999*****999998445888999999999999** PP

  norpA-PA(phospholipase_C)_FBpp0070619-aln 909 eklikgknkee.lkadaavkk 928
                                                 k  kgk+k++ + +d  + k
                                    C52E4.3  78 PKTGKGKKKAKsVAKDRFISK 98 
                                                *****9998651556665555 PP


Internal pipeline statistics summary:
-------------------------------------
Query model(s):                            1  (1088 nodes)
Target sequences:                      25547  (11210993 residues)
Passed MSV filter:                     25547  (1); expected 25547.0 (1)
Passed bias filter:                    25547  (1); expected 25547.0 (1)
Passed Vit filter:                     25547  (1); expected 25547.0 (1)
Passed Fwd filter:                     25547  (1); expected 25547.0 (1)
Initial search space (Z):              25547  [actual number of targets]
Domain search space  (domZ):              97  [number of targets reported over threshold]
# CPU time: 251.00u 0.17s 00:04:11.17 Elapsed: 00:01:11.08
# Mc/sec: 171.60
//
