# Supplementary material for: Potential Conservation of Circadian Clock Proteins in the phylum Nematoda as Revealed by Bioinformatic Searches
Source: PLoS One. 2014 Nov 14;9(11):e112871. doi: 10.1371/journal.pone.0112871 (PMC4232591; doi:10.1371/journal.pone.0112871)
Supplement: File S1 — HMM profiles used in this work and HMMsearch results. (ZIP) [file pone.0112871.s007.zip › HMMs-CE/Artropodos/nocte-PA_FBpp0071394-aln.res]

# hmmsearch :: search profile(s) against a sequence database
# HMMER 3.0 (March 2010); http://hmmer.org/
# Copyright (C) 2010 Howard Hughes Medical Institute.
# Freely distributed under the GNU General Public License (GPLv3).
# - - - - - - - - - - - - - - - - - - - - - - - - - - - - - - - - - - - -
# query HMM file:                  nocte-PA_FBpp0071394-aln.hmm
# target sequence database:        ../../../ProteomasGus/wormpep229
# Max sensitivity mode:            on [all heuristic filters off]
# - - - - - - - - - - - - - - - - - - - - - - - - - - - - - - - - - - - -

Query:       nocte-PA_FBpp0071394-aln  [M=2427]
Scores for complete sequences (score includes all domains):
   --- full sequence ---   --- best 1 domain ---    -#dom-
    E-value  score  bias    E-value  score  bias    exp  N  Sequence    Description
    ------- ------ -----    ------- ------ -----   ---- --  --------    -----------
    1.4e-05   22.9  11.1    1.4e-05   22.9   7.7    3.8  2  F52G3.1     CE28439	WBGene00018710	status:Partially_confirme
    0.00024   18.9   3.2    0.00024   18.9   2.2    4.8  2  Y51H4A.12   CE25361	WBGene00013106	locus:set-26	status:Parti
  ------ inclusion threshold ------
      0.077   10.6   4.8      0.088   10.4   3.3    1.0  1  T27D12.3    CE46020	WBGene00012086	locus:clec-144	status:Par
       0.18    9.3   1.2       0.22    9.0   0.8    1.0  1  F47G4.6     CE34189	WBGene00009827	locus:hmg-6	status:Confir
       0.25    8.9   8.9       0.24    8.9   6.1    1.0  1  D1007.14    CE39094	WBGene00004113	locus:pqn-24	status:Confi
       0.45    8.0  10.3       0.55    7.7   7.2    1.0  1  Y68A4B.1    CE42298	WBGene00013470	locus:clec-243	Lectin C-t
       0.65    7.5   8.0       0.74    7.3   5.5    1.0  1  C31G12.2    CE15661	WBGene00007851	locus:clec-245	Lectin C-t
       0.92    7.0   9.4       0.97    6.9   6.5    1.1  1  F43E2.6a    CE32662	WBGene00018394	status:Confirmed	UniProt:
       0.93    7.0   5.3       0.93    7.0   3.7    1.0  1  ZK470.2a    CE05086	WBGene00022745	status:Confirmed	UniProt:
        1.1    6.8  26.4        1.3    6.5  18.3    1.1  1  C33H5.12a   CE04155	WBGene00004703	locus:rsp-6	RNA binding p
        1.1    6.8  47.5     0.0048   14.5  21.2    2.0  2  ZK643.5     CE24732	WBGene00014036	status:Confirmed	UniProt:
        1.1    6.7   5.5        1.5    6.2   3.8    1.1  1  C37H5.8     CE08631	WBGene00002010	locus:hsp-6	heat shock 70
        1.1    6.7  11.3        1.4    6.4   7.8    1.1  1  Y102A5C.17  CE41517	WBGene00013622	locus:clec-238	Lectin C-t
        1.2    6.6   0.6        1.2    6.6   0.4    1.0  1  C47G2.2     CE02166	WBGene00006853	locus:unc-130	fork head d
        1.2    6.6   0.8        1.6    6.2   0.6    1.0  1  C10G8.5c    CE32582	WBGene00003567	locus:ncx-2	status:Confir
        1.4    6.4  17.4        1.5    6.2  12.1    1.0  1  C45H4.14a   CE08747	WBGene00016695	status:Confirmed	UniProt:
        1.7    6.1  12.0        1.8    6.0   8.3    1.0  1  F10E9.11    CE29491	WBGene00017360	status:Partially_confirme
          2    5.8   0.2        2.7    5.4   0.2    1.1  1  ZK1053.4    CE16763	WBGene00014199	status:Partially_confirme
        2.6    5.5   0.7        3.6    5.0   0.5    1.2  1  F10C1.5     CE29753	WBGene00017326	locus:dmd-5	D. melanogast
        2.6    5.5   4.0        3.2    5.2   2.8    1.0  1  T07A9.1     CE17210	WBGene00020295	locus:pqbp-1.2	status:Par
          3    5.3  19.5        3.4    5.1  13.5    1.0  1  C45H4.14b   CE32829	WBGene00016695	status:Confirmed	UniProt:
        3.2    5.2   1.4          4    4.9   1.0    1.1  1  C43H6.6     CE41774	WBGene00016619	status:Confirmed	UniProt:
        3.4    5.1   2.5        4.5    4.7   1.7    1.1  1  K07A3.3a    CE34334	WBGene00019461	chaperone	status:Partiall
        3.5    5.0  68.0        4.6    4.7  47.1    1.0  1  D2089.1a    CE03111	WBGene00004704	locus:rsp-7	RNA binding p
        3.6    5.0   8.1        4.3    4.7   5.6    1.0  1  W08D2.8     CE35637	WBGene00002204	locus:kin-21	tyrosine-pro
        3.6    5.0   8.5        3.7    5.0   5.9    1.2  1  ZK813.3     CE41093	WBGene00022822	status:Confirmed	UniProt:
        3.8    5.0   0.3        3.6    5.0   0.2    1.0  1  K03B4.6     CE46810	WBGene00019356	status:Partially_confirme
        4.1    4.8   2.2        4.7    4.6   1.5    1.0  1  C08E8.10    CE42511	WBGene00077692	status:Confirmed	UniProt:
        4.1    4.8   7.7        4.9    4.6   5.3    1.0  1  Y37E11AL.3b CE33851	WBGene00021359	status:Partially_confirme
        4.3    4.8   0.9        5.8    4.3   0.6    1.0  1  C10G8.5d    CE32583	WBGene00003567	locus:ncx-2	status:Confir
        4.3    4.8   2.1          6    4.3   1.4    1.1  1  K07A3.3b    CE23855	WBGene00019461	status:Confirmed	UniProt:
        4.5    4.7   0.9          6    4.3   0.6    1.0  1  C10G8.5a    CE30724	WBGene00003567	locus:ncx-2	sodium\/calci
        4.7    4.6   2.9        4.8    4.6   2.0    1.0  1  F56C3.10    CE38828	WBGene00044558	status:Predicted	UniProt:
        4.8    4.6  11.4        5.5    4.4   7.9    1.2  1  F59A7.5a    CE30810	WBGene00019092	status:Confirmed	UniProt:
        4.8    4.6   2.9        5.7    4.4   2.0    1.0  1  T02G6.1     CE41511	WBGene00011384	status:Partially_confirme
          5    4.5   5.4        6.1    4.3   3.7    1.0  1  F54C4.1     CE19890	WBGene00018793	locus:mrpl-40	status:Conf
        5.1    4.5   3.8        6.4    4.2   2.6    1.0  1  T21D12.3    CE31622	WBGene00020647	locus:pqbp-1.1	status:Con
        5.1    4.5   0.2          6    4.3   0.1    1.0  1  R01H2.7     CE41688	WBGene00023414	status:Confirmed	UniProt:
        5.2    4.5   0.3        5.8    4.3   0.2    1.1  1  Y15E3A.5    CE31634	WBGene00012444	status:Confirmed	UniProt:
        5.2    4.5   0.0        6.7    4.1   0.0    1.1  1  F55A3.1     CE37022	WBGene00018847	locus:marc-6	status:Parti
        5.5    4.4   9.8        5.7    4.4   6.8    1.1  1  F43E2.6b    CE32663	WBGene00018394	status:Confirmed	UniProt:
          6    4.3   9.1        7.6    3.9   6.3    1.0  1  T25D10.4    CE02061	WBGene00020801	status:Confirmed	UniProt:
        6.2    4.2   0.1        6.3    4.2   0.1    1.0  1  H31B20.1    CE36871	WBGene00023412	status:Partially_confirme
        6.4    4.2  14.9        7.9    3.9  10.3    1.0  1  F52E1.5     CE39506	WBGene00018694	status:Partially_confirme
        6.6    4.2  38.8        9.1    3.7  26.9    1.4  1  F36F2.3b    CE39152	WBGene00009477	locus:tag-214	Zinc finger
        6.6    4.1   0.9        6.4    4.2   0.6    1.0  1  T04D3.4c    CE46565	WBGene00001555	locus:gcy-35	status:Confi
        6.7    4.1   3.0        6.3    4.2   2.1    1.0  1  F48A11.2    CE39156	WBGene00018583	status:Predicted	UniProt:
          8    3.9   0.9        7.9    3.9   0.7    1.0  1  R13.2       CE40774	WBGene00011257	locus:npax-3	paired box p
        8.5    3.8   4.7        9.8    3.6   3.2    1.0  1  ZK470.2b    CE05087	WBGene00022745	status:Confirmed	UniProt:
        8.6    3.8   5.8        9.4    3.6   4.0    1.0  1  C14C6.2     CE08157	WBGene00015756	status:Confirmed	UniProt:
        8.7    3.7   5.3         11    3.5   3.7    1.0  1  Y71D11A.2a  CE24602	WBGene00004891	locus:smr-1	status:Confir
        8.7    3.7   1.7        7.9    3.9   1.2    1.1  1  Y41D4B.14   CE29109	WBGene00021516	status:Confirmed	UniProt:
        9.1    3.7   0.0         10    3.5   0.0    1.0  1  F49C5.11a   CE44954	WBGene00044163	status:Partially_confirme
        9.3    3.6   5.0         12    3.3   3.5    1.0  1  R05G6.1     CE07414	WBGene00019896	status:Partially_confirme
        9.5    3.6   4.4        9.8    3.6   3.0    1.0  1  C28H8.1     CE01820	WBGene00016192	status:Confirmed	UniProt:
        9.5    3.6  14.0         10    3.5   9.7    1.1  1  Y50E8A.10   CE22317	WBGene00013053	status:Partially_confirme


Domain annotation for each sequence (and alignments):
>> F52G3.1  CE28439	WBGene00018710	status:Partially_confirmed	UniProt:Q9GZI0	protein_id:CCD66177.1
   #    score  bias  c-Evalue  i-Evalue hmmfrom  hmm to    alifrom  ali to    envfrom  env to     acc
 ---   ------ ----- --------- --------- ------- -------    ------- -------    ------- -------    ----
   1 !   22.9   7.7   3.1e-08   1.4e-05      46     107 ..      38     103 ..      25     117 .. 0.80
   2 ?    0.5  20.4      0.19        85    1304    1472 ..     490     673 ..     329     733 .. 0.71

  Alignments for each domain:
  == domain 1    score: 22.9 bits;  conditional E-value: 3.1e-08
  nocte-PA_FBpp0071394-aln  46 RKHGMQsLGKVPsA.RR..PPANLPSLKsEtsssdeavslvpsggsgwatake.tstlttsattta 107
                                  GMQs GK  +  RR  PPA LPSL++E  ++d+  ++vp gg gw + ++  +++  ++t t+
                   F52G3.1  38 SRNGMQSVGKAANVvRRmpPPASLPSLRAENNGQDPTTPVVPQGGTGWSKSDNpNGAAEPPQTPTN 103
                               556*******9985377999****************************987541344444455555 PP

  == domain 2    score: 0.5 bits;  conditional E-value: 0.19
  nocte-PA_FBpp0071394-aln 1304 kseeraedkksgsksnk...............nrsvgkknnssgnepplkqtsgasnGgsrsqssl.nrqpissqsssggkkd 1370
                                 + +                            nr  +++n  s++++++kq++g  nG ++ q  + ++++ + + +  + ++
                   F52G3.1  490 ATSN------------DvrrlmnsessakmkmNRMGNQENYGSEEKVNGKQNGGFTNGYKAAQNGAlRNNQTNGRFAENSHRE 560 
                                2222............133333333333355599999999999999999***9999999988865514444444444555555 PP

  nocte-PA_FBpp0071394-aln 1371 ttvnssdelklndpnlvnqalndindknkskekp.........iedsankv.....deksdddgfqeVrskknvkesskaeke 1439
                                     + ++++  +   ++ +n  ++k+++++ +         ied  n +     de    dgf eV skk+  +  +aek+
                   F52G3.1  561 RKDSHRSNVSSHHSDDAKKHMNGHSKKKETEKLKengdvkkfnIEDCSNVNieswaDEMENMDGFEEVNSKKKKNKT-LAEKQ 642 
                                55555555555555555555555555555555449999999**66666554111116666779*****999875433.55555 PP

  nocte-PA_FBpp0071394-aln 1440 keetkpakrdkdkdrgeRdrsksktngpqsnqq 1472
                                + +  ++k++ + + ++  + +s+     s+++
                   F52G3.1  643 NVQ--QSKSQLQNHTQNQSQNQSQDHEKNSKTK 673 
                                555..6666666666555555554443333333 PP

>> Y51H4A.12  CE25361	WBGene00013106	locus:set-26	status:Partially_confirmed	UniProt:Q9U263	protein_id:CAB63382.2
   #    score  bias  c-Evalue  i-Evalue hmmfrom  hmm to    alifrom  ali to    envfrom  env to     acc
 ---   ------ ----- --------- --------- ------- -------    ------- -------    ------- -------    ----
   1 !   18.9   2.2   5.3e-07   0.00024     599     771 ..     862    1215 ..     842    1328 .. 0.84
   2 ?   -4.6   8.4       6.3   2.9e+03     831     953 ..    1384    1501 ..    1345    1607 .. 0.63

  Alignments for each domain:
  == domain 1    score: 18.9 bits;  conditional E-value: 5.3e-07
  nocte-PA_FBpp0071394-aln  599 LppRfqkqqaersgsgan..rlspnternnsqglsfsqqydpgrwvqnhs................................. 646 
                                L++  +kq++ +s+  ++  +  p+t+r +s ++  +qq+  +r +q +                                  
                 Y51H4A.12  862 LRAAAKKQKR-KSEPVEQkqKSQPSTSR-KSAPMALQQQPAEPRVAQLNDyskqasallfgmeqtagadtllaesrlhkkarr 942 
                                4444444444.33333333467899999.99**********9999886667999***************************** PP

  nocte-PA_FBpp0071394-aln  647 ................................................................................... 646 
                                                                                                                   
                 Y51H4A.12  943 mfveeavealvttdlvqirqvilevnghvsmsnevkrqpgggncifmydglmkgtagedmgdgqelvcidtkrkgndtkftrr 1025
                                *********************************************************************************** PP

  nocte-PA_FBpp0071394-aln  647 .............................................................eyddrhgrdgrdkervvddnkd 668 
                                                                                               +++ +r   ++ r +d +k 
                 Y51H4A.12 1026 scvpncvlkhvlgsnatlgimivatkditrntevtlpfdadwresevelecaehmkelqacPFESERRRFAAERHRAMDHKKR 1108
                                ********************************************************999997777777778888899999999 PP

  nocte-PA_FBpp0071394-aln  669 rekddniedrdrretrdsardrderdrddrDkkdkdnrskdkfkdesfddrerdrdaergqsegs....eaeeerrklkkhdt 747 
                                  ++  + d++rr++++++r ++  +  + D+ +k   + +k  +++  ++er++ +er++ e +     a e+   + ++++
                 Y51H4A.12 1109 EAEEARRADEERRRLEEEVRRERAAKTKQMDEAEKARLEAEKAAEKEKKAKEREEAKERKKMEVEasaaAAPESSNSITAREE 1191
                                99999999999999999999999999999999999999999999999999999999999876654111144567778888888 PP

  nocte-PA_FBpp0071394-aln  748 drdrdresssrdkgeesesdqelq 771 
                                +r +++e+  r++ ee+++++   
                 Y51H4A.12 1192 RRIQQAEEMFRRQEEEGKRKEARR 1215
                                999999999999999998888733 PP

  == domain 2    score: -4.6 bits;  conditional E-value: 6.3
  nocte-PA_FBpp0071394-aln  831 lredirdrerekdr.drqlsgkvtkkkieaeelknekrgltqlkrkssdeakkeeakegsisedekkdssspganrdkeelli 912 
                                 r +i + +r k+r  +    k+  +k++++e k+ +++ ++   ++++ a+k e+ ++++ e+ +k+  sp+    k+  ++
                 Y51H4A.12 1384 VRAQIEEENRMKERfTKREAKKKAVEKAKEKEKKEHRKEPKK--ANEPGPAPKSEKAVEKAVEKVEKKPKSPQKPPAKPTAQK 1464
                                344466666666664333444555566666666655554443..344444666666666766666666666666666666666 PP

  nocte-PA_FBpp0071394-aln  913 kelgetstkawadavspntvekeeekkkdtmekqksnssse 953 
                                + l++t   ++ + + + + +ke+        ++k+n ++ 
                 Y51H4A.12 1465 PPLKKTEEVDGIEREASESSSKES----SVAPEEKKNPKKI 1501
                                666666555555444442222222....2233333333333 PP

>> T27D12.3  CE46020	WBGene00012086	locus:clec-144	status:Partially_confirmed	UniProt:Q22831	protein_id:CAA93877.2
   #    score  bias  c-Evalue  i-Evalue hmmfrom  hmm to    alifrom  ali to    envfrom  env to     acc
 ---   ------ ----- --------- --------- ------- -------    ------- -------    ------- -------    ----
   1 ?   10.4   3.3   0.00019     0.088      82     131 ..       9      58 ..       7      84 .. 0.88

  Alignments for each domain:
  == domain 1    score: 10.4 bits;  conditional E-value: 0.00019
  nocte-PA_FBpp0071394-aln  82 lvpsggsgwataketstlttsatttatttsdtttsnsSsaqsatgesptl 131
                               l p+  s  +t++  +t+tt++ttt+t t  ttt  + +  + + e p++
                  T27D12.3   9 LIPVVTSCIPTQQIETTTTTTTTTTTTMTTTTTTEMPCPTDWEKFERPSG 58 
                               6677778888888889999999999999999********99998887775 PP

>> F47G4.6  CE34189	WBGene00009827	locus:hmg-6	status:Confirmed	UniProt:Q9XTS5	protein_id:CAB16309.2
   #    score  bias  c-Evalue  i-Evalue hmmfrom  hmm to    alifrom  ali to    envfrom  env to     acc
 ---   ------ ----- --------- --------- ------- -------    ------- -------    ------- -------    ----
   1 ?    9.0   0.8   0.00049      0.22     404     484 ..      33     120 ..      25     123 .. 0.82

  Alignments for each domain:
  == domain 1    score: 9.0 bits;  conditional E-value: 0.00049
  nocte-PA_FBpp0071394-aln 404 dnrtdidnlsvrdekesq....ehrswdqdrvlrdyrgsresds.idsqqilrsvhsvrveedeawnerrrkqge.evAsAver. 481
                               +n++++++ +++++k++      +  +  +r + + r+ +     + sq+i r   s+ +ee++a+++r +k+ +  +A+Ave  
                   F47G4.6  33 GNSNSRQIQEMDQKKKKIrstsAYALFFRERQSLEKRAAPYATFgQISQKIARQWDSLTEEEKKAYKQRCEKNRKtSIANAVEEk 117
                               677888888888777666666667778899999999999999999************************998765279***9851 PP

  nocte-PA_FBpp0071394-aln 482 arq 484
                               arq
                   F47G4.6 118 ARQ 120
                               555 PP

>> D1007.14  CE39094	WBGene00004113	locus:pqn-24	status:Confirmed	UniProt:O01876	protein_id:CCD67326.1
   #    score  bias  c-Evalue  i-Evalue hmmfrom  hmm to    alifrom  ali to    envfrom  env to     acc
 ---   ------ ----- --------- --------- ------- -------    ------- -------    ------- -------    ----
   1 ?    8.9   6.1   0.00052      0.24    1332    1452 ..     114     248 ..      30     276 .. 0.73

  Alignments for each domain:
  == domain 1    score: 8.9 bits;  conditional E-value: 0.00052
  nocte-PA_FBpp0071394-aln 1332 gnepplkqtsgasnGgs.rsqsslnrqpissqsssggkkdttvnssdelklndpnlvnqalndindknkskekp......... 1404
                                g++     ++g+ nG s +s + +n++ +++++ +g++ ++ +n+ d  +  +++ +n a +   +k+   ++          
                  D1007.14  114 GGNSGNWNSGGNNNGASgGSWGNGNANNNNNNNNGGSNNNGWGNNNDWSSNYNYGGSNAANEPKMTKQTVAGDDswnknkwtn 196 
                                23333333445555543145666777777777777777777777777766666666666666555554333333455566666 PP

  nocte-PA_FBpp0071394-aln 1405 .......iedsankvdeksdddgfqeVrskknvkesskaekekeetkpakrdkdk 1452
                                        +  + ++de   +d+f+ +   kn k++s+++++    ++a+++ +k
                  D1007.14  197 kqvedmfKKSIDDRGDEIQLEDDFKKI--DKNYKTQSVPQESLRT-LSARKEVEK 248 
                                677777567778999**********98..5999999998887776.899988877 PP

>> Y68A4B.1  CE42298	WBGene00013470	locus:clec-243	Lectin C-type domain	status:Predicted	UniProt:Q9XXB8	protein_id:CAP46
   #    score  bias  c-Evalue  i-Evalue hmmfrom  hmm to    alifrom  ali to    envfrom  env to     acc
 ---   ------ ----- --------- --------- ------- -------    ------- -------    ------- -------    ----
   1 ?    7.7   7.2    0.0012      0.55     100     154 ..      21      75 ..       9      86 .. 0.87

  Alignments for each domain:
  == domain 1    score: 7.7 bits;  conditional E-value: 0.0012
  nocte-PA_FBpp0071394-aln 100 ttsatttatttsdtttsnsSsaqsatgesptldttsshpglpgqqnllqspysss 154
                               tts+ttt+ttt +ttt+++S   +  + s +   +   +  +g qn+   +y ++
                  Y68A4B.1  21 TTSTTTTTTTTTSTTTTTPSVYCCWRSHSCGQCCAAEGAVVSGVQNQAELQYMQD 75 
                               79999999999999********999999999999999999999999888887655 PP

>> C31G12.2  CE15661	WBGene00007851	locus:clec-245	Lectin C-type domain short and long forms	status:Partially_confirmed	
   #    score  bias  c-Evalue  i-Evalue hmmfrom  hmm to    alifrom  ali to    envfrom  env to     acc
 ---   ------ ----- --------- --------- ------- -------    ------- -------    ------- -------    ----
   1 ?    7.3   5.5    0.0016      0.74      82     124 ..       6      48 ..       4      74 .. 0.64

  Alignments for each domain:
  == domain 1    score: 7.3 bits;  conditional E-value: 0.0016
  nocte-PA_FBpp0071394-aln  82 lvpsggsgwataketstlttsatttatttsdtttsnsSsaqsa 124
                               l p+ +s  +t++  +t++t++ttt+tt   ttt  + +  + 
                  C31G12.2   6 LIPVVNSCIPTQQVETTTSTTTTTTTTTSTTTTTPIPCPTGWE 48 
                               6778888888877666644444444444444444445555555 PP

>> F43E2.6a  CE32662	WBGene00018394	status:Confirmed	UniProt:Q95R17	protein_id:CCD63545.1
   #    score  bias  c-Evalue  i-Evalue hmmfrom  hmm to    alifrom  ali to    envfrom  env to     acc
 ---   ------ ----- --------- --------- ------- -------    ------- -------    ------- -------    ----
   1 ?    6.9   6.5    0.0021      0.97    1253    1318 ..      11      76 ..       2     101 .. 0.78

  Alignments for each domain:
  == domain 1    score: 6.9 bits;  conditional E-value: 0.0021
  nocte-PA_FBpp0071394-aln 1253 rkdssrskrrrsdsrrgrgkgkagskrsdsnvseassksedgkedvektsekseeraedkksgsks 1318
                                 + ++r +rr ++ ++ +++++  s+++ ++v+ +++ s+  +e++e  se+s++  +d++  ++ 
                  F43E2.6a   11 EERDNRYNRRHAERESAQAEQENVSNHDINQVGDETDRSNEIDENCEDISETSANGSNDTNAMQQN 76  
                                567888999999999999999999999999999999999999999999999999988887765443 PP

>> ZK470.2a  CE05086	WBGene00022745	status:Confirmed	UniProt:Q23505	protein_id:CCD69105.1
   #    score  bias  c-Evalue  i-Evalue hmmfrom  hmm to    alifrom  ali to    envfrom  env to     acc
 ---   ------ ----- --------- --------- ------- -------    ------- -------    ------- -------    ----
   1 ?    7.0   3.7     0.002      0.93    1504    1567 ..      79     140 ..       6     144 .. 0.74

  Alignments for each domain:
  == domain 1    score: 7.0 bits;  conditional E-value: 0.002
  nocte-PA_FBpp0071394-aln 1504 nrsrqakla.prfqkqrlakqqqqqqlqgaqakvnnqvnnfgldsstsaarPptvnawdkpftgs 1567
                                 + +q+ l+  + + + ++    ++ + ++q   nn   + +  sst+ a++pt+ ++++p  gs
                  ZK470.2a   79 SQAQQGGLVmSNLDNKQQGMSVATATMPQQQ---NNFAQTLSQSSSTASAPAPTSAPVTTPAPGS 140 
                                3333333331455566666666666666666...88888889999****************9887 PP

>> C33H5.12a  CE04155	WBGene00004703	locus:rsp-6	RNA binding protein	status:Confirmed	UniProt:Q18409	protein_id:CCD66574
   #    score  bias  c-Evalue  i-Evalue hmmfrom  hmm to    alifrom  ali to    envfrom  env to     acc
 ---   ------ ----- --------- --------- ------- -------    ------- -------    ------- -------    ----
   1 ?    6.5  18.3    0.0028       1.3     664     739 ..      97     174 ..      76     178 .. 0.62

  Alignments for each domain:
  == domain 1    score: 6.5 bits;  conditional E-value: 0.0028
  nocte-PA_FBpp0071394-aln 664 ddnkdrekddniedrdrretrdsardrderdrdd..rDkkdkdnrskdkfkdesfddrerdrdaergqsegseaeeer 739
                               d ++ r+ +   ++r+r ++rd+ rdr+  ++ d  rD+++++ r+ ++++ +s+  +erdr++++ +s+ ++++++r
                 C33H5.12a  97 DRSPYRGDRGRSRSRSRDRGRDRSRDRSRDRSRDrsRDRSRERSRERERTRSRSRSPQERDRSHSKSRSRSRSRSRSR 174
                               555556666666666666666666665543333301455555555566666666667777777776666666666665 PP

>> ZK643.5  CE24732	WBGene00014036	status:Confirmed	UniProt:P30651	protein_id:CAA77474.2
   #    score  bias  c-Evalue  i-Evalue hmmfrom  hmm to    alifrom  ali to    envfrom  env to     acc
 ---   ------ ----- --------- --------- ------- -------    ------- -------    ------- -------    ----
   1 ?   -1.6   6.2      0.76   3.5e+02     722    1107 ..      66     131 ..      32     162 .. 0.53
   2 ?   14.5  21.2   1.1e-05    0.0048     648     803 ..     240     400 ..     181     414 .. 0.79

  Alignments for each domain:
  == domain 1    score: -1.6 bits;  conditional E-value: 0.76
  nocte-PA_FBpp0071394-aln  722 drdaergqsegseaeeerrklkkhdtdrdrdresssrdkgeesesdqelqrserpqrpdsRdsrasressgslreedddkdes 804 
                                + d+                                                                               
                   ZK643.5   66 QTDE------------------------------------------------------------------------------- 69  
                                3333............................................................................... PP

  nocte-PA_FBpp0071394-aln  805 qkerdasswarvkeekdyeenkededlredirdrerekdrdrqlsgkvtkkkieaeelknekrgltqlkrkssdeakkeeake 887 
                                                                                                                   
                   ZK643.5    - -----------------------------------------------------------------------------------    -
                                ................................................................................... PP

  nocte-PA_FBpp0071394-aln  888 gsisedekkdssspganrdkeellikelgetstkawadavspntvekeeekkkdtmekqksnssseklaqeikklqsdnqekl 970 
                                                                                                                   
                   ZK643.5    - -----------------------------------------------------------------------------------    -
                                ................................................................................... PP

  nocte-PA_FBpp0071394-aln  971 pssdllkkksskddkrdknsrnrassggsrggrgrssraarnagsrgsragGprstgarpgssrsggygrtdsesskdevesd 1053
                                                                                                      ++ e   de+es+
                   ZK643.5   70 ----------------------------------------------------------------------NEDEAGDDELESE 82  
                                ......................................................................3333333344444 PP

  nocte-PA_FBpp0071394-aln 1054 steftkeekkrvalkspkpsseksekeeknrnaassilgnsrdeakenekesqk 1107
                                ++e + +e++    + +++s   sek+ + +   +s+ g  ++++ken ++++k
                   ZK643.5   83 KEELDYDEEEDDEDRRERTSRYTSEKKGSRK---DSVEG--DENKKENGQDETK 131 
                                4444444444444444444443333333333...33333..3344444443333 PP

  == domain 2    score: 14.5 bits;  conditional E-value: 1.1e-05
  nocte-PA_FBpp0071394-aln 648 yddrhgrdgrdkervvddnkdrekddniedrdrretrdsardrderdrddrDkkdkdn..rskdkfkdesfddrerdrdaergqs 730
                               + +  grd r++ +    +     d   ++r++ ++  ++rd++ r r+drD+kd++   r +++ +d+ + d  r  ++ r+ +
                   ZK643.5 240 KSKSRGRDTRKRRSSSYSSTSSSSDGRSRSRSSSRSDRRRRDDRKRPREDRDRKDYRRdgRRDGRRDDRKRHDDRRRDSYHRDSD 324
                               3344455555555556666666777777888888888889***************987225555555665557778888999999 PP

  nocte-PA_FBpp0071394-aln 731 egseaeeerrklkkhdtdrdrdresssrdkgeesesdqe...lqrserpqrpdsRdsrasressgslreedddkde 803
                               ++ ++++e+ k ++ +  +  + ++++ d+ +e +++ e    +++er+++p+s +++  + +s++  ++   + +
                   ZK643.5 325 KDIKRRKEQSKHSAMESAKALGLSNDYIDQVNEQKRKREeivRKKEERRHAPVSEKKEVPTTVSTNTSSAAYANSK 400
                               99*************************9998776655555888999********************9998865333 PP

>> C37H5.8  CE08631	WBGene00002010	locus:hsp-6	heat shock 70 protein	status:Partially_confirmed	UniProt:P11141	protein_i
   #    score  bias  c-Evalue  i-Evalue hmmfrom  hmm to    alifrom  ali to    envfrom  env to     acc
 ---   ------ ----- --------- --------- ------- -------    ------- -------    ------- -------    ----
   1 ?    6.2   3.8    0.0034       1.5    1348    1442 ..     513     608 ..     504     625 .. 0.83

  Alignments for each domain:
  == domain 1    score: 6.2 bits;  conditional E-value: 0.0034
  nocte-PA_FBpp0071394-aln 1348 srsqsslnrqpissqsssggkkdttvnssdelkln..dpnlvnqalndindknkskekpiedsankvdeksdddgfqeVrskk 1428
                                 r ++++++q+i+ qss+g +kd+++n + e   n  +  +++++++ in+++  + +  e  ++   ++  +d   ++r k 
                   C37H5.8  513 ARDRGTGKEQQIVIQSSGGLSKDQIENMIKEAEKNaaEDAKRKELVEVINQAEGIIHDT-EAKMTEFADQLPKDECEALRTKI 594 
                                57899**********************88876554338999***********6666666.99999999999999999999999 PP

  nocte-PA_FBpp0071394-aln 1429 nvkesskaekekee 1442
                                 ++++ + +k +e 
                   C37H5.8  595 ADTKKILDNKDNET 608 
                                99998888888876 PP

>> Y102A5C.17  CE41517	WBGene00013622	locus:clec-238	Lectin C-type domain	status:Partially_confirmed	UniProt:Q9XX75	prot
   #    score  bias  c-Evalue  i-Evalue hmmfrom  hmm to    alifrom  ali to    envfrom  env to     acc
 ---   ------ ----- --------- --------- ------- -------    ------- -------    ------- -------    ----
   1 ?    6.4   7.8    0.0031       1.4      83     123 ..      10      51 ..       7      71 .. 0.67

  Alignments for each domain:
  == domain 1    score: 6.4 bits;  conditional E-value: 0.0031
  nocte-PA_FBpp0071394-aln  83 vpsggsgwataketstlttsatttatttsdtttsn.sSsaqs 123
                                +  +s  +t++  +t+tt++ttt+ttts ttt+  + +  +
                Y102A5C.17  10 ISAVNSCIPTQQVETTTTTTTTTTTTTTSTTTTTPiPCPTDW 51 
                               556677777777777767777777777776666522555555 PP

>> C47G2.2  CE02166	WBGene00006853	locus:unc-130	fork head domain protein	status:Confirmed	UniProt:Q18694	protein_id:CAA
   #    score  bias  c-Evalue  i-Evalue hmmfrom  hmm to    alifrom  ali to    envfrom  env to     acc
 ---   ------ ----- --------- --------- ------- -------    ------- -------    ------- -------    ----
   1 ?    6.6   0.4    0.0026       1.2    1269    1321 ..      78     285 ..      29     330 .. 0.62

  Alignments for each domain:
  == domain 1    score: 6.6 bits;  conditional E-value: 0.0026
  nocte-PA_FBpp0071394-aln 1269 grgkgkagskrsdsnvseassksedgkedvektsekseeraedkksgsksnk............................... 1320
                                g  ++ka+ kr+ s+ s a s s+d k+d   + ++s +  +++ ++s++ k                               
                   C47G2.2   78 GVPVRKAN-KRNHSTSSAADSSSDDAKDDDDDDDSTSRKSMSGHRKSSHA-Kppysyialiamsilnspekkltlseicefii 158 
                                44455554.45556666666678888888888888888888888888888.55777777777777777777777777777777 PP

  nocte-PA_FBpp0071394-aln 1321 ................................................................................... 1320
                                                                                                                   
                   C47G2.2  159 nkfeyykekfpawqnsirhnlslndcfvkvargpgnpgkgnywaldpncedmfdngsflrrrkrykknsdtyhemmshhpmpf 241 
                                77777777777777777777777777777777777777777777777766666666666666666666666666666666666 PP

  nocte-PA_FBpp0071394-aln 1321 ...........................................n 1321
                                                                           n
                   C47G2.2  242 ppflpqgmpfpprmmhpmanipmlghpmnpravpnmpaffipqN 285 
                                66666666666666666666666666666666666666666552 PP

>> C10G8.5c  CE32582	WBGene00003567	locus:ncx-2	status:Confirmed	UniProt:Q8I7I7	protein_id:CCD64162.1
   #    score  bias  c-Evalue  i-Evalue hmmfrom  hmm to    alifrom  ali to    envfrom  env to     acc
 ---   ------ ----- --------- --------- ------- -------    ------- -------    ------- -------    ----
   1 ?    6.2   0.6    0.0035       1.6     150     226 ..      71     145 ..      58     157 .. 0.55

  Alignments for each domain:
  == domain 1    score: 6.2 bits;  conditional E-value: 0.0035
  nocte-PA_FBpp0071394-aln 150 pysssahtksswsalmsrsgdagqgtsgsqedqdgesaqyg..pgpslrpqteGSwiqGGsrssagggeg.vslsgsgnq 226
                               ++  s +++  ++a +s  + ++     +++   + s+q++   ++s +++ +GSwi G     +g g + v+ s  ++q
                  C10G8.5c  71 ESKDSNTENALAPAEKSTRAASVDL--LQPSSDPRRSSQTNspHLTSRFRNRLGSWIAG---MKGGNGDDeVTTSLTPSQ 145
                               2222222233333333333333333..444444444554432157899***********...444454446777766666 PP

>> C45H4.14a  CE08747	WBGene00016695	status:Confirmed	UniProt:O44698	protein_id:CCD67423.1
   #    score  bias  c-Evalue  i-Evalue hmmfrom  hmm to    alifrom  ali to    envfrom  env to     acc
 ---   ------ ----- --------- --------- ------- -------    ------- -------    ------- -------    ----
   1 ?    6.2  12.1    0.0034       1.5     833     926 ..      66     158 ..      40     172 .. 0.82

  Alignments for each domain:
  == domain 1    score: 6.2 bits;  conditional E-value: 0.0034
  nocte-PA_FBpp0071394-aln 833 edirdrerekdrdrqlsgkvtkkkieaeelknekrgltqlkrkssdeakkeeakegsisedekkdssspganrdkeellikelge 917
                               + + ++++ ++++r  ++++ +kk ++e+ k+ek +l++  ++   ++k ee k++s++ +   ++s+p+a++ k++  ++++g 
                 C45H4.14a  66 KKLDEKKKTEEKHRAKQERQAQKKGAKEQAKKEKAELKKEAKELLKKEKAEERKKESLKRKL-SEKSEPAAKKAKASEDQENRGA 149
                               33445555555589999**********************99999999999999999999999.999***********99999999 PP

  nocte-PA_FBpp0071394-aln 918 tstkawada 926
                               t+ k+   +
                 C45H4.14a 150 TKKKITPPN 158
                               999886555 PP

>> F10E9.11  CE29491	WBGene00017360	status:Partially_confirmed	UniProt:Q95QL6	protein_id:CCD69137.1
   #    score  bias  c-Evalue  i-Evalue hmmfrom  hmm to    alifrom  ali to    envfrom  env to     acc
 ---   ------ ----- --------- --------- ------- -------    ------- -------    ------- -------    ----
   1 ?    6.0   8.3     0.004       1.8    1056    1144 ..       4      91 ..       1     105 [. 0.82

  Alignments for each domain:
  == domain 1    score: 6.0 bits;  conditional E-value: 0.004
  nocte-PA_FBpp0071394-aln 1056 eftkeekkrvalkspkpsseksekeeknrnaassilgnsrdeakenekesqkeeqrdrqsensskssregvapsgepsRrgrg 1138
                                ++  ++   va + pk++++k++k+ + ++a++  l +++++  e ++e+ ++e+r+      +++sr ++++  +   ++ +
                  F10E9.11    4 RSKTDNATAVASQPPKKVKSKKQKKMSFSQAQDVYLRLKQEKEEEKQRERAEREKRNETI-AATNKSRKKMNQALAKRNKKGQ 85  
                                66677778899999********************99988888888888888888888877.459*********9988888888 PP

  nocte-PA_FBpp0071394-aln 1139 gsfser 1144
                                + ++ +
                  F10E9.11   86 PNLNAQ 91  
                                877765 PP

>> ZK1053.4  CE16763	WBGene00014199	status:Partially_confirmed	UniProt:O45995	protein_id:CAB04980.1
   #    score  bias  c-Evalue  i-Evalue hmmfrom  hmm to    alifrom  ali to    envfrom  env to     acc
 ---   ------ ----- --------- --------- ------- -------    ------- -------    ------- -------    ----
   1 ?    5.4   0.2    0.0059       2.7     954    1049 ..     155     258 ..     146     309 .. 0.84

  Alignments for each domain:
  == domain 1    score: 5.4 bits;  conditional E-value: 0.0059
  nocte-PA_FBpp0071394-aln  954 klaqeikklqsdnqeklpssdllkkksskddkrdknsrnrassggsrggrgrssraarnags........rgsragGprstga 1028
                                 l  eik ++sd +  ++s++++k ++s+++k dk s++ ++s+ s ++  +++ + +  +          +++++G  s   
                  ZK1053.4  155 TLFSEIKGKSSDVSLVTISEESEKSEESEESKEDKGSQSLNTSSISTEPSPVQTSILKPPPMypetasfpHRKIRSGAYSLYP 237 
                                5667899999999999*******************************999999999888888888888888888888888888 PP

  nocte-PA_FBpp0071394-aln 1029 rpgssrsggygrtdsesskde 1049
                                +p +s+     ++ +++  d 
                  ZK1053.4  238 PPQPSQQFVHSHNFHQPKFDA 258 
                                888888877777777776665 PP

>> F10C1.5  CE29753	WBGene00017326	locus:dmd-5	D. melanogaster doublesex protein	status:Confirmed	UniProt:Q19291	protein
   #    score  bias  c-Evalue  i-Evalue hmmfrom  hmm to    alifrom  ali to    envfrom  env to     acc
 ---   ------ ----- --------- --------- ------- -------    ------- -------    ------- -------    ----
   1 ?    5.0   0.5    0.0079       3.6     466     548 ..      67     145 ..      61     176 .. 0.63

  Alignments for each domain:
  == domain 1    score: 5.0 bits;  conditional E-value: 0.0079
  nocte-PA_FBpp0071394-aln 466 errrkqgeevAsAverarqrkeeeekrqmertkaAaakklqdlekklkekr.Eereraraeskdkvgakdsikaasttksnkls 548
                               er+r   + +A+ + r +q +ee   r++e   ++a+  +++l+  l+ +  E   +++a+     ++ +  +  + ++++++s
                   F10C1.5  67 ERQR---VMAAQVALRRQQSQEERDARDLEVLLGSAGNANDLLD-ILRLDAgEHHGKNHASPTT-NNNNNTEEKYEDSQGQRSS 145
                               4444...55677778999999******************99999.6666652333333333222.2222222223333333332 PP

>> T07A9.1  CE17210	WBGene00020295	locus:pqbp-1.2	status:Partially_confirmed	UniProt:O44415	protein_id:CCD73972.1
   #    score  bias  c-Evalue  i-Evalue hmmfrom  hmm to    alifrom  ali to    envfrom  env to     acc
 ---   ------ ----- --------- --------- ------- -------    ------- -------    ------- -------    ----
   1 ?    5.2   2.8    0.0069       3.2    1390    1435 ..      80     124 ..      43     128 .. 0.66

  Alignments for each domain:
  == domain 1    score: 5.2 bits;  conditional E-value: 0.0069
  nocte-PA_FBpp0071394-aln 1390 alndindknkskekpiedsankvdeksdddgfqeVrskknvkessk 1435
                                 ++++  +n  k k   d+++ + + sd+d +qe+++k  +k +++
                   T07A9.1   80 DDKQSRGNNAEKRK-RRDPMTSQGPDSDEDELQEMTNKDRLKRAKR 124 
                                22223333344444.59**********************9998865 PP

>> C45H4.14b  CE32829	WBGene00016695	status:Confirmed	UniProt:Q8IA69	protein_id:CCD67424.1
   #    score  bias  c-Evalue  i-Evalue hmmfrom  hmm to    alifrom  ali to    envfrom  env to     acc
 ---   ------ ----- --------- --------- ------- -------    ------- -------    ------- -------    ----
   1 ?    5.1  13.5    0.0074       3.4     833     926 ..      19     111 ..       6     126 .. 0.83

  Alignments for each domain:
  == domain 1    score: 5.1 bits;  conditional E-value: 0.0074
  nocte-PA_FBpp0071394-aln 833 edirdrerekdrdrqlsgkvtkkkieaeelknekrgltqlkrkssdeakkeeakegsisedekkdssspganrdkeellikelge 917
                               + + ++++ ++++r  ++++ +kk ++e+ k+ek +l++  ++   ++k ee k++s++ +   ++s+p+a++ k++  ++++g 
                 C45H4.14b  19 KKLDEKKKTEEKHRAKQERQAQKKGAKEQAKKEKAELKKEAKELLKKEKAEERKKESLKRKL-SEKSEPAAKKAKASEDQENRGA 102
                               33445555555589999**********************99999999999999999999999.999***********99999999 PP

  nocte-PA_FBpp0071394-aln 918 tstkawada 926
                               t+ k+   +
                 C45H4.14b 103 TKKKITPPN 111
                               999886655 PP

>> C43H6.6  CE41774	WBGene00016619	status:Confirmed	UniProt:A8WFK8	protein_id:CCD67186.1
   #    score  bias  c-Evalue  i-Evalue hmmfrom  hmm to    alifrom  ali to    envfrom  env to     acc
 ---   ------ ----- --------- --------- ------- -------    ------- -------    ------- -------    ----
   1 ?    4.9   1.0    0.0088         4     987    1071 ..     339     420 ..     337     477 .. 0.70

  Alignments for each domain:
  == domain 1    score: 4.9 bits;  conditional E-value: 0.0088
  nocte-PA_FBpp0071394-aln  987 dknsrnrassggsrggrgrssraarnagsrgsragGprstgarpgssrsggygrtdsesskdevesdsteftkeekkrvalks 1069
                                +k++r ++  +g++++   s   +r + + + ++ G +     p  s+sgg++rt+ +s+ +   +++ ++ k    +v  ++
                   C43H6.6  339 QKDARVHTETSGVQQNAFMSETTHRIDQQSRTSGNGQQ---IAPVASSSGGANRTSRNSPINVPIENNRPIKKFPMAPVPNRL 418 
                                6999*********9999999999999876555554444...7777888999****9998877444444445555555555555 PP

  nocte-PA_FBpp0071394-aln 1070 pk 1071
                                p 
                   C43H6.6  419 PM 420 
                                55 PP

>> K07A3.3a  CE34334	WBGene00019461	chaperone	status:Partially_confirmed	UniProt:Q9N5J8	protein_id:CCD68130.1
   #    score  bias  c-Evalue  i-Evalue hmmfrom  hmm to    alifrom  ali to    envfrom  env to     acc
 ---   ------ ----- --------- --------- ------- -------    ------- -------    ------- -------    ----
   1 ?    4.7   1.7    0.0099       4.5     468     511 ..     142     187 ..     116     198 .. 0.80

  Alignments for each domain:
  == domain 1    score: 4.7 bits;  conditional E-value: 0.0099
  nocte-PA_FBpp0071394-aln 468 rrkqgeevAsAverarqrke..eeekrqmertkaAaakklqdlekk 511
                               +   +e vA+A+er + rk+  eee  + e  + ++++ l+dlek+
                  K07A3.3a 142 QWMLSEAVAAAKERKKMRKQnpEEEEYYPEYVQKSQRQILKDLEKR 187
                               4456899************955677788999999999999999965 PP

>> D2089.1a  CE03111	WBGene00004704	locus:rsp-7	RNA binding protein	status:Confirmed	UniProt:O01159	protein_id:CAA90135.
   #    score  bias  c-Evalue  i-Evalue hmmfrom  hmm to    alifrom  ali to    envfrom  env to     acc
 ---   ------ ----- --------- --------- ------- -------    ------- -------    ------- -------    ----
   1 ?    4.7  47.1      0.01       4.6     646     808 ..     238     428 ..     204     438 .. 0.67

  Alignments for each domain:
  == domain 1    score: 4.7 bits;  conditional E-value: 0.01
  nocte-PA_FBpp0071394-aln 646 s...........................eyddrhgrdgrdkervvddnkdrekddniedrdrretrdsardrderdrd.drDkkd 702
                               s                           + ddr +r++r+  r + +++ r+ d   +drdr + r + rdr++r rd drD+++
                  D2089.1a 238 SrvaiikpqaktdeqalgeieeairmgrNGDDRDRRRSRSPRRRRSPSPRRRRDSRDRDRDRDRDRRRSRDRRSRSRDrDRDRDR 322
                               1555566666666666666666666666788999999999999999999999999999999999999999999999986788888 PP

  nocte-PA_FBpp0071394-aln 703 kdnrskd.kfkdesfd..drerdrdaergqsegseaeeerrklkkhdtdrdrdresssrdkgeesesdqelqrserpqrpdsRds 784
                               k+ rs d k + +s+d  dr+r+r+++r++++  + +++r++++++ +++dr r++++ +  ++ +++++     +  + ++ ++
                  D2089.1a 323 KRSRSRDrKRRSRSRDnkDRDRKRSRSRDRRRR-SKSRDRKRERSRSRSKDRKRDKKRSRSRSPEKRRDK--EDRKTEKKENENE 404
                               888886514567788833444444444444443.344455555666666666666655554444444444..4556667778888 PP

  nocte-PA_FBpp0071394-aln 785 rasressgslreedddkdesqker 808
                               ++ re     +++++d  ++++e+
                  D2089.1a 405 SSLREKLLEKKAARKDSSDDEWEE 428
                               888888888888888888888875 PP

>> W08D2.8  CE35637	WBGene00002204	locus:kin-21	tyrosine-protein kinase (FES\/FPS subfamily)	status:Partially_confirmed	
   #    score  bias  c-Evalue  i-Evalue hmmfrom  hmm to    alifrom  ali to    envfrom  env to     acc
 ---   ------ ----- --------- --------- ------- -------    ------- -------    ------- -------    ----
   1 ?    4.7   5.6    0.0095       4.3     647     731 ..     426     511 ..     354     534 .. 0.73

  Alignments for each domain:
  == domain 1    score: 4.7 bits;  conditional E-value: 0.0095
  nocte-PA_FBpp0071394-aln 647 eyddrhgrdg.rdkervvddnkdrekddniedrdrretrdsardrderdrddrDkkdkdnrskdkfkdesfddrerdrdaergqs 730
                               e+++r+   + ++k+   d +k    ++ ie++++++ r++   r+ ++r     +d  n  +  ++++s+d+++ dr++er+++
                   W08D2.8 426 EVKNRLAMLQqKKKTLELDAQKPMSPNPAIEKKKSEDRRNNMDRRNKTNRKSHTSTDRTNSNNTLTRKKSRDAGKNDRSNERKNK 510
                               5555555544044445567777778888888888888888888888888888888999999999999999997777777777664 PP

  nocte-PA_FBpp0071394-aln 731 e 731
                                
                   W08D2.8 511 A 511
                               3 PP

>> ZK813.3  CE41093	WBGene00022822	status:Confirmed	UniProt:Q23604	protein_id:CCD63040.1
   #    score  bias  c-Evalue  i-Evalue hmmfrom  hmm to    alifrom  ali to    envfrom  env to     acc
 ---   ------ ----- --------- --------- ------- -------    ------- -------    ------- -------    ----
   1 ?    5.0   5.9    0.0081       3.7     714     768 ..      59     113 ..      17     145 .. 0.69

  Alignments for each domain:
  == domain 1    score: 5.0 bits;  conditional E-value: 0.0081
  nocte-PA_FBpp0071394-aln 714 esfd..drerdrdaergqsegseaeeerrklkkhdtdrdrdresssrdkgeesesdq 768
                               ++fd   ++r r + + +++ ++++++r   +++d d d d +s sr+  ++sesd+
                   ZK813.3  59 DEFDvpRKHRRRRHRGRRHHRNSRSNSRSSSSSSDSDSDSDSRSRSRS--SSSESDE 113
                               455565566666666666666666666666555555555444444444..4444333 PP

>> K03B4.6  CE46810	WBGene00019356	status:Partially_confirmed	UniProt:Q27503	protein_id:CCD71029.1
   #    score  bias  c-Evalue  i-Evalue hmmfrom  hmm to    alifrom  ali to    envfrom  env to     acc
 ---   ------ ----- --------- --------- ------- -------    ------- -------    ------- -------    ----
   1 ?    5.0   0.2    0.0079       3.6    1118    1180 ..      67     132 ..      34     134 .] 0.73

  Alignments for each domain:
  == domain 1    score: 5.0 bits;  conditional E-value: 0.0079
  nocte-PA_FBpp0071394-aln 1118 sskssregvapsgepsRrgrggsfser...gstittgvaaskrveGyGppe.skspfssrrsidedr 1180
                                + +ss+  +  + + +R++++ +++++    +t++ +vaa +  eG Gp + sk  +  ++ +de++
                   K03B4.6   67 YVSSSVCAYIAIRNKKRKKQQQMMENSpgeTTTQGPQVAAGPSAEGAGPAQaSKENQTGSE-KDEKK 132 
                                5666777777788889999999998862114555556789999999999762666665555.55554 PP

>> C08E8.10  CE42511	WBGene00077692	status:Confirmed	UniProt:B2D6P7	protein_id:CAQ35016.1
   #    score  bias  c-Evalue  i-Evalue hmmfrom  hmm to    alifrom  ali to    envfrom  env to     acc
 ---   ------ ----- --------- --------- ------- -------    ------- -------    ------- -------    ----
   1 ?    4.6   1.5      0.01       4.7     103     163 ..      14      71 ..       5      78 .. 0.84

  Alignments for each domain:
  == domain 1    score: 4.6 bits;  conditional E-value: 0.01
  nocte-PA_FBpp0071394-aln 103 atttatttsdtttsnsSsaqsatgesptldttsshpglpgqqnllqspysssahtksswsa 163
                                ++ +++++ +   ++Ss +++ +  pt++t+s    +    ++   ++s +a+ k+s ++
                  C08E8.10  14 FSGINRSPNAPLKCTPSSRKCSMATPPTSTTSSACNSG---ASSPRRKLSEPAQRKHSVVI 71 
                               577899999***************99999999998888...78888999999999999876 PP

>> Y37E11AL.3b  CE33851	WBGene00021359	status:Partially_confirmed	UniProt:Q86FM4	protein_id:CCD68229.1
   #    score  bias  c-Evalue  i-Evalue hmmfrom  hmm to    alifrom  ali to    envfrom  env to     acc
 ---   ------ ----- --------- --------- ------- -------    ------- -------    ------- -------    ----
   1 ?    4.6   5.3     0.011       4.9     815     882 ..      82     147 ..      62     153 .. 0.80

  Alignments for each domain:
  == domain 1    score: 4.6 bits;  conditional E-value: 0.011
  nocte-PA_FBpp0071394-aln 815 rvkeekdyeenkede.dlredirdrerekdrdrqlsgkvtkkkieaeelknekrgltqlkrkssdeakk 882
                               r ++ k++ee k+++  l++  ++r+ ++   +q+++k ++kkie ++l   +r l++lk+ ++  ++ 
               Y37E11AL.3b  82 RGGQDKQREEMKKQQkELEKSKKQRKTRAAG-EQDPFKTPQKKIEFNALD--ERRLKNLKKTNFSAENR 147
                               5567899999999996666666666666665.*****************9..999*****999866555 PP

>> C10G8.5d  CE32583	WBGene00003567	locus:ncx-2	status:Confirmed	UniProt:Q8I7I8	protein_id:CCD64163.1
   #    score  bias  c-Evalue  i-Evalue hmmfrom  hmm to    alifrom  ali to    envfrom  env to     acc
 ---   ------ ----- --------- --------- ------- -------    ------- -------    ------- -------    ----
   1 ?    4.3   0.6     0.013       5.8     150     226 ..     616     690 ..     604     702 .. 0.55

  Alignments for each domain:
  == domain 1    score: 4.3 bits;  conditional E-value: 0.013
  nocte-PA_FBpp0071394-aln 150 pysssahtksswsalmsrsgdagqgtsgsqedqdgesaqyg..pgpslrpqteGSwiqGGsrssagggeg.vslsgsgnq 226
                               ++  s +++  ++a +s  + ++     +++   + s+q++   ++s +++ +GSwi G     +g g + v+ s  ++q
                  C10G8.5d 616 ESKDSNTENALAPAEKSTRAASVDL--LQPSSDPRRSSQTNspHLTSRFRNRLGSWIAG---MKGGNGDDeVTTSLTPSQ 690
                               2222222223333333333333333..444444444554432157899***********...444454446777766666 PP

>> K07A3.3b  CE23855	WBGene00019461	status:Confirmed	UniProt:Q65XY4	protein_id:CCD68131.1
   #    score  bias  c-Evalue  i-Evalue hmmfrom  hmm to    alifrom  ali to    envfrom  env to     acc
 ---   ------ ----- --------- --------- ------- -------    ------- -------    ------- -------    ----
   1 ?    4.3   1.4     0.013         6     468     511 ..     142     187 ..     117     198 .. 0.80

  Alignments for each domain:
  == domain 1    score: 4.3 bits;  conditional E-value: 0.013
  nocte-PA_FBpp0071394-aln 468 rrkqgeevAsAverarqrke..eeekrqmertkaAaakklqdlekk 511
                               +   +e vA+A+er + rk+  eee  + e  + ++++ l+dlek+
                  K07A3.3b 142 QWMLSEAVAAAKERKKMRKQnpEEEEYYPEYVQKSQRQILKDLEKR 187
                               4456899************955677788999999999999999965 PP

>> C10G8.5a  CE30724	WBGene00003567	locus:ncx-2	sodium\/calcium exchanger protein 1	status:Confirmed	UniProt:Q8MYP5	prot
   #    score  bias  c-Evalue  i-Evalue hmmfrom  hmm to    alifrom  ali to    envfrom  env to     acc
 ---   ------ ----- --------- --------- ------- -------    ------- -------    ------- -------    ----
   1 ?    4.3   0.6     0.013         6     150     226 ..     616     690 ..     604     702 .. 0.55

  Alignments for each domain:
  == domain 1    score: 4.3 bits;  conditional E-value: 0.013
  nocte-PA_FBpp0071394-aln 150 pysssahtksswsalmsrsgdagqgtsgsqedqdgesaqyg..pgpslrpqteGSwiqGGsrssagggeg.vslsgsgnq 226
                               ++  s +++  ++a +s  + ++     +++   + s+q++   ++s +++ +GSwi G     +g g + v+ s  ++q
                  C10G8.5a 616 ESKDSNTENALAPAEKSTRAASVDL--LQPSSDPRRSSQTNspHLTSRFRNRLGSWIAG---MKGGNGDDeVTTSLTPSQ 690
                               2222222223333333333333333..444444444554432157899***********...444454446777766666 PP

>> F56C3.10  CE38828	WBGene00044558	status:Predicted	UniProt:Q4R120	protein_id:CCD69815.1
   #    score  bias  c-Evalue  i-Evalue hmmfrom  hmm to    alifrom  ali to    envfrom  env to     acc
 ---   ------ ----- --------- --------- ------- -------    ------- -------    ------- -------    ----
   1 ?    4.6   2.0     0.011       4.8     131     189 ..      37      94 ..      26      96 .] 0.82

  Alignments for each domain:
  == domain 1    score: 4.6 bits;  conditional E-value: 0.011
  nocte-PA_FBpp0071394-aln 131 ldttsshpglpgqqnllqspysssahtksswsalmsrsgdagqgtsgsqedqdgesaqy 189
                               + t+ss p  p +  ++++ ++ s+ + + w a+m    +a +++s+   + +++sa +
                  F56C3.10  37 ISTSSSVP-APKKVPSTSQIPPESKSQSKRWAAMMIDFPKAQPPKSQEDTKSKQSSADG 94 
                               45555555.55999999999999999******************999999999998876 PP

>> F59A7.5a  CE30810	WBGene00019092	status:Confirmed	UniProt:O16279	protein_id:CCD72098.1
   #    score  bias  c-Evalue  i-Evalue hmmfrom  hmm to    alifrom  ali to    envfrom  env to     acc
 ---   ------ ----- --------- --------- ------- -------    ------- -------    ------- -------    ----
   1 ?    4.4   7.9     0.012       5.5    1808    1898 ..     104     189 ..      67     236 .. 0.56

  Alignments for each domain:
  == domain 1    score: 4.4 bits;  conditional E-value: 0.012
  nocte-PA_FBpp0071394-aln 1808 stanlfpqafesndvddgyshhqqynqankkneittst.nvckvkpqqqssgrqkvkptqqvqgpsqqgpgqspqqqqhsslq 1889
                                s++n ++ + e+nd+ dg + h+  +++  k+++tt++ +v   kp+   +++  +k++ +          +  ++ q + ++
                  F59A7.5a  104 SNKNASSSGSEENDQKDGQEDHHRKKKGATKKKVTTKKkKVTTKKPKKTTKKKLTTKKLATTTTR------STTKHRQFPDQR 180 
                                55666666666666666665555555554444444443033334444444444433333333333......333333333333 PP

  nocte-PA_FBpp0071394-aln 1890 gplspppfq 1898
                                 pl+p   q
                  F59A7.5a  181 PPLQPVTEQ 189 
                                333333333 PP

>> T02G6.1  CE41511	WBGene00011384	status:Partially_confirmed	UniProt:O62356	protein_id:CAB04671.2
   #    score  bias  c-Evalue  i-Evalue hmmfrom  hmm to    alifrom  ali to    envfrom  env to     acc
 ---   ------ ----- --------- --------- ------- -------    ------- -------    ------- -------    ----
   1 ?    4.4   2.0     0.012       5.7    2093    2168 ..     116     189 ..      71     209 .. 0.72

  Alignments for each domain:
  == domain 1    score: 4.4 bits;  conditional E-value: 0.012
  nocte-PA_FBpp0071394-aln 2093 lqvsgsymsipqapsgfqlvqrpvpavqpsansYysataaavfagsqgglyqqggaeqqtqsqyslqg..Gqhsqsla 2168
                                +  ++ +  + q+  + q+v+++++    sa sY+    a    + + +++ +g  + q  s ysl    G  s++ a
                   T02G6.1  116 GAAQQEPQKVVQREIPVQMVGNGGS----SAHSYSRFSLANDVIQRYSSQTSSGISPHQRLSSYSLHSivGEKSTFFA 189 
                                2233334455555555566655555....**************************************999*9999987 PP

>> F54C4.1  CE19890	WBGene00018793	locus:mrpl-40	status:Confirmed	UniProt:Q9TZ90	protein_id:CCD66086.1
   #    score  bias  c-Evalue  i-Evalue hmmfrom  hmm to    alifrom  ali to    envfrom  env to     acc
 ---   ------ ----- --------- --------- ------- -------    ------- -------    ------- -------    ----
   1 ?    4.3   3.7     0.013       6.1     819     929 ..      42     152 ..      36     157 .. 0.75

  Alignments for each domain:
  == domain 1    score: 4.3 bits;  conditional E-value: 0.013
  nocte-PA_FBpp0071394-aln 819 ekdyeenkededlredirdrerekdrdrqlsgkvtkkkieaeelknekrgltqlkrkssdeakkeea..kegsisedekkdsssp 901
                               +++++e+++++ l++dir+ +++ ++  ++    t++   a+++ + +r  t+l  +++de  ++ +  + + +  +++ d + +
                   F54C4.1  42 VAKQRETRRRKRLEKDIRQMQKHSKK-PKPVDELTLDVKSAKNIGERRRPRTELTLEQIDERAIALKdyTRSRLALQQEDDAWIR 125
                               567899999999*************9.8888888888888888888888888888888888888655114555566777777777 PP

  nocte-PA_FBpp0071394-aln 902 ganrdkeellikelgetstkawadavsp 929
                               ga + +++   +el+  + +  ++av+p
                   F54C4.1 126 GAIESQRK-ALNELKMLKLELYEAAVQP 152
                               77777666.5666776777777777666 PP

>> T21D12.3  CE31622	WBGene00020647	locus:pqbp-1.1	status:Confirmed	UniProt:O16786	protein_id:CCD72523.1
   #    score  bias  c-Evalue  i-Evalue hmmfrom  hmm to    alifrom  ali to    envfrom  env to     acc
 ---   ------ ----- --------- --------- ------- -------    ------- -------    ------- -------    ----
   1 ?    4.2   2.6     0.014       6.4    1391    1435 ..     173     216 ..     135     220 .. 0.70

  Alignments for each domain:
  == domain 1    score: 4.2 bits;  conditional E-value: 0.014
  nocte-PA_FBpp0071394-aln 1391 lndindknkskekpiedsankvdeksdddgfqeVrskknvkessk 1435
                                ++++  +n  k k+  d+++ + + sd+d +qe+++k  +k +++
                  T21D12.3  173 DKQSRGNNAEKRKR-RDPMTSQGPDSDEDELQEMTNKDRLKRAKR 216 
                                22333344445555.9**********************9998865 PP

>> R01H2.7  CE41688	WBGene00023414	status:Confirmed	UniProt:A0T4E6	protein_id:CCD69288.1
   #    score  bias  c-Evalue  i-Evalue hmmfrom  hmm to    alifrom  ali to    envfrom  env to     acc
 ---   ------ ----- --------- --------- ------- -------    ------- -------    ------- -------    ----
   1 ?    4.3   0.1     0.013         6     627     707 ..     112     200 ..      81     205 .. 0.68

  Alignments for each domain:
  == domain 1    score: 4.3 bits;  conditional E-value: 0.013
  nocte-PA_FBpp0071394-aln 627 sqglsfsqqydpgrwvqnhs..............eyddrhgrdgrdkervvddnkdrekddniedrdrretrdsardrderdrdd 697
                               ++ +++++ y+  +     +              e++d+h  d++++  +++d++ ++  +++e+ d+r  r+ ++++d  ++  
                   R01H2.7 112 NVVMHSKRVYEI-QA----EegcfngapepldssEIEDEHIGDSQNTSIYIEDEEPQKL-RKPESGDLRAPRNPEQFDDDPRSML 190
                               444555555544.22....022345667777777*******************998876.68999************99999888 PP

  nocte-PA_FBpp0071394-aln 698 rDkkdkdnrs 707
                               r k++ ++ s
                   R01H2.7 191 RKKQKVHKDS 200
                               8888766655 PP

>> Y15E3A.5  CE31634	WBGene00012444	status:Confirmed	UniProt:Q8MPS4	protein_id:CAD44159.1
   #    score  bias  c-Evalue  i-Evalue hmmfrom  hmm to    alifrom  ali to    envfrom  env to     acc
 ---   ------ ----- --------- --------- ------- -------    ------- -------    ------- -------    ----
   1 ?    4.3   0.2     0.013       5.8    2345    2366 ..       7      28 ..       3      41 .. 0.88

  Alignments for each domain:
  == domain 1    score: 4.3 bits;  conditional E-value: 0.013
  nocte-PA_FBpp0071394-aln 2345 rnqmqqqqqqsqqnrhrrnlaq 2366
                                rn+mqq+ q+s+ nrh+ n+ +
                  Y15E3A.5    7 RNNMQQMDQNSSLNRHSDNGYG 28  
                                89***************99866 PP

>> F55A3.1  CE37022	WBGene00018847	locus:marc-6	status:Partially_confirmed	UniProt:Q400N4	protein_id:CCD66836.1
   #    score  bias  c-Evalue  i-Evalue hmmfrom  hmm to    alifrom  ali to    envfrom  env to     acc
 ---   ------ ----- --------- --------- ------- -------    ------- -------    ------- -------    ----
   1 ?    4.1   0.0     0.015       6.7    1280    1321 ..     227     701 ..     215     733 .. 0.56

  Alignments for each domain:
  == domain 1    score: 4.1 bits;  conditional E-value: 0.015
  nocte-PA_FBpp0071394-aln 1280 sdsnvseassksedgkedvektsekseeraedkksgsksnk.......................................... 1320
                                +d  v+e+++ s+  ++d e + ++  + ++d+++ + s++                                          
                   F55A3.1  227 EDDVVNENNESSDESEDDEEDEDDEEDDDEDDEEEEEDSESgyeedpvpefreegeayvarrrvpfeerrrdilearhgfrpq 309 
                                44445555555555555555555554455555444444444445566666666666666666666666666666666666666 PP

  nocte-PA_FBpp0071394-aln 1321 ................................................................................... 1320
                                                                                                                   
                   F55A3.1  310 mpnlgiyddmrddenevlendhvlqnvqedripppmepepivpraaaranrrirrqreneeaaaaaaaaqeqggagdqednwr 392 
                                66666666666666666666666666666666666666666666666666666666666666666666666666666666666 PP

  nocte-PA_FBpp0071394-aln 1321 ................................................................................... 1320
                                                                                                                   
                   F55A3.1  393 ewdrfgdeltwqrllgldgsliflehvfwvislntlftatfayfpfrignwflsviglhgkisyfpsivamllgyiqiaiity 475 
                                66666666666666666666666666666666666666666666666666666666666666666666666666666666666 PP

  nocte-PA_FBpp0071394-aln 1321 ................................................................................... 1320
                                                                                                                   
                   F55A3.1  476 vihqimlqfkmkmmyrflgimfliikvfllvfleigffpvmcgcwmdvctlplfnitlsqriatfatapfmsiflhwmvgmvy 558 
                                66666666666666666666666666666666666666666666666666666666666666666666666666666666666 PP

  nocte-PA_FBpp0071394-aln 1321 ................................................................................... 1320
                                                                                                                   
                   F55A3.1  559 vfysasfvillreilrpgvlwfmrnlndpdfnpiqemidlpftrhfrrlvvsttlffstillifyiplniisslipsllpynv 641 
                                66666666666666666666666666666666666666666666666666666666666666666666666666666666666 PP

  nocte-PA_FBpp0071394-aln 1321 ...........................................................n 1321
                                                                                           n
                   F55A3.1  642 smsaetplseislellilqvvmpailehangrgfikygvrfwckvvgaaldldqyllsdN 701 
                                666666666666666666666666666666666666666666666666666666666544 PP

>> F43E2.6b  CE32663	WBGene00018394	status:Confirmed	UniProt:Q95R16	protein_id:CCD63546.1
   #    score  bias  c-Evalue  i-Evalue hmmfrom  hmm to    alifrom  ali to    envfrom  env to     acc
 ---   ------ ----- --------- --------- ------- -------    ------- -------    ------- -------    ----
   1 ?    4.4   6.8     0.012       5.7     713     777 ..       5      67 ..       1      83 [. 0.83

  Alignments for each domain:
  == domain 1    score: 4.4 bits;  conditional E-value: 0.012
  nocte-PA_FBpp0071394-aln 713 desfddrerdrdaergqsegseaeeerrklkkhdtdrdrdresssrdkgeesesdqelqrserpq 777
                               + + ++ erd+ ++r ++e ++a+ e++++++++ dr+ + +++  d +e s ++ + ++++ +q
                  F43E2.6b   5 KAEIQKEERDNRYNRRHAERESAQAEQENVGDET-DRSNEIDENCEDISETSANGSN-DTNAMQQ 67 
                               66788999**********************9999.9999999999999999988888.6666665 PP

>> T25D10.4  CE02061	WBGene00020801	status:Confirmed	UniProt:Q10019	protein_id:CCD72076.1
   #    score  bias  c-Evalue  i-Evalue hmmfrom  hmm to    alifrom  ali to    envfrom  env to     acc
 ---   ------ ----- --------- --------- ------- -------    ------- -------    ------- -------    ----
   1 ?    3.9   6.3     0.017       7.6     905    1098 ..      32     234 ..      19     238 .. 0.70

  Alignments for each domain:
  == domain 1    score: 3.9 bits;  conditional E-value: 0.017
  nocte-PA_FBpp0071394-aln  905 rdkeellikelgetstkawadavspntvekeeekkkdtmekq.ksnssseklaqeikklqsdnqeklpssdllkkksskddkr 986 
                                +d++   ++++  +s  +  ++ ++ t++   ek    me+     ++  +l ++i +++++   ++ s+++l + + +d+k 
                  T25D10.4   32 TDEPT--SSSPSLSSNSDVSQENGSSTFDMIREKMFSLMENDmTLLKQLLQLGDQISEIKKERLRRTMSQNSL-EYDEEDEKE 111 
                                44555..44444455556666666669**999998888876515677889*********************88.666666666 PP

  nocte-PA_FBpp0071394-aln  987 dk.nsrnrassggsrggrgrssraarnags..........rgsragGprstgarpgssrsggygrtdsesskdevesdsteft 1058
                                dk +s   as +++ + ++ + r +    +          r+s + Gpr   +rp  + + +   +      +  +sds +++
                  T25D10.4  112 DKfDSGFSASMSAVTNLYVDDERPQFFSRQnsvlripippRSSNRFGPRRVIRRPSDILPRQQTNNIRTLHVNSDDSDSSSSG 194 
                                66588999999***9999999986643333448*******999999***9999999987766665555555444556666666 PP

  nocte-PA_FBpp0071394-aln 1059 keekkrvalkspkpsseksekeeknrnaassilgnsrdea 1098
                                 ++  +++     +      k +knr+ +ssi  + rde+
                  T25D10.4  195 SKTHSPSSSVYNASTLILPSKTTKNRSSNSSIDSGIRDEQ 234 
                                6666655544433333455666666666676655666665 PP

>> H31B20.1  CE36871	WBGene00023412	status:Partially_confirmed	UniProt:Q69Z21	protein_id:CAH10789.1
   #    score  bias  c-Evalue  i-Evalue hmmfrom  hmm to    alifrom  ali to    envfrom  env to     acc
 ---   ------ ----- --------- --------- ------- -------    ------- -------    ------- -------    ----
   1 ?    4.2   0.1     0.014       6.3    1281    1404 ..      13     148 ..       4     178 .. 0.71

  Alignments for each domain:
  == domain 1    score: 4.2 bits;  conditional E-value: 0.014
  nocte-PA_FBpp0071394-aln 1281 dsnvseassksedgkedvektsekseeraedkksgsksnk..............nrsvgkknnssgnepplkqtsgasnGgsr 1349
                                ++n s  ss   d++e  +++++ + +  +  ksg  + k                s + + + +   + +k++ +      r
                  H31B20.1   13 QRNESVTSSSAGDVNEIPKTNGGPGHPIVRR-KSGMMGKKfpslqvshypvlllSNSSADNSTNPHPSVTWKTSQQTDTEPTR 94  
                                4566666666777777777776666655554.667777558999999999998845555566667778889999888888899 PP

  nocte-PA_FBpp0071394-aln 1350 sqsslnrqpissqsssggkkdttvnssdelklndpnlvnqalndindknkskekp 1404
                                +++   + p +++sssg k+ ++v  +++l   +     +++++ ++ + + ekp
                  H31B20.1   95 PEILEESLPKVRKSSSGLKQ-SSVSARNSLDFRERPRFVRTSTTTSTLSPTSEKP 148 
                                99999999999999777655.5566667777777777777777777776766666 PP

>> F52E1.5  CE39506	WBGene00018694	status:Partially_confirmed	UniProt:Q2PJ98	protein_id:CCD70807.1
   #    score  bias  c-Evalue  i-Evalue hmmfrom  hmm to    alifrom  ali to    envfrom  env to     acc
 ---   ------ ----- --------- --------- ------- -------    ------- -------    ------- -------    ----
   1 ?    3.9  10.3     0.017       7.9      69     125 ..      42     114 ..      41     130 .. 0.64

  Alignments for each domain:
  == domain 1    score: 3.9 bits;  conditional E-value: 0.017
  nocte-PA_FBpp0071394-aln  69 LKsEtsssdeav...................slvpsggsgwataketstlttsatttatttsdtttsnsSsaqsat 125
                               L+sE ss+d+                         s   ++++  +t+  tt+ +tt+ttt  ttt+ +S+ +s+ 
                   F52E1.5  42 LRSELSSDDDLQnlegssdspeddylkkydlI--LSSSTTSPKPITTTE-TTTRSTTTTTTTTTTTAAPSTTTSTV 114
                               89999998876669999999999999999543..444445554444444.44444444555555555555555544 PP

>> F36F2.3b  CE39152	WBGene00009477	locus:tag-214	Zinc finger, C3HC4 type (RING finger), Zinc finger, CCHC class	status:
   #    score  bias  c-Evalue  i-Evalue hmmfrom  hmm to    alifrom  ali to    envfrom  env to     acc
 ---   ------ ----- --------- --------- ------- -------    ------- -------    ------- -------    ----
   1 ?    3.7  26.9      0.02       9.1     672     830 ..     181     346 ..      71     360 .. 0.60

  Alignments for each domain:
  == domain 1    score: 3.7 bits;  conditional E-value: 0.02
  nocte-PA_FBpp0071394-aln 672 ddniedrdrretrdsardrderdrddrDkkdkdnrskdkfkdesfd...drerdrdaergqse...gseaeeerrklkkhdtdrd 750
                               + ++ed++r + +d +rdr er++dd++k++ + +++d+ ++++ +   + e+++++ r++++   ++e+e++r+ + ++ ++ d
                  F36F2.3b 181 KVKREDKKRDDRKDYERDR-ERRKDDYEKEKSKRKESDRDNEKEKQrekEVEKEHEKDRKEKRkivEKESEKPRKSVHERMQKAD 264
                               3334444444444433333.33333333333333333333333322223112222222221111113444555555555555566 PP

  nocte-PA_FBpp0071394-aln 751 rdresssrdkgeesesdqe....lqrserpqrpdsRdsrasressgslreedddkdesqkerdasswarvkeekdyeenkeded 830
                                + +sssr  + +s ++      +  s++    ++R +++s  ss++++e ++  + +  ++d ++ ++++e+++++ +++  +
                  F36F2.3b 265 SSTSSSSRTTTAPSLERKPvsftVASSKPTT--NIRVRQYSSSSSTKEQEDEERSKRDRRKKDETDVESIGEKEKKSSSRKVPK 346
                               6666666666666666666443333333333..444444444444444444444456666677777777666666666665532 PP

>> T04D3.4c  CE46565	WBGene00001555	locus:gcy-35	status:Confirmed
   #    score  bias  c-Evalue  i-Evalue hmmfrom  hmm to    alifrom  ali to    envfrom  env to     acc
 ---   ------ ----- --------- --------- ------- -------    ------- -------    ------- -------    ----
   1 ?    4.2   0.6     0.014       6.4    1261    1323 ..      62     122 ..      25     134 .. 0.65

  Alignments for each domain:
  == domain 1    score: 4.2 bits;  conditional E-value: 0.014
  nocte-PA_FBpp0071394-aln 1261 rrrsdsrrgrgkgkagskrsdsnvseassksedgkedvektsekseeraedkksgsksnknrs 1323
                                r+rs+ +   g+++   ++ +++ + + +  +++ e+ ++ +++ ++ ++++ sg+k  +++s
                  T04D3.4c   62 RPRSGEQTIDGYMELHDQSIYQEEGGQQE--NLTVENGNSAQNNHNNNNNTHHSGRKLMNGSS 122 
                                66667777777777766666666665555..34444444444444444444445554433333 PP

>> F48A11.2  CE39156	WBGene00018583	status:Predicted	UniProt:Q3LFM4	protein_id:CCD71484.1
   #    score  bias  c-Evalue  i-Evalue hmmfrom  hmm to    alifrom  ali to    envfrom  env to     acc
 ---   ------ ----- --------- --------- ------- -------    ------- -------    ------- -------    ----
   1 ?    4.2   2.1     0.014       6.3     648    1458 ..      56     105 ..       6     114 .. 0.47

  Alignments for each domain:
  == domain 1    score: 4.2 bits;  conditional E-value: 0.014
  nocte-PA_FBpp0071394-aln  648 yddrhgrdgrdkervvddnkdrekddniedrdrretrdsardrderdrddrDkkdkdnrskdkfkdesfddrerdrdaergqs 730 
                                +++ + +d+ ++ +   ++++++++d+  ++  r+ r                                              
                  F48A11.2   56 IEESGVKDEEEQHYSSSQEVAKKEEDKEYEEPKRRVRT--------------------------------------------- 93  
                                22222223333333333333333333222222222222............................................. PP

  nocte-PA_FBpp0071394-aln  731 egseaeeerrklkkhdtdrdrdresssrdkgeesesdqelqrserpqrpdsRdsrasressgslreedddkdesqkerdassw 813 
                                                                                                                   
                  F48A11.2    - -----------------------------------------------------------------------------------    -
                                ................................................................................... PP

  nocte-PA_FBpp0071394-aln  814 arvkeekdyeenkededlredirdrerekdrdrqlsgkvtkkkieaeelknekrgltqlkrkssdeakkeeakegsisedekk 896 
                                                    ++ +  +++dr                                                    
                  F48A11.2   94 --------------------EMDRTMDRRDR---------------------------------------------------- 104 
                                ....................22222222222.................................................... PP

  nocte-PA_FBpp0071394-aln  897 dssspganrdkeellikelgetstkawadavspntvekeeekkkdtmekqksnssseklaqeikklqsdnqeklpssdllkkk 979 
                                                                                                                   
                  F48A11.2    - -----------------------------------------------------------------------------------    -
                                ................................................................................... PP

  nocte-PA_FBpp0071394-aln  980 sskddkrdknsrnrassggsrggrgrssraarnagsrgsragGprstgarpgssrsggygrtdsesskdevesdsteftkeek 1062
                                                                                                                   
                  F48A11.2    - -----------------------------------------------------------------------------------    -
                                ................................................................................... PP

  nocte-PA_FBpp0071394-aln 1063 krvalkspkpsseksekeeknrnaassilgnsrdeakenekesqkeeqrdrqsensskssregvapsgepsRrgrggsfserg 1145
                                                                                                                   
                  F48A11.2    - -----------------------------------------------------------------------------------    -
                                ................................................................................... PP

  nocte-PA_FBpp0071394-aln 1146 stittgvaaskrveGyGppeskspfssrrsidedrsskesaqdkStptpsekeksarkssqdestddkisakqqaltaGitgr 1228
                                                                                                                   
                  F48A11.2    - -----------------------------------------------------------------------------------    -
                                ................................................................................... PP

  nocte-PA_FBpp0071394-aln 1229 aakennqssaleressakgNdesarkdssrskrrrsdsrrgrgkgkagskrsdsnvseassksedgkedvektsekseeraed 1311
                                                                                                                   
                  F48A11.2    - -----------------------------------------------------------------------------------    -
                                ................................................................................... PP

  nocte-PA_FBpp0071394-aln 1312 kksgsksnknrsvgkknnssgnepplkqtsgasnGgsrsqsslnrqpissqsssggkkdttvnssdelklndpnlvnqalndi 1394
                                                                                                                   
                  F48A11.2    - -----------------------------------------------------------------------------------    -
                                ................................................................................... PP

  nocte-PA_FBpp0071394-aln 1395 ndknkskekpiedsankvdeksdddgfqeVrskknvkesskaekekeetkpakrdkdkdrgeRd 1458
                                                                                               d
                  F48A11.2  105 ---------------------------------------------------------------D 105 
                                ...............................................................1 PP

>> R13.2  CE40774	WBGene00011257	locus:npax-3	paired box protein like	status:Partially_confirmed	UniProt:Q21972	protein_
   #    score  bias  c-Evalue  i-Evalue hmmfrom  hmm to    alifrom  ali to    envfrom  env to     acc
 ---   ------ ----- --------- --------- ------- -------    ------- -------    ------- -------    ----
   1 ?    3.9   0.7     0.017       7.9     302     341 ..      40      81 ..      31     165 .. 0.66

  Alignments for each domain:
  == domain 1    score: 3.9 bits;  conditional E-value: 0.017
  nocte-PA_FBpp0071394-aln 302 gsfssqfstrss..vggGpgprnnypseagprqsqrqqerae 341
                               +s++sq s  ss    +G++++ +++++ +p+q +r+  + +
                     R13.2  40 NSYESQQSDSSSsvDESGSKTSSPTSMQQNPSQDGRKNRKKG 81 
                               345555554444433455555555555555555555544433 PP

>> ZK470.2b  CE05087	WBGene00022745	status:Confirmed	UniProt:Q4JFH7	protein_id:CCD69106.1
   #    score  bias  c-Evalue  i-Evalue hmmfrom  hmm to    alifrom  ali to    envfrom  env to     acc
 ---   ------ ----- --------- --------- ------- -------    ------- -------    ------- -------    ----
   1 ?    3.6   3.2     0.022       9.8    1529    1567 ..       8      43 ..       2      48 .. 0.83

  Alignments for each domain:
  == domain 1    score: 3.6 bits;  conditional E-value: 0.022
  nocte-PA_FBpp0071394-aln 1529 lqgaqakvnnqvnnfgldsstsaarPptvnawdkpftgs 1567
                                + ++q   nn   + +  sst+ a++pt+ ++++p  gs
                  ZK470.2b    8 MPQQQ---NNFAQTLSQSSSTASAPAPTSAPVTTPAPGS 43  
                                55666...78888899999****************9887 PP

>> C14C6.2  CE08157	WBGene00015756	status:Confirmed	UniProt:O44675	protein_id:CCD64459.1
   #    score  bias  c-Evalue  i-Evalue hmmfrom  hmm to    alifrom  ali to    envfrom  env to     acc
 ---   ------ ----- --------- --------- ------- -------    ------- -------    ------- -------    ----
   1 ?    3.6   4.0     0.021       9.4     101     132 ..      57      88 ..      52     123 .. 0.82

  Alignments for each domain:
  == domain 1    score: 3.6 bits;  conditional E-value: 0.021
  nocte-PA_FBpp0071394-aln 101 tsatttatttsdtttsnsSsaqsatgesptld 132
                               +sattt+ttt + +t++ Ss++++    p  +
                   C14C6.2  57 ISATTTTTTTTQAPTTTASSGSCQDKVNPKTG 88 
                               68899999999999999999999887555444 PP

>> Y71D11A.2a  CE24602	WBGene00004891	locus:smr-1	status:Confirmed	UniProt:Q95Y51	protein_id:CCD72050.1
   #    score  bias  c-Evalue  i-Evalue hmmfrom  hmm to    alifrom  ali to    envfrom  env to     acc
 ---   ------ ----- --------- --------- ------- -------    ------- -------    ------- -------    ----
   1 ?    3.5   3.7     0.023        11     146     231 ..     129     230 ..      99     236 .. 0.66

  Alignments for each domain:
  == domain 1    score: 3.5 bits;  conditional E-value: 0.023
  nocte-PA_FBpp0071394-aln 146 llqspysssahtksswsalmsrsgdagqgtsgsqedqdge...............saqygpgpslrpqteGSwiqGGsrssag.g 214
                               + +   +s++h k++w+a + r  +    ++++q+++d                 +a++ +g++   +t GS+  G s ss+g g
                Y71D11A.2a 129 TKSAAGPSTQHGKKEWQAEKERRRQKALKKQQKQKELDSIkdgekkswqkfntkaNAKGLKGLKKVSAT-GSSQDG-SASSSGgG 211
                               455566788888888888766655544444444544444467788888888888888888888887776.665554.55554404 PP

  nocte-PA_FBpp0071394-aln 215 geg.vslsgsgnq.gvqsp 231
                               ge  +++  s ++  ++ +
                Y71D11A.2a 212 GEKrGTIVSSRSSqFIFKA 230
                               4447555544444366655 PP

>> Y41D4B.14  CE29109	WBGene00021516	status:Confirmed	UniProt:Q95Y14	protein_id:CCD66715.1
   #    score  bias  c-Evalue  i-Evalue hmmfrom  hmm to    alifrom  ali to    envfrom  env to     acc
 ---   ------ ----- --------- --------- ------- -------    ------- -------    ------- -------    ----
   1 ?    3.9   1.2     0.017       7.9    1707    1730 ..      13      35 ..       1      87 [. 0.54

  Alignments for each domain:
  == domain 1    score: 3.9 bits;  conditional E-value: 0.017
  nocte-PA_FBpp0071394-aln 1707 tqqqqepiqmplsfskkkednadv 1730
                                  qqq+++q + s ++  +++++v
                 Y41D4B.14   13 SHQQQQENQQKCSENG-GNSSENV 35  
                                2233344444444444.3333333 PP

>> F49C5.11a  CE44954	WBGene00044163	status:Partially_confirmed	UniProt:D6R8X7	protein_id:CBL87053.1
   #    score  bias  c-Evalue  i-Evalue hmmfrom  hmm to    alifrom  ali to    envfrom  env to     acc
 ---   ------ ----- --------- --------- ------- -------    ------- -------    ------- -------    ----
   1 ?    3.5   0.0     0.023        10    1627    1700 ..      40     114 ..      26     127 .. 0.76

  Alignments for each domain:
  == domain 1    score: 3.5 bits;  conditional E-value: 0.023
  nocte-PA_FBpp0071394-aln 1627 kgvkdsstppvqtii.fentnyskatk....qkyqnhiktqqsrqekasdstddlnmkiasvkkvqesltvafssksge 1700
                                 g  + +t pv t    e+t++ +       ++yq+ + +++  q +++d t+d+     +++kv  +++     +s +
                 F49C5.11a   40 TGLTEATTEPVTTATeTESTTVAGDRAqlmkSRYQPMMEAKNLSQAIPTDPTEDG----CIQQKVVCQAPGGTLCESVT 114 
                                57788999999997625778887776688999***********************....67777666555555555555 PP

>> R05G6.1  CE07414	WBGene00019896	status:Partially_confirmed	UniProt:Q21760	protein_id:CCD71553.1
   #    score  bias  c-Evalue  i-Evalue hmmfrom  hmm to    alifrom  ali to    envfrom  env to     acc
 ---   ------ ----- --------- --------- ------- -------    ------- -------    ------- -------    ----
   1 ?    3.3   3.5     0.025        12     468    1471 ..      27      71 ..       7     105 .. 0.54

  Alignments for each domain:
  == domain 1    score: 3.3 bits;  conditional E-value: 0.025
  nocte-PA_FBpp0071394-aln  468 rrkqgeevAsAverarqrkeeeekrqmertkaAaakklqdlekklkekrEereraraeskdkvgakdsikaasttksnklsse 550 
                                rrk+   +   +e+  +r   e k+q e+++ Aa+k++++                                           
                   R05G6.1   27 RRKKHLTASTTAEKEAKRAKRESKKQKEKNQKAAEKSNNA------------------------------------------- 66  
                                3333344444444444444444455555555555554443........................................... PP

  nocte-PA_FBpp0071394-aln  551 qlfsdfrqidrerfasqkkneserererdrdqrelrdpesFsrhfqsnLppRfqkqqaersgsganrlspnternnsqglsfs 633 
                                                                                                                   
                   R05G6.1    - -----------------------------------------------------------------------------------    -
                                ................................................................................... PP

  nocte-PA_FBpp0071394-aln  634 qqydpgrwvqnhseyddrhgrdgrdkervvddnkdrekddniedrdrretrdsardrderdrddrDkkdkdnrskdkfkdesf 716 
                                                                                                                   
                   R05G6.1    - -----------------------------------------------------------------------------------    -
                                ................................................................................... PP

  nocte-PA_FBpp0071394-aln  717 ddrerdrdaergqsegseaeeerrklkkhdtdrdrdresssrdkgeesesdqelqrserpqrpdsRdsrasressgslreedd 799 
                                                                                                                   
                   R05G6.1    - -----------------------------------------------------------------------------------    -
                                ................................................................................... PP

  nocte-PA_FBpp0071394-aln  800 dkdesqkerdasswarvkeekdyeenkededlredirdrerekdrdrqlsgkvtkkkieaeelknekrgltqlkrkssdeakk 882 
                                                                                                                   
                   R05G6.1    - -----------------------------------------------------------------------------------    -
                                ................................................................................... PP

  nocte-PA_FBpp0071394-aln  883 eeakegsisedekkdssspganrdkeellikelgetstkawadavspntvekeeekkkdtmekqksnssseklaqeikklqsd 965 
                                                                                                                   
                   R05G6.1    - -----------------------------------------------------------------------------------    -
                                ................................................................................... PP

  nocte-PA_FBpp0071394-aln  966 nqeklpssdllkkksskddkrdknsrnrassggsrggrgrssraarnagsrgsragGprstgarpgssrsggygrtdsesskd 1048
                                                                                                                   
                   R05G6.1    - -----------------------------------------------------------------------------------    -
                                ................................................................................... PP

  nocte-PA_FBpp0071394-aln 1049 evesdsteftkeekkrvalkspkpsseksekeeknrnaassilgnsrdeakenekesqkeeqrdrqsensskssregvapsge 1131
                                                                                                                   
                   R05G6.1    - -----------------------------------------------------------------------------------    -
                                ................................................................................... PP

  nocte-PA_FBpp0071394-aln 1132 psRrgrggsfsergstittgvaaskrveGyGppeskspfssrrsidedrsskesaqdkStptpsekeksarkssqdestddki 1214
                                                                                                                   
                   R05G6.1    - -----------------------------------------------------------------------------------    -
                                ................................................................................... PP

  nocte-PA_FBpp0071394-aln 1215 sakqqaltaGitgraakennqssaleressakgNdesarkdssrskrrrsdsrrgrgkgkagskrsdsnvseassksedgked 1297
                                                                                                                   
                   R05G6.1    - -----------------------------------------------------------------------------------    -
                                ................................................................................... PP

  nocte-PA_FBpp0071394-aln 1298 vektsekseeraedkksgsksnknrsvgkknnssgnepplkqtsgasnGgsrsqsslnrqpissqsssggkkdttvnssdelk 1380
                                                                                                                   
                   R05G6.1    - -----------------------------------------------------------------------------------    -
                                ................................................................................... PP

  nocte-PA_FBpp0071394-aln 1381 lndpnlvnqalndindknkskekpiedsankvdeksdddgfqeVrskknvkesskaekekeetkpakrdkdkdrgeRdrsksk 1463
                                                                                                                   
                   R05G6.1    - -----------------------------------------------------------------------------------    -
                                ................................................................................... PP

  nocte-PA_FBpp0071394-aln 1464 tngpqsnq 1471
                                   p + +
                   R05G6.1   67 ---PDGMT 71  
                                ...33333 PP

>> C28H8.1  CE01820	WBGene00016192	status:Confirmed	UniProt:Q09242	protein_id:CCD65961.1
   #    score  bias  c-Evalue  i-Evalue hmmfrom  hmm to    alifrom  ali to    envfrom  env to     acc
 ---   ------ ----- --------- --------- ------- -------    ------- -------    ------- -------    ----
   1 ?    3.6   3.0     0.022       9.8     846     954 ..      36     140 ..       2     145 .. 0.56

  Alignments for each domain:
  == domain 1    score: 3.6 bits;  conditional E-value: 0.022
  nocte-PA_FBpp0071394-aln 846 rqlsgkvtkkkieaeelknekrgltqlkrkssdeakkeeakegsisedekkdssspganrdkeellikelgetstkawadavspn 930
                               + +  k t  +i +     +++ ++  k k++ e+  e+++++s+++++     s  + ++ +++ i+e+ + st++  d  s+ 
                   C28H8.1  36 KLVLIKDTNIRIYKWVPVSAQNIMAPPKIKEVKEVDEESNQVPSAENSQ----DSTSVTQPPPQFDINEDSNFSTGDHFDSDSNQ 116
                               5555555555555555555555555555566655555555555555555....44455566666667777777777777777777 PP

  nocte-PA_FBpp0071394-aln 931 tvekeeekkkdtmekqksnsssek 954
                               t+e+++ ++++t+   +s+ ++++
                   C28H8.1 117 TFEPQNYQGGATGSTDFSSMRDAE 140
                               777777777777766666666655 PP

>> Y50E8A.10  CE22317	WBGene00013053	status:Partially_confirmed	UniProt:Q9NAE8	protein_id:CAB55058.1
   #    score  bias  c-Evalue  i-Evalue hmmfrom  hmm to    alifrom  ali to    envfrom  env to     acc
 ---   ------ ----- --------- --------- ------- -------    ------- -------    ------- -------    ----
   1 ?    3.5   9.7     0.022        10    1054    1127 ..      59     131 ..      33     189 .. 0.53

  Alignments for each domain:
  == domain 1    score: 3.5 bits;  conditional E-value: 0.022
  nocte-PA_FBpp0071394-aln 1054 steftkeekkrvalkspkpsseksekeeknrnaassilg...nsrdeakenekesqkeeqrdrqsensskssregva 1127
                                 t  +keekk+ +  s k+s+   +k++k ++a+ss++     s++++ +  ++  k+e r+r+++   + +r+g+a
                 Y50E8A.10   59 RTALDKEEKKKRSKDSSKKSN---KKNKKKKSADSSMKIskkSSKSKKSKKSEKGKKPEARGRDEGE-NSTQRSGAA 131 
                                344445555533333333333...2333333333333331112222222222222334444444433.333333333 PP


Internal pipeline statistics summary:
-------------------------------------
Query model(s):                            1  (2427 nodes)
Target sequences:                      25547  (11210993 residues)
Passed MSV filter:                     25547  (1); expected 25547.0 (1)
Passed bias filter:                    25547  (1); expected 25547.0 (1)
Passed Vit filter:                     25547  (1); expected 25547.0 (1)
Passed Fwd filter:                     25547  (1); expected 25547.0 (1)
Initial search space (Z):              25547  [actual number of targets]
Domain search space  (domZ):              56  [number of targets reported over threshold]
# CPU time: 89.49u 595.57s 00:11:25.06 Elapsed: 00:03:06.93
# Mc/sec: 145.56
//
