# Supplementary material for: Potential Conservation of Circadian Clock Proteins in the phylum Nematoda as Revealed by Bioinformatic Searches
Source: PLoS One. 2014 Nov 14;9(11):e112871. doi: 10.1371/journal.pone.0112871 (PMC4232591; doi:10.1371/journal.pone.0112871)
Supplement: File S1 — HMM profiles used in this work and HMMsearch results. (ZIP) [file pone.0112871.s007.zip › HMMs-CE/Artropodos/nmo-PA(nemo)_FBpp0076471-aln.res]

# hmmsearch :: search profile(s) against a sequence database
# HMMER 3.0 (March 2010); http://hmmer.org/
# Copyright (C) 2010 Howard Hughes Medical Institute.
# Freely distributed under the GNU General Public License (GPLv3).
# - - - - - - - - - - - - - - - - - - - - - - - - - - - - - - - - - - - -
# query HMM file:                  nmo-PA(nemo)_FBpp0076471-aln.hmm
# target sequence database:        ../../../ProteomasGus/wormpep229
# Max sensitivity mode:            on [all heuristic filters off]
# - - - - - - - - - - - - - - - - - - - - - - - - - - - - - - - - - - - -

Query:       nmo-PA(nemo)_FBpp0076471-aln  [M=411]
Scores for complete sequences (score includes all domains):
   --- full sequence ---   --- best 1 domain ---    -#dom-
    E-value  score  bias    E-value  score  bias    exp  N  Sequence    Description
    ------- ------ -----    ------- ------ -----   ---- --  --------    -----------
   1.5e-182  607.6   0.0   1.9e-182  607.2   0.0    1.0  1  W06F12.1e   CE37161	WBGene00003048	locus:lit-1	status:Confir
   1.6e-182  607.5   0.0     2e-182  607.2   0.0    1.0  1  W06F12.1b   CE29477	WBGene00003048	locus:lit-1	status:Confir
   2.9e-182  606.6   0.0   3.7e-182  606.3   0.0    1.0  1  W06F12.1c   CE29478	WBGene00003048	locus:lit-1	status:Confir
   3.2e-182  606.5   0.0   4.8e-182  605.9   0.0    1.2  1  W06F12.1d   CE37160	WBGene00003048	locus:lit-1	status:Confir
   3.8e-182  606.2   0.0   5.6e-182  605.7   0.0    1.2  1  W06F12.1a   CE29476	WBGene00003048	locus:lit-1	serine\/threo
   3.9e-124  415.1   0.7   2.3e-123  412.6   0.5    1.8  1  B0218.3     CE06686	WBGene00004055	locus:pmk-1	ser\/thr kina
     1e-115  387.5   0.0   3.4e-115  385.7   0.0    1.6  2  F42G8.3b    CE34862	WBGene00004056	locus:pmk-2	status:Partia
   1.8e-110  370.1   0.0   1.6e-108  363.7   0.0    2.4  1  F42G8.3a    CE31695	WBGene00004056	locus:pmk-2	protein kinas
   1.1e-103  347.7   0.0   1.5e-103  347.4   0.0    1.2  1  F43C1.2a    CE01583	WBGene00003401	locus:mpk-1	serine\/threo
   1.6e-103  347.3   0.0   2.1e-103  346.8   0.0    1.2  1  F43C1.2b    CE24971	WBGene00003401	locus:mpk-1	serine\/threo
    3.8e-94  316.4   0.2    1.3e-93  314.6   0.0    1.7  1  B0478.1b    CE30123	WBGene00002178	locus:jnk-1	status:Confir
    5.5e-94  315.8   0.1    1.7e-93  314.3   0.0    1.7  1  B0478.1a    CE27574	WBGene00002178	locus:jnk-1	MAP kinase	st
    6.2e-92  309.1   0.0    8.1e-92  308.7   0.0    1.1  1  C04G6.1b    CE32111	WBGene00003402	locus:mpk-2	status:Confir
    1.7e-91  307.7   0.0    2.3e-91  307.2   0.0    1.1  1  C04G6.1a    CE31290	WBGene00003402	locus:mpk-2	Ser\/Thr prot
    2.4e-91  307.1   0.0    3.3e-91  306.7   0.0    1.1  1  C04G6.1c    CE36972	WBGene00003402	locus:mpk-2	status:Confir
    4.1e-83  280.0   0.0    7.5e-83  279.2   0.0    1.3  1  F42G8.4     CE29318	WBGene00004057	locus:pmk-3	protein kinas
    1.1e-82  278.6   0.0    1.5e-82  278.2   0.0    1.1  1  F09C12.2    CE32359	WBGene00017277	Ser\/Thr protein kinase	s
    1.3e-81  275.1   1.5    2.2e-81  274.4   0.7    1.5  1  T07A9.3     CE29466	WBGene00002187	locus:kgb-1	protein kinas
    3.5e-79  267.1   0.1    4.4e-79  266.8   0.1    1.1  1  C05D10.2c   CE30422	WBGene00015478	status:Confirmed	UniProt:
    7.3e-79  266.0   0.1    9.8e-79  265.6   0.1    1.1  1  C05D10.2a   CE29020	WBGene00015478	status:Confirmed	UniProt:
      2e-72  244.8   1.4    3.3e-72  244.1   1.0    1.3  1  ZC416.4     CE34622	WBGene00002188	locus:kgb-2	protein kinas
      2e-70  238.2   0.3    2.9e-70  237.7   0.2    1.1  1  W06B3.2d    CE38984	WBGene00004859	locus:sma-5	status:Partia
    2.1e-70  238.2   0.2    2.8e-70  237.8   0.1    1.1  1  W06B3.2b    CE31630	WBGene00004859	locus:sma-5	status:Partia
    2.2e-70  238.1   0.2      3e-70  237.7   0.1    1.1  1  W06B3.2a    CE31629	WBGene00004859	locus:sma-5	serine\/threo
    2.4e-70  238.0   0.2    3.2e-70  237.6   0.1    1.1  1  W06B3.2c    CE39526	WBGene00004859	locus:sma-5	status:Partia
    2.1e-64  218.4   0.0      3e-64  217.9   0.0    1.1  1  B0285.1a    CE31401	WBGene00007135	locus:cdtl-7	serine\/thre
    2.1e-64  218.4   0.0    3.1e-64  217.9   0.0    1.1  1  B0285.1c    CE44020	WBGene00007135	locus:cdtl-7	status:Parti
    2.2e-64  218.4   0.0    3.1e-64  217.9   0.0    1.1  1  B0285.1b    CE44061	WBGene00007135	locus:cdtl-7	status:Parti
    2.5e-61  208.3   0.0    2.9e-61  208.0   0.0    1.0  1  Y39G10AL.3  CE30320	WBGene00000408	locus:cdk-7	status:Confir
    1.5e-57  195.8   0.0      2e-57  195.4   0.0    1.0  1  K03E5.3     CE36652	WBGene00019362	locus:cdk-2	protein kinas
    8.6e-57  193.3   0.0    1.1e-56  192.9   0.0    1.1  1  M04C9.5a    CE40815	WBGene00001121	locus:dyf-5	serine\/threo
    9.5e-57  193.2   0.0    1.3e-56  192.8   0.0    1.1  1  M04C9.5b    CE46107	WBGene00001121	locus:dyf-5	status:Confir
    1.6e-56  192.4   0.0    2.1e-56  192.0   0.0    1.0  1  T05G5.3     CE00315	WBGene00000405	locus:cdk-1	serine\/threo
    1.8e-54  185.7   0.4    2.3e-54  185.3   0.2    1.0  1  F18H3.5a    CE18608	WBGene00000406	locus:cdk-4	serine\/threo
    2.3e-54  185.3   0.0    3.3e-54  184.8   0.0    1.1  1  ZC123.4a    CE40321	WBGene00022519	protein kinase	status:Con
    1.3e-53  182.8   0.0    1.9e-53  182.3   0.0    1.1  1  C07G1.3a    CE06779	WBGene00003961	locus:pct-1	ser\/thr prot
    1.8e-53  182.4   0.0    2.7e-53  181.8   0.0    1.1  1  C07G1.3c    CE32571	WBGene00003961	locus:pct-1	status:Confir
      2e-53  182.3   0.0      3e-53  181.7   0.0    1.2  1  C07G1.3b    CE29073	WBGene00003961	locus:pct-1	status:Confir
    2.5e-52  178.6   0.0    3.4e-52  178.2   0.0    1.0  1  Y42A5A.4c   CE45413	WBGene00012779	status:Partially_confirme
    2.7e-52  178.5   0.0    3.6e-52  178.1   0.0    1.1  1  F18H3.5b    CE28918	WBGene00000406	locus:cdk-4	serine\/threo
    2.8e-52  178.5   0.1    4.2e-52  177.9   0.1    1.2  1  Y51B9A.9    CE19219	WBGene00013091	serine\/threonine kinase	
    4.5e-52  177.8   0.0    6.2e-52  177.3   0.0    1.1  1  Y42A5A.4b   CE45389	WBGene00012779	status:Partially_confirme
    5.7e-52  177.5   0.0    7.1e-52  177.1   0.0    1.0  1  H01G02.2    CE35567	WBGene00010349	locus:dyf-18	serine\/thre
    1.1e-51  176.5   0.8    2.3e-25   89.8   0.0    3.1  3  T01H8.1b    CE34494	WBGene00011352	locus:rskn-1	Protein kina
    1.5e-51  176.0   1.0    2.7e-25   89.6   0.0    3.1  3  T01H8.1c    CE34495	WBGene00011352	locus:rskn-1	status:Parti
    2.1e-51  175.6   0.0    2.7e-51  175.2   0.0    1.0  1  Y18D10A.5   CE21401	WBGene00001746	locus:gsk-3	Eukaryotic pr
    2.2e-51  175.5   1.0    3.1e-25   89.4   0.0    3.1  3  T01H8.1a    CE34493	WBGene00011352	locus:rskn-1	Protein kina
    2.4e-51  175.4   1.0    3.3e-25   89.3   0.0    3.1  3  T01H8.1e    CE41000	WBGene00011352	locus:rskn-1	status:Confi
    2.5e-51  175.3   0.0    3.1e-51  175.0   0.0    1.0  1  Y42A5A.4a   CE20258	WBGene00012779	Eukaryotic protein kinase
    5.9e-51  174.1   0.0    9.5e-51  173.4   0.0    1.3  1  ZC123.4c    CE37593	WBGene00022519	status:Partially_confirme
    8.3e-51  173.6   0.0    1.8e-50  172.5   0.0    1.5  1  B0495.2     CE01761	WBGene00015203	CDC2	status:Partially_con
    9.9e-51  173.4   0.0    1.4e-50  172.9   0.0    1.2  1  ZC504.3     CE40176	WBGene00013917	serine\/threonine kinase 
    1.1e-50  173.3   0.0    2.1e-50  172.3   0.0    1.3  1  C49C3.10a   CE23605	WBGene00008200	serine\/threonine kinase 
    3.1e-49  168.4   0.0    4.4e-49  167.9   0.0    1.1  1  T27E9.3     CE21213	WBGene00000407	locus:cdk-5	serine\/threo
    3.7e-49  168.2   0.0    6.7e-49  167.3   0.0    1.3  1  C49C3.10b   CE44547	WBGene00008200	status:Confirmed	UniProt:
    1.2e-48  166.6   0.1    1.5e-48  166.2   0.1    1.1  1  C44H4.6     CE08727	WBGene00008095	glycogen synthase kinase 
    1.9e-48  165.9   0.0    6.5e-28   98.2   0.0    3.3  2  DC2.7a      CE44458	WBGene00017083	locus:kin-33	protein kina
    2.6e-47  162.1   0.0    1.2e-44  153.3   0.0    2.0  2  H25P06.2a   CE37838	WBGene00000410	locus:cdk-9	serine\/threo
    3.3e-47  161.8   0.0    1.5e-44  153.0   0.0    2.1  2  H25P06.2b   CE37839	WBGene00000410	locus:cdk-9	serine\/threo
    1.1e-46  160.0   0.3    2.7e-25   89.6   0.0    2.1  2  T01H8.1d    CE38217	WBGene00011352	locus:rskn-1	status:Confi
    3.9e-45  154.9   0.0    6.2e-45  154.3   0.0    1.3  1  ZC123.4b    CE40322	WBGene00022519	status:Partially_confirme
    3.8e-44  151.7   0.0    4.7e-44  151.4   0.0    1.1  1  F21F3.2     CE09532	WBGene00017672	ser\/thr-protein kinase	s
      4e-41  141.7   0.1    2.9e-35  122.4   0.0    2.1  2  Y106G6E.1   CE20405	WBGene00013705	Helix-loop-helix DNA-bind
    4.6e-41  141.5   0.0    4.6e-41  141.5   0.0    1.4  1  F39H11.3    CE32409	WBGene00000409	locus:cdk-8	serine\/threo
    6.7e-41  141.0   0.1    8.7e-41  140.6   0.1    1.0  1  B0205.7     CE17321	WBGene00002191	locus:kin-3	casein kinase
    1.2e-38  133.6   0.4    2.3e-21   76.6   0.1    3.1  3  C54G4.1a    CE32338	WBGene00008311	locus:rskn-2	Protein kina
    2.1e-38  132.8   0.0    1.3e-36  126.8   0.0    2.0  1  C36B1.10    CE05377	WBGene00007977	locus:gska-3	serine\/thre
    2.9e-37  129.0   0.0    3.8e-37  128.6   0.0    1.1  1  Y106G6D.4   CE36225	WBGene00013701	serine\/threonine kinase	
      5e-37  128.2   0.0    2.2e-33  116.2   0.1    2.1  2  F49E11.1d   CE39735	WBGene00003150	locus:mbk-2	status:Confir
    6.1e-37  127.9   0.0    2.5e-33  116.0   0.1    2.1  2  F49E11.1e   CE39938	WBGene00003150	locus:mbk-2	status:Confir
    6.5e-37  127.9   0.0    2.6e-33  116.0   0.1    2.1  2  F49E11.1a   CE05897	WBGene00003150	locus:mbk-2	serine\/threo
    2.9e-36  125.7   0.0    7.1e-33  114.6   0.1    2.1  2  F49E11.1c   CE23751	WBGene00003150	locus:mbk-2	status:Confir
    3.2e-36  125.6   0.0    7.4e-33  114.5   0.1    2.1  2  F49E11.1b   CE19878	WBGene00003150	locus:mbk-2	serine\/threo
    1.5e-35  123.4   0.0    1.9e-35  123.1   0.0    1.0  1  R03D7.5     CE35899	WBGene00010991	serine\/threonine kinase	
    4.7e-34  118.5   0.6    2.1e-30  106.4   0.2    2.2  2  F22D6.5a    CE05686	WBGene00004186	locus:prpf-4	serine\/thre
    7.6e-33  114.5   0.0    1.1e-31  110.6   0.0    2.0  2  C36B7.2     CE04173	WBGene00016465	CDC2\/CDC28 subfamily of 
    7.5e-31  107.9   0.5    2.6e-26   92.9   0.0    2.1  2  T01C8.1a    CE31222	WBGene00020142	locus:aak-2	ser\/thr-prot
    7.6e-31  107.9   0.5    2.5e-26   93.0   0.0    2.1  2  T01C8.1b    CE31223	WBGene00020142	locus:aak-2	status:Confir
    8.1e-31  107.8   0.0    1.3e-30  107.1   0.0    1.3  1  Y43D4A.6    CE21879	WBGene00012792	status:Partially_confirme
    8.6e-31  107.7   0.7    2.6e-26   92.9   0.1    2.1  2  T01C8.1c    CE07458	WBGene00020142	locus:aak-2	status:Confir
    1.2e-30  107.3   0.4      2e-30  106.5   0.3    1.3  1  F22D6.5b    CE45514	WBGene00004186	locus:prpf-4	status:Parti
    2.5e-30  106.2   0.4    9.4e-30  104.3   0.3    1.7  1  ZK524.4     CE18454	WBGene00013994	serine\/threonine kinase	
    3.4e-30  105.7   0.0    7.8e-28   98.0   0.0    2.0  2  M03C11.1    CE03492	WBGene00010838	cAMP-dependant protein ki
    4.2e-30  105.4   0.0    1.7e-29  103.4   0.0    1.7  1  C36B7.1     CE04172	WBGene00016464	CDC2\/CDC28 subfamily of 
    5.5e-30  105.0   0.0    2.3e-29  103.0   0.0    1.6  1  T25E12.4d   CE46242	WBGene00012019	locus:dkf-2	status:Partia
    5.8e-30  105.0   0.0    2.3e-29  103.0   0.0    1.7  1  T25E12.4c   CE42507	WBGene00012019	locus:dkf-2	status:Partia
    8.9e-30  104.4   0.0    1.2e-26   94.0   0.0    2.1  2  W09C5.5     CE20167	WBGene00012352	locus:dkf-1	Phorbol ester
    9.2e-30  104.3   0.0    3.9e-29  102.2   0.0    1.6  1  T25E12.4a   CE42484	WBGene00012019	locus:dkf-2	Phorbol ester
    7.4e-29  101.3   0.0    3.4e-28   99.1   0.0    1.8  1  DC2.7c      CE46760	WBGene00017083	locus:kin-33	status:Parti
    3.5e-28   99.1   0.1    1.5e-25   90.4   0.0    2.0  2  K07C11.2    CE21025	WBGene00000098	locus:air-1	protein kinas
      4e-28   98.9   8.6    1.8e-27   96.7   0.0    2.8  2  T04C10.1    CE33442	WBGene00003149	locus:mbk-1	serine\/threo
    1.1e-27   97.4   0.0    4.6e-25   88.8   0.0    2.1  2  F20B6.8c    CE30962	WBGene00001994	locus:hpk-1	status:Partia
    1.3e-27   97.2   0.0      5e-24   85.4   0.0    2.1  2  K07A9.2     CE25046	WBGene00000553	locus:cmk-1	ser\/thr prot
    1.4e-27   97.1   0.2      2e-27   96.6   0.1    1.1  1  T07F12.4    CE28650	WBGene00020324	Serine\/Threonine protein
    1.5e-27   97.1   0.0    5.4e-25   88.6   0.0    2.1  2  F20B6.8a    CE04430	WBGene00001994	locus:hpk-1	serine\/threo
    1.5e-27   97.0   0.2    2.2e-24   86.6   0.0    2.1  2  Y38F1A.10b  CE35656	WBGene00003144	locus:max-2	status:Partia
    1.6e-27   96.9   0.0    5.8e-25   88.5   0.0    2.2  2  F20B6.8b    CE30961	WBGene00001994	locus:hpk-1	status:Partia
    1.9e-27   96.7   0.0    9.2e-27   94.4   0.0    1.8  1  Y60A3A.12   CE27297	WBGene00000499	locus:chk-2	status:Confir
    1.9e-27   96.7   0.0    1.5e-22   80.5   0.0    2.0  2  K11E8.1k    CE28060	WBGene00006779	locus:unc-43	Ca2+\/calmod
    1.9e-27   96.7   0.0    1.5e-22   80.5   0.0    2.0  2  K11E8.1l    CE28061	WBGene00006779	locus:unc-43	Ca2+\/calmod
      2e-27   96.6   0.0    2.7e-27   96.2   0.0    1.1  1  F52B5.2     CE24993	WBGene00009921	serine\/threonine kinase 
    2.2e-27   96.4   0.2      4e-27   95.6   0.1    1.4  1  T08D2.7     CE28251	WBGene00011612	Forkhead-associated (FHA)
    3.1e-27   96.0   0.0      3e-26   92.8   0.0    2.0  2  T17E9.1b    CE32936	WBGene00002201	locus:kin-18	status:Confi
    3.5e-27   95.8   0.0    2.6e-22   79.7   0.0    2.0  2  K11E8.1i    CE28059	WBGene00006779	locus:unc-43	calcium\/cal
    3.7e-27   95.7   0.0    1.1e-26   94.2   0.0    1.6  1  H39E23.1e   CE44733	WBGene00003916	locus:par-1	status:Partia
    3.8e-27   95.7   0.7    4.9e-24   85.5   0.0    2.5  2  Y38F1A.10a  CE40478	WBGene00003144	locus:max-2	Eukaryotic pr
    4.2e-27   95.5   0.0    1.2e-26   94.0   0.0    1.6  1  H39E23.1f   CE45159	WBGene00003916	locus:par-1	status:Partia
    4.3e-27   95.5   0.0    1.2e-26   94.0   0.0    1.6  1  H39E23.1b   CE27768	WBGene00003916	locus:par-1	status:Partia
    4.5e-27   95.4   0.0    1.7e-25   90.2   0.0    2.1  1  Y111B2A.1   CE34107	WBGene00013727	status:Confirmed	UniProt:
    4.9e-27   95.3   0.0    1.5e-26   93.7   0.0    1.6  1  H39E23.1c   CE40085	WBGene00003916	locus:par-1	status:Partia
    4.9e-27   95.3   0.7    5.7e-24   85.2   0.0    2.6  2  Y38F1A.10c  CE42477	WBGene00003144	locus:max-2	status:Partia
    4.9e-27   95.3   0.0    1.2e-26   94.1   0.0    1.6  1  H39E23.1a   CE23838	WBGene00003916	locus:par-1	serine\/threo
      5e-27   95.3   0.0    1.2e-26   94.0   0.0    1.6  1  H39E23.1j   CE46555	WBGene00003916	locus:par-1	status:Partia
    5.7e-27   95.1   0.0    1.6e-26   93.7   0.0    1.6  1  H39E23.1d   CE44808	WBGene00003916	locus:par-1	status:Partia
    5.9e-27   95.1   0.0    2.3e-22   79.9   0.0    2.1  2  K11E8.1r    CE45912	WBGene00006779	locus:unc-43	status:Parti
    6.4e-27   94.9   0.2    1.3e-23   84.1   0.0    2.0  2  Y38F1A.10d  CE46596	WBGene00003144	locus:max-2	status:Partia
    9.3e-27   94.4   0.0    2.2e-24   86.6   0.0    2.2  2  F15A2.6b    CE40646	WBGene00004719	locus:sad-1	status:Partia
    1.1e-26   94.1   0.0    5.9e-22   78.6   0.0    2.1  2  K11E8.1d    CE28054	WBGene00006779	locus:unc-43	Ca2+\/calmod
    1.2e-26   94.1   0.0    2.6e-24   86.4   0.0    2.2  2  F15A2.6a    CE28218	WBGene00004719	locus:sad-1	serine\/threo
    1.4e-26   93.8   0.0    4.1e-26   92.3   0.0    1.6  1  H39E23.1g   CE45263	WBGene00003916	locus:par-1	status:Partia
    1.4e-26   93.8   0.0      7e-22   78.3   0.0    2.1  2  K11E8.1f    CE28056	WBGene00006779	locus:unc-43	Ca2+\/calmod
    1.4e-26   93.8   0.0      7e-22   78.3   0.0    2.1  2  K11E8.1g    CE28057	WBGene00006779	locus:unc-43	Ca2+\/calmod
    1.5e-26   93.8   0.0    7.1e-22   78.3   0.0    2.1  2  K11E8.1e    CE28055	WBGene00006779	locus:unc-43	Ca2+\/calmod
    1.8e-26   93.4   0.0    8.2e-22   78.1   0.0    2.1  2  K11E8.1h    CE28058	WBGene00006779	locus:unc-43	Ca2+\/calmod
    4.6e-26   92.1   0.0    2.8e-25   89.5   0.0    2.1  1  T17E9.1a    CE01405	WBGene00002201	locus:kin-18	status:Confi
    8.4e-26   91.3   0.0    1.5e-25   90.4   0.0    1.4  1  C09B8.7c    CE33559	WBGene00003911	locus:pak-1	status:Confir
      1e-25   91.0   0.0    1.9e-25   90.1   0.0    1.4  1  C09B8.7b    CE06792	WBGene00003911	locus:pak-1	status:Confir
      1e-25   90.9   0.0    1.9e-25   90.1   0.0    1.4  1  C09B8.7a    CE27670	WBGene00003911	locus:pak-1	Serine\/threo
    1.1e-25   90.9   0.8      1e-24   87.7   0.6    2.1  1  E02H4.3b    CE31463	WBGene00006517	locus:tag-172	status:Part
    1.2e-25   90.7   0.0    2.4e-25   89.8   0.0    1.4  1  F55G1.8     CE07285	WBGene00004044	locus:plk-3	protein kinas
    1.3e-25   90.6   0.0    1.6e-25   90.3   0.0    1.1  1  F32D8.1     CE41398	WBGene00009326	calcium\/calmodulin depen
    2.2e-25   89.9   0.0    2.5e-24   86.4   0.0    2.0  2  C14B9.4a    CE26649	WBGene00004042	locus:plk-1	Protein kinas
    2.5e-25   89.7   0.0    2.9e-24   86.2   0.0    1.9  2  B0207.4     CE24761	WBGene00000099	locus:air-2	protein kinas
    4.9e-25   88.7   0.0      1e-24   87.6   0.0    1.5  1  T19A5.2b    CE28674	WBGene00001526	locus:gck-1	status:Partia
    6.2e-25   88.4   0.0    1.3e-24   87.3   0.0    1.5  1  T19A5.2a    CE07510	WBGene00001526	locus:gck-1	serine\/threo
    6.4e-25   88.3   0.0    5.2e-22   78.8   0.0    2.1  2  PAR2.3a     CE39167	WBGene00019801	locus:aak-1	Protein kinas
      7e-25   88.2   0.0    1.5e-24   87.1   0.0    1.5  1  T19A5.2d    CE37048	WBGene00001526	locus:gck-1	status:Partia
    1.2e-24   87.5   0.7    7.1e-24   84.9   0.5    2.0  1  E02H4.3a    CE31462	WBGene00006517	locus:tag-172	serine\/thr
    1.3e-24   87.3   0.0    2.8e-24   86.3   0.0    1.5  1  T19A5.2c    CE30181	WBGene00001526	locus:gck-1	status:Partia
    1.6e-24   87.0   0.1    7.3e-22   78.3   0.0    2.2  2  W03G1.6b    CE40474	WBGene00021012	locus:pig-1	status:Partia
    1.6e-24   87.0   0.1    7.6e-22   78.2   0.0    2.2  2  W03G1.6a    CE40473	WBGene00021012	locus:pig-1	protein kinas
    2.2e-24   86.6   0.8    1.5e-23   83.8   0.0    2.4  1  Y60A3A.1    CE24516	WBGene00006786	locus:unc-51	serine\/thre
    2.2e-24   86.6   0.0    3.5e-24   85.9   0.0    1.3  1  Y71F9B.7    CE22877	WBGene00004043	locus:plk-2	status:Confir
    2.7e-24   86.3   0.0    7.7e-24   84.8   0.0    1.6  1  R02C2.1     CE33150	WBGene00019814	protein kinase	status:Con
    3.2e-24   86.1   0.0    2.4e-23   83.2   0.0    1.9  2  Y39G10AR.3  CE37063	WBGene00021461	locus:nekl-1	status:Parti
    3.9e-24   85.8   0.0      4e-23   82.4   0.0    2.0  2  C14B9.4b    CE30602	WBGene00004042	locus:plk-1	status:Confir
    4.4e-24   85.6   0.0    6.2e-24   85.1   0.0    1.1  1  R02C2.2     CE39025	WBGene00019815	locus:kin-34	protein kina
    4.7e-24   85.5   0.0    1.4e-21   77.3   0.0    2.4  2  W06H8.8e    CE36725	WBGene00006436	locus:ttn-1	status:Partia
    4.8e-24   85.5   0.0    1.4e-21   77.3   0.0    2.4  2  W06H8.8g    CE36727	WBGene00006436	locus:ttn-1	status:Partia
    5.3e-24   85.3   0.0    1.4e-21   77.3   0.0    2.4  2  W06H8.8f    CE36726	WBGene00006436	locus:ttn-1	status:Partia
    1.1e-23   84.3   0.0    1.5e-23   83.8   0.0    1.1  1  ZK909.2g    CE31759	WBGene00002189	locus:kin-1	status:Confir
    1.2e-23   84.2   0.0    1.7e-23   83.6   0.0    1.2  1  ZK909.2m    CE31765	WBGene00002189	locus:kin-1	status:Confir
    1.2e-23   84.1   0.0    1.8e-23   83.6   0.0    1.2  1  ZK909.2i    CE31761	WBGene00002189	locus:kin-1	status:Confir
    1.3e-23   84.1   0.0    2.2e-23   83.3   0.0    1.3  1  Y39H10A.7a  CE26076	WBGene00000498	locus:chk-1	status:Confir
    1.3e-23   84.0   0.0    1.9e-23   83.5   0.0    1.1  1  ZK909.2a    CE15473	WBGene00002189	locus:kin-1	Protein kinas
    1.3e-23   84.0   0.0      2e-23   83.4   0.0    1.2  1  ZK909.2d    CE31756	WBGene00002189	locus:kin-1	status:Confir
    1.5e-23   83.9   0.0    2.1e-23   83.3   0.0    1.1  1  ZK909.2f    CE31758	WBGene00002189	locus:kin-1	status:Confir
    1.5e-23   83.9   0.0    2.1e-23   83.3   0.0    1.2  1  ZK909.2b    CE15475	WBGene00002189	locus:kin-1	cAMP-dependan
    1.5e-23   83.8   0.0    2.2e-23   83.3   0.0    1.1  1  ZK909.2h    CE31760	WBGene00002189	locus:kin-1	status:Confir
    1.6e-23   83.7   0.0    2.4e-23   83.2   0.0    1.2  1  ZK909.2k    CE31763	WBGene00002189	locus:kin-1	status:Confir
    1.7e-23   83.7   0.0    2.5e-23   83.1   0.0    1.1  1  ZK909.2j    CE31762	WBGene00002189	locus:kin-1	status:Confir
    1.9e-23   83.5   0.0    2.8e-23   83.0   0.0    1.1  1  ZK909.2l    CE31764	WBGene00002189	locus:kin-1	status:Confir
      2e-23   83.4   0.0    3.1e-23   82.8   0.0    1.2  1  ZK909.2e    CE31757	WBGene00002189	locus:kin-1	status:Confir
    2.3e-23   83.2   0.0    4.2e-23   82.4   0.0    1.4  1  Y59A8B.14b  CE46046	WBGene00003919	locus:par-4	status:Confir
    2.9e-23   82.9   0.0    4.9e-23   82.2   0.0    1.3  1  F19C6.1     CE01554	WBGene00001708	locus:grk-1	G protein-cou
    2.9e-23   82.9   0.0      4e-23   82.5   0.0    1.1  1  R02C2.6     CE33152	WBGene00019817	status:Partially_confirme
    3.4e-23   82.7   0.0      3e-22   79.6   0.0    1.9  2  W02B12.12a  CE21239	WBGene00012207	serine\/threonine kinase	
    3.7e-23   82.6   0.0      3e-22   79.5   0.0    1.9  2  W02B12.12b  CE37051	WBGene00012207	status:Partially_confirme
      4e-23   82.4   0.0    5.5e-23   82.0   0.0    1.1  1  F55A8.2f    CE37242	WBGene00001173	locus:pkg-1	status:Confir
    4.3e-23   82.3   0.0    8.2e-23   81.4   0.0    1.4  1  Y59A8B.14a  CE27410	WBGene00003919	locus:par-4	serine-threon
    5.7e-23   81.9   0.0    1.2e-22   80.9   0.0    1.4  1  Y59A8B.14c  CE46081	WBGene00003919	locus:par-4	status:Confir
      6e-23   81.9   0.0    3.1e-10   40.0   0.2    2.2  2  B0464.5b    CE20457	WBGene00004980	locus:spk-1	Eukaryotic pr
    7.2e-23   81.6   0.0      9e-23   81.3   0.0    1.1  1  Y38H8A.4    CE18366	WBGene00012638	serine\/threonine kinase	
    8.2e-23   81.4   0.0    1.1e-22   81.0   0.0    1.2  1  C27D6.11    CE38691	WBGene00044388	status:Partially_confirme
    8.3e-23   81.4   0.0    1.1e-22   81.0   0.0    1.1  1  W10G6.2a    CE39527	WBGene00004789	locus:sgk-1	Protein kinas
    8.3e-23   81.4   0.0    3.8e-10   39.7   0.2    2.2  2  B0464.5c    CE36373	WBGene00004980	locus:spk-1	Eukaryotic pr
    8.6e-23   81.3   0.0    1.2e-22   80.9   0.0    1.1  1  W10G6.2b    CE39528	WBGene00004789	locus:sgk-1	status:Confir
    9.4e-23   81.2   0.0    1.9e-22   80.2   0.0    1.4  1  F46G11.3    CE04586	WBGene00018516	locus:tag-257	serine\/thr
    9.4e-23   81.2   0.0    1.3e-22   80.8   0.0    1.1  1  F19H6.1     CE31484	WBGene00008956	locus:nekl-3	serine\/thre
    9.7e-23   81.2   0.0    1.5e-22   80.5   0.0    1.2  1  F55A8.2b    CE19898	WBGene00001173	locus:pkg-1	cyclic-GMP-de
    9.8e-23   81.1   0.0    1.5e-22   80.5   0.0    1.2  1  F55A8.2e    CE37241	WBGene00001173	locus:pkg-1	status:Confir
      1e-22   81.1   0.0    1.6e-22   80.5   0.0    1.2  1  F55A8.2c    CE31541	WBGene00001173	locus:pkg-1	status:Confir
    1.1e-22   81.0   0.0    1.2e-21   77.6   0.0    2.0  2  B0496.3a    CE44329	WBGene00006814	locus:unc-82	ser\/thr pro
    1.1e-22   81.0   0.0    1.2e-21   77.6   0.0    2.0  2  B0496.3h    CE44339	WBGene00006814	locus:unc-82	status:Confi
    1.1e-22   81.0   0.0    1.7e-22   80.4   0.0    1.2  1  F55A8.2a    CE19897	WBGene00001173	locus:pkg-1	cyclic-GMP-de
    1.1e-22   81.0   0.0    1.2e-21   77.6   0.0    2.0  2  B0496.3g    CE44297	WBGene00006814	locus:unc-82	status:Confi
    1.1e-22   81.0   0.0    1.9e-22   80.2   0.0    1.3  1  F59A6.1     CE44901	WBGene00003822	locus:nsy-1	Protein kinas
    1.2e-22   80.9   0.0    1.7e-22   80.3   0.0    1.1  1  ZK909.2c    CE31755	WBGene00002189	locus:kin-1	status:Partia
    1.2e-22   80.9   0.0    1.2e-21   77.5   0.0    2.0  2  B0496.3f    CE44278	WBGene00006814	locus:unc-82	status:Confi
    1.2e-22   80.9   0.0    1.2e-21   77.5   0.0    2.0  2  B0496.3d    CE44346	WBGene00006814	locus:unc-82	status:Confi
    1.2e-22   80.9   0.1    2.4e-22   79.9   0.1    1.6  1  ZC581.1     CE15235	WBGene00022631	locus:nekl-2	ser\/thr-pro
    1.3e-22   80.8   0.0    1.3e-21   77.5   0.0    2.0  2  B0496.3b    CE44280	WBGene00006814	locus:unc-82	status:Confi
    1.3e-22   80.8   0.0    1.8e-22   80.2   0.0    1.2  1  C12D8.10b   CE05274	WBGene00000102	locus:akt-1	PH (pleckstri
    1.7e-22   80.4   0.0    1.5e-21   77.2   0.0    2.0  2  B0496.3e    CE44360	WBGene00006814	locus:unc-82	status:Confi
    1.7e-22   80.4   1.3    4.3e-09   36.2   0.0    4.6  4  Y81G3A.3a   CE23118	WBGene00013591	locus:gcn-2	Eukaryotic pr
    1.8e-22   80.3   1.4    4.3e-09   36.2   0.0    4.6  4  Y81G3A.3b   CE44294	WBGene00013591	locus:gcn-2	status:Partia
    1.9e-22   80.2   0.0    5.8e-10   39.1   0.2    2.2  2  B0464.5a    CE36580	WBGene00004980	locus:spk-1	serine\/threo
      2e-22   80.1   0.0    2.3e-20   73.3   0.0    2.1  2  C44C8.6a    CE17545	WBGene00007007	locus:mak-2	protein kinas
    2.8e-22   79.6   0.0    3.8e-20   72.6   0.0    2.0  2  C44C8.6b    CE33566	WBGene00007007	locus:mak-2	status:Confir
    3.1e-22   79.5   0.1    3.6e-20   72.7   0.0    2.3  2  K12C11.4    CE40262	WBGene00003400	locus:dapk-1	ankyrin and 
    4.6e-22   78.9   0.0    1.4e-21   77.4   0.0    1.6  1  R06A10.4    CE12518	WBGene00019911	protein kinase	status:Con
    7.6e-22   78.2   0.0    1.1e-21   77.7   0.0    1.1  1  Y54E10BL.6  CE25437	WBGene00003186	locus:mek-2	protein kinas
    9.4e-22   77.9   0.0    2.1e-18   66.9   0.0    2.1  2  F58H12.1    CE28479	WBGene00002210	locus:kin-29	serine\/thre
    9.6e-22   77.9   0.0    1.3e-21   77.5   0.0    1.1  1  K08F8.1d    CE37257	WBGene00010681	status:Confirmed	UniProt:
    1.5e-21   77.2   0.0    2.2e-21   76.7   0.0    1.2  1  C12D8.10a   CE15612	WBGene00000102	locus:akt-1	PH (pleckstri
    2.4e-21   76.6   0.0    6.8e-20   71.8   0.0    2.3  1  C16A11.10   CE43584	WBGene00185089	status:Confirmed	UniProt:
    2.5e-21   76.5   0.0    3.7e-21   76.0   0.0    1.1  1  K08F8.1a    CE03467	WBGene00010681	ribosomal S6 kinase	statu
      3e-21   76.3   0.0    1.8e-13   50.7   0.0    3.2  3  H42K12.1a   CE28739	WBGene00003965	locus:pdk-1	protein kinas
    3.8e-21   75.9   0.0    9.3e-21   74.6   0.0    1.5  1  Y59A8B.23c  CE46529	WBGene00013355	locus:gck-3	status:Confir
    4.2e-21   75.8   0.0    5.5e-21   75.4   0.0    1.1  1  K08F8.1b    CE32906	WBGene00010681	status:Confirmed	UniProt:
    4.3e-21   75.8   0.0    9.5e-21   74.6   0.0    1.4  1  C24A8.4     CE27082	WBGene00016038	locus:cst-2	status:Partia
    4.9e-21   75.6   0.0    1.3e-20   74.1   0.0    1.5  1  Y59A8B.23a  CE38123	WBGene00013355	locus:gck-3	status:Confir
    5.1e-21   75.5   0.0    7.3e-21   75.0   0.0    1.1  1  C09G4.2a    CE31156	WBGene00015650	locus:pkg-2	cAMP-dependan
    5.8e-21   75.3   0.0    8.3e-21   74.8   0.0    1.2  1  C09G4.2c    CE31158	WBGene00015650	locus:pkg-2	status:Confir
    6.3e-21   75.2   0.2    1.1e-20   74.4   0.1    1.3  1  D1044.8     CE39141	WBGene00017033	locus:nekl-4	status:Parti
    6.3e-21   75.2   0.1      3e-17   63.1   0.1    2.3  2  ZC373.4     CE02377	WBGene00013869	calcium\/calmodulin depen
    6.3e-21   75.2   0.0    1.3e-20   74.1   0.0    1.4  1  F14H12.4a   CE39916	WBGene00017472	locus:cst-1	protein kinas
    6.4e-21   75.2   0.0    1.4e-20   74.1   0.0    1.4  1  F14H12.4b   CE39917	WBGene00017472	locus:cst-1	status:Confir
    8.3e-21   74.8   0.0    1.7e-18   67.2   0.0    2.3  2  C05H8.1a    CE33594	WBGene00000518	locus:ckk-1	status:Confir
    9.8e-21   74.6   0.0    2.2e-19   70.1   0.0    2.0  2  C45B11.1b   CE40446	WBGene00006443	locus:pak-2	P21-Rho-bindi
    9.9e-21   74.5   0.0    2.2e-19   70.1   0.0    2.0  2  C45B11.1a   CE40445	WBGene00006443	locus:pak-2	serine\/threo
      1e-20   74.5   0.0    1.8e-13   50.7   0.0    3.2  3  H42K12.1b   CE28740	WBGene00003965	locus:pdk-1	status:Confir
    1.1e-20   74.5   0.9    2.6e-20   73.2   0.0    2.1  1  C10H11.9    CE08098	WBGene00002694	locus:let-502	Rho-associa
    1.5e-20   74.0   0.0    2.7e-18   66.5   0.0    2.3  2  C05H8.1b    CE37082	WBGene00000518	locus:ckk-1	status:Partia
    1.9e-20   73.6   0.0    8.2e-15   55.1   0.0    2.2  2  Y50D7A.3a   CE32982	WBGene00021753	status:Partially_confirme
    2.1e-20   73.5   0.0    2.8e-20   73.1   0.0    1.2  1  Y106G6A.1   CE19294	WBGene00013694	serine\/threonine kinase	
    2.4e-20   73.3   0.0    6.4e-20   71.9   0.0    1.6  2  C09G4.2b    CE31157	WBGene00015650	locus:pkg-2	status:Confir
    2.8e-20   73.1   0.0    3.9e-20   72.6   0.0    1.1  1  B0511.4     CE17343	WBGene00015230	locus:tag-344	protein kin
      3e-20   73.0   0.0    4.2e-20   72.5   0.0    1.1  1  Y47D3A.16   CE22045	WBGene00012929	locus:rsks-1	ribosomal pr
    3.1e-20   72.9   0.0    4.1e-20   72.5   0.0    1.2  1  F47F2.1b    CE37114	WBGene00018569	status:Confirmed	UniProt:
    4.2e-20   72.5   0.0    7.1e-20   71.7   0.0    1.3  1  C05D2.1c    CE32114	WBGene00000900	locus:daf-4	status:Confir
    4.4e-20   72.4   0.0    1.5e-18   67.4   0.0    2.0  1  Y73B3A.16   CE32275	WBGene00022218	status:Partially_confirme
    5.7e-20   72.0   0.1    5.7e-20   72.0   0.1    2.0  1  C07A9.3d    CE46199	WBGene00006579	locus:tlk-1	status:Confir
    5.8e-20   72.0   0.1    5.8e-20   72.0   0.1    2.0  1  C07A9.3c    CE39220	WBGene00006579	locus:tlk-1	status:Confir
    5.9e-20   72.0   0.0    7.6e-20   71.6   0.0    1.2  1  F47F2.1c    CE31171	WBGene00018569	status:Confirmed	UniProt:
    6.7e-20   71.8   0.1    6.7e-20   71.8   0.1    1.9  1  C07A9.3a    CE36353	WBGene00006579	locus:tlk-1	serine\/threo
    6.8e-20   71.8   0.1    6.8e-20   71.8   0.1    1.9  1  C07A9.3b    CE36354	WBGene00006579	locus:tlk-1	status:Confir
    7.1e-20   71.7   0.0    1.2e-19   71.0   0.0    1.3  1  C05D2.1a    CE16827	WBGene00000900	locus:daf-4	status:Confir
    1.9e-19   70.3   0.0      3e-19   69.7   0.0    1.2  1  W01B6.5     CE35632	WBGene00012172	tyrosine-protein kinase	s
    2.2e-19   70.1   0.0    2.9e-19   69.7   0.0    1.0  1  K08F8.1e    CE37258	WBGene00010681	status:Confirmed	UniProt:
    2.4e-19   70.0   0.1      5e-19   68.9   0.1    1.4  1  B0414.7a    CE07737	WBGene00003472	locus:mtk-1	protein kinas
    2.4e-19   70.0   0.1      5e-19   68.9   0.1    1.4  1  B0414.7b    CE27573	WBGene00003472	locus:mtk-1	status:Partia
    3.9e-19   69.3   0.0    9.4e-19   68.0   0.0    1.5  1  F28H6.1b    CE29298	WBGene00000103	locus:akt-2	PH (pleckstri
      5e-19   68.9   0.0    1.1e-18   67.8   0.0    1.5  1  F28H6.1a    CE18646	WBGene00000103	locus:akt-2	PH (pleckstri
    5.3e-19   68.9   0.0    6.5e-18   65.3   0.0    2.0  2  DC2.7b      CE27899	WBGene00017083	locus:kin-33	status:Confi
    5.7e-19   68.8   0.0      9e-17   61.5   0.0    2.3  2  ZK617.1a    CE33017	WBGene00006759	locus:unc-22	Fibronectin 
    5.9e-19   68.7   0.1    2.7e-18   66.5   0.0    1.9  1  F49C5.4     CE42460	WBGene00009867	serine\/threonine kinase 
      6e-19   68.7   0.0    8.6e-19   68.2   0.0    1.1  1  Y48G1C.2    CE34405	WBGene00000812	locus:csk-1	status:Confir
      6e-19   68.7   0.0    9.3e-17   61.5   0.0    2.3  2  ZK617.1d    CE44671	WBGene00006759	locus:unc-22	status:Parti
    6.1e-19   68.7   0.0    8.5e-17   61.6   0.0    2.1  2  ZK617.1e    CE44668	WBGene00006759	locus:unc-22	status:Parti
    6.2e-19   68.6   0.0    9.5e-17   61.4   0.0    2.3  2  ZK617.1b    CE33018	WBGene00006759	locus:unc-22	Fibronectin 
    6.4e-19   68.6   0.0    9.3e-19   68.1   0.0    1.1  1  K08F8.1c    CE35895	WBGene00010681	status:Confirmed	UniProt:
    6.4e-19   68.6   0.0    8.7e-17   61.6   0.0    2.1  2  ZK617.1c    CE40796	WBGene00006759	locus:unc-22	status:Parti
    7.6e-19   68.3   0.0    1.8e-18   67.1   0.0    1.5  1  C10C6.1b    CE44446	WBGene00002192	locus:kin-4	status:Confir
      9e-19   68.1   0.0    1.3e-18   67.5   0.0    1.1  1  F49B2.5     CE24991	WBGene00005078	locus:src-2	Src homology 
    9.6e-19   68.0   0.0    2.1e-18   66.9   0.0    1.5  1  C10C6.1a    CE39132	WBGene00002192	locus:kin-4	serine\/threo
    1.2e-18   67.7   0.0      2e-18   67.0   0.0    1.3  1  W04G5.6     CE45457	WBGene00002205	locus:kin-23	status:Parti
    1.2e-18   67.6   0.0    2.6e-18   66.6   0.0    1.4  1  C10C6.1c    CE44487	WBGene00002192	locus:kin-4	status:Partia
    1.3e-18   67.6   0.0    2.7e-18   66.5   0.0    1.4  1  C10C6.1d    CE44504	WBGene00002192	locus:kin-4	status:Partia
    1.4e-18   67.5   0.0    2.4e-18   66.7   0.0    1.2  1  C46C2.1b    CE37332	WBGene00006941	locus:wnk-1	serine\/threo
    1.4e-18   67.5   0.0    2.4e-18   66.7   0.0    1.2  1  C46C2.1e    CE46553	WBGene00006941	locus:wnk-1	status:Partia
    1.4e-18   67.5   0.0    2.4e-18   66.7   0.0    1.2  1  C46C2.1h    CE46797	WBGene00006941	locus:wnk-1	status:Partia
    1.4e-18   67.5   0.0    2.4e-18   66.7   0.0    1.2  1  C46C2.1k    CE46763	WBGene00006941	locus:wnk-1	status:Partia
    1.5e-18   67.4   0.0    2.6e-18   66.6   0.0    1.3  1  C46C2.1c    CE46706	WBGene00006941	locus:wnk-1	status:Partia
    1.5e-18   67.4   0.0    2.6e-18   66.6   0.0    1.3  1  C46C2.1f    CE46627	WBGene00006941	locus:wnk-1	status:Partia
    1.5e-18   67.4   0.0    2.6e-18   66.6   0.0    1.3  1  C46C2.1i    CE46749	WBGene00006941	locus:wnk-1	status:Partia
    1.5e-18   67.4   0.0    2.6e-18   66.6   0.0    1.3  1  C46C2.1l    CE46557	WBGene00006941	locus:wnk-1	status:Partia
    1.5e-18   67.3   0.0    2.7e-18   66.5   0.0    1.3  1  C46C2.1a    CE37331	WBGene00006941	locus:wnk-1	serine\/threo
    1.5e-18   67.3   0.0    2.7e-18   66.5   0.0    1.3  1  C46C2.1d    CE46603	WBGene00006941	locus:wnk-1	status:Partia
    1.5e-18   67.3   0.0    2.7e-18   66.5   0.0    1.3  1  C46C2.1g    CE46722	WBGene00006941	locus:wnk-1	status:Partia
    1.6e-18   67.3   0.0    2.7e-18   66.5   0.0    1.3  1  C46C2.1j    CE46831	WBGene00006941	locus:wnk-1	status:Partia
    1.6e-18   67.3   0.0    2.7e-18   66.5   0.0    1.3  1  C46C2.1m    CE46636	WBGene00006941	locus:wnk-1	status:Partia
      2e-18   67.0   0.1    2.8e-18   66.5   0.0    1.1  1  W04G5.10    CE27218	WBGene00012270	status:Partially_confirme
    3.4e-18   66.2   0.0    6.6e-18   65.3   0.0    1.4  1  Y39H10A.7b  CE33867	WBGene00000498	locus:chk-1	status:Confir
    3.5e-18   66.2   0.3    1.2e-17   64.4   0.0    1.9  1  F33E2.2d    CE23702	WBGene00001008	locus:dlk-1	status:Partia
    3.8e-18   66.0   0.0    5.8e-18   65.4   0.0    1.2  1  B0545.1b    CE17354	WBGene00006599	locus:tpa-1	protein kinas
    3.8e-18   66.0   0.0    7.5e-18   65.1   0.0    1.4  1  F28C10.3    CE45606	WBGene00017898	protein kinase	status:Par
    3.9e-18   66.0   0.0    5.9e-18   65.4   0.0    1.2  1  F33E2.2c    CE36155	WBGene00001008	locus:dlk-1	status:Confir
    4.2e-18   65.9   0.3    1.4e-17   64.2   0.0    1.9  1  F33E2.2b    CE36154	WBGene00001008	locus:dlk-1	status:Partia
    4.3e-18   65.9   0.0    9.2e-18   64.8   0.0    1.4  1  F59A3.8     CE30549	WBGene00019081	protein kinase	status:Par
    4.3e-18   65.9   0.3    1.4e-17   64.2   0.0    1.9  1  F33E2.2a    CE36153	WBGene00001008	locus:dlk-1	Eukaryotic pr
    4.6e-18   65.8   0.0    4.9e-13   49.2   0.0    2.2  2  F46C3.1     CE18695	WBGene00003970	locus:pek-1	eukaryotic tr
    5.7e-18   65.5   0.0    8.9e-18   64.8   0.0    1.2  1  B0545.1a    CE17353	WBGene00006599	locus:tpa-1	protein kinas
    7.2e-18   65.1   0.0    1.5e-17   64.1   0.0    1.4  1  R13F6.6c    CE45943	WBGene00006971	locus:zak-1	status:Confir
    9.3e-18   64.8   0.0    1.5e-17   64.1   0.0    1.2  1  T25B9.5     CE06504	WBGene00012011	Src homology domain 2, pr
    9.3e-18   64.8   0.0    1.4e-17   64.2   0.0    1.1  1  F11D5.3b    CE27951	WBGene00017381	locus:ddr-2	status:Partia
    9.9e-18   64.7   0.0    1.5e-17   64.1   0.0    1.1  1  F11D5.3a    CE27950	WBGene00017381	locus:ddr-2	tyrosine kina
    1.4e-17   64.1   0.0    2.8e-17   63.2   0.0    1.4  1  W02B3.2     CE32946	WBGene00001709	locus:grk-2	G-protein cou
    1.7e-17   63.9   0.0    2.7e-17   63.2   0.0    1.2  1  T14E8.1c    CE37148	WBGene00020504	status:Confirmed	UniProt:
    1.8e-17   63.8   0.0    2.8e-17   63.2   0.0    1.2  1  T14E8.1b    CE29341	WBGene00020504	status:Confirmed	UniProt:
    1.9e-17   63.7   0.0      3e-17   63.1   0.0    1.2  1  T14E8.1a    CE28667	WBGene00020504	protein-tyrosine kinase	s
      2e-17   63.7   0.1    3.5e-17   62.9   0.1    1.3  1  ZK1067.1b   CE42891	WBGene00002299	locus:let-23	status:Confi
    2.1e-17   63.6   0.1    3.8e-17   62.8   0.1    1.3  1  ZK1067.1a   CE03840	WBGene00002299	locus:let-23	tyrosine-pro
    2.2e-17   63.6   0.1    3.8e-17   62.7   0.1    1.3  1  ZK1067.1c   CE42910	WBGene00002299	locus:let-23	status:Parti
    3.1e-17   63.0   0.0    4.8e-16   59.1   0.0    2.0  2  Y53C12A.1   CE14884	WBGene00006940	locus:wee-1.3	serine\/thr
    3.2e-17   63.0   0.0    6.1e-17   62.1   0.0    1.4  1  F42G10.2    CE10328	WBGene00003368	locus:mkk-4	serine\/threo
    4.2e-17   62.6   0.1    5.5e-17   62.2   0.1    1.1  1  VZC374L.1   CE16527	WBGene00012162	serine\/threonine kinase	
    4.4e-17   62.6   0.0    1.3e-11   44.5   0.0    2.3  2  F17E5.1a    CE27131	WBGene00002991	locus:lin-2	MAGUK protein
    5.8e-17   62.1   0.0      4e-08   33.0   0.0    3.3  3  C09D1.1c    CE34252	WBGene00006820	locus:unc-89	protein kina
    5.8e-17   62.1   0.0    4.1e-08   33.0   0.0    3.3  3  C09D1.1d    CE37701	WBGene00006820	locus:unc-89	status:Confi
    5.9e-17   62.1   0.0      9e-17   61.5   0.0    1.1  1  F53G12.6    CE29331	WBGene00004962	locus:spe-8	protein-tyros
      6e-17   62.1   0.0      9e-17   61.5   0.0    1.1  1  Y69E1A.3    CE44526	WBGene00013475	Eukaryotic protein kinase
    6.4e-17   62.0   0.1    7.7e-14   51.8   0.0    2.7  2  F45H7.4     CE31517	WBGene00004183	locus:prk-2	serine\/threo
    6.5e-17   62.0   0.0    1.1e-16   61.2   0.0    1.4  1  T06C10.3    CE04901	WBGene00020289	status:Partially_confirme
    6.8e-17   61.9   0.0    7.8e-16   58.4   0.0    2.0  2  R166.5a     CE40867	WBGene00011304	locus:mnk-1	serine\/threo
    6.9e-17   61.9   0.0    7.8e-16   58.4   0.0    2.0  2  R166.5b     CE40868	WBGene00011304	locus:mnk-1	status:Partia
    7.2e-17   61.8   0.0    1.2e-16   61.1   0.0    1.2  1  ZC404.9     CE07599	WBGene00022603	locus:gck-2	serine\/threo
    8.4e-17   61.6   0.0    1.2e-16   61.1   0.0    1.1  1  F23C8.7     CE20716	WBGene00017736	protein kinase	status:Par
    9.1e-17   61.5   0.0    1.2e-16   61.1   0.0    1.1  1  F11E6.8b    CE43537	WBGene00008711	status:Partially_confirme
    1.3e-16   61.0   0.3    7.7e-13   48.6   0.1    2.2  2  R11G1.4b    CE39616	WBGene00004727	locus:sax-1	status:Confir
    1.4e-16   60.9   0.3    7.8e-13   48.6   0.1    2.2  2  R11G1.4a    CE39615	WBGene00004727	locus:sax-1	protein kinas
    1.4e-16   60.9   0.0    2.2e-16   60.2   0.0    1.2  1  C56G2.5     CE44964	WBGene00016980	Protein kinase	status:Par
    1.5e-16   60.8   0.0      2e-16   60.3   0.0    1.1  1  F11E6.8a    CE19788	WBGene00008711	Eukaryotic protein kinase
    2.1e-16   60.3   0.0    3.3e-16   59.7   0.0    1.2  1  ZC504.4d    CE32767	WBGene00003247	locus:mig-15	status:Parti
    2.1e-16   60.3   0.0    3.3e-16   59.6   0.0    1.2  1  ZC504.4b    CE25673	WBGene00003247	locus:mig-15	status:Parti
    2.1e-16   60.3   0.0    3.3e-16   59.6   0.0    1.2  1  ZC504.4a    CE25672	WBGene00003247	locus:mig-15	serine\/thre
    2.2e-16   60.3   0.0    3.4e-16   59.6   0.0    1.2  1  ZC504.4c    CE28273	WBGene00003247	locus:mig-15	status:Parti
    2.4e-16   60.1   0.0    2.7e-16   59.9   0.0    1.0  1  R151.4a     CE00747	WBGene00020108	status:Partially_confirme
    2.5e-16   60.1   0.0    3.2e-14   53.1   0.0    2.1  2  F59E12.2    CE28571	WBGene00006988	locus:zyg-1	status:Confir
    2.8e-16   59.9   0.0    3.3e-16   59.6   0.0    1.2  1  C09G4.2d    CE32576	WBGene00015650	locus:pkg-2	status:Confir
    2.8e-16   59.9   0.0    5.3e-16   59.0   0.0    1.4  1  F09E5.1     CE02604	WBGene00004034	locus:pkc-3	Protein kinas
    3.4e-16   59.6   0.0    5.2e-16   59.0   0.0    1.2  1  F01D4.3     CE40324	WBGene00008487	tyrosine-protein kinase (
    3.7e-16   59.5   0.0    1.6e-15   57.4   0.0    1.8  1  R04A9.7     CE41149	WBGene00044281	status:Partially_confirme
    3.8e-16   59.5   0.0    5.1e-16   59.0   0.0    1.1  1  C25A8.5     CE08385	WBGene00016085	protein-tyrosine kinase	s
    4.2e-16   59.3   0.0    7.7e-16   58.4   0.0    1.3  1  C30F8.4b    CE30493	WBGene00002213	locus:kin-32	status:Confi
    4.9e-16   59.1   0.0    8.9e-16   58.2   0.0    1.3  1  C30F8.4a    CE25798	WBGene00002213	locus:kin-32	protein kina
      5e-16   59.1   0.0    7.6e-16   58.5   0.0    1.1  1  C24A1.3b    CE37093	WBGene00016030	status:Confirmed	UniProt:
      5e-16   59.1   0.0    6.2e-16   58.8   0.0    1.1  1  E02D9.1d    CE31336	WBGene00017098	status:Confirmed	UniProt:
    5.7e-16   58.9   0.1    8.8e-16   58.3   0.0    1.2  1  K09B11.5b   CE39749	WBGene00010712	status:Confirmed	UniProt:
    6.9e-16   58.6   0.1    1.1e-15   58.0   0.1    1.2  1  R11E3.1     CE37268	WBGene00020003	protein kinase	status:Par
      7e-16   58.6   0.0      3e-14   53.2   0.0    2.2  2  T27C10.6    CE41939	WBGene00003068	locus:lrk-1	Dictyostelium
    7.2e-16   58.5   0.0    1.1e-15   57.9   0.0    1.2  1  K09B11.5a   CE19992	WBGene00010712	Eukaryotic protein kinase
    8.5e-16   58.3   0.0    2.1e-15   57.0   0.0    1.7  1  C04A11.3    CE07905	WBGene00007287	locus:gck-4	serine\/threo
    1.2e-15   57.8   0.0    1.4e-12   47.7   0.0    2.1  2  R09D1.12    CE45605	WBGene00011168	tyrosine-protein kinase (
    1.5e-15   57.5   0.0    4.2e-15   56.0   0.0    1.6  1  F09B12.6    CE26710	WBGene00001468	locus:flr-4	protein kinas
    1.7e-15   57.3   0.0    3.3e-15   56.4   0.0    1.4  1  E02D9.1a    CE27902	WBGene00017098	protein kinase	status:Par
    2.1e-15   57.0   0.0    4.9e-15   55.8   0.0    1.5  1  Y47G6A.5b   CE33228	WBGene00021635	status:Partially_confirme
    2.2e-15   56.9   0.0    3.6e-15   56.2   0.0    1.2  1  Y73B6A.5a   CE25585	WBGene00003030	locus:lin-45	protein kina
    2.3e-15   56.9   0.0      3e-15   56.5   0.0    1.2  1  F47F2.1a    CE27166	WBGene00018569	protein kinase	status:Con
    2.4e-15   56.8   0.0    4.2e-15   56.0   0.0    1.3  1  M79.1b      CE31571	WBGene00000018	locus:abl-1	status:Partia
    2.5e-15   56.8   0.0    4.2e-15   56.0   0.0    1.2  1  M79.1a      CE31570	WBGene00000018	locus:abl-1	Src homology 
    2.5e-15   56.8   0.0    4.2e-15   56.0   0.0    1.2  1  M79.1c      CE31572	WBGene00000018	locus:abl-1	status:Partia
    2.5e-15   56.8   0.0    5.7e-15   55.6   0.0    1.5  1  Y47G6A.5a   CE41053	WBGene00021635	tyrosine kinase	status:Pa
      3e-15   56.5   0.1    2.7e-12   46.8   0.0    2.2  2  F58A3.2b    CE35726	WBGene00001184	locus:egl-15	status:Confi
    3.1e-15   56.5   0.5    3.4e-10   39.9   0.1    2.4  2  T20F10.1    CE13844	WBGene00007047	locus:wts-1	Protein kinas
    3.2e-15   56.4   0.2    2.7e-12   46.8   0.0    2.4  2  C41C4.4b    CE45635	WBGene00002147	locus:ire-1	status:Partia
    3.2e-15   56.4   0.2    4.6e-15   55.9   0.1    1.1  1  F26E4.5     CE32638	WBGene00009160	Src homology domain 2, ty
    3.2e-15   56.4   0.0    5.2e-15   55.7   0.0    1.2  1  T04B2.2a    CE03609	WBGene00001487	locus:frk-1	status:Confir
    3.3e-15   56.4   0.1    2.9e-12   46.7   0.0    2.2  2  F58A3.2a    CE28238	WBGene00001184	locus:egl-15	IG (immunogl
    3.4e-15   56.3   0.0    4.5e-15   55.9   0.0    1.0  1  F23C8.8     CE20717	WBGene00017737	protein kinase	status:Con
    3.6e-15   56.2   0.0    5.5e-15   55.6   0.0    1.2  1  C35E7.10a   CE17523	WBGene00016462	protein kinase	status:Con
    3.7e-15   56.2   0.0    1.2e-14   54.6   0.0    1.6  1  C08H9.5     CE45789	WBGene00003862	locus:old-1	tyrosine-prot
    3.8e-15   56.2   0.0    9.7e-15   54.8   0.0    1.5  1  Y59A8B.23b  CE43021	WBGene00013355	locus:gck-3	status:Confir
    4.2e-15   56.0   0.0      7e-15   55.3   0.0    1.3  1  T04B2.2b    CE44686	WBGene00001487	locus:frk-1	Src homology 
    4.4e-15   56.0   0.0    6.4e-15   55.4   0.0    1.1  1  C55C3.4     CE06991	WBGene00016954	tyrosine-protein kinase	s
    5.1e-15   55.8   0.0    1.2e-14   54.6   0.0    1.6  1  E01H11.1a   CE30927	WBGene00004033	locus:pkc-2	status:Confir
    5.1e-15   55.7   0.0    1.2e-14   54.6   0.0    1.6  1  E01H11.1b   CE30928	WBGene00004033	locus:pkc-2	status:Confir
    5.9e-15   55.5   0.0    1.1e-14   54.6   0.0    1.4  1  T25B9.4     CE06503	WBGene00012010	Src homology domain 2, pr
    5.9e-15   55.5   0.0    1.4e-14   54.3   0.0    1.6  1  E01H11.1d   CE41783	WBGene00004033	locus:pkc-2	status:Confir
    7.6e-15   55.2   0.0    1.4e-14   54.3   0.0    1.4  1  W08D2.8     CE35637	WBGene00002204	locus:kin-21	tyrosine-pro
    8.2e-15   55.1   0.2    7.6e-12   45.3   0.0    2.2  2  F58A3.2e    CE35727	WBGene00001184	locus:egl-15	status:Parti
    8.5e-15   55.0   0.0    3.7e-14   52.9   0.0    1.8  1  M176.6b     CE30290	WBGene00002199	locus:kin-15	tyrosine-pro
    9.1e-15   54.9   0.0    1.5e-14   54.2   0.0    1.3  1  ZK593.9     CE06630	WBGene00014005	tyrosine-protein kinase	s
    9.2e-15   54.9   0.2      8e-12   45.2   0.0    2.2  2  F58A3.2d    CE31549	WBGene00001184	locus:egl-15	status:Parti
    9.5e-15   54.9   0.0    1.6e-14   54.1   0.0    1.3  1  Y79H2A.11   CE31133	WBGene00006993	locus:zyg-8	status:Confir
    9.9e-15   54.8   0.0    2.3e-14   53.6   0.0    1.5  1  E01H11.1c   CE30929	WBGene00004033	locus:pkc-2	Protein kinas
      1e-14   54.8   0.0    2.4e-07   30.5   0.0    2.8  2  C09D1.1f    CE37703	WBGene00006820	locus:unc-89	status:Parti
      1e-14   54.7   0.1    8.6e-12   45.1   0.0    2.2  2  F58A3.2c    CE41325	WBGene00001184	locus:egl-15	status:Parti
    1.1e-14   54.6   0.1    1.5e-14   54.2   0.1    1.1  1  ZK622.1     CE05098	WBGene00022780	tyrosine-protein kinase	s
    1.2e-14   54.6   0.0    5.6e-12   45.7   0.0    2.4  2  C41C4.4a    CE35836	WBGene00002147	locus:ire-1	serine\/threo
    1.2e-14   54.5   0.0    4.7e-14   52.6   0.0    1.8  1  M176.6a     CE12470	WBGene00002199	locus:kin-15	tyrosine-pro
    1.2e-14   54.5   0.0    2.6e-07   30.4   0.0    2.8  2  C09D1.1b    CE34251	WBGene00006820	locus:unc-89	status:Parti
    1.4e-14   54.3   0.0    2.1e-14   53.7   0.0    1.2  1  K08A8.1b    CE34335	WBGene00003185	locus:mek-1	status:Partia
    1.7e-14   54.0   0.0    2.4e-14   53.5   0.0    1.3  1  K07F5.4     CE44912	WBGene00002206	locus:kin-24	tyrosine-pro
    1.8e-14   54.0   0.0    3.2e-14   53.1   0.0    1.4  1  K08A8.1a    CE30816	WBGene00003185	locus:mek-1	Map kinase ki
    1.9e-14   53.8   0.0    1.2e-13   51.2   0.0    1.9  1  ZK938.5     CE03838	WBGene00003863	locus:old-2	tyrosine-prot
    2.8e-14   53.3   0.0    5.8e-14   52.3   0.0    1.4  1  K08B12.5    CE30818	WBGene00006437	locus:mrck-1	serine\/thre
    3.1e-14   53.1   0.0    5.2e-14   52.4   0.0    1.2  1  T13H10.1    CE06444	WBGene00002193	locus:kin-5	Src homology 
    3.4e-14   53.0   0.0    4.9e-14   52.5   0.0    1.1  1  T06C10.6    CE04904	WBGene00002208	locus:kin-26	tyosine-prot
    3.6e-14   52.9   0.0    6.1e-14   52.2   0.0    1.3  1  C01G6.8c    CE39126	WBGene00000289	locus:cam-1	status:Confir
    3.8e-14   52.9   0.0    5.4e-14   52.4   0.0    1.2  1  ZC581.7     CE28168	WBGene00022634	protein-tyrosine kinase	s
      4e-14   52.8   0.0    5.8e-14   52.3   0.0    1.2  1  W06F12.3    CE16557	WBGene00012307	serine\/threonine kinase	
    4.5e-14   52.6   0.0    5.7e-14   52.3   0.0    1.1  1  F35C8.1     CE45672	WBGene00018034	status:Partially_confirme
    4.7e-14   52.6   0.0    8.3e-14   51.8   0.0    1.3  1  C01G6.8b    CE24774	WBGene00000289	locus:cam-1	protein tyros
      5e-14   52.5   0.0    8.7e-14   51.7   0.0    1.3  1  C01G6.8a    CE32563	WBGene00000289	locus:cam-1	protein tyros
    5.4e-14   52.4   0.0    1.6e-13   50.8   0.0    1.7  1  C06E8.3c    CE30484	WBGene00004182	locus:prk-1	status:Confir
    7.6e-14   51.9   0.0    1.1e-13   51.3   0.0    1.2  1  F35C8.3     CE24941	WBGene00002177	locus:jkk-1	status:Confir
    9.3e-14   51.6   0.0    1.4e-13   51.0   0.0    1.2  1  C01C7.1b    CE43742	WBGene00000186	locus:ark-1	status:Partia
    9.4e-14   51.6   0.0    1.4e-13   51.0   0.0    1.2  1  C01C7.1a    CE26967	WBGene00000186	locus:ark-1	Src homology 
    9.6e-14   51.5   0.0      1e-13   51.5   0.0    1.0  1  C05D10.2b   CE30421	WBGene00015478	status:Confirmed	UniProt:
    1.1e-13   51.3   0.0      2e-13   50.5   0.0    1.3  1  C24A1.3a    CE27723	WBGene00016030	status:Partially_confirme
    1.2e-13   51.3   0.0    8.1e-11   41.9   0.0    2.1  2  M176.7      CE12472	WBGene00002200	locus:kin-16	tyrosine-pro
    1.3e-13   51.1   0.1      2e-13   50.5   0.1    1.1  1  Y105C5A.24  CE36218	WBGene00013643	status:Partially_confirme
    1.5e-13   50.9   0.1    2.5e-13   50.2   0.1    1.3  1  C03C10.2    CE44177	WBGene00007269	serine\/threonine kinase	
    1.7e-13   50.7   0.0    4.5e-13   49.3   0.0    1.6  1  C06E8.3a    CE29027	WBGene00004182	locus:prk-1	Protein kinas
    1.9e-13   50.6   0.0      4e-13   49.5   0.0    1.4  1  Y92H12A.1   CE39993	WBGene00005077	locus:src-1	status:Confir
    1.9e-13   50.5   0.0    2.8e-13   50.0   0.0    1.1  1  F52F12.3    CE24994	WBGene00003396	locus:mom-4	tyrosine-prot
      4e-13   49.5   0.0    1.2e-12   47.9   0.0    1.7  1  R03G5.2     CE31210	WBGene00004758	locus:sek-1	SER\/THR-prot
    4.8e-13   49.2   0.0    7.6e-13   48.6   0.0    1.2  1  F57B9.8     CE29411	WBGene00018999	putative protein tyrosine
    5.3e-13   49.1   0.0    5.8e-07   29.2   0.1    2.8  2  C34G6.5     CE26909	WBGene00016421	ser\/thr-protein kinase	s
    5.8e-13   49.0   0.1      1e-12   48.2   0.0    1.4  1  F35H8.7     CE09940	WBGene00006938	locus:wee-1.1	serine\/thr
    5.9e-13   49.0   0.0    8.1e-13   48.5   0.0    1.2  1  C03B1.5     CE37605	WBGene00015376	protein kinase	status:Con
    6.2e-13   48.9   0.0    1.1e-12   48.1   0.0    1.3  1  F57F5.5b    CE46445	WBGene00004032	locus:pkc-1	status:Partia
    6.7e-13   48.8   0.0    1.1e-12   48.1   0.0    1.2  1  F46F6.2a    CE31703	WBGene00009793	locus:pkn-1	Protein kinas
    7.6e-13   48.6   0.0    1.1e-12   48.0   0.0    1.2  1  F08F1.1a    CE09248	WBGene00002195	locus:kin-9	protein-tyosi
    7.9e-13   48.5   0.0    1.5e-12   47.7   0.0    1.3  1  F57F5.5a    CE29092	WBGene00004032	locus:pkc-1	Phorbol ester
    8.2e-13   48.5   0.0    1.3e-12   47.8   0.0    1.2  1  F46F6.2b    CE43258	WBGene00009793	locus:pkn-1	status:Partia
    9.3e-13   48.3   0.0    1.4e-12   47.8   0.0    1.2  1  ZK666.8     CE43359	WBGene00014048	serine\/threonine kinase	
    9.9e-13   48.2   0.0    1.7e-12   47.5   0.0    1.3  1  F22B3.8     CE44460	WBGene00009039	tyrosine-protein kinase	s
      1e-12   48.2   0.0    1.7e-12   47.5   0.0    1.2  1  M03A1.1a    CE25060	WBGene00006868	locus:vab-1	tyrosine-prot
      1e-12   48.2   0.3    1.2e-06   28.2   0.1    2.2  2  F59A6.4     CE01982	WBGene00019086	Protein kinase	status:Par
    1.1e-12   48.0   0.0    1.8e-12   47.4   0.0    1.2  1  F08F1.1c    CE46045	WBGene00002195	locus:kin-9	status:Partia
    1.2e-12   47.9   0.0    1.9e-12   47.3   0.0    1.2  1  F08F1.1b    CE29751	WBGene00002195	locus:kin-9	status:Partia
    1.6e-12   47.5   0.0    2.7e-12   46.8   0.0    1.2  1  B0302.1b    CE33548	WBGene00002207	locus:kin-25	status:Parti
    1.7e-12   47.4   0.1    1.6e-05   24.5   0.0    2.1  2  T05A7.6     CE04892	WBGene00020223	casein kinase	status:Part
    1.8e-12   47.3   0.0    3.3e-11   43.2   0.0    2.0  2  Y38E10A.8   CE46550	WBGene00012586	status:Partially_confirme
    1.9e-12   47.3   0.0    3.1e-12   46.6   0.0    1.2  1  B0302.1a    CE33506	WBGene00002207	locus:kin-25	protein tyro
    2.1e-12   47.2   0.0    8.3e-12   45.2   0.0    1.8  1  ZC449.3a    CE29622	WBGene00022613	map kinase kinase, 3beta-
    2.3e-12   47.0   0.0    6.8e-12   45.4   0.0    1.6  1  Y52D5A.2    CE36750	WBGene00021793	protein kinase	status:Pre
    2.6e-12   46.8   0.0    3.4e-12   46.4   0.0    1.1  1  F35C8.2     CE45636	WBGene00018035	status:Partially_confirme
    2.6e-12   46.8   0.0    1.1e-11   44.8   0.0    1.9  1  ZC449.3b    CE31262	WBGene00022613	status:Confirmed	UniProt:
    6.3e-12   45.6   0.1    9.5e-12   45.0   0.1    1.2  1  C06E8.3b    CE29028	WBGene00004182	locus:prk-1	status:Confir
    9.9e-12   44.9   0.0    3.2e-08   33.3   0.0    2.3  2  K09B11.1b   CE45959	WBGene00004029	locus:pik-1	status:Confir
    1.3e-11   44.5   0.0    3.7e-08   33.1   0.0    2.3  2  K09B11.1a   CE31033	WBGene00004029	locus:pik-1	Eukaryotic pr
    1.3e-11   44.5   0.0    2.7e-11   43.5   0.0    1.4  1  W03A5.1     CE33194	WBGene00020966	status:Partially_confirme
    1.5e-11   44.3   0.1    2.7e-11   43.5   0.1    1.3  1  C18H7.4     CE40909	WBGene00015994	protein kinase	status:Con
      2e-11   43.9   0.0    2.6e-11   43.5   0.0    1.2  1  Y52D3.1a    CE19223	WBGene00013132	locus:strd-1	serine\/thre
    2.3e-11   43.7   0.1    2.5e-11   43.6   0.0    1.0  1  K11E8.1b    CE28052	WBGene00006779	locus:unc-43	calcium\/cal
    2.6e-11   43.5   0.0    6.8e-11   42.1   0.0    1.6  1  F09G2.1     CE30744	WBGene00017310	tyrosine protein kinase	s
    6.7e-11   42.2   0.1    1.2e-10   41.4   0.0    1.3  1  Y47G6A.13   CE22097	WBGene00021639	protein kinase	status:Par
    7.6e-11   42.0   0.0      1e-10   41.5   0.0    1.2  1  C04G2.2     CE05212	WBGene00007305	serine\/threonine kinase	
    7.7e-11   42.0   1.4      1e-10   41.6   0.0    1.8  1  F54H5.2     CE01965	WBGene00018839	status:Partially_confirme
    8.7e-11   41.8   1.1    1.1e-10   41.4   0.0    1.7  1  C56C10.6    CE29490	WBGene00016963	Casein kinase	status:Part
    9.6e-11   41.7   0.0    1.4e-10   41.1   0.0    1.2  1  Y50D4B.6    CE37685	WBGene00021745	status:Confirmed	UniProt:
    9.9e-11   41.6   0.1    1.6e-10   41.0   0.1    1.2  1  C01C4.3b    CE30846	WBGene00015293	serine\/threonine protein
    1.1e-10   41.5   0.1    9.4e-10   38.4   0.0    2.3  2  C24G6.2b    CE17458	WBGene00016059	protein kinase	status:Con
    1.2e-10   41.3   0.4    3.3e-10   39.9   0.3    1.7  1  F39F10.3    CE07205	WBGene00018203	serine\/threonine-protein
    1.2e-10   41.3   0.0      2e-10   40.6   0.0    1.2  1  F13B9.5     CE25854	WBGene00002239	locus:ksr-1	status:Confir
    1.3e-10   41.2   0.1    2.3e-10   40.4   0.0    1.3  1  C01C4.3a    CE03889	WBGene00015293	status:Confirmed	UniProt:
    1.5e-10   41.0   0.0      3e-10   40.0   0.0    1.4  1  W01B6.2     CE03754	WBGene00012169	serine\/threonine kinase	
    1.9e-10   40.7   0.1    3.7e-07   29.9   0.0    2.8  2  M01B2.1     CE38529	WBGene00002211	locus:kin-30	tyrosine-pro
    2.1e-10   40.6   0.1    8.6e-10   38.5   0.1    1.8  1  F22D6.1     CE05682	WBGene00002198	locus:kin-14	Src homology
    2.3e-10   40.4   0.0    4.3e-10   39.5   0.0    1.4  1  T19D12.5    CE04980	WBGene00020580	casein kinase I	status:Pa
    2.6e-10   40.3   0.6    6.2e-10   39.0   0.4    1.5  1  ZC373.3a    CE02376	WBGene00013868	serine\/threonine kinase	
      3e-10   40.0   0.1    4.1e-10   39.6   0.1    1.1  1  C53A5.4     CE08953	WBGene00007049	locus:tag-191	serine\/thr
    3.2e-10   40.0   0.0    4.6e-10   39.4   0.0    1.2  1  C25H3.1     CE02499	WBGene00016111	status:Confirmed	UniProt:
    3.2e-10   39.9   0.0    1.4e-05   24.6   0.0    2.4  2  F59F3.1     CE03437	WBGene00006896	locus:ver-3	IG (immunoglo
    3.5e-10   39.8   0.0    6.7e-10   38.9   0.0    1.4  1  Y4C6A.1     CE36748	WBGene00021151	protein kinase	status:Par
    4.1e-10   39.6   0.1    6.4e-10   39.0   0.1    1.2  1  C32D5.2     CE01842	WBGene00004860	locus:sma-6	Activin recep
    4.7e-10   39.4   0.0      6e-10   39.0   0.0    1.1  1  C35E7.10b   CE17524	WBGene00016462	protein kinase	status:Par
    5.3e-10   39.2   0.6    1.3e-09   37.9   0.4    1.5  1  ZC373.3b    CE44223	WBGene00013868	status:Partially_confirme
    5.5e-10   39.2   0.0    2.7e-09   36.9   0.0    1.9  1  F31E3.2b    CE30774	WBGene00017950	status:Confirmed	UniProt:
    5.7e-10   39.1   0.0    2.5e-09   37.0   0.0    1.9  1  F31E3.2a    CE30773	WBGene00017950	Protein kinase	status:Par
    7.2e-10   38.8   0.2    1.2e-09   38.1   0.1    1.2  1  T01A4.1b    CE25977	WBGene00020131	locus:gcy-28	guanylyl cyc
    7.4e-10   38.7   0.2      3e-09   36.8   0.0    1.9  1  C24G6.2a    CE17457	WBGene00016059	protein kinase	status:Con
    8.8e-10   38.5   0.1      7e-09   35.5   0.0    2.0  2  D2045.7     CE37761	WBGene00008424	serine\/threonine kinase	
    9.2e-10   38.4   0.3    3.3e-08   33.3   0.2    2.2  1  C03C10.1    CE00872	WBGene00002202	locus:kin-19	casein Kinas
      1e-09   38.3   0.0    1.6e-09   37.6   0.0    1.2  1  M03A1.1b    CE28617	WBGene00006868	locus:vab-1	status:Partia
    1.1e-09   38.2   0.2    1.6e-09   37.7   0.1    1.2  1  K06H7.8     CE25045	WBGene00019459	status:Partially_confirme
    1.2e-09   38.1   0.1      3e-09   36.7   0.1    1.6  1  R90.1       CE06325	WBGene00011283	casein Kinase I	status:Pa
    1.2e-09   38.0   1.2    1.4e-09   37.8   0.0    1.5  1  F38E1.3     CE04522	WBGene00018178	serine \/threonine-protei
    1.4e-09   37.9   0.0    2.6e-09   36.9   0.0    1.4  1  W04B5.5     CE20142	WBGene00021022	protein kinase	status:Con
    1.8e-09   37.5   0.0     0.0001   21.8   0.0    2.5  2  H05L14.1    CE16168	WBGene00010366	casein kinase	status:Part
    2.2e-09   37.2   0.1    5.1e-09   36.0   0.1    1.6  1  F58D5.4c    CE42786	WBGene00002240	locus:ksr-2	status:Confir
    2.2e-09   37.2   0.2    3.6e-09   36.5   0.1    1.2  1  T01A4.1a    CE33582	WBGene00020131	locus:gcy-28	natriuretic 
    2.3e-09   37.1   0.2    3.7e-09   36.4   0.1    1.2  1  T01A4.1d    CE43478	WBGene00020131	locus:gcy-28	status:Parti
    2.3e-09   37.1   0.2    3.8e-09   36.4   0.1    1.2  1  T01A4.1c    CE33583	WBGene00020131	locus:gcy-28	status:Confi
    2.7e-09   36.9   0.2    4.2e-09   36.2   0.1    1.2  1  F35C11.3    CE02210	WBGene00009402	serine\/threonine kinase	
    2.7e-09   36.9   0.2    4.2e-09   36.2   0.1    1.2  1  M05D6.1     CE03499	WBGene00010874	serine\/threonine kinase	
    2.7e-09   36.9   0.0      4e-09   36.3   0.0    1.2  1  B0523.1     CE33023	WBGene00002212	locus:kin-31	Tyrosine kin
    2.9e-09   36.8   0.1    6.5e-09   35.6   0.1    1.5  1  F58D5.4b    CE31018	WBGene00002240	locus:ksr-2	status:Confir
    3.3e-09   36.6   0.1    7.5e-09   35.4   0.1    1.5  1  F58D5.4a    CE31017	WBGene00002240	locus:ksr-2	status:Confir
    3.9e-09   36.4   0.0    5.9e-09   35.8   0.0    1.2  1  M04F3.3     CE39108	WBGene00019769	protein kinase	status:Par
    4.1e-09   36.3   0.0     0.0003   20.3   0.0    2.3  2  K11D12.10b  CE30384	WBGene00003374	locus:mlk-1	status:Partia
    4.3e-09   36.2   0.1    2.8e-08   33.6   0.0    2.0  1  ZK20.2      CE43398	WBGene00002194	locus:kin-6	status:Partia
    4.5e-09   36.2   0.0    1.3e-08   34.7   0.0    1.7  1  C34F11.5    CE04165	WBGene00016416	tyrosine-protein kinase	s
    4.8e-09   36.1   0.0    0.00032   20.2   0.0    2.3  2  K11D12.10a  CE30383	WBGene00003374	locus:mlk-1	status:Partia
      5e-09   36.0   0.0    7.9e-09   35.4   0.0    1.2  1  F35G12.3b   CE00972	WBGene00004762	locus:sel-5	serine\/threo
    5.4e-09   35.9   0.0    8.5e-09   35.3   0.0    1.2  1  W09C3.1     CE39114	WBGene00021109	serine\/threonine protein
    5.5e-09   35.9   0.4    1.1e-08   34.9   0.2    1.4  1  Y106G6E.6   CE29604	WBGene00013709	locus:csnk-1	casein kinas
    9.8e-09   35.0   0.0    2.3e-08   33.9   0.0    1.5  1  Y55D5A.5a   CE27499	WBGene00000898	locus:daf-2	status:Confir
    1.1e-08   34.8   0.0    1.8e-08   34.2   0.0    1.2  1  F35G12.3a   CE00971	WBGene00004762	locus:sel-5	serine\/threo
    1.1e-08   34.8   0.2    4.9e-08   32.7   0.0    2.0  1  Y69F12A.1   CE24572	WBGene00022102	protein kinase	status:Con
    1.4e-08   34.5   0.0    2.3e-08   33.8   0.0    1.2  1  C17F4.6     CE45028	WBGene00001544	locus:gcy-19	guanylate cy
    1.6e-08   34.3   0.1    0.00012   21.6   0.0    2.2  2  F59F5.3     CE31552	WBGene00010342	tyrosine-protein kinase	s
    1.6e-08   34.3   0.1    2.9e-08   33.5   0.0    1.3  1  T11F8.4     CE35006	WBGene00020435	protein kinase	status:Par
    1.8e-08   34.2   0.1    2.7e-08   33.6   0.0    1.2  1  ZK354.6     CE15320	WBGene00022707	protein kinase	status:Par
    1.9e-08   34.1   0.0    4.1e-08   33.0   0.0    1.5  1  B0252.1     CE45538	WBGene00015087	Tyrosine-protein kinase	s
    2.1e-08   34.0   0.0    0.00016   21.2   0.0    2.4  2  F59F3.5     CE43265	WBGene00006897	locus:ver-4	IG (immunoglo
    2.3e-08   33.8   0.0    1.1e-06   28.3   0.0    2.0  2  F46F2.2b    CE39502	WBGene00002203	locus:kin-20	casein kinas
    2.7e-08   33.6   0.4    1.2e-07   31.5   0.3    1.8  1  R05H5.4     CE02291	WBGene00011039	tyrosine-protein kinase (
    2.7e-08   33.6   0.0    5.1e-08   32.7   0.0    1.3  1  F08B1.2     CE27920	WBGene00001538	locus:gcy-12	guanylate cy
    3.4e-08   33.2   0.0    6.2e-08   32.4   0.0    1.4  1  Y116A8C.24  CE23332	WBGene00013801	status:Partially_confirme
    4.1e-08   33.0   0.0    1.9e-06   27.5   0.0    2.1  2  F46F2.2a    CE38356	WBGene00002203	locus:kin-20	casein kinas
    4.1e-08   33.0   0.0    1.9e-06   27.5   0.0    2.1  2  F46F2.2d    CE38359	WBGene00002203	locus:kin-20	casein kinas
    4.3e-08   32.9   0.0    7.8e-08   32.1   0.0    1.4  1  Y116A8C.38b CE46753	WBGene00013811	status:Partially_confirme
    4.3e-08   32.9   0.0    7.6e-08   32.1   0.0    1.4  1  Y116A8C.38a CE33848	WBGene00013811	status:Partially_confirme
    4.5e-08   32.8   0.0      2e-06   27.4   0.0    2.1  2  F46F2.2c    CE38358	WBGene00002203	locus:kin-20	casein kinas
    4.7e-08   32.8   0.0    8.2e-08   32.0   0.0    1.3  1  W03G9.5     CE14562	WBGene00021016	protein kinase	status:Par
      5e-08   32.7   0.0    1.6e-07   31.1   0.0    1.8  1  F09A5.2     CE09274	WBGene00008599	tyrosine-protein kinase	s
    5.7e-08   32.5   0.0    8.6e-08   31.9   0.0    1.2  1  T15B12.2    CE38547	WBGene00020531	Protein kinase\/Aldehyde 
      6e-08   32.5   0.2    7.2e-06   25.6   0.0    2.5  2  T21G5.1     CE13888	WBGene00020659	tyrosine-protein kinase	s
    6.5e-08   32.3   0.0    2.5e-07   30.4   0.0    1.8  1  C09D1.1g    CE37704	WBGene00006820	locus:unc-89	status:Parti
    6.5e-08   32.3   0.0    1.1e-07   31.5   0.0    1.4  1  F22F1.2     CE04444	WBGene00017714	ser\/thr protein kinase	s
    9.4e-08   31.8   0.0    1.3e-07   31.3   0.0    1.2  1  ZC581.2     CE44067	WBGene00022632	ser\/thr-protein kinase	s
    9.6e-08   31.8   0.0    1.4e-07   31.3   0.0    1.2  1  F22H10.1    CE35505	WBGene00017725	protein kinase	status:Par
      1e-07   31.7   0.5    1.7e-07   31.0   0.0    1.6  1  W03F8.2     CE35040	WBGene00020992	protein kinase	status:Par
      1e-07   31.7   0.0    2.2e-07   30.6   0.0    1.5  1  K11H12.9    CE30095	WBGene00019665	protein kinase	status:Par
    1.2e-07   31.4   0.0      2e-07   30.8   0.0    1.2  1  R09D1.13    CE03554	WBGene00011169	tyrosine-protein kinase (
      2e-07   30.7   0.0    9.7e-07   28.5   0.0    2.1  1  D1073.1b    CE40381	WBGene00017039	locus:trk-1	status:Partia
    3.1e-07   30.1   0.1    5.6e-07   29.3   0.1    1.3  1  C27D8.1     CE18539	WBGene00007777	serine\/threonine kinase	
    3.2e-07   30.0   0.0    5.5e-05   22.7   0.0    2.0  2  R13H9.6     CE07450	WBGene00020072	status:Partially_confirme
    3.2e-07   30.0   0.0    5.4e-05   22.7   0.0    2.0  2  F36H12.9    CE09980	WBGene00018123	status:Partially_confirme
      4e-07   29.7   0.0      4e-07   29.7   0.0    2.0  1  C08F8.6     CE05253	WBGene00007448	serine\/threonine kinase	
    4.6e-07   29.5   0.3      9e-07   28.6   0.2    1.4  1  K02E10.7    CE31194	WBGene00019321	protein kinase	status:Par
    6.6e-07   29.0   0.0    7.6e-07   28.8   0.0    1.1  1  T05C12.1    CE02312	WBGene00011466	serine\/threonine kinase	
    8.2e-07   28.7   0.0    1.3e-06   28.0   0.0    1.3  1  B0024.6     CE46160	WBGene00001533	locus:gcy-6	guanylate cyc
    9.3e-07   28.5   0.0      1e-05   25.1   0.0    2.0  1  B0218.5     CE06688	WBGene00015049	ser\/thr kinase	status:Pa
    1.2e-06   28.2   0.2    9.6e-06   25.2   0.2    1.9  1  F53C3.1     CE35938	WBGene00018745	protein kinase	status:Par
    1.8e-06   27.6   0.1    3.9e-06   26.5   0.1    1.5  1  Y39G8C.2    CE20236	WBGene00012731	protein kinase	status:Par
      2e-06   27.4   0.0    3.8e-06   26.5   0.0    1.3  1  W03F11.2    CE42736	WBGene00001542	locus:gcy-17	status:Parti
    2.1e-06   27.4   0.1    7.5e-06   25.6   0.1    1.7  1  F41G3.5     CE44056	WBGene00018301	protein kinase	status:Con
    2.1e-06   27.3   0.0    3.3e-06   26.7   0.0    1.2  1  Y71F9AL.2   CE25557	WBGene00022108	protein kinase	status:Par
    3.3e-06   26.7   0.0    6.4e-06   25.8   0.0    1.4  1  ZC581.9     CE36351	WBGene00022635	status:Partially_confirme
    3.6e-06   26.6   0.0    5.8e-06   25.9   0.0    1.2  1  F29C4.1a    CE17719	WBGene00000897	locus:daf-1	status:Confir
    3.7e-06   26.6   0.0      6e-06   25.9   0.0    1.2  1  F29C4.1b    CE31492	WBGene00000897	locus:daf-1	protein kinas
      4e-06   26.4   0.0    5.7e-06   25.9   0.0    1.2  1  M7.7        CE03487	WBGene00010883	serine\/threonine kinase	
    4.2e-06   26.4   0.0    7.5e-06   25.5   0.0    1.3  1  F22E5.3     CE09555	WBGene00001546	locus:gcy-21	protein kina
    4.7e-06   26.2   0.0    7.9e-06   25.5   0.0    1.2  1  C49C8.1     CE08836	WBGene00016765	serine\/threonine-protein
      5e-06   26.1   0.0    8.4e-06   25.4   0.0    1.2  1  T10H9.2     CE45495	WBGene00004740	locus:scd-2	protein kinas
    5.1e-06   26.1   0.2    2.4e-05   23.9   0.1    1.8  1  C44C10.7    CE05414	WBGene00008088	serine\/threonine kinase	
    5.6e-06   26.0   0.2      1e-05   25.1   0.2    1.4  1  F39F10.2    CE07204	WBGene00018202	serine\/threonine-protein
      1e-05   25.1   0.0    1.4e-05   24.6   0.0    1.1  1  C09B9.4     CE06796	WBGene00015629	ser\/thr protein kinase	s
    1.1e-05   25.0   0.0    1.9e-05   24.2   0.0    1.3  1  ZK970.5     CE43236	WBGene00001531	locus:gcy-4	guanylate cyc
    1.1e-05   25.0   0.0    2.1e-05   24.1   0.0    1.3  1  F32B6.10    CE40505	WBGene00009324	serine\/threonine kinase	
    1.3e-05   24.8   0.0    2.3e-05   23.9   0.0    1.3  1  ZC239.7     CE42950	WBGene00001541	locus:gcy-15	guanylate cy
    1.3e-05   24.8   0.1    1.9e-05   24.2   0.1    1.2  1  E02H4.6     CE05552	WBGene00008464	serine\/threonine kinase	
    1.5e-05   24.5   0.1    0.00026   20.5   0.1    2.6  1  R06C7.8     CE06251	WBGene00000275	locus:bub-1	Eukaryotic pr
    2.8e-05   23.7   0.1     0.0014   18.1   0.0    2.2  1  T17A3.1     CE31854	WBGene00006894	locus:ver-1	protein kinas
    3.1e-05   23.5   0.0    0.00017   21.1   0.0    2.0  1  T01G5.1     CE45138	WBGene00011339	tyrosine-protein kinase (
    3.8e-05   23.2   0.0    6.8e-05   22.4   0.0    1.4  1  ZK970.6     CE02406	WBGene00001532	locus:gcy-5	guanylate cyc
      4e-05   23.2   0.0    6.2e-05   22.5   0.0    1.1  1  C16B8.1     CE44782	WBGene00003007	locus:lin-18	protein tyro
      4e-05   23.2   0.0    6.2e-05   22.5   0.0    1.4  1  R13H9.5     CE07449	WBGene00020071	status:Confirmed	UniProt:
      4e-05   23.1   0.0    6.2e-05   22.5   0.0    1.4  1  F36H12.8    CE09979	WBGene00018122	locus:ttbk-2	status:Confi
    4.5e-05   23.0   0.3    0.00075   19.0   0.2    2.1  1  C05C12.1    CE02965	WBGene00007335	serine\/threonine kinase	
      5e-05   22.8   0.0    0.00027   20.4   0.0    1.9  1  C39H7.1     CE06942	WBGene00016541	casein kinase	status:Conf
    5.3e-05   22.7   0.0    0.00029   20.3   0.0    1.9  1  Y38H8A.3    CE18365	WBGene00012637	serine\/threonine kinase	
    5.6e-05   22.7   0.0    0.00013   21.5   0.0    1.5  1  Y66D12A.20  CE28799	WBGene00004960	locus:spe-6	status:Confir
    6.7e-05   22.4   0.1    9.9e-05   21.8   0.1    1.2  1  F16B12.5    CE43159	WBGene00008881	serine\/threonine kinase	
    7.5e-05   22.2   0.0     0.0002   20.8   0.0    1.7  1  T17A3.8     CE31609	WBGene00006895	locus:ver-2	protein kinas
    7.6e-05   22.2   0.1    0.00054   19.4   0.1    1.9  1  K11C4.1     CE12108	WBGene00019642	serine\/threonine-protein
    9.3e-05   21.9   0.3    0.00018   21.0   0.2    1.4  1  Y105C5B.2   CE46357	WBGene00001549	locus:gcy-25	status:Parti
    0.00017   21.1   0.0     0.0003   20.3   0.0    1.4  1  ZK596.2     CE06632	WBGene00014007	serine\/threonine kinase	
    0.00018   21.0   0.2    0.00048   19.6   0.1    1.6  1  C14A4.13    CE02142	WBGene00007563	serine\/threonine kinase	
    0.00025   20.6   0.0    0.00045   19.7   0.0    1.3  1  B0198.3a    CE44196	WBGene00007116	protein kinase	status:Par
    0.00026   20.5   0.1    0.00047   19.6   0.0    1.3  1  H37N21.1    CE40614	WBGene00010427	locus:hpo-11	tyrosine-pro
    0.00027   20.4   0.2    0.00052   19.5   0.1    1.4  1  F16B12.7    CE34174	WBGene00008883	serine\/threonine kinase	
    0.00036   20.0   1.0    0.00077   18.9   0.7    1.5  1  B0240.3     CE42996	WBGene00000907	locus:daf-11	guanylate cy
    0.00036   20.0   0.1    0.00049   19.6   0.1    1.1  1  F26A1.4     CE02685	WBGene00017803	Casein kinase	status:Conf
     0.0004   19.8   0.0    0.00069   19.1   0.0    1.3  1  R134.2      CE25080	WBGene00001529	locus:gcy-2	guanylate cyc
    0.00048   19.6   0.0    0.00079   18.9   0.0    1.2  1  F26A1.3     CE02684	WBGene00017802	Protein kinase	status:Par
    0.00048   19.6   0.0     0.0022   17.4   0.0    1.8  2  C09B8.7e    CE33561	WBGene00003911	locus:pak-1	status:Confir
    0.00051   19.5   0.0    0.00086   18.8   0.0    1.3  1  C49H3.1     CE42080	WBGene00001535	locus:gcy-8	receptor-type
    0.00056   19.4   0.0       0.63    9.3   0.0    2.2  2  PAR2.3b     CE39168	WBGene00019801	locus:aak-1	status:Confir
    0.00064   19.2   0.0     0.0011   18.4   0.0    1.3  1  AH6.1       CE01450	WBGene00001528	locus:gcy-1	guanylate cyc
    0.00069   19.1   0.1      0.001   18.5   0.1    1.2  1  C50F4.10    CE33984	WBGene00008235	serine\/threonine kinase	
    0.00073   19.0   0.0     0.0014   18.1   0.0    1.4  1  F52E1.4a    CE35321	WBGene00001534	locus:gcy-7	guanylate cyc
    0.00074   19.0   0.0    0.00093   18.7   0.0    1.2  1  C45G9.1     CE24851	WBGene00016673	Protein kinase	status:Pre
     0.0008   18.9   0.0     0.0016   17.9   0.0    1.4  1  F52E1.4b    CE35322	WBGene00001534	locus:gcy-7	status:Partia
     0.0008   18.9   0.0     0.0012   18.2   0.0    1.4  1  ZK507.3     CE34146	WBGene00013979	Protein kinase domain	sta
    0.00081   18.8   0.0     0.0018   17.7   0.0    1.5  1  C16D9.2     CE44893	WBGene00004395	locus:rol-3	tyrosine-prot
    0.00084   18.8   0.1      0.056   12.8   0.0    2.1  2  Y65B4A.9    CE22732	WBGene00022032	status:Partially_confirme
    0.00088   18.7   0.1      0.016   14.6   0.1    2.2  1  D2024.1     CE04290	WBGene00017050	status:Partially_confirme
      0.001   18.5   0.0     0.0018   17.7   0.0    1.3  1  R134.1      CE01636	WBGene00001530	locus:gcy-3	guanylate cyc
     0.0011   18.4   0.0      0.002   17.6   0.0    1.3  1  EEED8.9     CE28904	WBGene00017137	locus:pink-1	status:Confi
     0.0012   18.3   0.0     0.0021   17.5   0.0    1.3  1  ZK507.1     CE24727	WBGene00013978	serine\/threonine kinase	
     0.0017   17.8   0.1      0.047   13.1   0.0    2.1  2  ZK354.2a    CE15314	WBGene00022705	protein kinase	status:Con
     0.0022   17.4   0.0     0.0051   16.2   0.0    1.5  1  F28B12.3    CE02704	WBGene00017895	locus:vrk-1	Protein kinas
     0.0023   17.4   0.1      0.056   12.8   0.0    2.1  2  ZK354.2b    CE31749	WBGene00022705	status:Confirmed	UniProt:
     0.0026   17.2   0.0     0.0051   16.2   0.0    1.5  1  B0207.7     CE07685	WBGene00015030	serine\/threonine-protein
     0.0028   17.1   0.0       0.01   15.2   0.0    1.6  1  F23H12.6    CE45651	WBGene00001539	locus:gcy-13	guanylate cy
      0.003   17.0   0.0      0.006   16.0   0.0    1.6  1  T09B4.7     CE45627	WBGene00020381	status:Confirmed	UniProt:
     0.0034   16.8   0.0     0.0084   15.5   0.0    1.6  1  T26C12.4    CE41702	WBGene00001548	locus:gcy-23	status:Confi
     0.0051   16.2   0.0      0.011   15.1   0.0    1.5  1  Y73B6A.2    CE22961	WBGene00022229	protein kinase	status:Con
     0.0063   15.9   0.0      0.014   14.8   0.0    1.5  1  F25F2.1a    CE41396	WBGene00009115	serine\/threonine kinase	
     0.0063   15.9   0.0      0.014   14.8   0.0    1.5  1  F25F2.1b    CE41397	WBGene00009115	status:Partially_confirme
     0.0079   15.6   0.0      0.013   14.9   0.0    1.3  1  R10D12.10   CE40993	WBGene00011191	serine\/threonine kinase	
     0.0092   15.4   0.0      0.016   14.5   0.0    1.3  1  K09C6.1     CE33145	WBGene00019555	status:Partially_confirme
  ------ inclusion threshold ------
      0.012   15.0   0.0      0.024   14.0   0.0    1.4  1  C28A5.6     CE43230	WBGene00007791	serine\/threonine kinase	
      0.014   14.8   0.0      0.078   12.3   0.0    2.0  1  ZK896.8     CE42602	WBGene00001543	locus:gcy-18	guanylate cy
      0.016   14.6   0.0      0.019   14.3   0.0    1.1  1  C55B6.5     CE45521	WBGene00016941	status:Partially_confirme
      0.016   14.6   0.0      0.025   13.9   0.0    1.2  1  C09D4.3     CE27672	WBGene00015634	SER\/THR protein kinase	s
      0.017   14.5   4.7        1.9    7.8   0.1    2.2  2  C33F10.2    CE44988	WBGene00016352	locus:tbck-1	Cell divisio
      0.018   14.4   1.3       0.86    8.9   1.0    2.8  2  F18F11.5    CE33621	WBGene00017578	status:Confirmed	UniProt:
      0.019   14.3   0.0       0.12   11.7   0.0    1.9  1  K08H2.5     CE06163	WBGene00010692	serine\/threonine kinase	
      0.027   13.8   0.0      0.042   13.2   0.0    1.3  1  Y38H6C.20   CE38642	WBGene00012632	protein tyrosine kinase	s
      0.027   13.8   0.0      0.048   13.0   0.0    1.4  1  D2045.5     CE00935	WBGene00008423	serine\/threonine kinase	
      0.033   13.5   0.1       0.06   12.7   0.1    1.3  1  ZK455.2     CE43254	WBGene00001536	locus:gcy-9	guanylate cyc
      0.034   13.5   0.1      0.043   13.2   0.1    1.1  1  K04C1.5     CE06089	WBGene00010555	serine\/threonine kinase	
      0.038   13.4   0.0      0.066   12.5   0.0    1.3  1  K09A9.1     CE42581	WBGene00010700	locus:nipi-3	serine\/thre
      0.039   13.3   0.1      0.081   12.3   0.1    1.5  1  R01E6.1a    CE27430	WBGene00003848	locus:odr-1	guanylate cyc
      0.043   13.2   0.1      0.087   12.2   0.1    1.5  1  R01E6.1b    CE44132	WBGene00003848	locus:odr-1	status:Partia
      0.049   13.0   0.0       0.26   10.6   0.0    1.9  1  ZK930.1a    CE06671	WBGene00014151	serine\/threonine kinase	
      0.051   12.9   0.0      0.083   12.2   0.0    1.4  1  C30G4.3     CE43898	WBGene00001537	locus:gcy-11	guanylate cy
      0.052   12.9   0.1      0.095   12.0   0.1    1.4  1  C06A12.4b   CE43596	WBGene00001550	locus:gcy-27	status:Parti
      0.076   12.4   0.2       0.14   11.5   0.1    1.4  1  C06A12.4a   CE41350	WBGene00001550	locus:gcy-27	guanylate cy
      0.084   12.2   0.1       0.12   11.7   0.0    1.2  1  K01A2.4     CE39022	WBGene00019279	status:Confirmed	UniProt:
       0.12   11.7   0.0       0.18   11.1   0.0    1.2  1  F40A3.5     CE44387	WBGene00018220	protein kinase	status:Par
       0.14   11.5   0.0       0.18   11.1   0.0    1.1  1  C54G4.1b    CE40030	WBGene00008311	locus:rskn-2	status:Confi
       0.24   10.7   0.0       0.43    9.9   0.0    1.3  1  F21H7.9     CE28919	WBGene00001545	locus:gcy-20	guanylate cy
       0.31   10.3   0.1       0.42    9.9   0.0    1.1  1  Y43C5B.2    CE19157	WBGene00012785	Src homology domain 2, ty
       0.34   10.2   0.0       0.45    9.8   0.0    1.2  1  C05D2.1d    CE33555	WBGene00000900	locus:daf-4	status:Confir
       0.34   10.2   0.0       0.73    9.1   0.0    1.5  1  Y39G8B.5    CE24247	WBGene00012726	status:Partially_confirme
       0.62    9.4   0.2        0.9    8.8   0.2    1.3  1  R10E11.5a   CE39268	WBGene00011217	status:Partially_confirme
       0.62    9.3   0.9       0.89    8.8   0.6    1.2  1  R10E11.5b   CE46330	WBGene00011217	status:Confirmed	protein_
       0.64    9.3   0.2          1    8.6   0.1    1.6  1  C38C3.4b    CE35255	WBGene00016513	status:Partially_confirme
       0.66    9.3   0.5        1.8    7.9   0.0    1.7  1  T06D8.10    CE13311	WBGene00011530	peroxidase	status:Partial
       0.68    9.2   0.0        1.3    8.3   0.0    1.4  1  F33D11.7    CE09897	WBGene00018004	protein kinase	status:Par
       0.74    9.1   0.0        1.5    8.1   0.0    1.4  1  C34B2.3     CE34266	WBGene00016388	protein kinase	status:Con
        0.9    8.8   0.0        1.6    8.0   0.0    1.3  1  C25F6.4     CE45027	WBGene00016104	locus:ddr-1	Protein tyros
       0.92    8.8   0.0        1.8    7.8   0.0    1.4  1  C04H5.3     CE32791	WBGene00007314	locus:gcy-29	status:Parti
        1.1    8.6   1.0        1.4    8.2   0.7    1.3  1  W02B8.5     CE30356	WBGene00001988	locus:hot-3	status:Confir
        1.1    8.5   0.0        1.6    8.0   0.0    1.2  1  F56H11.6    CE16145	WBGene00010176	casein kinase	status:Pred
        1.2    8.4   0.0        2.1    7.6   0.0    1.4  1  VY10G11R.1  CE40575	WBGene00012159	status:Predicted	UniProt:
        1.4    8.2   0.0        4.1    6.7   0.0    1.8  1  R107.4a     CE31817	WBGene00011299	locus:ikke-1	tyrosine-pro
        1.5    8.1   0.0        2.5    7.3   0.0    1.3  1  C29F9.7     CE19706	WBGene00003931	locus:pat-4	integrin-link
        1.6    8.0   0.0        4.6    6.5   0.0    1.8  1  R107.4d     CE37846	WBGene00011299	locus:ikke-1	status:Parti
        1.6    8.0   0.0        4.6    6.5   0.0    1.8  1  R107.4c     CE31819	WBGene00011299	locus:ikke-1	status:Confi
        1.7    7.9   0.0        4.6    6.5   0.0    1.8  1  R107.4b     CE31818	WBGene00011299	locus:ikke-1	status:Confi
        1.8    7.9   3.0         23    4.1   0.1    2.1  2  K09C6.8     CE12002	WBGene00019562	status:Partially_confirme
        1.8    7.8   0.0        3.3    7.0   0.0    1.3  1  W07G4.3     CE42738	WBGene00012337	serine\/threonine kinase	
        1.9    7.8   0.3        3.6    6.8   0.2    1.4  1  K09C6.7a    CE35338	WBGene00019561	status:Confirmed	UniProt:
        1.9    7.8   0.3        3.6    6.8   0.2    1.4  1  K09C6.7b    CE35338	WBGene00019561	status:Confirmed	UniProt:
        1.9    7.8   0.0        2.5    7.4   0.0    1.1  1  F52C12.6    CE43072	WBGene00138717	status:Partially_confirme
        2.1    7.6   0.0        2.8    7.2   0.0    1.1  1  C12D8.10c   CE31304	WBGene00000102	locus:akt-1	status:Confir
        2.3    7.5   0.0          4    6.7   0.0    1.3  1  Y57A10A.15  CE25501	WBGene00013258	locus:polg-1	status:Parti
        2.3    7.5   0.0        4.6    6.5   0.0    1.4  1  R13F6.6a    CE39026	WBGene00006971	locus:zak-1	status:Confir
        2.7    7.2   0.1        5.2    6.3   0.0    1.4  1  F59A2.3     CE17940	WBGene00010303	locus:cri-3	Splicing fact
        3.2    7.0   0.4        4.6    6.5   0.3    1.2  1  D1054.5     CE35446	WBGene00008372	status:Partially_confirme
        3.3    7.0   0.0        3.7    6.8   0.0    1.0  1  T24D5.4     CE03724	WBGene00011992	protein kinase like	statu
        3.4    6.9   0.0        3.9    6.7   0.0    1.2  1  F59E12.3    CE36493	WBGene00019119	status:Confirmed	UniProt:
        3.4    6.9   0.0        5.9    6.1   0.0    1.3  1  T22B11.3    CE17242	WBGene00020677	ser\/thr protein kinase	s
        3.5    6.9   0.0        8.1    5.7   0.0    1.5  1  C14C10.4    CE05283	WBGene00007587	status:Confirmed	UniProt:
        3.8    6.8   0.0        7.8    5.7   0.0    1.5  1  Y53F4B.1    CE35672	WBGene00013149	status:Partially_confirme
        3.9    6.7   0.2         12    5.1   0.0    1.7  1  T03D8.5     CE43349	WBGene00001547	locus:gcy-22	Natriuretic 
        4.7    6.4   0.0        6.7    6.0   0.0    1.1  1  C18A3.11    CE39322	WBGene00044668	status:Partially_confirme
          5    6.4   0.0        5.5    6.2   0.0    1.0  1  C07A12.2    CE03970	WBGene00015560	status:Partially_confirme
        5.3    6.3   0.1          7    5.9   0.1    1.1  1  C50H2.7     CE43020	WBGene00008243	status:Partially_confirme
        5.4    6.2   0.2        8.1    5.7   0.1    1.2  1  M163.4      CE12452	WBGene00001583	locus:gfi-3	status:Confir
        5.7    6.2   0.0         11    5.2   0.0    1.4  1  M04G7.2     CE17191	WBGene00019773	protein-tyrosine phosphat
        6.1    6.1   0.2         86    2.3   0.0    2.1  2  H12I13.1    CE23804	WBGene00019190	protein kinase	status:Par
        7.4    5.8   0.1         13    5.0   0.0    1.4  1  R06C7.2     CE36661	WBGene00011062	status:Confirmed	UniProt:
        7.6    5.8   0.1        9.6    5.4   0.1    1.2  1  C18F10.9    CE30609	WBGene00015979	status:Partially_confirme
        7.6    5.8   0.3         16    4.7   0.2    1.5  1  M151.4      CE46792	WBGene00019796	status:Partially_confirme
        7.6    5.8   0.0         11    5.2   0.0    1.1  1  Y73B6A.5b   CE31742	WBGene00003030	locus:lin-45	status:Parti
          8    5.7   0.0         21    4.3   0.0    1.6  1  Y18H1A.10   CE43975	WBGene00021214	status:Partially_confirme
        8.7    5.6   0.2         14    4.9   0.1    1.3  1  ZC443.3     CE06587	WBGene00013898	status:Partially_confirme


Domain annotation for each sequence (and alignments):
>> W06F12.1e  CE37161	WBGene00003048	locus:lit-1	status:Confirmed	UniProt:Q9U9Y8	protein_id:CAH10803.1
   #    score  bias  c-Evalue  i-Evalue hmmfrom  hmm to    alifrom  ali to    envfrom  env to     acc
 ---   ------ ----- --------- --------- ------- -------    ------- -------    ------- -------    ----
   1 !  607.2   0.0  4.8e-184  1.9e-182      24     410 ..      46     439 ..      19     440 .. 0.93

  Alignments for each domain:
  == domain 1    score: 607.2 bits;  conditional E-value: 4.8e-184
  nmo-PA(nemo)_FBpp0076471-aln  24 laaaea..aavkekvqpdrpiGyGafGvvwavtdprdgrrvalkklpnvfqslvsskrvfrelkmlcffkhenvlsaldil 102
                                   laaa++  +   ++ qpdrpiGyGafGvvw+vtdpr g+rvalkk+pnvfq l s+krvfre+kml  f+h+nvls+ldil
                     W06F12.1e  46 LAAAQPfyPPPVQDSQPDRPIGYGAFGVVWSVTDPRSGKRVALKKMPNVFQNLASCKRVFREIKMLSSFRHDNVLSLLDIL 126
                                   222222555556789****************************************************************** PP

  nmo-PA(nemo)_FBpp0076471-aln 103 qppkldffqeiyvitellqsdlhkiivspqklsadhikvflyqilrGlkylhsarilhrdikPgnllvnsncvlkicdfGl 183
                                   qp +  ffqe+yv+tel+qsdlhkiivspq l++dh+kvf+yqilrGlkylh+a+ilhrdikPgnllvnsnc+lkicdfGl
                     W06F12.1e 127 QPANPSFFQELYVLTELMQSDLHKIIVSPQALTPDHVKVFVYQILRGLKYLHTANILHRDIKPGNLLVNSNCILKICDFGL 207
                                   ********************************************************************************* PP

  nmo-PA(nemo)_FBpp0076471-aln 184 arveepdkskemtqevvtqyyraPeillgakhytaavdvwsvGcifgelltrrilfqaqdpvqqlelitellGtPaledmk 264
                                   ar+ +  +  +mt evvtqyyraPe+l+ga+ yt avd+wsvGcif+ell+r+ilfqa  p++ql++i++llGtP++e mk
                     W06F12.1e 208 ARTWDQRDRLNMTHEVVTQYYRAPELLMGARRYTGAVDIWSVGCIFAELLQRKILFQAAGPIEQLQMIIDLLGTPSQEAMK 288
                                   ******99************************************************************************* PP

  nmo-PA(nemo)_FBpp0076471-aln 265 kacegarshmlrrapkppslsalytlss..qatheavhllaqmlvfdpdkrisvvdalahpyldegrlryhscmckccytt 343
                                   +acega++h+lr   ++p  + ly+++s  + +heav+ll+++l fdpdkrisv++al h yl+egrlr+hscmc ccyt 
                     W06F12.1e 289 YACEGAKNHVLRAGLRAPDTQRLYKIASpdDKNHEAVDLLQKLLHFDPDKRISVEEALQHRYLEEGRLRFHSCMCSCCYTK 369
                                   **************************9744689***********************************************9 PP

  nmo-PA(nemo)_FBpp0076471-aln 344 s.aglrqytedfeevasqafddlwerklt..svqqvkeelhkfiaeqlqtsrvPlcinpqsaafksfass 410
                                   +    r +++d+++    +fd +we+ ++  s+ +++e++++f+ +      v lcinpqsaa+k fass
                     W06F12.1e 370 PnMPSRLFAQDLDPRHESPFDPKWEKDMSrlSMFELREKMYQFVMDRPALYGVALCINPQSAAYKNFASS 439
                                   95679*********************98722556889*******************************97 PP

>> W06F12.1b  CE29477	WBGene00003048	locus:lit-1	status:Confirmed	UniProt:Q9U9Y8	protein_id:CAB60300.2
   #    score  bias  c-Evalue  i-Evalue hmmfrom  hmm to    alifrom  ali to    envfrom  env to     acc
 ---   ------ ----- --------- --------- ------- -------    ------- -------    ------- -------    ----
   1 !  607.2   0.0  5.1e-184    2e-182      24     410 ..      54     447 ..      25     448 .. 0.93

  Alignments for each domain:
  == domain 1    score: 607.2 bits;  conditional E-value: 5.1e-184
  nmo-PA(nemo)_FBpp0076471-aln  24 laaaea..aavkekvqpdrpiGyGafGvvwavtdprdgrrvalkklpnvfqslvsskrvfrelkmlcffkhenvlsaldil 102
                                   laaa++  +   ++ qpdrpiGyGafGvvw+vtdpr g+rvalkk+pnvfq l s+krvfre+kml  f+h+nvls+ldil
                     W06F12.1b  54 LAAAQPfyPPPVQDSQPDRPIGYGAFGVVWSVTDPRSGKRVALKKMPNVFQNLASCKRVFREIKMLSSFRHDNVLSLLDIL 134
                                   222222555556789****************************************************************** PP

  nmo-PA(nemo)_FBpp0076471-aln 103 qppkldffqeiyvitellqsdlhkiivspqklsadhikvflyqilrGlkylhsarilhrdikPgnllvnsncvlkicdfGl 183
                                   qp +  ffqe+yv+tel+qsdlhkiivspq l++dh+kvf+yqilrGlkylh+a+ilhrdikPgnllvnsnc+lkicdfGl
                     W06F12.1b 135 QPANPSFFQELYVLTELMQSDLHKIIVSPQALTPDHVKVFVYQILRGLKYLHTANILHRDIKPGNLLVNSNCILKICDFGL 215
                                   ********************************************************************************* PP

  nmo-PA(nemo)_FBpp0076471-aln 184 arveepdkskemtqevvtqyyraPeillgakhytaavdvwsvGcifgelltrrilfqaqdpvqqlelitellGtPaledmk 264
                                   ar+ +  +  +mt evvtqyyraPe+l+ga+ yt avd+wsvGcif+ell+r+ilfqa  p++ql++i++llGtP++e mk
                     W06F12.1b 216 ARTWDQRDRLNMTHEVVTQYYRAPELLMGARRYTGAVDIWSVGCIFAELLQRKILFQAAGPIEQLQMIIDLLGTPSQEAMK 296
                                   ******99************************************************************************* PP

  nmo-PA(nemo)_FBpp0076471-aln 265 kacegarshmlrrapkppslsalytlss..qatheavhllaqmlvfdpdkrisvvdalahpyldegrlryhscmckccytt 343
                                   +acega++h+lr   ++p  + ly+++s  + +heav+ll+++l fdpdkrisv++al h yl+egrlr+hscmc ccyt 
                     W06F12.1b 297 YACEGAKNHVLRAGLRAPDTQRLYKIASpdDKNHEAVDLLQKLLHFDPDKRISVEEALQHRYLEEGRLRFHSCMCSCCYTK 377
                                   **************************9744689***********************************************9 PP

  nmo-PA(nemo)_FBpp0076471-aln 344 s.aglrqytedfeevasqafddlwerklt..svqqvkeelhkfiaeqlqtsrvPlcinpqsaafksfass 410
                                   +    r +++d+++    +fd +we+ ++  s+ +++e++++f+ +      v lcinpqsaa+k fass
                     W06F12.1b 378 PnMPSRLFAQDLDPRHESPFDPKWEKDMSrlSMFELREKMYQFVMDRPALYGVALCINPQSAAYKNFASS 447
                                   95679*********************98722556889*******************************97 PP

>> W06F12.1c  CE29478	WBGene00003048	locus:lit-1	status:Confirmed	UniProt:Q9U9Y8	protein_id:CAD18878.1
   #    score  bias  c-Evalue  i-Evalue hmmfrom  hmm to    alifrom  ali to    envfrom  env to     acc
 ---   ------ ----- --------- --------- ------- -------    ------- -------    ------- -------    ----
   1 !  606.3   0.0  9.4e-184  3.7e-182      29     410 ..      34     422 ..      16     423 .. 0.95

  Alignments for each domain:
  == domain 1    score: 606.3 bits;  conditional E-value: 9.4e-184
  nmo-PA(nemo)_FBpp0076471-aln  29 a..aavkekvqpdrpiGyGafGvvwavtdprdgrrvalkklpnvfqslvsskrvfrelkmlcffkhenvlsaldilqppkl 107
                                   +  +   ++ qpdrpiGyGafGvvw+vtdpr g+rvalkk+pnvfq l s+krvfre+kml  f+h+nvls+ldilqp + 
                     W06F12.1c  34 PfyPPPVQDSQPDRPIGYGAFGVVWSVTDPRSGKRVALKKMPNVFQNLASCKRVFREIKMLSSFRHDNVLSLLDILQPANP 114
                                   3334555788*********************************************************************** PP

  nmo-PA(nemo)_FBpp0076471-aln 108 dffqeiyvitellqsdlhkiivspqklsadhikvflyqilrGlkylhsarilhrdikPgnllvnsncvlkicdfGlarvee 188
                                    ffqe+yv+tel+qsdlhkiivspq l++dh+kvf+yqilrGlkylh+a+ilhrdikPgnllvnsnc+lkicdfGlar+ +
                     W06F12.1c 115 SFFQELYVLTELMQSDLHKIIVSPQALTPDHVKVFVYQILRGLKYLHTANILHRDIKPGNLLVNSNCILKICDFGLARTWD 195
                                   ********************************************************************************* PP

  nmo-PA(nemo)_FBpp0076471-aln 189 pdkskemtqevvtqyyraPeillgakhytaavdvwsvGcifgelltrrilfqaqdpvqqlelitellGtPaledmkkaceg 269
                                     +  +mt evvtqyyraPe+l+ga+ yt avd+wsvGcif+ell+r+ilfqa  p++ql++i++llGtP++e mk+aceg
                     W06F12.1c 196 QRDRLNMTHEVVTQYYRAPELLMGARRYTGAVDIWSVGCIFAELLQRKILFQAAGPIEQLQMIIDLLGTPSQEAMKYACEG 276
                                   *99****************************************************************************** PP

  nmo-PA(nemo)_FBpp0076471-aln 270 arshmlrrapkppslsalytlss..qatheavhllaqmlvfdpdkrisvvdalahpyldegrlryhscmckccytts.agl 347
                                   a++h+lr   ++p  + ly+++s  + +heav+ll+++l fdpdkrisv++al h yl+egrlr+hscmc ccyt +    
                     W06F12.1c 277 AKNHVLRAGLRAPDTQRLYKIASpdDKNHEAVDLLQKLLHFDPDKRISVEEALQHRYLEEGRLRFHSCMCSCCYTKPnMPS 357
                                   *********************9744689***********************************************995679 PP

  nmo-PA(nemo)_FBpp0076471-aln 348 rqytedfeevasqafddlwerklt..svqqvkeelhkfiaeqlqtsrvPlcinpqsaafksfass 410
                                   r +++d+++    +fd +we+ ++  s+ +++e++++f+ +      v lcinpqsaa+k fass
                     W06F12.1c 358 RLFAQDLDPRHESPFDPKWEKDMSrlSMFELREKMYQFVMDRPALYGVALCINPQSAAYKNFASS 422
                                   *********************98722556889*******************************97 PP

>> W06F12.1d  CE37160	WBGene00003048	locus:lit-1	status:Confirmed	UniProt:Q9U9Y8	protein_id:CAH10804.1
   #    score  bias  c-Evalue  i-Evalue hmmfrom  hmm to    alifrom  ali to    envfrom  env to     acc
 ---   ------ ----- --------- --------- ------- -------    ------- -------    ------- -------    ----
   1 !  605.9   0.0  1.2e-183  4.8e-182      24     410 ..     193     586 ..     163     587 .. 0.93

  Alignments for each domain:
  == domain 1    score: 605.9 bits;  conditional E-value: 1.2e-183
  nmo-PA(nemo)_FBpp0076471-aln  24 laaaea..aavkekvqpdrpiGyGafGvvwavtdprdgrrvalkklpnvfqslvsskrvfrelkmlcffkhenvlsaldil 102
                                   laaa++  +   ++ qpdrpiGyGafGvvw+vtdpr g+rvalkk+pnvfq l s+krvfre+kml  f+h+nvls+ldil
                     W06F12.1d 193 LAAAQPfyPPPVQDSQPDRPIGYGAFGVVWSVTDPRSGKRVALKKMPNVFQNLASCKRVFREIKMLSSFRHDNVLSLLDIL 273
                                   222222555556789****************************************************************** PP

  nmo-PA(nemo)_FBpp0076471-aln 103 qppkldffqeiyvitellqsdlhkiivspqklsadhikvflyqilrGlkylhsarilhrdikPgnllvnsncvlkicdfGl 183
                                   qp +  ffqe+yv+tel+qsdlhkiivspq l++dh+kvf+yqilrGlkylh+a+ilhrdikPgnllvnsnc+lkicdfGl
                     W06F12.1d 274 QPANPSFFQELYVLTELMQSDLHKIIVSPQALTPDHVKVFVYQILRGLKYLHTANILHRDIKPGNLLVNSNCILKICDFGL 354
                                   ********************************************************************************* PP

  nmo-PA(nemo)_FBpp0076471-aln 184 arveepdkskemtqevvtqyyraPeillgakhytaavdvwsvGcifgelltrrilfqaqdpvqqlelitellGtPaledmk 264
                                   ar+ +  +  +mt evvtqyyraPe+l+ga+ yt avd+wsvGcif+ell+r+ilfqa  p++ql++i++llGtP++e mk
                     W06F12.1d 355 ARTWDQRDRLNMTHEVVTQYYRAPELLMGARRYTGAVDIWSVGCIFAELLQRKILFQAAGPIEQLQMIIDLLGTPSQEAMK 435
                                   ******99************************************************************************* PP

  nmo-PA(nemo)_FBpp0076471-aln 265 kacegarshmlrrapkppslsalytlss..qatheavhllaqmlvfdpdkrisvvdalahpyldegrlryhscmckccytt 343
                                   +acega++h+lr   ++p  + ly+++s  + +heav+ll+++l fdpdkrisv++al h yl+egrlr+hscmc ccyt 
                     W06F12.1d 436 YACEGAKNHVLRAGLRAPDTQRLYKIASpdDKNHEAVDLLQKLLHFDPDKRISVEEALQHRYLEEGRLRFHSCMCSCCYTK 516
                                   **************************9744689***********************************************9 PP

  nmo-PA(nemo)_FBpp0076471-aln 344 s.aglrqytedfeevasqafddlwerklt..svqqvkeelhkfiaeqlqtsrvPlcinpqsaafksfass 410
                                   +    r +++d+++    +fd +we+ ++  s+ +++e++++f+ +      v lcinpqsaa+k fass
                     W06F12.1d 517 PnMPSRLFAQDLDPRHESPFDPKWEKDMSrlSMFELREKMYQFVMDRPALYGVALCINPQSAAYKNFASS 586
                                   95679*********************98722556889*******************************97 PP

>> W06F12.1a  CE29476	WBGene00003048	locus:lit-1	serine\/threonine kinase (CDC2\/CDC28 subfamily)	status:Confirmed	UniPr
   #    score  bias  c-Evalue  i-Evalue hmmfrom  hmm to    alifrom  ali to    envfrom  env to     acc
 ---   ------ ----- --------- --------- ------- -------    ------- -------    ------- -------    ----
   1 !  605.7   0.0  1.5e-183  5.6e-182      24     410 ..     226     619 ..     197     620 .. 0.93

  Alignments for each domain:
  == domain 1    score: 605.7 bits;  conditional E-value: 1.5e-183
  nmo-PA(nemo)_FBpp0076471-aln  24 laaaea..aavkekvqpdrpiGyGafGvvwavtdprdgrrvalkklpnvfqslvsskrvfrelkmlcffkhenvlsaldil 102
                                   laaa++  +   ++ qpdrpiGyGafGvvw+vtdpr g+rvalkk+pnvfq l s+krvfre+kml  f+h+nvls+ldil
                     W06F12.1a 226 LAAAQPfyPPPVQDSQPDRPIGYGAFGVVWSVTDPRSGKRVALKKMPNVFQNLASCKRVFREIKMLSSFRHDNVLSLLDIL 306
                                   222222555556789****************************************************************** PP

  nmo-PA(nemo)_FBpp0076471-aln 103 qppkldffqeiyvitellqsdlhkiivspqklsadhikvflyqilrGlkylhsarilhrdikPgnllvnsncvlkicdfGl 183
                                   qp +  ffqe+yv+tel+qsdlhkiivspq l++dh+kvf+yqilrGlkylh+a+ilhrdikPgnllvnsnc+lkicdfGl
                     W06F12.1a 307 QPANPSFFQELYVLTELMQSDLHKIIVSPQALTPDHVKVFVYQILRGLKYLHTANILHRDIKPGNLLVNSNCILKICDFGL 387
                                   ********************************************************************************* PP

  nmo-PA(nemo)_FBpp0076471-aln 184 arveepdkskemtqevvtqyyraPeillgakhytaavdvwsvGcifgelltrrilfqaqdpvqqlelitellGtPaledmk 264
                                   ar+ +  +  +mt evvtqyyraPe+l+ga+ yt avd+wsvGcif+ell+r+ilfqa  p++ql++i++llGtP++e mk
                     W06F12.1a 388 ARTWDQRDRLNMTHEVVTQYYRAPELLMGARRYTGAVDIWSVGCIFAELLQRKILFQAAGPIEQLQMIIDLLGTPSQEAMK 468
                                   ******99************************************************************************* PP

  nmo-PA(nemo)_FBpp0076471-aln 265 kacegarshmlrrapkppslsalytlss..qatheavhllaqmlvfdpdkrisvvdalahpyldegrlryhscmckccytt 343
                                   +acega++h+lr   ++p  + ly+++s  + +heav+ll+++l fdpdkrisv++al h yl+egrlr+hscmc ccyt 
                     W06F12.1a 469 YACEGAKNHVLRAGLRAPDTQRLYKIASpdDKNHEAVDLLQKLLHFDPDKRISVEEALQHRYLEEGRLRFHSCMCSCCYTK 549
                                   **************************9744689***********************************************9 PP

  nmo-PA(nemo)_FBpp0076471-aln 344 s.aglrqytedfeevasqafddlwerklt..svqqvkeelhkfiaeqlqtsrvPlcinpqsaafksfass 410
                                   +    r +++d+++    +fd +we+ ++  s+ +++e++++f+ +      v lcinpqsaa+k fass
                     W06F12.1a 550 PnMPSRLFAQDLDPRHESPFDPKWEKDMSrlSMFELREKMYQFVMDRPALYGVALCINPQSAAYKNFASS 619
                                   95679*********************98722556889*******************************97 PP

>> B0218.3  CE06686	WBGene00004055	locus:pmk-1	ser\/thr kinases	status:Partially_confirmed	UniProt:Q17446	protein_id:CCD
   #    score  bias  c-Evalue  i-Evalue hmmfrom  hmm to    alifrom  ali to    envfrom  env to     acc
 ---   ------ ----- --------- --------- ------- -------    ------- -------    ------- -------    ----
   1 !  412.6   0.5    6e-125  2.3e-123      20     326 ..      20     320 ..      11     366 .. 0.96

  Alignments for each domain:
  == domain 1    score: 412.6 bits;  conditional E-value: 6e-125
  nmo-PA(nemo)_FBpp0076471-aln  20 akaelaaaeaaavkekvqpdrpiGyGafGvvwavtdprdgrrvalkklpnvfqslvsskrvfrelkmlcffkhenvlsald 100
                                   + +el+ + +  v++ + + +piG Ga+G v+a+  +r g rva+kk+ ++fqs+++++r++rel++l  + hen++ +ld
                       B0218.3  20 YVVELNRSVW-VVPNYYINLTPIGTGAYGTVCAAECTRSGTRVAIKKFNRPFQSIIHARRTYRELRLLRCMCHENIIDLLD 99 
                                   5677777778.89999***************************************************************** PP

  nmo-PA(nemo)_FBpp0076471-aln 101 ilqppk.ldffqeiyvitellqsdlhkiivspqklsadhikvflyqilrGlkylhsarilhrdikPgnllvnsncvlkicd 180
                                   +++p++ +++ +++y ++ l+++dl +i++  q+l +dhi++++yqilrGlky+hsa i+hrd+kP+n++vn++c+lki+d
                       B0218.3 100 VFTPNEnVNDIEDVYFVSMLMGADLSNILKI-QRLNDDHIQFLVYQILRGLKYIHSADIIHRDLKPSNIAVNEDCELKILD 179
                                   ****988**********************98.************************************************* PP

  nmo-PA(nemo)_FBpp0076471-aln 181 fGlarveepdkskemtqevvtqyyraPeillgakhytaavdvwsvGcifgelltrrilfqaqdpvqqlelitellGtPale 261
                                   fGlar +++    emt++v+t++yraPei+l+++hyt++vdvwsvGci++el+t+++lf++ d+++ql  i+ + GtP  e
                       B0218.3 180 FGLARQTDS----EMTGYVATRWYRAPEIMLNWMHYTQTVDVWSVGCILAELITGKTLFPGSDHIDQLTRIMSVTGTPDEE 256
                                   ******999....9******************************************************************* PP

  nmo-PA(nemo)_FBpp0076471-aln 262 dmkkacegarshmlrrapkppslsalytlssqatheavhllaqmlvfdpdkrisvvdalahpyld 326
                                   ++kk++++ +++++r++p ++++++++ l++qat++a++ll++ml +dpd+r ++ +a+ h+yl+
                       B0218.3 257 FLKKISSEEARNYIRNLP-KMTRRDFKRLFAQATPQAIDLLEKMLHLDPDRRPTAKEAMEHEYLA 320
                                   ******************.67899****************************************8 PP

>> F42G8.3b  CE34862	WBGene00004056	locus:pmk-2	status:Partially_confirmed	UniProt:Q8MXI4	protein_id:CCD61403.1
   #    score  bias  c-Evalue  i-Evalue hmmfrom  hmm to    alifrom  ali to    envfrom  env to     acc
 ---   ------ ----- --------- --------- ------- -------    ------- -------    ------- -------    ----
   1 !  385.7   0.0  8.7e-117  3.4e-115      19     327 ..      33     335 ..      26     342 .. 0.97
   2 ?    0.8   0.0       6.3   2.4e+02     348     392 ..     334     380 ..     333     389 .. 0.75

  Alignments for each domain:
  == domain 1    score: 385.7 bits;  conditional E-value: 8.7e-117
  nmo-PA(nemo)_FBpp0076471-aln  19 aakaelaaaeaaavkekvqpdrpiGyGafGvvwavtdprdgrrvalkklpnvfqslvsskrvfrelkmlcffkhenvlsal 99 
                                    +++el+++++   ++ ++  +p+G Ga+Gvv+++     g rva+kk+ ++fqs +++kr++relk+l  ++h+nvl ++
                      F42G8.3b  33 YHEVELNKTKW-VLPQWYNSLKPLGEGAYGVVCTAEYEPTGDRVAIKKFFRPFQSTIHAKRTYRELKLLRTLQHDNVLEMI 112
                                   57889999999.99******************************************************************* PP

  nmo-PA(nemo)_FBpp0076471-aln 100 dilqppk.ldffqeiyvitellqsdlhkiivspqklsadhikvflyqilrGlkylhsarilhrdikPgnllvnsncvlkic 179
                                   d+++p+     ++++y ++ l++sdl++i++  q+l+++ i++++yq+lrGlky+hsa+i+hrd+kP+n++vn+ c++ki+
                      F42G8.3b 113 DVFTPDPdASSLNNVYFVSVLMGSDLQNIMKI-QRLTDEQIQLLIYQVLRGLKYIHSAGIIHRDLKPSNIAVNERCEVKIL 192
                                   *****76599*******************998.************************************************ PP

  nmo-PA(nemo)_FBpp0076471-aln 180 dfGlarveepdkskemtqevvtqyyraPeillgakhytaavdvwsvGcifgelltrrilfqaqdpvqqlelitellGtPal 260
                                   dfGlar +++    emt++v+t++yraPei+l+++hyt++vdvwsvGci++el+++r lf+++d+++ql  i+ ++GtP  
                      F42G8.3b 193 DFGLARAQDA----EMTGYVATRWYRAPEIMLNWMHYTQTVDVWSVGCILAELVSGRPLFPGDDHIDQLTKIMSVVGTPKE 269
                                   *******999....9****************************************************************** PP

  nmo-PA(nemo)_FBpp0076471-aln 261 edmkkacegarshmlrrapkppslsalytlssqatheavhllaqmlvfdpdkrisvvdalahpylde 327
                                   e+  k+ ++ ++++++++  p  ++++ tl+  a++ a++ll++ml++dpd+risv  al h+yl e
                      F42G8.3b 270 EFWSKIQSEEARNYIKNRS-PIIRQDFVTLFPMASPYALELLEMMLILDPDRRISVSSALRHDYLRE 335
                                   ********999****9988.999******************************************97 PP

  == domain 2    score: 0.8 bits;  conditional E-value: 6.3
  nmo-PA(nemo)_FBpp0076471-aln 348 rqytedfeevas.qaf.ddlwerkltsvqqvkeelhkfiaeqlqtsr 392
                                   r+y+ + +e+++ ++   d  e++ t++  ++e+++ +i  +++++r
                      F42G8.3b 334 REYSVPNDEPVAmDTVtIDPAEERATTLSDWRELIWNEIRLFQNSAR 380
                                   778777665544144314788999***************99888876 PP

>> F42G8.3a  CE31695	WBGene00004056	locus:pmk-2	protein kinase	status:Partially_confirmed	UniProt:Q8MXI4	protein_id:CCD6
   #    score  bias  c-Evalue  i-Evalue hmmfrom  hmm to    alifrom  ali to    envfrom  env to     acc
 ---   ------ ----- --------- --------- ------- -------    ------- -------    ------- -------    ----
   1 !  363.7   0.0  4.2e-110  1.6e-108      19     327 ..      33     352 ..      26     359 .. 0.93

  Alignments for each domain:
  == domain 1    score: 363.7 bits;  conditional E-value: 4.2e-110
  nmo-PA(nemo)_FBpp0076471-aln  19 aakaelaaaeaaavkekvqpdrpiGyGafGvvwavtdprdgrrvalkklpnvfqslvsskrvfrelkmlcffkhenvlsal 99 
                                    +++el+++++   ++ ++  +p+G Ga+Gvv+++     g rva+kk+ ++fqs +++kr++relk+l  ++h+nvl ++
                      F42G8.3a  33 YHEVELNKTKW-VLPQWYNSLKPLGEGAYGVVCTAEYEPTGDRVAIKKFFRPFQSTIHAKRTYRELKLLRTLQHDNVLEMI 112
                                   57889999999.99******************************************************************* PP

  nmo-PA(nemo)_FBpp0076471-aln 100 dilqppk.ldffqeiyvitellqsdlhkiivspqklsadhikvflyqilrGlkylhsarilhrdikPgnllvnsncvl... 176
                                   d+++p+     ++++y ++ l++sdl++i++  q+l+++ i++++yq+lrGlky+hsa+i+hrd+kP+n++vn+ c++   
                      F42G8.3a 113 DVFTPDPdASSLNNVYFVSVLMGSDLQNIMKI-QRLTDEQIQLLIYQVLRGLKYIHSAGIIHRDLKPSNIAVNERCEVkvf 192
                                   *****76599*******************998.*******************************************75222 PP

  nmo-PA(nemo)_FBpp0076471-aln 177 ..............kicdfGlarveepdkskemtqevvtqyyraPeillgakhytaavdvwsvGcifgelltrrilfqaqd 243
                                                 ki+dfGlar +++    emt++v+t++yraPei+l+++hyt++vdvwsvGci++el+++r lf+++d
                      F42G8.3a 193 lsfsqlsflilsffKILDFGLARAQDA----EMTGYVATRWYRAPEIMLNWMHYTQTVDVWSVGCILAELVSGRPLFPGDD 269
                                   22222233333444799*******999....9************************************************* PP

  nmo-PA(nemo)_FBpp0076471-aln 244 pvqqlelitellGtPaledmkkacegarshmlrrapkppslsalytlssqatheavhllaqmlvfdpdkrisvvdalahpy 324
                                   +++ql  i+ ++GtP  e+  k+ ++ ++++++++  p  ++++ tl+  a++ a++ll++ml++dpd+risv  al h+y
                      F42G8.3a 270 HIDQLTKIMSVVGTPKEEFWSKIQSEEARNYIKNRS-PIIRQDFVTLFPMASPYALELLEMMLILDPDRRISVSSALRHDY 349
                                   *************************999****9988.999***************************************** PP

  nmo-PA(nemo)_FBpp0076471-aln 325 lde 327
                                   l e
                      F42G8.3a 350 LRE 352
                                   *97 PP

>> F43C1.2a  CE01583	WBGene00003401	locus:mpk-1	serine\/threonine kinase (CDC2\/CDC28 subfamily)	status:Confirmed	UniPro
   #    score  bias  c-Evalue  i-Evalue hmmfrom  hmm to    alifrom  ali to    envfrom  env to     acc
 ---   ------ ----- --------- --------- ------- -------    ------- -------    ------- -------    ----
   1 !  347.4   0.0  3.8e-105  1.5e-103      32     327 ..      24     318 ..       3     355 .. 0.93

  Alignments for each domain:
  == domain 1    score: 347.4 bits;  conditional E-value: 3.8e-105
  nmo-PA(nemo)_FBpp0076471-aln  32 vkekvqpdrpiGyGafGvvwavtdprdgrrvalkklpnvfqslvsskrvfrelkmlcffkhenvlsaldilqppkldffqe 112
                                   v  ++ + + iG Ga+G+v ++ d+    rva+kk++ +f+    ++r+ re+k+l  fkhen++++ +i++ + +d +++
                      F43C1.2a  24 VAPRYVNLSYIGEGAYGMVASALDTITRDRVAIKKIS-PFEHQTFCQRTLREIKILNRFKHENIINIQEIIRSETVDSLKD 103
                                   4455666778*************************96.8****************************************** PP

  nmo-PA(nemo)_FBpp0076471-aln 113 iyvitellqsdlhkiivspqklsadhikvflyqilrGlkylhsarilhrdikPgnllvnsncvlkicdfGlarveep..dk 191
                                   iy++  l+++dl k++++ qkls+dh+  flyqilrGlky+hsa++lhrd+kP+nll+n  c lkicdfGlarv++p  d+
                      F43C1.2a 104 IYIVQCLMETDLYKLLKT-QKLSNDHVCYFLYQILRGLKYIHSANVLHRDLKPSNLLLNTTCDLKICDFGLARVTDPqtDH 183
                                   *****************9.********************************************************973366 PP

  nmo-PA(nemo)_FBpp0076471-aln 192 skemtqevvtqyyraPeillgakhytaavdvwsvGcifgelltrrilfqaqdpvqqlelitellGtPaledmkkacegars 272
                                   +  +t++v+t++yraPei+l+ k yt+++dvwsvGci++e+l++r lf++++ ++ql+li  ++G+P+  d++ + ++ ++
                      F43C1.2a 184 TGFLTEYVATRWYRAPEIMLNSKGYTKSIDVWSVGCILAEMLSNRPLFPGKHYLDQLNLILAVVGSPSNADLQCIINDKAR 264
                                   7779***************************************************************************** PP

  nmo-PA(nemo)_FBpp0076471-aln 273 hmlrrapkppslsalytlssqatheavhllaqmlvfdpdkrisvvdalahpylde 327
                                    +l ++p++p+      l+  a + a++ll +ml f+p  ri +++alahpyl++
                      F43C1.2a 265 SYLISLPHKPKQ-PWARLYPGADPRALDLLDKMLTFNPHNRIDIEQALAHPYLEQ 318
                                   *******88875.67889***********************************95 PP

>> F43C1.2b  CE24971	WBGene00003401	locus:mpk-1	serine\/threonine kinase (CDC2\/CDC28 subfamily)	status:Partially_confir
   #    score  bias  c-Evalue  i-Evalue hmmfrom  hmm to    alifrom  ali to    envfrom  env to     acc
 ---   ------ ----- --------- --------- ------- -------    ------- -------    ------- -------    ----
   1 !  346.8   0.0  5.5e-105  2.1e-103      31     327 ..      91     386 ..      64     422 .. 0.93

  Alignments for each domain:
  == domain 1    score: 346.8 bits;  conditional E-value: 5.5e-105
  nmo-PA(nemo)_FBpp0076471-aln  31 avkekvqpdrpiGyGafGvvwavtdprdgrrvalkklpnvfqslvsskrvfrelkmlcffkhenvlsaldilqppkldffq 111
                                   +v  ++ + + iG Ga+G+v ++ d+    rva+kk++ +f+    ++r+ re+k+l  fkhen++++ +i++ + +d ++
                      F43C1.2b  91 EVAPRYVNLSYIGEGAYGMVASALDTITRDRVAIKKIS-PFEHQTFCQRTLREIKILNRFKHENIINIQEIIRSETVDSLK 170
                                   44556666778*************************96.8***************************************** PP

  nmo-PA(nemo)_FBpp0076471-aln 112 eiyvitellqsdlhkiivspqklsadhikvflyqilrGlkylhsarilhrdikPgnllvnsncvlkicdfGlarveep..d 190
                                   +iy++  l+++dl k++++ qkls+dh+  flyqilrGlky+hsa++lhrd+kP+nll+n  c lkicdfGlarv++p  d
                      F43C1.2b 171 DIYIVQCLMETDLYKLLKT-QKLSNDHVCYFLYQILRGLKYIHSANVLHRDLKPSNLLLNTTCDLKICDFGLARVTDPqtD 250
                                   ******************9.********************************************************97336 PP

  nmo-PA(nemo)_FBpp0076471-aln 191 kskemtqevvtqyyraPeillgakhytaavdvwsvGcifgelltrrilfqaqdpvqqlelitellGtPaledmkkacegar 271
                                   ++  +t++v+t++yraPei+l+ k yt+++dvwsvGci++e+l++r lf++++ ++ql+li  ++G+P+  d++ + ++ +
                      F43C1.2b 251 HTGFLTEYVATRWYRAPEIMLNSKGYTKSIDVWSVGCILAEMLSNRPLFPGKHYLDQLNLILAVVGSPSNADLQCIINDKA 331
                                   67779**************************************************************************** PP

  nmo-PA(nemo)_FBpp0076471-aln 272 shmlrrapkppslsalytlssqatheavhllaqmlvfdpdkrisvvdalahpylde 327
                                   + +l ++p++p+      l+  a + a++ll +ml f+p  ri +++alahpyl++
                      F43C1.2b 332 RSYLISLPHKPKQ-PWARLYPGADPRALDLLDKMLTFNPHNRIDIEQALAHPYLEQ 386
                                   ********88875.67889***********************************95 PP

>> B0478.1b  CE30123	WBGene00002178	locus:jnk-1	status:Confirmed	UniProt:Q8WQG9	protein_id:CCD62005.1
   #    score  bias  c-Evalue  i-Evalue hmmfrom  hmm to    alifrom  ali to    envfrom  env to     acc
 ---   ------ ----- --------- --------- ------- -------    ------- -------    ------- -------    ----
   1 !  314.6   0.0   3.4e-95   1.3e-93      24     326 ..      17     324 ..       3     330 .. 0.87

  Alignments for each domain:
  == domain 1    score: 314.6 bits;  conditional E-value: 3.4e-95
  nmo-PA(nemo)_FBpp0076471-aln  24 laaaeaaavkekvqpdrpiGyGafGvvwavtdprdgrrvalkklpnvfqslvsskrvfrelkmlcffkhenvlsaldilqp 104
                                   + + ++  v +++q+ r iG+Ga G+v+++ d+  + +va+kkl+++fq + ++kr +relk++  ++h+n++++l+ ++p
                      B0478.1b  17 IGE-AQMVVLKRYQNLRLIGSGAQGIVCSAFDTVRNEQVAIKKLSRPFQNVTHAKRAYRELKLMSLVNHKNIIGILNCFTP 96 
                                   333.3447899********************************************************************** PP

  nmo-PA(nemo)_FBpp0076471-aln 105 pk.ldffqeiyvitellqsdlhkiivspqklsadhikvflyqilrGlkylhsarilhrdikPgnllvnsncvlkicdfGla 184
                                   +k ld f+++y++ el++++l ++i    +l ++ +  +lyq+l G+++lhsa+i+hrd+kP+n++v s+c lki+dfGla
                      B0478.1b  97 QKkLDEFNDLYIVMELMDANLCQVIQM--DLDHERLSYLLYQMLCGIRHLHSAGIIHRDLKPSNIVVRSDCTLKILDFGLA 175
                                   988**********************98..99************************************************** PP

  nmo-PA(nemo)_FBpp0076471-aln 185 rveepdkskemtqevvtqyyraPeillgakhytaavdvwsvGcifgelltrrilfqaqdpvqqlelitellGtPaledmkk 265
                                   r+     +  mt +vvt+yyraPe++lg+  y++ vdvws+Gcifgel+++r+lf++ d+++q   i+e lGtP   +++ 
                      B0478.1b 176 RTAIE--AFMMTPYVVTRYYRAPEVILGM-GYKENVDVWSIGCIFGELIRGRVLFPGGDHIDQWTRIIEQLGTPDRSFLER 253
                                   *9765..899*****************95.79***********************************************99 PP

  nmo-PA(nemo)_FBpp0076471-aln 266 acegarshmlrrapkpps..lsalyt.....l....ssqatheavhllaqmlvfdpdkrisvvdalahpyld 326
                                        r ++++++p+ ++  +++l++     +    s+ +  +a +ll++mlv+dp++risv dal hpy++
                      B0478.1b 254 LQPTVR-NYVENRPRYQAtpFEVLFSdnmfpMtadsSRLTGAQARDLLSRMLVIDPERRISVDDALRHPYVN 324
                                   877665.67777775443113333221111121121344457899*************************97 PP

>> B0478.1a  CE27574	WBGene00002178	locus:jnk-1	MAP kinase	status:Confirmed	UniProt:Q8WQG9	protein_id:CCD62004.1
   #    score  bias  c-Evalue  i-Evalue hmmfrom  hmm to    alifrom  ali to    envfrom  env to     acc
 ---   ------ ----- --------- --------- ------- -------    ------- -------    ------- -------    ----
   1 !  314.3   0.0   4.3e-95   1.7e-93      19     326 ..     103     415 ..      86     421 .. 0.87

  Alignments for each domain:
  == domain 1    score: 314.3 bits;  conditional E-value: 4.3e-95
  nmo-PA(nemo)_FBpp0076471-aln  19 aakaelaaaeaaavkekvqpdrpiGyGafGvvwavtdprdgrrvalkklpnvfqslvsskrvfrelkmlcffkhenvlsal 99 
                                    +++++ +a+   v +++q+ r iG+Ga G+v+++ d+  + +va+kkl+++fq + ++kr +relk++  ++h+n++++l
                      B0478.1a 103 YYSVTIGEAQ-MVVLKRYQNLRLIGSGAQGIVCSAFDTVRNEQVAIKKLSRPFQNVTHAKRAYRELKLMSLVNHKNIIGIL 182
                                   3444444444.48999***************************************************************** PP

  nmo-PA(nemo)_FBpp0076471-aln 100 dilqppk.ldffqeiyvitellqsdlhkiivspqklsadhikvflyqilrGlkylhsarilhrdikPgnllvnsncvlkic 179
                                   + ++p+k ld f+++y++ el++++l ++i    +l ++ +  +lyq+l G+++lhsa+i+hrd+kP+n++v s+c lki+
                      B0478.1a 183 NCFTPQKkLDEFNDLYIVMELMDANLCQVIQM--DLDHERLSYLLYQMLCGIRHLHSAGIIHRDLKPSNIVVRSDCTLKIL 261
                                   *****988**********************98..99********************************************* PP

  nmo-PA(nemo)_FBpp0076471-aln 180 dfGlarveepdkskemtqevvtqyyraPeillgakhytaavdvwsvGcifgelltrrilfqaqdpvqqlelitellGtPal 260
                                   dfGlar+     +  mt +vvt+yyraPe++lg+  y++ vdvws+Gcifgel+++r+lf++ d+++q   i+e lGtP  
                      B0478.1a 262 DFGLARTAIE--AFMMTPYVVTRYYRAPEVILGM-GYKENVDVWSIGCIFGELIRGRVLFPGGDHIDQWTRIIEQLGTPDR 339
                                   ******9765..899*****************95.79******************************************** PP

  nmo-PA(nemo)_FBpp0076471-aln 261 edmkkacegarshmlrrapkpps..lsalyt.....l....ssqatheavhllaqmlvfdpdkrisvvdalahpyld 326
                                    +++      r ++++++p+ ++  +++l++     +    s+ +  +a +ll++mlv+dp++risv dal hpy++
                      B0478.1a 340 SFLERLQPTVR-NYVENRPRYQAtpFEVLFSdnmfpMtadsSRLTGAQARDLLSRMLVIDPERRISVDDALRHPYVN 415
                                   ***99877665.67777775443113333221111121121344457899*************************97 PP

>> C04G6.1b  CE32111	WBGene00003402	locus:mpk-2	status:Confirmed	UniProt:Q8IG56	protein_id:CCD63050.1
   #    score  bias  c-Evalue  i-Evalue hmmfrom  hmm to    alifrom  ali to    envfrom  env to     acc
 ---   ------ ----- --------- --------- ------- -------    ------- -------    ------- -------    ----
   1 !  308.7   0.0   2.1e-93   8.1e-92      35     332 ..      56     355 ..      24     367 .. 0.90

  Alignments for each domain:
  == domain 1    score: 308.7 bits;  conditional E-value: 2.1e-93
  nmo-PA(nemo)_FBpp0076471-aln  35 kvqpdrpiGyGafGvvwavtdprdgrrvalkklpnvfqslvsskrvfrelkmlcffkhenvlsaldilqppkldffqeiyv 115
                                    +  ++ +G Ga+Gvv+ ++d+r+ ++va+kk+p++f +   +kr  re+++l  + hen++++ld+++ +   + ++iy+
                      C04G6.1b  56 PYLAEENVGAGAYGVVCKAMDTRNKKQVAIKKIPRAFTAHTLAKRSLREVRILRELLHENIIAVLDMFTAEGA-HGKDIYL 135
                                   4566788**************************************************************9875.579**** PP

  nmo-PA(nemo)_FBpp0076471-aln 116 itellqsdlhkiivspqklsadhikvflyqilrGlkylhsarilhrdikPgnllvnsncvlkicdfGlarv........ee 188
                                   + +l+++dlh+i+ s q l + h + f+yq+lrGlkylhsa+i+hrd+kP+nll+n +c l+i dfG+ar         ++
                      C04G6.1b 136 VMDLMETDLHQILHSRQTLMEQHFQYFFYQLLRGLKYLHSAGIIHRDLKPSNLLLNGDCLLRIADFGMARAyasastvrDD 216
                                   **********************************************************************73322222223 PP

  nmo-PA(nemo)_FBpp0076471-aln 189 pdkskemtqevvtqyyraPeillgakhytaavdvwsvGcifgelltrrilfqaqdpvqqlelitellGtPaledmkkaceg 269
                                   ++   +mtq+v t++yraPeil+++  y + vd+ws Gcif+e+l rr lf+++d+v q+++i+  lG+P  e ++ ++++
                      C04G6.1b 217 ANVGGHMTQYVSTRWYRAPEILFSMVEYDTKVDLWSAGCIFAEMLLRRQLFPGKDSVSQIKMIVYYLGSPEEEVINRITSD 297
                                   34457**************************************************************************** PP

  nmo-PA(nemo)_FBpp0076471-aln 270 arshmlrrapkppslsalytlssqatheavhllaqmlvfdpdkrisvvdalahpyldegrlry 332
                                     ++ ++   +++ l  +  ++ +a++ea ++++ +l + p kr s+ + l hp++++    y
                      C04G6.1b 298 LVRDSIEACGRKTPL-PFSAIFPKASPEARNMVSYLLQISPWKRYSADQILQHPFMAQ----Y 355
                                   ******999976665.699************************************984....3 PP

>> C04G6.1a  CE31290	WBGene00003402	locus:mpk-2	Ser\/Thr protein kinase	status:Confirmed	UniProt:Q17642	protein_id:CCD63
   #    score  bias  c-Evalue  i-Evalue hmmfrom  hmm to    alifrom  ali to    envfrom  env to     acc
 ---   ------ ----- --------- --------- ------- -------    ------- -------    ------- -------    ----
   1 !  307.2   0.0   5.9e-93   2.3e-91      35     332 ..      56     355 ..      24     366 .. 0.90

  Alignments for each domain:
  == domain 1    score: 307.2 bits;  conditional E-value: 5.9e-93
  nmo-PA(nemo)_FBpp0076471-aln  35 kvqpdrpiGyGafGvvwavtdprdgrrvalkklpnvfqslvsskrvfrelkmlcffkhenvlsaldilqppkldffqeiyv 115
                                    +  ++ +G Ga+Gvv+ ++d+r+ ++va+kk+p++f +   +kr  re+++l  + hen++++ld+++ +   + ++iy+
                      C04G6.1a  56 PYLAEENVGAGAYGVVCKAMDTRNKKQVAIKKIPRAFTAHTLAKRSLREVRILRELLHENIIAVLDMFTAEGA-HGKDIYL 135
                                   4566788**************************************************************9875.579**** PP

  nmo-PA(nemo)_FBpp0076471-aln 116 itellqsdlhkiivspqklsadhikvflyqilrGlkylhsarilhrdikPgnllvnsncvlkicdfGlarv........ee 188
                                   + +l+++dlh+i+ s q l + h + f+yq+lrGlkylhsa+i+hrd+kP+nll+n +c l+i dfG+ar         ++
                      C04G6.1a 136 VMDLMETDLHQILHSRQTLMEQHFQYFFYQLLRGLKYLHSAGIIHRDLKPSNLLLNGDCLLRIADFGMARAyasastvrDD 216
                                   **********************************************************************73322222223 PP

  nmo-PA(nemo)_FBpp0076471-aln 189 pdkskemtqevvtqyyraPeillgakhytaavdvwsvGcifgelltrrilfqaqdpvqqlelitellGtPaledmkkaceg 269
                                   ++   +mtq+v t++yraPeil+++  y + vd+ws Gcif+e+l rr lf+++d+v q+++i+  lG+P  e ++ ++++
                      C04G6.1a 217 ANVGGHMTQYVSTRWYRAPEILFSMVEYDTKVDLWSAGCIFAEMLLRRQLFPGKDSVSQIKMIVYYLGSPEEEVINRITSD 297
                                   34457**************************************************************************** PP

  nmo-PA(nemo)_FBpp0076471-aln 270 arshmlrrapkppslsalytlssqatheavhllaqmlvfdpdkrisvvdalahpyldegrlry 332
                                     ++ ++   +++ l  +  ++ +a++ea ++++ +l + p kr s+ + l hp++++    y
                      C04G6.1a 298 LVRDSIEACGRKTPL-PFSAIFPKASPEARNMVSYLLQISPWKRYSADQILQHPFMAQ----Y 355
                                   ******999976665.699************************************984....3 PP

>> C04G6.1c  CE36972	WBGene00003402	locus:mpk-2	status:Confirmed	UniProt:Q6ABN8	protein_id:CCD63051.1
   #    score  bias  c-Evalue  i-Evalue hmmfrom  hmm to    alifrom  ali to    envfrom  env to     acc
 ---   ------ ----- --------- --------- ------- -------    ------- -------    ------- -------    ----
   1 !  306.7   0.0   8.6e-93   3.3e-91      38     332 ..      24     320 ..       4     331 .. 0.93

  Alignments for each domain:
  == domain 1    score: 306.7 bits;  conditional E-value: 8.6e-93
  nmo-PA(nemo)_FBpp0076471-aln  38 pdrpiGyGafGvvwavtdprdgrrvalkklpnvfqslvsskrvfrelkmlcffkhenvlsaldilqppkldffqeiyvite 118
                                    ++ +G Ga+Gvv+ ++d+r+ ++va+kk+p++f +   +kr  re+++l  + hen++++ld+++ +   + ++iy++ +
                      C04G6.1c  24 AEENVGAGAYGVVCKAMDTRNKKQVAIKKIPRAFTAHTLAKRSLREVRILRELLHENIIAVLDMFTAEGA-HGKDIYLVMD 103
                                   56789*************************************************************9875.579******* PP

  nmo-PA(nemo)_FBpp0076471-aln 119 llqsdlhkiivspqklsadhikvflyqilrGlkylhsarilhrdikPgnllvnsncvlkicdfGlarv........eepdk 191
                                   l+++dlh+i+ s q l + h + f+yq+lrGlkylhsa+i+hrd+kP+nll+n +c l+i dfG+ar         ++++ 
                      C04G6.1c 104 LMETDLHQILHSRQTLMEQHFQYFFYQLLRGLKYLHSAGIIHRDLKPSNLLLNGDCLLRIADFGMARAyasastvrDDANV 184
                                   *******************************************************************73322222223344 PP

  nmo-PA(nemo)_FBpp0076471-aln 192 skemtqevvtqyyraPeillgakhytaavdvwsvGcifgelltrrilfqaqdpvqqlelitellGtPaledmkkacegars 272
                                     +mtq+v t++yraPeil+++  y + vd+ws Gcif+e+l rr lf+++d+v q+++i+  lG+P  e ++ ++++  +
                      C04G6.1c 185 GGHMTQYVSTRWYRAPEILFSMVEYDTKVDLWSAGCIFAEMLLRRQLFPGKDSVSQIKMIVYYLGSPEEEVINRITSDLVR 265
                                   57******************************************************************************* PP

  nmo-PA(nemo)_FBpp0076471-aln 273 hmlrrapkppslsalytlssqatheavhllaqmlvfdpdkrisvvdalahpyldegrlry 332
                                   + ++   +++ l  +  ++ +a++ea ++++ +l + p kr s+ + l hp++++    y
                      C04G6.1c 266 DSIEACGRKTPL-PFSAIFPKASPEARNMVSYLLQISPWKRYSADQILQHPFMAQ----Y 320
                                   ***999976665.699************************************984....3 PP

>> F42G8.4  CE29318	WBGene00004057	locus:pmk-3	protein kinase	status:Confirmed	UniProt:O44514	protein_id:CCD61404.1
   #    score  bias  c-Evalue  i-Evalue hmmfrom  hmm to    alifrom  ali to    envfrom  env to     acc
 ---   ------ ----- --------- --------- ------- -------    ------- -------    ------- -------    ----
   1 !  279.2   0.0   1.9e-84   7.5e-83      40     328 ..     122     422 ..      91     428 .. 0.88

  Alignments for each domain:
  == domain 1    score: 279.2 bits;  conditional E-value: 1.9e-84
  nmo-PA(nemo)_FBpp0076471-aln  40 rpiGyGafGvvwav.tdprdgrr..valkklpnvfqslvsskrvfrelkmlcffkhenvlsaldilqppkldffqeiyvit 117
                                   + +G G+fG v+      rdg r  va+kk+ ++f    +++r+fre k+l+ ++h+n++ aldi++p++ ++f+++yv+t
                       F42G8.4 122 EYLGGGSFGNVIKTsAVCRDGLRryVAIKKMREPFFDPHHARRIFRETKLLQLMRHDNIICALDIYTPDEENDFRDVYVVT 202
                                   45899****9875415679985545******************************************************** PP

  nmo-PA(nemo)_FBpp0076471-aln 118 ellqsdlhkiivspqk.....lsadhikvflyqilrGlkylhsarilhrdikPgnllvnsncvlkicdfGlarveepdksk 193
                                   e+ +  l +i++ +++     l+++hik+++yqi+r lky+hsa+i+hrd+kPgnl++ ++  l i+dfGlar  e  k  
                       F42G8.4 203 EFAGRSLYQILKQQRDygrrvLTDEHIKFIIYQIIRALKYIHSANIIHRDLKPGNLALTDDSDLMILDFGLARSLEK-KDT 282
                                   ***********985433333499*****************************************************9.778 PP

  nmo-PA(nemo)_FBpp0076471-aln 194 emtqevvtqyyraPeill.gakhytaavdvwsvGcifgelltrrilfqaqdpvqqlelitellGtPaledmkkacegars. 272
                                    +tq+v t++yr+Pe++      yt+  d+ws+Gci +ellt+  lf++++p  q + it+l G+P  e + k+ ++  s 
                       F42G8.4 283 SLTQYVQTRWYRSPEVIYwKIDSYTNLADMWSLGCIAAELLTGEPLFPGDEPNAQYQRITQLCGSPDEELLTKIENDNSSa 363
                                   9**************87527889***********************************************99997654431 PP

  nmo-PA(nemo)_FBpp0076471-aln 273 .hmlrrapkppslsalytlssqath..eavhllaqmlvfdpdkrisvvdalahpyldeg 328
                                    + + +   +++++++++++s  ++  + ++ll+++lv+dp+kri+v++a+ hpyl+e 
                       F42G8.4 364 iKAVIQSYTTHKRRNFRDVFSAHNPseDFIDLLEKLLVLDPEKRITVEEAIQHPYLAEF 422
                                   144555556999********988762268***************************996 PP

>> F09C12.2  CE32359	WBGene00017277	Ser\/Thr protein kinase	status:Partially_confirmed	UniProt:Q19243	protein_id:CCD6306
   #    score  bias  c-Evalue  i-Evalue hmmfrom  hmm to    alifrom  ali to    envfrom  env to     acc
 ---   ------ ----- --------- --------- ------- -------    ------- -------    ------- -------    ----
   1 !  278.2   0.0   3.9e-84   1.5e-82      34     326 ..      42     343 ..      19     358 .. 0.91

  Alignments for each domain:
  == domain 1    score: 278.2 bits;  conditional E-value: 3.9e-84
  nmo-PA(nemo)_FBpp0076471-aln  34 ekvqpdrpiGyGafGvvwavtdprdgrrvalkklpnvfqslvsskrvfrelkmlcffkhenvlsaldilqppkldffqeiy 114
                                   +++  ++ +G GafGvv+ ++d++ +++va+kk+++vf+   ++k   re+++   + hen+++  d+l  +     q+iy
                      F09C12.2  42 TQYLAQENLGAGAFGVVCRAIDSKLNKQVAIKKITRVFKNQSTAKCALREIRITRELSHENIINSTDVLMRES-GSGQDIY 121
                                   566677889************************************************************9886.678**** PP

  nmo-PA(nemo)_FBpp0076471-aln 115 vitellqsdlhkiivspqklsadhikvflyqilrGlkylhsarilhrdikPgnllvnsncvlkicdfGlarv.....eepd 190
                                   ++ +l+++dl  +++s+q l + h + f+yqil+Glkylhsa+i+hrd+kP+nll+n++c lki dfG++r      + p+
                      F09C12.2 122 IVMDLMETDLLSVLKSNQTLNEKHFQYFFYQILKGLKYLHSAGIIHRDLKPANLLLNEDCSLKIADFGMSRSgpstkTTPN 202
                                   ***********************************************************************7322222222 PP

  nmo-PA(nemo)_FBpp0076471-aln 191 k......skemtqevvtqyyraPeillgakhytaavdvwsvGcifgelltrrilfqaqdpvqqlelitellGtPaledmkk 265
                                   +      s +++q+v t +yraPeill++  y + vd+ws Gci++e+l  r +f ++d+  q++l++e lGtP  + ++ 
                      F09C12.2 203 TspnahiSGDLSQYVSTLWYRAPEILLSMGEYDTQVDIWSAGCILAEMLLLRPIFTGTDSYSQIQLLIEYLGTPDEQVIRR 283
                                   211111135689********************************************************************* PP

  nmo-PA(nemo)_FBpp0076471-aln 266 acegarshmlrrapkppslsalytlssqatheavhllaqmlvfdpdkrisvvdalahpyld 326
                                   + + + ++++ +   p++   +  ++ +a+ ea +++++ml + p kr s+++ l  p+++
                      F09C12.2 284 IKSPSIRDYISSFG-PKTPLPFTAMFPNASIEARNIVSKMLQISPWKRFSAEQLLEEPFVK 343
                                   **********9987.7777899**********************************99997 PP

>> T07A9.3  CE29466	WBGene00002187	locus:kgb-1	protein kinase	status:Partially_confirmed	UniProt:O44408	protein_id:CCD73
   #    score  bias  c-Evalue  i-Evalue hmmfrom  hmm to    alifrom  ali to    envfrom  env to     acc
 ---   ------ ----- --------- --------- ------- -------    ------- -------    ------- -------    ----
   1 !  274.4   0.7   5.5e-83   2.2e-81      31     326 ..      33     339 ..      11     344 .. 0.88

  Alignments for each domain:
  == domain 1    score: 274.4 bits;  conditional E-value: 5.5e-83
  nmo-PA(nemo)_FBpp0076471-aln  31 avkekvqpdrpiGyGafGvvwavtdprdgrrvalkklpnvfqslvsskrvfrelkmlcffkhenvlsaldilqppk.ldff 110
                                   + ++++ + + +  Ga G v+ + d   ++rva+kk+ ++f   +s+kr +re+ +l+ +kh n++ +l+ ++p+  l  f
                       T07A9.3  33 TIPTRYVNLSFLNAGAQGTVVMADDLVTTQRVAIKKMQQPFVMTMSAKRAYREFILLTTIKHPNIIRLLNAFTPDTsLSTF 113
                                   56777888888999************************************************************998**** PP

  nmo-PA(nemo)_FBpp0076471-aln 111 qeiyvitellqsdlhkiivspqklsadhikvflyqilrGlkylhsarilhrdikPgnllvnsncvlkicdfGlarveepdk 191
                                   +e+y++ el+  +lh++i    +l +  + +f+yq l  +k+lh ++++hrd+kP+n++vn+ cvlk++dfGlar ++ d+
                       T07A9.3 114 REVYLVMELMTHNLHEVIHR-LRLDHKTLSFFVYQSLCAIKHLHNSGVIHRDLKPSNIVVNDRCVLKVLDFGLARKKNVDT 193
                                   ******************98.78888889**************************************************** PP

  nmo-PA(nemo)_FBpp0076471-aln 192 skemtqevvtqyyraPeillgakhytaavdvwsvGcifgelltrrilfqaqdpvqqlelitellGtPaledmkkacegars 272
                                   s +m+++vvt+yyraPe++lg   y++ vd+wsvGcif+e+++  +lf+++d+++q   i  +lGtP  +++ +  ++a +
                       T07A9.3 194 SMRMSDYVVTRYYRAPEVILGL-PYSEKVDIWSVGCIFAEMINHTVLFPGKDRIDQWTKIYSVLGTPDDHFISQLGQSA-A 272
                                   *********************8.59**********************************************99998766.5 PP

  nmo-PA(nemo)_FBpp0076471-aln 273 hmlrrapkppslsalytlssqat..............heavhllaqmlvfdpdkrisvvdalahpyld 326
                                    ++r++p+ ++ +a+ ++  +++              h a +ll  ml ++p+ r sv+dal hpy++
                       T07A9.3 273 MYVRSLPRHQA-RAFSEIVPDTNflpetenprvhltpHVARDLLFNMLKINPEERYSVEDALNHPYVK 339
                                   78999996554.4444443222111111111121223677889***********************96 PP

>> C05D10.2c  CE30422	WBGene00015478	status:Confirmed	UniProt:Q8T3F8	protein_id:CCD63175.1
   #    score  bias  c-Evalue  i-Evalue hmmfrom  hmm to    alifrom  ali to    envfrom  env to     acc
 ---   ------ ----- --------- --------- ------- -------    ------- -------    ------- -------    ----
   1 !  266.8   0.1   1.1e-80   4.4e-79      30     326 ..       7     307 ..       1     312 [. 0.93

  Alignments for each domain:
  == domain 1    score: 266.8 bits;  conditional E-value: 1.1e-80
  nmo-PA(nemo)_FBpp0076471-aln  30 aavkekvqpdrpiGyGafGvvwavtdprdgrrvalkklpnvfqslvsskrvfrelkmlcff.khenvlsaldilqppkldf 109
                                   ++ +ek++ ++ +G Ga+G+vw + d r    valkk+ ++f+   +s+r+fre+  l+ f kh nv+ + +i++    d 
                     C05D10.2c   7 THIHEKFDLQKRLGKGAYGIVWKAYDKRSRETVALKKIFDAFRNPTDSQRTFREVMFLQEFgKHPNVIKLYNIFRA---DN 84 
                                   467888999999*********************************************987769***********86...66 PP

  nmo-PA(nemo)_FBpp0076471-aln 110 fqeiyvitellqsdlhkiivspqklsadhikvflyqilrGlkylhsarilhrdikPgnllvnsncvlkicdfGlarv.... 186
                                    ++iy+  e++++dlh++i+    l + h + ++ q++r +++lhs ++lhrd+kP+n+l++ +c +k+ dfGlar     
                     C05D10.2c  85 DRDIYLAFEFMEADLHNVIKKGSILKDVHKQYIMCQLFRAIRFLHSGNVLHRDLKPSNVLLDADCRVKLADFGLARSlssl 165
                                   789*************************************************************************73333 PP

  nmo-PA(nemo)_FBpp0076471-aln 187 e...epdkskemtqevvtqyyraPeillgakhytaavdvwsvGcifgelltrrilfqaqdpvqqlelitellGtPaledmk 264
                                   e   e +k  ++t++v+t++yr+Peill+ak yt+ vd+ws+Gci++e+l +r lf++ ++++q+e i++ +  P+  d+ 
                     C05D10.2c 166 EdypEGQKMPDLTEYVATRWYRSPEILLAAKRYTKGVDMWSLGCILAEMLIGRALFPGSSTINQIERIMNTIAKPSRADIA 246
                                   222244556689********************************************************************* PP

  nmo-PA(nemo)_FBpp0076471-aln 265 kacegarshmlrrapkppslsalytlssqatheavhllaqmlvfdpdkrisvvdalahpyld 326
                                    + +  ++ +l+++p+   ++ l  + +q +  a+++++++l+f p+kr++v++ l+hpy+ 
                     C05D10.2c 247 SIGSHYAASVLEKMPQR-PRKPLDLIITQSQTAAIDMVQRLLIFAPQKRLTVEQCLVHPYVV 307
                                   ***************55.5678999999********************************85 PP

>> C05D10.2a  CE29020	WBGene00015478	status:Confirmed	UniProt:Q11179	protein_id:CCD63173.1
   #    score  bias  c-Evalue  i-Evalue hmmfrom  hmm to    alifrom  ali to    envfrom  env to     acc
 ---   ------ ----- --------- --------- ------- -------    ------- -------    ------- -------    ----
   1 !  265.6   0.1   2.5e-80   9.8e-79      30     326 ..       7     307 ..       1     312 [. 0.93

  Alignments for each domain:
  == domain 1    score: 265.6 bits;  conditional E-value: 2.5e-80
  nmo-PA(nemo)_FBpp0076471-aln  30 aavkekvqpdrpiGyGafGvvwavtdprdgrrvalkklpnvfqslvsskrvfrelkmlcff.khenvlsaldilqppkldf 109
                                   ++ +ek++ ++ +G Ga+G+vw + d r    valkk+ ++f+   +s+r+fre+  l+ f kh nv+ + +i++    d 
                     C05D10.2a   7 THIHEKFDLQKRLGKGAYGIVWKAYDKRSRETVALKKIFDAFRNPTDSQRTFREVMFLQEFgKHPNVIKLYNIFRA---DN 84 
                                   467788999999*********************************************987769***********86...66 PP

  nmo-PA(nemo)_FBpp0076471-aln 110 fqeiyvitellqsdlhkiivspqklsadhikvflyqilrGlkylhsarilhrdikPgnllvnsncvlkicdfGlarv.... 186
                                    ++iy+  e++++dlh++i+    l + h + ++ q++r +++lhs ++lhrd+kP+n+l++ +c +k+ dfGlar     
                     C05D10.2a  85 DRDIYLAFEFMEADLHNVIKKGSILKDVHKQYIMCQLFRAIRFLHSGNVLHRDLKPSNVLLDADCRVKLADFGLARSlssl 165
                                   789*************************************************************************73333 PP

  nmo-PA(nemo)_FBpp0076471-aln 187 e...epdkskemtqevvtqyyraPeillgakhytaavdvwsvGcifgelltrrilfqaqdpvqqlelitellGtPaledmk 264
                                   e   e +k  ++t++v+t++yr+Peill+ak yt+ vd+ws+Gci++e+l +r lf++ ++++q+e i++ +  P+  d+ 
                     C05D10.2a 166 EdypEGQKMPDLTEYVATRWYRSPEILLAAKRYTKGVDMWSLGCILAEMLIGRALFPGSSTINQIERIMNTIAKPSRADIA 246
                                   222244556689********************************************************************* PP

  nmo-PA(nemo)_FBpp0076471-aln 265 kacegarshmlrrapkppslsalytlssqatheavhllaqmlvfdpdkrisvvdalahpyld 326
                                    + +  ++ +l+++p+   ++ l  + +q +  a+++++++l+f p+kr++v++ l+hpy+ 
                     C05D10.2a 247 SIGSHYAASVLEKMPQR-PRKPLDLIITQSQTAAIDMVQRLLIFAPQKRLTVEQCLVHPYVV 307
                                   ***************55.5678999999********************************85 PP

>> ZC416.4  CE34622	WBGene00002188	locus:kgb-2	protein kinase	status:Partially_confirmed	protein_id:CCD68239.1
   #    score  bias  c-Evalue  i-Evalue hmmfrom  hmm to    alifrom  ali to    envfrom  env to     acc
 ---   ------ ----- --------- --------- ------- -------    ------- -------    ------- -------    ----
   1 !  244.1   1.0   8.6e-74   3.3e-72      33     325 ..      26     327 ..       6     332 .] 0.86

  Alignments for each domain:
  == domain 1    score: 244.1 bits;  conditional E-value: 8.6e-74
  nmo-PA(nemo)_FBpp0076471-aln  33 kekvqpdrpiGyGafGvvwavtdprdgrrvalkklpnvfqslvsskrvfrelkmlcffkhenvlsaldilqppk.ldffqe 112
                                   ++++ + + +  Ga G+v+ + d   ++rva+kk+ ++f   +s++r +re+ +l+ +kh n++ +l+ ++p+  l  fqe
                       ZC416.4  26 PTRYVNLKFLNVGAQGIVVMADDLVTTQRVAIKKMQQPFLLTMSARRAYREFILLTTLKHPNIIRLLNAFTPDTsLSSFQE 106
                                   667777788899************************************************************998****** PP

  nmo-PA(nemo)_FBpp0076471-aln 113 iyvitellqsdlhkiivspqklsadhikvflyqilrGlkylhsarilhrdikPgnllvnsncvlkicdfGlarveepdksk 193
                                   +y++ e++  +lh++i    +l ++ + +++yq l  +k+lh  + +hrd+kP+n++vn+ cvlk++dfGlar  + d   
                       ZC416.4 107 VYLVMEFMTHNLHEVIHR-LRLDHETLSFLVYQSLCAIKHLHNLGFIHRDLKPSNIVVNERCVLKVLDFGLARRRNVD--M 184
                                   ****************98.8999999************************************************9996..5 PP

  nmo-PA(nemo)_FBpp0076471-aln 194 emtqevvtqyyraPeillgakhytaavdvwsvGcifgelltrrilfqaqdpvqqlelitellGtPaledmkkacegarshm 274
                                   +m+++v t+yyraPe++lg + y++ vd+wsvGci++e+++  +lf+++d  +q   i  +l tP  +++++      + +
                       ZC416.4 185 RMSDYVGTRYYRAPEVILGLN-YSEKVDIWSVGCILAEMINHTVLFPGKDIRDQWTQISSVLRTPDDHFINQLEP-IGAVY 263
                                   8******************85.9******************************************9999887644.44556 PP

  nmo-PA(nemo)_FBpp0076471-aln 275 lrrapkppslsalytl..........ssqat....heavhllaqmlvfdpdkrisvvdalahpyl 325
                                   +r++p+ +++ a+ ++           +       h a +ll  ml ++p+ r sv+dal hpy 
                       ZC416.4 264 VRSLPQHLAR-AFNEIvpdsnflpetENPKDhltlHMARDLLFNMLKINPEERYSVEDALNHPYT 327
                                   7777754433.333331111111110333331112566679***********************5 PP

>> W06B3.2d  CE38984	WBGene00004859	locus:sma-5	status:Partially_confirmed	UniProt:Q4A1S7	protein_id:CAJ21562.1
   #    score  bias  c-Evalue  i-Evalue hmmfrom  hmm to    alifrom  ali to    envfrom  env to     acc
 ---   ------ ----- --------- --------- ------- -------    ------- -------    ------- -------    ----
   1 !  237.7   0.2   7.5e-72   2.9e-70      29     348 ..      26     361 ..      11     378 .. 0.85

  Alignments for each domain:
  == domain 1    score: 237.7 bits;  conditional E-value: 7.5e-72
  nmo-PA(nemo)_FBpp0076471-aln  29 aaavkekvqpdrpiGyGafGvvwavtdprdgrrvalkklpnvfqslvsskrvfrelkmlcffkhenvlsaldilqppk.ld 108
                                      + e+++p + iG+GafG+v+ ++++  +++va+kk++++ ++   ++r+ re+++l +++h n++ + di++ +  l 
                      W06B3.2d  26 LERAAETYEPTQNIGSGAFGIVCEAVETSSNQKVAIKKVAHASATPTLARRTLREIRVLRYINHPNIVPLRDIFRTKGpL- 105
                                   3567899*******************************************************************987644. PP

  nmo-PA(nemo)_FBpp0076471-aln 109 ffqeiyvitellqsdlhkiivsp.qklsadhikvflyqilrGlkylhsarilhrdikPgnllvnsncvlkicdfGlarvee 188
                                      +++++ +l+q +lh+ii  +   l + +i+ fl q+lrGl ylh+a i hrd+kP+nllvn++  l+i dfG+a+  +
                      W06B3.2d 106 -GIDVFLVMDLMQNNLHHIIYGNeDPLEEHYINAFLGQLLRGLEYLHAACIAHRDLKPSNLLVNQDGTLRIADFGMAKCAD 185
                                   .469****************97615799999***********************************************998 PP

  nmo-PA(nemo)_FBpp0076471-aln 189 pdkske........mtqevvtqyyraPeillgakhytaavdvwsvGcifgelltrrilfqaqdpvqqlelitellGtPale 261
                                     ++k+        mtq+v+t  yraPe+l+    +++avd+w+vGcifge++ r  ++++++   q++++  +lG P +e
                      W06B3.2d 186 NSSKKHddeehcyyMTQHVATLPYRAPELLFVLPEHSTAVDMWAVGCIFGEMVIRNEILPGRSVQGQIKMLLTMLGQPPQE 266
                                   87777666666777******************************************************************* PP

  nmo-PA(nemo)_FBpp0076471-aln 262 dmkkacegarshmlrrapkppslsalytls.........sqatheavhllaqmlvfdpdkrisvvdalahpyldegrlryh 333
                                    ++ +  +  +++++   ++   +    ++          + + +++++++q++ +d++kri ++dal hpy++   +   
                      W06B3.2d 267 VINEVRCDRTRKLIQDFGRKADAEWDDIMFckargddqiVRGNCDTIDFVKQLFQYDAQKRINIQDALLHPYIQ-RVIPAE 346
                                   ***99888888899887766654432222200011111134567899**************************9.334555 PP

  nmo-PA(nemo)_FBpp0076471-aln 334 scmckccyttsaglr 348
                                   +   kc + +   + 
                      W06B3.2d 347 APQKKCPFRVKKDMM 361
                                   666667676666665 PP

>> W06B3.2b  CE31630	WBGene00004859	locus:sma-5	status:Partially_confirmed	UniProt:Q8MMA0	protein_id:CAD44158.1
   #    score  bias  c-Evalue  i-Evalue hmmfrom  hmm to    alifrom  ali to    envfrom  env to     acc
 ---   ------ ----- --------- --------- ------- -------    ------- -------    ------- -------    ----
   1 !  237.8   0.1   7.1e-72   2.8e-70      29     348 ..      75     410 ..      46     427 .. 0.85

  Alignments for each domain:
  == domain 1    score: 237.8 bits;  conditional E-value: 7.1e-72
  nmo-PA(nemo)_FBpp0076471-aln  29 aaavkekvqpdrpiGyGafGvvwavtdprdgrrvalkklpnvfqslvsskrvfrelkmlcffkhenvlsaldilqppk.ld 108
                                      + e+++p + iG+GafG+v+ ++++  +++va+kk++++ ++   ++r+ re+++l +++h n++ + di++ +  l 
                      W06B3.2b  75 LERAAETYEPTQNIGSGAFGIVCEAVETSSNQKVAIKKVAHASATPTLARRTLREIRVLRYINHPNIVPLRDIFRTKGpL- 154
                                   3567899*******************************************************************987644. PP

  nmo-PA(nemo)_FBpp0076471-aln 109 ffqeiyvitellqsdlhkiivsp.qklsadhikvflyqilrGlkylhsarilhrdikPgnllvnsncvlkicdfGlarvee 188
                                      +++++ +l+q +lh+ii  +   l + +i+ fl q+lrGl ylh+a i hrd+kP+nllvn++  l+i dfG+a+  +
                      W06B3.2b 155 -GIDVFLVMDLMQNNLHHIIYGNeDPLEEHYINAFLGQLLRGLEYLHAACIAHRDLKPSNLLVNQDGTLRIADFGMAKCAD 234
                                   .469****************97615799999***********************************************998 PP

  nmo-PA(nemo)_FBpp0076471-aln 189 pdkske........mtqevvtqyyraPeillgakhytaavdvwsvGcifgelltrrilfqaqdpvqqlelitellGtPale 261
                                     ++k+        mtq+v+t  yraPe+l+    +++avd+w+vGcifge++ r  ++++++   q++++  +lG P +e
                      W06B3.2b 235 NSSKKHddeehcyyMTQHVATLPYRAPELLFVLPEHSTAVDMWAVGCIFGEMVIRNEILPGRSVQGQIKMLLTMLGQPPQE 315
                                   87777666666777******************************************************************* PP

  nmo-PA(nemo)_FBpp0076471-aln 262 dmkkacegarshmlrrapkppslsalytls.........sqatheavhllaqmlvfdpdkrisvvdalahpyldegrlryh 333
                                    ++ +  +  +++++   ++   +    ++          + + +++++++q++ +d++kri ++dal hpy++   +   
                      W06B3.2b 316 VINEVRCDRTRKLIQDFGRKADAEWDDIMFckargddqiVRGNCDTIDFVKQLFQYDAQKRINIQDALLHPYIQ-RVIPAE 395
                                   ***99888888899887766654432222200011111134567899**************************9.334455 PP

  nmo-PA(nemo)_FBpp0076471-aln 334 scmckccyttsaglr 348
                                   +   kc + +   + 
                      W06B3.2b 396 APQKKCPFRVKKDMM 410
                                   666667676666665 PP

>> W06B3.2a  CE31629	WBGene00004859	locus:sma-5	serine\/threonine kinase (CDC2\/CDC28 subfamily)	status:Partially_confir
   #    score  bias  c-Evalue  i-Evalue hmmfrom  hmm to    alifrom  ali to    envfrom  env to     acc
 ---   ------ ----- --------- --------- ------- -------    ------- -------    ------- -------    ----
   1 !  237.7   0.1   7.7e-72     3e-70      29     348 ..      75     410 ..      46     427 .. 0.85

  Alignments for each domain:
  == domain 1    score: 237.7 bits;  conditional E-value: 7.7e-72
  nmo-PA(nemo)_FBpp0076471-aln  29 aaavkekvqpdrpiGyGafGvvwavtdprdgrrvalkklpnvfqslvsskrvfrelkmlcffkhenvlsaldilqppk.ld 108
                                      + e+++p + iG+GafG+v+ ++++  +++va+kk++++ ++   ++r+ re+++l +++h n++ + di++ +  l 
                      W06B3.2a  75 LERAAETYEPTQNIGSGAFGIVCEAVETSSNQKVAIKKVAHASATPTLARRTLREIRVLRYINHPNIVPLRDIFRTKGpL- 154
                                   3567899*******************************************************************987644. PP

  nmo-PA(nemo)_FBpp0076471-aln 109 ffqeiyvitellqsdlhkiivsp.qklsadhikvflyqilrGlkylhsarilhrdikPgnllvnsncvlkicdfGlarvee 188
                                      +++++ +l+q +lh+ii  +   l + +i+ fl q+lrGl ylh+a i hrd+kP+nllvn++  l+i dfG+a+  +
                      W06B3.2a 155 -GIDVFLVMDLMQNNLHHIIYGNeDPLEEHYINAFLGQLLRGLEYLHAACIAHRDLKPSNLLVNQDGTLRIADFGMAKCAD 234
                                   .469****************97615799999***********************************************998 PP

  nmo-PA(nemo)_FBpp0076471-aln 189 pdkske........mtqevvtqyyraPeillgakhytaavdvwsvGcifgelltrrilfqaqdpvqqlelitellGtPale 261
                                     ++k+        mtq+v+t  yraPe+l+    +++avd+w+vGcifge++ r  ++++++   q++++  +lG P +e
                      W06B3.2a 235 NSSKKHddeehcyyMTQHVATLPYRAPELLFVLPEHSTAVDMWAVGCIFGEMVIRNEILPGRSVQGQIKMLLTMLGQPPQE 315
                                   87777666666777******************************************************************* PP

  nmo-PA(nemo)_FBpp0076471-aln 262 dmkkacegarshmlrrapkppslsalytls.........sqatheavhllaqmlvfdpdkrisvvdalahpyldegrlryh 333
                                    ++ +  +  +++++   ++   +    ++          + + +++++++q++ +d++kri ++dal hpy++   +   
                      W06B3.2a 316 VINEVRCDRTRKLIQDFGRKADAEWDDIMFckargddqiVRGNCDTIDFVKQLFQYDAQKRINIQDALLHPYIQ-RVIPAE 395
                                   ***99888888899887766654432222200011111134567899**************************9.334455 PP

  nmo-PA(nemo)_FBpp0076471-aln 334 scmckccyttsaglr 348
                                   +   kc + +   + 
                      W06B3.2a 396 APQKKCPFRVKKDMM 410
                                   666666676666665 PP

>> W06B3.2c  CE39526	WBGene00004859	locus:sma-5	status:Partially_confirmed	UniProt:Q2PJ67	protein_id:CAJ55255.1
   #    score  bias  c-Evalue  i-Evalue hmmfrom  hmm to    alifrom  ali to    envfrom  env to     acc
 ---   ------ ----- --------- --------- ------- -------    ------- -------    ------- -------    ----
   1 !  237.6   0.1   8.3e-72   3.2e-70      29     348 ..      98     433 ..      69     450 .. 0.85

  Alignments for each domain:
  == domain 1    score: 237.6 bits;  conditional E-value: 8.3e-72
  nmo-PA(nemo)_FBpp0076471-aln  29 aaavkekvqpdrpiGyGafGvvwavtdprdgrrvalkklpnvfqslvsskrvfrelkmlcffkhenvlsaldilqppk.ld 108
                                      + e+++p + iG+GafG+v+ ++++  +++va+kk++++ ++   ++r+ re+++l +++h n++ + di++ +  l 
                      W06B3.2c  98 LERAAETYEPTQNIGSGAFGIVCEAVETSSNQKVAIKKVAHASATPTLARRTLREIRVLRYINHPNIVPLRDIFRTKGpL- 177
                                   3567899*******************************************************************987644. PP

  nmo-PA(nemo)_FBpp0076471-aln 109 ffqeiyvitellqsdlhkiivsp.qklsadhikvflyqilrGlkylhsarilhrdikPgnllvnsncvlkicdfGlarvee 188
                                      +++++ +l+q +lh+ii  +   l + +i+ fl q+lrGl ylh+a i hrd+kP+nllvn++  l+i dfG+a+  +
                      W06B3.2c 178 -GIDVFLVMDLMQNNLHHIIYGNeDPLEEHYINAFLGQLLRGLEYLHAACIAHRDLKPSNLLVNQDGTLRIADFGMAKCAD 257
                                   .469****************97615799999***********************************************998 PP

  nmo-PA(nemo)_FBpp0076471-aln 189 pdkske........mtqevvtqyyraPeillgakhytaavdvwsvGcifgelltrrilfqaqdpvqqlelitellGtPale 261
                                     ++k+        mtq+v+t  yraPe+l+    +++avd+w+vGcifge++ r  ++++++   q++++  +lG P +e
                      W06B3.2c 258 NSSKKHddeehcyyMTQHVATLPYRAPELLFVLPEHSTAVDMWAVGCIFGEMVIRNEILPGRSVQGQIKMLLTMLGQPPQE 338
                                   87777666666777******************************************************************* PP

  nmo-PA(nemo)_FBpp0076471-aln 262 dmkkacegarshmlrrapkppslsalytls.........sqatheavhllaqmlvfdpdkrisvvdalahpyldegrlryh 333
                                    ++ +  +  +++++   ++   +    ++          + + +++++++q++ +d++kri ++dal hpy++   +   
                      W06B3.2c 339 VINEVRCDRTRKLIQDFGRKADAEWDDIMFckargddqiVRGNCDTIDFVKQLFQYDAQKRINIQDALLHPYIQ-RVIPAE 418
                                   ***99888888899887766654432222200011111134567899**************************9.334455 PP

  nmo-PA(nemo)_FBpp0076471-aln 334 scmckccyttsaglr 348
                                   +   kc + +   + 
                      W06B3.2c 419 APQKKCPFRVKKDMM 433
                                   666666676666665 PP

>> B0285.1a  CE31401	WBGene00007135	locus:cdtl-7	serine\/threonine kinase (CDC2\/CDKX subfamily)	status:Partially_confir
   #    score  bias  c-Evalue  i-Evalue hmmfrom  hmm to    alifrom  ali to    envfrom  env to     acc
 ---   ------ ----- --------- --------- ------- -------    ------- -------    ------- -------    ----
   1 !  217.9   0.0   7.8e-66     3e-64      33     326 ..     308     606 ..     285     612 .. 0.89

  Alignments for each domain:
  == domain 1    score: 217.9 bits;  conditional E-value: 7.8e-66
  nmo-PA(nemo)_FBpp0076471-aln  33 kekvqpdrpiGyGafGvvwavtdprdgrrvalkklpnvfqslvsskrvfrelkmlcffkhenvlsaldilqppk.ldffq. 111
                                    +++ +   iG G++G+v+ +++   g +valk++    +         re+k+l +++h+n++ ++di+  +  +d ++ 
                      B0285.1a 308 LTHYTMLDQIGEGTYGQVYKAVNNLTGEQVALKRVRLENEKEGFPITAIREIKILRQLHHKNIVRLMDIVIDDIsMDELKr 388
                                   467889999*************************99999999999999********************9877655777752 PP

  nmo-PA(nemo)_FBpp0076471-aln 112 ...eiyvitellqsdlhkiivspq..klsadhikvflyqilrGlkylhsarilhrdikPgnllvnsncvlkicdfGlarve 187
                                      + y++ e ++ dl  ++ s+   ++ +d i  ++ q+l Gl y+h ++ lhrdik +n+lvn++ +lki d+Glar  
                      B0285.1a 389 traNFYLVFEYVDHDLIGLLESKElvDFNKDQICSLFKQLLEGLAYIHNTGFLHRDIKCSNILVNNKGELKIADLGLARLW 469
                                   22368*****************76224579*************************************************** PP

  nmo-PA(nemo)_FBpp0076471-aln 188 epdkskemtqevvtqyyraPeillgakhytaavdvwsvGcifgelltrrilfqaqdpvqqlelitellGtPaledmkkace 268
                                   e  +s+  t+ v+t +yr Pe+llg + y  a+dvws Gc++gel+tr+ lf+++++  qleli ++ G+P +++    +e
                      B0285.1a 470 EK-ESRLYTNRVITLWYRPPELLLGDERYGPAIDVWSTGCMLGELFTRKPLFNGNNEFGQLELISKVCGSPNVDNWPELTE 549
                                   *9.8999*************************************************************************9 PP

  nmo-PA(nemo)_FBpp0076471-aln 269 garshmlrrapkppslsalytlssqatheavhllaqmlvfdpdkrisvvdalahpyld 326
                                       + +r +  + +++   ++ + + +eav+ll +ml ++p+kris+ +al hp++ 
                      B0285.1a 550 LVGWNTFRMKR-TYQRRIREEFEHIMPREAVDLLDKMLTLNPEKRISAKEALNHPWIR 606
                                   98888776443.5555555566666789***************************985 PP

>> B0285.1c  CE44020	WBGene00007135	locus:cdtl-7	status:Partially_confirmed	UniProt:C8JQR0	protein_id:CBB15981.1
   #    score  bias  c-Evalue  i-Evalue hmmfrom  hmm to    alifrom  ali to    envfrom  env to     acc
 ---   ------ ----- --------- --------- ------- -------    ------- -------    ------- -------    ----
   1 !  217.9   0.0   7.9e-66   3.1e-64      33     326 ..     308     606 ..     285     612 .. 0.89

  Alignments for each domain:
  == domain 1    score: 217.9 bits;  conditional E-value: 7.9e-66
  nmo-PA(nemo)_FBpp0076471-aln  33 kekvqpdrpiGyGafGvvwavtdprdgrrvalkklpnvfqslvsskrvfrelkmlcffkhenvlsaldilqppk.ldffq. 111
                                    +++ +   iG G++G+v+ +++   g +valk++    +         re+k+l +++h+n++ ++di+  +  +d ++ 
                      B0285.1c 308 LTHYTMLDQIGEGTYGQVYKAVNNLTGEQVALKRVRLENEKEGFPITAIREIKILRQLHHKNIVRLMDIVIDDIsMDELKr 388
                                   467889999*************************99999999999999********************9877655777752 PP

  nmo-PA(nemo)_FBpp0076471-aln 112 ...eiyvitellqsdlhkiivspq..klsadhikvflyqilrGlkylhsarilhrdikPgnllvnsncvlkicdfGlarve 187
                                      + y++ e ++ dl  ++ s+   ++ +d i  ++ q+l Gl y+h ++ lhrdik +n+lvn++ +lki d+Glar  
                      B0285.1c 389 traNFYLVFEYVDHDLIGLLESKElvDFNKDQICSLFKQLLEGLAYIHNTGFLHRDIKCSNILVNNKGELKIADLGLARLW 469
                                   22368*****************76224579*************************************************** PP

  nmo-PA(nemo)_FBpp0076471-aln 188 epdkskemtqevvtqyyraPeillgakhytaavdvwsvGcifgelltrrilfqaqdpvqqlelitellGtPaledmkkace 268
                                   e  +s+  t+ v+t +yr Pe+llg + y  a+dvws Gc++gel+tr+ lf+++++  qleli ++ G+P +++    +e
                      B0285.1c 470 EK-ESRLYTNRVITLWYRPPELLLGDERYGPAIDVWSTGCMLGELFTRKPLFNGNNEFGQLELISKVCGSPNVDNWPELTE 549
                                   *9.8999*************************************************************************9 PP

  nmo-PA(nemo)_FBpp0076471-aln 269 garshmlrrapkppslsalytlssqatheavhllaqmlvfdpdkrisvvdalahpyld 326
                                       + +r +  + +++   ++ + + +eav+ll +ml ++p+kris+ +al hp++ 
                      B0285.1c 550 LVGWNTFRMKR-TYQRRIREEFEHIMPREAVDLLDKMLTLNPEKRISAKEALNHPWIR 606
                                   98888776443.5555555566666789***************************985 PP

>> B0285.1b  CE44061	WBGene00007135	locus:cdtl-7	status:Partially_confirmed	UniProt:C8JQQ9	protein_id:CBB15978.1
   #    score  bias  c-Evalue  i-Evalue hmmfrom  hmm to    alifrom  ali to    envfrom  env to     acc
 ---   ------ ----- --------- --------- ------- -------    ------- -------    ------- -------    ----
   1 !  217.9   0.0   7.9e-66   3.1e-64      33     326 ..     308     606 ..     285     612 .. 0.89

  Alignments for each domain:
  == domain 1    score: 217.9 bits;  conditional E-value: 7.9e-66
  nmo-PA(nemo)_FBpp0076471-aln  33 kekvqpdrpiGyGafGvvwavtdprdgrrvalkklpnvfqslvsskrvfrelkmlcffkhenvlsaldilqppk.ldffq. 111
                                    +++ +   iG G++G+v+ +++   g +valk++    +         re+k+l +++h+n++ ++di+  +  +d ++ 
                      B0285.1b 308 LTHYTMLDQIGEGTYGQVYKAVNNLTGEQVALKRVRLENEKEGFPITAIREIKILRQLHHKNIVRLMDIVIDDIsMDELKr 388
                                   467889999*************************99999999999999********************9877655777752 PP

  nmo-PA(nemo)_FBpp0076471-aln 112 ...eiyvitellqsdlhkiivspq..klsadhikvflyqilrGlkylhsarilhrdikPgnllvnsncvlkicdfGlarve 187
                                      + y++ e ++ dl  ++ s+   ++ +d i  ++ q+l Gl y+h ++ lhrdik +n+lvn++ +lki d+Glar  
                      B0285.1b 389 traNFYLVFEYVDHDLIGLLESKElvDFNKDQICSLFKQLLEGLAYIHNTGFLHRDIKCSNILVNNKGELKIADLGLARLW 469
                                   22368*****************76224579*************************************************** PP

  nmo-PA(nemo)_FBpp0076471-aln 188 epdkskemtqevvtqyyraPeillgakhytaavdvwsvGcifgelltrrilfqaqdpvqqlelitellGtPaledmkkace 268
                                   e  +s+  t+ v+t +yr Pe+llg + y  a+dvws Gc++gel+tr+ lf+++++  qleli ++ G+P +++    +e
                      B0285.1b 470 EK-ESRLYTNRVITLWYRPPELLLGDERYGPAIDVWSTGCMLGELFTRKPLFNGNNEFGQLELISKVCGSPNVDNWPELTE 549
                                   *9.8999*************************************************************************9 PP

  nmo-PA(nemo)_FBpp0076471-aln 269 garshmlrrapkppslsalytlssqatheavhllaqmlvfdpdkrisvvdalahpyld 326
                                       + +r +  + +++   ++ + + +eav+ll +ml ++p+kris+ +al hp++ 
                      B0285.1b 550 LVGWNTFRMKR-TYQRRIREEFEHIMPREAVDLLDKMLTLNPEKRISAKEALNHPWIR 606
                                   98888776443.5555555566666789***************************985 PP

>> Y39G10AL.3  CE30320	WBGene00000408	locus:cdk-7	status:Confirmed	UniProt:Q9Y0G1	protein_id:CCD69307.1
   #    score  bias  c-Evalue  i-Evalue hmmfrom  hmm to    alifrom  ali to    envfrom  env to     acc
 ---   ------ ----- --------- --------- ------- -------    ------- -------    ------- -------    ----
   1 !  208.0   0.0   7.5e-63   2.9e-61      35     326 ..       4     290 ..       1     297 [. 0.89

  Alignments for each domain:
  == domain 1    score: 208.0 bits;  conditional E-value: 7.5e-63
  nmo-PA(nemo)_FBpp0076471-aln  35 kvqpdrpiGyGafGvvwavtdprdgrrvalkklpnvfqslvs...skrvfrelkmlcffkhenvlsaldilqppkldffqe 112
                                   ++++ + +G G f  v+ + d + g  va+kk+    +   +    +   re+k+l+ ++h+n++++ d++          
                    Y39G10AL.3   4 RYDTIKHLGEGQFANVYLAQDLESGECVAIKKIKLGSREEAKdgiNRTAIREIKLLKEIHHDNIIGLRDVIGHR-----TS 79 
                                   67777889***********************9865444333211145679********************9654.....57 PP

  nmo-PA(nemo)_FBpp0076471-aln 113 iyvitellqsdlhkiivspq.klsadhikvflyqilrGlkylhsarilhrdikPgnllvnsncvlkicdfGlarveepdks 192
                                   i ++ +++++dl+++i+ +   l + hik +  q+l Gl +lh   ilhrd+kP nll+n+   +k+ dfGlar   +  +
                    Y39G10AL.3  80 IQLVFDFMDTDLEHVIKDKEiILMPAHIKNITMQMLLGLEFLHVHWILHRDLKPNNLLMNKMGRVKLTDFGLARFFGS-PN 159
                                   88999***********987626899*************************************************9877.79 PP

  nmo-PA(nemo)_FBpp0076471-aln 193 kemtqevvtqyyraPeillgakhytaavdvwsvGcifgelltrrilfqaqdpvqqlelitellGtPaledmkkacegarsh 273
                                   ++ t +vvt++yraPe+l+ga+ y   +d+wsvGci++ell r  +f++++ ++ql  i ++lG P+ e   +++e     
                    Y39G10AL.3 160 RNYTHQVVTRWYRAPELLFGARSYGVGIDIWSVGCIIAELLLRNPIFPGESDIDQLVKIFNILGCPTPETWPNMTEMNSYV 240
                                   9*********************************************************************99998876544 PP

  nmo-PA(nemo)_FBpp0076471-aln 274 mlrrapkppslsalytlssqatheavhllaqmlvfdpdkrisvvdalahpyld 326
                                   +   +p +++  al   +s a ++ ++l+a m  fdp kr++ +++l  +y+ 
                    Y39G10AL.3 241 I--IKP-QTEYMALNYYFSAAPQDLLDLMAGMWTFDPIKRLTCTQSLQMEYFR 290
                                   4..445.3467778888999*****************************9975 PP

>> K03E5.3  CE36652	WBGene00019362	locus:cdk-2	protein kinase	status:Partially_confirmed	UniProt:O61847	protein_id:CCD70
   #    score  bias  c-Evalue  i-Evalue hmmfrom  hmm to    alifrom  ali to    envfrom  env to     acc
 ---   ------ ----- --------- --------- ------- -------    ------- -------    ------- -------    ----
   1 !  195.4   0.0   5.1e-59     2e-57      30     325 ..      39     330 ..       9     340 .. 0.87

  Alignments for each domain:
  == domain 1    score: 195.4 bits;  conditional E-value: 5.1e-59
  nmo-PA(nemo)_FBpp0076471-aln  30 aavkekvqpdrpiGyGafGvvwavtdprdgrrvalkklpnvfqslvsskrvfrelkmlcffkhenvlsaldilqppkldff 110
                                      + ++   r iG G++Gvv+ ++  rd+ + alk +    +         re+  ++ ++h+n+++++di+  +     
                       K03E5.3  39 RDLQGRFCSLRRIGEGTYGVVFKAIHVRDNVKCALKMIRTDRDEEGIPSTCLREISCIKDLQHDNIVTLFDIIYAN----- 114
                                   456667778999**************************9999998888999*********************9876..... PP

  nmo-PA(nemo)_FBpp0076471-aln 111 qeiyvitellqsdlhkiiv....spqklsadhikvflyqilrGlkylhsarilhrdikPgnllvnsncvlkicdfGlarve 187
                                    ++y++ e+++ dl++++     ++  l ++++k f++q+l  l y h  ri+hrd+kP n+lv +  v+ki dfGlar  
                       K03E5.3 115 SKLYMVFEFIDRDLKNLLEmlepTNSVLPPNYVKSFMWQLLSALSYCHLRRIVHRDLKPQNILVSDSGVIKIADFGLARNF 195
                                   589************99863333567799**************************************************87 PP

  nmo-PA(nemo)_FBpp0076471-aln 188 epdkskemtqevvtqyyraPeillgakhytaavdvwsvGcifgelltrrilfqaqdpvqqlelitellGtPaledmkkace 268
                                       s++ t evvt +yr Peillg + y++++d+ws+Gcif+e+ +++ lf+++ ++ ql  i e++GtP ++    +  
                       K03E5.3 196 SF-PSRNYTHEVVTLWYRPPEILLGSQRYSTSLDMWSLGCIFSEIASNKPLFPGECEISQLFKIFEIVGTPNIKSWPGV-- 273
                                   76.799******************************************************************9987655.. PP

  nmo-PA(nemo)_FBpp0076471-aln 269 garshmlrrapk.ppslsalytlssqatheavhllaqmlvfdpdkrisvvdalahpyl 325
                                   ++  h+    p+ p +l++l +  s  t + +++l  +l + p++r+++  al+h y+
                       K03E5.3 274 DSFPHYKAVFPQwPVNLKKLEET-SCLTGNGLDVLREILRYPPERRLTAKGALSHRYF 330
                                   56666666666525677777765.5678999*************************95 PP

>> M04C9.5a  CE40815	WBGene00001121	locus:dyf-5	serine\/threonine kinase (CDC2\/CDKX subfamily)	status:Confirmed	UniProt
   #    score  bias  c-Evalue  i-Evalue hmmfrom  hmm to    alifrom  ali to    envfrom  env to     acc
 ---   ------ ----- --------- --------- ------- -------    ------- -------    ------- -------    ----
   1 !  192.9   0.0   2.9e-58   1.1e-56      31     326 ..       6     292 ..       1     298 [. 0.91

  Alignments for each domain:
  == domain 1    score: 192.9 bits;  conditional E-value: 2.9e-58
  nmo-PA(nemo)_FBpp0076471-aln  31 avkekvqpdrpiGyGafGvvwavtdprdgrrvalkklpnvfqslvsskrvfrelkmlcffkhenvlsaldilqppkldffq 111
                                   +  +++ + + +G G+fG v+ +     g rva+k++ + f s  ++    re+k l+ ++h n++ + ++++ + +    
                      M04C9.5a   6 KLADRYLMTKRLGDGTFGEVMLAKKIDTGDRVAIKRMKKKFYSWEEA-MSLREVKSLKKLNHPNIIKLREVIRENDI---- 81 
                                   55678999999********************************9877.578********************998765.... PP

  nmo-PA(nemo)_FBpp0076471-aln 112 eiyvitellqsdlhkiivspqkls.adhikvflyqilrGlkylhsarilhrdikPgnllvnsncvlkicdfGlarveepdk 191
                                    +y + e++q +l ++++   +   +  i+ ++yq+l+Gl ++h  + +hrd+kP n++ n    +ki dfGlar   +  
                      M04C9.5a  82 -LYFVFEFMQENLYELMKDRDRYFpESVIRNIIYQVLQGLAFMHKNGFFHRDMKPENIMCNGTELVKIADFGLAREIRS-- 159
                                   .799**************98876515678**********************************************6655.. PP

  nmo-PA(nemo)_FBpp0076471-aln 192 skemtqevvtqyyraPeillgakhytaavdvwsvGcifgelltrrilfqaqdpvqqlelitellGtPaledmkkacegars 272
                                   +   t++v t++yraPeill    y++ +d+w++Gci++el   r lf+++++++ql  i+ +lGtP  ++     + a +
                      M04C9.5a 160 KPPYTDYVSTRWYRAPEILLRSTSYNSPIDMWALGCIMAELYILRPLFPGTSEMDQLFKIISILGTPNKDEWPEGYQLASA 240
                                   7789******************************************************************99988777665 PP

  nmo-PA(nemo)_FBpp0076471-aln 273 hmlrrapkppslsalytlssqatheavhllaqmlvfdpdkrisvvdalahpyld 326
                                     +r   ++   + + ++ +++++e ++l++ m+ ++p+kr  + ++l ++y++
                      M04C9.5a 241 MNFRF--QQVVATPMEQVVNTISKEGMKLMMDMMLWNPEKRPNANQSLRYKYFQ 292
                                   44443..35778899999999*****************************9986 PP

>> M04C9.5b  CE46107	WBGene00001121	locus:dyf-5	status:Confirmed	UniProt:B3WFY8	protein_id:CAQ76489.2
   #    score  bias  c-Evalue  i-Evalue hmmfrom  hmm to    alifrom  ali to    envfrom  env to     acc
 ---   ------ ----- --------- --------- ------- -------    ------- -------    ------- -------    ----
   1 !  192.8   0.0   3.2e-58   1.3e-56      31     326 ..       6     292 ..       1     298 [. 0.91

  Alignments for each domain:
  == domain 1    score: 192.8 bits;  conditional E-value: 3.2e-58
  nmo-PA(nemo)_FBpp0076471-aln  31 avkekvqpdrpiGyGafGvvwavtdprdgrrvalkklpnvfqslvsskrvfrelkmlcffkhenvlsaldilqppkldffq 111
                                   +  +++ + + +G G+fG v+ +     g rva+k++ + f s  ++    re+k l+ ++h n++ + ++++ + +    
                      M04C9.5b   6 KLADRYLMTKRLGDGTFGEVMLAKKIDTGDRVAIKRMKKKFYSWEEA-MSLREVKSLKKLNHPNIIKLREVIRENDI---- 81 
                                   55678899999********************************9877.578********************998765.... PP

  nmo-PA(nemo)_FBpp0076471-aln 112 eiyvitellqsdlhkiivspqkls.adhikvflyqilrGlkylhsarilhrdikPgnllvnsncvlkicdfGlarveepdk 191
                                    +y + e++q +l ++++   +   +  i+ ++yq+l+Gl ++h  + +hrd+kP n++ n    +ki dfGlar   +  
                      M04C9.5b  82 -LYFVFEFMQENLYELMKDRDRYFpESVIRNIIYQVLQGLAFMHKNGFFHRDMKPENIMCNGTELVKIADFGLAREIRS-- 159
                                   .799**************98876515678**********************************************6655.. PP

  nmo-PA(nemo)_FBpp0076471-aln 192 skemtqevvtqyyraPeillgakhytaavdvwsvGcifgelltrrilfqaqdpvqqlelitellGtPaledmkkacegars 272
                                   +   t++v t++yraPeill    y++ +d+w++Gci++el   r lf+++++++ql  i+ +lGtP  ++     + a +
                      M04C9.5b 160 KPPYTDYVSTRWYRAPEILLRSTSYNSPIDMWALGCIMAELYILRPLFPGTSEMDQLFKIISILGTPNKDEWPEGYQLASA 240
                                   7789******************************************************************99988777665 PP

  nmo-PA(nemo)_FBpp0076471-aln 273 hmlrrapkppslsalytlssqatheavhllaqmlvfdpdkrisvvdalahpyld 326
                                     +r   ++   + + ++ +++++e ++l++ m+ ++p+kr  + ++l ++y++
                      M04C9.5b 241 MNFRF--QQVVATPMEQVVNTISKEGMKLMMDMMLWNPEKRPNANQSLRYKYFQ 292
                                   44443..35778899999999*****************************9986 PP

>> T05G5.3  CE00315	WBGene00000405	locus:cdk-1	serine\/threonine kinase (CDC2\/CDKX subfamily)	status:Confirmed	UniProt:
   #    score  bias  c-Evalue  i-Evalue hmmfrom  hmm to    alifrom  ali to    envfrom  env to     acc
 ---   ------ ----- --------- --------- ------- -------    ------- -------    ------- -------    ----
   1 !  192.0   0.0   5.5e-58   2.1e-56      34     327 ..      20     314 ..       6     319 .. 0.84

  Alignments for each domain:
  == domain 1    score: 192.0 bits;  conditional E-value: 5.5e-58
  nmo-PA(nemo)_FBpp0076471-aln  34 ekvqpdrpiGyGafGvvwavtdprdgrrvalkklpnvfqslvsskrvfrelkmlcffkhenvlsaldilqppkldffqeiy 114
                                   +++ + + iG G++Gvv+   + r +  va+kk+    +         re+ +l+ ++h nv+++  ++  +     ++++
                       T05G5.3  20 NDFTKLEKIGEGTYGVVYKGKNRRTNAMVAMKKIRLESEDEGVPSTAVREISLLKELQHPNVVGLEAVIMQE-----NRLF 95 
                                   56677788**************************98777766666788****************99887766.....4689 PP

  nmo-PA(nemo)_FBpp0076471-aln 115 vitellqsdlhkiivs...pqklsadhikvflyqilrGlkylhsarilhrdikPgnllvnsncvlkicdfGlarveepdks 192
                                   +i e+l  dl++ +     +  l  + +k + +qil+ + + h  r++hrd+kP nllv++n  +k+ dfGlar       
                       T05G5.3  96 LIFEFLSFDLKRYMDQlgkDEYLPLETLKSYTFQILQAMCFCHQRRVIHRDLKPQNLLVDNNGAIKLADFGLARAIGI-PI 175
                                   ***********9876422156799999***********************************************9887.68 PP

  nmo-PA(nemo)_FBpp0076471-aln 193 kemtqevvtqyyraPeillgakhytaavdvwsvGcifgelltrrilfqaqdpvqqlelitellGtPaledmkkacegarsh 273
                                   +  t evvt +yraPeil+ga+ y+  vd+ws+Gcif+e+ t++ lfq++++++ l  i  +lGtP+  + +    ++  +
                       T05G5.3 176 RVYTHEVVTLWYRAPEILMGAQRYSMGVDMWSIGCIFAEMATKKPLFQGDSEIDELFRIFRVLGTPTELEWN--GVESLPD 254
                                   99****************************************************************964444..3344444 PP

  nmo-PA(nemo)_FBpp0076471-aln 274 mlrrapk...ppslsalytls...sqatheavhllaqmlvfdpdkrisvvdalahpylde 327
                                   +    pk   +  + ++y+     +     a  ll+ +l++dp  r+ + +al+hpy+d+
                       T05G5.3 255 YKATFPKwreNFLRDKFYDKKtgkHLLDDTAFSLLEGLLIYDPSLRLNAKKALVHPYFDN 314
                                   444444311033445566554110456789***************************995 PP

>> F18H3.5a  CE18608	WBGene00000406	locus:cdk-4	serine\/threonine kinase (CDC2\/CDKX subfamily)	status:Confirmed	UniProt
   #    score  bias  c-Evalue  i-Evalue hmmfrom  hmm to    alifrom  ali to    envfrom  env to     acc
 ---   ------ ----- --------- --------- ------- -------    ------- -------    ------- -------    ----
   1 !  185.3   0.2   5.9e-56   2.3e-54      25     326 ..      27     325 ..      12     335 .. 0.92

  Alignments for each domain:
  == domain 1    score: 185.3 bits;  conditional E-value: 5.9e-56
  nmo-PA(nemo)_FBpp0076471-aln  25 aaaeaaavkekvqpdrpiGyGafGvvwavtdprdgrrvalkklpnvfqslvsskrvfrelkmlcff...khenvlsaldil 102
                                    + +++ + +++q ++ +G Ga+G v+ v   +dg+  alk++    +     + v re+ +++++    h n++s+  ++
                      F18H3.5a  27 GQMAKPLTMKDFQIHQALGKGAYGNVYRVRSLHDGKDYALKQIMISSKNEGIPQSVLREITVMKHLarkAHPNIISLKSVF 107
                                   4455578999**********************************999999999******9999887443599********9 PP

  nmo-PA(nemo)_FBpp0076471-aln 103 qppk.ldffqeiyvitellqsdlhkiivs.pqklsadhikvflyqilrGlkylhsarilhrdikPgnllvnsncvlkicdf 181
                                   +    +    +i +i e  + dlh  ++  p+ + +   k +  qi+r l +lh+  i+hrd+kP n+l+n +  +k+ df
                      F18H3.5a 108 HQLDpVRAILKINMIMERCDWDLHTFLRNiPRGVPEQQAKHVTAQIVRALDFLHTHSIIHRDLKPQNILLNRDQTVKLADF 188
                                   7655588899999999999*******98648889999******************************************** PP

  nmo-PA(nemo)_FBpp0076471-aln 182 GlarveepdkskemtqevvtqyyraPeillgakhytaavdvwsvGcifgelltrrilfqaqdpvqqlelitellGtPaled 262
                                   Gl++  e  ++   t  vvt +yr+Pe+ll+  +y+++vd+w++Gci++e+  r+ lf +q++ +ql  i + +GtP  +d
                      F18H3.5a 189 GLSK--EYSNTTAFTTLVVTLWYRSPEVLLQ-SYYNSTVDMWALGCIVSEIYCRQPLFVGQNEAEQLTDIFKKMGTPVGKD 266
                                   **86..5667999****************97.68*********************************************** PP

  nmo-PA(nemo)_FBpp0076471-aln 263 mkkacegarshmlrrapkppslsalytlssqatheavhllaqmlvfdpdkrisvvdalahpyld 326
                                       +  ar  + + +p     ++l++ls q++++a+++++q l +d  kr+s+  al+hp+l+
                      F18H3.5a 267 WPSESVIARDSFPQYRP-----TNLKDLSPQMSKQAIEFVQQCLRYDHSKRLSARGALSHPFLK 325
                                   **999999999988888.....8999************************************97 PP

>> ZC123.4a  CE40321	WBGene00022519	protein kinase	status:Confirmed	UniProt:A4V4W9	protein_id:CCD73559.1
   #    score  bias  c-Evalue  i-Evalue hmmfrom  hmm to    alifrom  ali to    envfrom  env to     acc
 ---   ------ ----- --------- --------- ------- -------    ------- -------    ------- -------    ----
   1 !  184.8   0.0   8.4e-56   3.3e-54      27     326 ..     207     507 ..     188     514 .. 0.88

  Alignments for each domain:
  == domain 1    score: 184.8 bits;  conditional E-value: 8.4e-56
  nmo-PA(nemo)_FBpp0076471-aln  27 aeaaavkekvqpdrpiGyGafGvvwavtdprdgrrvalkklpnvfqslvsskrvfrelkmlcffkhenvlsaldilqppkl 107
                                    +++ v++ +++   +G G++  v+      dg  valk +   fq  +      re  +l +++h n++s+ di+   + 
                      ZC123.4a 207 VTPQDVNDLYKRIDKLGEGSYATVYKCESKLDGSIVALKEIKLQFQEGLPF-TAIREASLLRNLRHANIVSLHDIFYQHH- 285
                                   345678899999999*******************************98865.578*********************8777. PP

  nmo-PA(nemo)_FBpp0076471-aln 108 dffqeiyvitellqsdlhkiivsp.qklsadhikvflyqilrGlkylhsarilhrdikPgnllvnsncvlkicdfGlarve 187
                                       ++  + e ++ dl k +  +   l +  ik++l+q+lrGl + h  +ilhrd+kP nll++++ vlk+ dfGlar +
                      ZC123.4a 286 ----QLTFVFEYMKMDLSKYLEQNvYGLDSIDIKLLLFQLLRGLDFCHRKKILHRDLKPQNLLLDEDGVLKLADFGLARAK 362
                                   ....445578999*****99976425799999************************************************9 PP

  nmo-PA(nemo)_FBpp0076471-aln 188 epdkskemtqevvtqyyraPeillgakhytaavdvwsvGcifgelltrrilfqaqdpvq......qlelitellGtPaled 262
                                       s+  + evvt +yr P++l+g   y++++d+w vGcif+e+ t+  lf++ +  +      ql++i  + GtP  ++
                      ZC123.4a 363 SV-PSRTYSHEVVTLWYRPPDVLMGSTDYSTSLDMWGVGCIFAEICTGAALFPGSKDSHypgtkdQLDMIFSIRGTPDEKK 442
                                   88.7999**********************************************987543333334************9988 PP

  nmo-PA(nemo)_FBpp0076471-aln 263 mkkace.garshmlrrapkppslsalytlssqatheavhllaqmlvfdpdkrisvvdalahpyld 326
                                      + +    +  l  + +++s+ a+  +++++ +   +ll ++l + p+ r+s+  a+ hpy++
                      ZC123.4a 443 WPEVKTlPGYTPELFPRYRELSFIAVNPMFTKILKTGQELLGMLLQLRPESRVSAASAMLHPYFA 507
                                   76654314455566666779*******************************************86 PP

>> C07G1.3a  CE06779	WBGene00003961	locus:pct-1	ser\/thr protein kinase	status:Confirmed	UniProt:Q17794	protein_id:CCD61
   #    score  bias  c-Evalue  i-Evalue hmmfrom  hmm to    alifrom  ali to    envfrom  env to     acc
 ---   ------ ----- --------- --------- ------- -------    ------- -------    ------- -------    ----
   1 !  182.3   0.0   4.8e-55   1.9e-53      34     334 ..     236     521 ..     216     535 .. 0.89

  Alignments for each domain:
  == domain 1    score: 182.3 bits;  conditional E-value: 4.8e-55
  nmo-PA(nemo)_FBpp0076471-aln  34 ekvqpdrpiGyGafGvvwavtdprdgrrvalkklpnvfqslvsskrvfrelkmlcffkhenvlsaldilqppkldffqeiy 114
                                   e++++   +G G++  v+       ++ valk +    q         re+ +l +++h nv+++ di++ ++l     + 
                      C07G1.3a 236 ETYEKLDKLGEGTYATVFRGRSILTNKFVALKEIR-LEQEEGAPCTAIREVSLLRNLRHANVVTLHDIIHTDRL-----LT 310
                                   567777889************999*******9985.567777788899*********************99998.....56 PP

  nmo-PA(nemo)_FBpp0076471-aln 115 vitellqsdlhkiivsp.qklsadhikvflyqilrGlkylhsarilhrdikPgnllvnsncvlkicdfGlarveepdkske 194
                                   ++ e ++ dl++ + s  + +  + i++flyq+lrGl y h  r+lhrd+kP nll+  + +lk+ dfGlar +    +k 
                      C07G1.3a 311 LVFEYVDRDLKQYMDSCnNAMQMNNIRLFLYQLLRGLAYCHQRRVLHRDLKPQNLLITAKGELKLADFGLARAKSV-PTKT 390
                                   899999******998861568899*************************************************988.89** PP

  nmo-PA(nemo)_FBpp0076471-aln 195 mtqevvtqyyraPeillgakhytaavdvwsvGcifgelltrrilfqaqdpvqqlelitellGtPaledmkkacegarshml 275
                                    ++evvt +yr P++llg   y++ +d+w vGci+ e++++r lf++  p +ql li   lG+P  +    +ce+      
                      C07G1.3a 391 YSNEVVTLWYRPPDVLLGSTDYSTHIDMWGVGCILFEMIAGRALFPGGTPTEQLGLIFRTLGSPRPDRHPTICEKPTFYP- 470
                                   *************************************************************************9876543. PP

  nmo-PA(nemo)_FBpp0076471-aln 276 rrapkppslsalytlssqatheavhllaqmlvfdpdkrisvvdalahpyldegrlryhs 334
                                     a +  +   l     ++  +  +ll++ l ++   r+s+ +a+ hp+l        +
                      C07G1.3a 471 -YANRHYNPDPLCRQIPRIDAHGFELLMKFLQYEGKDRVSAAEAVKHPFLR-------T 521
                                   .33334444555566667777889*************************98.......3 PP

>> C07G1.3c  CE32571	WBGene00003961	locus:pct-1	status:Confirmed	UniProt:Q8I7M8	protein_id:CCD61395.1
   #    score  bias  c-Evalue  i-Evalue hmmfrom  hmm to    alifrom  ali to    envfrom  env to     acc
 ---   ------ ----- --------- --------- ------- -------    ------- -------    ------- -------    ----
   1 !  181.8   0.0   6.9e-55   2.7e-53      34     334 ..     326     611 ..     306     625 .. 0.89

  Alignments for each domain:
  == domain 1    score: 181.8 bits;  conditional E-value: 6.9e-55
  nmo-PA(nemo)_FBpp0076471-aln  34 ekvqpdrpiGyGafGvvwavtdprdgrrvalkklpnvfqslvsskrvfrelkmlcffkhenvlsaldilqppkldffqeiy 114
                                   e++++   +G G++  v+       ++ valk +    q         re+ +l +++h nv+++ di++ ++l     + 
                      C07G1.3c 326 ETYEKLDKLGEGTYATVFRGRSILTNKFVALKEIR-LEQEEGAPCTAIREVSLLRNLRHANVVTLHDIIHTDRL-----LT 400
                                   567777889***********9999*******9985.567777788899*********************99998.....56 PP

  nmo-PA(nemo)_FBpp0076471-aln 115 vitellqsdlhkiivsp.qklsadhikvflyqilrGlkylhsarilhrdikPgnllvnsncvlkicdfGlarveepdkske 194
                                   ++ e ++ dl++ + s  + +  + i++flyq+lrGl y h  r+lhrd+kP nll+  + +lk+ dfGlar +    +k 
                      C07G1.3c 401 LVFEYVDRDLKQYMDSCnNAMQMNNIRLFLYQLLRGLAYCHQRRVLHRDLKPQNLLITAKGELKLADFGLARAKSV-PTKT 480
                                   899999******998861568899*************************************************988.89** PP

  nmo-PA(nemo)_FBpp0076471-aln 195 mtqevvtqyyraPeillgakhytaavdvwsvGcifgelltrrilfqaqdpvqqlelitellGtPaledmkkacegarshml 275
                                    ++evvt +yr P++llg   y++ +d+w vGci+ e++++r lf++  p +ql li   lG+P  +    +ce+      
                      C07G1.3c 481 YSNEVVTLWYRPPDVLLGSTDYSTHIDMWGVGCILFEMIAGRALFPGGTPTEQLGLIFRTLGSPRPDRHPTICEKPTFYP- 560
                                   *************************************************************************9876543. PP

  nmo-PA(nemo)_FBpp0076471-aln 276 rrapkppslsalytlssqatheavhllaqmlvfdpdkrisvvdalahpyldegrlryhs 334
                                     a +  +   l     ++  +  +ll++ l ++   r+s+ +a+ hp+l        +
                      C07G1.3c 561 -YANRHYNPDPLCRQIPRIDAHGFELLMKFLQYEGKDRVSAAEAVKHPFLR-------T 611
                                   .33334444555566667777889*************************98.......3 PP

>> C07G1.3b  CE29073	WBGene00003961	locus:pct-1	status:Confirmed	UniProt:Q95QX1	protein_id:CCD61394.1
   #    score  bias  c-Evalue  i-Evalue hmmfrom  hmm to    alifrom  ali to    envfrom  env to     acc
 ---   ------ ----- --------- --------- ------- -------    ------- -------    ------- -------    ----
   1 !  181.7   0.0   7.7e-55     3e-53      34     334 ..     359     644 ..     339     658 .. 0.89

  Alignments for each domain:
  == domain 1    score: 181.7 bits;  conditional E-value: 7.7e-55
  nmo-PA(nemo)_FBpp0076471-aln  34 ekvqpdrpiGyGafGvvwavtdprdgrrvalkklpnvfqslvsskrvfrelkmlcffkhenvlsaldilqppkldffqeiy 114
                                   e++++   +G G++  v+       ++ valk +    q         re+ +l +++h nv+++ di++ ++l     + 
                      C07G1.3b 359 ETYEKLDKLGEGTYATVFRGRSILTNKFVALKEIR-LEQEEGAPCTAIREVSLLRNLRHANVVTLHDIIHTDRL-----LT 433
                                   567777889***********9999*******9985.567777788899*********************99998.....56 PP

  nmo-PA(nemo)_FBpp0076471-aln 115 vitellqsdlhkiivsp.qklsadhikvflyqilrGlkylhsarilhrdikPgnllvnsncvlkicdfGlarveepdkske 194
                                   ++ e ++ dl++ + s  + +  + i++flyq+lrGl y h  r+lhrd+kP nll+  + +lk+ dfGlar +    +k 
                      C07G1.3b 434 LVFEYVDRDLKQYMDSCnNAMQMNNIRLFLYQLLRGLAYCHQRRVLHRDLKPQNLLITAKGELKLADFGLARAKSV-PTKT 513
                                   899999******998861568899*************************************************988.89** PP

  nmo-PA(nemo)_FBpp0076471-aln 195 mtqevvtqyyraPeillgakhytaavdvwsvGcifgelltrrilfqaqdpvqqlelitellGtPaledmkkacegarshml 275
                                    ++evvt +yr P++llg   y++ +d+w vGci+ e++++r lf++  p +ql li   lG+P  +    +ce+      
                      C07G1.3b 514 YSNEVVTLWYRPPDVLLGSTDYSTHIDMWGVGCILFEMIAGRALFPGGTPTEQLGLIFRTLGSPRPDRHPTICEKPTFYP- 593
                                   *************************************************************************9876543. PP

  nmo-PA(nemo)_FBpp0076471-aln 276 rrapkppslsalytlssqatheavhllaqmlvfdpdkrisvvdalahpyldegrlryhs 334
                                     a +  +   l     ++  +  +ll++ l ++   r+s+ +a+ hp+l        +
                      C07G1.3b 594 -YANRHYNPDPLCRQIPRIDAHGFELLMKFLQYEGKDRVSAAEAVKHPFLR-------T 644
                                   .33334444555566667777889*************************98.......3 PP

>> Y42A5A.4c  CE45413	WBGene00012779	status:Partially_confirmed	UniProt:E1NZ11	protein_id:CBX25209.1
   #    score  bias  c-Evalue  i-Evalue hmmfrom  hmm to    alifrom  ali to    envfrom  env to     acc
 ---   ------ ----- --------- --------- ------- -------    ------- -------    ------- -------    ----
   1 !  178.2   0.0   8.7e-54   3.4e-52      22     330 ..      20     321 ..       4     329 .. 0.90

  Alignments for each domain:
  == domain 1    score: 178.2 bits;  conditional E-value: 8.7e-54
  nmo-PA(nemo)_FBpp0076471-aln  22 aelaaaeaaavkekvqpdrpiGyGafGvvwavtdprdgrrvalkklpnvfqslvsskrvfrelkmlcffkhenvlsaldil 102
                                   ++ ++++ +++ +k+++ + +G G++Gvv+   +   g+ va+kk+ ++ +     k   re++ml+++kh+n++++++++
                     Y42A5A.4c  20 LRNSSKRRCEAMDKYDRLSKLGEGSYGVVYKCKNRDTGQIVAIKKFVETEDDPHIKKIALREIRMLKQLKHQNLVGLIEVF 100
                                   44555566788999***********************************9999999999********************** PP

  nmo-PA(nemo)_FBpp0076471-aln 103 qppkldffqeiyvitellq.sdlhkiivspqklsadhikvflyqilrGlkylhsarilhrdikPgnllvnsncvlkicdfG 182
                                   + ++     +++++ el + + lh++ + p  + ++ ik ++yq+l  lk+ hs + +hrd+kP n+ +  n  +k+ dfG
                     Y42A5A.4c 101 KRNR-----KLHLVFELCDrTVLHELEKNPHGVNDELIKKIIYQLLEALKFCHSHKCIHRDVKPENIFLTRNDQVKLGDFG 176
                                   9875.....67889999862579********************************************************** PP

  nmo-PA(nemo)_FBpp0076471-aln 183 larveepdkskemtqevvtqyyraPeillgakhytaavdvwsvGcifgelltrrilfqaqdpvqqlelitellGtPaledm 263
                                   +ar+ ++  +   t++v+t++yr+Pe+l+g   y   vd+w+vGc+++ellt+  l+++++ ++ql  i + lG     ++
                     Y42A5A.4c 177 FARIINT--TEMYTDYVATRWYRSPELLVGDVQYGPPVDIWAVGCVYAELLTGEALWPGRSDIDQLYHIRKTLGEFLPRHI 255
                                   ****999..7888*************************************************************7544443 PP

  nmo-PA(nemo)_FBpp0076471-aln 264 kkacegarshmlrrapkppslsalytlssqatheavhllaqmlvfdpdkrisvvdalahpyldegrl 330
                                     +    +  +  + p+p +l+ l +   +a+   +++l++ +++ pd+r s  + + h  + +  l
                     Y42A5A.4c 256 -SIFRTNQFFFGLSIPEPEHLEPLPSKLPNASSAQLDFLQKCFEMSPDRRFSCSELMLHGIFSNWIL 321
                                   .3444555556678999*************************************9999987766555 PP

>> F18H3.5b  CE28918	WBGene00000406	locus:cdk-4	serine\/threonine kinase (CDC2\/CDKX subfamily)	status:Partially_confirm
   #    score  bias  c-Evalue  i-Evalue hmmfrom  hmm to    alifrom  ali to    envfrom  env to     acc
 ---   ------ ----- --------- --------- ------- -------    ------- -------    ------- -------    ----
   1 !  178.1   0.0   9.4e-54   3.6e-52      40     326 ..     106     389 ..      88     399 .. 0.93

  Alignments for each domain:
  == domain 1    score: 178.1 bits;  conditional E-value: 9.4e-54
  nmo-PA(nemo)_FBpp0076471-aln  40 rpiGyGafGvvwavtdprdgrrvalkklpnvfqslvsskrvfrelkmlcff...khenvlsaldilqppk.ldffqeiyvi 116
                                   + +G Ga+G v+ v   +dg+  alk++    +     + v re+ +++++    h n++s+  +++    +    +i +i
                      F18H3.5b 106 QALGKGAYGNVYRVRSLHDGKDYALKQIMISSKNEGIPQSVLREITVMKHLarkAHPNIISLKSVFHQLDpVRAILKINMI 186
                                   568**************************999999999******9999887443599********9765558889999999 PP

  nmo-PA(nemo)_FBpp0076471-aln 117 tellqsdlhkiivs.pqklsadhikvflyqilrGlkylhsarilhrdikPgnllvnsncvlkicdfGlarveepdkskemt 196
                                    e  + dlh  ++  p+ + +   k +  qi+r l +lh+  i+hrd+kP n+l+n +  +k+ dfGl++  e  ++   t
                      F18H3.5b 187 MERCDWDLHTFLRNiPRGVPEQQAKHVTAQIVRALDFLHTHSIIHRDLKPQNILLNRDQTVKLADFGLSK--EYSNTTAFT 265
                                   9999*******98648889999**********************************************86..5667999** PP

  nmo-PA(nemo)_FBpp0076471-aln 197 qevvtqyyraPeillgakhytaavdvwsvGcifgelltrrilfqaqdpvqqlelitellGtPaledmkkacegarshmlrr 277
                                     vvt +yr+Pe+ll+  +y+++vd+w++Gci++e+  r+ lf +q++ +ql  i + +GtP  +d    +  ar  + + 
                      F18H3.5b 266 TLVVTLWYRSPEVLLQ-SYYNSTVDMWALGCIVSEIYCRQPLFVGQNEAEQLTDIFKKMGTPVGKDWPSESVIARDSFPQY 345
                                   **************97.68*************************************************9999999999888 PP

  nmo-PA(nemo)_FBpp0076471-aln 278 apkppslsalytlssqatheavhllaqmlvfdpdkrisvvdalahpyld 326
                                   +p     ++l++ls q++++a+++++q l +d  kr+s+  al+hp+l+
                      F18H3.5b 346 RP-----TNLKDLSPQMSKQAIEFVQQCLRYDHSKRLSARGALSHPFLK 389
                                   88.....8999************************************97 PP

>> Y51B9A.9  CE19219	WBGene00013091	serine\/threonine kinase	status:Confirmed	UniProt:Q9XXC0	protein_id:CAA19542.1
   #    score  bias  c-Evalue  i-Evalue hmmfrom  hmm to    alifrom  ali to    envfrom  env to     acc
 ---   ------ ----- --------- --------- ------- -------    ------- -------    ------- -------    ----
   1 !  177.9   0.1   1.1e-53   4.2e-52      44     327 ..      26     323 ..       4     327 .. 0.85

  Alignments for each domain:
  == domain 1    score: 177.9 bits;  conditional E-value: 1.1e-53
  nmo-PA(nemo)_FBpp0076471-aln  44 yGafGvvwavtdprdgrrvalkk..lpnvfqslvsskrvfrelkmlcffkhenvlsaldilqppk.ldffqeiyvitellq 121
                                   +G    v+ + d    rrv +kk  lp+ f+   + +r  rel    +++ en + +  i++  + ++ ++e y + e ++
                      Y51B9A.9  26 FGNAMEVI-AFDQISERRVVIKKvvLPENFDNWQHWRRAQRELFCTLHIQEENFVKMYSIYTWVEtVEEMREFYTVREYMD 105
                                   44433343.3588899******97779**********************************97655*************** PP

  nmo-PA(nemo)_FBpp0076471-aln 122 sdlhkii.vspqklsadhikvflyqilrGlkylhsarilhrdikPgnllvnsncvlkicdfGlarveepdkskemtqevvt 201
                                    +l++ i  +p kl +  ik +++ +   ++y+hs r+ hrd+kP n+l+n + + ki  f  a  e+p      t ++v 
                      Y51B9A.9 106 WNLRNFIlSTPEKLDHKVIKSIFFDVCLAVQYMHSIRVGHRDLKPENVLINYEAIAKISGFAHANREDP---FVNTPYIVQ 183
                                   ***996615699********************************************************9...55699**** PP

  nmo-PA(nemo)_FBpp0076471-aln 202 qyyraPeillgakhyta.avdvwsvGcifgelltrrilfqaqdpvqqlelitellGtPaledmkkacegarshml....rr 277
                                   ++yraPeil +++  ++ +vd+ws+Gci++ellt++ilf +q +++q+  i+ +lG P l +  ++ ++ar+ +l    ++
                      Y51B9A.9 184 RFYRAPEILCETMDNNKpSVDIWSLGCILAELLTGKILFTGQTQIDQFFQIVRFLGNPDLSFYMQMPDSARTFFLglpmNQ 264
                                   ***********99887548*****************************************************997333345 PP

  nmo-PA(nemo)_FBpp0076471-aln 278 apkppslsa.......lytlssqa..theavhllaqmlvfdpdkrisvvdalahpylde 327
                                     kp+++++       l t+ s+     +a +ll +mlv++pd ri +++ l+hpyl+e
                      Y51B9A.9 265 YQKPTNIHEhfpnslfLDTMISEPidCDLARDLLFRMLVINPDDRIDIQKILVHPYLEE 323
                                   55665554411111113334333212467889*************************98 PP

>> Y42A5A.4b  CE45389	WBGene00012779	status:Partially_confirmed	UniProt:E1NZ10	protein_id:CBX25208.1
   #    score  bias  c-Evalue  i-Evalue hmmfrom  hmm to    alifrom  ali to    envfrom  env to     acc
 ---   ------ ----- --------- --------- ------- -------    ------- -------    ------- -------    ----
   1 !  177.3   0.0   1.6e-53   6.2e-52      21     330 ..     120     422 ..     101     430 .. 0.89

  Alignments for each domain:
  == domain 1    score: 177.3 bits;  conditional E-value: 1.6e-53
  nmo-PA(nemo)_FBpp0076471-aln  21 kaelaaaeaaavkekvqpdrpiGyGafGvvwavtdprdgrrvalkklpnvfqslvsskrvfrelkmlcffkhenvlsaldi 101
                                   +++ ++++ +++ +k+++ + +G G++Gvv+   +   g+ va+kk+ ++ +     k   re++ml+++kh+n+++++++
                     Y42A5A.4b 120 SLRNSSKRRCEAMDKYDRLSKLGEGSYGVVYKCKNRDTGQIVAIKKFVETEDDPHIKKIALREIRMLKQLKHQNLVGLIEV 200
                                   45555566678999************************************9999999999********************* PP

  nmo-PA(nemo)_FBpp0076471-aln 102 lqppkldffqeiyvitellq.sdlhkiivspqklsadhikvflyqilrGlkylhsarilhrdikPgnllvnsncvlkicdf 181
                                   ++ ++     +++++ el + + lh++ + p  + ++ ik ++yq+l  lk+ hs + +hrd+kP n+ +  n  +k+ df
                     Y42A5A.4b 201 FKRNR-----KLHLVFELCDrTVLHELEKNPHGVNDELIKKIIYQLLEALKFCHSHKCIHRDVKPENIFLTRNDQVKLGDF 276
                                   *9875.....67889999862579********************************************************* PP

  nmo-PA(nemo)_FBpp0076471-aln 182 GlarveepdkskemtqevvtqyyraPeillgakhytaavdvwsvGcifgelltrrilfqaqdpvqqlelitellGtPaled 262
                                   G+ar+ ++  +   t++v+t++yr+Pe+l+g   y   vd+w+vGc+++ellt+  l+++++ ++ql  i + lG     +
                     Y42A5A.4b 277 GFARIINT--TEMYTDYVATRWYRSPELLVGDVQYGPPVDIWAVGCVYAELLTGEALWPGRSDIDQLYHIRKTLGEFLPRH 355
                                   *****999..7888*************************************************************754444 PP

  nmo-PA(nemo)_FBpp0076471-aln 263 mkkacegarshmlrrapkppslsalytlssqatheavhllaqmlvfdpdkrisvvdalahpyldegrl 330
                                   +  +    +  +  + p+p +l+ l +   +a+   +++l++ +++ pd+r s  + + h  + +  l
                     Y42A5A.4b 356 I-SIFRTNQFFFGLSIPEPEHLEPLPSKLPNASSAQLDFLQKCFEMSPDRRFSCSELMLHGIFSNWIL 422
                                   3.3444555556678999*************************************9999987766555 PP

>> H01G02.2  CE35567	WBGene00010349	locus:dyf-18	serine\/threonine kinase (2 domains)	status:Partially_confirmed	UniProt
   #    score  bias  c-Evalue  i-Evalue hmmfrom  hmm to    alifrom  ali to    envfrom  env to     acc
 ---   ------ ----- --------- --------- ------- -------    ------- -------    ------- -------    ----
   1 !  177.1   0.0   1.8e-53   7.1e-52      36     326 ..       8     291 ..       2     295 .. 0.83

  Alignments for each domain:
  == domain 1    score: 177.1 bits;  conditional E-value: 1.8e-53
  nmo-PA(nemo)_FBpp0076471-aln  36 vqpdrpiGyGafGvvwavtdprdgrrvalkklpnvfqslvsskrvfrelkmlcffkhenvlsaldilqppkldffqeiyvi 116
                                   +++ +  G GafG v+ + d+  ++rva+k++  +  s vs     re+  l +++h n+l +ld +    l     + ++
                      H01G02.2   8 YETIQVAGRGAFGLVVIARDTLTSKRVAIKRIMVPNVSKVS---LAREISCLRNLHHRNILKLLDCFPSADL-----MSIV 80 
                                   55566789***********************9988888887...5689*******************87776.....569* PP

  nmo-PA(nemo)_FBpp0076471-aln 117 tellqsdlhkiivspqklsadhi.kvflyqilrGlkylhsarilhrdikPgnllvnsncvlkicdfGlarveep.dkskem 195
                                   te +   l +ii+ + +  ++   + +  qil G+ ylhs  i+hrdikP n+lv s  v+ki dfG a    p d ++e 
                      H01G02.2  81 TEEVPYTLGDIIKDKTRPKTEQFnRWYYTQILSGIAYLHSKEIMHRDIKPENILVTSRNVVKIADFGQACFYMPkDPNQEY 161
                                   *************9887766665155666****************************************987663779999 PP

  nmo-PA(nemo)_FBpp0076471-aln 196 tqevvtqyyraPeillgakhytaavdvwsvGcifgelltrrilfqaqdpvqqlelitellGtPaledmkkacegarshmlr 276
                                     +v+t++yraPe+l+g k y+  vd+w++Gci++el++++ +f+++++++q+ +i  +lGtP  ++  +  +   ++ l 
                      H01G02.2 162 DVNVATRWYRAPELLFGSKKYKPDVDIWAIGCILAELVRGKPIFPGRSELEQISIIFGVLGTPNEDNWPNWRTMPDANKLL 242
                                   9***************************************************************99988777777777777 PP

  nmo-PA(nemo)_FBpp0076471-aln 277 rapkppslsaly.tlssqatheavhllaqmlvfdpdkrisvvdalahpyld 326
                                     pk+p+ +     l ++++++  ++l   l f   kr+ + + l  p+++
                      H01G02.2 243 FEPKEPRNNWTEiLLCKEISNNFTEFLGSHLQF--FKRLKASELLKEPWIK 291
                                   777766554433034455556666666666555..3666666666666665 PP

>> T01H8.1b  CE34494	WBGene00011352	locus:rskn-1	Protein kinase C terminal domain	status:Partially_confirmed	UniProt:Q21
   #    score  bias  c-Evalue  i-Evalue hmmfrom  hmm to    alifrom  ali to    envfrom  env to     acc
 ---   ------ ----- --------- --------- ------- -------    ------- -------    ------- -------    ----
   1 !   89.8   0.0     6e-27   2.3e-25      30     251 ..      41     259 ..      14     290 .. 0.85
   2 !   68.4   0.1   1.9e-20   7.6e-19      25     239 ..     388     594 ..     365     609 .. 0.80
   3 !   15.4   0.0   0.00024    0.0093     282     326 ..     612     656 ..     598     660 .. 0.83

  Alignments for each domain:
  == domain 1    score: 89.8 bits;  conditional E-value: 6e-27
  nmo-PA(nemo)_FBpp0076471-aln  30 aavkekvqpdrpiGyGafGvvwavtd..prdgrrv.alkklpnvfqslvsskrvfrelkmlcffkhenvlsaldilqppkl 107
                                    a +++++  + +G G+fG+v+ v     rd+ +v a+k l ++   + + +r+  e ++l ++ h  ++ +   +q +  
                      T01H8.1b  41 KADPRQFELLKVLGQGSFGKVFLVRKvrGRDSGHVyAMKVLKKATLKVRDRQRTKLERNILAHISHPFIVKLHYAFQTE-- 119
                                   567888999999*********99865115677666599999999999999********************999999987.. PP

  nmo-PA(nemo)_FBpp0076471-aln 108 dffqeiyvitell.qsdlhkiivspqklsadhikvflyqilrGlkylhsarilhrdikPgnllvnsncvlkicdfGlarve 187
                                       ++y+i ++l + dl   +  +  +++d +k++l  +   l +lhs +i++rd+kP n+l++ +  +k+ dfGl++ e
                      T01H8.1b 120 ---GKLYLILDFLrGGDLFTRLSKEVMFTEDDVKFYLAELTLALEHLHSLGIVYRDLKPENILLDADGHIKVTDFGLSK-E 196
                                   ...589**99988357*************************************************************97.6 PP

  nmo-PA(nemo)_FBpp0076471-aln 188 epdkskemtqevvtqyyraPeillgakhytaavdvwsvGcifgelltrrilfqaqdpvqqleli 251
                                     d++k+      t  y aPe++ + + ++ a d ws+G ++ e+lt+ + fq++d+ + +  i
                      T01H8.1b 197 AIDSEKKTYSFCGTVEYMAPEVI-NRRGHSMAADFWSLGVLMFEMLTGHLPFQGRDRNDTMTQI 259
                                   78899999999**********86.667778999*********************9976655444 PP

  == domain 2    score: 68.4 bits;  conditional E-value: 1.9e-20
  nmo-PA(nemo)_FBpp0076471-aln  25 aaaeaaavkekvqpdrpiGyGafGvvwavtdprdgrrvalkklpnvfqslvsskrvfrelk.mlcffkhenvlsaldilqp 104
                                   a  +++   ++++  + iG Ga+ vv         r+ a+k + ++   + +      e+  +l + +h+ v+ ++d+++ 
                      T01H8.1b 388 A--KTNPFTDDYEILEKIGNGAHSVVHKCQMKATRRKYAVKIVKKAVFDATE------EVDiLLRHSHHQFVVKLFDVYED 460
                                   3..33457899999*************9999999999999988764433333......343157899999********976 PP

  nmo-PA(nemo)_FBpp0076471-aln 105 pkldffqeiyvitellqs.d.lhkiivspqklsadhikvflyqilrGlkylhsarilhrdikPgnllvn....sncvlkic 179
                                   +       iy+i el +  + l+k++  +   s+  +  ++ ++l  ++ylhs ++ hrd+  +n+l      +   l+i+
                      T01H8.1b 461 E-----TAIYMIEELCEGgElLDKLVNKKSLGSEKEVAAIMANLLNAVQYLHSQQVAHRDLTAANILFAlkdgDPSSLRIV 536
                                   6.....68*******975243677777666668899******************************97532224589**** PP

  nmo-PA(nemo)_FBpp0076471-aln 180 dfGlarveepdkskemtqevvtqyyraPeillgakhytaavdvwsvGcifgelltrrilf 239
                                   dfG+a+   +++   mt    +q + aPe+l   + y  + dvws+G ++  +lt+ + f
                      T01H8.1b 537 DFGFAKQSRAENGMLMTPCYTAQ-FVAPEVL-RKQGYDRSCDVWSLGVLLHTMLTGCTPF 594
                                   **********9999999877666.57***97.5789****************99987766 PP

  == domain 3    score: 15.4 bits;  conditional E-value: 0.00024
  nmo-PA(nemo)_FBpp0076471-aln 282 pslsalytlssqatheavhllaqmlvfdpdkrisvvdalahpyld 326
                                    ++s  + +  +++ ea +l+ +ml +dp++r+++ +al h+++ 
                      T01H8.1b 612 GKISMTHPVWDTISDEAKDLVRKMLDVDPNRRVTAKQALQHKWIG 656
                                   566667778888999**************************9985 PP

>> T01H8.1c  CE34495	WBGene00011352	locus:rskn-1	status:Partially_confirmed	UniProt:Q21734	protein_id:CAE17938.1
   #    score  bias  c-Evalue  i-Evalue hmmfrom  hmm to    alifrom  ali to    envfrom  env to     acc
 ---   ------ ----- --------- --------- ------- -------    ------- -------    ------- -------    ----
   1 !   89.6   0.0   6.8e-27   2.7e-25      30     251 ..      59     277 ..      28     308 .. 0.86
   2 !   68.3   0.1     2e-20   7.9e-19      25     239 ..     406     612 ..     383     627 .. 0.80
   3 !   15.3   0.0   0.00025    0.0095     282     326 ..     630     674 ..     616     678 .. 0.83

  Alignments for each domain:
  == domain 1    score: 89.6 bits;  conditional E-value: 6.8e-27
  nmo-PA(nemo)_FBpp0076471-aln  30 aavkekvqpdrpiGyGafGvvwavtd..prdgrrv.alkklpnvfqslvsskrvfrelkmlcffkhenvlsaldilqppkl 107
                                    a +++++  + +G G+fG+v+ v     rd+ +v a+k l ++   + + +r+  e ++l ++ h  ++ +   +q +  
                      T01H8.1c  59 KADPRQFELLKVLGQGSFGKVFLVRKvrGRDSGHVyAMKVLKKATLKVRDRQRTKLERNILAHISHPFIVKLHYAFQTE-- 137
                                   567888999999*********99865115677666599999999999999********************999999987.. PP

  nmo-PA(nemo)_FBpp0076471-aln 108 dffqeiyvitell.qsdlhkiivspqklsadhikvflyqilrGlkylhsarilhrdikPgnllvnsncvlkicdfGlarve 187
                                       ++y+i ++l + dl   +  +  +++d +k++l  +   l +lhs +i++rd+kP n+l++ +  +k+ dfGl++ e
                      T01H8.1c 138 ---GKLYLILDFLrGGDLFTRLSKEVMFTEDDVKFYLAELTLALEHLHSLGIVYRDLKPENILLDADGHIKVTDFGLSK-E 214
                                   ...589**99988357*************************************************************97.6 PP

  nmo-PA(nemo)_FBpp0076471-aln 188 epdkskemtqevvtqyyraPeillgakhytaavdvwsvGcifgelltrrilfqaqdpvqqleli 251
                                     d++k+      t  y aPe++ + + ++ a d ws+G ++ e+lt+ + fq++d+ + +  i
                      T01H8.1c 215 AIDSEKKTYSFCGTVEYMAPEVI-NRRGHSMAADFWSLGVLMFEMLTGHLPFQGRDRNDTMTQI 277
                                   78899999999**********86.667778999*********************9976655444 PP

  == domain 2    score: 68.3 bits;  conditional E-value: 2e-20
  nmo-PA(nemo)_FBpp0076471-aln  25 aaaeaaavkekvqpdrpiGyGafGvvwavtdprdgrrvalkklpnvfqslvsskrvfrelk.mlcffkhenvlsaldilqp 104
                                   a  +++   ++++  + iG Ga+ vv         r+ a+k + ++   + +      e+  +l + +h+ v+ ++d+++ 
                      T01H8.1c 406 A--KTNPFTDDYEILEKIGNGAHSVVHKCQMKATRRKYAVKIVKKAVFDATE------EVDiLLRHSHHQFVVKLFDVYED 478
                                   3..33457899999*************9999999999999988764433333......343157899999********976 PP

  nmo-PA(nemo)_FBpp0076471-aln 105 pkldffqeiyvitellqs.d.lhkiivspqklsadhikvflyqilrGlkylhsarilhrdikPgnllvn....sncvlkic 179
                                   +       iy+i el +  + l+k++  +   s+  +  ++ ++l  ++ylhs ++ hrd+  +n+l      +   l+i+
                      T01H8.1c 479 E-----TAIYMIEELCEGgElLDKLVNKKSLGSEKEVAAIMANLLNAVQYLHSQQVAHRDLTAANILFAlkdgDPSSLRIV 554
                                   6.....68*******975243677777666668899******************************97532224589**** PP

  nmo-PA(nemo)_FBpp0076471-aln 180 dfGlarveepdkskemtqevvtqyyraPeillgakhytaavdvwsvGcifgelltrrilf 239
                                   dfG+a+   +++   mt    +q + aPe+l   + y  + dvws+G ++  +lt+ + f
                      T01H8.1c 555 DFGFAKQSRAENGMLMTPCYTAQ-FVAPEVL-RKQGYDRSCDVWSLGVLLHTMLTGCTPF 612
                                   **********9999999877666.57***97.5789****************99987766 PP

  == domain 3    score: 15.3 bits;  conditional E-value: 0.00025
  nmo-PA(nemo)_FBpp0076471-aln 282 pslsalytlssqatheavhllaqmlvfdpdkrisvvdalahpyld 326
                                    ++s  + +  +++ ea +l+ +ml +dp++r+++ +al h+++ 
                      T01H8.1c 630 GKISMTHPVWDTISDEAKDLVRKMLDVDPNRRVTAKQALQHKWIG 674
                                   566667778888999**************************9985 PP

>> Y18D10A.5  CE21401	WBGene00001746	locus:gsk-3	Eukaryotic protein kinase domain	status:Confirmed	UniProt:Q9U2Q9	protei
   #    score  bias  c-Evalue  i-Evalue hmmfrom  hmm to    alifrom  ali to    envfrom  env to     acc
 ---   ------ ----- --------- --------- ------- -------    ------- -------    ------- -------    ----
   1 !  175.2   0.0     7e-53   2.7e-51      21     329 ..      19     324 ..       2     328 .. 0.81

  Alignments for each domain:
  == domain 1    score: 175.2 bits;  conditional E-value: 7e-53
  nmo-PA(nemo)_FBpp0076471-aln  21 kaelaaaea..aavkekvqpdrpiGyGafGvvwavtdprdgrrvalkklpnvfqslvsskr.vfrelkmlcffkhenvlsa 98 
                                    ++  a++   ++v+ ++  ++ iG G+fGvv+ +  +  +  va+kk+        + kr   rel+++  ++h n++ +
                     Y18D10A.5  19 VVASVATDGvdQQVEISYYDQKVIGNGSFGVVFLAKLSTTNEMVAIKKVL-------QDKRfKNRELQIMRKLNHPNIVKL 92 
                                   22222222223466667888999************************963.......34551579************9987 PP

  nmo-PA(nemo)_FBpp0076471-aln  99 ldilqppkldffqeiy..vitellqsdlhkiiv....spqklsadhikvflyqilrGlkylhsarilhrdikPgnllvn.s 172
                                      +     +   e+y  +i e +   + ++ +      q++   ++k+++yq+lr l y+hs +i hrdikP nll++ +
                     Y18D10A.5  93 KYFFY-SSGEKKDELYlnLILEYVPETVYRVARhyskQRQQIPMIYVKLYMYQLLRSLAYIHSIGICHRDIKPQNLLIDpE 172
                                   66654.445666666633688999988888876332146889999*********************************845 PP

  nmo-PA(nemo)_FBpp0076471-aln 173 ncvlkicdfGlarveepdkskemtqevvtqyyraPeillgakhytaavdvwsvGcifgelltrrilfqaqdpvqqlelite 253
                                     vlk+cdfG a+      +     ++ ++yyraPe+++ga  yt+++dvws G +++ell ++ +f++++ v+ql  i++
                     Y18D10A.5 173 SGVLKLCDFGSAKYLVR--NEPNVSYICSRYYRAPELIFGATNYTNSIDVWSAGTVMAELLLGQPIFPGDSGVDQLVEIIK 251
                                   67**********98765..556789******************************************************** PP

  nmo-PA(nemo)_FBpp0076471-aln 254 llGtPaledmkkacegarshmlrrapkppslsalytlssqatheavhllaqmlvfdpdkrisvvdalahpyldegr 329
                                   +lGtP+ e+++ +  + ++  + +    p  ++++ +  ++  ea++l+++++++ p  r + + a  h ++de r
                     Y18D10A.5 252 VLGTPTREQIQSMNPNYKEFKFPQIKAHP-WNKVFRV--HTPAEAIDLISKIIEYTPTSRPTPQAACQHAFFDELR 324
                                   ************99999887776655333.3333333..55679*****************************866 PP

>> T01H8.1a  CE34493	WBGene00011352	locus:rskn-1	Protein kinase C terminal domain	status:Partially_confirmed	UniProt:Q21
   #    score  bias  c-Evalue  i-Evalue hmmfrom  hmm to    alifrom  ali to    envfrom  env to     acc
 ---   ------ ----- --------- --------- ------- -------    ------- -------    ------- -------    ----
   1 !   89.4   0.0     8e-27   3.1e-25      30     251 ..      98     316 ..      73     347 .. 0.86
   2 !   68.1   0.1   2.2e-20   8.7e-19      25     239 ..     445     651 ..     422     666 .. 0.80
   3 !   15.2   0.0   0.00026      0.01     282     326 ..     669     713 ..     655     717 .. 0.83

  Alignments for each domain:
  == domain 1    score: 89.4 bits;  conditional E-value: 8e-27
  nmo-PA(nemo)_FBpp0076471-aln  30 aavkekvqpdrpiGyGafGvvwavtd..prdgrrv.alkklpnvfqslvsskrvfrelkmlcffkhenvlsaldilqppkl 107
                                    a +++++  + +G G+fG+v+ v     rd+ +v a+k l ++   + + +r+  e ++l ++ h  ++ +   +q +  
                      T01H8.1a  98 KADPRQFELLKVLGQGSFGKVFLVRKvrGRDSGHVyAMKVLKKATLKVRDRQRTKLERNILAHISHPFIVKLHYAFQTE-- 176
                                   567888999999*********99865115677666599999999999999********************999999987.. PP

  nmo-PA(nemo)_FBpp0076471-aln 108 dffqeiyvitell.qsdlhkiivspqklsadhikvflyqilrGlkylhsarilhrdikPgnllvnsncvlkicdfGlarve 187
                                       ++y+i ++l + dl   +  +  +++d +k++l  +   l +lhs +i++rd+kP n+l++ +  +k+ dfGl++ e
                      T01H8.1a 177 ---GKLYLILDFLrGGDLFTRLSKEVMFTEDDVKFYLAELTLALEHLHSLGIVYRDLKPENILLDADGHIKVTDFGLSK-E 253
                                   ...589**99988357*************************************************************97.6 PP

  nmo-PA(nemo)_FBpp0076471-aln 188 epdkskemtqevvtqyyraPeillgakhytaavdvwsvGcifgelltrrilfqaqdpvqqleli 251
                                     d++k+      t  y aPe++ + + ++ a d ws+G ++ e+lt+ + fq++d+ + +  i
                      T01H8.1a 254 AIDSEKKTYSFCGTVEYMAPEVI-NRRGHSMAADFWSLGVLMFEMLTGHLPFQGRDRNDTMTQI 316
                                   78899999999**********86.667778999*********************9976655444 PP

  == domain 2    score: 68.1 bits;  conditional E-value: 2.2e-20
  nmo-PA(nemo)_FBpp0076471-aln  25 aaaeaaavkekvqpdrpiGyGafGvvwavtdprdgrrvalkklpnvfqslvsskrvfrelk.mlcffkhenvlsaldilqp 104
                                   a  +++   ++++  + iG Ga+ vv         r+ a+k + ++   + +      e+  +l + +h+ v+ ++d+++ 
                      T01H8.1a 445 A--KTNPFTDDYEILEKIGNGAHSVVHKCQMKATRRKYAVKIVKKAVFDATE------EVDiLLRHSHHQFVVKLFDVYED 517
                                   3..33457899999*************9999999999999988764433333......343157899999********976 PP

  nmo-PA(nemo)_FBpp0076471-aln 105 pkldffqeiyvitellqs.d.lhkiivspqklsadhikvflyqilrGlkylhsarilhrdikPgnllvn....sncvlkic 179
                                   +       iy+i el +  + l+k++  +   s+  +  ++ ++l  ++ylhs ++ hrd+  +n+l      +   l+i+
                      T01H8.1a 518 E-----TAIYMIEELCEGgElLDKLVNKKSLGSEKEVAAIMANLLNAVQYLHSQQVAHRDLTAANILFAlkdgDPSSLRIV 593
                                   6.....68*******975243677777666668899******************************97532224589**** PP

  nmo-PA(nemo)_FBpp0076471-aln 180 dfGlarveepdkskemtqevvtqyyraPeillgakhytaavdvwsvGcifgelltrrilf 239
                                   dfG+a+   +++   mt    +q + aPe+l   + y  + dvws+G ++  +lt+ + f
                      T01H8.1a 594 DFGFAKQSRAENGMLMTPCYTAQ-FVAPEVL-RKQGYDRSCDVWSLGVLLHTMLTGCTPF 651
                                   **********9999999877666.57***97.5789****************99987766 PP

  == domain 3    score: 15.2 bits;  conditional E-value: 0.00026
  nmo-PA(nemo)_FBpp0076471-aln 282 pslsalytlssqatheavhllaqmlvfdpdkrisvvdalahpyld 326
                                    ++s  + +  +++ ea +l+ +ml +dp++r+++ +al h+++ 
                      T01H8.1a 669 GKISMTHPVWDTISDEAKDLVRKMLDVDPNRRVTAKQALQHKWIG 713
                                   566667778888999**************************9985 PP

>> T01H8.1e  CE41000	WBGene00011352	locus:rskn-1	status:Confirmed	UniProt:A5JYU0	protein_id:CAN86896.1
   #    score  bias  c-Evalue  i-Evalue hmmfrom  hmm to    alifrom  ali to    envfrom  env to     acc
 ---   ------ ----- --------- --------- ------- -------    ------- -------    ------- -------    ----
   1 !   89.3   0.0   8.4e-27   3.3e-25      30     251 ..      92     310 ..      67     341 .. 0.86
   2 !   68.1   0.1   2.4e-20   9.2e-19      25     239 ..     439     645 ..     416     660 .. 0.80
   3 !   15.2   0.0   0.00027      0.01     282     326 ..     663     707 ..     649     711 .. 0.83

  Alignments for each domain:
  == domain 1    score: 89.3 bits;  conditional E-value: 8.4e-27
  nmo-PA(nemo)_FBpp0076471-aln  30 aavkekvqpdrpiGyGafGvvwavtd..prdgrrv.alkklpnvfqslvsskrvfrelkmlcffkhenvlsaldilqppkl 107
                                    a +++++  + +G G+fG+v+ v     rd+ +v a+k l ++   + + +r+  e ++l ++ h  ++ +   +q +  
                      T01H8.1e  92 KADPRQFELLKVLGQGSFGKVFLVRKvrGRDSGHVyAMKVLKKATLKVRDRQRTKLERNILAHISHPFIVKLHYAFQTE-- 170
                                   567888999999*********99865115677666599999999999999********************999999987.. PP

  nmo-PA(nemo)_FBpp0076471-aln 108 dffqeiyvitell.qsdlhkiivspqklsadhikvflyqilrGlkylhsarilhrdikPgnllvnsncvlkicdfGlarve 187
                                       ++y+i ++l + dl   +  +  +++d +k++l  +   l +lhs +i++rd+kP n+l++ +  +k+ dfGl++ e
                      T01H8.1e 171 ---GKLYLILDFLrGGDLFTRLSKEVMFTEDDVKFYLAELTLALEHLHSLGIVYRDLKPENILLDADGHIKVTDFGLSK-E 247
                                   ...589**99988357*************************************************************97.6 PP

  nmo-PA(nemo)_FBpp0076471-aln 188 epdkskemtqevvtqyyraPeillgakhytaavdvwsvGcifgelltrrilfqaqdpvqqleli 251
                                     d++k+      t  y aPe++ + + ++ a d ws+G ++ e+lt+ + fq++d+ + +  i
                      T01H8.1e 248 AIDSEKKTYSFCGTVEYMAPEVI-NRRGHSMAADFWSLGVLMFEMLTGHLPFQGRDRNDTMTQI 310
                                   78899999999**********86.667778999*********************9976655444 PP

  == domain 2    score: 68.1 bits;  conditional E-value: 2.4e-20
  nmo-PA(nemo)_FBpp0076471-aln  25 aaaeaaavkekvqpdrpiGyGafGvvwavtdprdgrrvalkklpnvfqslvsskrvfrelk.mlcffkhenvlsaldilqp 104
                                   a  +++   ++++  + iG Ga+ vv         r+ a+k + ++   + +      e+  +l + +h+ v+ ++d+++ 
                      T01H8.1e 439 A--KTNPFTDDYEILEKIGNGAHSVVHKCQMKATRRKYAVKIVKKAVFDATE------EVDiLLRHSHHQFVVKLFDVYED 511
                                   3..33457899999*************9999999999999988764433333......343157899999********976 PP

  nmo-PA(nemo)_FBpp0076471-aln 105 pkldffqeiyvitellqs.d.lhkiivspqklsadhikvflyqilrGlkylhsarilhrdikPgnllvn....sncvlkic 179
                                   +       iy+i el +  + l+k++  +   s+  +  ++ ++l  ++ylhs ++ hrd+  +n+l      +   l+i+
                      T01H8.1e 512 E-----TAIYMIEELCEGgElLDKLVNKKSLGSEKEVAAIMANLLNAVQYLHSQQVAHRDLTAANILFAlkdgDPSSLRIV 587
                                   6.....68*******975243677777666668899******************************97532224589**** PP

  nmo-PA(nemo)_FBpp0076471-aln 180 dfGlarveepdkskemtqevvtqyyraPeillgakhytaavdvwsvGcifgelltrrilf 239
                                   dfG+a+   +++   mt    +q + aPe+l   + y  + dvws+G ++  +lt+ + f
                      T01H8.1e 588 DFGFAKQSRAENGMLMTPCYTAQ-FVAPEVL-RKQGYDRSCDVWSLGVLLHTMLTGCTPF 645
                                   **********9999999877666.57***97.5789****************99987766 PP

  == domain 3    score: 15.2 bits;  conditional E-value: 0.00027
  nmo-PA(nemo)_FBpp0076471-aln 282 pslsalytlssqatheavhllaqmlvfdpdkrisvvdalahpyld 326
                                    ++s  + +  +++ ea +l+ +ml +dp++r+++ +al h+++ 
                      T01H8.1e 663 GKISMTHPVWDTISDEAKDLVRKMLDVDPNRRVTAKQALQHKWIG 707
                                   566667778888999**************************9985 PP

>> Y42A5A.4a  CE20258	WBGene00012779	Eukaryotic protein kinase domain	status:Partially_confirmed	UniProt:Q9U2H1	protein_
   #    score  bias  c-Evalue  i-Evalue hmmfrom  hmm to    alifrom  ali to    envfrom  env to     acc
 ---   ------ ----- --------- --------- ------- -------    ------- -------    ------- -------    ----
   1 !  175.0   0.0   8.1e-53   3.1e-51      35     330 ..       3     291 ..       1     299 [. 0.91

  Alignments for each domain:
  == domain 1    score: 175.0 bits;  conditional E-value: 8.1e-53
  nmo-PA(nemo)_FBpp0076471-aln  35 kvqpdrpiGyGafGvvwavtdprdgrrvalkklpnvfqslvsskrvfrelkmlcffkhenvlsaldilqppkldffqeiyv 115
                                   k+++ + +G G++Gvv+   +   g+ va+kk+ ++ +     k   re++ml+++kh+n+++++++++ ++     ++++
                     Y42A5A.4a   3 KYDRLSKLGEGSYGVVYKCKNRDTGQIVAIKKFVETEDDPHIKKIALREIRMLKQLKHQNLVGLIEVFKRNR-----KLHL 78 
                                   6888899*****************************9999999999**********************9875.....6788 PP

  nmo-PA(nemo)_FBpp0076471-aln 116 itellq.sdlhkiivspqklsadhikvflyqilrGlkylhsarilhrdikPgnllvnsncvlkicdfGlarveepdkskem 195
                                   + el + + lh++ + p  + ++ ik ++yq+l  lk+ hs + +hrd+kP n+ +  n  +k+ dfG+ar+ ++  +   
                     Y42A5A.4a  79 VFELCDrTVLHELEKNPHGVNDELIKKIIYQLLEALKFCHSHKCIHRDVKPENIFLTRNDQVKLGDFGFARIINT--TEMY 157
                                   9999862579**************************************************************999..7888 PP

  nmo-PA(nemo)_FBpp0076471-aln 196 tqevvtqyyraPeillgakhytaavdvwsvGcifgelltrrilfqaqdpvqqlelitellGtPaledmkkacegarshmlr 276
                                   t++v+t++yr+Pe+l+g   y   vd+w+vGc+++ellt+  l+++++ ++ql  i + lG     ++  +    +  +  
                     Y42A5A.4a 158 TDYVATRWYRSPELLVGDVQYGPPVDIWAVGCVYAELLTGEALWPGRSDIDQLYHIRKTLGEFLPRHI-SIFRTNQFFFGL 237
                                   *************************************************************7544443.344455555667 PP

  nmo-PA(nemo)_FBpp0076471-aln 277 rapkppslsalytlssqatheavhllaqmlvfdpdkrisvvdalahpyldegrl 330
                                   + p+p +l+ l +   +a+   +++l++ +++ pd+r s  + + h  + +  l
                     Y42A5A.4a 238 SIPEPEHLEPLPSKLPNASSAQLDFLQKCFEMSPDRRFSCSELMLHGIFSNWIL 291
                                   8999*************************************9999987766555 PP

>> ZC123.4c  CE37593	WBGene00022519	status:Partially_confirmed	UniProt:Q65CM2	protein_id:CCD73561.1
   #    score  bias  c-Evalue  i-Evalue hmmfrom  hmm to    alifrom  ali to    envfrom  env to     acc
 ---   ------ ----- --------- --------- ------- -------    ------- -------    ------- -------    ----
   1 !  173.4   0.0   2.5e-52   9.5e-51      58     326 ..      98     367 ..      36     374 .. 0.88

  Alignments for each domain:
  == domain 1    score: 173.4 bits;  conditional E-value: 2.5e-52
  nmo-PA(nemo)_FBpp0076471-aln  58 dgrrvalkklpnvfqslvsskrvfrelkmlcffkhenvlsaldilqppkldffqeiyvitellqsdlhkiivsp.qklsad 137
                                   dg  valk +   fq  +      re  +l +++h n++s+ di+   +     ++  + e ++ dl k +  +   l + 
                      ZC123.4c  98 DGSIVALKEIKLQFQEGLPF-TAIREASLLRNLRHANIVSLHDIFYQHH-----QLTFVFEYMKMDLSKYLEQNvYGLDSI 172
                                   67788999999999987765.567*********************8777.....445578999*****9997642579999 PP

  nmo-PA(nemo)_FBpp0076471-aln 138 hikvflyqilrGlkylhsarilhrdikPgnllvnsncvlkicdfGlarveepdkskemtqevvtqyyraPeillgakhyta 218
                                    ik++l+q+lrGl + h  +ilhrd+kP nll++++ vlk+ dfGlar +    s+  + evvt +yr P++l+g   y++
                      ZC123.4c 173 DIKLLLFQLLRGLDFCHRKKILHRDLKPQNLLLDEDGVLKLADFGLARAKSV-PSRTYSHEVVTLWYRPPDVLMGSTDYST 252
                                   9************************************************988.7999************************ PP

  nmo-PA(nemo)_FBpp0076471-aln 219 avdvwsvGcifgelltrrilfqaqdpvq......qlelitellGtPaledmkkace.garshmlrrapkppslsalytlss 292
                                   ++d+w vGcif+e+ t+  lf++ +  +      ql++i  + GtP  ++   + +    +  l  + +++s+ a+  +++
                      ZC123.4c 253 SLDMWGVGCIFAEICTGAALFPGSKDSHypgtkdQLDMIFSIRGTPDEKKWPEVKTlPGYTPELFPRYRELSFIAVNPMFT 333
                                   **********************987543333334************998876654314455566666779*********** PP

  nmo-PA(nemo)_FBpp0076471-aln 293 qatheavhllaqmlvfdpdkrisvvdalahpyld 326
                                   ++ +   +ll ++l + p+ r+s+  a+ hpy++
                      ZC123.4c 334 KILKTGQELLGMLLQLRPESRVSAASAMLHPYFA 367
                                   ********************************86 PP

>> B0495.2  CE01761	WBGene00015203	CDC2	status:Partially_confirmed	UniProt:Q09437	protein_id:CCD61471.1
   #    score  bias  c-Evalue  i-Evalue hmmfrom  hmm to    alifrom  ali to    envfrom  env to     acc
 ---   ------ ----- --------- --------- ------- -------    ------- -------    ------- -------    ----
   1 !  172.5   0.0   4.6e-52   1.8e-50      33     327 ..     353     649 ..     313     652 .. 0.87

  Alignments for each domain:
  == domain 1    score: 172.5 bits;  conditional E-value: 4.6e-52
  nmo-PA(nemo)_FBpp0076471-aln  33 kekvqpdrpiGyGafGvvwavtdprdgrrvalkklpnvfqslvsskrvfrelkml.cffkhenvlsaldilqppkldf.fq 111
                                    ++++  + +  G+fGvv+   d r    valk+l    +         re++ml +  +h n++++ +il   ++d  + 
                       B0495.2 353 IDEYECVNRVDEGTFGVVYRGKDKRTDEIVALKRLKMEKEKEGFPITALREINMLlKAGNHPNIVNVKEILLGSNMDKiYM 433
                                   56777778899***************************9999999********9725679*************99885245 PP

  nmo-PA(nemo)_FBpp0076471-aln 112 eiyvitellqsdlhkiivspqklsadhikvflyqilrGlkylhsarilhrdikPgnllvnsncvlkicdfGlarveepdks 192
                                    +  + + ++s l+ + + ++++s    k +l q+l G+ ++h   ilhrd+k +nll+  + +lki dfGlar e  d  
                       B0495.2 434 AMEFVEHDMKSLLDTMSRRNKRFSIGEQKTLLQQLLSGIEHMHKLWILHRDLKTSNLLMSHKGILKIADFGLAR-EYGDPL 513
                                   5666777777777788888999****************************************************.56789* PP

  nmo-PA(nemo)_FBpp0076471-aln 193 kemtqevvtqyyraPeillgakhytaavdvwsvGcifgelltrrilfqaqdpvqqlelitellGtPaledmkkacega..r 271
                                   k+ t  vvt +yr+Pe+llg++ y++ vd+wsvGci++e++  + lf+++ +++q++ i   +GtP+      ++e    +
                       B0495.2 514 KKFTSIVVTLWYRSPELLLGTRLYSTPVDMWSVGCIMAEFILLKPLFPGRGELEQIKKIFMEMGTPTESIWPGVTELDgwK 594
                                   ***********************************************************999*****99999888765114 PP

  nmo-PA(nemo)_FBpp0076471-aln 272 shmlrrapkppslsalytlssqatheavhllaqmlvfdpdkrisvvdalahpylde 327
                                   +  +++ p  ++l++ +   +  +    +ll+ +l +dp  r s+++al h+++ e
                       B0495.2 595 ALTFEKYP-YNQLRKRFLAGRLLNDTGFKLLNGLLTLDPKNRFSATQALDHEWFTE 649
                                   55555555.4455666666788999***************************9876 PP

>> ZC504.3  CE40176	WBGene00013917	serine\/threonine kinase (CDC2\/CDKX subfamily)	status:Partially_confirmed	UniProt:Q2
   #    score  bias  c-Evalue  i-Evalue hmmfrom  hmm to    alifrom  ali to    envfrom  env to     acc
 ---   ------ ----- --------- --------- ------- -------    ------- -------    ------- -------    ----
   1 !  172.9   0.0   3.6e-52   1.4e-50      33     327 ..     301     602 ..     259     605 .. 0.89

  Alignments for each domain:
  == domain 1    score: 172.9 bits;  conditional E-value: 3.6e-52
  nmo-PA(nemo)_FBpp0076471-aln  33 kekvqpdrpiGyGafGvvwavtdprdgrrvalkklpnvfqslvsskrvfrelkml.cffkhenvlsaldilqppk.ldffq 111
                                    +++   + i  G++G v+   ++r    valk++    +         re++ml +   hen++++ +il      + + 
                       ZC504.3 301 ISEYVILNVIAEGTYGEVFRGKNTRTDEVVALKRFKMEKEKEGFPITALREINMLlKAGAHENIVNVKEILVGSTkTEVYM 381
                                   45666777899************************99999999999*******9725668**********98764377777 PP

  nmo-PA(nemo)_FBpp0076471-aln 112 eiyvitellqsdlhkiivspqklsadhikvflyqilrGlkylhsarilhrdikPgnllvnsncvlkicdfGlarv..eepd 190
                                    +  + + ++s ++k+   +q++ +   k ++ q+l G+ ++h   ilhrd+k +nll+    +lki dfGlar   e  d
                       ZC504.3 382 AMEYVEHDVKSLIDKMRSRNQRFKTGQQKTLMSQLLSGIEHMHKLWILHRDLKTSNLLISHSGILKIADFGLAREygEARD 462
                                   77777777777777777889******************************************************6435567 PP

  nmo-PA(nemo)_FBpp0076471-aln 191 kskem..tqevvtqyyraPeillgakhytaavdvwsvGcifgelltrrilfqaqdpvqqlelitellGtPaledmkkaceg 269
                                    +k+m  t  vvt +yr+Pe+ll+ k y++ vd+ws+Gci++e++  + +fq++++ +q++ i +++GtP+ +    + e 
                       ZC504.3 463 IEKRMklTPIVVTLWYRSPELLLEPKTYSTPVDMWSIGCIMAEFIMMKPMFQGDSEPNQVHQIFQMMGTPTEQIWPDIKEL 543
                                   7776644899*********************************************************************** PP

  nmo-PA(nemo)_FBpp0076471-aln 270 arshmlrrap.kppslsalytlssqatheavhllaqmlvfdpdkrisvvdalahpylde 327
                                      +m++  p kp +l+ +++  + +++   +ll+ ml ++p+ r+++ +al h+++ e
                       ZC504.3 544 KVWNMVEFPPvKPGQLRRIFKGEKLVNETGFDLLNGMLCLNPANRLTASEALQHDWFSE 602
                                   ******987747778999999999*******************************9876 PP

>> C49C3.10a  CE23605	WBGene00008200	serine\/threonine kinase (2 domains)	status:Confirmed	UniProt:Q9U3L3	protein_id:CAB
   #    score  bias  c-Evalue  i-Evalue hmmfrom  hmm to    alifrom  ali to    envfrom  env to     acc
 ---   ------ ----- --------- --------- ------- -------    ------- -------    ------- -------    ----
   1 !  172.3   0.0   5.4e-52   2.1e-50      50     327 ..      34     326 ..      16     330 .. 0.85

  Alignments for each domain:
  == domain 1    score: 172.3 bits;  conditional E-value: 5.4e-52
  nmo-PA(nemo)_FBpp0076471-aln  50 vwavtdprdgrrvalkk..lpnvfqslvsskrvfrelkmlcffkhenvlsaldilqppk.ldffqeiyvitellqsdlhki 127
                                   v+ + d   gr v +kk  lp+ ++     +r  rel+ + +++ +nv+ +   ++p +    + e y++ e +   ++++
                     C49C3.10a  34 VVHAFDQVLGRPVVIKKvmLPDSLHDRQPWRRAQRELNCMLNIEDDNVVKMYSTFTPAEnPLKMTEFYIVREYMHGTMKNL 114
                                   555678888999****96668999999999***************************98545689***************9 PP

  nmo-PA(nemo)_FBpp0076471-aln 128 ivsp.qklsadhikvflyqilrGlkylhsarilhrdikPgnllvnsncvlkicdfGlarveepdkskemtqevvtqyyraP 207
                                     s  ++  +  +k +++ i rG++ylh+ ri hrd+kP n+l+n++  +k+cdfG +  e+p      t ++v ++yraP
                     C49C3.10a 115 SASTfNEGGHRTVKSIFFDICRGVQYLHAMRISHRDLKPENILMNQEGDVKLCDFGHSNKEDP---TSNTPYIVQRFYRAP 192
                                   988624556778**************************************************9...5669*********** PP

  nmo-PA(nemo)_FBpp0076471-aln 208 eillgakhytaa.vdvwsvGcifgelltrrilfqaqdpvqqlelitellGtPaledmkkacegarshmlrrapkp.pslsa 286
                                   ei+ ++   +++ vd+ws+Gci++ellt+ +lf+++d+++q+ l++++lG     +  ++ e ar+ +lr    + ++  +
                     C49C3.10a 193 EIICETTDNNKTnVDIWSLGCILAELLTGHVLFRGKDHIDQFILMVQFLGNAGPSFYSQMNEHARNFLLRYNLDQyQAPIN 273
                                   ****998877544******************************************************99976644133345 PP

  nmo-PA(nemo)_FBpp0076471-aln 287 lyt.....lss.......qatheavhllaqmlvfdpdkrisvvdalahpylde 327
                                   +y+     +++       +    + +ll +mlv++pd r+ ++  l+hpyl e
                     C49C3.10a 274 FYSrfpdtVFQgvlqfepKECDMSRDLLFRMLVINPDDRLNIQMVLSHPYLRE 326
                                   55411111333111111123345668*************************87 PP

>> T27E9.3  CE21213	WBGene00000407	locus:cdk-5	serine\/threonine kinase (CDC2\/CDKX subfamily)	status:Confirmed	UniProt:
   #    score  bias  c-Evalue  i-Evalue hmmfrom  hmm to    alifrom  ali to    envfrom  env to     acc
 ---   ------ ----- --------- --------- ------- -------    ------- -------    ------- -------    ----
   1 !  167.9   0.0   1.1e-50   4.4e-49      36     327 ..       4     288 ..       2     290 .. 0.90

  Alignments for each domain:
  == domain 1    score: 167.9 bits;  conditional E-value: 1.1e-50
  nmo-PA(nemo)_FBpp0076471-aln  36 vqpdrpiGyGafGvvwavtdprdgrrvalkklpnvfqslvsskrvfrelkmlcffkhenvlsaldilqppkldffqeiyvi 116
                                   +++ + iG G++G v+ + + + g  valk++    +         re+ +l  +kh nv+ + d+++ ++     ++ ++
                       T27E9.3   4 YDKMEKIGEGTYGTVFKARNKNSGEIVALKRVRLDDDDEGVPSSALREICILRELKHRNVVRLYDVVHSEN-----KLTLV 79 
                                   556677************************9987777766667799********************99875.....67899 PP

  nmo-PA(nemo)_FBpp0076471-aln 117 tellqsdlhkiivspq.klsadhikvflyqilrGlkylhsarilhrdikPgnllvnsncvlkicdfGlarveepdkskemt 196
                                    e  + dl+k   s +  + a   + ++ q+lrGl + h+  +lhrd+kP nll+n n  lk+ dfGlar       +  +
                       T27E9.3  80 FEYCDQDLKKFFDSLNgYMDAQTARSLMLQLLRGLSFCHAHHVLHRDLKPQNLLINTNGTLKLADFGLARAFGV-PVRCFS 159
                                   9***********9976256778899*********************************************9987.6899** PP

  nmo-PA(nemo)_FBpp0076471-aln 197 qevvtqyyraPeillgakhytaavdvwsvGcifgell.trrilfqaqdpvqqlelitellGtPaledmkkacegarshmlr 276
                                    evvt +yr P++l+gak y++++d+ws Gcif+e+  ++r lf++ d  +ql+ i + lG+P+ ++   +++    +   
                       T27E9.3 160 AEVVTLWYRPPDVLFGAKLYNTSIDMWSAGCIFAEISnAGRPLFPGADVDDQLKRIFKQLGSPSEDNWPSITQLPDYK--- 237
                                   ***********************************97358**************************999998766543... PP

  nmo-PA(nemo)_FBpp0076471-aln 277 rapkppslsalytlssqatheavhllaqmlvfdpdkrisvvdalahpylde 327
                                     p  +   +  ++  + +    +ll+++lv +p+ ri +  al h y+++
                       T27E9.3 238 PYPIYHPTLTWSQIVPNLNSRGRDLLQKLLVCNPAGRIDADAALRHAYFAD 288
                                   333333345567888999999***************************975 PP

>> C49C3.10b  CE44547	WBGene00008200	status:Confirmed	UniProt:D4PHA0	protein_id:CBK55580.1
   #    score  bias  c-Evalue  i-Evalue hmmfrom  hmm to    alifrom  ali to    envfrom  env to     acc
 ---   ------ ----- --------- --------- ------- -------    ------- -------    ------- -------    ----
   1 !  167.3   0.0   1.7e-50   6.7e-49      78     327 ..      13     275 ..       2     279 .. 0.85

  Alignments for each domain:
  == domain 1    score: 167.3 bits;  conditional E-value: 1.7e-50
  nmo-PA(nemo)_FBpp0076471-aln  78 krvfrelkmlcffkhenvlsaldilqppk.ldffqeiyvitellqsdlhkiivsp.qklsadhikvflyqilrGlkylhsa 156
                                   +r  rel+ + +++ +nv+ +   ++p +    + e y++ e +   ++++  s  ++  +  +k +++ i rG++ylh+ 
                     C49C3.10b  13 RRAQRELNCMLNIEDDNVVKMYSTFTPAEnPLKMTEFYIVREYMHGTMKNLSASTfNEGGHRTVKSIFFDICRGVQYLHAM 93 
                                   7999***********************98545689***************9988624556778****************** PP

  nmo-PA(nemo)_FBpp0076471-aln 157 rilhrdikPgnllvnsncvlkicdfGlarveepdkskemtqevvtqyyraPeillgakhytaa.vdvwsvGcifgelltrr 236
                                   ri hrd+kP n+l+n++  +k+cdfG +  e+p      t ++v ++yraPei+ ++   +++ vd+ws+Gci++ellt+ 
                     C49C3.10b  94 RISHRDLKPENILMNQEGDVKLCDFGHSNKEDP---TSNTPYIVQRFYRAPEIICETTDNNKTnVDIWSLGCILAELLTGH 171
                                   ********************************9...5669***************998877544***************** PP

  nmo-PA(nemo)_FBpp0076471-aln 237 ilfqaqdpvqqlelitellGtPaledmkkacegarshmlrrapkp.pslsalyt.....lss.......qatheavhllaq 304
                                   +lf+++d+++q+ l++++lG     +  ++ e ar+ +lr    + ++  ++y+     +++       +    + +ll +
                     C49C3.10b 172 VLFRGKDHIDQFILMVQFLGNAGPSFYSQMNEHARNFLLRYNLDQyQAPINFYSrfpdtVFQgvlqfepKECDMSRDLLFR 252
                                   *************************************9997664413334555411111333111111123345668**** PP

  nmo-PA(nemo)_FBpp0076471-aln 305 mlvfdpdkrisvvdalahpylde 327
                                   mlv++pd r+ ++  l+hpyl e
                     C49C3.10b 253 MLVINPDDRLNIQMVLSHPYLRE 275
                                   *********************87 PP

>> C44H4.6  CE08727	WBGene00008095	glycogen synthase kinase (CDC2\/CDKX subfamily)	status:Partially_confirmed	UniProt:Q9
   #    score  bias  c-Evalue  i-Evalue hmmfrom  hmm to    alifrom  ali to    envfrom  env to     acc
 ---   ------ ----- --------- --------- ------- -------    ------- -------    ------- -------    ----
   1 !  166.2   0.1   3.8e-50   1.5e-48      30     329 ..      31     321 ..       1     326 [. 0.81

  Alignments for each domain:
  == domain 1    score: 166.2 bits;  conditional E-value: 3.8e-50
  nmo-PA(nemo)_FBpp0076471-aln  30 aavkekvqpdrpiGyGafGvvwavtdprdgrrvalkklpnvfqslvsskrvfrelkmlcffkhenvlsald..ilqppk.l 107
                                    +v+ ++ + + iG G+fG v+ ++  ++   +a+kk+       v+ +   rel ++  ++h n++ +l   ++q ++ l
                       C44H4.6  31 REVEIQFTNLQLIGTGSFGAVYKAVLRENDEPIAIKKIK------VDDRFKSRELTIMHEMDHPNIIRLLYyyVMQQENcL 105
                                   455566777889************************985......6677777****************9962255555534 PP

  nmo-PA(nemo)_FBpp0076471-aln 108 dffqeiyvitellqsdlhki....ivspqklsadhikvflyqilrGlkylhsarilhrdikPgnllvn.sncvlkicdfGl 183
                                   +       + e++  dl  +       ++++ a  ik++++q+lrG+ +lh  +i+hrdikP nllv+ sn +lkicdfG 
                       C44H4.6 106 N------FVMEFMPKDLAYVhrqfAHNDKQMPAYSIKLYMFQLLRGIGFLHLHNIVHRDIKPKNLLVDeSNGILKICDFGS 180
                                   4......456777777754411115567889999*********************************7379********** PP

  nmo-PA(nemo)_FBpp0076471-aln 184 arveepdkskemtqevvtqyyraPeillgakhytaavdvwsvGcifgelltrrilfqaqdpvqqlelitellGtPaledmk 264
                                   a+  e   +     ++ ++yyraPe+++g k y +++d wsvG ++gell +  +f a++ v+ l l ++ +GtP+ edm 
                       C44H4.6 181 AKRLEK--NEPNITYICSRYYRAPELIFGSKNYDTSIDTWSVGTVVGELLHNSPIFLADSAVDILALQIKAFGTPSKEDMA 259
                                   *99998..4445569*****************************************************************9 PP

  nmo-PA(nemo)_FBpp0076471-aln 265 kacegarshmlrrapkppslsalytlssqatheavhllaqmlvfdpdkrisvvdalahpyldegr 329
                                   k   +   h+   +     +++   + ++ +  +++ll+ ++ +dp  ri   +al+ py+d+ r
                       C44H4.6 260 KWNYEY-VHIPYDTITGVGIQK--FIGRKLSLSTLELLNSLMKMDPKLRIKPYEALTLPYFDDLR 321
                                   987654.555555554555555..4778999999***************************9755 PP

>> DC2.7a  CE44458	WBGene00017083	locus:kin-33	protein kinase	status:Partially_confirmed	UniProt:Q9UAW6	protein_id:CCD68
   #    score  bias  c-Evalue  i-Evalue hmmfrom  hmm to    alifrom  ali to    envfrom  env to     acc
 ---   ------ ----- --------- --------- ------- -------    ------- -------    ------- -------    ----
   1 !   62.6   0.0   1.1e-18   4.1e-17      28     235 ..      13     228 ..       2     237 .. 0.80
   2 !   98.2   0.0   1.7e-29   6.5e-28      21     235 ..     316     532 ..     295     539 .. 0.86

  Alignments for each domain:
  == domain 1    score: 62.6 bits;  conditional E-value: 1.1e-18
  nmo-PA(nemo)_FBpp0076471-aln  28 eaaavkekvqpdrpiGyGafGvvwavtdprd.grrvalkklpnvfqs...lvsskrvfrelkmlcff.khenvlsaldilq 103
                                   +a++ k  ++  r +  G++G+v     +++   ++a+k+++ + qs   + + k  f   k l  +  h nv+s++++ +
                        DC2.7a  13 SATTEKPIYNVVRFLSEGTYGQVSLYESSKNpDVKIAVKQISTAGQSerfVEHIKTEFAIHKGLSKIgGHRNVISMMEMRK 93 
                                   3345666789999999*******98887776368**********9993323356666777777776636********9988 PP

  nmo-PA(nemo)_FBpp0076471-aln 104 ppkldffqeiyvitellqsdlhkiivspqklsadhikvflyqilrGlkylhsarilhrdikPgnllv...nsncv...lki 178
                                         + + y      + dl k + ++ +  ++  + f+ q++ Glk++h   i+hrdik  nll+    sn v   lki
                        DC2.7a  94 GSDCYTLLKEYA----DGGDLFKKLETEGEQYSENAQCFFKQLISGLKFIHEHEIVHRDIKLENLLLmksKSNLVpdtLKI 170
                                   776544444443....478********9999999******************************986322455545559** PP

  nmo-PA(nemo)_FBpp0076471-aln 179 cdfGlarveepdkskem.tqevvtqyyraPeillgakhytaavdvwsvGcifgelltr 235
                                    dfGla     d +  m  ++  +  y aPe+     h     dvws G i+  +lt 
                        DC2.7a 171 ADFGLATEYMVDGEELMlVDNCGSPPYAAPEVYSKQGHRGPPTDVWSSGVILMAMLTA 228
                                   *******9999988877256777889*************************9988875 PP

  == domain 2    score: 98.2 bits;  conditional E-value: 1.7e-29
  nmo-PA(nemo)_FBpp0076471-aln  21 kaelaaaeaaavkekvqpdrpiGyGafGvvwav.tdprdgrrvalkklp....nvfqslvsskrvfrelkmlcffkhenvl 96 
                                   ++e ++++++a  ek+q    +G G+fG+v  +  ++  g  va+k +     +v q  ++ k+ +   k l    henv+
                        DC2.7a 316 ATESTTTTPPASTEKYQVLGLLGKGTFGKVLLIeLESLPGEAVAMKEIEasgeHVEQITLNVKKEYILTKRLSAPGHENVI 396
                                   345556677999****************99876368999*******996223257888999******************** PP

  nmo-PA(nemo)_FBpp0076471-aln  97 saldilqppkldffqeiyvitell.qsdlhkiivspqklsadhikvflyqilrGlkylhsarilhrdikPgnllvnsncvl 176
                                     l i + p+       ++i e   + dl + i s+ +l++   + ++ q++ Gl+y+hs ++ hrdikP nl++ +  vl
                        DC2.7a 397 RFLSIRTMPEH-----YFLIMEYAdGGDLFDKISSEYRLTSSQAHGYFKQLIAGLRYIHSKGVTHRDIKPENLMLTKAGVL 472
                                   *****986653.....35666665268****************************************************** PP

  nmo-PA(nemo)_FBpp0076471-aln 177 kicdfGlarveepd.kskemtqevvtqyyraPeillgakhytaavdvwsvGcifgelltr 235
                                   ki dfGl   +    ++  m     t  y aPe+l+g ++    vd+ws G ++ ++lt+
                        DC2.7a 473 KITDFGLGTLHIIKgEESLMDTRCGTPQYAAPEVLVGNQYRGPPVDIWSAGVVLINMLTG 532
                                   *******98876541566799999******************************999987 PP

>> H25P06.2a  CE37838	WBGene00000410	locus:cdk-9	serine\/threonine kinase (CDC2\/CDKX subfamily) (2 domains)	status:Conf
   #    score  bias  c-Evalue  i-Evalue hmmfrom  hmm to    alifrom  ali to    envfrom  env to     acc
 ---   ------ ----- --------- --------- ------- -------    ------- -------    ------- -------    ----
   1 !  153.3   0.0   3.2e-46   1.2e-44      33     258 ..      82     318 ..      50     331 .. 0.87
   2 ?    6.8   0.0     0.096       3.7     291     319 ..     379     407 ..     357     411 .. 0.84

  Alignments for each domain:
  == domain 1    score: 153.3 bits;  conditional E-value: 3.2e-46
  nmo-PA(nemo)_FBpp0076471-aln  33 kekvqpdrpiGyGafGvvwavtdprdgrrvalkklpnvfqslvsskrvfrelkmlcffkhenvlsaldilqppk.....ld 108
                                    +++++ + iG G+fG v+ +   + gr valkk+    +         re+kml ++kh n+  ++++   +       +
                     H25P06.2a  82 VSTYEKLNKIGQGTFGEVFKARCKNTGRMVALKKILMENEKEGFPITALREVKMLEQLKHPNITDLIEVCSAKStgttgSK 162
                                   457888999**************************99999999999***********************988763222245 PP

  nmo-PA(nemo)_FBpp0076471-aln 109 ffqeiyvitellqsdlhkiivspq.klsadhikvflyqilrGlkylhsarilhrdikPgnllvnsncvlkicdfGlarvee 188
                                   +    y++  l   dl  ++  p+ ++s  hik ++  ++ Gl  lh ++ilhrd+k +n+l+ ++ +lk+ dfGlar+  
                     H25P06.2a 163 DRATFYLVMALCAHDLAGLLSNPKiRMSLVHIKTMMKHLMSGLNKLHRSKILHRDMKAANVLISKDGILKLADFGLARPFV 243
                                   67789***************9987589***************************************************854 PP

  nmo-PA(nemo)_FBpp0076471-aln 189 pdks.....kemtqevvtqyyraPeillgakhytaavdvwsvGcifgelltrrilfqaqdpvqqlelitellGtP 258
                                     ++        t+ vvt +yr Pe+llg + y + +dvw  Gci++e+ tr+ ++q++ + +ql+li  l G+ 
                     H25P06.2a 244 QRENgagprPLYTNRVVTLWYRPPELLLGDRQYGTKIDVWGAGCIMAEMWTRQPIMQGDTEQKQLQLISGLCGSI 318
                                   433311111357**********************************************************99975 PP

  == domain 2    score: 6.8 bits;  conditional E-value: 0.096
  nmo-PA(nemo)_FBpp0076471-aln 291 ssqatheavhllaqmlvfdpdkrisvvda 319
                                    s +  +a+hll+ +l +dpdkr +  +a
                     H25P06.2a 379 DSATDDDALHLLEILLAIDPDKRPTSDEA 407
                                   4566789****************887665 PP

>> H25P06.2b  CE37839	WBGene00000410	locus:cdk-9	serine\/threonine kinase (CDC2\/CDKX subfamily)	status:Confirmed	UniPro
   #    score  bias  c-Evalue  i-Evalue hmmfrom  hmm to    alifrom  ali to    envfrom  env to     acc
 ---   ------ ----- --------- --------- ------- -------    ------- -------    ------- -------    ----
   1 !  153.0   0.0   3.9e-46   1.5e-44      33     258 ..      82     318 ..      50     331 .. 0.87
   2 ?    6.7   0.0       0.1       4.1     291     319 ..     379     407 ..     357     411 .. 0.84

  Alignments for each domain:
  == domain 1    score: 153.0 bits;  conditional E-value: 3.9e-46
  nmo-PA(nemo)_FBpp0076471-aln  33 kekvqpdrpiGyGafGvvwavtdprdgrrvalkklpnvfqslvsskrvfrelkmlcffkhenvlsaldilqppk.....ld 108
                                    +++++ + iG G+fG v+ +   + gr valkk+    +         re+kml ++kh n+  ++++   +       +
                     H25P06.2b  82 VSTYEKLNKIGQGTFGEVFKARCKNTGRMVALKKILMENEKEGFPITALREVKMLEQLKHPNITDLIEVCSAKStgttgSK 162
                                   457888999**************************99999999999***********************988763222245 PP

  nmo-PA(nemo)_FBpp0076471-aln 109 ffqeiyvitellqsdlhkiivspq.klsadhikvflyqilrGlkylhsarilhrdikPgnllvnsncvlkicdfGlarvee 188
                                   +    y++  l   dl  ++  p+ ++s  hik ++  ++ Gl  lh ++ilhrd+k +n+l+ ++ +lk+ dfGlar+  
                     H25P06.2b 163 DRATFYLVMALCAHDLAGLLSNPKiRMSLVHIKTMMKHLMSGLNKLHRSKILHRDMKAANVLISKDGILKLADFGLARPFV 243
                                   67789***************9987589***************************************************854 PP

  nmo-PA(nemo)_FBpp0076471-aln 189 pdks.....kemtqevvtqyyraPeillgakhytaavdvwsvGcifgelltrrilfqaqdpvqqlelitellGtP 258
                                     ++        t+ vvt +yr Pe+llg + y + +dvw  Gci++e+ tr+ ++q++ + +ql+li  l G+ 
                     H25P06.2b 244 QRENgagprPLYTNRVVTLWYRPPELLLGDRQYGTKIDVWGAGCIMAEMWTRQPIMQGDTEQKQLQLISGLCGSI 318
                                   433311111357**********************************************************99975 PP

  == domain 2    score: 6.7 bits;  conditional E-value: 0.1
  nmo-PA(nemo)_FBpp0076471-aln 291 ssqatheavhllaqmlvfdpdkrisvvda 319
                                    s +  +a+hll+ +l +dpdkr +  +a
                     H25P06.2b 379 DSATDDDALHLLEILLAIDPDKRPTSDEA 407
                                   4566789****************887665 PP

>> T01H8.1d  CE38217	WBGene00011352	locus:rskn-1	status:Confirmed	UniProt:Q21734	protein_id:CAI70409.1
   #    score  bias  c-Evalue  i-Evalue hmmfrom  hmm to    alifrom  ali to    envfrom  env to     acc
 ---   ------ ----- --------- --------- ------- -------    ------- -------    ------- -------    ----
   1 !   89.6   0.0     7e-27   2.7e-25      30     251 ..      79     297 ..      54     328 .. 0.86
   2 !   68.5   0.0   1.8e-20     7e-19      25     239 ..     426     632 ..     403     649 .. 0.80

  Alignments for each domain:
  == domain 1    score: 89.6 bits;  conditional E-value: 7e-27
  nmo-PA(nemo)_FBpp0076471-aln  30 aavkekvqpdrpiGyGafGvvwavtd..prdgrrv.alkklpnvfqslvsskrvfrelkmlcffkhenvlsaldilqppkl 107
                                    a +++++  + +G G+fG+v+ v     rd+ +v a+k l ++   + + +r+  e ++l ++ h  ++ +   +q +  
                      T01H8.1d  79 KADPRQFELLKVLGQGSFGKVFLVRKvrGRDSGHVyAMKVLKKATLKVRDRQRTKLERNILAHISHPFIVKLHYAFQTE-- 157
                                   567888999999*********99865115677666599999999999999********************999999987.. PP

  nmo-PA(nemo)_FBpp0076471-aln 108 dffqeiyvitell.qsdlhkiivspqklsadhikvflyqilrGlkylhsarilhrdikPgnllvnsncvlkicdfGlarve 187
                                       ++y+i ++l + dl   +  +  +++d +k++l  +   l +lhs +i++rd+kP n+l++ +  +k+ dfGl++ e
                      T01H8.1d 158 ---GKLYLILDFLrGGDLFTRLSKEVMFTEDDVKFYLAELTLALEHLHSLGIVYRDLKPENILLDADGHIKVTDFGLSK-E 234
                                   ...589**99988357*************************************************************97.6 PP

  nmo-PA(nemo)_FBpp0076471-aln 188 epdkskemtqevvtqyyraPeillgakhytaavdvwsvGcifgelltrrilfqaqdpvqqleli 251
                                     d++k+      t  y aPe++ + + ++ a d ws+G ++ e+lt+ + fq++d+ + +  i
                      T01H8.1d 235 AIDSEKKTYSFCGTVEYMAPEVI-NRRGHSMAADFWSLGVLMFEMLTGHLPFQGRDRNDTMTQI 297
                                   78899999999**********86.667778999*********************9976655444 PP

  == domain 2    score: 68.5 bits;  conditional E-value: 1.8e-20
  nmo-PA(nemo)_FBpp0076471-aln  25 aaaeaaavkekvqpdrpiGyGafGvvwavtdprdgrrvalkklpnvfqslvsskrvfrelk.mlcffkhenvlsaldilqp 104
                                   a  +++   ++++  + iG Ga+ vv         r+ a+k + ++   + +      e+  +l + +h+ v+ ++d+++ 
                      T01H8.1d 426 A--KTNPFTDDYEILEKIGNGAHSVVHKCQMKATRRKYAVKIVKKAVFDATE------EVDiLLRHSHHQFVVKLFDVYED 498
                                   3..33457899999*************9999999999999988764433333......343157899999********976 PP

  nmo-PA(nemo)_FBpp0076471-aln 105 pkldffqeiyvitellqs.d.lhkiivspqklsadhikvflyqilrGlkylhsarilhrdikPgnllvn....sncvlkic 179
                                   +       iy+i el +  + l+k++  +   s+  +  ++ ++l  ++ylhs ++ hrd+  +n+l      +   l+i+
                      T01H8.1d 499 E-----TAIYMIEELCEGgElLDKLVNKKSLGSEKEVAAIMANLLNAVQYLHSQQVAHRDLTAANILFAlkdgDPSSLRIV 574
                                   6.....68*******975243677777666668899******************************97532224589**** PP

  nmo-PA(nemo)_FBpp0076471-aln 180 dfGlarveepdkskemtqevvtqyyraPeillgakhytaavdvwsvGcifgelltrrilf 239
                                   dfG+a+   +++   mt    +q + aPe+l   + y  + dvws+G ++  +lt+ + f
                      T01H8.1d 575 DFGFAKQSRAENGMLMTPCYTAQ-FVAPEVL-RKQGYDRSCDVWSLGVLLHTMLTGCTPF 632
                                   **********9999999877666.57***97.5789****************99987766 PP

>> ZC123.4b  CE40322	WBGene00022519	status:Partially_confirmed	UniProt:A4V4W8	protein_id:CCD73560.1
   #    score  bias  c-Evalue  i-Evalue hmmfrom  hmm to    alifrom  ali to    envfrom  env to     acc
 ---   ------ ----- --------- --------- ------- -------    ------- -------    ------- -------    ----
   1 !  154.3   0.0   1.6e-46   6.2e-45      58     260 ..     254     456 ..     200     504 .. 0.89

  Alignments for each domain:
  == domain 1    score: 154.3 bits;  conditional E-value: 1.6e-46
  nmo-PA(nemo)_FBpp0076471-aln  58 dgrrvalkklpnvfqslvsskrvfrelkmlcffkhenvlsaldilqppkldffqeiyvitellqsdlhkiivsp.qklsad 137
                                   dg  valk +   fq  +      re  +l +++h n++s+ di+   +     ++  + e ++ dl k +  +   l + 
                      ZC123.4b 254 DGSIVALKEIKLQFQEGLPF-TAIREASLLRNLRHANIVSLHDIFYQHH-----QLTFVFEYMKMDLSKYLEQNvYGLDSI 328
                                   77889999999999988765.567*********************8777.....445578999*****9997642579999 PP

  nmo-PA(nemo)_FBpp0076471-aln 138 hikvflyqilrGlkylhsarilhrdikPgnllvnsncvlkicdfGlarveepdkskemtqevvtqyyraPeillgakhyta 218
                                    ik++l+q+lrGl + h  +ilhrd+kP nll++++ vlk+ dfGlar +    s+  + evvt +yr P++l+g   y++
                      ZC123.4b 329 DIKLLLFQLLRGLDFCHRKKILHRDLKPQNLLLDEDGVLKLADFGLARAKSV-PSRTYSHEVVTLWYRPPDVLMGSTDYST 408
                                   9************************************************988.7999************************ PP

  nmo-PA(nemo)_FBpp0076471-aln 219 avdvwsvGcifgelltrrilfqaqdpvq......qlelitellGtPal 260
                                   ++d+w vGcif+e+ t+  lf++ +  +      ql++i  + GtP  
                      ZC123.4b 409 SLDMWGVGCIFAEICTGAALFPGSKDSHypgtkdQLDMIFSIRGTPDE 456
                                   **********************987543333333************75 PP

>> F21F3.2  CE09532	WBGene00017672	ser\/thr-protein kinase	status:Partially_confirmed	UniProt:P91267	protein_id:CCD69817
   #    score  bias  c-Evalue  i-Evalue hmmfrom  hmm to    alifrom  ali to    envfrom  env to     acc
 ---   ------ ----- --------- --------- ------- -------    ------- -------    ------- -------    ----
   1 !  151.4   0.0   1.2e-45   4.7e-44      90     324 ..      75     302 ..      25     340 .. 0.88

  Alignments for each domain:
  == domain 1    score: 151.4 bits;  conditional E-value: 1.2e-45
  nmo-PA(nemo)_FBpp0076471-aln  90 fkhenvlsaldilqppkldffqeiyvitellqsdlhkiivspqklsadhikvflyqilrGlkylhsarilhrdikPgnllv 170
                                    kh+nv+ ++  +         e yv  +++   l ++i+  qkl++  i+++ +qi+ Glkyl   +++hrd+kP n+lv
                       F21F3.2  75 AKHKNVIHMIFAFSHSYDTKVCESYVF-DFMPNTLAEVIR--QKLTDLDIRLYTWQIFSGLKYLEEHKVVHRDLKPVNILV 152
                                   699999999998888888889999976.89999****997..6************************************** PP

  nmo-PA(nemo)_FBpp0076471-aln 171 nsnc.vlkicdfGlarveepdkskemtqevvtqyyraPeillgakhytaavdvwsvGcifgelltrrilfqaqdpvqqlel 250
                                   + +   lki dfG a++    k+++   + vt++yr Pe+l+ a+ y+++vdvws Gci++e+++r ++f+++d+ +ql+l
                       F21F3.2 153 DHDTaFLKISDFGSAKIIVKGKANNF--YQVTRFYRPPELLMKAMEYNSTVDVWSAGCIMAEMVKRHVVFPGRDSAHQLKL 231
                                   9885279**********988666665..669************************************************** PP

  nmo-PA(nemo)_FBpp0076471-aln 251 itellGtPaledmkkacegarshmlrrapkppslsalytlssqatheavhllaqmlvfdpdkrisvvdalahpy 324
                                       +G+P  +d+  +  +    + +   k ++   l+ l ++++++ +++++++lv+ p+kr+   + l  ++
                       F21F3.2 232 YCRCFGAPNEQDISAMKGEK---LEKEYWKFTKGFGLQRLVNDISPDQLQFIKRILVYAPEKRLRGKQLLQDDF 302
                                   *********99987655443...334455666777899999***********************9888877655 PP

>> Y106G6E.1  CE20405	WBGene00013705	Helix-loop-helix DNA-binding domain, serine\/threonine kinase	status:Partially_conf
   #    score  bias  c-Evalue  i-Evalue hmmfrom  hmm to    alifrom  ali to    envfrom  env to     acc
 ---   ------ ----- --------- --------- ------- -------    ------- -------    ------- -------    ----
   1 !  122.4   0.0   7.5e-37   2.9e-35      84     317 ..      74     299 ..      20     305 .. 0.79
   2 !   18.2   0.0   3.3e-05    0.0013     290     326 ..     303     339 ..     289     361 .. 0.78

  Alignments for each domain:
  == domain 1    score: 122.4 bits;  conditional E-value: 7.5e-37
  nmo-PA(nemo)_FBpp0076471-aln  84 lkmlcffkhenvlsaldilqppkldffqeiyvitellqsdlhkiivsp.qklsadhikvflyqilrGlkylhsarilhrdi 163
                                   l  l  +kh n++ +l  +q ++      + +i e +  +l + ++ + +++    +k++++q++rG  +l  a i hrdi
                     Y106G6E.1  74 LGQLGKLKHRNIVRLLYSYQKQHEGRI-CLALIFEYIPLNLYQFLKDKnRRIDIVEVKLIVWQLFRGQAHLEKADICHRDI 153
                                   44567899**********999996655.578999*********99875156777899************************ PP

  nmo-PA(nemo)_FBpp0076471-aln 164 kPgnllvnsnc.vlkicdfGlarveepdkskemtqevvtqyyraPeillgakhytaavdvwsvGcifgelltrrilfqaqd 243
                                   kP nll n +   lki dfG + ++ + +      + vt+yyr Pe++lg k+y   +d ws Gc+fgell++ i++ +++
                     Y106G6E.1 154 KPQNLLYNAETgLLKISDFGSSSIQSTKSP--QQSYHVTRYYRPPELILGSKYYGCKIDTWSCGCVFGELLKGGIILAGKS 232
                                   ********875389********99999433..456889******************************************* PP

  nmo-PA(nemo)_FBpp0076471-aln 244 pvqqlelitellGtPaledmkkacegarshmlrrapkppslsalytlssqatheavhllaqmlvfdpdkrisvv 317
                                   + +q e+i ++lG P+  d+  +     s  l+ +       ++    s++t +   l +q ++++ d+r +v 
                     Y106G6E.1 233 SNNQAEVIFDMLGYPTDSDVSSMK--VSSTKLQEVL-----DSYEYNKSKTTADLTYLYTQTVIYQKDRRTTVY 299
                                   ****************99976443..2333343333.....222233455566666777777777777777776 PP

  == domain 2    score: 18.2 bits;  conditional E-value: 3.3e-05
  nmo-PA(nemo)_FBpp0076471-aln 290 lssqatheavhllaqmlvfdpdkrisvvdalahpyld 326
                                   + ++  +e+v +l q+lv++p+kr+s ++ l+hpy++
                     Y106G6E.1 303 IEQDDMKESVAVLLQILVYNPNKRLSGIEILTHPYFN 339
                                   45566789***************************85 PP

>> F39H11.3  CE32409	WBGene00000409	locus:cdk-8	serine\/threonine kinase	status:Confirmed	UniProt:P90866	protein_id:CAB0
   #    score  bias  c-Evalue  i-Evalue hmmfrom  hmm to    alifrom  ali to    envfrom  env to     acc
 ---   ------ ----- --------- --------- ------- -------    ------- -------    ------- -------    ----
   1 !  141.5   0.0   1.2e-42   4.6e-41      36     325 ..      26     348 ..       3     353 .. 0.74

  Alignments for each domain:
  == domain 1    score: 141.5 bits;  conditional E-value: 1.2e-42
  nmo-PA(nemo)_FBpp0076471-aln  36 vqpdrpiGyGafGvvwavtdprdgrrvalkklp.nvfqslvsskrvfrelkmlcffkhenvlsaldilqppkldffqeiyv 115
                                   +++ + iG G++G v+ ++  +++ +   k  + ++ +    s    re+ ++  ++h n++ +  ++    l   +++++
                      F39H11.3  26 FENSKEIGRGTYGLVYKAVPKKQNGQFPNKEYAlKMIEGQGFSMSACREIALFRELRHPNLICLQRVF----LTNEKKVWL 102
                                   567789**********999988888888887763677888899999***************9977776....566689999 PP

  nmo-PA(nemo)_FBpp0076471-aln 116 itellqsdlhkiivspqk.........lsadhikvflyqilrGlkylhsarilhrdikPgnllvnsn......cvlkicdf 181
                                   + +  + dl ++i+ ++          +  + +k +l+qil G+ ylhs  +lhrd+kP+n+l+  +        +ki d+
                      F39H11.3 103 LLDYAEHDLWHVIKHHRTakskkvpimVPRNMVKNILFQILSGMHYLHSNWVLHRDLKPANILLMGDgppdmrGRVKIADL 183
                                   999999999999987665111111111345678999**************************99766222222589***** PP

  nmo-PA(nemo)_FBpp0076471-aln 182 Glarveepdksk...emtqevvtqyyraPeillgakhytaavdvwsvGcifgelltrrilf.......qaqdpvq..qlel 250
                                   G++r+      k   e+   vvt +yraPe+llgakhyt+a+dvw++Gcif+ellt   lf       +aq+p +  q++ 
                      F39H11.3 184 GFSRIYAN-PLKpmaELDPVVVTFWYRAPELLLGAKHYTKAIDVWAIGCIFAELLTAEPLFfckeediKAQNPYHydQVKR 263
                                   ****9754.34500155568*************************************999855555555676543449*** PP

  nmo-PA(nemo)_FBpp0076471-aln 251 itellGtPale...dmkkace......garshmlrrapkppslsaly.tlssqatheavhllaqmlvfdpdkrisvvdala 321
                                   i +llG P+     dmkk+ +      +ar++    +  p+sl+ ++ +   + +    +ll ++l +dp kr+s ++a+ 
                      F39H11.3 264 IFHLLGYPSDAdwpDMKKMPDhqrllsDARNEGTPIQTFPNSLHRYFdKWKINSQSSPYRLLVKLLTVDPTKRVSCEEAMN 344
                                   ********9652225777654111111455544333334455554441445556667789*******************99 PP

  nmo-PA(nemo)_FBpp0076471-aln 322 hpyl 325
                                     y+
                      F39H11.3 345 DIYF 348
                                   8886 PP

>> B0205.7  CE17321	WBGene00002191	locus:kin-3	casein kinase	status:Confirmed	UniProt:P18334	protein_id:CCD61302.1
   #    score  bias  c-Evalue  i-Evalue hmmfrom  hmm to    alifrom  ali to    envfrom  env to     acc
 ---   ------ ----- --------- --------- ------- -------    ------- -------    ------- -------    ----
   1 !  140.6   0.1   2.2e-42   8.7e-41      26     325 ..      29     323 ..      12     332 .. 0.84

  Alignments for each domain:
  == domain 1    score: 140.6 bits;  conditional E-value: 2.2e-42
  nmo-PA(nemo)_FBpp0076471-aln  26 aaeaaavkekvqpdrpiGyGafGvvwavtdprdgrrvalkklpnvfqslvsskrvfrelkmlcffkh.envlsaldilqpp 105
                                     e+  + +++q  r +G G +  v+         +v +k l       v+ k++ re+k+l +++   n++++ld+++ p
                       B0205.7  29 MIEW-GQIDDYQLVRKLGRGKYSEVFEGFKMSTDEKVVVKILKP-----VKKKKIKREIKILENLRGgTNIITLLDVVKDP 103
                                   4555.456899****************************99865.....789*************9637*********999 PP

  nmo-PA(nemo)_FBpp0076471-aln 106 kldffqeiyvitellqsdlhkiivspqklsadhikvflyqilrGlkylhsarilhrdikPgnllvn.sncvlkicdfGlar 185
                                            +  ++ +sd++++    q ls+  i+ +ly +l+ l + hs +i+hrd+kP n++++ ++ +l+++d+Gla 
                       B0205.7 104 ISRTP--ALIFEHVNNSDFKQLY---QTLSDYDIRYYLYELLKALDFCHSQGIMHRDVKPHNVMIDaEKRELRLIDWGLAE 179
                                   76554..456689999***9986...56************************************9825679********** PP

  nmo-PA(nemo)_FBpp0076471-aln 186 veepdkskemtqevvtqyyraPeillgakhytaavdvwsvGcifgelltrr.ilfqaqdpvqqlelitellGtPal.edm. 263
                                      p   ++    v+++y++ Pe+l++++ y  ++d+ws+Gc+++ ++ r+  +f+++d+ +ql  i ++lGt  l e + 
                       B0205.7 180 FYHP--RQDYNVRVASRYFKGPELLVDYQCYDYSLDMWSLGCMLASMIFRKePFFHGHDNYDQLVRIAKVLGTDELyEYIa 258
                                   ****..5567779********************************9987762689******************98734442 PP

  nmo-PA(nemo)_FBpp0076471-aln 264 k.kacegar.shmlrrapkppslsaly.tlssqatheavhllaqmlvfdpdkrisvvdalahpyl 325
                                   + ++  + r +++l r  +++  + ++ +  + +t+ea+++l ++l +d + r+++++a+ h+y+
                       B0205.7 259 RyHIDLDPRfNDILGRHSRKRWERFIHaENQHLVTPEALDFLDKLLRYDHAERLTAQEAMGHEYF 323
                                   3244445552457777776666555541455668******************************7 PP

>> C54G4.1a  CE32338	WBGene00008311	locus:rskn-2	Protein kinase C terminal domain	status:Partially_confirmed	UniProt:Q18
   #    score  bias  c-Evalue  i-Evalue hmmfrom  hmm to    alifrom  ali to    envfrom  env to     acc
 ---   ------ ----- --------- --------- ------- -------    ------- -------    ------- -------    ----
   1 !   46.5   0.0   8.5e-14   3.3e-12      34     239 ..      15     223 ..       6     255 .. 0.75
   2 !   76.6   0.1     6e-23   2.3e-21      41     245 ..     387     597 ..     358     609 .. 0.77
   3 ?    7.4   0.0     0.064       2.5     270     326 ..     599     654 ..     596     660 .. 0.80

  Alignments for each domain:
  == domain 1    score: 46.5 bits;  conditional E-value: 8.5e-14
  nmo-PA(nemo)_FBpp0076471-aln  34 ekvqpdrpiGyGafGvvwavtd..prdgrrv.alkkl..pnvfqslvsskrvfrelkmlcffkhenvlsaldilqppkldf 109
                                   e++   r +G Ga+G+v+ v     +d + + a+k l  ++v+    +   ++ e ++l  ++    l  l  +   +   
                      C54G4.1a  15 ENFALLRVLGKGAYGKVFLVRKvgGKDHNTIyAMKVLrkTRVLTKQKTLEHTMAERQVLERLRGTPFLVNL--FYAFQT-- 91 
                                   55667788999999999987431133333331333331122333333333444444555555444433222..222222.. PP

  nmo-PA(nemo)_FBpp0076471-aln 110 fqeiyvitell.qsdlhkiivspqklsadhikvflyqilrGlkylhsarilhrdikPgnllvnsncvlkicdfGlarveep 189
                                     +++++ e + + +l   + s  ++  +  ++++  ++  +  lh  ++++rd+k  n+l++++  +k+ dfGl++   p
                      C54G4.1a  92 DTKLHIVMEYVrGGELFTHLCSRGHFDLEAARFVIAELVVAIDSLHQRKVIYRDLKLENILLDEEGHVKLTDFGLSKLFLP 172
                                   2357777776625799999************************************************************** PP

  nmo-PA(nemo)_FBpp0076471-aln 190 dkskemtqevvtqyyraPeillgak.hytaavdvwsvGcifgelltrrilf 239
                                    +  +   +  t  y +Pe++   +  y++ vd ws+G i  ellt+   f
                      C54G4.1a 173 GELDRANSYCGTIEYMSPEVINRPEgGYSDVVDWWSLGVISFELLTGCSPF 223
                                   *******************99875427******************987655 PP

  == domain 2    score: 76.6 bits;  conditional E-value: 6e-23
  nmo-PA(nemo)_FBpp0076471-aln  41 piGyGafGvvwavtdprdgrrvalkklpnvfqslvsskrvfrelkmlcffkhenvlsaldilqppkldffqeiyvitell. 120
                                    +G Gaf vv       dg + a+k +++ f+s   ++r  r l m++   h n++ + d+   p l+     y++ e+l 
                      C54G4.1a 387 LLGKGAFSVVRRCERVVDGAQFAVKIVSQKFASQ--AQREARILEMVQ--GHPNIVQLHDVHSDP-LH----FYLVMEILt 458
                                   489****************************995..667777777765..6*********98755.44....477777662 PP

  nmo-PA(nemo)_FBpp0076471-aln 121 qsdlhkiivspqklsadhikvflyqilrGlkylhsarilhrdikPgnll...vnsncvlkicdfGlarveepdks...... 192
                                   + +l + i+   ++++     ++ q++  +kylh  ri+hrd+kP n+l   ++s   l+++dfG+ar      +      
                      C54G4.1a 459 GNELLERIRKLERFTESEAADIMRQLVSAVKYLHDKRIVHRDLKPENILfesIDSSARLRLVDFGFARLLPNSMEqqlksv 539
                                   568889999999999999999***************************944457899***********7433222001111 PP

  nmo-PA(nemo)_FBpp0076471-aln 193 ...kemtqevvtqyyraPeil.lg..akhytaavdvwsvGcifgelltrrilfqaqdpv 245
                                      ++mt    t  y aPe+l +g     y++  d+ws+G ++  +l++++ f+a+++ 
                      C54G4.1a 540 qvlRKMTP-CFTLQYAAPEVLdVGdsQPEYNEQCDLWSLGVVLFTMLSGQVPFHARSRQ 597
                                   11134554.3466799****953422568*************************99865 PP

  == domain 3    score: 7.4 bits;  conditional E-value: 0.064
  nmo-PA(nemo)_FBpp0076471-aln 270 arshmlrrapkppslsalytlssqatheavhllaqmlvfdpdkrisvvdalahpyld 326
                                   +++++++r  +  ++s   +  ++++ +a +l++ +l +dp kr+s+++  ah +l+
                      C54G4.1a 599 SATEIMQRICR-AEFSFTGDAWTNVSADAKNLITGLLTVDPKKRLSMQELTAHMWLK 654
                                   55666666663.445556667788899999***********************9997 PP

>> C36B1.10  CE05377	WBGene00007977	locus:gska-3	serine\/threonine kinase	status:Confirmed	UniProt:Q93344	protein_id:CAB
   #    score  bias  c-Evalue  i-Evalue hmmfrom  hmm to    alifrom  ali to    envfrom  env to     acc
 ---   ------ ----- --------- --------- ------- -------    ------- -------    ------- -------    ----
   1 !  126.8   0.0   3.5e-38   1.3e-36      36     338 ..      26     355 ..       6     367 .. 0.73

  Alignments for each domain:
  == domain 1    score: 126.8 bits;  conditional E-value: 3.5e-38
  nmo-PA(nemo)_FBpp0076471-aln  36 vqpdrpiGyGafGvvw...avtdprdgrrvalkklpnvfqslvsskrvfrelkmlcffkhenvlsaldilqppkldffqei 113
                                   +q+ +   +Gaf  v+   a t++++ + + +kk     +         + l  l  +kh+n++ +l  +q ++      +
                      C36B1.10  26 LQNMNLFASGAFSNVYrgiARTESNHQMEIVIKKTWPRHKGCPLEV---KILGKLGKLKHKNIVRLLFSYQKQHEGRI-CL 102
                                   5566667889999986433678888999999998755555443333...345667889************99996554.68 PP

  nmo-PA(nemo)_FBpp0076471-aln 114 yvitellqsdlhkiivspq.klsadhikvflyqilrGlkylhsarilhrdikPgnllvnsnc.vlkicdfGlarveepdks 192
                                    +i e +  +lh+ ++ ++ ++    +k++++q++rG  +l  + i hrdikP nll n +   lki d+G + +e     
                      C36B1.10 103 GLIFEYIPMNLHQFLKDNNrRVDIIEVKLIVWQLFRGQAHLEKSEICHRDIKPQNLLYNADTgLLKISDYGSSAIESVK-- 181
                                   99*************9865156667899*******************************986379******99998873.. PP

  nmo-PA(nemo)_FBpp0076471-aln 193 kemtqevvtqyyraPeillgakhytaavdvwsvGcifgelltrrilfqaqdpvqqlelitellGtPaledmkka..cegar 271
                                        + vt+yyr Pe+llg k y   +d ws Gc+fgell++ i++ +++  +q e++ +++G P+ ed+  +  ++   
                      C36B1.10 182 TPQQSYHVTRYYRPPELLLGSKNYGCKIDTWSCGCVFGELLKGGIFLAGKSAKNQAEVVFDMFGVPTAEDVSSMnvSNTKY 262
                                   33456889**************************************************************97541144555 PP

  nmo-PA(nemo)_FBpp0076471-aln 272 shmlrra.p....kppslsalytlssqa......t...........heavhllaqmlvfdpdkrisvvdalahpyl....d 326
                                   ++++++  p    ++  l+ ly+ +++       t           +++v+ll q+lv++p +r+  ++ l+ p++    +
                      C36B1.10 263 KEIIQSYePdtskRTADLAYLYNQTASFqrdrrsTvyntkidysdmKDSVELLRQVLVYNPSRRLCGIEFLTNPFFtvlfN 343
                                   566665412111122333344432211111111111111111222256899999999999999999999999887522224 PP

  nmo-PA(nemo)_FBpp0076471-aln 327 egrlryhscmck 338
                                   e  +r+     +
                      C36B1.10 344 EKTVRFNKKKIQ 355
                                   555666555555 PP

>> Y106G6D.4  CE36225	WBGene00013701	serine\/threonine kinase	status:Partially_confirmed	UniProt:Q9XX60	protein_id:CAA20
   #    score  bias  c-Evalue  i-Evalue hmmfrom  hmm to    alifrom  ali to    envfrom  env to     acc
 ---   ------ ----- --------- --------- ------- -------    ------- -------    ------- -------    ----
   1 !  128.6   0.0   9.7e-39   3.8e-37     110     326 ..     108     317 ..      63     347 .. 0.91

  Alignments for each domain:
  == domain 1    score: 128.6 bits;  conditional E-value: 9.7e-39
  nmo-PA(nemo)_FBpp0076471-aln 110 fqeiyvitellqsdlhkiivspqklsadhikvflyqilrGlkylhsarilhrdikPgnllvnsn.cvlkicdfGlarveep 189
                                   f e yv   ++   l++i++   +l++  +k++ +q++ G++yl +  i+hrdikP n+lv+ +   lki dfG a+v   
                     Y106G6D.4 108 FCESYVF-GFMPYTLQNILKK-TRLAEVDMKLYTWQLFEGIRYLQAHMIVHRDIKPVNILVDVDkGTLKIADFGSAKVVLR 186
                                   6666665.4677889999987.89*************************************965379***********987 PP

  nmo-PA(nemo)_FBpp0076471-aln 190 dkskemtqevvtqyyraPeillgakhytaavdvwsvGcifgelltrrilfqaqdpvqqlelitellGtPaledmkkacega 270
                                         t + vt++yr Pe+ll+ak y   vdvws Gc +ge++++++lf++ +    l+li++ +G P+  d+ ++    
                     Y106G6D.4 187 --GSSSTSYQVTRFYRPPELLLDAKEYYWMVDVWSAGCCVGEMMKGKVLFPGASIKIMLKLIVQAIGLPSARDLDYMKV-- 263
                                   ..56789***********************************************999******************9865.. PP

  nmo-PA(nemo)_FBpp0076471-aln 271 rshmlrrapkppslsalytlssqatheavhllaqmlvfdpdkrisvvdalahpyld 326
                                    s m+ ++  + ++  l+++  + ++e  ++l  +l + p  r+   + l+hp++d
                     Y106G6D.4 264 -SSMIDQQS-AVKVIGLKEVLGTENQEWADFLGAILRYRPRERLHGPKLLSHPFFD 317
                                   .56787776.89999***************************************98 PP

>> F49E11.1d  CE39735	WBGene00003150	locus:mbk-2	status:Confirmed	UniProt:Q9XTF3	protein_id:CAJ76942.1
   #    score  bias  c-Evalue  i-Evalue hmmfrom  hmm to    alifrom  ali to    envfrom  env to     acc
 ---   ------ ----- --------- --------- ------- -------    ------- -------    ------- -------    ----
   1 !  116.2   0.1   5.6e-35   2.2e-33      31     266 ..     129     361 ..     103     375 .. 0.85
   2 ?    9.8   0.0     0.012      0.46     267     326 ..     389     448 ..     377     452 .. 0.76

  Alignments for each domain:
  == domain 1    score: 116.2 bits;  conditional E-value: 5.6e-35
  nmo-PA(nemo)_FBpp0076471-aln  31 avkekvqpdrpiGyGafGvvwavtdprdgrrvalkklpnvfqslvsskrvfrelkmlcffkhenvlsaldilqppkldffq 111
                                   +   +++  + iG G+fG+v+ + d +  + valk + n  +     ++   e+++l +++ ++  ++ +i++      f+
                     F49E11.1d 129 HIAYRYEVLKVIGKGSFGQVIKAFDHKYQQYVALKLVRNEKRFH---RQADEEIRILDHLRRQDSDGTHNIIHMLDYFNFR 206
                                   4567889999************************9888765443...4455689999999999988888888876655566 PP

  nmo-PA(nemo)_FBpp0076471-aln 112 eiyvit.ellqsdlhkiivsp..qklsadhikvflyqilrGlkylhsarilhrdikPgnllvnsn..cvlkicdfGlarve 187
                                   +   it ell  +l ++i+ +  q +s   ++ f y +l  l  l   r++h d+kP n+l+ ++    +k++dfG +  +
                     F49E11.1d 207 NHKCITfELLSINLYELIKRNkfQGFSLMLVRKFAYSMLLCLDLLQKNRLIHCDLKPENVLLKQQgrSGIKVIDFGSSCFD 287
                                   66666659**********86434899***********************************998722569******99888 PP

  nmo-PA(nemo)_FBpp0076471-aln 188 epdkskemtqevvtqyyraPeillgakhytaavdvwsvGcifgelltrrilfqaqdpvqqlelitellGtPaledmkka 266
                                   +     ++  ++ +++yraPe++lg+k y   +d+ws+Gci++ellt+  l++++d+ +ql li+ellG P  + ++ a
                     F49E11.1d 288 DQ----RIYTYIQSRFYRAPEVILGTK-YGMPIDMWSLGCILAELLTGYPLLPGEDENDQLALIIELLGMPPPKSLETA 361
                                   76....8899***************86.99****************************************987666554 PP

  == domain 2    score: 9.8 bits;  conditional E-value: 0.012
  nmo-PA(nemo)_FBpp0076471-aln 267 cegarshmlrrapkppslsalytlssqatheavhllaqmlvfdpdkrisvvdalahpyld 326
                                    +gars+  + +  p s+s    l +   ++ v++l++ l +dp+ r++  +al h++l 
                     F49E11.1d 389 LAGARSKRGKMRGPPASRSWSTALKNMGDELFVDFLKRCLDWDPETRMTPAQALKHKWLR 448
                                   55666666555554566666667777778889*************************996 PP

>> F49E11.1e  CE39938	WBGene00003150	locus:mbk-2	status:Confirmed	UniProt:Q9XTF3	protein_id:CAJ80825.1
   #    score  bias  c-Evalue  i-Evalue hmmfrom  hmm to    alifrom  ali to    envfrom  env to     acc
 ---   ------ ----- --------- --------- ------- -------    ------- -------    ------- -------    ----
   1 !  116.0   0.1   6.4e-35   2.5e-33      31     266 ..     155     387 ..     129     401 .. 0.85
   2 ?    9.7   0.0     0.013      0.49     267     326 ..     415     474 ..     403     478 .. 0.76

  Alignments for each domain:
  == domain 1    score: 116.0 bits;  conditional E-value: 6.4e-35
  nmo-PA(nemo)_FBpp0076471-aln  31 avkekvqpdrpiGyGafGvvwavtdprdgrrvalkklpnvfqslvsskrvfrelkmlcffkhenvlsaldilqppkldffq 111
                                   +   +++  + iG G+fG+v+ + d +  + valk + n  +     ++   e+++l +++ ++  ++ +i++      f+
                     F49E11.1e 155 HIAYRYEVLKVIGKGSFGQVIKAFDHKYQQYVALKLVRNEKRFH---RQADEEIRILDHLRRQDSDGTHNIIHMLDYFNFR 232
                                   4567889999************************9888765443...4455689999999999988888888876655566 PP

  nmo-PA(nemo)_FBpp0076471-aln 112 eiyvit.ellqsdlhkiivsp..qklsadhikvflyqilrGlkylhsarilhrdikPgnllvnsn..cvlkicdfGlarve 187
                                   +   it ell  +l ++i+ +  q +s   ++ f y +l  l  l   r++h d+kP n+l+ ++    +k++dfG +  +
                     F49E11.1e 233 NHKCITfELLSINLYELIKRNkfQGFSLMLVRKFAYSMLLCLDLLQKNRLIHCDLKPENVLLKQQgrSGIKVIDFGSSCFD 313
                                   66666659**********86434899***********************************998722569******99888 PP

  nmo-PA(nemo)_FBpp0076471-aln 188 epdkskemtqevvtqyyraPeillgakhytaavdvwsvGcifgelltrrilfqaqdpvqqlelitellGtPaledmkka 266
                                   +     ++  ++ +++yraPe++lg+k y   +d+ws+Gci++ellt+  l++++d+ +ql li+ellG P  + ++ a
                     F49E11.1e 314 DQ----RIYTYIQSRFYRAPEVILGTK-YGMPIDMWSLGCILAELLTGYPLLPGEDENDQLALIIELLGMPPPKSLETA 387
                                   76....8899***************86.99****************************************987666554 PP

  == domain 2    score: 9.7 bits;  conditional E-value: 0.013
  nmo-PA(nemo)_FBpp0076471-aln 267 cegarshmlrrapkppslsalytlssqatheavhllaqmlvfdpdkrisvvdalahpyld 326
                                    +gars+  + +  p s+s    l +   ++ v++l++ l +dp+ r++  +al h++l 
                     F49E11.1e 415 LAGARSKRGKMRGPPASRSWSTALKNMGDELFVDFLKRCLDWDPETRMTPAQALKHKWLR 474
                                   55666666555554566666667777778889*************************996 PP

>> F49E11.1a  CE05897	WBGene00003150	locus:mbk-2	serine\/threonine kinase (2 domains)	status:Confirmed	UniProt:Q9XTF3	pr
   #    score  bias  c-Evalue  i-Evalue hmmfrom  hmm to    alifrom  ali to    envfrom  env to     acc
 ---   ------ ----- --------- --------- ------- -------    ------- -------    ------- -------    ----
   1 !  116.0   0.1   6.7e-35   2.6e-33      31     266 ..     162     394 ..     136     408 .. 0.85
   2 ?    9.7   0.0     0.013       0.5     267     326 ..     422     481 ..     410     485 .. 0.76

  Alignments for each domain:
  == domain 1    score: 116.0 bits;  conditional E-value: 6.7e-35
  nmo-PA(nemo)_FBpp0076471-aln  31 avkekvqpdrpiGyGafGvvwavtdprdgrrvalkklpnvfqslvsskrvfrelkmlcffkhenvlsaldilqppkldffq 111
                                   +   +++  + iG G+fG+v+ + d +  + valk + n  +     ++   e+++l +++ ++  ++ +i++      f+
                     F49E11.1a 162 HIAYRYEVLKVIGKGSFGQVIKAFDHKYQQYVALKLVRNEKRFH---RQADEEIRILDHLRRQDSDGTHNIIHMLDYFNFR 239
                                   4567889999************************9888765443...4455689999999999988888888876655566 PP

  nmo-PA(nemo)_FBpp0076471-aln 112 eiyvit.ellqsdlhkiivsp..qklsadhikvflyqilrGlkylhsarilhrdikPgnllvnsn..cvlkicdfGlarve 187
                                   +   it ell  +l ++i+ +  q +s   ++ f y +l  l  l   r++h d+kP n+l+ ++    +k++dfG +  +
                     F49E11.1a 240 NHKCITfELLSINLYELIKRNkfQGFSLMLVRKFAYSMLLCLDLLQKNRLIHCDLKPENVLLKQQgrSGIKVIDFGSSCFD 320
                                   66666659**********86434899***********************************998722569******99888 PP

  nmo-PA(nemo)_FBpp0076471-aln 188 epdkskemtqevvtqyyraPeillgakhytaavdvwsvGcifgelltrrilfqaqdpvqqlelitellGtPaledmkka 266
                                   +     ++  ++ +++yraPe++lg+k y   +d+ws+Gci++ellt+  l++++d+ +ql li+ellG P  + ++ a
                     F49E11.1a 321 DQ----RIYTYIQSRFYRAPEVILGTK-YGMPIDMWSLGCILAELLTGYPLLPGEDENDQLALIIELLGMPPPKSLETA 394
                                   76....8899***************86.99****************************************987666554 PP

  == domain 2    score: 9.7 bits;  conditional E-value: 0.013
  nmo-PA(nemo)_FBpp0076471-aln 267 cegarshmlrrapkppslsalytlssqatheavhllaqmlvfdpdkrisvvdalahpyld 326
                                    +gars+  + +  p s+s    l +   ++ v++l++ l +dp+ r++  +al h++l 
                     F49E11.1a 422 LAGARSKRGKMRGPPASRSWSTALKNMGDELFVDFLKRCLDWDPETRMTPAQALKHKWLR 481
                                   55666666555554566666667777778889*************************996 PP

>> F49E11.1c  CE23751	WBGene00003150	locus:mbk-2	status:Confirmed	UniProt:Q9XTF3	protein_id:CAB54308.2
   #    score  bias  c-Evalue  i-Evalue hmmfrom  hmm to    alifrom  ali to    envfrom  env to     acc
 ---   ------ ----- --------- --------- ------- -------    ------- -------    ------- -------    ----
   1 !  114.6   0.1   1.8e-34   7.1e-33      31     266 ..     456     688 ..     430     702 .. 0.85
   2 ?    8.8   0.0     0.023      0.88     267     326 ..     716     775 ..     703     779 .. 0.76

  Alignments for each domain:
  == domain 1    score: 114.6 bits;  conditional E-value: 1.8e-34
  nmo-PA(nemo)_FBpp0076471-aln  31 avkekvqpdrpiGyGafGvvwavtdprdgrrvalkklpnvfqslvsskrvfrelkmlcffkhenvlsaldilqppkldffq 111
                                   +   +++  + iG G+fG+v+ + d +  + valk + n  +     ++   e+++l +++ ++  ++ +i++      f+
                     F49E11.1c 456 HIAYRYEVLKVIGKGSFGQVIKAFDHKYQQYVALKLVRNEKRFH---RQADEEIRILDHLRRQDSDGTHNIIHMLDYFNFR 533
                                   4567889999************************9888765443...4455689999999999988888888876655566 PP

  nmo-PA(nemo)_FBpp0076471-aln 112 eiyvit.ellqsdlhkiivsp..qklsadhikvflyqilrGlkylhsarilhrdikPgnllvnsn..cvlkicdfGlarve 187
                                   +   it ell  +l ++i+ +  q +s   ++ f y +l  l  l   r++h d+kP n+l+ ++    +k++dfG +  +
                     F49E11.1c 534 NHKCITfELLSINLYELIKRNkfQGFSLMLVRKFAYSMLLCLDLLQKNRLIHCDLKPENVLLKQQgrSGIKVIDFGSSCFD 614
                                   66666659**********86434899***********************************998722569******99888 PP

  nmo-PA(nemo)_FBpp0076471-aln 188 epdkskemtqevvtqyyraPeillgakhytaavdvwsvGcifgelltrrilfqaqdpvqqlelitellGtPaledmkka 266
                                   +     ++  ++ +++yraPe++lg+k y   +d+ws+Gci++ellt+  l++++d+ +ql li+ellG P  + ++ a
                     F49E11.1c 615 DQ----RIYTYIQSRFYRAPEVILGTK-YGMPIDMWSLGCILAELLTGYPLLPGEDENDQLALIIELLGMPPPKSLETA 688
                                   76....8899***************86.99****************************************977666554 PP

  == domain 2    score: 8.8 bits;  conditional E-value: 0.023
  nmo-PA(nemo)_FBpp0076471-aln 267 cegarshmlrrapkppslsalytlssqatheavhllaqmlvfdpdkrisvvdalahpyld 326
                                    +gars+  + +  p s+s    l +   ++ v++l++ l +dp+ r++  +al h++l 
                     F49E11.1c 716 LAGARSKRGKMRGPPASRSWSTALKNMGDELFVDFLKRCLDWDPETRMTPAQALKHKWLR 775
                                   55666666555554566666667777778889*************************996 PP

>> F49E11.1b  CE19878	WBGene00003150	locus:mbk-2	serine\/threonine kinase (2 domains)	status:Confirmed	UniProt:Q9XTF3	pr
   #    score  bias  c-Evalue  i-Evalue hmmfrom  hmm to    alifrom  ali to    envfrom  env to     acc
 ---   ------ ----- --------- --------- ------- -------    ------- -------    ------- -------    ----
   1 !  114.5   0.1   1.9e-34   7.4e-33      31     266 ..     456     688 ..     430     702 .. 0.85
   2 ?    8.8   0.0     0.023      0.91     267     326 ..     716     775 ..     703     779 .. 0.76

  Alignments for each domain:
  == domain 1    score: 114.5 bits;  conditional E-value: 1.9e-34
  nmo-PA(nemo)_FBpp0076471-aln  31 avkekvqpdrpiGyGafGvvwavtdprdgrrvalkklpnvfqslvsskrvfrelkmlcffkhenvlsaldilqppkldffq 111
                                   +   +++  + iG G+fG+v+ + d +  + valk + n  +     ++   e+++l +++ ++  ++ +i++      f+
                     F49E11.1b 456 HIAYRYEVLKVIGKGSFGQVIKAFDHKYQQYVALKLVRNEKRFH---RQADEEIRILDHLRRQDSDGTHNIIHMLDYFNFR 533
                                   4567889999************************9888765443...4455689999999999988888888876655566 PP

  nmo-PA(nemo)_FBpp0076471-aln 112 eiyvit.ellqsdlhkiivsp..qklsadhikvflyqilrGlkylhsarilhrdikPgnllvnsn..cvlkicdfGlarve 187
                                   +   it ell  +l ++i+ +  q +s   ++ f y +l  l  l   r++h d+kP n+l+ ++    +k++dfG +  +
                     F49E11.1b 534 NHKCITfELLSINLYELIKRNkfQGFSLMLVRKFAYSMLLCLDLLQKNRLIHCDLKPENVLLKQQgrSGIKVIDFGSSCFD 614
                                   66666659**********86434899***********************************998722569******99888 PP

  nmo-PA(nemo)_FBpp0076471-aln 188 epdkskemtqevvtqyyraPeillgakhytaavdvwsvGcifgelltrrilfqaqdpvqqlelitellGtPaledmkka 266
                                   +     ++  ++ +++yraPe++lg+k y   +d+ws+Gci++ellt+  l++++d+ +ql li+ellG P  + ++ a
                     F49E11.1b 615 DQ----RIYTYIQSRFYRAPEVILGTK-YGMPIDMWSLGCILAELLTGYPLLPGEDENDQLALIIELLGMPPPKSLETA 688
                                   76....8899***************86.99****************************************977666554 PP

  == domain 2    score: 8.8 bits;  conditional E-value: 0.023
  nmo-PA(nemo)_FBpp0076471-aln 267 cegarshmlrrapkppslsalytlssqatheavhllaqmlvfdpdkrisvvdalahpyld 326
                                    +gars+  + +  p s+s    l +   ++ v++l++ l +dp+ r++  +al h++l 
                     F49E11.1b 716 LAGARSKRGKMRGPPASRSWSTALKNMGDELFVDFLKRCLDWDPETRMTPAQALKHKWLR 775
                                   55666666555554566666667777778889*************************996 PP

>> R03D7.5  CE35899	WBGene00010991	serine\/threonine kinase	status:Partially_confirmed	UniProt:Q09595	protein_id:CAA8685
   #    score  bias  c-Evalue  i-Evalue hmmfrom  hmm to    alifrom  ali to    envfrom  env to     acc
 ---   ------ ----- --------- --------- ------- -------    ------- -------    ------- -------    ----
   1 !  123.1   0.0   4.8e-37   1.9e-35      39     326 ..      23     305 ..       8     334 .. 0.86

  Alignments for each domain:
  == domain 1    score: 123.1 bits;  conditional E-value: 4.8e-37
  nmo-PA(nemo)_FBpp0076471-aln  39 drpiGyGafGvvwa.vtdprdgrrvalkklpnvfqslvsskrvfrelkmlcffkhenvlsaldilqppkldffqeiyvite 118
                                   ++  G+G f  v++  + +   + va+k +    ++   +   + e+++l  + h  + ++l  +  +  d   +  v  +
                       R03D7.5  23 HKLCGSGRFSNVYCgQMISPIEKEVAVKNVWSDTETRHLATSEYPEIQILSKLFHPAISNLLYFYSRNANDKVINCLV-LD 102
                                   556789999888652344455689*****99999999999999*************9999999999999998888765.56 PP

  nmo-PA(nemo)_FBpp0076471-aln 119 llqsdlhkiivspqklsadhikvflyqilrGlkylhsarilhrdikPgnllvns.ncvlkicdfGlarveepdkskemtqe 198
                                    l  dl ++     k+     k++ +q++  + +l s +i+h dikP n++++     lk+ dfG ar  e+ ++k  + +
                       R03D7.5 103 YLPQDLARLRDQGVKFDVLDAKLYTFQLFCAISHLTSKNIVHMDIKPQNVVMDRmAGRLKLADFGNARRLET-NEKTGSAY 182
                                   7788****98888888888899****************************99872579**************.78899999 PP

  nmo-PA(nemo)_FBpp0076471-aln 199 vvtqyyraPeillgakhytaavdvwsvGcifgelltrrilfqaqdpvqqlelitellGtPaledmkkacegarshmlrrap 279
                                    vt++yr Pe+l+g + +ta++d+ws  c+  el+++r+lf+++d+ +q+ lit ++G P+ +d+k +    ++  + r+ 
                       R03D7.5 183 QVTRFYRPPELLFGCEKFTASIDIWSATCVAFELFANRVLFKGKDTKDQIVLITGVFGYPTDDDIKSIGV--KRPRVARKD 261
                                   *****************************************************************98864..444444443 PP

  nmo-PA(nemo)_FBpp0076471-aln 280 kppslsalytlssqatheavhllaqmlvfdpdkrisvvdalahpyld 326
                                    ++ ++++   s+    e  ++++  l +dp kr s++d l  p +d
                       R03D7.5 262 -ARGIETF--TSKMLDSEIYDFMKATLKIDPKKRKSAIDVLKMPLFD 305
                                   .3334433..34556788999********************998877 PP

>> F22D6.5a  CE05686	WBGene00004186	locus:prpf-4	serine\/threonine kinase	status:Confirmed	UniProt:Q19727	protein_id:CAA
   #    score  bias  c-Evalue  i-Evalue hmmfrom  hmm to    alifrom  ali to    envfrom  env to     acc
 ---   ------ ----- --------- --------- ------- -------    ------- -------    ------- -------    ----
   1 !  106.4   0.2   5.4e-32   2.1e-30      39     257 ..     458     674 ..     442     691 .. 0.86
   2 ?   10.0   0.0      0.01       0.4     300     325 ..     745     770 ..     703     772 .. 0.90

  Alignments for each domain:
  == domain 1    score: 106.4 bits;  conditional E-value: 5.4e-32
  nmo-PA(nemo)_FBpp0076471-aln  39 drpiGyGafGvvwavtdprdgrrvalkklpnvfqslvsskrvfrelkmlcffkhenvlsaldilqppk.ldffqeiyvite 118
                                       G G fG v+   d  +g+ va+k + n     v  k   rel +l  ++  +       l+  + +++ +++ ++ e
                      F22D6.5a 458 VGFTGAGVFGNVCRCNDQTKGNTVAVKIIRNN---EVMYKTGLRELEVLRKLNEADKEDKYHCLRLFRtFKHHNHLCLVFE 535
                                   555799*********************99875...78889999999999988876666666666654447888999***** PP

  nmo-PA(nemo)_FBpp0076471-aln 119 llqsdlhkiivspqklsadh...ikvflyqilrGlkylhsarilhrdikPgnllvns.ncvlkicdfGla.rveepdkske 194
                                    l  +l+++++   +    h   ++ +  q+l  l+ l     +h dikP n+lvn+ +  lk+cdfG a rv+e     e
                      F22D6.5a 536 NLSMNLRELLKKYGQKDGLHlkaVRSYAQQLLLALRLLKKLEFVHADIKPDNILVNEsKLTLKLCDFGSAgRVNEQ----E 612
                                   *********99876655555111566888***************************72579*******98689988....9 PP

  nmo-PA(nemo)_FBpp0076471-aln 195 mtqevvtqyyraPeillgakhytaavdvwsvGcifgelltrrilfqaqdpvqqlelitellGt 257
                                   ++ ++v+++yraPei+lg++h   a+d+wsv   + e+ t++i+f+++ + + l+l t++ G 
                      F22D6.5a 613 LAPYLVSRFYRAPEIMLGVRH-DYAIDLWSVAVTLYEVYTGKIMFPGRTNNHMLKLFTDVKGK 674
                                   ********************9.579**********************************9986 PP

  == domain 2    score: 10.0 bits;  conditional E-value: 0.01
  nmo-PA(nemo)_FBpp0076471-aln 300 hllaqmlvfdpdkrisvvdalahpyl 325
                                    ll  ml++dp kr +  +al hp++
                      F22D6.5a 745 TLLDGMLILDPSKRTTCNEALKHPFF 770
                                   58999*******************96 PP

>> C36B7.2  CE04173	WBGene00016465	CDC2\/CDC28 subfamily of ser\/thr protein kinases	status:Partially_confirmed	UniProt:
   #    score  bias  c-Evalue  i-Evalue hmmfrom  hmm to    alifrom  ali to    envfrom  env to     acc
 ---   ------ ----- --------- --------- ------- -------    ------- -------    ------- -------    ----
   1 !  110.6   0.0   2.8e-33   1.1e-31      30     259 ..     189     413 ..     163     447 .. 0.87
   2 ?    1.7   0.0       3.3   1.3e+02     300     325 ..     479     504 ..     450     515 .. 0.81

  Alignments for each domain:
  == domain 1    score: 110.6 bits;  conditional E-value: 2.8e-33
  nmo-PA(nemo)_FBpp0076471-aln  30 aavkekvqpdrpiGyGafGvvwavtdprdgrrvalkklpnvfqslvsskrvfrelkmlcffkhenvlsaldilqppkldff 110
                                    +   ++  d+ iG G +Gvv  +td +  ++va++ +++       + r++re  m++++   +   ++d ++    + f
                       C36B7.2 189 EHIGYRYTIDKVIGQGCYGVVGEATDGKTKQKVAIRMVSKL------APRIYRETEMIMYISSIDPDHTFDCVRMLDYNVF 263
                                   456678999**************************988774......78************99999999999999999999 PP

  nmo-PA(nemo)_FBpp0076471-aln 111 qei.yvitellqsdlhkiivs..pqklsadhikvflyqilrGlkylhsarilhrdikPgnllvn..sncvlkicdfGlarv 186
                                   +   yv+t+l+++ ++k i+   p+ ++ + +  +  +il+Gl +lh  +i+h d+kP n+++n  +   +k+ dfGl+r 
                       C36B7.2 264 RGFhYVVTDLFDTSVKKYIKEhhPNGIALENVAAMGRKILKGLVFLHEHNIVHGDLKPENIMLNlaNPNDVKLGDFGLSRF 344
                                   9755***************8722567999********************************9994334579********** PP

  nmo-PA(nemo)_FBpp0076471-aln 187 eepdkskemtqevvtqyyraPeillgakhytaavdvwsvGcifgelltrrilfqaqdpvqqlelitellGtPa 259
                                    +p +      +  + +yraPe ++    y+ a d+ws Gc ++e+++++i++ +++  +q+ l+ e++  P 
                       C36B7.2 345 AKPYH---DHVQCQSMFYRAPEAFVRG-RYNGATDMWSFGCTVAEMVSGKIFLAGDNCDDQFYLMQEVINIPP 413
                                   ***43...33445678*******9976.59*************************************998875 PP

  == domain 2    score: 1.7 bits;  conditional E-value: 3.3
  nmo-PA(nemo)_FBpp0076471-aln 300 hllaqmlvfdpdkrisvvdalahpyl 325
                                   +++ +++ + p+ ri++ +al hp++
                       C36B7.2 479 NFILKVFKWMPASRITAKQALDHPFF 504
                                   4667788889**************96 PP

>> T01C8.1a  CE31222	WBGene00020142	locus:aak-2	ser\/thr-protein kinase	status:Confirmed	UniProt:Q95ZQ4	protein_id:CCD68
   #    score  bias  c-Evalue  i-Evalue hmmfrom  hmm to    alifrom  ali to    envfrom  env to     acc
 ---   ------ ----- --------- --------- ------- -------    ------- -------    ------- -------    ----
   1 !   92.9   0.0   6.7e-28   2.6e-26      25     240 ..      76     286 ..      58     293 .. 0.85
   2 !   13.1   0.0    0.0012     0.046     298     326 ..     312     340 ..     301     347 .. 0.91

  Alignments for each domain:
  == domain 1    score: 92.9 bits;  conditional E-value: 6.7e-28
  nmo-PA(nemo)_FBpp0076471-aln  25 aaaeaaavkekvqpdrpiGyGafGvvwavtdprdgrrvalkklpn.vfqslvsskrvfrelkmlcffkhenvlsaldilqp 104
                                   ++ +a+++  ++  ++ +G G+fG+v   +      +va+k l +   +sl    ++ re++ l  f+h  ++ + +++  
                      T01C8.1a  76 QELKAQIKIGHYILKETLGVGTFGKVKVGIHETTQYKVAVKILNRqKIKSLDVVGKIRREIQNLSLFRHPHIIRLYQVIST 156
                                   222233445566777889*************************973589999999***********************998 PP

  nmo-PA(nemo)_FBpp0076471-aln 105 pkldffqeiyvit.ellqsdlhkiivspqklsadhikvflyqilrGlkylhsarilhrdikPgnllvnsncvlkicdfGla 184
                                   p      +i++i  ++ + +l + iv + +l +   + f+ qi+ G+ y h   ++hrd+kP nll++++  +ki dfGl+
                      T01C8.1a 157 PS-----DIFMIMeHVSGGELFDYIVKHGRLKTAEARRFFQQIISGVDYCHRHMVVHRDLKPENLLLDEQNNVKIADFGLS 232
                                   85.....566665156689************************************************************** PP

  nmo-PA(nemo)_FBpp0076471-aln 185 rveepdkskemtqevvtqyyraPeillgakhytaavdvwsvGcifgelltrrilfq 240
                                    +        +     +  y aPe++ g  +    vdvws G i+  ll + + f+
                      T01C8.1a 233 NIMTD--GDFLRTSCGSPNYAAPEVISGKLYAGPEVDVWSCGVILYALLCGTLPFD 286
                                   98654..445666777889*********99999**************999877665 PP

  == domain 2    score: 13.1 bits;  conditional E-value: 0.0012
  nmo-PA(nemo)_FBpp0076471-aln 298 avhllaqmlvfdpdkrisvvdalahpyld 326
                                    v+ll +ml +dp kr ++ d +ah++++
                      T01C8.1a 312 IVNLLHHMLCVDPMKRATIKDVIAHEWFQ 340
                                   79************************987 PP

>> T01C8.1b  CE31223	WBGene00020142	locus:aak-2	status:Confirmed	UniProt:Q95ZQ4	protein_id:CCD68834.1
   #    score  bias  c-Evalue  i-Evalue hmmfrom  hmm to    alifrom  ali to    envfrom  env to     acc
 ---   ------ ----- --------- --------- ------- -------    ------- -------    ------- -------    ----
   1 !   93.0   0.0   6.5e-28   2.5e-26      25     240 ..      76     286 ..      57     293 .. 0.85
   2 !   13.1   0.0    0.0012     0.046     298     326 ..     312     340 ..     301     347 .. 0.91

  Alignments for each domain:
  == domain 1    score: 93.0 bits;  conditional E-value: 6.5e-28
  nmo-PA(nemo)_FBpp0076471-aln  25 aaaeaaavkekvqpdrpiGyGafGvvwavtdprdgrrvalkklpn.vfqslvsskrvfrelkmlcffkhenvlsaldilqp 104
                                   ++ +a+++  ++  ++ +G G+fG+v   +      +va+k l +   +sl    ++ re++ l  f+h  ++ + +++  
                      T01C8.1b  76 QELKAQIKIGHYILKETLGVGTFGKVKVGIHETTQYKVAVKILNRqKIKSLDVVGKIRREIQNLSLFRHPHIIRLYQVIST 156
                                   222233445566777889*************************973589999999***********************998 PP

  nmo-PA(nemo)_FBpp0076471-aln 105 pkldffqeiyvit.ellqsdlhkiivspqklsadhikvflyqilrGlkylhsarilhrdikPgnllvnsncvlkicdfGla 184
                                   p      +i++i  ++ + +l + iv + +l +   + f+ qi+ G+ y h   ++hrd+kP nll++++  +ki dfGl+
                      T01C8.1b 157 PS-----DIFMIMeHVSGGELFDYIVKHGRLKTAEARRFFQQIISGVDYCHRHMVVHRDLKPENLLLDEQNNVKIADFGLS 232
                                   85.....566665156689************************************************************** PP

  nmo-PA(nemo)_FBpp0076471-aln 185 rveepdkskemtqevvtqyyraPeillgakhytaavdvwsvGcifgelltrrilfq 240
                                    +        +     +  y aPe++ g  +    vdvws G i+  ll + + f+
                      T01C8.1b 233 NIMTD--GDFLRTSCGSPNYAAPEVISGKLYAGPEVDVWSCGVILYALLCGTLPFD 286
                                   98654..445666777889*********99999**************999877665 PP

  == domain 2    score: 13.1 bits;  conditional E-value: 0.0012
  nmo-PA(nemo)_FBpp0076471-aln 298 avhllaqmlvfdpdkrisvvdalahpyld 326
                                    v+ll +ml +dp kr ++ d +ah++++
                      T01C8.1b 312 IVNLLHHMLCVDPMKRATIKDVIAHEWFQ 340
                                   79************************987 PP

>> Y43D4A.6  CE21879	WBGene00012792	status:Partially_confirmed	UniProt:Q9NF25	protein_id:CAB60347.1
   #    score  bias  c-Evalue  i-Evalue hmmfrom  hmm to    alifrom  ali to    envfrom  env to     acc
 ---   ------ ----- --------- --------- ------- -------    ------- -------    ------- -------    ----
   1 !  107.1   0.0   3.4e-32   1.3e-30      33     236 ..       3     204 ..       1     213 [. 0.87

  Alignments for each domain:
  == domain 1    score: 107.1 bits;  conditional E-value: 3.4e-32
  nmo-PA(nemo)_FBpp0076471-aln  33 kekvqpdrpiGyGafGvvwavtdprdgr.rvalkklpnvfqslvsskrvfrelkmlcffkhenvlsaldilqppk.ldffq 111
                                   +++++p + iG GafG+v+ +   ++ r +va+kk+    +      ++ +e  + +++kh+n++ +  +    +    fq
                      Y43D4A.6   3 HNQFKPIKSIGKGAFGQVFLAEKLNNPRiKVAMKKINIFGAPKEFLEQIQQEYYIQKNMKHKNIVKMYGMSMDTEfCYLFQ 83 
                                   67899999**********998887766549*****96555666778999*****************999865544255566 PP

  nmo-PA(nemo)_FBpp0076471-aln 112 eiyvitellqsdlhkiivspqklsadhikvflyqilrGlkylhsarilhrdikPgnllvnsncvlkicdfGla.rveepdk 191
                                   e      + + dl + i  ++ +  + +k +l q++ Glky+h  +i+hrdikP nll+ns   lki dfGl+ r    dk
                      Y43D4A.6  84 EF-----VTGGDLFEKIDFENGMPVNQVKGYLKQLMSGLKYIHGCGIVHRDIKPDNLLINSSDALKIADFGLStRFIVDDK 159
                                   53.....2478999999999****************************************************736777777 PP

  nmo-PA(nemo)_FBpp0076471-aln 192 skemtqevvtqyyraPeillgakhytaavdvwsvGcifgelltrr 236
                                   +  + + + t  + aPe++   kh    vd+ws G ++  llt+ 
                      Y43D4A.6 160 EILLHERIGTTPFMAPELFAKKKHRGPPVDIWSAGILVFSLLTGN 204
                                   888889999***************************999999875 PP

>> T01C8.1c  CE07458	WBGene00020142	locus:aak-2	status:Confirmed	UniProt:Q95ZQ4	protein_id:CCD68835.1
   #    score  bias  c-Evalue  i-Evalue hmmfrom  hmm to    alifrom  ali to    envfrom  env to     acc
 ---   ------ ----- --------- --------- ------- -------    ------- -------    ------- -------    ----
   1 !   92.9   0.1   6.6e-28   2.6e-26      28     240 ..      17     224 ..       2     243 .. 0.86
   2 !   13.2   0.0     0.001     0.041     298     326 ..     250     278 ..     239     285 .. 0.90

  Alignments for each domain:
  == domain 1    score: 92.9 bits;  conditional E-value: 6.6e-28
  nmo-PA(nemo)_FBpp0076471-aln  28 eaaavkekvqpdrpiGyGafGvvwavtdprdgrrvalkklpn.vfqslvsskrvfrelkmlcffkhenvlsaldilqppkl 107
                                   +a+++  ++  ++ +G G+fG+v   +      +va+k l +   +sl    ++ re++ l  f+h  ++ + +++  p  
                      T01C8.1c  17 KAQIKIGHYILKETLGVGTFGKVKVGIHETTQYKVAVKILNRqKIKSLDVVGKIRREIQNLSLFRHPHIIRLYQVISTPS- 96 
                                   333445566677889*************************973589999999***********************99885. PP

  nmo-PA(nemo)_FBpp0076471-aln 108 dffqeiyvit.ellqsdlhkiivspqklsadhikvflyqilrGlkylhsarilhrdikPgnllvnsncvlkicdfGlarve 187
                                       +i++i  ++ + +l + iv + +l +   + f+ qi+ G+ y h   ++hrd+kP nll++++  +ki dfGl+ + 
                      T01C8.1c  97 ----DIFMIMeHVSGGELFDYIVKHGRLKTAEARRFFQQIISGVDYCHRHMVVHRDLKPENLLLDEQNNVKIADFGLSNIM 173
                                   ....566665156689**************************************************************986 PP

  nmo-PA(nemo)_FBpp0076471-aln 188 epdkskemtqevvtqyyraPeillgakhytaavdvwsvGcifgelltrrilfq 240
                                          +     +  y aPe++ g  +    vdvws G i+  ll + + f+
                      T01C8.1c 174 TD--GDFLRTSCGSPNYAAPEVISGKLYAGPEVDVWSCGVILYALLCGTLPFD 224
                                   54..445666777889*********99999***************99877775 PP

  == domain 2    score: 13.2 bits;  conditional E-value: 0.001
  nmo-PA(nemo)_FBpp0076471-aln 298 avhllaqmlvfdpdkrisvvdalahpyld 326
                                    v+ll +ml +dp kr ++ d +ah++++
                      T01C8.1c 250 IVNLLHHMLCVDPMKRATIKDVIAHEWFQ 278
                                   79************************987 PP

>> F22D6.5b  CE45514	WBGene00004186	locus:prpf-4	status:Partially_confirmed	UniProt:E3W737	protein_id:CBX53319.1
   #    score  bias  c-Evalue  i-Evalue hmmfrom  hmm to    alifrom  ali to    envfrom  env to     acc
 ---   ------ ----- --------- --------- ------- -------    ------- -------    ------- -------    ----
   1 !  106.5   0.3   5.2e-32     2e-30      39     257 ..     458     674 ..     442     692 .. 0.86

  Alignments for each domain:
  == domain 1    score: 106.5 bits;  conditional E-value: 5.2e-32
  nmo-PA(nemo)_FBpp0076471-aln  39 drpiGyGafGvvwavtdprdgrrvalkklpnvfqslvsskrvfrelkmlcffkhenvlsaldilqppk.ldffqeiyvite 118
                                       G G fG v+   d  +g+ va+k + n     v  k   rel +l  ++  +       l+  + +++ +++ ++ e
                      F22D6.5b 458 VGFTGAGVFGNVCRCNDQTKGNTVAVKIIRNN---EVMYKTGLRELEVLRKLNEADKEDKYHCLRLFRtFKHHNHLCLVFE 535
                                   555799*********************99875...78889999999999988876666666666654447888999***** PP

  nmo-PA(nemo)_FBpp0076471-aln 119 llqsdlhkiivspqklsadh...ikvflyqilrGlkylhsarilhrdikPgnllvns.ncvlkicdfGla.rveepdkske 194
                                    l  +l+++++   +    h   ++ +  q+l  l+ l     +h dikP n+lvn+ +  lk+cdfG a rv+e     e
                      F22D6.5b 536 NLSMNLRELLKKYGQKDGLHlkaVRSYAQQLLLALRLLKKLEFVHADIKPDNILVNEsKLTLKLCDFGSAgRVNEQ----E 612
                                   *********99876655555111566888***************************72579*******98689988....9 PP

  nmo-PA(nemo)_FBpp0076471-aln 195 mtqevvtqyyraPeillgakhytaavdvwsvGcifgelltrrilfqaqdpvqqlelitellGt 257
                                   ++ ++v+++yraPei+lg++h   a+d+wsv   + e+ t++i+f+++ + + l+l t++ G 
                      F22D6.5b 613 LAPYLVSRFYRAPEIMLGVRH-DYAIDLWSVAVTLYEVYTGKIMFPGRTNNHMLKLFTDVKGK 674
                                   ********************9.579**********************************9986 PP

>> ZK524.4  CE18454	WBGene00013994	serine\/threonine kinase	status:Partially_confirmed	UniProt:Q22855	protein_id:CAA9814
   #    score  bias  c-Evalue  i-Evalue hmmfrom  hmm to    alifrom  ali to    envfrom  env to     acc
 ---   ------ ----- --------- --------- ------- -------    ------- -------    ------- -------    ----
   1 !  104.3   0.3   2.4e-31   9.4e-30      32     282 ..      23     267 ..       3     281 .. 0.86

  Alignments for each domain:
  == domain 1    score: 104.3 bits;  conditional E-value: 2.4e-31
  nmo-PA(nemo)_FBpp0076471-aln  32 vkekvqpdrpiGyGafGvvwavtdprdgrrvalkklpnvfqslvsskrvfrelkmlcffkhenvlsaldilqppkldffqe 112
                                       ++ ++ iG G f vv  +     g  va+k + ++     s+ ++++e++ ++ ++h n++ + ++l     d   +
                       ZK524.4  23 IAGLYDLEKTIGQGHFAVVKLAKHVFTGEMVAVKIIDKTKMDEASTSQIMKEVRCMKLVQHANIVRLYEVL-----DTQTK 98 
                                   456788999*********************************************************99986.....66789 PP

  nmo-PA(nemo)_FBpp0076471-aln 113 iyvitellqsdlhkiivspqk.lsadhikvflyqilrGlkylhsarilhrdikPgnllvnsn.cvlkicdfGlarveepdk 191
                                   i++i el + dlh+ i+ + k + +   + ++ qi+  + y h   ++hrd+kP n++  ++  ++k+ dfG++   ep  
                       ZK524.4  99 IFLILELGDYDLHDFIIKHEKgVCESLAQQYFCQIMTAIDYCHQLHVVHRDLKPENVVFFEKlGMVKLTDFGFSNSYEP-- 177
                                   *************98777665277888899**************************9987762689*************.. PP

  nmo-PA(nemo)_FBpp0076471-aln 192 skemtqevvtqyyraPeillgakhytaavdvwsvGcifgelltrrilfqaqdpvqqlelitellGtPaledmkkacegars 272
                                     ++     +  y aPeillg  + + avdvws+G i+  l+ +r+ fq  +  + l  i +       + +   c +  +
                       ZK524.4 178 GEQLNTSCGSLAYSAPEILLGDSYDAPAVDVWSLGVILYMLVCGRLPFQEANDSETLTKILDCKY-SIPDVLSDECRNLIQ 257
                                   567777888899***************************************99999988888643.233667788888888 PP

  nmo-PA(nemo)_FBpp0076471-aln 273 hmlrrapkpp 282
                                    ml r p+++
                       ZK524.4 258 SMLVREPQKR 267
                                   8888888543 PP

>> M03C11.1  CE03492	WBGene00010838	cAMP-dependant protein kinase	status:Confirmed	UniProt:Q21483	protein_id:CAA88953.1
   #    score  bias  c-Evalue  i-Evalue hmmfrom  hmm to    alifrom  ali to    envfrom  env to     acc
 ---   ------ ----- --------- --------- ------- -------    ------- -------    ------- -------    ----
   1 !   98.0   0.0     2e-29   7.8e-28      31     243 ..      23     234 ..       4     245 .. 0.86
   2 ?    5.8   0.0      0.18       7.2     298     335 ..     260     296 ..     248     301 .. 0.83

  Alignments for each domain:
  == domain 1    score: 98.0 bits;  conditional E-value: 2e-29
  nmo-PA(nemo)_FBpp0076471-aln  31 avkekvqpdrpiGyGafGvvwavtdprdgrrvalkklpn..vfqslvsskrvfrelkmlcffkhenvlsaldilqppkldf 109
                                      +++   r iG GafG+v+ v + +  +  alk + +    +  v +  v rel +l  + h  ++++   +q      
                      M03C11.1  23 PCLQHFSVIRSIGRGAFGKVCIVQERKTKKYFALKYMNKrrCIEKGV-AANVIRELTLLSKMSHPFIVNLWYTFQDG---- 98 
                                   45677888899************************997521444555.6689*****************99988865.... PP

  nmo-PA(nemo)_FBpp0076471-aln 110 fqeiyvitel.lqsdlhkiivspqklsadhikvflyqilrGlkylhsarilhrdikPgnllvnsncvlkicdfGlarveep 189
                                      +y++++l l+ dl+  +  + k+++d  k++l  i   + ylh  +i+hrdikP n+l++++    + d+ la   e 
                      M03C11.1  99 -DYMYMVSDLlLGGDLRYHLSQQGKFAEDRAKLYLCEICLAVEYLHEMKIVHRDIKPENILLDEQGHAHLTDLNLATQLED 178
                                   .4589999962699******9999******************************************************999 PP

  nmo-PA(nemo)_FBpp0076471-aln 190 dkskemtqevvtqyyraPeillga....khytaavdvwsvGcifgelltrrilfqaqd 243
                                   d+    t +  t+ y aPei   +      y + vd w++G  f e+l++r+ f+  +
                      M03C11.1 179 DQ--LATSYSGTRPYMAPEIYATYleieDGYDSRVDWWALGVCFYEMLRGRTPFEFSS 234
                                   87..579*************7664222257**********************997655 PP

  == domain 2    score: 5.8 bits;  conditional E-value: 0.18
  nmo-PA(nemo)_FBpp0076471-aln 298 avhllaqmlvfdpdkrisvvdal.ahpyldegrlryhsc 335
                                    +++++ ml fd +kr+   +a+  h y +  r+ ++s+
                      M03C11.1 260 LIQFINSMLKFDKEKRLVGLEAIkKHSYTE--RIDFKSV 296
                                   68999*************999983589988..7777665 PP

>> C36B7.1  CE04172	WBGene00016464	CDC2\/CDC28 subfamily of ser\/thr protein kinases	status:Partially_confirmed	UniProt:
   #    score  bias  c-Evalue  i-Evalue hmmfrom  hmm to    alifrom  ali to    envfrom  env to     acc
 ---   ------ ----- --------- --------- ------- -------    ------- -------    ------- -------    ----
   1 !  103.4   0.0   4.5e-31   1.7e-29      33     261 ..     128     349 ..     111     355 .. 0.88

  Alignments for each domain:
  == domain 1    score: 103.4 bits;  conditional E-value: 4.5e-31
  nmo-PA(nemo)_FBpp0076471-aln  33 kekvqpdrpiGyGafGvvwavtdprdgrrvalkklpnvfqslvsskrvfrelkmlcffkhenvlsaldilqppkldffq.e 112
                                     ++  d+ + +G + +v+  td +  ++v +k   + + +  +   +   ++ l   +  n + +ld       d+f+ +
                       C36B7.1 128 SYRYSIDEVLSSGYYAQVFRCTDKKTDKKVCIKLKNRNLSTTYEETIILLRIHQLNRQNNSNCVRMLDY------DHFRgH 202
                                   56788899999*********************9888888888888888888888888888888888874......445425 PP

  nmo-PA(nemo)_FBpp0076471-aln 113 iyvitellqsdlhkiivspqklsadhikvflyqilrGlkylhsarilhrdikPgnllvns..ncvlkicdfGlarveepdk 191
                                    +++ e  q+dl   +    kl++     ++  i+ Glk+lh  +i+h d+kP+n+l+n+     lk+ dfGl+   +   
                       C36B7.1 203 HFIVLENYQTDLASYLCGRSKLTPREYIPMIKSIVHGLKFLHQNKIIHGDLKPANVLLNEwnRNNLKLTDFGLSTFVNQ-- 281
                                   68999******************99988999****************************843568********987765.. PP

  nmo-PA(nemo)_FBpp0076471-aln 192 skemtqevvtqyyraPeillgakhytaavdvwsvGcifgelltrrilfqaqdpvqqlelitellGtPale 261
                                        ++  t yy+aPe++ + k  +  +d+ws+Gc+ +e++++  lf +++  +q+ li e++G P+ +
                       C36B7.1 282 -GPFFRDYQTLYYKAPEVFCQGK-VSVEIDIWSLGCVAAEIVRGTPLFVGDNYFDQFALIQEFFGKPSRK 349
                                   .57888999*********98765.6889***************************************975 PP

>> T25E12.4d  CE46242	WBGene00012019	locus:dkf-2	status:Partially_confirmed	protein_id:CCD31159.1
   #    score  bias  c-Evalue  i-Evalue hmmfrom  hmm to    alifrom  ali to    envfrom  env to     acc
 ---   ------ ----- --------- --------- ------- -------    ------- -------    ------- -------    ----
   1 !  103.0   0.0   5.9e-31   2.3e-29      34     245 ..     546     754 ..     523     768 .. 0.82

  Alignments for each domain:
  == domain 1    score: 103.0 bits;  conditional E-value: 5.9e-31
  nmo-PA(nemo)_FBpp0076471-aln  34 ekvqpdrpiGyGafGvvwavtdprdgrrvalkklpnvfqslvsskrvfrelkmlcffkhenvlsaldilqppkldffqeiy 114
                                    ++  ++ +G+G fG v+  +  r+g++va+k + +      +      e+++l  ++h  v+  +++l     +   +i+
                     T25E12.4d 546 YQIFAEEVLGSGQFGTVYGGIHRRNGQHVAVKLIDKLKFPPNKEDLLRAEVQILEKVDHPGVVHFMQML-----ETTDRIF 621
                                   344457789**********************988887666666667777*************9998775.....67789** PP

  nmo-PA(nemo)_FBpp0076471-aln 115 vitellqsdlhkiivspq..klsadhikvflyqilrGlkylhsarilhrdikPgnllvnsnc...vlkicdfGlarveepd 190
                                   v+ e l+ d+ ++i s    +ls+   ++++ qil  l+ylh  +i+h d+kP n+l+nsn     +k+cdfG+ar+    
                     T25E12.4d 622 VVMEKLKGDMLEMILSSEkgRLSERTTQFLVAQILEALRYLHHLNIVHCDLKPENILLNSNSdfpQVKLCDFGFARIIGE- 701
                                   *********999988865236****************************************844468*********9877. PP

  nmo-PA(nemo)_FBpp0076471-aln 191 kskemtqevv.tqyyraPeillgakhytaavdvwsvGcifgelltrrilfqaqdpv 245
                                     k   + vv t  y aPe+l + k ++ ++d+wsvG i+   l++   f+ ++ +
                     T25E12.4d 702 --KSFRRSVVgTPAYLAPEVLRN-KGFNRSLDMWSVGVIVYVSLSGTFPFNEDEDI 754
                                   ..55655555399******9876.789************98888887777766655 PP

>> T25E12.4c  CE42507	WBGene00012019	locus:dkf-2	status:Partially_confirmed	UniProt:O45818	protein_id:CAQ35077.1
   #    score  bias  c-Evalue  i-Evalue hmmfrom  hmm to    alifrom  ali to    envfrom  env to     acc
 ---   ------ ----- --------- --------- ------- -------    ------- -------    ------- -------    ----
   1 !  103.0   0.0     6e-31   2.3e-29      34     245 ..     570     778 ..     546     793 .. 0.82

  Alignments for each domain:
  == domain 1    score: 103.0 bits;  conditional E-value: 6e-31
  nmo-PA(nemo)_FBpp0076471-aln  34 ekvqpdrpiGyGafGvvwavtdprdgrrvalkklpnvfqslvsskrvfrelkmlcffkhenvlsaldilqppkldffqeiy 114
                                    ++  ++ +G+G fG v+  +  r+g++va+k + +      +      e+++l  ++h  v+  +++l     +   +i+
                     T25E12.4c 570 YQIFAEEVLGSGQFGTVYGGIHRRNGQHVAVKLIDKLKFPPNKEDLLRAEVQILEKVDHPGVVHFMQML-----ETTDRIF 645
                                   344457789**********************988887666666667777*************9998775.....67789** PP

  nmo-PA(nemo)_FBpp0076471-aln 115 vitellqsdlhkiivspq..klsadhikvflyqilrGlkylhsarilhrdikPgnllvnsnc...vlkicdfGlarveepd 190
                                   v+ e l+ d+ ++i s    +ls+   ++++ qil  l+ylh  +i+h d+kP n+l+nsn     +k+cdfG+ar+    
                     T25E12.4c 646 VVMEKLKGDMLEMILSSEkgRLSERTTQFLVAQILEALRYLHHLNIVHCDLKPENILLNSNSdfpQVKLCDFGFARIIGE- 725
                                   *********999988865236****************************************844468*********9877. PP

  nmo-PA(nemo)_FBpp0076471-aln 191 kskemtqevv.tqyyraPeillgakhytaavdvwsvGcifgelltrrilfqaqdpv 245
                                     k   + vv t  y aPe+l + k ++ ++d+wsvG i+   l++   f+ ++ +
                     T25E12.4c 726 --KSFRRSVVgTPAYLAPEVLRN-KGFNRSLDMWSVGVIVYVSLSGTFPFNEDEDI 778
                                   ..55655555399******9876.789************98888887777766665 PP

>> W09C5.5  CE20167	WBGene00012352	locus:dkf-1	Phorbol esters\/diacylglycerol binding domain (C1 domain) \; Eukaryotic p
   #    score  bias  c-Evalue  i-Evalue hmmfrom  hmm to    alifrom  ali to    envfrom  env to     acc
 ---   ------ ----- --------- --------- ------- -------    ------- -------    ------- -------    ----
   1 !   94.0   0.0   3.1e-28   1.2e-26      32     242 ..     422     632 ..     385     648 .. 0.79
   2 ?    8.4   0.0      0.03       1.2     292     328 ..     652     688 ..     633     694 .. 0.86

  Alignments for each domain:
  == domain 1    score: 94.0 bits;  conditional E-value: 3.1e-28
  nmo-PA(nemo)_FBpp0076471-aln  32 vkekvqpdrpiGyGafGvvwavtdprdgrrvalkklpnv.fqslvsskrvfr.elkmlcffkhenvlsaldilqppkldff 110
                                      +v  d+ +G+G fG v+++++ + g+ va+k +++  f    s    +r e+ +l++  h  ++  l+ +     +  
                       W09C5.5 422 NLYQVLSDKTLGSGQFGTVYSAIQRHSGKEVAVKVISKErFSKKGSGAESMRaEVAILQQTCHPGIVC-LEFMC----ETK 497
                                   3345667999*************************98752766666666665499********99876.55554....455 PP

  nmo-PA(nemo)_FBpp0076471-aln 111 qeiyvitellqsdlhkiivspq..klsadhikvflyqilrGlkylhsarilhrdikPgnllvn...snc.vlkicdfGlar 185
                                    +i+v+ e ++ d+ ++i s+   +l +   k++l qil  lkylh  +i h d+kP n+l+    sn    kicdfG ar
                       W09C5.5 498 DKIFVVMEKMNGDMLEMILSQElgRLNSRATKFLLVQILCALKYLHDQGIAHCDLKPENVLLSdmgSNFpQTKICDFGYAR 578
                                   79*****************95333678999******************************986222443378********* PP

  nmo-PA(nemo)_FBpp0076471-aln 186 veepdkskemtqevvtqyyraPeillgakhytaavdvwsvGcifgelltrrilfqaq 242
                                        +       v t  y  Pe+l + k y++++d+wsvG i+   l++   f+  
                       W09C5.5 579 FIPESQ--FRKTVVGTPAYLPPEVL-QRKGYNKSLDMWSVGVIIYVTLSGTFPFNEG 632
                                   865433..3334678999*****86.6899*************98887777666655 PP

  == domain 2    score: 8.4 bits;  conditional E-value: 0.03
  nmo-PA(nemo)_FBpp0076471-aln 292 sqatheavhllaqmlvfdpdkrisvvdalahpyldeg 328
                                   s++ ++av+l++++l ++ + r+s+++ l h +l+  
                       W09C5.5 652 SEVEPLAVDLIQKLLKVEIEARMSIEQCLDHGWLKGE 688
                                   678899***************************9844 PP

>> T25E12.4a  CE42484	WBGene00012019	locus:dkf-2	Phorbol esters\/diacylglycerol binding domain (C1 domain) (2 domains), 
   #    score  bias  c-Evalue  i-Evalue hmmfrom  hmm to    alifrom  ali to    envfrom  env to     acc
 ---   ------ ----- --------- --------- ------- -------    ------- -------    ------- -------    ----
   1 !  102.2   0.0     1e-30   3.9e-29      34     245 ..     768     976 ..     743     984 .. 0.82

  Alignments for each domain:
  == domain 1    score: 102.2 bits;  conditional E-value: 1e-30
  nmo-PA(nemo)_FBpp0076471-aln  34 ekvqpdrpiGyGafGvvwavtdprdgrrvalkklpnvfqslvsskrvfrelkmlcffkhenvlsaldilqppkldffqeiy 114
                                    ++  ++ +G+G fG v+  +  r+g++va+k + +      +      e+++l  ++h  v+  +++l     +   +i+
                     T25E12.4a 768 YQIFAEEVLGSGQFGTVYGGIHRRNGQHVAVKLIDKLKFPPNKEDLLRAEVQILEKVDHPGVVHFMQML-----ETTDRIF 843
                                   344457789**********************988887666666667777*************9998775.....67789** PP

  nmo-PA(nemo)_FBpp0076471-aln 115 vitellqsdlhkiivspq..klsadhikvflyqilrGlkylhsarilhrdikPgnllvnsnc...vlkicdfGlarveepd 190
                                   v+ e l+ d+ ++i s    +ls+   ++++ qil  l+ylh  +i+h d+kP n+l+nsn     +k+cdfG+ar+    
                     T25E12.4a 844 VVMEKLKGDMLEMILSSEkgRLSERTTQFLVAQILEALRYLHHLNIVHCDLKPENILLNSNSdfpQVKLCDFGFARIIGE- 923
                                   *********999988865236****************************************844468*********9877. PP

  nmo-PA(nemo)_FBpp0076471-aln 191 kskemtqevv.tqyyraPeillgakhytaavdvwsvGcifgelltrrilfqaqdpv 245
                                     k   + vv t  y aPe+l + k ++ ++d+wsvG i+   l++   f+ ++ +
                     T25E12.4a 924 --KSFRRSVVgTPAYLAPEVLRN-KGFNRSLDMWSVGVIVYVSLSGTFPFNEDEDI 976
                                   ..55655555399******9876.789************98877777777666555 PP

>> DC2.7c  CE46760	WBGene00017083	locus:kin-33	status:Partially_confirmed	UniProt:Q59DM0	protein_id:CCD68545.1
   #    score  bias  c-Evalue  i-Evalue hmmfrom  hmm to    alifrom  ali to    envfrom  env to     acc
 ---   ------ ----- --------- --------- ------- -------    ------- -------    ------- -------    ----
   1 !   99.1   0.0   8.8e-30   3.4e-28      24     235 ..       6     219 ..       1     227 [. 0.88

  Alignments for each domain:
  == domain 1    score: 99.1 bits;  conditional E-value: 8.8e-30
  nmo-PA(nemo)_FBpp0076471-aln  24 laaaeaaavkekvqpdrpiGyGafGvvwav.tdprdgrrvalkklp....nvfqslvsskrvfrelkmlcffkhenvlsal 99 
                                    ++++++a  ek+q    +G G+fG+v  +  ++  g  va+k +     +v q  ++ k+ +   k l    henv+  l
                        DC2.7c   6 STTTTPPASTEKYQVLGLLGKGTFGKVLLIeLESLPGEAVAMKEIEasgeHVEQITLNVKKEYILTKRLSAPGHENVIRFL 86 
                                   5567779999***************99876368999*******996223257888999*********************** PP

  nmo-PA(nemo)_FBpp0076471-aln 100 dilqppkldffqeiyvitell.qsdlhkiivspqklsadhikvflyqilrGlkylhsarilhrdikPgnllvnsncvlkic 179
                                    i + p+       ++i e   + dl + i s+ +l++   + ++ q++ Gl+y+hs ++ hrdikP nl++ +  vlki 
                        DC2.7c  87 SIRTMPEH-----YFLIMEYAdGGDLFDKISSEYRLTSSQAHGYFKQLIAGLRYIHSKGVTHRDIKPENLMLTKAGVLKIT 162
                                   **986653.....35666665268********************************************************* PP

  nmo-PA(nemo)_FBpp0076471-aln 180 dfGlarveepd.kskemtqevvtqyyraPeillgakhytaavdvwsvGcifgelltr 235
                                   dfGl   +    ++  m     t  y aPe+l+g ++    vd+ws G ++ ++lt+
                        DC2.7c 163 DFGLGTLHIIKgEESLMDTRCGTPQYAAPEVLVGNQYRGPPVDIWSAGVVLINMLTG 219
                                   ****98876541566799999******************************999987 PP

>> K07C11.2  CE21025	WBGene00000098	locus:air-1	protein kinase	status:Confirmed	UniProt:Q21271	protein_id:CCD64757.1
   #    score  bias  c-Evalue  i-Evalue hmmfrom  hmm to    alifrom  ali to    envfrom  env to     acc
 ---   ------ ----- --------- --------- ------- -------    ------- -------    ------- -------    ----
   1 !   90.4   0.0   3.9e-27   1.5e-25      18     242 ..      26     245 ..      14     258 .. 0.83
   2 ?    7.0   0.0     0.082       3.2     292     331 ..     263     302 ..     248     319 .. 0.89

  Alignments for each domain:
  == domain 1    score: 90.4 bits;  conditional E-value: 3.9e-27
  nmo-PA(nemo)_FBpp0076471-aln  18 qaakaelaaaeaaavkekvqpdrpiGyGafGvvwavtdprdgrrvalkklpnv.fqslvsskrvfrelkmlcffkhenvls 97 
                                   + +++ +a +e++   ++++  rp+G G fG v+   + +  r +alk l ++ +  l  s +  re+ +  +++h n+l+
                      K07C11.2  26 RPQRVDQAREESCWSLDDFDVGRPLGKGKFGNVFISREKKTKRIIALKVLFKTqLLQLGVSHQLKREIEIQYHLRHPNILT 106
                                   445566777777788999*******************************976425667788999***************** PP

  nmo-PA(nemo)_FBpp0076471-aln  98 aldilqppkldffqeiyvitell.qsdlhkiivs.pqklsadhi.kvflyqilrGlkylhsarilhrdikPgnllvnsncv 175
                                   +   ++ +     ++++vi +   + +l +++ s p +  ++ i   f+ q+   l y hs +++hrdikP nll++s+  
                      K07C11.2 107 LYGYFHDD-----KRVFVILDYAsRGELFNVLQSqPGHKVNEVIaGRFVRQLANALHYCHSKGVIHRDIKPENLLLDSKLN 182
                                   99988765.....57999988762689*****993345555555257********************************** PP

  nmo-PA(nemo)_FBpp0076471-aln 176 lkicdfGlarveepdkskemtqevvtqyyraPeillgakhytaavdvwsvGcifgelltrrilfqaq 242
                                   lk+ dfG + v +   sk+ t    t  y aPe++ +  h    vd+w++G ++ e+l +   f  q
                      K07C11.2 183 LKLADFGWSVVADH--SKRHTL-CGTMDYLAPEMVSNQPH-DFNVDIWAIGILLFEMLVGYAPFANQ 245
                                   *********99766..666654.5688899***9999888.567*************9988877766 PP

  == domain 2    score: 7.0 bits;  conditional E-value: 0.082
  nmo-PA(nemo)_FBpp0076471-aln 292 sqatheavhllaqmlvfdpdkrisvvdalahpyldegrlr 331
                                   s +t  a  l++ ++  +p+ r+  vd +ahp+++e + r
                      K07C11.2 263 SVVTDGAASLINAIIKKEPQERLPLVDIMAHPWIKEMKQR 302
                                   567889999**************************98776 PP

>> T04C10.1  CE33442	WBGene00003149	locus:mbk-1	serine\/threonine kinase (2 domains)	status:Confirmed	UniProt:Q8WQL7	pro
   #    score  bias  c-Evalue  i-Evalue hmmfrom  hmm to    alifrom  ali to    envfrom  env to     acc
 ---   ------ ----- --------- --------- ------- -------    ------- -------    ------- -------    ----
   1 !   96.7   0.0   4.7e-29   1.8e-27      33     263 ..     325     554 ..     296     564 .. 0.82
   2 ?    7.2   0.0     0.071       2.7     300     328 ..     624     652 ..     615     661 .. 0.88

  Alignments for each domain:
  == domain 1    score: 96.7 bits;  conditional E-value: 4.7e-29
  nmo-PA(nemo)_FBpp0076471-aln  33 kekvqpdrpiGyGafGvvwavtdprdgrrvalkklpnvfqslvsskrvfrelkmlcffkhenvlsaldilq.ppkldffqe 112
                                   +  +  d+p+G G+fG+v  + d+ +   va+k + n      +++     l +    +++n  +   i++   ++ +  +
                      T04C10.1 325 RYVILSDTPVGKGSFGQVTKAYDTLNKEEVAIKIIKNKKTFFDQAQIEIHLLELTNAHDKDNKYN---IVTlKGHFVHRAH 402
                                   4556689**************************99998776666665555555555555566554...4441457888889 PP

  nmo-PA(nemo)_FBpp0076471-aln 113 iyvitellqsdlhkiiv..spqklsadhikvflyqilrGlkylhsa..rilhrdikPgn.llvnsn.cvlkicdfGlarve 187
                                   + ++ ell  +l ++++  s + +s +  + f  q+ + l +l s    i+h d+kP n llvn +   ++++dfG +  +
                      T04C10.1 403 LCLVFELLSYNLYDLLKntSFRGVSLNLARKFAQQLGKTLLFLSSPelSIIHCDLKPENvLLVNAKrSQIRVIDFGSSCQT 483
                                   99************9973356889********************973369*********4468865378*******87665 PP

  nmo-PA(nemo)_FBpp0076471-aln 188 epdkskemtqevvtqyyraPeillgakhytaavdvwsvGcifgelltrrilfqaqdpvqqlelitellGtPaledm 263
                                        +++ q++ +++yr+Pe+llg   y + +d+ws+Gci+ e+ t+  lf + ++v+q+  i+e+lG P  e +
                      T04C10.1 484 G----HRIYQYIQSRFYRSPEVLLGIA-YDTKIDMWSLGCILVEMHTGEPLFAGSSEVDQMMKIVEVLGMPPKEML 554
                                   5....599*****************86.8999***************************************99865 PP

  == domain 2    score: 7.2 bits;  conditional E-value: 0.071
  nmo-PA(nemo)_FBpp0076471-aln 300 hllaqmlvfdpdkrisvvdalahpyldeg 328
                                   +l+++ml fdp +ris    + hp+l++ 
                      T04C10.1 624 DLIKRMLQFDPKQRISPYYVVRHPFLKQK 652
                                   699**********************9865 PP

>> F20B6.8c  CE30962	WBGene00001994	locus:hpk-1	status:Partially_confirmed	UniProt:Q8MQ69	protein_id:CCD69763.1
   #    score  bias  c-Evalue  i-Evalue hmmfrom  hmm to    alifrom  ali to    envfrom  env to     acc
 ---   ------ ----- --------- --------- ------- -------    ------- -------    ------- -------    ----
   1 !   88.8   0.0   1.2e-26   4.6e-25      25     268 ..      30     272 ..       5     295 .. 0.84
   2 ?    6.3   0.0      0.13       5.1     296     326 ..     348     378 ..     338     387 .. 0.86

  Alignments for each domain:
  == domain 1    score: 88.8 bits;  conditional E-value: 1.2e-26
  nmo-PA(nemo)_FBpp0076471-aln  25 aaaeaaavkekvqpdrpiGyGafGvvwavtdprdgrrvalkklpnvfqslvsskrvfrelkmlcffkhenvlsaldilqpp 105
                                   ++   +   ++++  + +G G+fG+v+ +     +  va+k l +       +++   e+ +l  +  en      +   +
                      F20B6.8c  30 NEVLCSPYGNQYEVLEFLGKGTFGQVVKAWKKGTSEIVAIKILKKHPS---YARQGQIEVSILSRLSNENSEEFNFVRAFE 107
                                   44444667789999999************************9987543...45667789***********98888888888 PP

  nmo-PA(nemo)_FBpp0076471-aln 106 kldffqeiyvitellqsdlhkiivspq..klsadhikvflyqilrGlkylhsarilhrdikPgnllv.n...sncvlkicd 180
                                    +++  +  ++ e+l+ +l + ++ ++   l  + i+ +l+q+l  l  l s +++h d+kP n+++ +   +   +k++d
                      F20B6.8c 108 CFNHKSHTCLVFEMLEQNLYDFLKQNKfmPLPLNAIRPILFQVLTALLKLKSLGLIHADLKPENIMLvDpqqQPYRVKVID 188
                                   8999999****************98753367899******************************8651421134679**** PP

  nmo-PA(nemo)_FBpp0076471-aln 181 fGlarveepdkskemtq.evvtqyyraPeillgakhytaavdvwsvGcifgelltrrilfqaqdpvqqlelitellGtPal 260
                                   fG a       sk +t+ ++ ++yyraPei+lg   +++++d+ws+Gc+++el+ +  l+++ ++ +q+ +i++  G P  
                      F20B6.8c 189 FGSASHR----SKAVTNtYLQSRYYRAPEIILGLP-FNESIDMWSLGCVIAELFLGWPLYPGSSEYDQIRFIIQTQGLPPT 264
                                   **99654....56666526789***********85.899****************************************99 PP

  nmo-PA(nemo)_FBpp0076471-aln 261 edmkkace 268
                                     ++ a++
                      F20B6.8c 265 SMLESASK 272
                                   88887775 PP

  == domain 2    score: 6.3 bits;  conditional E-value: 0.13
  nmo-PA(nemo)_FBpp0076471-aln 296 heavhllaqmlvfdpdkrisvvdalahpyld 326
                                   +e v++l++mlv++pd ri+  + l  +++ 
                      F20B6.8c 348 QEFVDVLKKMLVLNPDFRITPAEGLESKFVT 378
                                   6889****************99999877765 PP

>> K07A9.2  CE25046	WBGene00000553	locus:cmk-1	ser\/thr protein kinase	status:Confirmed	UniProt:Q9TXJ0	protein_id:CCD718
   #    score  bias  c-Evalue  i-Evalue hmmfrom  hmm to    alifrom  ali to    envfrom  env to     acc
 ---   ------ ----- --------- --------- ------- -------    ------- -------    ------- -------    ----
   1 !   85.4   0.0   1.3e-25     5e-24      30     234 ..      16     215 ..       7     233 .. 0.84
   2 ?    9.9   0.0     0.011      0.44     294     335 ..     247     288 ..     241     329 .. 0.74

  Alignments for each domain:
  == domain 1    score: 85.4 bits;  conditional E-value: 1.3e-25
  nmo-PA(nemo)_FBpp0076471-aln  30 aavkekvqpdrpiGyGafGvvwavtdprd.grrvalkklpnvfqslvsskrvfrelkmlcffkhenvlsaldilqppkldf 109
                                   a+ +ek++    +G Gaf +v+ +    d g+  a+k + +      +      e+k+l  ++h+n++ ++d +     d 
                       K07A9.2  16 ATIREKYDFRDVLGTGAFSKVFLAESKSDaGQMYAVKCIDKKA-LKGKEESLENEIKVLRKLRHNNIVQLFDTY-----DE 90 
                                   456789999999*******999776665516777888877642.3334556779*****************986.....66 PP

  nmo-PA(nemo)_FBpp0076471-aln 110 fqeiyvitell.qsdlhkiivspqklsadhikvflyqilrGlkylhsarilhrdikPgnllv...nsncvlkicdfGlarv 186
                                    q +y++ el+ + +l + iv++   ++     ++ q+l  + ++h  +++hrd+kP nll    +++  + i dfGl+++
                       K07A9.2  91 KQFVYLVMELVtGGELFDRIVAKGSYTEQDASNLIRQVLEAVGFMHDNGVVHRDLKPENLLYynqDEDSKIMISDFGLSKT 171
                                   788*******83579*9999999*************************************96322467888899*****99 PP

  nmo-PA(nemo)_FBpp0076471-aln 187 eepdkskemtqevvtqyyraPeillgakhytaavdvwsvGcifgellt 234
                                   e++     m+    t  y aPe+l + k y +avdvws+G i   ll 
                       K07A9.2 172 EDS---GVMATACGTPGYVAPEVL-QQKPYGKAVDVWSIGVIAYILLC 215
                                   887...789*************97.6799************9877775 PP

  == domain 2    score: 9.9 bits;  conditional E-value: 0.011
  nmo-PA(nemo)_FBpp0076471-aln 294 atheavhllaqmlvfdpdkrisvvdalahpyldegrlry.hsc 335
                                   ++  a +++++++  dp+ r + +dal+hp++  g   y h  
                       K07A9.2 247 ISDSAKDFITHLMCCDPEARFTCQDALSHPWIS-GNTAYtHDI 288
                                   556677788999999*****************9.555552554 PP

>> T07F12.4  CE28650	WBGene00020324	Serine\/Threonine protein kinase	status:Confirmed	UniProt:Q22324	protein_id:CCD70852
   #    score  bias  c-Evalue  i-Evalue hmmfrom  hmm to    alifrom  ali to    envfrom  env to     acc
 ---   ------ ----- --------- --------- ------- -------    ------- -------    ------- -------    ----
   1 !   96.6   0.1   5.1e-29     2e-27      38     240 ..      21     223 ..       4     232 .. 0.84

  Alignments for each domain:
  == domain 1    score: 96.6 bits;  conditional E-value: 5.1e-29
  nmo-PA(nemo)_FBpp0076471-aln  38 pdrpiGyGafGvvwavtdprdgrrvalkklpnvfqslvsskrvfrelkmlcffkhenvlsaldilqppkldffqeiyvite 118
                                    d  iG GafG v+       ++ +a+k++ +v     + k    elkm++ ++ e ++++ldi + +  dff    +i e
                      T07F12.4  21 VDAMIGMGAFGAVFKGSLKDSSNSIAIKRMLKV-----HVKE--SELKMIKELNSEYLVGVLDICNFD--DFF--CCLIME 90 
                                   5788**********999999999******9875.....4554..5*******************8643..555..46899* PP

  nmo-PA(nemo)_FBpp0076471-aln 119 llqsdlhki...ivspqklsadhikvflyqilrGlkylhsarilhrdikPgnllvnsn......cvlkicdfGlarveepd 190
                                   l ++dl++    i  + +l +   +++l +i rG k l+  +i+hrdikP n+l+            +i dfG++r+ +  
                      T07F12.4  91 LCDCDLDHHmrnISVKGRLNPSNFRLLLDNIARGYKALYELKIVHRDIKPQNILITYTdaskqiACARITDFGISRTLDN- 170
                                   *****9754122555789************************************963211122234689*******9988. PP

  nmo-PA(nemo)_FBpp0076471-aln 191 kskemtqevvtqyyraPei...llgakhytaavdvwsvGcifgelltrrilfq 240
                                   +  e+ +   t yy aPe+   ll +  y + vd+ws+Gc++ + +t+ + f+
                      T07F12.4 171 EGEELCNVAGTFYYMAPEVganLLKTCQYDSKVDMWSIGCLLYQCVTGEVPFD 223
                                   889999999*********988899999***************99999988876 PP

>> F20B6.8a  CE04430	WBGene00001994	locus:hpk-1	serine\/threonine protein kinase	status:Partially_confirmed	UniProt:Q196
   #    score  bias  c-Evalue  i-Evalue hmmfrom  hmm to    alifrom  ali to    envfrom  env to     acc
 ---   ------ ----- --------- --------- ------- -------    ------- -------    ------- -------    ----
   1 !   88.6   0.0   1.4e-26   5.4e-25      25     268 ..     111     353 ..      85     376 .. 0.84
   2 ?    6.2   0.0      0.15       5.7     296     326 ..     429     459 ..     419     468 .. 0.86

  Alignments for each domain:
  == domain 1    score: 88.6 bits;  conditional E-value: 1.4e-26
  nmo-PA(nemo)_FBpp0076471-aln  25 aaaeaaavkekvqpdrpiGyGafGvvwavtdprdgrrvalkklpnvfqslvsskrvfrelkmlcffkhenvlsaldilqpp 105
                                   ++   +   ++++  + +G G+fG+v+ +     +  va+k l +       +++   e+ +l  +  en      +   +
                      F20B6.8a 111 NEVLCSPYGNQYEVLEFLGKGTFGQVVKAWKKGTSEIVAIKILKKHPS---YARQGQIEVSILSRLSNENSEEFNFVRAFE 188
                                   44444667789999999************************9987543...45667789***********98888888888 PP

  nmo-PA(nemo)_FBpp0076471-aln 106 kldffqeiyvitellqsdlhkiivspq..klsadhikvflyqilrGlkylhsarilhrdikPgnllv.n...sncvlkicd 180
                                    +++  +  ++ e+l+ +l + ++ ++   l  + i+ +l+q+l  l  l s +++h d+kP n+++ +   +   +k++d
                      F20B6.8a 189 CFNHKSHTCLVFEMLEQNLYDFLKQNKfmPLPLNAIRPILFQVLTALLKLKSLGLIHADLKPENIMLvDpqqQPYRVKVID 269
                                   8999999****************98753367899******************************8651421134679**** PP

  nmo-PA(nemo)_FBpp0076471-aln 181 fGlarveepdkskemtq.evvtqyyraPeillgakhytaavdvwsvGcifgelltrrilfqaqdpvqqlelitellGtPal 260
                                   fG a       sk +t+ ++ ++yyraPei+lg   +++++d+ws+Gc+++el+ +  l+++ ++ +q+ +i++  G P  
                      F20B6.8a 270 FGSASHR----SKAVTNtYLQSRYYRAPEIILGLP-FNESIDMWSLGCVIAELFLGWPLYPGSSEYDQIRFIIQTQGLPPT 345
                                   **99654....56666526789***********85.899****************************************99 PP

  nmo-PA(nemo)_FBpp0076471-aln 261 edmkkace 268
                                     ++ a++
                      F20B6.8a 346 SMLESASK 353
                                   88887775 PP

  == domain 2    score: 6.2 bits;  conditional E-value: 0.15
  nmo-PA(nemo)_FBpp0076471-aln 296 heavhllaqmlvfdpdkrisvvdalahpyld 326
                                   +e v++l++mlv++pd ri+  + l  +++ 
                      F20B6.8a 429 QEFVDVLKKMLVLNPDFRITPAEGLESKFVT 459
                                   6889****************99999877765 PP

>> Y38F1A.10b  CE35656	WBGene00003144	locus:max-2	status:Partially_confirmed	UniProt:Q9XWL8	protein_id:CAA21637.2
   #    score  bias  c-Evalue  i-Evalue hmmfrom  hmm to    alifrom  ali to    envfrom  env to     acc
 ---   ------ ----- --------- --------- ------- -------    ------- -------    ------- -------    ----
   1 !   86.6   0.0   5.6e-26   2.2e-24      30     251 ..     150     362 ..     128     379 .. 0.86
   2 ?    8.8   0.0     0.024      0.92     297     327 ..     379     409 ..     357     414 .. 0.87

  Alignments for each domain:
  == domain 1    score: 86.6 bits;  conditional E-value: 5.6e-26
  nmo-PA(nemo)_FBpp0076471-aln  30 aavkekvqpdrpiGyGafGvvwavtdprdgrrvalkklpnvfqslvsskrvfrelkmlcffkhenvlsaldilqppkldff 110
                                   ++   k+++++ iG Ga G v+ +  +  +  va+k+++  f++  +      e+k++++++h n+++ ++      l + 
                    Y38F1A.10b 150 SNPLGKYEMKKQIGVGASGTVFVANVAGSTDVVAVKRMA--FKTQPKKEMLLTEIKVMKQYRHPNLVNYIES----YLVDA 224
                                   44556899*****************************97..7888889999***************998875....57778 PP

  nmo-PA(nemo)_FBpp0076471-aln 111 qeiyvitellq.sdlhkiivspqklsadhikvflyqilrGlkylhsarilhrdikPgnllvnsncvlkicdfGlarveepd 190
                                    +++v+ + l+  +l +++v   +l +  i  +l   l+ l +lh   i+hrdik  n+l+  n ++k+ d+G+    +p 
                    Y38F1A.10b 225 DDLWVVMDYLEgGNLTDVVVK-TELDEGQIAAVLQECLKALHFLHRHSIVHRDIKSDNVLLGMNGEVKLTDMGFCAQIQPG 304
                                   899999988762688888887.99**************************************************9999994 PP

  nmo-PA(nemo)_FBpp0076471-aln 191 kskemtqevvtqyyraPeillgakhytaavdvwsvGcifgelltrrilfqaqdpvqqleli 251
                                   + k+    v t y+ +Peil + k y+  vd+ws+G +  e++ +   +  + p++ + li
                    Y38F1A.10b 305 S-KRD-TVVGTPYWMSPEIL-NKKQYNYKVDIWSLGIMALEMIDGEPPYLRETPLKAIYLI 362
                                   4.443.4699********96.899************9999999887666666666666666 PP

  == domain 2    score: 8.8 bits;  conditional E-value: 0.024
  nmo-PA(nemo)_FBpp0076471-aln 297 eavhllaqmlvfdpdkrisvvdalahpylde 327
                                   e  ++l + lv+dpd+r   ++ lahp+l++
                    Y38F1A.10b 379 EFNNFLDKCLVVDPDQRADTTELLAHPFLKK 409
                                   55578999********************986 PP

>> F20B6.8b  CE30961	WBGene00001994	locus:hpk-1	status:Partially_confirmed	UniProt:Q8MQ70	protein_id:CCD69762.1
   #    score  bias  c-Evalue  i-Evalue hmmfrom  hmm to    alifrom  ali to    envfrom  env to     acc
 ---   ------ ----- --------- --------- ------- -------    ------- -------    ------- -------    ----
   1 !   88.5   0.0   1.5e-26   5.8e-25      25     268 ..     136     378 ..     110     401 .. 0.84
   2 ?    6.1   0.0      0.15       5.9     296     326 ..     454     484 ..     444     493 .. 0.86

  Alignments for each domain:
  == domain 1    score: 88.5 bits;  conditional E-value: 1.5e-26
  nmo-PA(nemo)_FBpp0076471-aln  25 aaaeaaavkekvqpdrpiGyGafGvvwavtdprdgrrvalkklpnvfqslvsskrvfrelkmlcffkhenvlsaldilqpp 105
                                   ++   +   ++++  + +G G+fG+v+ +     +  va+k l +       +++   e+ +l  +  en      +   +
                      F20B6.8b 136 NEVLCSPYGNQYEVLEFLGKGTFGQVVKAWKKGTSEIVAIKILKKHPS---YARQGQIEVSILSRLSNENSEEFNFVRAFE 213
                                   44444667789999999************************9987543...45667789***********98888888888 PP

  nmo-PA(nemo)_FBpp0076471-aln 106 kldffqeiyvitellqsdlhkiivspq..klsadhikvflyqilrGlkylhsarilhrdikPgnllv.n...sncvlkicd 180
                                    +++  +  ++ e+l+ +l + ++ ++   l  + i+ +l+q+l  l  l s +++h d+kP n+++ +   +   +k++d
                      F20B6.8b 214 CFNHKSHTCLVFEMLEQNLYDFLKQNKfmPLPLNAIRPILFQVLTALLKLKSLGLIHADLKPENIMLvDpqqQPYRVKVID 294
                                   8999999****************98753367899******************************8651421134679**** PP

  nmo-PA(nemo)_FBpp0076471-aln 181 fGlarveepdkskemtq.evvtqyyraPeillgakhytaavdvwsvGcifgelltrrilfqaqdpvqqlelitellGtPal 260
                                   fG a       sk +t+ ++ ++yyraPei+lg   +++++d+ws+Gc+++el+ +  l+++ ++ +q+ +i++  G P  
                      F20B6.8b 295 FGSASHR----SKAVTNtYLQSRYYRAPEIILGLP-FNESIDMWSLGCVIAELFLGWPLYPGSSEYDQIRFIIQTQGLPPT 370
                                   **99654....56666526789***********85.899****************************************99 PP

  nmo-PA(nemo)_FBpp0076471-aln 261 edmkkace 268
                                     ++ a++
                      F20B6.8b 371 SMLESASK 378
                                   88887775 PP

  == domain 2    score: 6.1 bits;  conditional E-value: 0.15
  nmo-PA(nemo)_FBpp0076471-aln 296 heavhllaqmlvfdpdkrisvvdalahpyld 326
                                   +e v++l++mlv++pd ri+  + l  +++ 
                      F20B6.8b 454 QEFVDVLKKMLVLNPDFRITPAEGLESKFVT 484
                                   6889****************99999877765 PP

>> Y60A3A.12  CE27297	WBGene00000499	locus:chk-2	status:Confirmed	UniProt:Q9U1Y5	protein_id:CAB60407.2
   #    score  bias  c-Evalue  i-Evalue hmmfrom  hmm to    alifrom  ali to    envfrom  env to     acc
 ---   ------ ----- --------- --------- ------- -------    ------- -------    ------- -------    ----
   1 !   94.4   0.0   2.4e-28   9.2e-27      26     229 ..     159     368 ..     131     374 .. 0.80

  Alignments for each domain:
  == domain 1    score: 94.4 bits;  conditional E-value: 2.4e-28
  nmo-PA(nemo)_FBpp0076471-aln  26 aaeaaavkekvq.pdrpiGyGafGvvwavtdprdgrrvalkklpnvfqs.....lvsskrvfrelkmlcffkhenvlsald 100
                                    +++ +  +k++ + + +G G fG+v       d   va+k+l   f +     + +++ +  e+ +++ + h n++++ d
                     Y60A3A.12 159 DHHPEELTKKYHvTSHSLGKGGFGKVLLGYKKSDRSVVAIKQLNTQFSTrcsraIAKTRDIRNEVEVMKKLSHPNIVAIYD 239
                                   344444444444156789***************************9976222213334456669***************** PP

  nmo-PA(nemo)_FBpp0076471-aln 101 ilqppkldffqeiyvitellqsdlhkiivspqklsadhikvflyqilrGlkylhsarilhrdikPgnllvn...sncvlki 178
                                    ++  k  ++   yv    + s + +       l +   k f +q++  + ylhs +i hrdikP n+l     + c+lk+
                     Y60A3A.12 240 WITVAKYSYMVIEYVGGGEFFSKVVDSKYNRMGLGESLGKYFAFQLIDAILYLHSVGICHRDIKPENILCSdkaERCILKL 320
                                   ***99998777777766555555555555566799999*******************************9622267***** PP

  nmo-PA(nemo)_FBpp0076471-aln 179 cdfGlarveepdkskemtqevvtqyyraPeillga.khytaavdvwsvGcif 229
                                    dfG+a+        +m     t  y aPei+ +    yt  vd+ws+Gc++
                     Y60A3A.12 321 TDFGMAKNSVN----RMKTRCGTPSYNAPEIVANEgVEYTPKVDIWSLGCVL 368
                                   ******97655....9999*************986369************97 PP

>> K11E8.1k  CE28060	WBGene00006779	locus:unc-43	Ca2+\/calmodulin-dependent protein kinase	status:Confirmed	UniProt:O623
   #    score  bias  c-Evalue  i-Evalue hmmfrom  hmm to    alifrom  ali to    envfrom  env to     acc
 ---   ------ ----- --------- --------- ------- -------    ------- -------    ------- -------    ----
   1 !   80.5   0.0   3.9e-24   1.5e-22      29     234 ..       5     206 ..       1     224 [. 0.89
   2 !   14.5   0.0   0.00043     0.017     293     332 ..     237     275 ..     216     291 .. 0.88

  Alignments for each domain:
  == domain 1    score: 80.5 bits;  conditional E-value: 3.9e-24
  nmo-PA(nemo)_FBpp0076471-aln  29 aaavkekvqpdrpiGyGafGvvwavtdprdgrrvalkklpnvfqslvsskrvfrelkmlcffkhenvlsaldilqppkldf 109
                                   +++  ++++ ++ +G Gaf vv   +    g   a k +     s+ + ++  re ++   ++h n++ + d +q + ++ 
                      K11E8.1k   5 STKFSDNYDVKEELGKGAFSVVRRCVHKTTGLEFAAKIINTKKLSARDFQKLEREARICRKLQHPNIVRLHDSIQEESFH- 84 
                                   56778999999***************************************************************998764. PP

  nmo-PA(nemo)_FBpp0076471-aln 110 fqeiyvitell.qsdlhkiivspqklsadhikvflyqilrGlkylhsarilhrdikPgnllvnsnc...vlkicdfGlarv 186
                                       y++ +l+ + +l + iv+    s+      + qil  + y hs +i+hrd+kP nll+ s+     +k+ dfGla  
                      K11E8.1k  85 ----YLVFDLVtGGELFEDIVAREFYSEADASHCIQQILESIAYCHSNGIVHRDLKPENLLLASKAkgaAVKLADFGLAI- 160
                                   ....78888872579*9999**9***************************************987522279*******96. PP

  nmo-PA(nemo)_FBpp0076471-aln 187 eepdkskemtqevvtqyyraPeillgakhytaavdvwsvGcifgellt 234
                                    e ++s    +   t  y +Pe+l     y++ vd+w+ G i+  ll 
                      K11E8.1k 161 -EVNDSEAWHGFAGTPGYLSPEVL-KKDPYSKPVDIWACGVILYILLV 206
                                   .4455677789999********97.5789*************988876 PP

  == domain 2    score: 14.5 bits;  conditional E-value: 0.00043
  nmo-PA(nemo)_FBpp0076471-aln 293 qatheavhllaqmlvfdpdkrisvvdalahpyldegrlry 332
                                   ++t+ea  l+  ml ++p kri++ +al  p++   r r 
                      K11E8.1k 237 TVTPEAKSLIDSMLTVNPKKRITADQALKVPWIC-NRERV 275
                                   5799*************************99997.55555 PP

>> K11E8.1l  CE28061	WBGene00006779	locus:unc-43	Ca2+\/calmodulin-dependent protein kinase	status:Confirmed	UniProt:O623
   #    score  bias  c-Evalue  i-Evalue hmmfrom  hmm to    alifrom  ali to    envfrom  env to     acc
 ---   ------ ----- --------- --------- ------- -------    ------- -------    ------- -------    ----
   1 !   80.5   0.0   3.9e-24   1.5e-22      29     234 ..       5     206 ..       1     224 [. 0.89
   2 !   14.5   0.0   0.00043     0.017     293     332 ..     237     275 ..     216     291 .. 0.88

  Alignments for each domain:
  == domain 1    score: 80.5 bits;  conditional E-value: 3.9e-24
  nmo-PA(nemo)_FBpp0076471-aln  29 aaavkekvqpdrpiGyGafGvvwavtdprdgrrvalkklpnvfqslvsskrvfrelkmlcffkhenvlsaldilqppkldf 109
                                   +++  ++++ ++ +G Gaf vv   +    g   a k +     s+ + ++  re ++   ++h n++ + d +q + ++ 
                      K11E8.1l   5 STKFSDNYDVKEELGKGAFSVVRRCVHKTTGLEFAAKIINTKKLSARDFQKLEREARICRKLQHPNIVRLHDSIQEESFH- 84 
                                   56778999999***************************************************************998764. PP

  nmo-PA(nemo)_FBpp0076471-aln 110 fqeiyvitell.qsdlhkiivspqklsadhikvflyqilrGlkylhsarilhrdikPgnllvnsnc...vlkicdfGlarv 186
                                       y++ +l+ + +l + iv+    s+      + qil  + y hs +i+hrd+kP nll+ s+     +k+ dfGla  
                      K11E8.1l  85 ----YLVFDLVtGGELFEDIVAREFYSEADASHCIQQILESIAYCHSNGIVHRDLKPENLLLASKAkgaAVKLADFGLAI- 160
                                   ....78888872579*9999**9***************************************987522279*******96. PP

  nmo-PA(nemo)_FBpp0076471-aln 187 eepdkskemtqevvtqyyraPeillgakhytaavdvwsvGcifgellt 234
                                    e ++s    +   t  y +Pe+l     y++ vd+w+ G i+  ll 
                      K11E8.1l 161 -EVNDSEAWHGFAGTPGYLSPEVL-KKDPYSKPVDIWACGVILYILLV 206
                                   .4455677789999********97.5789*************988876 PP

  == domain 2    score: 14.5 bits;  conditional E-value: 0.00043
  nmo-PA(nemo)_FBpp0076471-aln 293 qatheavhllaqmlvfdpdkrisvvdalahpyldegrlry 332
                                   ++t+ea  l+  ml ++p kri++ +al  p++   r r 
                      K11E8.1l 237 TVTPEAKSLIDSMLTVNPKKRITADQALKVPWIC-NRERV 275
                                   5799*************************99997.55555 PP

>> F52B5.2  CE24993	WBGene00009921	serine\/threonine kinase (2 domains)	status:Confirmed	UniProt:Q20643	protein_id:CAA99
   #    score  bias  c-Evalue  i-Evalue hmmfrom  hmm to    alifrom  ali to    envfrom  env to     acc
 ---   ------ ----- --------- --------- ------- -------    ------- -------    ------- -------    ----
   1 !   96.2   0.0   6.8e-29   2.7e-27     115     326 ..      90     293 ..      56     297 .. 0.87

  Alignments for each domain:
  == domain 1    score: 96.2 bits;  conditional E-value: 6.8e-29
  nmo-PA(nemo)_FBpp0076471-aln 115 vitellqsdlhkiivspqklsadhikvflyqilrGlkylhsarilhrdikPgnllvnsncvlkicdfGlarveepdkskem 195
                                   ++ +  ++dl  i+   q+l +  i+ ++  ++ Gl+++h    +hrdikP nll++ + +  i dfG +    +dk    
                       F52B5.2  90 MVFKRYETDLFGILGDRQRLQPSTIQKYMKGLMEGLQFIHRMDYIHRDIKPENLLIDGETI-CIADFGETVLSTSDKV--- 166
                                   56667789************************************************99975.7*****9888877654... PP

  nmo-PA(nemo)_FBpp0076471-aln 196 tqevvtqyyraPeillgakhytaavdvwsvGcifgelltrrilfqaqdpvqqlelitellGtPaledmkkacegarshmlr 276
                                     +  t  y + e +lg+k  t+++d+w+  c++g ++++  lf  ++++q ++ i  llG  + e      e  +  +++
                       F52B5.2 167 -VKPGTLPYLTIEHILGYKENTKSMDIWAAACVLGAMFQGSHLFSQNSNLQTIHAIRLLLGNHTKETWP---EMDKLPLMQ 243
                                   .34567889999****************************************************99765...566788889 PP

  nmo-PA(nemo)_FBpp0076471-aln 277 rapkppslsalytlssqatheavhllaqmlvfdpdkrisvvdalahpyld 326
                                   +   pp  ++ ++  +++t+ea +l++qm+ +dp kr+ + + l h+y++
                       F52B5.2 244 SIELPPVGEKTFSKIENITKEAADLMEQMMKYDPTKRLMASQVLNHEYFK 293
                                   9888999999999999********************************86 PP

>> T08D2.7  CE28251	WBGene00011612	Forkhead-associated (FHA) domain \; Eukaryotic protein kinase domain	status:Partially
   #    score  bias  c-Evalue  i-Evalue hmmfrom  hmm to    alifrom  ali to    envfrom  env to     acc
 ---   ------ ----- --------- --------- ------- -------    ------- -------    ------- -------    ----
   1 !   95.6   0.1     1e-28     4e-27      26     229 ..     158     367 ..     130     373 .. 0.84

  Alignments for each domain:
  == domain 1    score: 95.6 bits;  conditional E-value: 1e-28
  nmo-PA(nemo)_FBpp0076471-aln  26 aaeaaavkekvqp.drpiGyGafGvvwavtdprdgrrvalkklpnvfqs.....lvsskrvfrelkmlcffkhenvlsald 100
                                   ++++ +  +k++   + +G G fG+v       d   va+k+l   f +     + +++ +  e+ +++ + h n++++ d
                       T08D2.7 158 NHHPEELTNKYHVtSHLLGKGGFGKVLLGYKKSDRSVVAIKQLNTQFSTrcsraIAKTRDIQNEVEVMKKLSHPNIVAIYD 238
                                   444555555555414568**************************9997521121445667899****************** PP

  nmo-PA(nemo)_FBpp0076471-aln 101 ilqppkldffqeiyvitellqsdlhkiivspqklsadhikvflyqilrGlkylhsarilhrdikPgnllvn...sncvlki 178
                                    ++  k  ++   yv    + s l +    +  l +   k f +q++  + ylhs +i hrdikP n+l     + c+lk+
                       T08D2.7 239 CITVAKYSYMVIEYVGGGEFFSKLVDSKYNQMGLGESLGKYFAFQLIDAVLYLHSVGICHRDIKPENILCSnkaERCILKL 319
                                   *******9999999998888888888888888999*********************************98523357***** PP

  nmo-PA(nemo)_FBpp0076471-aln 179 cdfGlarveepdkskemtqevvtqyyraPeillga.khytaavdvwsvGcif 229
                                    dfG+a+        +m  +  t  y aPei+ +    yt  vd+ws+Gc++
                       T08D2.7 320 TDFGMAKNSVN----RMKTHCGTPSYCAPEIVANQgVEYTPKVDIWSLGCVL 367
                                   ******97665....99999************987368************97 PP

>> T17E9.1b  CE32936	WBGene00002201	locus:kin-18	status:Confirmed	UniProt:P46549	protein_id:CCD63181.1
   #    score  bias  c-Evalue  i-Evalue hmmfrom  hmm to    alifrom  ali to    envfrom  env to     acc
 ---   ------ ----- --------- --------- ------- -------    ------- -------    ------- -------    ----
   1 !   92.8   0.0   7.6e-28     3e-26      32     237 ..      26     225 ..       7     242 .. 0.83
   2 ?    1.0   0.0       5.5   2.1e+02     297     329 ..     261     293 ..     233     297 .. 0.85

  Alignments for each domain:
  == domain 1    score: 92.8 bits;  conditional E-value: 7.6e-28
  nmo-PA(nemo)_FBpp0076471-aln  32 vkekvqpdrpiGyGafGvvwavtdprdgrrvalkklpnvfqslvss.krvfrelkmlcffkhenvlsaldilqppkldffq 111
                                    ++++q  r iG+G+fG v+ + d ++ + va+kk+    + +v+    + +e+  l  + h  ++     +  +    + 
                      T17E9.1b  26 PEQRYQDLREIGHGSFGAVYFAYDKKNEQTVAIKKMNFSGKQAVEKwNDILKEVSFLNTVVHPHIVDYKACFLKDTTCWLV 106
                                   4789********************************998887776527899*************99988887766655555 PP

  nmo-PA(nemo)_FBpp0076471-aln 112 eiyvitellqsdlhkiivspqklsadhikvflyqilrGlkylhsarilhrdikPgnllvnsncvlkicdfGlarveepdks 192
                                     y i     +d+ ++++    + +  i  +  q l  l+ylhs + +hrdik gn+l+ ++ ++k+ dfG a   +p + 
                      T17E9.1b 107 MEYCIGS--AADIVDVLRK--GMREVEIAAICSQTLDALRYLHSLKRIHRDIKAGNILLSDHAIVKLADFGSASLVDPAQ- 182
                                   5555554..4566665554..889999***************************************************43. PP

  nmo-PA(nemo)_FBpp0076471-aln 193 kemtqevvtqyyraPeil..lgakhytaavdvwsvGcifgelltrri 237
                                         + t ++ aPe++  ++  hyt+  d+ws+G    el +rr 
                      T17E9.1b 183 ----TFIGTPFFMAPEVIlaMDEGHYTDRADIWSLGITCIELAERRP 225
                                   ....4689********98334567*******************9995 PP

  == domain 2    score: 1.0 bits;  conditional E-value: 5.5
  nmo-PA(nemo)_FBpp0076471-aln 297 eavhllaqmlvfdpdkrisvvdalahpyldegr 329
                                   e v+++ + l   ++ r+s+++ + hp+++  r
                      T17E9.1b 261 EFVQFIDKCLRKPAEERMSAEECFRHPFIQRSR 293
                                   6789999999999****************9665 PP

>> K11E8.1i  CE28059	WBGene00006779	locus:unc-43	calcium\/calmodulin dependent protein kinase	status:Confirmed	UniProt:O
   #    score  bias  c-Evalue  i-Evalue hmmfrom  hmm to    alifrom  ali to    envfrom  env to     acc
 ---   ------ ----- --------- --------- ------- -------    ------- -------    ------- -------    ----
   1 !   79.7   0.0   6.8e-24   2.6e-22      29     234 ..       5     206 ..       1     217 [. 0.89
   2 !   14.1   0.0   0.00059     0.023     293     332 ..     237     275 ..     217     287 .. 0.88

  Alignments for each domain:
  == domain 1    score: 79.7 bits;  conditional E-value: 6.8e-24
  nmo-PA(nemo)_FBpp0076471-aln  29 aaavkekvqpdrpiGyGafGvvwavtdprdgrrvalkklpnvfqslvsskrvfrelkmlcffkhenvlsaldilqppkldf 109
                                   +++  ++++ ++ +G Gaf vv   +    g   a k +     s+ + ++  re ++   ++h n++ + d +q + ++ 
                      K11E8.1i   5 STKFSDNYDVKEELGKGAFSVVRRCVHKTTGLEFAAKIINTKKLSARDFQKLEREARICRKLQHPNIVRLHDSIQEESFH- 84 
                                   56778999999***************************************************************998764. PP

  nmo-PA(nemo)_FBpp0076471-aln 110 fqeiyvitell.qsdlhkiivspqklsadhikvflyqilrGlkylhsarilhrdikPgnllvnsnc...vlkicdfGlarv 186
                                       y++ +l+ + +l + iv+    s+      + qil  + y hs +i+hrd+kP nll+ s+     +k+ dfGla  
                      K11E8.1i  85 ----YLVFDLVtGGELFEDIVAREFYSEADASHCIQQILESIAYCHSNGIVHRDLKPENLLLASKAkgaAVKLADFGLAI- 160
                                   ....78888872579*9999**9***************************************987522279*******96. PP

  nmo-PA(nemo)_FBpp0076471-aln 187 eepdkskemtqevvtqyyraPeillgakhytaavdvwsvGcifgellt 234
                                    e ++s    +   t  y +Pe+l     y++ vd+w+ G i+  ll 
                      K11E8.1i 161 -EVNDSEAWHGFAGTPGYLSPEVL-KKDPYSKPVDIWACGVILYILLV 206
                                   .4455677789999********97.5789*************988875 PP

  == domain 2    score: 14.1 bits;  conditional E-value: 0.00059
  nmo-PA(nemo)_FBpp0076471-aln 293 qatheavhllaqmlvfdpdkrisvvdalahpyldegrlry 332
                                   ++t+ea  l+  ml ++p kri++ +al  p++   r r 
                      K11E8.1i 237 TVTPEAKSLIDSMLTVNPKKRITADQALKVPWIC-NRERV 275
                                   5799*************************99997.55555 PP

>> H39E23.1e  CE44733	WBGene00003916	locus:par-1	status:Partially_confirmed	UniProt:D5MCT2	protein_id:CBL43447.1
   #    score  bias  c-Evalue  i-Evalue hmmfrom  hmm to    alifrom  ali to    envfrom  env to     acc
 ---   ------ ----- --------- --------- ------- -------    ------- -------    ------- -------    ----
   1 !   94.2   0.0   2.7e-28   1.1e-26      22     243 ..      92     307 ..      73     316 .. 0.88

  Alignments for each domain:
  == domain 1    score: 94.2 bits;  conditional E-value: 2.7e-28
  nmo-PA(nemo)_FBpp0076471-aln  22 aelaaaeaaavkekvqpdrpiGyGafGvvwavtdprdgrrvalkklpnvfqslvsskrvfrelkmlcffkhenvlsaldil 102
                                    +++ +++  +  k++  + iG G f +v  +     g+ va+k + ++     s ++ fre+k++++++h n++ + +++
                     H39E23.1e  92 SAARRNDQDVHVGKYKLLKTIGKGNFAKVKLAKHVITGHEVAIKIIDKTALNPSSLQKLFREVKIMKQLDHPNIVKLYQVM 172
                                   233333444577899**************************************************************9998 PP

  nmo-PA(nemo)_FBpp0076471-aln 103 qppkldffqeiyvitell.qsdlhkiivspqklsadhikvflyqilrGlkylhsarilhrdikPgnllvnsncvlkicdfG 182
                                   + +     q +y++ e   + ++ + +v++ ++ +   +  + qi+  ++ylhs +i+hrd+k  nll++++  +ki dfG
                     H39E23.1e 173 ETE-----QTLYLVLEYAsGGEVFDYLVAHGRMKEKEARAKFRQIVSAVQYLHSKNIIHRDLKAENLLLDQDMNIKIADFG 248
                                   765.....899***998625799********************************************************** PP

  nmo-PA(nemo)_FBpp0076471-aln 183 larveepdkskemtqevvtqyyraPeillgakhytaavdvwsvGcifgelltrrilfqaqd 243
                                   ++ +      +++     +  y aPe++ g k+    vdvws+G i+  l+++ + f++q+
                     H39E23.1e 249 FSNTFSL--GNKLDTFCGSPPYAAPELFSGKKYDGPEVDVWSLGVILYTLVSGSLPFDGQN 307
                                   *988776..566777888999***********999**********************9997 PP

>> Y38F1A.10a  CE40478	WBGene00003144	locus:max-2	Eukaryotic protein kinase domain	status:Confirmed	UniProt:Q19KC5	prote
   #    score  bias  c-Evalue  i-Evalue hmmfrom  hmm to    alifrom  ali to    envfrom  env to     acc
 ---   ------ ----- --------- --------- ------- -------    ------- -------    ------- -------    ----
   1 !   85.5   0.0   1.3e-25   4.9e-24      30     251 ..     322     534 ..     300     551 .. 0.86
   2 ?    8.2   0.0     0.036       1.4     297     327 ..     551     581 ..     529     586 .. 0.87

  Alignments for each domain:
  == domain 1    score: 85.5 bits;  conditional E-value: 1.3e-25
  nmo-PA(nemo)_FBpp0076471-aln  30 aavkekvqpdrpiGyGafGvvwavtdprdgrrvalkklpnvfqslvsskrvfrelkmlcffkhenvlsaldilqppkldff 110
                                   ++   k+++++ iG Ga G v+ +  +  +  va+k+++  f++  +      e+k++++++h n+++ ++      l + 
                    Y38F1A.10a 322 SNPLGKYEMKKQIGVGASGTVFVANVAGSTDVVAVKRMA--FKTQPKKEMLLTEIKVMKQYRHPNLVNYIES----YLVDA 396
                                   44556899*****************************97..7888889999***************998875....57778 PP

  nmo-PA(nemo)_FBpp0076471-aln 111 qeiyvitellq.sdlhkiivspqklsadhikvflyqilrGlkylhsarilhrdikPgnllvnsncvlkicdfGlarveepd 190
                                    +++v+ + l+  +l +++v   +l +  i  +l   l+ l +lh   i+hrdik  n+l+  n ++k+ d+G+    +p 
                    Y38F1A.10a 397 DDLWVVMDYLEgGNLTDVVVK-TELDEGQIAAVLQECLKALHFLHRHSIVHRDIKSDNVLLGMNGEVKLTDMGFCAQIQPG 476
                                   899999988762688888887.99**************************************************9999994 PP

  nmo-PA(nemo)_FBpp0076471-aln 191 kskemtqevvtqyyraPeillgakhytaavdvwsvGcifgelltrrilfqaqdpvqqleli 251
                                   + k+    v t y+ +Peil + k y+  vd+ws+G +  e++ +   +  + p++ + li
                    Y38F1A.10a 477 S-KRD-TVVGTPYWMSPEIL-NKKQYNYKVDIWSLGIMALEMIDGEPPYLRETPLKAIYLI 534
                                   4.443.4699********96.899************9999999887666666666666666 PP

  == domain 2    score: 8.2 bits;  conditional E-value: 0.036
  nmo-PA(nemo)_FBpp0076471-aln 297 eavhllaqmlvfdpdkrisvvdalahpylde 327
                                   e  ++l + lv+dpd+r   ++ lahp+l++
                    Y38F1A.10a 551 EFNNFLDKCLVVDPDQRADTTELLAHPFLKK 581
                                   55578999********************986 PP

>> H39E23.1f  CE45159	WBGene00003916	locus:par-1	status:Partially_confirmed	UniProt:D9N143	protein_id:CBO24859.1
   #    score  bias  c-Evalue  i-Evalue hmmfrom  hmm to    alifrom  ali to    envfrom  env to     acc
 ---   ------ ----- --------- --------- ------- -------    ------- -------    ------- -------    ----
   1 !   94.0   0.0   3.2e-28   1.2e-26      21     243 ..      66     282 ..      47     290 .. 0.88

  Alignments for each domain:
  == domain 1    score: 94.0 bits;  conditional E-value: 3.2e-28
  nmo-PA(nemo)_FBpp0076471-aln  21 kaelaaaeaaavkekvqpdrpiGyGafGvvwavtdprdgrrvalkklpnvfqslvsskrvfrelkmlcffkhenvlsaldi 101
                                   + +++ +++  +  k++  + iG G f +v  +     g+ va+k + ++     s ++ fre+k++++++h n++ + ++
                     H39E23.1f  66 RSAARRNDQDVHVGKYKLLKTIGKGNFAKVKLAKHVITGHEVAIKIIDKTALNPSSLQKLFREVKIMKQLDHPNIVKLYQV 146
                                   2233333445577899**************************************************************999 PP

  nmo-PA(nemo)_FBpp0076471-aln 102 lqppkldffqeiyvitell.qsdlhkiivspqklsadhikvflyqilrGlkylhsarilhrdikPgnllvnsncvlkicdf 181
                                   ++ +     q +y++ e   + ++ + +v++ ++ +   +  + qi+  ++ylhs +i+hrd+k  nll++++  +ki df
                     H39E23.1f 147 METE-----QTLYLVLEYAsGGEVFDYLVAHGRMKEKEARAKFRQIVSAVQYLHSKNIIHRDLKAENLLLDQDMNIKIADF 222
                                   8765.....899***998625799********************************************************* PP

  nmo-PA(nemo)_FBpp0076471-aln 182 GlarveepdkskemtqevvtqyyraPeillgakhytaavdvwsvGcifgelltrrilfqaqd 243
                                   G++ +      +++     +  y aPe++ g k+    vdvws+G i+  l+++ + f++q+
                     H39E23.1f 223 GFSNTFSL--GNKLDTFCGSPPYAAPELFSGKKYDGPEVDVWSLGVILYTLVSGSLPFDGQN 282
                                   **988776..566777888999***********999**********************9997 PP

>> H39E23.1b  CE27768	WBGene00003916	locus:par-1	status:Partially_confirmed	UniProt:Q9TW45	protein_id:CAB54262.2
   #    score  bias  c-Evalue  i-Evalue hmmfrom  hmm to    alifrom  ali to    envfrom  env to     acc
 ---   ------ ----- --------- --------- ------- -------    ------- -------    ------- -------    ----
   1 !   94.0   0.0   3.1e-28   1.2e-26      21     243 ..     107     323 ..      88     331 .. 0.88

  Alignments for each domain:
  == domain 1    score: 94.0 bits;  conditional E-value: 3.1e-28
  nmo-PA(nemo)_FBpp0076471-aln  21 kaelaaaeaaavkekvqpdrpiGyGafGvvwavtdprdgrrvalkklpnvfqslvsskrvfrelkmlcffkhenvlsaldi 101
                                   + +++ +++  +  k++  + iG G f +v  +     g+ va+k + ++     s ++ fre+k++++++h n++ + ++
                     H39E23.1b 107 RSAARRNDQDVHVGKYKLLKTIGKGNFAKVKLAKHVITGHEVAIKIIDKTALNPSSLQKLFREVKIMKQLDHPNIVKLYQV 187
                                   2233333445577899**************************************************************999 PP

  nmo-PA(nemo)_FBpp0076471-aln 102 lqppkldffqeiyvitell.qsdlhkiivspqklsadhikvflyqilrGlkylhsarilhrdikPgnllvnsncvlkicdf 181
                                   ++ +     q +y++ e   + ++ + +v++ ++ +   +  + qi+  ++ylhs +i+hrd+k  nll++++  +ki df
                     H39E23.1b 188 METE-----QTLYLVLEYAsGGEVFDYLVAHGRMKEKEARAKFRQIVSAVQYLHSKNIIHRDLKAENLLLDQDMNIKIADF 263
                                   8765.....899***998625799********************************************************* PP

  nmo-PA(nemo)_FBpp0076471-aln 182 GlarveepdkskemtqevvtqyyraPeillgakhytaavdvwsvGcifgelltrrilfqaqd 243
                                   G++ +      +++     +  y aPe++ g k+    vdvws+G i+  l+++ + f++q+
                     H39E23.1b 264 GFSNTFSL--GNKLDTFCGSPPYAAPELFSGKKYDGPEVDVWSLGVILYTLVSGSLPFDGQN 323
                                   **988776..566777888999***********999**********************9997 PP

>> Y111B2A.1  CE34107	WBGene00013727	status:Confirmed	UniProt:Q9BHM0	protein_id:CAC35832.2
   #    score  bias  c-Evalue  i-Evalue hmmfrom  hmm to    alifrom  ali to    envfrom  env to     acc
 ---   ------ ----- --------- --------- ------- -------    ------- -------    ------- -------    ----
   1 !   90.2   0.0   4.4e-27   1.7e-25      34     318 ..      48     377 ..      22     384 .. 0.71

  Alignments for each domain:
  == domain 1    score: 90.2 bits;  conditional E-value: 4.4e-27
  nmo-PA(nemo)_FBpp0076471-aln  34 ekvqpdrpiGyGafGvvwavtdprdgrrvalkklpnvfqslvsskrvfre...lkmlcffkhenvlsaldilqppk.ldff 110
                                   +++++ + +G G fG v+ v d+++ ++ alk +    ++   +    re   +k +   +h n++ ++   +     + +
                     Y111B2A.1  48 TDLENVSVLGEGVFGTVFEVADAEKKKKFALKLFKA-GHTQFGCEDWVREseiMKSVAAAHHPNLIKLVKSGKMASvPEGY 127
                                   566777889**********************86554.45555666666771224445566788999888877666635789 PP

  nmo-PA(nemo)_FBpp0076471-aln 111 qeiyvitellqsdlhkiivspqk.lsadh.......ikvflyqilrGlkylhsarilhrdikPgnllvnsnc......vlk 177
                                    +i ++ el +  l  ++ s +  + +         i+ +  qil  +k l    i+h d+kP n+   s c        k
                     Y111B2A.1 128 LRIAILMELRGKSLFSVMDSTKSeVPNKEisfpiatIREIGAQILSAMKKLEKMEIVHLDLKPENICFTSTCtftteiR-K 207
                                   99999******99*9999876531334441111111566778***************************9993333330.1 PP

  nmo-PA(nemo)_FBpp0076471-aln 178 ..............icdfGlarveepdkskemtqevvtqyyraPeillgakhytaavdvwsvGcifgelltrrilfqaqdp 244
                                                 i+dfG ar  + ++ k  ++ v tq yraPei++g    ++  dvws Gci++el t+ +lf ++d+
                     Y111B2A.1 208 dvcyispseelnvcIIDFGNARKSNQEDLK-SSEVVQTQNYRAPEIFMGLPF-STRSDVWSFGCILSELYTGELLFYGNDE 286
                                   3223233333333378******99986655.577889************975.5667*******************99886 PP

  nmo-PA(nemo)_FBpp0076471-aln 245 vq....qlelitell.GtPaledmkkacegarshml...rrapkppslsa......lytlssqatheav...hllaqmlvf 308
                                    +    q+el+  +l  +P+   m+ka+e+ ++ +    +  +k+++ s+      ly+  ++  + a+   +ll+++l+f
                     Y111B2A.1 287 HDteqlQFELMQLILqQAPSYLMMRKAAENKKKMICidgNVYMKKRAKSSfdpplpLYKQRRRNDRAAIplfELLERILIF 367
                                   43222255777776635899999999999877654322212344444433112223677777777777733367999**** PP

  nmo-PA(nemo)_FBpp0076471-aln 309 dpdkrisvvd 318
                                   dp +r++  +
                     Y111B2A.1 368 DPTRRLTFSE 377
                                   *****99765 PP

>> H39E23.1c  CE40085	WBGene00003916	locus:par-1	status:Partially_confirmed	UniProt:Q9TW45	protein_id:CAJ85756.1
   #    score  bias  c-Evalue  i-Evalue hmmfrom  hmm to    alifrom  ali to    envfrom  env to     acc
 ---   ------ ----- --------- --------- ------- -------    ------- -------    ------- -------    ----
   1 !   93.7   0.0   3.9e-28   1.5e-26      23     243 ..      27     241 ..      10     249 .. 0.88

  Alignments for each domain:
  == domain 1    score: 93.7 bits;  conditional E-value: 3.9e-28
  nmo-PA(nemo)_FBpp0076471-aln  23 elaaaeaaavkekvqpdrpiGyGafGvvwavtdprdgrrvalkklpnvfqslvsskrvfrelkmlcffkhenvlsaldilq 103
                                   +++ +++  +  k++  + iG G f +v  +     g+ va+k + ++     s ++ fre+k++++++h n++ + ++++
                     H39E23.1c  27 AARRNDQDVHVGKYKLLKTIGKGNFAKVKLAKHVITGHEVAIKIIDKTALNPSSLQKLFREVKIMKQLDHPNIVKLYQVME 107
                                   33333444577899**************************************************************99987 PP

  nmo-PA(nemo)_FBpp0076471-aln 104 ppkldffqeiyvitell.qsdlhkiivspqklsadhikvflyqilrGlkylhsarilhrdikPgnllvnsncvlkicdfGl 183
                                    +     q +y++ e   + ++ + +v++ ++ +   +  + qi+  ++ylhs +i+hrd+k  nll++++  +ki dfG+
                     H39E23.1c 108 TE-----QTLYLVLEYAsGGEVFDYLVAHGRMKEKEARAKFRQIVSAVQYLHSKNIIHRDLKAENLLLDQDMNIKIADFGF 183
                                   65.....899***998625799*********************************************************** PP

  nmo-PA(nemo)_FBpp0076471-aln 184 arveepdkskemtqevvtqyyraPeillgakhytaavdvwsvGcifgelltrrilfqaqd 243
                                   + +      +++     +  y aPe++ g k+    vdvws+G i+  l+++ + f++q+
                     H39E23.1c 184 SNTFSL--GNKLDTFCGSPPYAAPELFSGKKYDGPEVDVWSLGVILYTLVSGSLPFDGQN 241
                                   988776..566777888999***********999**********************9997 PP

>> Y38F1A.10c  CE42477	WBGene00003144	locus:max-2	status:Partially_confirmed	UniProt:B1V8J5	protein_id:CAQ35064.1
   #    score  bias  c-Evalue  i-Evalue hmmfrom  hmm to    alifrom  ali to    envfrom  env to     acc
 ---   ------ ----- --------- --------- ------- -------    ------- -------    ------- -------    ----
   1 !   85.2   0.0   1.5e-25   5.7e-24      30     251 ..     370     582 ..     348     599 .. 0.86
   2 ?    8.0   0.0      0.04       1.5     297     327 ..     599     629 ..     577     634 .. 0.87

  Alignments for each domain:
  == domain 1    score: 85.2 bits;  conditional E-value: 1.5e-25
  nmo-PA(nemo)_FBpp0076471-aln  30 aavkekvqpdrpiGyGafGvvwavtdprdgrrvalkklpnvfqslvsskrvfrelkmlcffkhenvlsaldilqppkldff 110
                                   ++   k+++++ iG Ga G v+ +  +  +  va+k+++  f++  +      e+k++++++h n+++ ++      l + 
                    Y38F1A.10c 370 SNPLGKYEMKKQIGVGASGTVFVANVAGSTDVVAVKRMA--FKTQPKKEMLLTEIKVMKQYRHPNLVNYIES----YLVDA 444
                                   44556899*****************************97..7888889999***************998875....57778 PP

  nmo-PA(nemo)_FBpp0076471-aln 111 qeiyvitellq.sdlhkiivspqklsadhikvflyqilrGlkylhsarilhrdikPgnllvnsncvlkicdfGlarveepd 190
                                    +++v+ + l+  +l +++v   +l +  i  +l   l+ l +lh   i+hrdik  n+l+  n ++k+ d+G+    +p 
                    Y38F1A.10c 445 DDLWVVMDYLEgGNLTDVVVK-TELDEGQIAAVLQECLKALHFLHRHSIVHRDIKSDNVLLGMNGEVKLTDMGFCAQIQPG 524
                                   899999988762688888887.99**************************************************9999994 PP

  nmo-PA(nemo)_FBpp0076471-aln 191 kskemtqevvtqyyraPeillgakhytaavdvwsvGcifgelltrrilfqaqdpvqqleli 251
                                   + k+    v t y+ +Peil + k y+  vd+ws+G +  e++ +   +  + p++ + li
                    Y38F1A.10c 525 S-KRD-TVVGTPYWMSPEIL-NKKQYNYKVDIWSLGIMALEMIDGEPPYLRETPLKAIYLI 582
                                   4.443.4699********96.899************9999999887666666666666666 PP

  == domain 2    score: 8.0 bits;  conditional E-value: 0.04
  nmo-PA(nemo)_FBpp0076471-aln 297 eavhllaqmlvfdpdkrisvvdalahpylde 327
                                   e  ++l + lv+dpd+r   ++ lahp+l++
                    Y38F1A.10c 599 EFNNFLDKCLVVDPDQRADTTELLAHPFLKK 629
                                   55578999********************986 PP

>> H39E23.1a  CE23838	WBGene00003916	locus:par-1	serine\/threonine kinase (KIN1\/SNF1\/Nim1 subfamily)	status:Confirmed	
   #    score  bias  c-Evalue  i-Evalue hmmfrom  hmm to    alifrom  ali to    envfrom  env to     acc
 ---   ------ ----- --------- --------- ------- -------    ------- -------    ------- -------    ----
   1 !   94.1   0.0   3.1e-28   1.2e-26      21     243 ..     155     371 ..     136     411 .. 0.88

  Alignments for each domain:
  == domain 1    score: 94.1 bits;  conditional E-value: 3.1e-28
  nmo-PA(nemo)_FBpp0076471-aln  21 kaelaaaeaaavkekvqpdrpiGyGafGvvwavtdprdgrrvalkklpnvfqslvsskrvfrelkmlcffkhenvlsaldi 101
                                   + +++ +++  +  k++  + iG G f +v  +     g+ va+k + ++     s ++ fre+k++++++h n++ + ++
                     H39E23.1a 155 RSAARRNDQDVHVGKYKLLKTIGKGNFAKVKLAKHVITGHEVAIKIIDKTALNPSSLQKLFREVKIMKQLDHPNIVKLYQV 235
                                   2233333445577899**************************************************************999 PP

  nmo-PA(nemo)_FBpp0076471-aln 102 lqppkldffqeiyvitell.qsdlhkiivspqklsadhikvflyqilrGlkylhsarilhrdikPgnllvnsncvlkicdf 181
                                   ++ +     q +y++ e   + ++ + +v++ ++ +   +  + qi+  ++ylhs +i+hrd+k  nll++++  +ki df
                     H39E23.1a 236 METE-----QTLYLVLEYAsGGEVFDYLVAHGRMKEKEARAKFRQIVSAVQYLHSKNIIHRDLKAENLLLDQDMNIKIADF 311
                                   8765.....899***998625799********************************************************* PP

  nmo-PA(nemo)_FBpp0076471-aln 182 GlarveepdkskemtqevvtqyyraPeillgakhytaavdvwsvGcifgelltrrilfqaqd 243
                                   G++ +      +++     +  y aPe++ g k+    vdvws+G i+  l+++ + f++q+
                     H39E23.1a 312 GFSNTFSL--GNKLDTFCGSPPYAAPELFSGKKYDGPEVDVWSLGVILYTLVSGSLPFDGQN 371
                                   **988776..566777888999***********999**********************9997 PP

>> H39E23.1j  CE46555	WBGene00003916	locus:par-1	status:Partially_confirmed
   #    score  bias  c-Evalue  i-Evalue hmmfrom  hmm to    alifrom  ali to    envfrom  env to     acc
 ---   ------ ----- --------- --------- ------- -------    ------- -------    ------- -------    ----
   1 !   94.0   0.0   3.1e-28   1.2e-26      21     243 ..     155     371 ..     136     411 .. 0.88

  Alignments for each domain:
  == domain 1    score: 94.0 bits;  conditional E-value: 3.1e-28
  nmo-PA(nemo)_FBpp0076471-aln  21 kaelaaaeaaavkekvqpdrpiGyGafGvvwavtdprdgrrvalkklpnvfqslvsskrvfrelkmlcffkhenvlsaldi 101
                                   + +++ +++  +  k++  + iG G f +v  +     g+ va+k + ++     s ++ fre+k++++++h n++ + ++
                     H39E23.1j 155 RSAARRNDQDVHVGKYKLLKTIGKGNFAKVKLAKHVITGHEVAIKIIDKTALNPSSLQKLFREVKIMKQLDHPNIVKLYQV 235
                                   2233333445577899**************************************************************999 PP

  nmo-PA(nemo)_FBpp0076471-aln 102 lqppkldffqeiyvitell.qsdlhkiivspqklsadhikvflyqilrGlkylhsarilhrdikPgnllvnsncvlkicdf 181
                                   ++ +     q +y++ e   + ++ + +v++ ++ +   +  + qi+  ++ylhs +i+hrd+k  nll++++  +ki df
                     H39E23.1j 236 METE-----QTLYLVLEYAsGGEVFDYLVAHGRMKEKEARAKFRQIVSAVQYLHSKNIIHRDLKAENLLLDQDMNIKIADF 311
                                   8765.....899***998625799********************************************************* PP

  nmo-PA(nemo)_FBpp0076471-aln 182 GlarveepdkskemtqevvtqyyraPeillgakhytaavdvwsvGcifgelltrrilfqaqd 243
                                   G++ +      +++     +  y aPe++ g k+    vdvws+G i+  l+++ + f++q+
                     H39E23.1j 312 GFSNTFSL--GNKLDTFCGSPPYAAPELFSGKKYDGPEVDVWSLGVILYTLVSGSLPFDGQN 371
                                   **988776..566777888999***********999**********************9997 PP

>> H39E23.1d  CE44808	WBGene00003916	locus:par-1	status:Partially_confirmed	UniProt:Q9TW45	protein_id:CAQ16148.2
   #    score  bias  c-Evalue  i-Evalue hmmfrom  hmm to    alifrom  ali to    envfrom  env to     acc
 ---   ------ ----- --------- --------- ------- -------    ------- -------    ------- -------    ----
   1 !   93.7   0.0     4e-28   1.6e-26      22     243 ..      92     307 ..      73     316 .. 0.88

  Alignments for each domain:
  == domain 1    score: 93.7 bits;  conditional E-value: 4e-28
  nmo-PA(nemo)_FBpp0076471-aln  22 aelaaaeaaavkekvqpdrpiGyGafGvvwavtdprdgrrvalkklpnvfqslvsskrvfrelkmlcffkhenvlsaldil 102
                                    +++ +++  +  k++  + iG G f +v  +     g+ va+k + ++     s ++ fre+k++++++h n++ + +++
                     H39E23.1d  92 SAARRNDQDVHVGKYKLLKTIGKGNFAKVKLAKHVITGHEVAIKIIDKTALNPSSLQKLFREVKIMKQLDHPNIVKLYQVM 172
                                   233333444577899**************************************************************9998 PP

  nmo-PA(nemo)_FBpp0076471-aln 103 qppkldffqeiyvitell.qsdlhkiivspqklsadhikvflyqilrGlkylhsarilhrdikPgnllvnsncvlkicdfG 182
                                   + +     q +y++ e   + ++ + +v++ ++ +   +  + qi+  ++ylhs +i+hrd+k  nll++++  +ki dfG
                     H39E23.1d 173 ETE-----QTLYLVLEYAsGGEVFDYLVAHGRMKEKEARAKFRQIVSAVQYLHSKNIIHRDLKAENLLLDQDMNIKIADFG 248
                                   765.....899***998625799********************************************************** PP

  nmo-PA(nemo)_FBpp0076471-aln 183 larveepdkskemtqevvtqyyraPeillgakhytaavdvwsvGcifgelltrrilfqaqd 243
                                   ++ +      +++     +  y aPe++ g k+    vdvws+G i+  l+++ + f++q+
                     H39E23.1d 249 FSNTFSL--GNKLDTFCGSPPYAAPELFSGKKYDGPEVDVWSLGVILYTLVSGSLPFDGQN 307
                                   *988776..566777888999***********999**********************9997 PP

>> K11E8.1r  CE45912	WBGene00006779	locus:unc-43	status:Partially_confirmed	protein_id:CCA65655.1
   #    score  bias  c-Evalue  i-Evalue hmmfrom  hmm to    alifrom  ali to    envfrom  env to     acc
 ---   ------ ----- --------- --------- ------- -------    ------- -------    ------- -------    ----
   1 !   79.9   0.0     6e-24   2.3e-22      24     234 ..     110     316 ..      98     330 .. 0.87
   2 !   13.0   0.0    0.0012     0.048     293     332 ..     347     385 ..     324     403 .. 0.87

  Alignments for each domain:
  == domain 1    score: 79.9 bits;  conditional E-value: 6e-24
  nmo-PA(nemo)_FBpp0076471-aln  24 laaaeaaavkekvqpdrpiGyGafGvvwavtdprdgrrvalkklpnvfqslvsskrvfrelkmlcffkhenvlsaldilqp 104
                                   +  +++++  ++++ ++ +G Gaf vv   +    g   a k +     s+ + ++  re ++   ++h n++ + d +q 
                      K11E8.1r 110 AMMNASTKFSDNYDVKEELGKGAFSVVRRCVHKTTGLEFAAKIINTKKLSARDFQKLEREARICRKLQHPNIVRLHDSIQE 190
                                   23344568899********************************************************************99 PP

  nmo-PA(nemo)_FBpp0076471-aln 105 pkldffqeiyvitell.qsdlhkiivspqklsadhikvflyqilrGlkylhsarilhrdikPgnllvnsnc...vlkicdf 181
                                   + ++     y++ +l+ + +l + iv+    s+      + qil  + y hs +i+hrd+kP nll+ s+     +k+ df
                      K11E8.1r 191 ESFH-----YLVFDLVtGGELFEDIVAREFYSEADASHCIQQILESIAYCHSNGIVHRDLKPENLLLASKAkgaAVKLADF 266
                                   8764.....78888872579*9999**9***************************************987522279***** PP

  nmo-PA(nemo)_FBpp0076471-aln 182 GlarveepdkskemtqevvtqyyraPeillgakhytaavdvwsvGcifgellt 234
                                   Gla   e ++s    +   t  y +Pe+l     y++ vd+w+ G i+  ll 
                      K11E8.1r 267 GLAI--EVNDSEAWHGFAGTPGYLSPEVL-KKDPYSKPVDIWACGVILYILLV 316
                                   **96..4455677789999********97.5789*************988876 PP

  == domain 2    score: 13.0 bits;  conditional E-value: 0.0012
  nmo-PA(nemo)_FBpp0076471-aln 293 qatheavhllaqmlvfdpdkrisvvdalahpyldegrlry 332
                                   ++t+ea  l+  ml ++p kri++ +al  p++   r r 
                      K11E8.1r 347 TVTPEAKSLIDSMLTVNPKKRITADQALKVPWIC-NRERV 385
                                   6799*************************99997.55555 PP

>> Y38F1A.10d  CE46596	WBGene00003144	locus:max-2	status:Partially_confirmed
   #    score  bias  c-Evalue  i-Evalue hmmfrom  hmm to    alifrom  ali to    envfrom  env to     acc
 ---   ------ ----- --------- --------- ------- -------    ------- -------    ------- -------    ----
   1 !   84.1   0.0   3.3e-25   1.3e-23      39     252 ..       2     206 ..       1     225 [. 0.87
   2 ?    9.3   0.0     0.016      0.63     298     327 ..     223     252 ..     215     257 .. 0.87

  Alignments for each domain:
  == domain 1    score: 84.1 bits;  conditional E-value: 3.3e-25
  nmo-PA(nemo)_FBpp0076471-aln  39 drpiGyGafGvvwavtdprdgrrvalkklpnvfqslvsskrvfrelkmlcffkhenvlsaldilqppkldffqeiyvitel 119
                                   ++ iG Ga G v+ +  +  +  va+k+++  f++  +      e+k++++++h n+++ ++      l +  +++v+ + 
                    Y38F1A.10d   2 KKQIGVGASGTVFVANVAGSTDVVAVKRMA--FKTQPKKEMLLTEIKVMKQYRHPNLVNYIES----YLVDADDLWVVMDY 76 
                                   678*************************97..7888889999***************998875....57778899999988 PP

  nmo-PA(nemo)_FBpp0076471-aln 120 lq.sdlhkiivspqklsadhikvflyqilrGlkylhsarilhrdikPgnllvnsncvlkicdfGlarveepdkskemtqev 199
                                   l+  +l +++v   +l +  i  +l   l+ l +lh   i+hrdik  n+l+  n ++k+ d+G+    +p + k+    v
                    Y38F1A.10d  77 LEgGNLTDVVVK-TELDEGQIAAVLQECLKALHFLHRHSIVHRDIKSDNVLLGMNGEVKLTDMGFCAQIQPGS-KRD-TVV 154
                                   762688888887.99**************************************************99999944.443.469 PP

  nmo-PA(nemo)_FBpp0076471-aln 200 vtqyyraPeillgakhytaavdvwsvGcifgelltrrilfqaqdpvqqlelit 252
                                    t y+ +Peil + k y+  vd+ws+G +  e++ +   +  + p++ + li 
                    Y38F1A.10d 155 GTPYWMSPEIL-NKKQYNYKVDIWSLGIMALEMIDGEPPYLRETPLKAIYLIA 206
                                   9********96.899************99999998877777777777766665 PP

  == domain 2    score: 9.3 bits;  conditional E-value: 0.016
  nmo-PA(nemo)_FBpp0076471-aln 298 avhllaqmlvfdpdkrisvvdalahpylde 327
                                     ++l + lv+dpd+r   ++ lahp+l++
                    Y38F1A.10d 223 FNNFLDKCLVVDPDQRADTTELLAHPFLKK 252
                                   5578999********************986 PP

>> F15A2.6b  CE40646	WBGene00004719	locus:sad-1	status:Partially_confirmed	UniProt:Q19469	protein_id:CAM33501.1
   #    score  bias  c-Evalue  i-Evalue hmmfrom  hmm to    alifrom  ali to    envfrom  env to     acc
 ---   ------ ----- --------- --------- ------- -------    ------- -------    ------- -------    ----
   1 !   86.6   0.0   5.7e-26   2.2e-24      30     243 ..      41     248 ..      14     258 .. 0.86
   2 ?    5.8   0.0      0.19       7.5     297     326 ..     270     299 ..     247     304 .. 0.84

  Alignments for each domain:
  == domain 1    score: 86.6 bits;  conditional E-value: 5.7e-26
  nmo-PA(nemo)_FBpp0076471-aln  30 aavkekvqpdrpiGyGafGvvwavtdprdgrrvalkklpnvfqslvsskrvfrelkmlcffkhenvlsaldilqppkldff 110
                                   a+    ++ ++ +G G  G v + t    gr+va+k + +   s    ++v re+ +++ ++h  vl + d+++ +k    
                      F15A2.6b  41 AQYCGPYKLEKTLGKGQTGLVKTGTHCITGRKVAIKIVNKEKLSESVLQKVEREIAIMKLIEHPHVLHLYDVYENKKY--- 118
                                   44455689999****************************9999999999************************98874... PP

  nmo-PA(nemo)_FBpp0076471-aln 111 qeiyvi.tellqsdlhkiivspqklsadhikvflyqilrGlkylhsarilhrdikPgnllvnsncvlkicdfGlarveepd 190
                                     +y++  ++ + +l + +v + +l +   + f+ qi+  l + h+ +i hrd+kP nll+++   +k+ dfG+a  +   
                      F15A2.6b 119 --LYLLlEHVSGGELFDYLVRKGRLMSKEARKFFRQIISALDFCHAHNICHRDLKPENLLLDERNNIKVADFGMASLQVE- 196
                                   ..565515677899******99***99999*********************************************98765. PP

  nmo-PA(nemo)_FBpp0076471-aln 191 kskemtqevvtqyyraPeillgakhytaavdvwsvGcifgelltrrilfqaqd 243
                                       +     + +y  Pe++ g k+     dvws G i+  ll + + f+ ++
                      F15A2.6b 197 -GSMLETSCGSPHYACPEVIRGEKYDGRKADVWSCGVILYALLVGALPFDDDN 248
                                   .34555667889******************************99988887655 PP

  == domain 2    score: 5.8 bits;  conditional E-value: 0.19
  nmo-PA(nemo)_FBpp0076471-aln 297 eavhllaqmlvfdpdkrisvvdalahpyld 326
                                   ++  ll  m+++dp kr s  d + hp++ 
                      F15A2.6b 270 DVQSLLRAMIEVDPGKRYSLADVFKHPWVS 299
                                   55679**********************987 PP

>> K11E8.1d  CE28054	WBGene00006779	locus:unc-43	Ca2+\/calmodulin-dependent protein kinase	status:Confirmed	UniProt:O623
   #    score  bias  c-Evalue  i-Evalue hmmfrom  hmm to    alifrom  ali to    envfrom  env to     acc
 ---   ------ ----- --------- --------- ------- -------    ------- -------    ------- -------    ----
   1 !   78.6   0.0   1.5e-23   5.9e-22      29     234 ..       5     206 ..       1     217 [. 0.89
   2 !   13.4   0.0   0.00091     0.035     293     332 ..     237     275 ..     217     287 .. 0.88

  Alignments for each domain:
  == domain 1    score: 78.6 bits;  conditional E-value: 1.5e-23
  nmo-PA(nemo)_FBpp0076471-aln  29 aaavkekvqpdrpiGyGafGvvwavtdprdgrrvalkklpnvfqslvsskrvfrelkmlcffkhenvlsaldilqppkldf 109
                                   +++  ++++ ++ +G Gaf vv   +    g   a k +     s+ + ++  re ++   ++h n++ + d +q + ++ 
                      K11E8.1d   5 STKFSDNYDVKEELGKGAFSVVRRCVHKTTGLEFAAKIINTKKLSARDFQKLEREARICRKLQHPNIVRLHDSIQEESFH- 84 
                                   56778999999***************************************************************998764. PP

  nmo-PA(nemo)_FBpp0076471-aln 110 fqeiyvitell.qsdlhkiivspqklsadhikvflyqilrGlkylhsarilhrdikPgnllvnsnc...vlkicdfGlarv 186
                                       y++ +l+ + +l + iv+    s+      + qil  + y hs +i+hrd+kP nll+ s+     +k+ dfGla  
                      K11E8.1d  85 ----YLVFDLVtGGELFEDIVAREFYSEADASHCIQQILESIAYCHSNGIVHRDLKPENLLLASKAkgaAVKLADFGLAI- 160
                                   ....78888872579*9999**9***************************************987522279*******96. PP

  nmo-PA(nemo)_FBpp0076471-aln 187 eepdkskemtqevvtqyyraPeillgakhytaavdvwsvGcifgellt 234
                                    e ++s    +   t  y +Pe+l     y++ vd+w+ G i+  ll 
                      K11E8.1d 161 -EVNDSEAWHGFAGTPGYLSPEVL-KKDPYSKPVDIWACGVILYILLV 206
                                   .4455677789999********97.5789*************988875 PP

  == domain 2    score: 13.4 bits;  conditional E-value: 0.00091
  nmo-PA(nemo)_FBpp0076471-aln 293 qatheavhllaqmlvfdpdkrisvvdalahpyldegrlry 332
                                   ++t+ea  l+  ml ++p kri++ +al  p++   r r 
                      K11E8.1d 237 TVTPEAKSLIDSMLTVNPKKRITADQALKVPWIC-NRERV 275
                                   5799*************************99997.45555 PP

>> F15A2.6a  CE28218	WBGene00004719	locus:sad-1	serine\/threonine kinase (KIN1\/SNF1\/Nim1 subfamily)	status:Confirmed	U
   #    score  bias  c-Evalue  i-Evalue hmmfrom  hmm to    alifrom  ali to    envfrom  env to     acc
 ---   ------ ----- --------- --------- ------- -------    ------- -------    ------- -------    ----
   1 !   86.4   0.0   6.7e-26   2.6e-24      30     243 ..      41     248 ..      14     258 .. 0.86
   2 ?    5.6   0.0      0.22       8.6     297     326 ..     270     299 ..     248     304 .. 0.85

  Alignments for each domain:
  == domain 1    score: 86.4 bits;  conditional E-value: 6.7e-26
  nmo-PA(nemo)_FBpp0076471-aln  30 aavkekvqpdrpiGyGafGvvwavtdprdgrrvalkklpnvfqslvsskrvfrelkmlcffkhenvlsaldilqppkldff 110
                                   a+    ++ ++ +G G  G v + t    gr+va+k + +   s    ++v re+ +++ ++h  vl + d+++ +k    
                      F15A2.6a  41 AQYCGPYKLEKTLGKGQTGLVKTGTHCITGRKVAIKIVNKEKLSESVLQKVEREIAIMKLIEHPHVLHLYDVYENKKY--- 118
                                   44455689999****************************9999999999************************98874... PP

  nmo-PA(nemo)_FBpp0076471-aln 111 qeiyvi.tellqsdlhkiivspqklsadhikvflyqilrGlkylhsarilhrdikPgnllvnsncvlkicdfGlarveepd 190
                                     +y++  ++ + +l + +v + +l +   + f+ qi+  l + h+ +i hrd+kP nll+++   +k+ dfG+a  +   
                      F15A2.6a 119 --LYLLlEHVSGGELFDYLVRKGRLMSKEARKFFRQIISALDFCHAHNICHRDLKPENLLLDERNNIKVADFGMASLQVE- 196
                                   ..565515677899******99***99999*********************************************98765. PP

  nmo-PA(nemo)_FBpp0076471-aln 191 kskemtqevvtqyyraPeillgakhytaavdvwsvGcifgelltrrilfqaqd 243
                                       +     + +y  Pe++ g k+     dvws G i+  ll + + f+ ++
                      F15A2.6a 197 -GSMLETSCGSPHYACPEVIRGEKYDGRKADVWSCGVILYALLVGALPFDDDN 248
                                   .34555667889******************************99988887655 PP

  == domain 2    score: 5.6 bits;  conditional E-value: 0.22
  nmo-PA(nemo)_FBpp0076471-aln 297 eavhllaqmlvfdpdkrisvvdalahpyld 326
                                   ++  ll  m+++dp kr s  d + hp++ 
                      F15A2.6a 270 DVQSLLRAMIEVDPGKRYSLADVFKHPWVS 299
                                   45679**********************987 PP

>> H39E23.1g  CE45263	WBGene00003916	locus:par-1	status:Partially_confirmed	UniProt:E0AHE2	protein_id:CBW44387.1
   #    score  bias  c-Evalue  i-Evalue hmmfrom  hmm to    alifrom  ali to    envfrom  env to     acc
 ---   ------ ----- --------- --------- ------- -------    ------- -------    ------- -------    ----
   1 !   92.3   0.0   1.1e-27   4.1e-26      30     243 ..      13     220 ..       2     229 .. 0.91

  Alignments for each domain:
  == domain 1    score: 92.3 bits;  conditional E-value: 1.1e-27
  nmo-PA(nemo)_FBpp0076471-aln  30 aavkekvqpdrpiGyGafGvvwavtdprdgrrvalkklpnvfqslvsskrvfrelkmlcffkhenvlsaldilqppkldff 110
                                     +  k++  + iG G f +v  +     g+ va+k + ++     s ++ fre+k++++++h n++ + ++++ +     
                     H39E23.1g  13 DVHVGKYKLLKTIGKGNFAKVKLAKHVITGHEVAIKIIDKTALNPSSLQKLFREVKIMKQLDHPNIVKLYQVMETE----- 88 
                                   4566789999***********************************************************9998765..... PP

  nmo-PA(nemo)_FBpp0076471-aln 111 qeiyvitell.qsdlhkiivspqklsadhikvflyqilrGlkylhsarilhrdikPgnllvnsncvlkicdfGlarveepd 190
                                   q +y++ e   + ++ + +v++ ++ +   +  + qi+  ++ylhs +i+hrd+k  nll++++  +ki dfG++ +    
                     H39E23.1g  89 QTLYLVLEYAsGGEVFDYLVAHGRMKEKEARAKFRQIVSAVQYLHSKNIIHRDLKAENLLLDQDMNIKIADFGFSNTFSL- 168
                                   899***998625799***********************************************************988776. PP

  nmo-PA(nemo)_FBpp0076471-aln 191 kskemtqevvtqyyraPeillgakhytaavdvwsvGcifgelltrrilfqaqd 243
                                     +++     +  y aPe++ g k+    vdvws+G i+  l+++ + f++q+
                     H39E23.1g 169 -GNKLDTFCGSPPYAAPELFSGKKYDGPEVDVWSLGVILYTLVSGSLPFDGQN 220
                                   .566777888999***********999**********************9997 PP

>> K11E8.1f  CE28056	WBGene00006779	locus:unc-43	Ca2+\/calmodulin-dependent protein kinase	status:Confirmed	UniProt:O623
   #    score  bias  c-Evalue  i-Evalue hmmfrom  hmm to    alifrom  ali to    envfrom  env to     acc
 ---   ------ ----- --------- --------- ------- -------    ------- -------    ------- -------    ----
   1 !   78.3   0.0   1.8e-23     7e-22      29     234 ..       5     206 ..       1     217 [. 0.89
   2 !   13.3   0.0     0.001     0.039     293     332 ..     237     275 ..     217     287 .. 0.88

  Alignments for each domain:
  == domain 1    score: 78.3 bits;  conditional E-value: 1.8e-23
  nmo-PA(nemo)_FBpp0076471-aln  29 aaavkekvqpdrpiGyGafGvvwavtdprdgrrvalkklpnvfqslvsskrvfrelkmlcffkhenvlsaldilqppkldf 109
                                   +++  ++++ ++ +G Gaf vv   +    g   a k +     s+ + ++  re ++   ++h n++ + d +q + ++ 
                      K11E8.1f   5 STKFSDNYDVKEELGKGAFSVVRRCVHKTTGLEFAAKIINTKKLSARDFQKLEREARICRKLQHPNIVRLHDSIQEESFH- 84 
                                   56778999999***************************************************************998764. PP

  nmo-PA(nemo)_FBpp0076471-aln 110 fqeiyvitell.qsdlhkiivspqklsadhikvflyqilrGlkylhsarilhrdikPgnllvnsnc...vlkicdfGlarv 186
                                       y++ +l+ + +l + iv+    s+      + qil  + y hs +i+hrd+kP nll+ s+     +k+ dfGla  
                      K11E8.1f  85 ----YLVFDLVtGGELFEDIVAREFYSEADASHCIQQILESIAYCHSNGIVHRDLKPENLLLASKAkgaAVKLADFGLAI- 160
                                   ....78888872579*9999**9***************************************987522279*******96. PP

  nmo-PA(nemo)_FBpp0076471-aln 187 eepdkskemtqevvtqyyraPeillgakhytaavdvwsvGcifgellt 234
                                    e ++s    +   t  y +Pe+l     y++ vd+w+ G i+  ll 
                      K11E8.1f 161 -EVNDSEAWHGFAGTPGYLSPEVL-KKDPYSKPVDIWACGVILYILLV 206
                                   .4455677789999********97.5789*************988875 PP

  == domain 2    score: 13.3 bits;  conditional E-value: 0.001
  nmo-PA(nemo)_FBpp0076471-aln 293 qatheavhllaqmlvfdpdkrisvvdalahpyldegrlry 332
                                   ++t+ea  l+  ml ++p kri++ +al  p++   r r 
                      K11E8.1f 237 TVTPEAKSLIDSMLTVNPKKRITADQALKVPWIC-NRERV 275
                                   5799*************************99987.45555 PP

>> K11E8.1g  CE28057	WBGene00006779	locus:unc-43	Ca2+\/calmodulin-dependent protein kinase	status:Confirmed	UniProt:O623
   #    score  bias  c-Evalue  i-Evalue hmmfrom  hmm to    alifrom  ali to    envfrom  env to     acc
 ---   ------ ----- --------- --------- ------- -------    ------- -------    ------- -------    ----
   1 !   78.3   0.0   1.8e-23     7e-22      29     234 ..       5     206 ..       1     217 [. 0.89
   2 !   13.3   0.0     0.001     0.039     293     332 ..     237     275 ..     217     287 .. 0.88

  Alignments for each domain:
  == domain 1    score: 78.3 bits;  conditional E-value: 1.8e-23
  nmo-PA(nemo)_FBpp0076471-aln  29 aaavkekvqpdrpiGyGafGvvwavtdprdgrrvalkklpnvfqslvsskrvfrelkmlcffkhenvlsaldilqppkldf 109
                                   +++  ++++ ++ +G Gaf vv   +    g   a k +     s+ + ++  re ++   ++h n++ + d +q + ++ 
                      K11E8.1g   5 STKFSDNYDVKEELGKGAFSVVRRCVHKTTGLEFAAKIINTKKLSARDFQKLEREARICRKLQHPNIVRLHDSIQEESFH- 84 
                                   56778999999***************************************************************998764. PP

  nmo-PA(nemo)_FBpp0076471-aln 110 fqeiyvitell.qsdlhkiivspqklsadhikvflyqilrGlkylhsarilhrdikPgnllvnsnc...vlkicdfGlarv 186
                                       y++ +l+ + +l + iv+    s+      + qil  + y hs +i+hrd+kP nll+ s+     +k+ dfGla  
                      K11E8.1g  85 ----YLVFDLVtGGELFEDIVAREFYSEADASHCIQQILESIAYCHSNGIVHRDLKPENLLLASKAkgaAVKLADFGLAI- 160
                                   ....78888872579*9999**9***************************************987522279*******96. PP

  nmo-PA(nemo)_FBpp0076471-aln 187 eepdkskemtqevvtqyyraPeillgakhytaavdvwsvGcifgellt 234
                                    e ++s    +   t  y +Pe+l     y++ vd+w+ G i+  ll 
                      K11E8.1g 161 -EVNDSEAWHGFAGTPGYLSPEVL-KKDPYSKPVDIWACGVILYILLV 206
                                   .4455677789999********97.5789*************988875 PP

  == domain 2    score: 13.3 bits;  conditional E-value: 0.001
  nmo-PA(nemo)_FBpp0076471-aln 293 qatheavhllaqmlvfdpdkrisvvdalahpyldegrlry 332
                                   ++t+ea  l+  ml ++p kri++ +al  p++   r r 
                      K11E8.1g 237 TVTPEAKSLIDSMLTVNPKKRITADQALKVPWIC-NRERV 275
                                   5799*************************99987.45555 PP

>> K11E8.1e  CE28055	WBGene00006779	locus:unc-43	Ca2+\/calmodulin-dependent protein kinase	status:Confirmed	UniProt:O623
   #    score  bias  c-Evalue  i-Evalue hmmfrom  hmm to    alifrom  ali to    envfrom  env to     acc
 ---   ------ ----- --------- --------- ------- -------    ------- -------    ------- -------    ----
   1 !   78.3   0.0   1.8e-23   7.1e-22      29     234 ..       5     206 ..       1     219 [. 0.89
   2 !   13.3   0.0     0.001      0.04     293     332 ..     237     275 ..     217     287 .. 0.88

  Alignments for each domain:
  == domain 1    score: 78.3 bits;  conditional E-value: 1.8e-23
  nmo-PA(nemo)_FBpp0076471-aln  29 aaavkekvqpdrpiGyGafGvvwavtdprdgrrvalkklpnvfqslvsskrvfrelkmlcffkhenvlsaldilqppkldf 109
                                   +++  ++++ ++ +G Gaf vv   +    g   a k +     s+ + ++  re ++   ++h n++ + d +q + ++ 
                      K11E8.1e   5 STKFSDNYDVKEELGKGAFSVVRRCVHKTTGLEFAAKIINTKKLSARDFQKLEREARICRKLQHPNIVRLHDSIQEESFH- 84 
                                   56778999999***************************************************************998764. PP

  nmo-PA(nemo)_FBpp0076471-aln 110 fqeiyvitell.qsdlhkiivspqklsadhikvflyqilrGlkylhsarilhrdikPgnllvnsnc...vlkicdfGlarv 186
                                       y++ +l+ + +l + iv+    s+      + qil  + y hs +i+hrd+kP nll+ s+     +k+ dfGla  
                      K11E8.1e  85 ----YLVFDLVtGGELFEDIVAREFYSEADASHCIQQILESIAYCHSNGIVHRDLKPENLLLASKAkgaAVKLADFGLAI- 160
                                   ....78888872579*9999**9***************************************987522279*******96. PP

  nmo-PA(nemo)_FBpp0076471-aln 187 eepdkskemtqevvtqyyraPeillgakhytaavdvwsvGcifgellt 234
                                    e ++s    +   t  y +Pe+l     y++ vd+w+ G i+  ll 
                      K11E8.1e 161 -EVNDSEAWHGFAGTPGYLSPEVL-KKDPYSKPVDIWACGVILYILLV 206
                                   .4455677789999********97.5789*************988876 PP

  == domain 2    score: 13.3 bits;  conditional E-value: 0.001
  nmo-PA(nemo)_FBpp0076471-aln 293 qatheavhllaqmlvfdpdkrisvvdalahpyldegrlry 332
                                   ++t+ea  l+  ml ++p kri++ +al  p++   r r 
                      K11E8.1e 237 TVTPEAKSLIDSMLTVNPKKRITADQALKVPWIC-NRERV 275
                                   5799*************************99987.45555 PP

>> K11E8.1h  CE28058	WBGene00006779	locus:unc-43	Ca2+\/calmodulin-dependent protein kinase	status:Confirmed	UniProt:O623
   #    score  bias  c-Evalue  i-Evalue hmmfrom  hmm to    alifrom  ali to    envfrom  env to     acc
 ---   ------ ----- --------- --------- ------- -------    ------- -------    ------- -------    ----
   1 !   78.1   0.0   2.1e-23   8.2e-22      29     234 ..       5     206 ..       1     219 [. 0.89
   2 !   13.3   0.0     0.001      0.04     293     333 ..     237     276 ..     217     294 .. 0.88

  Alignments for each domain:
  == domain 1    score: 78.1 bits;  conditional E-value: 2.1e-23
  nmo-PA(nemo)_FBpp0076471-aln  29 aaavkekvqpdrpiGyGafGvvwavtdprdgrrvalkklpnvfqslvsskrvfrelkmlcffkhenvlsaldilqppkldf 109
                                   +++  ++++ ++ +G Gaf vv   +    g   a k +     s+ + ++  re ++   ++h n++ + d +q + ++ 
                      K11E8.1h   5 STKFSDNYDVKEELGKGAFSVVRRCVHKTTGLEFAAKIINTKKLSARDFQKLEREARICRKLQHPNIVRLHDSIQEESFH- 84 
                                   56778999999***************************************************************998764. PP

  nmo-PA(nemo)_FBpp0076471-aln 110 fqeiyvitell.qsdlhkiivspqklsadhikvflyqilrGlkylhsarilhrdikPgnllvnsnc...vlkicdfGlarv 186
                                       y++ +l+ + +l + iv+    s+      + qil  + y hs +i+hrd+kP nll+ s+     +k+ dfGla  
                      K11E8.1h  85 ----YLVFDLVtGGELFEDIVAREFYSEADASHCIQQILESIAYCHSNGIVHRDLKPENLLLASKAkgaAVKLADFGLAI- 160
                                   ....78888872579*9999**9***************************************987522279*******96. PP

  nmo-PA(nemo)_FBpp0076471-aln 187 eepdkskemtqevvtqyyraPeillgakhytaavdvwsvGcifgellt 234
                                    e ++s    +   t  y +Pe+l     y++ vd+w+ G i+  ll 
                      K11E8.1h 161 -EVNDSEAWHGFAGTPGYLSPEVL-KKDPYSKPVDIWACGVILYILLV 206
                                   .4455677789999********97.5789*************988876 PP

  == domain 2    score: 13.3 bits;  conditional E-value: 0.001
  nmo-PA(nemo)_FBpp0076471-aln 293 qatheavhllaqmlvfdpdkrisvvdalahpyldegrlryh 333
                                   ++t+ea  l+  ml ++p kri++ +al  p++   r r  
                      K11E8.1h 237 TVTPEAKSLIDSMLTVNPKKRITADQALKVPWIC-NRERVA 276
                                   5799*************************99997.555555 PP

>> T17E9.1a  CE01405	WBGene00002201	locus:kin-18	status:Confirmed	UniProt:P46549	protein_id:CCD63180.1
   #    score  bias  c-Evalue  i-Evalue hmmfrom  hmm to    alifrom  ali to    envfrom  env to     acc
 ---   ------ ----- --------- --------- ------- -------    ------- -------    ------- -------    ----
   1 !   89.5   0.0   7.2e-27   2.8e-25      32     237 ..      26     225 ..       7     241 .. 0.84

  Alignments for each domain:
  == domain 1    score: 89.5 bits;  conditional E-value: 7.2e-27
  nmo-PA(nemo)_FBpp0076471-aln  32 vkekvqpdrpiGyGafGvvwavtdprdgrrvalkklpnvfqslvss.krvfrelkmlcffkhenvlsaldilqppkldffq 111
                                    ++++q  r iG+G+fG v+ + d ++ + va+kk+    + +v+    + +e+  l  + h  ++     +  +    + 
                      T17E9.1a  26 PEQRYQDLREIGHGSFGAVYFAYDKKNEQTVAIKKMNFSGKQAVEKwNDILKEVSFLNTVVHPHIVDYKACFLKDTTCWLV 106
                                   4689********************************998887776527899*************99988887766655555 PP

  nmo-PA(nemo)_FBpp0076471-aln 112 eiyvitellqsdlhkiivspqklsadhikvflyqilrGlkylhsarilhrdikPgnllvnsncvlkicdfGlarveepdks 192
                                     y i     +d+ ++++    + +  i  +  q l  l+ylhs + +hrdik gn+l+ ++ ++k+ dfG a   +p + 
                      T17E9.1a 107 MEYCIGS--AADIVDVLRK--GMREVEIAAICSQTLDALRYLHSLKRIHRDIKAGNILLSDHAIVKLADFGSASLVDPAQ- 182
                                   5555554..4566665554..889999***************************************************43. PP

  nmo-PA(nemo)_FBpp0076471-aln 193 kemtqevvtqyyraPeil..lgakhytaavdvwsvGcifgelltrri 237
                                         + t ++ aPe++  ++  hyt+  d+ws+G    el +rr 
                      T17E9.1a 183 ----TFIGTPFFMAPEVIlaMDEGHYTDRADIWSLGITCIELAERRP 225
                                   ....4689********98334567*******************9995 PP

>> C09B8.7c  CE33559	WBGene00003911	locus:pak-1	status:Confirmed	UniProt:Q17850	protein_id:CCD63806.1
   #    score  bias  c-Evalue  i-Evalue hmmfrom  hmm to    alifrom  ali to    envfrom  env to     acc
 ---   ------ ----- --------- --------- ------- -------    ------- -------    ------- -------    ----
   1 !   90.4   0.0   3.9e-27   1.5e-25      30     252 ..     240     453 ..     206     473 .. 0.84

  Alignments for each domain:
  == domain 1    score: 90.4 bits;  conditional E-value: 3.9e-27
  nmo-PA(nemo)_FBpp0076471-aln  30 aavkekvqpdrpiGyGafGvvwavtdprdgrrvalkklpnvfqslvsskrvfrelkmlcffkhenvlsaldilqppkldff 110
                                    + ++k+++   iG+Ga G v+++++      va+k++    q   +   +  e+ ++   kh n+++ ld +        
                      C09B8.7c 240 GNPDRKYRKVDKIGSGASGSVYTAIEISTEAEVAIKQMNLKDQ--PKKELIINEILVMRENKHANIVNYLDSYL-----VC 313
                                   445677888889************************9976555..5677899*******************765.....56 PP

  nmo-PA(nemo)_FBpp0076471-aln 111 qeiyvitellqsdlhkiivspqklsadhikvflyqilrGlkylhsarilhrdikPgnllvnsncvlkicdfGlarveepdk 191
                                    e++v+ e l       +v++ ++ +  i  +   +l+ l +lhs  ++hrdik  n+l+  +  +k+ dfG+     p++
                      C09B8.7c 314 DELWVVMEYLAGGSLTDVVTECQMEDGIIAAVCREVLQALEFLHSRHVIHRDIKSDNILLGMDGSVKLTDFGFCAQLSPEQ 394
                                   899***9988766555566778999999************************************************99*77 PP

  nmo-PA(nemo)_FBpp0076471-aln 192 skemtqevvtqyyraPeillgakhytaavdvwsvGcifgelltrrilfqaqdpvqqlelit 252
                                    k  t  v t y+ aPe++   k y   vdvws+G +  e++++   +  ++p++ + li 
                      C09B8.7c 395 RK-RTTMVGTPYWMAPEVV-TRKQYGPKVDVWSLGIMAIEMVEGEPPYLNENPLRAIYLIA 453
                                   66.5779**********96.6789*************99**99988888888888887775 PP

>> C09B8.7b  CE06792	WBGene00003911	locus:pak-1	status:Confirmed	UniProt:Q17850	protein_id:CCD63805.1
   #    score  bias  c-Evalue  i-Evalue hmmfrom  hmm to    alifrom  ali to    envfrom  env to     acc
 ---   ------ ----- --------- --------- ------- -------    ------- -------    ------- -------    ----
   1 !   90.1   0.0   4.8e-27   1.9e-25      30     252 ..     286     499 ..     252     519 .. 0.84

  Alignments for each domain:
  == domain 1    score: 90.1 bits;  conditional E-value: 4.8e-27
  nmo-PA(nemo)_FBpp0076471-aln  30 aavkekvqpdrpiGyGafGvvwavtdprdgrrvalkklpnvfqslvsskrvfrelkmlcffkhenvlsaldilqppkldff 110
                                    + ++k+++   iG+Ga G v+++++      va+k++    q   +   +  e+ ++   kh n+++ ld +        
                      C09B8.7b 286 GNPDRKYRKVDKIGSGASGSVYTAIEISTEAEVAIKQMNLKDQ--PKKELIINEILVMRENKHANIVNYLDSYL-----VC 359
                                   445677888889************************9976555..5677899*******************765.....56 PP

  nmo-PA(nemo)_FBpp0076471-aln 111 qeiyvitellqsdlhkiivspqklsadhikvflyqilrGlkylhsarilhrdikPgnllvnsncvlkicdfGlarveepdk 191
                                    e++v+ e l       +v++ ++ +  i  +   +l+ l +lhs  ++hrdik  n+l+  +  +k+ dfG+     p++
                      C09B8.7b 360 DELWVVMEYLAGGSLTDVVTECQMEDGIIAAVCREVLQALEFLHSRHVIHRDIKSDNILLGMDGSVKLTDFGFCAQLSPEQ 440
                                   899***9988766555566778999999************************************************99*77 PP

  nmo-PA(nemo)_FBpp0076471-aln 192 skemtqevvtqyyraPeillgakhytaavdvwsvGcifgelltrrilfqaqdpvqqlelit 252
                                    k  t  v t y+ aPe++   k y   vdvws+G +  e++++   +  ++p++ + li 
                      C09B8.7b 441 RK-RTTMVGTPYWMAPEVV-TRKQYGPKVDVWSLGIMAIEMVEGEPPYLNENPLRAIYLIA 499
                                   66.5779**********96.6789*************99**99988888888888887775 PP

>> C09B8.7a  CE27670	WBGene00003911	locus:pak-1	Serine\/threonine protein kinase	status:Confirmed	UniProt:Q17850	protein
   #    score  bias  c-Evalue  i-Evalue hmmfrom  hmm to    alifrom  ali to    envfrom  env to     acc
 ---   ------ ----- --------- --------- ------- -------    ------- -------    ------- -------    ----
   1 !   90.1   0.0   4.9e-27   1.9e-25      30     252 ..     289     502 ..     255     522 .. 0.84

  Alignments for each domain:
  == domain 1    score: 90.1 bits;  conditional E-value: 4.9e-27
  nmo-PA(nemo)_FBpp0076471-aln  30 aavkekvqpdrpiGyGafGvvwavtdprdgrrvalkklpnvfqslvsskrvfrelkmlcffkhenvlsaldilqppkldff 110
                                    + ++k+++   iG+Ga G v+++++      va+k++    q   +   +  e+ ++   kh n+++ ld +        
                      C09B8.7a 289 GNPDRKYRKVDKIGSGASGSVYTAIEISTEAEVAIKQMNLKDQ--PKKELIINEILVMRENKHANIVNYLDSYL-----VC 362
                                   445677888889************************9976555..5677899*******************765.....56 PP

  nmo-PA(nemo)_FBpp0076471-aln 111 qeiyvitellqsdlhkiivspqklsadhikvflyqilrGlkylhsarilhrdikPgnllvnsncvlkicdfGlarveepdk 191
                                    e++v+ e l       +v++ ++ +  i  +   +l+ l +lhs  ++hrdik  n+l+  +  +k+ dfG+     p++
                      C09B8.7a 363 DELWVVMEYLAGGSLTDVVTECQMEDGIIAAVCREVLQALEFLHSRHVIHRDIKSDNILLGMDGSVKLTDFGFCAQLSPEQ 443
                                   899***9988766555566778999999************************************************99*77 PP

  nmo-PA(nemo)_FBpp0076471-aln 192 skemtqevvtqyyraPeillgakhytaavdvwsvGcifgelltrrilfqaqdpvqqlelit 252
                                    k  t  v t y+ aPe++   k y   vdvws+G +  e++++   +  ++p++ + li 
                      C09B8.7a 444 RK-RTTMVGTPYWMAPEVV-TRKQYGPKVDVWSLGIMAIEMVEGEPPYLNENPLRAIYLIA 502
                                   66.5779**********96.6789*************99**99988888888888887775 PP

>> E02H4.3b  CE31463	WBGene00006517	locus:tag-172	status:Partially_confirmed	UniProt:Q8MLY2	protein_id:CAD44105.1
   #    score  bias  c-Evalue  i-Evalue hmmfrom  hmm to    alifrom  ali to    envfrom  env to     acc
 ---   ------ ----- --------- --------- ------- -------    ------- -------    ------- -------    ----
   1 !   87.7   0.6   2.7e-26     1e-24      38     326 ..      75     386 ..      45     403 .. 0.72

  Alignments for each domain:
  == domain 1    score: 87.7 bits;  conditional E-value: 2.7e-26
  nmo-PA(nemo)_FBpp0076471-aln  38 pdrpiGyGafGvvwavtdprdgrrvalkklpnvfqslvsskrvfrelkmlcffkhenvlsaldilqppkldffqeiyvite 118
                                       +G G+fG+v+ v d+     +alk + nv +    +k   + l+ l   + e       i     +d+  +i ++ +
                      E02H4.3b  75 IYDTLGEGTFGKVVRVNDSLSDTFMALKIIKNVSKYREAAKLEVKVLQKLAEKDPEK--KNWVIHMGSYFDYNGHICLLFD 153
                                   55569****************************999999997666666665554443..34445667789*********** PP

  nmo-PA(nemo)_FBpp0076471-aln 119 llqsdlhkiivsp..qklsadhikvflyqilrGlkylhsarilhrdikPgnll.vnsncvlkicdfGlarveepd...... 190
                                   l++s + + ++++  +    +    + +q+   +k+lh  ++ h d+kP n+l v+s    k++d    rv  +       
                      E02H4.3b 154 LMGSSIFDFLKANhyKPYPMEQTLHITWQLCNAVKFLHDNKLTHTDLKPENILfVDSRYTTKLVDKKPLRVLHSThvrlid 234
                                   *********9984112344555666789***********************875888888888776655554332011111 PP

  nmo-PA(nemo)_FBpp0076471-aln 191 ......kskemtqevvtqyyraPeillgakhytaavdvwsvGcifgelltrrilfqaqdpvqqlelitellGtPaledmkk 265
                                         +  + +  v t++yraPe++l+   +++  dvws+Gci+ el t+ +lfq++++ + l ++  +lG   l   k 
                      E02H4.3b 235 fgsatfDHEHHSIIVSTRHYRAPEVILEL-GWSQPCDVWSIGCILYELYTGVTLFQTHENREHLAMMERVLGDIPLRMAKR 314
                                   1111113457778899***********87.5899**************************************765544332 PP

  nmo-PA(nemo)_FBpp0076471-aln 266 .............acegarshmlrrapkppslsalytlssqatheavhllaqmlvfdpdkrisvvdalahpyld 326
                                                + ++a + ++r   kp+++s     +     e  +l++ ml+f+p  r+   +al h y++
                      E02H4.3b 315 tktkffingrldwVNTSADAAYVRDNCKPLRRSMS--CTDPEHVELFELIENMLMFEPLARMKLPEALQHRYFN 386
                                   00110000011113334444455554444443332..222333455678999********************98 PP

>> F55G1.8  CE07285	WBGene00004044	locus:plk-3	protein kinase	status:Confirmed	UniProt:Q20845	protein_id:CCD69395.1
   #    score  bias  c-Evalue  i-Evalue hmmfrom  hmm to    alifrom  ali to    envfrom  env to     acc
 ---   ------ ----- --------- --------- ------- -------    ------- -------    ------- -------    ----
   1 !   89.8   0.0   6.1e-27   2.4e-25      31     235 ..      30     228 ..       3     240 .. 0.81

  Alignments for each domain:
  == domain 1    score: 89.8 bits;  conditional E-value: 6.1e-27
  nmo-PA(nemo)_FBpp0076471-aln  31 avkekvqpdrpiGyGafGvvwavtdprdgrrvalkklpnvfqslvss.krvfrelkmlcffkhenvlsaldilqppk.ldf 109
                                    ++  +++   +G G f   +       + r+a+k +p+v     ++  +  re+ +  ++ h n++      q  + +++
                       F55G1.8  30 DMQVPYEKGAFLGEGGFAHCFEFRKLDCNDRLAVKVVPKVILLKSTArEKLTREVEIHRQLSHRNIV------QFHHfFED 104
                                   455666777788999999998888888889*********9754443314577999999999999876......55555799 PP

  nmo-PA(nemo)_FBpp0076471-aln 110 fqeiyvitellq.sdlhkiivspqklsadhikvflyqilrGlkylhsarilhrdikPgnllvnsncvlkicdfGlarveep 189
                                    q++y   el     l ++ +    l++   +++  q+  G+k+lh  +i+hrd+k gnl +n++  +ki dfGla   e 
                       F55G1.8 105 SQNVYFTLELCSkNSLMELNKQRGPLTEHEARFYTIQVAEGVKHLHNLQIIHRDLKLGNLFLNEHLQVKIGDFGLATFCEK 185
                                   9*********862569999999999*******************************************************9 PP

  nmo-PA(nemo)_FBpp0076471-aln 190 dkskemtqevvtqyyraPeillgakhytaavdvwsvGcifgelltr 235
                                    ++k+mt+   t  y aPe+l ++ h +  vd+w++Gci+  ll +
                       F55G1.8 186 -NEKKMTRG-GTPNYIAPEVLNETGH-AFEVDIWAIGCILYVLLFG 228
                                   .7899*986.678899****988888.567*********9988865 PP

>> F32D8.1  CE41398	WBGene00009326	calcium\/calmodulin dependent protein kinase	status:Partially_confirmed	UniProt:Q1996
   #    score  bias  c-Evalue  i-Evalue hmmfrom  hmm to    alifrom  ali to    envfrom  env to     acc
 ---   ------ ----- --------- --------- ------- -------    ------- -------    ------- -------    ----
   1 !   90.3   0.0   4.2e-27   1.6e-25      30     271 ..      65     296 ..      38     320 .. 0.84

  Alignments for each domain:
  == domain 1    score: 90.3 bits;  conditional E-value: 4.2e-27
  nmo-PA(nemo)_FBpp0076471-aln  30 aavkekvqpdrpiGyGafGvvwavtdprdgrrvalkklpnvfqslvsskrvf..relkmlcffkhenvlsaldilqppkld 108
                                   +  +++++    iG G f  v      +dg + alk++ +    ++  k  f   e+ ml  ++h+ ++s++d +  ++  
                       F32D8.1  65 QDIEKQYEIGAIIGKGNFSSVHLTRRKEDGTKCALKQVEK---RAMRGKCFFvdNEVEMLSLIQHDHIISIIDAFSTEN-- 140
                                   567889999999************************9875...4666776663379*******************9986.. PP

  nmo-PA(nemo)_FBpp0076471-aln 109 ffqeiyvitellqsdlhkiivspqklsadhikvflyqilrGlkylhsarilhrdikPgnllvnsncvlkicdfGlarveep 189
                                     q   v  +    dl + i+ + ++ +    ++  q+   l ylh  +++hrd+kP nll+ ++  +k+cdfGla     
                       F32D8.1 141 --QYFIVFEHAQYGDLYETIRKNGRIEEPDAAIITLQVASALNYLHERNVVHRDVKPENLLLVDKFSVKLCDFGLACHILG 219
                                   ..444566677779**************************************************************76655 PP

  nmo-PA(nemo)_FBpp0076471-aln 190 dkskemtqevvtqyyraPeillgakhytaavdvwsvGcifgelltrrilfqaqdpvqqlelitellGtPaledmkkacega 270
                                        + +   t  y aPe+l +   y++  d+ws+G ++  +l +   f+a d+ + ++li++      + + k ++ +a
                       F32D8.1 220 ----PLYRICGTPTYCAPEVLRE-TGYSTRCDIWSLGVVLYVMLVGYAPFRAPDQTRLFKLIMQAKPNLDMPEWKGISLKA 295
                                   ....5888999********9865.68999*********************************9865544444555555555 PP

  nmo-PA(nemo)_FBpp0076471-aln 271 r 271
                                   +
                       F32D8.1 296 K 296
                                   4 PP

>> C14B9.4a  CE26649	WBGene00004042	locus:plk-1	Protein kinase	status:Confirmed	UniProt:P34331	protein_id:CCD64438.1
   #    score  bias  c-Evalue  i-Evalue hmmfrom  hmm to    alifrom  ali to    envfrom  env to     acc
 ---   ------ ----- --------- --------- ------- -------    ------- -------    ------- -------    ----
   1 !   86.4   0.0   6.5e-26   2.5e-24      34     240 ..      36     236 ..       8     242 .. 0.81
   2 ?    1.1   0.0       4.9   1.9e+02     285     327 ..     249     291 ..     236     329 .. 0.82

  Alignments for each domain:
  == domain 1    score: 86.4 bits;  conditional E-value: 6.5e-26
  nmo-PA(nemo)_FBpp0076471-aln  34 ekvqpdrpiGyGafGvvwavtdprdgrrvalkklpnvfq.slvsskrvfrelkmlcffkhenvlsaldilqppkldffqei 113
                                   + +++ r +G G f   +  t+      va k +p+ +     +  ++ +e+++   + h n++ +++ +     ++  ++
                      C14B9.4a  36 TYYEKGRFLGKGGFAHCYELTNRATREVVAGKVVPKSMLvKQYQRDKMTQEVQIHRELGHINIVKLFNFF-----EDNLNV 111
                                   457888999*********9999888888999999987541344555677777777778887777777766.....455678 PP

  nmo-PA(nemo)_FBpp0076471-aln 114 yvitellq.sdlhkiivspqklsadhikvflyqilrGlkylhsarilhrdikPgnllvnsncvlkicdfGlarveepdksk 193
                                   y+  el     l ++ +  + +++   + f +qi+ G+ ylh  +i+hrd+k gnl +n++ v+ki dfGla + + d+ k
                      C14B9.4a 112 YITLELCArRSLMELHKRRKAVTEPEARYFTHQIVDGVLYLHDLNIIHRDMKLGNLFLNDDLVVKIGDFGLATTVNGDERK 192
                                   8888886425677777788899*******************************************************9998 PP

  nmo-PA(nemo)_FBpp0076471-aln 194 emtqevvtqyyraPeillgakhytaavdvwsvGcifgelltrrilfq 240
                                   +      t  y aPe+l  a h +  vd+w+vGci+  ll ++  f+
                      C14B9.4a 193 KT--LCGTPNYIAPEVLNKAGH-SFEVDIWAVGCILYILLFGQPPFE 236
                                   75..467999******999988.567**********99987766555 PP

  == domain 2    score: 1.1 bits;  conditional E-value: 4.9
  nmo-PA(nemo)_FBpp0076471-aln 285 salytlssqatheavhllaqmlvfdpdkrisvvdalahpylde 327
                                   ++ yt+ s at+ a  l+ +ml  +p +r ++ +     +++ 
                      C14B9.4a 249 HNNYTIPSIATQPAASLIRKMLDPEPTRRPTAKQVQRDGFFKS 291
                                   5679999**********************99988766666555 PP

>> B0207.4  CE24761	WBGene00000099	locus:air-2	protein kinase	status:Confirmed	UniProt:O01427	protein_id:CCD61317.1
   #    score  bias  c-Evalue  i-Evalue hmmfrom  hmm to    alifrom  ali to    envfrom  env to     acc
 ---   ------ ----- --------- --------- ------- -------    ------- -------    ------- -------    ----
   1 !   86.2   0.0   7.3e-26   2.9e-24      32     244 ..      26     231 ..       9     244 .. 0.85
   2 ?    1.2   0.0       4.6   1.8e+02     296     326 ..     251     281 ..     240     290 .. 0.84

  Alignments for each domain:
  == domain 1    score: 86.2 bits;  conditional E-value: 7.3e-26
  nmo-PA(nemo)_FBpp0076471-aln  32 vkekvqpdrpiGyGafGvvwavtdprdgrrvalkklpnv.fqslvsskrvfrelkmlcffkhenvlsaldilqppkldffq 111
                                   + ++++  rp+G G fG v+ +       +va+k l +  + s     +  re+ +  +++h n++ +   +      + +
                       B0207.4  26 TINDFEIGRPLGKGKFGSVYLARTKTGHFHVAIKVLFKSqLISGGVEHQLEREIEIQSHLNHPNIIKLYTYFW-----DAK 101
                                   56778899************999999999*****99654256666678899***************9987775.....567 PP

  nmo-PA(nemo)_FBpp0076471-aln 112 eiyvitell.qsdlhkiivspqklsadhikvflyqilrGlkylhsarilhrdikPgnllvnsncvlkicdfGlarveepdk 191
                                   +iy++ e   + ++ k +   +++s+     ++y i   l y h  +++hrdikP nll+ s+ +lki dfG +    ++k
                       B0207.4 102 KIYLVLEYApGGEMYKQLTVSKRFSEPTAAKYMYEIADALSYCHRKNVIHRDIKPENLLIGSQGELKIGDFGWSVHAPSNK 182
                                   9****9987467899988888***************************************************986666655 PP

  nmo-PA(nemo)_FBpp0076471-aln 192 skemtqevvtqyyraPeillgakhytaavdvwsvGcifgelltrrilfqaqdp 244
                                    + m     t  y  Pe++ ga h ++avd+w++G +  e+l ++  f+ +d+
                       B0207.4 183 RQTMC---GTMDYLPPEMVNGADH-SDAVDLWAIGVLCYEFLVGKPPFEHEDQ 231
                                   55554...577899****999998.789*************999888877665 PP

  == domain 2    score: 1.2 bits;  conditional E-value: 4.6
  nmo-PA(nemo)_FBpp0076471-aln 296 heavhllaqmlvfdpdkrisvvdalahpyld 326
                                   + a +l+ ++lv+dp  r + ++   h +++
                       B0207.4 251 KGARDLIGRLLVVDPKARCTLEQVKEHYWIQ 281
                                   56778999***************99998876 PP

>> T19A5.2b  CE28674	WBGene00001526	locus:gck-1	status:Partially_confirmed	UniProt:Q95ZN6	protein_id:CCD72151.1
   #    score  bias  c-Evalue  i-Evalue hmmfrom  hmm to    alifrom  ali to    envfrom  env to     acc
 ---   ------ ----- --------- --------- ------- -------    ------- -------    ------- -------    ----
   1 !   87.6   0.0   2.7e-26     1e-24      36     233 ..      32     221 ..       9     239 .. 0.84

  Alignments for each domain:
  == domain 1    score: 87.6 bits;  conditional E-value: 2.7e-26
  nmo-PA(nemo)_FBpp0076471-aln  36 vqpdrpiGyGafGvvwavtdprdgrrvalkklpnvfqslvsskrvfrelkmlcffkhenvlsaldilqppkldffqeiyvi 116
                                   + +++ iG G+fG v+  +d r gr va+k + +  q+  +   + +e+++l + + + v   +  +         ++++i
                      T19A5.2b  32 FTKQERIGRGSFGEVYKGIDNRTGRVVAIKII-DLEQAEDEIEDIQQEIQVLSQCDSQYVTKYFGSFLK-----GSKLWII 106
                                   456677***********************855.67789999999***************9998865433.....346799* PP

  nmo-PA(nemo)_FBpp0076471-aln 117 tellqsdlhkiivspqklsadhikvflyqilrGlkylhsarilhrdikPgnllvnsncvlkicdfGlarv.eepdkskemt 196
                                    e l+      +    kl + hi v+l  il+Gl ylhs r +hrdik +n+lv ++  +k+ dfG+a   +e+   k+  
                      T19A5.2b 107 MEYLGGGSALDLTKSGKLDESHIAVILREILKGLEYLHSERKIHRDIKAANVLVSEHGDVKVADFGVAGQlTET--VKKRI 185
                                   **99877666666669***************************************************9651555..55555 PP

  nmo-PA(nemo)_FBpp0076471-aln 197 qevvtqyyraPeillgakhytaavdvwsvGcifgell 233
                                     v + ++ aPe++     y    d+ws+G    el 
                      T19A5.2b 186 TFVGSPFWMAPELI-KQSSYDYKADIWSLGITAIELA 221
                                   6899********65.677899999******9888886 PP

>> T19A5.2a  CE07510	WBGene00001526	locus:gck-1	serine\/threonine kinase	status:Partially_confirmed	UniProt:Q22553	prote
   #    score  bias  c-Evalue  i-Evalue hmmfrom  hmm to    alifrom  ali to    envfrom  env to     acc
 ---   ------ ----- --------- --------- ------- -------    ------- -------    ------- -------    ----
   1 !   87.3   0.0   3.4e-26   1.3e-24      37     233 ..      35     223 ..      10     241 .. 0.85

  Alignments for each domain:
  == domain 1    score: 87.3 bits;  conditional E-value: 3.4e-26
  nmo-PA(nemo)_FBpp0076471-aln  37 qpdrpiGyGafGvvwavtdprdgrrvalkklpnvfqslvsskrvfrelkmlcffkhenvlsaldilqppkldffqeiyvit 117
                                    +++ iG G+fG v+  +d r gr va+k + +  q+  +   + +e+++l + + + v   +  +         ++++i 
                      T19A5.2a  35 TKQERIGRGSFGEVYKGIDNRTGRVVAIKII-DLEQAEDEIEDIQQEIQVLSQCDSQYVTKYFGSFLK-----GSKLWIIM 109
                                   45667***********************855.67789999999***************9998865433.....346799** PP

  nmo-PA(nemo)_FBpp0076471-aln 118 ellqsdlhkiivspqklsadhikvflyqilrGlkylhsarilhrdikPgnllvnsncvlkicdfGlarv.eepdkskemtq 197
                                   e l+      +    kl + hi v+l  il+Gl ylhs r +hrdik +n+lv ++  +k+ dfG+a   +e+   k+   
                      T19A5.2a 110 EYLGGGSALDLTKSGKLDESHIAVILREILKGLEYLHSERKIHRDIKAANVLVSEHGDVKVADFGVAGQlTET--VKKRIT 188
                                   *99877666666669***************************************************9651555..555556 PP

  nmo-PA(nemo)_FBpp0076471-aln 198 evvtqyyraPeillgakhytaavdvwsvGcifgell 233
                                    v + ++ aPe++     y    d+ws+G    el 
                      T19A5.2a 189 FVGSPFWMAPELI-KQSSYDYKADIWSLGITAIELA 223
                                   899********65.677899999******9888886 PP

>> PAR2.3a  CE39167	WBGene00019801	locus:aak-1	Protein kinase	status:Confirmed	UniProt:P45894	protein_id:CCD72533.1
   #    score  bias  c-Evalue  i-Evalue hmmfrom  hmm to    alifrom  ali to    envfrom  env to     acc
 ---   ------ ----- --------- --------- ------- -------    ------- -------    ------- -------    ----
   1 !   78.8   0.0   1.3e-23   5.2e-22      39     243 ..      27     226 ..      20     235 .. 0.91
   2 ?    7.3   0.0     0.065       2.5     288     325 ..     239     276 ..     229     290 .. 0.88

  Alignments for each domain:
  == domain 1    score: 78.8 bits;  conditional E-value: 1.3e-23
  nmo-PA(nemo)_FBpp0076471-aln  39 drpiGyGafGvvwavtdprdgrrvalkklpn.vfqslvsskrvfrelkmlcffkhenvlsaldilqppkldffqeiyvite 118
                                   ++ iG GafG v   t  + g  va+k l +  ++ l +  ++  e+  l+ + h  +  ++ ++  p      +i+++ e
                       PAR2.3a  27 KETIGKGAFGAVKRGTHIQTGYDVAIKILNRgRMKGLGTVNKTRNEIDNLQKLTHPHITRLFRVISTP-----SDIFLVME 102
                                   567**************************983578999999**********************99888.....4899**** PP

  nmo-PA(nemo)_FBpp0076471-aln 119 llq.sdlhkiivspqklsadhikvflyqilrGlkylhsarilhrdikPgnllvnsncvlkicdfGlarveepdkskemtqe 198
[truncated: 867,801 more chars]
