# Supplementary material for: Potential Conservation of Circadian Clock Proteins in the phylum Nematoda as Revealed by Bioinformatic Searches
Source: PLoS One. 2014 Nov 14;9(11):e112871. doi: 10.1371/journal.pone.0112871 (PMC4232591; doi:10.1371/journal.pone.0112871)
Supplement: File S1 — HMM profiles used in this work and HMMsearch results. (ZIP) [file pone.0112871.s007.zip › HMMs-CE/Artropodos/ninaE-PA(Rhodopsin1)_FBpp0083266-aln.res]

# hmmsearch :: search profile(s) against a sequence database
# HMMER 3.0 (March 2010); http://hmmer.org/
# Copyright (C) 2010 Howard Hughes Medical Institute.
# Freely distributed under the GNU General Public License (GPLv3).
# - - - - - - - - - - - - - - - - - - - - - - - - - - - - - - - - - - - -
# query HMM file:                  ninaE-PA(Rhodopsin1)_FBpp0083266-aln.hmm
# target sequence database:        ../../../ProteomasGus/wormpep229
# Max sensitivity mode:            on [all heuristic filters off]
# - - - - - - - - - - - - - - - - - - - - - - - - - - - - - - - - - - - -

Query:       ninaE-PA(Rhodopsin1)_FBpp0083266-aln  [M=377]
Scores for complete sequences (score includes all domains):
   --- full sequence ---   --- best 1 domain ---    -#dom-
    E-value  score  bias    E-value  score  bias    exp  N  Sequence    Description
    ------- ------ -----    ------- ------ -----   ---- --  --------    -----------
    8.6e-34  117.5  10.4    1.4e-29  103.6   5.2    2.1  2  C52B11.3    CE39139	WBGene00016872	locus:dop-4	G-protein cou
    1.6e-28  100.1  12.5      1e-24   87.6   5.4    2.1  2  F01E11.5c   CE30931	WBGene00017157	locus:tyra-2	status:Confi
    4.6e-28   98.6  12.8      3e-24   86.1   5.6    2.1  2  F01E11.5a   CE38313	WBGene00017157	locus:tyra-2	G-protein co
    1.5e-27   96.9   7.7    3.5e-22   79.3   4.8    2.1  2  Y22D7AR.13  CE29370	WBGene00004779	locus:ser-4	status:Confir
    5.7e-27   95.0   8.7      3e-23   82.8   4.3    2.1  2  M03F4.3a    CE31203	WBGene00006475	locus:tyra-3	G-protein co
    6.5e-27   94.8   8.7    3.4e-23   82.6   4.3    2.1  2  M03F4.3b    CE12360	WBGene00006475	locus:tyra-3	status:Parti
    2.7e-26   92.8   6.6    2.3e-22   79.9   3.1    2.1  2  M03F4.3c    CE39602	WBGene00006475	locus:tyra-3	status:Parti
      2e-25   89.9  11.9    1.2e-21   77.5   6.0    2.1  2  C02D4.2e    CE36092	WBGene00004777	locus:ser-2	status:Partia
    4.8e-25   88.7  10.6    6.1e-25   88.4   7.3    1.0  1  Y58G8A.4a   CE33345	WBGene00021983	status:Partially_confirme
    5.5e-25   88.5  10.9    6.9e-25   88.2   7.6    1.1  1  Y58G8A.4b   CE36962	WBGene00021983	status:Partially_confirme
      7e-25   88.2  13.8    4.7e-21   75.6   7.4    2.1  2  C02D4.2b    CE36089	WBGene00004777	locus:ser-2	octopamine re
    7.5e-25   88.1  13.9      5e-21   75.5   7.4    2.1  2  C02D4.2a    CE36088	WBGene00004777	locus:ser-2	octopamine re
    9.9e-25   87.7  14.4    6.7e-21   75.1   7.7    2.1  2  C02D4.2f    CE32299	WBGene00004777	locus:ser-2	status:Confir
    2.9e-24   86.1  11.3    1.2e-20   74.2   4.7    2.1  2  K09G1.4a    CE35993	WBGene00001053	locus:dop-2	dopamine rece
    3.8e-24   85.7  17.6      5e-24   85.3  12.2    1.1  1  Y59H11AL.1a CE31260	WBGene00022004	status:Partially_confirme
      7e-24   84.9  12.7    2.7e-20   73.1   5.6    2.1  2  K09G1.4d    CE46806	WBGene00001053	locus:dop-2	status:Confir
      7e-24   84.9  18.6    9.3e-24   84.5  12.9    1.1  1  Y59H11AL.1b CE38456	WBGene00022004	status:Partially_confirme
      1e-23   84.3  12.7    3.5e-20   72.7   5.6    2.1  2  K09G1.4b    CE35994	WBGene00001053	locus:dop-2	status:Confir
    1.1e-23   84.2  12.7    3.6e-20   72.7   5.6    2.1  2  K09G1.4c    CE45633	WBGene00001053	locus:dop-2	status:Partia
    1.1e-23   84.2  12.4    5.8e-22   78.6   5.8    2.0  2  C09B7.1b    CE30332	WBGene00004780	locus:ser-7	status:Confir
    1.5e-23   83.8  12.5    6.2e-22   78.5   5.8    2.0  2  C09B7.1a    CE28532	WBGene00004780	locus:ser-7	G-protein cou
    1.8e-23   83.5  13.0    5.4e-22   78.7   5.8    2.0  2  C09B7.1c    CE17391	WBGene00004780	locus:ser-7	status:Confir
    2.2e-23   83.2  16.7    3.2e-19   69.5   8.4    2.1  2  F47D12.1b   CE30135	WBGene00001518	locus:gar-2	G-protein-lin
    2.6e-23   83.0  16.9    3.7e-20   72.6   9.9    2.1  2  C39E6.6     CE06941	WBGene00003807	locus:npr-1	G-protein cou
    1.7e-22   80.3  11.7    2.3e-22   79.9   8.1    1.1  1  C16D6.2     CE37317	WBGene00007635	7 transmembrane receptor 
    6.8e-22   78.3   8.9    5.5e-21   75.3   3.5    2.2  2  T14E8.3b    CE39179	WBGene00020506	locus:dop-3	status:Confir
      1e-21   77.7  25.3    4.1e-18   65.9  12.9    2.1  2  Y39A3B.5b   CE38985	WBGene00021439	locus:ckr-2	status:Confir
    1.2e-21   77.5  17.5    3.3e-19   69.5   8.4    2.1  2  F47D12.1a   CE30134	WBGene00001518	locus:gar-2	G-protein-lin
    2.3e-21   76.6  25.8    7.2e-18   65.1  13.2    2.1  2  Y39A3B.5d   CE38986	WBGene00021439	locus:ckr-2	status:Confir
    2.8e-21   76.3   7.2    6.3e-18   65.3   4.4    2.1  2  F14D12.6a   CE35478	WBGene00006411	locus:octr-1	G-protein co
    2.8e-21   76.3   7.2    6.4e-18   65.2   4.4    2.1  2  F14D12.6b   CE35479	WBGene00006411	locus:octr-1	status:Parti
    3.2e-21   76.1  26.4    7.9e-18   65.0  13.4    2.1  2  Y39A3B.5a   CE21646	WBGene00021439	locus:ckr-2	7 transmembra
    5.5e-21   75.3  17.6    3.8e-19   69.3   8.4    2.1  2  F47D12.1c   CE24987	WBGene00001518	locus:gar-2	G-protein-lin
    5.9e-21   75.2  28.7    2.1e-17   63.6  15.0    2.1  2  Y39A3B.5c   CE38443	WBGene00021439	locus:ckr-2	status:Confir
    6.4e-21   75.1   6.5      8e-21   74.8   4.5    1.1  1  T14E8.3d    CE39181	WBGene00020506	locus:dop-3	status:Partia
    1.9e-20   73.5  12.1    2.4e-20   73.2   8.4    1.0  1  F47D12.1d   CE01946	WBGene00001518	locus:gar-2	G-protein-lin
      2e-20   73.5  16.6    1.5e-16   60.8   8.2    2.1  2  Y40H4A.1a   CE27783	WBGene00001519	locus:gar-3	muscarinic ac
    7.9e-20   71.5  15.9    4.4e-18   65.8   6.8    2.2  2  Y54G2A.35   CE31653	WBGene00021897	locus:ser-6	status:Partia
    8.6e-20   71.4  17.8    6.1e-16   58.7   8.9    2.1  2  Y40H4A.1b   CE35800	WBGene00001519	locus:gar-3	status:Confir
    1.4e-19   70.7  15.1    2.1e-19   70.1  10.5    1.2  1  ZK455.3     CE03814	WBGene00013974	locus:npr-9	G-protein cou
    5.7e-19   68.7  13.8    8.3e-19   68.2   9.5    1.1  1  C25G6.5     CE04086	WBGene00016110	locus:npr-11	G-protein co
    6.1e-19   68.6  14.8      7e-18   65.1   7.5    2.6  2  T14E8.3a    CE39178	WBGene00020506	locus:dop-3	G-protein cou
    1.4e-18   67.4  16.4    2.7e-18   66.5  11.4    1.3  1  T27D1.3     CE43181	WBGene00012084	locus:npr-15	G-protein co
    1.4e-18   67.4  19.8      5e-15   55.7   8.9    2.0  2  C49A9.7     CE16937	WBGene00016761	seven trans-smembrane rec
    3.1e-18   66.3  14.8    7.5e-18   65.0  10.2    1.6  1  T05A1.1a    CE32924	WBGene00003808	locus:npr-2	G-protein cou
    3.3e-18   66.2  14.7    3.8e-17   62.7   7.4    2.6  2  T14E8.3c    CE39180	WBGene00020506	locus:dop-3	status:Confir
    4.8e-18   65.7  15.1    1.1e-17   64.4  10.5    1.7  1  T05A1.1b    CE32925	WBGene00003808	locus:npr-2	G-protein cou
    7.5e-18   65.0  15.5    8.4e-17   61.6   7.6    2.3  2  K02F2.6     CE17158	WBGene00004778	locus:ser-3	seven trans-m
    1.1e-17   64.5   7.5    1.5e-17   64.0   5.2    1.1  1  C53C7.1b    CE36989	WBGene00008278	locus:npr-10	status:Parti
    1.5e-17   64.1  18.8    4.9e-10   39.3  11.1    2.3  2  F59C12.2a   CE28481	WBGene00004776	locus:ser-1	G-protein cou
    1.6e-17   63.9  18.4    6.3e-10   38.9  10.7    2.3  2  F59C12.2b   CE38526	WBGene00004776	locus:ser-1	status:Confir
    1.6e-17   63.9   7.8    2.2e-17   63.5   5.4    1.1  1  C53C7.1a    CE19767	WBGene00008278	locus:npr-10	7 transmembr
    2.9e-17   63.1  15.3    3.2e-15   56.3  10.6    2.2  1  F16D3.7     CE42717	WBGene00008890	locus:ser-5	7 transmembra
    6.2e-17   62.0   7.3    6.2e-17   62.0   5.0    1.9  2  T23B3.4     CE45656	WBGene00020712	locus:ckr-1	G-protein cou
    1.3e-16   60.9  12.8    1.8e-16   60.5   8.9    1.1  1  AC7.1a      CE38261	WBGene00006428	locus:tag-49	status:Parti
    3.1e-16   59.7  24.4    7.8e-16   58.4  16.9    1.5  1  ZC412.1     CE35920	WBGene00013883	locus:npr-13	G-protein co
    7.2e-16   58.5   9.0      1e-15   58.0   6.3    1.1  1  F35G8.1     CE39498	WBGene00018067	G-protein coupled recepto
    8.4e-16   58.3  23.9    1.8e-15   57.2  16.5    1.4  1  C38C10.1    CE44282	WBGene00006576	locus:tkr-1	G protein cou
    9.2e-16   58.1  23.5    1.1e-14   54.6  16.3    1.9  1  F41E7.3     CE31509	WBGene00009619	neurokinin receptor like	
    9.5e-16   58.1  13.4    1.3e-12   47.8   6.8    2.1  2  F15A8.5b    CE33616	WBGene00001052	locus:dop-1	status:Partia
    1.1e-15   57.9  13.4    1.2e-12   47.8   6.8    2.1  2  F15A8.5c    CE33617	WBGene00001052	locus:dop-1	status:Partia
    1.2e-15   57.8  13.1    1.3e-12   47.8   6.6    2.1  2  F15A8.5a    CE33615	WBGene00001052	locus:dop-1	status:Partia
    1.4e-15   57.6  16.6    2.2e-15   56.9  11.5    1.3  1  T22D1.12    CE17256	WBGene00020689	locus:npr-12	seven transm
    2.9e-15   56.5  10.0    2.9e-15   56.5   6.9    2.1  2  F02E8.2b    CE07017	WBGene00017176	locus:nmur-3	status:Confi
    3.5e-15   56.2   9.2    3.5e-15   56.2   6.3    2.1  2  F02E8.2a    CE33990	WBGene00017176	locus:nmur-3	G-protein co
    1.4e-14   54.3  16.9    3.6e-14   52.9  11.7    1.6  1  C10C6.2     CE08056	WBGene00007006	locus:npr-3	G-protein cou
    1.7e-14   54.0  21.2    5.1e-11   42.5  11.5    2.9  2  T02E9.3     CE13066	WBGene00011382	locus:dop-5	G-protein cou
    6.6e-14   52.0   8.3    1.1e-13   51.3   5.8    1.3  1  F56B6.5b    CE39375	WBGene00006864	locus:npr-16	status:Confi
    9.7e-14   51.5  17.0    1.3e-13   51.1  11.8    1.1  1  T21B4.4b    CE40127	WBGene00011878	status:Confirmed	UniProt:
    1.3e-13   51.1  17.2    1.6e-13   50.7  11.9    1.1  1  T21B4.4a    CE40126	WBGene00011878	adenosine A1 receptor	sta
    1.9e-13   50.5  13.5    4.3e-13   49.3   7.9    2.0  2  T07D4.1     CE46449	WBGene00011578	locus:npr-20	G-protein co
    2.7e-13   50.0  10.1    4.8e-13   49.2   7.0    1.3  1  F56B6.5a    CE31186	WBGene00006864	locus:npr-16	G-protein co
    2.8e-13   50.0  16.1    9.1e-13   48.3   7.4    2.2  2  Y54E2A.1    CE31259	WBGene00013187	7 transmembrane receptor 
    1.7e-12   47.4   8.0    4.6e-12   46.0   4.4    2.0  2  C56G3.1a    CE04283	WBGene00016984	G-protein coupled recepto
    1.9e-12   47.2  13.5    2.7e-12   46.7   9.3    1.1  1  F54D7.3     CE17102	WBGene00018798	locus:gnrr-1	seven-transm
      2e-12   47.2   8.0    4.9e-12   45.9   4.4    2.0  2  C56G3.1b    CE30923	WBGene00016984	status:Partially_confirme
    2.1e-12   47.1  20.6    2.1e-11   43.8  14.3    1.9  1  AC7.1b      CE38262	WBGene00006428	locus:tag-49	G-protein co
    2.5e-12   46.8   6.6      3e-12   46.6   4.6    1.1  1  C02D4.2d    CE36424	WBGene00004777	locus:ser-2	status:Partia
    2.9e-12   46.6   6.7    3.3e-12   46.5   4.7    1.1  1  C02D4.2c    CE36423	WBGene00004777	locus:ser-2	status:Partia
    6.7e-12   45.4  16.1    1.3e-11   44.5  11.2    1.5  1  W05B5.2     CE42751	WBGene00012275	locus:npr-14	7 transmembr
    1.3e-11   44.5   5.3    1.3e-11   44.5   3.7    2.5  2  R106.2      CE39612	WBGene00020086	G-protein coupled recepto
    1.5e-11   44.3  26.1    4.8e-11   42.6  18.1    1.7  1  C50F7.1b    CE04239	WBGene00016842	status:Partially_confirme
    1.6e-11   44.2  18.7    5.4e-11   42.5  13.0    1.7  1  F31B9.1     CE17727	WBGene00009278	7 transmembrane receptor 
    6.1e-11   42.3  23.4    5.3e-10   39.2  16.2    1.9  1  C30F12.6    CE16886	WBGene00016265	locus:nmur-4	seven trans-
    9.5e-11   41.6  17.0    1.7e-10   40.8  11.8    1.3  1  T07D10.2    CE13377	WBGene00011582	conopressin receptor like
      2e-10   40.6  21.2    3.7e-10   39.7  14.7    1.4  1  Y116A8B.5   CE46735	WBGene00013782	7 transmembrane receptor 
    2.1e-10   40.5   3.5    8.2e-06   25.4   0.3    2.1  2  F01E11.5b   CE35711	WBGene00017157	locus:tyra-2	status:Confi
    2.2e-10   40.5  18.4    2.4e-09   37.0   8.8    2.1  2  C15B12.5c   CE29668	WBGene00001517	locus:gar-1	status:Confir
    2.9e-10   40.0  18.4    2.9e-09   36.7   8.8    2.1  2  C15B12.5a   CE29666	WBGene00001517	locus:gar-1	Muscarinic ac
    3.4e-10   39.8  18.4    3.2e-09   36.6   8.8    2.1  2  C15B12.5b   CE29667	WBGene00001517	locus:gar-1	status:Confir
    7.2e-10   38.7  15.3      2e-09   37.3  10.6    1.6  1  F14F4.1     CE17670	WBGene00008808	7 transmembrane receptor 
    1.5e-08   34.4  10.5    1.5e-08   34.4   7.3    3.0  2  T02D1.6     CE30684	WBGene00011372	7 transmembrane receptor 
    2.7e-08   33.6   8.7    3.6e-08   33.1   6.0    1.1  1  T23C6.5     CE35783	WBGene00020727	G-protein coupled recepto
      4e-08   33.0  20.5    2.2e-06   27.3  14.2    2.1  1  C06G4.5     CE38997	WBGene00015559	locus:npr-17	G-protein co
    5.6e-08   32.5  20.5    1.2e-07   31.5  14.2    1.4  1  K10B4.4     CE38395	WBGene00019616	locus:nmur-2	seven trans-
    5.6e-06   25.9  23.9    9.9e-05   21.8  16.5    2.5  1  C48C5.1     CE45664	WBGene00016747	locus:nmur-1	family 1 of 
    7.7e-06   25.5  16.0    0.00042   19.8   3.6    2.2  2  C43C3.2     CE01524	WBGene00008065	locus:npr-18	G protein co
    1.9e-05   24.2  16.6    0.00085   18.8   8.8    2.4  2  Y105C5A.23  CE24056	WBGene00013642	locus:gnrr-8	status:Parti
    2.3e-05   23.9  13.3       0.16   11.2   0.1    3.1  3  H22D07.1    CE33129	WBGene00019224	locus:gnrr-5	status:Confi
    3.4e-05   23.4  20.3    3.4e-05   23.3  10.0    2.0  2  C15H11.2a   CE08179	WBGene00007614	locus:gnrr-2	G-protein co
    6.3e-05   22.5  13.4    8.1e-05   22.1   9.3    1.1  1  ZC374.1     CE40886	WBGene00013871	locus:gnrr-3	hormone rece
      9e-05   22.0  18.3    0.00013   21.5  12.7    1.3  1  T19F4.1a    CE29348	WBGene00020586	status:Confirmed	UniProt:
    9.2e-05   21.9  13.7    9.2e-05   21.9   9.5    1.7  1  C26F1.6     CE06880	WBGene00016149	status:Confirmed	UniProt:
    9.8e-05   21.8   1.2    9.8e-05   21.8   0.8    2.2  2  F38B7.7     CE36300	WBGene00005977	locus:srx-86	7TM receptor
    0.00011   21.7  13.7    0.00011   21.7   9.5    1.7  1  T02E9.1     CE13062	WBGene00011381	G-protein coupled recepto
    0.00012   21.5  18.5    0.00018   21.0  12.8    1.3  1  T19F4.1b    CE29349	WBGene00020586	status:Confirmed	UniProt:
    0.00013   21.5   3.2     0.0002   20.9   2.2    1.2  1  D1022.6     CE36812	WBGene00005641	locus:sro-1	G-protein cou
    0.00014   21.3   9.2    0.00014   21.3   6.4    1.8  1  F13D2.3     CE33996	WBGene00008737	locus:gnrr-7	G-protein co
    0.00014   21.3  19.3    0.00014   21.3  13.4    1.4  1  R12C12.3    CE02848	WBGene00020023	thyrotropin-releasing hor
    0.00018   21.0  12.9     0.0039   16.6   5.1    2.8  2  T10E10.3    CE35766	WBGene00020420	G-protein receptor	status
    0.00031   20.2   5.4     0.0004   19.8   3.8    1.2  1  ZK721.4     CE46343	WBGene00022811	Adenosine A3 receptor	sta
     0.0005   19.5   2.6    0.00095   18.6   1.8    1.4  1  H12C20.5    CE18810	WBGene00005981	locus:srx-90	status:Parti
    0.00052   19.5  10.4    0.00075   18.9   7.2    1.2  1  C24B5.1     CE36981	WBGene00016044	status:Confirmed	UniProt:
    0.00076   18.9   2.1    0.00076   18.9   1.5    1.9  2  F38B7.8     CE36301	WBGene00005978	locus:srx-87	7TM receptor
    0.00094   18.6   8.4     0.0014   18.0   5.8    1.2  1  F57H12.4    CE43724	WBGene00019019	seven trans-membrane rece
     0.0013   18.1   6.3     0.0019   17.6   4.4    1.1  1  Y23H5B.4    CE31098	WBGene00021275	status:Partially_confirme
     0.0014   18.0   0.1      0.002   17.5   0.1    1.1  1  F47D12.1e   CE32893	WBGene00001518	locus:gar-2	G-protein-lin
     0.0022   17.4  19.3     0.0035   16.7  13.4    1.4  1  F21C10.12   CE32868	WBGene00017661	status:Partially_confirme
     0.0022   17.4   1.3     0.0022   17.4   0.9    2.2  2  F59B1.3     CE38198	WBGene00005984	locus:srx-93	7TM chemorec
     0.0039   16.6   1.4     0.0067   15.8   1.0    1.4  1  R13D11.1    CE12784	WBGene00020056	status:Predicted	UniProt:
     0.0041   16.5   4.8     0.0046   16.3   1.9    2.2  1  H23L24.4    CE44217	WBGene00019231	7tm_1	status:Partially_co
     0.0042   16.5   4.5     0.0042   16.5   3.1    2.0  2  F59B2.13    CE41671	WBGene00010315	possible G protein couple
     0.0043   16.5   7.9     0.0061   15.9   5.5    1.4  1  F43A11.1    CE43280	WBGene00005979	locus:srx-88	G-protein co
     0.0067   15.8   1.0      0.013   14.8   0.7    1.4  1  R13D11.3    CE45840	WBGene00020057	status:Predicted	protein_
      0.009   15.4   2.9     0.0091   15.4   2.0    1.1  1  F35B12.1b   CE45875	WBGene00005975	locus:srx-84	status:Confi
     0.0096   15.3   5.6      0.015   14.7   3.9    1.3  1  F57B7.1b    CE31009	WBGene00010191	G-protein coupled recepto
     0.0099   15.3   7.2      0.059   12.7   0.5    2.5  2  F07B10.6    CE36641	WBGene00008552	locus:srsx-31	status:Pred
  ------ inclusion threshold ------
       0.01   15.2  12.4       0.34   10.2   8.6    2.1  1  D1014.2     CE44520	WBGene00017015	status:Partially_confirme
      0.012   15.0  17.5      0.065   12.6   9.3    2.9  2  F13D2.2     CE03194	WBGene00008736	locus:gnrr-6	G-protein co
      0.016   14.6   5.9      0.025   13.9   4.1    1.3  1  F57B7.1a    CE05989	WBGene00010191	G-protein coupled recepto
      0.017   14.5  10.6      0.031   13.6   7.3    1.3  1  R03A10.6    CE43810	WBGene00010986	locus:sprr-1	steroid horm
      0.017   14.5  23.4     0.0098   15.3  10.0    2.7  2  C24A8.1     CE42069	WBGene00016037	locus:dop-6	G-protein cou
      0.017   14.4  12.6      0.034   13.5   8.8    1.5  1  F53A9.5     CE43844	WBGene00018728	G-protein coupled recepto
      0.018   14.4   0.1      0.026   13.9   0.0    1.2  1  F15A8.5d    CE33618	WBGene00001052	locus:dop-1	status:Partia
      0.021   14.1   3.4      0.024   14.0   1.5    1.7  1  K03H6.5     CE39585	WBGene00019370	status:Partially_confirme
      0.024   14.0  20.9        0.3   10.4  14.1    2.3  1  F55E10.7    CE40072	WBGene00018886	status:Partially_confirme
      0.025   13.9  15.4      0.097   12.0   0.3    2.1  2  ZK697.5     CE34150	WBGene00005850	locus:srw-103	7TM chemore
      0.026   13.9  18.8      0.055   12.8  13.1    1.5  1  F42C5.2     CE04555	WBGene00018344	G protein-coupled recepto
      0.032   13.6   0.4      0.032   13.6   0.3    1.8  1  F41H8.2     CE35306	WBGene00018313	status:Partially_confirme
       0.04   13.3   6.5        0.7    9.2   1.3    2.2  2  Y46H3C.2    CE24313	WBGene00005846	locus:srw-99	7TM chemorec
      0.047   13.0   0.3      0.064   12.6   0.2    1.1  1  C24A8.6     CE39227	WBGene00044004	status:Partially_confirme
      0.047   13.0  11.5      0.074   12.4   8.0    1.2  1  C50H2.1     CE28214	WBGene00008239	locus:fshr-1	steroid horm
      0.068   12.5   6.4       0.78    9.0   0.4    2.2  2  T19B10.10   CE38225	WBGene00011837	locus:srsx-33	status:Pred
       0.13   11.5   1.3       0.26   10.6   0.9    1.4  1  C30B5.5     CE02524	WBGene00016246	status:Partially_confirme
       0.13   11.5  20.2      0.021   14.2   7.6    2.0  2  C51E3.4     CE37814	WBGene00008250	locus:srsx-29	7TM recepto
       0.17   11.2   0.0       0.17   11.2   0.0    2.2  2  F57A8.4     CE05985	WBGene00010179	7 transmembrane receptor 
        0.2   10.9   0.2       0.34   10.2   0.2    1.3  1  D1069.4     CE17616	WBGene00017038	status:Partially_confirme
       0.22   10.8   3.3       0.23   10.7   2.3    1.2  1  T27C5.10    CE39786	WBGene00012083	status:Predicted	UniProt:
       0.28   10.5   1.6        1.5    8.0   0.9    2.3  1  M01G12.13   CE33674	WBGene00005525	locus:sri-13	7TM chemorec
       0.31   10.3  15.2      0.038   13.3   7.1    1.9  2  Y62E10A.4a  CE24541	WBGene00013375	locus:srsx-25	status:Part
       0.34   10.2   0.1       0.46    9.8   0.0    1.1  1  F38A5.11    CE41649	WBGene00018168	status:Partially_confirme
       0.34   10.2   1.6        1.7    7.9   0.8    2.3  1  M01G12.1    CE18066	WBGene00005526	locus:sri-14	7TM chemorec
       0.43    9.9   8.0       0.21   10.9   3.7    1.8  2  T14B1.2     CE31607	WBGene00000085	locus:aex-2	possible G pr
       0.46    9.8   8.9       0.86    8.9   2.0    2.1  2  C15H11.2b   CE45186	WBGene00007614	locus:gnrr-2	status:Confi
       0.47    9.7   7.7       0.17   11.2   3.2    1.8  1  Y40C5A.4b   CE33868	WBGene00021497	status:Partially_confirme
       0.49    9.7  15.9      0.028   13.8   7.5    1.5  1  F59D12.1    CE11490	WBGene00010329	G-protein coupled recepto
       0.53    9.6   0.0        0.7    9.2   0.0    1.2  1  T28D6.9     CE24023	WBGene00003975	locus:pen-2	status:Confir
       0.58    9.4   0.1       0.57    9.5   0.1    1.0  1  ZC455.6b    CE32035	WBGene00013906	locus:ugt-5	status:Confir
        0.6    9.4  19.8        0.2   11.0   0.7    2.2  2  F38E1.8     CE38183	WBGene00018180	locus:srsx-22	7TM chemore
       0.63    9.3   7.7       0.16   11.3   2.7    1.8  2  T11F1.5     CE33936	WBGene00005826	locus:srw-79	7TM chemorec
       0.65    9.3  15.6        1.3    8.3  10.8    1.4  1  K03H6.1     CE43680	WBGene00019367	status:Partially_confirme
        0.7    9.2   8.1          6    6.1   0.0    2.2  2  F36D3.13    CE34844	WBGene00005781	locus:srw-34	status:Predi
       0.82    8.9  11.6       0.29   10.4   0.2    2.1  2  C54E10.3    CE20612	WBGene00008308	status:Partially_confirme
       0.91    8.8   9.8        4.8    6.4   3.1    2.2  2  T26E4.15    CE36209	WBGene00012055	locus:srsx-36	7 transmemb
          1    8.6   9.8        2.5    7.4   3.5    2.1  2  M01B2.7     CE38207	WBGene00010800	locus:srsx-37	7 transmemb
        1.1    8.5   0.7          3    7.1   0.2    1.9  1  T23D5.1     CE16443	WBGene00006093	locus:str-27	7TM receptor
        1.2    8.4  10.0        1.7    7.9   6.9    1.3  1  T09D3.1     CE25110	WBGene00005087	locus:srd-9	7TM chemorece
        1.2    8.3  13.5       0.14   11.5   4.0    2.6  3  C51E3.2     CE33986	WBGene00008248	locus:srsx-27	opoid recep
        1.4    8.2  25.0       0.17   11.2  14.0    1.7  1  C54A12.2    CE36809	WBGene00016909	status:Partially_confirme
        1.5    8.1   9.9       0.81    9.0   1.3    2.2  2  F20A1.3     CE38172	WBGene00017615	locus:srsx-32	7TM chemore
        1.7    7.9   2.8        2.3    7.5   1.9    1.4  1  C25F9.13    CE40912	WBGene00045413	status:Predicted	UniProt:
        1.7    7.9   7.5        2.3    7.5   2.7    2.1  2  C50H11.13   CE35257	WBGene00016858	status:Partially_confirme
        1.8    7.8   3.7        1.6    8.0   2.1    1.3  1  C12D12.3    CE41356	WBGene00015714	status:Partially_confirme
          2    7.7  11.2         25    4.0   7.8    2.2  1  C04E6.2     CE07907	WBGene00015419	locus:srsx-18	7TM chemore
          2    7.6   1.6        3.7    6.8   1.1    1.5  1  C39H7.7     CE25808	WBGene00005091	locus:srd-13	7TM chemorec
        2.1    7.6   8.1          3    7.1   5.6    1.3  1  T01D3.4     CE12960	WBGene00005987	locus:srx-96	somatostatin
        2.2    7.6   9.2        3.4    6.9   6.4    1.2  1  C39B10.1    CE02157	WBGene00008021	G-protein coupled recepto
        2.4    7.4   3.6        3.8    6.7   2.5    1.3  1  F28D9.2a    CE34482	WBGene00005517	locus:sri-5	7TM chemorece
        2.6    7.3   0.0        3.8    6.8   0.0    1.1  1  F01F1.11    CE26883	WBGene00017165	status:Confirmed	UniProt:
        2.6    7.3   0.0        4.4    6.5   0.0    1.3  1  C18H7.4     CE40909	WBGene00015994	protein kinase	status:Con
        2.7    7.3   4.3        3.5    6.9   3.0    1.2  1  Y34F4.6     CE43717	WBGene00189956	status:Partially_confirme
        2.8    7.2   6.9        2.1    7.6   0.1    2.2  2  C51E3.5     CE37815	WBGene00008251	locus:srsx-30	olfactory r
        2.9    7.1   0.0        4.3    6.6   0.0    1.1  1  F44G3.14    CE39254	WBGene00044661	locus:fbxa-143	status:Con
          3    7.1  14.0       0.19   11.0   5.7    1.8  2  T11F9.1     CE06413	WBGene00011709	G-protein coupled recepto
        3.1    7.0   1.8        5.1    6.3   1.2    1.3  1  F28D9.2b    CE34483	WBGene00005517	locus:sri-5	7TM chemorece
        3.5    6.9  16.7        5.2    6.3  11.6    1.3  1  Y41D4B.24   CE40723	WBGene00021524	status:Partially_confirme
        3.5    6.8  10.8        4.7    6.4   7.5    1.3  1  F39B3.2     CE30978	WBGene00018191	status:Confirmed	UniProt:
        3.9    6.7   0.1        6.3    6.0   0.1    1.3  1  C09G1.3     CE02128	WBGene00007485	status:Partially_confirme
        4.3    6.6   3.5         16    4.7   1.2    2.1  2  W10C4.1     CE39426	WBGene00021124	status:Partially_confirme
        4.3    6.6   2.0        7.5    5.8   1.4    1.4  1  F09C6.7     CE34535	WBGene00005145	locus:srd-68	status:Predi
        4.4    6.6   0.0        8.5    5.6   0.0    1.3  1  T08A9.3     CE21167	WBGene00004912	locus:sng-1	synaptogyrin	
        4.4    6.5   3.8        4.4    6.5   2.6    1.1  1  F41E6.15    CE45366	WBGene00044554	status:Confirmed	UniProt:
        4.4    6.5   6.5        2.4    7.4   2.1    2.0  2  ZK863.1     CE40187	WBGene00014122	7 transmembrane receptor 
        4.4    6.5   4.6         11    5.3   3.2    1.6  1  C44C3.7     CE34531	WBGene00005886	locus:srw-139	7TM chemore
        4.5    6.5   0.6        4.9    6.4   0.4    1.0  1  F32H5.6b    CE40227	WBGene00006016	locus:srx-125	status:Pred
        4.6    6.5   9.4          8    5.7   5.7    1.8  2  Y54G11B.1   CE16663	WBGene00013222	status:Confirmed	UniProt:
        4.7    6.4   4.9        8.7    5.6   3.4    1.6  1  F10G2.6b    CE38169	WBGene00005983	locus:srx-92	7TM chemorec
        4.8    6.4   0.9         11    5.2   0.6    1.6  1  F15H9.4     CE42713	WBGene00005528	locus:sri-16	7TM chemorec
        4.9    6.4  37.1         40    3.4  24.7    2.4  2  ZC84.4      CE24711	WBGene00013848	probable G protein couple
          5    6.4   2.5         14    4.9   0.7    2.1  2  C41G11.4c   CE35428	WBGene00016570	locus:gnrr-4	status:Parti
        5.1    6.3   0.5         12    5.1   0.3    1.7  1  C50C10.8    CE34532	WBGene00005696	locus:sru-33	status:Predi
        5.2    6.3  19.2        8.5    5.6  13.3    1.3  1  C56A3.3a    CE45431	WBGene00008342	7tm receptor	status:Parti
        5.3    6.3   0.4        6.9    5.9   0.3    1.1  1  Y18H1A.12   CE44087	WBGene00000624	locus:col-47	status:Parti
        5.4    6.3   2.2        9.9    5.4   1.5    1.5  1  C46F4.1a    CE04219	WBGene00001175	locus:egl-6	status:Confir
        5.5    6.2  11.0        8.4    5.6   7.7    1.5  1  F35B12.1a   CE36298	WBGene00005975	locus:srx-84	7TM receptor
        5.6    6.2   0.7        8.8    5.5   0.5    1.3  1  T05C12.9    CE42458	WBGene00011472	status:Partially_confirme
        5.7    6.2  19.2        9.5    5.4  13.3    1.2  1  C56A3.3b    CE45452	WBGene00008342	status:Partially_confirme
        6.1    6.1   7.2         11    5.2   5.0    1.4  1  T11F1.1     CE33828	WBGene00005807	locus:srw-60	7TM chemorec
        6.4    6.0  11.1        6.5    6.0   6.8    1.6  2  ZK1037.9    CE16761	WBGene00005860	locus:srw-113	7TM chemore
        6.4    6.0  16.1         13    5.0  11.2    1.6  1  Y37A1B.10   CE35071	WBGene00005810	locus:srw-63	7TM chemorec
        6.6    6.0  12.6        8.3    5.6   8.7    1.3  1  C30G7.5     CE38286	WBGene00044179	status:Predicted	UniProt:
        6.8    5.9   0.0         13    5.0   0.0    1.4  1  F30A10.6    CE09807	WBGene00009264	locus:sac-1	Yeast recessi
        7.1    5.9  14.9         33    3.6   9.4    2.4  2  Y34D9A.2    CE30217	WBGene00021328	status:Confirmed	UniProt:
        7.2    5.8   2.5         13    5.0   0.4    2.1  2  Y75B12B.7   CE33899	WBGene00005748	locus:srw-1	7TM chemorece
        7.2    5.8   0.0         10    5.4   0.0    1.2  1  C30H6.9     CE19707	WBGene00007826	status:Confirmed	UniProt:
        7.3    5.8   4.8         14    4.9   3.3    1.6  1  C50F7.1a    CE33574	WBGene00016842	G-protein coupled recepto
        7.6    5.8   0.0        7.2    5.8   0.0    1.0  1  C35C5.9     CE31437	WBGene00007958	status:Confirmed	UniProt:
        7.9    5.7   2.2         14    4.9   1.5    1.4  1  C45H4.10    CE08743	WBGene00016692	locus:srbc-24	7TM chemore
        8.5    5.6   0.2         18    4.5   0.1    1.6  1  F15H9.3     CE33619	WBGene00005529	locus:sri-17	7TM chemorec
        8.8    5.5   0.2         21    4.3   0.1    1.6  1  C54H2.5     CE06987	WBGene00004788	locus:sft-4	status:Confir
        9.3    5.5   2.0         11    5.3   1.3    1.3  1  D1079.1     CE09057	WBGene00017040	status:Partially_confirme
        9.5    5.4   1.4         34    3.6   1.0    2.0  1  C48C5.3     CE04226	WBGene00016748	status:Partially_confirme
        9.8    5.4   1.6         11    5.2   1.1    1.1  1  F28D1.11    CE20732	WBGene00009219	locus:dpm-3	status:Confir
        9.8    5.4   0.0         11    5.3   0.0    1.1  1  C45B11.9    CE43621	WBGene00185117	status:Confirmed	UniProt:
        9.9    5.4   2.4         16    4.7   1.7    1.2  1  Y47H9C.2    CE42194	WBGene00012948	locus:dhhc-2	status:Confi


Domain annotation for each sequence (and alignments):
>> C52B11.3  CE39139	WBGene00016872	locus:dop-4	G-protein coupled receptor	status:Predicted	UniProt:Q18775	protein_id:CC
   #    score  bias  c-Evalue  i-Evalue hmmfrom  hmm to    alifrom  ali to    envfrom  env to     acc
 ---   ------ ----- --------- --------- ------- -------    ------- -------    ------- -------    ----
   1 !  103.6   5.2   1.3e-31   1.4e-29      42     278 ..      30     264 ..      23     275 .. 0.86
   2 !   14.6   0.0   0.00014     0.016     257     356 ..     387     487 ..     382     500 .. 0.81

  Alignments for each domain:
  == domain 1    score: 103.6 bits;  conditional E-value: 1.3e-31
  ninaE-PA(Rhodopsin1)_FBpp0083266-aln  42 wyqfppldplw.hkilglviivlGlislvGnGvviyifattkslrtpsnllvvnlafsdfllmltmspam.vi 112
                                           w    p   +w h +l+++++ + l++++Gn +v+    t k lr p+  l++ la++d+++ +++ p+  ++
                              C52B11.3  30 WATEEPAAIVWrHPLLAIALFSICLLTVAGNCLVVIAVCTKKYLRNPTGYLIISLAIADLIVGVIVMPMNsLF 102
                                           6656666778846799*******************999999*********************99988876267 PP

  ninaE-PA(Rhodopsin1)_FBpp0083266-aln 113 ncyyetwvlGplacelyallGslfGcasiwtmtlialdrynvivkGlaakp.ltikgallrilgiwlfsliwt 184
                                            + + tw++G ++c+++ ++  l  +asiw +++i+ldry      +  +  +++++ l+ il +w++s+i +
                              C52B11.3 103 EIANHTWLFGLMMCDVFHAMDILASTASIWNLCVISLDRYMAGQDPIGYRDkVSKRRILMAILSVWVLSAILS 175
                                           899****************************************999998762566778899************ PP

  ninaE-PA(Rhodopsin1)_FBpp0083266-aln 185 laplfGwnryvpegnltacGtdylekdwvsrsyilvysvfvyylpllliiysyyfivkavaahekamreqakk 257
                                              ++ w    p         + l     s+ y+ + s+  +y+pl+li+++y  +    + h k mr   k 
                              C52B11.3 176 FPGIIWWRTSSPHLYEDQ--SQCLFT--DSKMYVSFSSLVSFYIPLFLILFAYGKVYIIATRHSKGMRMGIKT 244
                                           *99999999888754333..333333..3789*********************877777889**********9 PP

  ninaE-PA(Rhodopsin1)_FBpp0083266-aln 258 mnvaslrsseaantsaeakla 278
                                           + ++  r+++++nt +e  l+
                              C52B11.3 245 VSIKK-RNGKKSNTETESILS 264
                                           99975.999999999998775 PP

  == domain 2    score: 14.6 bits;  conditional E-value: 0.00014
  ninaE-PA(Rhodopsin1)_FBpp0083266-aln 257 kmnvaslrsseaantsaeaklakvalvtislwflawtpylvinfvGifelakisplatiwgsvf..akanavy 327
                                           k+nv   +s +  +   e++ a+   + +  ++l wtp++v   +  f  +  s   ti++ v      n++ 
                              C52B11.3 387 KLNVRE-KSRQMMRYVHEQRAARTLSIVVGAFILCWTPFFVFTPLTAFCESCFSNKETIFTFVTwaGHLNSML 458
                                           666654.455556677889999999999999****************************9876421468**** PP

  ninaE-PA(Rhodopsin1)_FBpp0083266-aln 328 npivygishpkyraalkkkfpslvcakee 356
                                           np++y+     +r a+k+ + +   +k++
                              C52B11.3 459 NPLIYSRFSRDFRRAFKQILTCQRQQKVK 487
                                           *******99******99977766655554 PP

>> F01E11.5c  CE30931	WBGene00017157	locus:tyra-2	status:Confirmed	UniProt:Q19084	protein_id:CCD83465.1
   #    score  bias  c-Evalue  i-Evalue hmmfrom  hmm to    alifrom  ali to    envfrom  env to     acc
 ---   ------ ----- --------- --------- ------- -------    ------- -------    ------- -------    ----
   1 !   87.6   5.4   8.9e-27     1e-24      51     262 ..      16     229 ..       3     244 .. 0.87
   2 !   15.0   0.1    0.0001     0.012     247     348 ..     352     457 ..     345     466 .. 0.73

  Alignments for each domain:
  == domain 1    score: 87.6 bits;  conditional E-value: 8.9e-27
  ninaE-PA(Rhodopsin1)_FBpp0083266-aln  51 lwhkilglviivlGlislvGnGvviyifattkslrtpsnllvvnlafsdfllmltmspamvincyyetwvlGp 123
                                           l++ + g ++++l l ++  n +v  ++ +   l+t  nllv nlafsd+ l l++ p   +      wv+  
                             F01E11.5c  16 LFQILKGSALFLLVLWTIFANSLVFIVLYKNPRLQTVPNLLVGNLAFSDLALGLIVLPLSSVYAIAGEWVFPD 88 
                                           56667789999************************************************************** PP

  ninaE-PA(Rhodopsin1)_FBpp0083266-aln 124 lacelyallGslfGcasiwtmtlialdrynvivkGlaakpltik.gallrilgiwlfsliwtlaplfGwnryv 195
                                            +ce++  +  l+ +asiw ++++ ldry  i   +a     +k +a + il +w+ s++ +lapl+Gw++  
                             F01E11.5c  89 ALCEVFVSADILCSTASIWNLSIVGLDRYWAITSPVAYMSKRNKrTAGIMILSVWISSALISLAPLLGWKQTA 161
                                           ********************************999998776665156789**********************9 PP

  ninaE-PA(Rhodopsin1)_FBpp0083266-aln 196 pegnltacGtdylekd.wv.srsyilvysvfvyylpllliiysyyfivkavaahekamreqakkmnvas 262
                                              nl     + + +  +    sy +  +   +++p ll+ + y+ i +a a h  a +   +k+ v+s
                             F01E11.5c 162 QTPNLIYEKNNTVRQCtFLdLPSYTVYSATGSFFIPTLLMFFVYFKIYQAFAKHR-ARQIYRQKLAVSS 229
                                           9999998888877764143157999988999********************9995.4444455666655 PP

  == domain 2    score: 15.0 bits;  conditional E-value: 0.0001
  ninaE-PA(Rhodopsin1)_FBpp0083266-aln 247 hekamreqakk..mnvaslrsseaa.ntsaeaklakvalvtislwflawtpylvinfvGifelakisplati. 315
                                           +ek  r + +k  +  +sl+ + +a  ++ e +  kv  + +  + + w+p++ + ++  f  +  sp a i 
                             F01E11.5c 352 YEKVKRHKNRKerIYRKSLQRKPKAiSAAKERRGVKVLGIILGCFTVCWAPFFTMYVLVQF-CKDCSPNAHIe 423
                                           5666666666511555888766665145557788899999999999*****9987665555.45677776652 PP

  ninaE-PA(Rhodopsin1)_FBpp0083266-aln 316 .wgsvfakanavynpivygishpkyraalkkkfp 348
                                            + + +  +n+  npi+y++    y+ alk+ f 
                             F01E11.5c 424 mFITWLGYSNSAMNPIIYTVFNRDYQIALKRLFT 457
                                           26777899*********************98775 PP

>> F01E11.5a  CE38313	WBGene00017157	locus:tyra-2	G-protein coupled receptor	status:Confirmed	UniProt:Q19084	protein_id:
   #    score  bias  c-Evalue  i-Evalue hmmfrom  hmm to    alifrom  ali to    envfrom  env to     acc
 ---   ------ ----- --------- --------- ------- -------    ------- -------    ------- -------    ----
   1 !   86.1   5.6   2.6e-26     3e-24      51     249 ..      16     217 ..       3     236 .. 0.89
   2 !   15.1   0.1    0.0001     0.011     247     348 ..     346     451 ..     339     460 .. 0.73

  Alignments for each domain:
  == domain 1    score: 86.1 bits;  conditional E-value: 2.6e-26
  ninaE-PA(Rhodopsin1)_FBpp0083266-aln  51 lwhkilglviivlGlislvGnGvviyifattkslrtpsnllvvnlafsdfllmltmspamvincyyetwvlGp 123
                                           l++ + g ++++l l ++  n +v  ++ +   l+t  nllv nlafsd+ l l++ p   +      wv+  
                             F01E11.5a  16 LFQILKGSALFLLVLWTIFANSLVFIVLYKNPRLQTVPNLLVGNLAFSDLALGLIVLPLSSVYAIAGEWVFPD 88 
                                           56667789999************************************************************** PP

  ninaE-PA(Rhodopsin1)_FBpp0083266-aln 124 lacelyallGslfGcasiwtmtlialdrynvivkGlaakpltik.gallrilgiwlfsliwtlaplfGwnryv 195
                                            +ce++  +  l+ +asiw ++++ ldry  i   +a     +k +a + il +w+ s++ +lapl+Gw++  
                             F01E11.5a  89 ALCEVFVSADILCSTASIWNLSIVGLDRYWAITSPVAYMSKRNKrTAGIMILSVWISSALISLAPLLGWKQTA 161
                                           ********************************999998776665156789**********************9 PP

  ninaE-PA(Rhodopsin1)_FBpp0083266-aln 196 pegnltacGtdylekd.wv.srsyilvysvfvyylpllliiysyyfivkavaahek 249
                                              nl     + + +  +    sy +  +   +++p ll+ + y+ i +a a h  
                             F01E11.5a 162 QTPNLIYEKNNTVRQCtFLdLPSYTVYSATGSFFIPTLLMFFVYFKIYQAFAKHRA 217
                                           9999998888877764143157999988999*********************9964 PP

  == domain 2    score: 15.1 bits;  conditional E-value: 0.0001
  ninaE-PA(Rhodopsin1)_FBpp0083266-aln 247 hekamreqakk..mnvaslrsseaa.ntsaeaklakvalvtislwflawtpylvinfvGifelakisplati. 315
                                           +ek  r + +k  +  +sl+ + +a  ++ e +  kv  + +  + + w+p++ + ++  f  +  sp a i 
                             F01E11.5a 346 YEKVKRHKNRKerIYRKSLQRKPKAiSAAKERRGVKVLGIILGCFTVCWAPFFTMYVLVQF-CKDCSPNAHIe 417
                                           5666666666511555888766665145557788899999999999*****9987665555.45677776652 PP

  ninaE-PA(Rhodopsin1)_FBpp0083266-aln 316 .wgsvfakanavynpivygishpkyraalkkkfp 348
                                            + + +  +n+  npi+y++    y+ alk+ f 
                             F01E11.5a 418 mFITWLGYSNSAMNPIIYTVFNRDYQIALKRLFT 451
                                           26777899*********************98775 PP

>> Y22D7AR.13  CE29370	WBGene00004779	locus:ser-4	status:Confirmed	UniProt:O18512	protein_id:CCD73768.1
   #    score  bias  c-Evalue  i-Evalue hmmfrom  hmm to    alifrom  ali to    envfrom  env to     acc
 ---   ------ ----- --------- --------- ------- -------    ------- -------    ------- -------    ----
   1 !   79.3   4.8   3.1e-24   3.5e-22      44     251 ..      40     247 ..       9     255 .. 0.85
   2 !   16.4   0.0   3.8e-05    0.0043     264     346 ..     352     435 ..     328     444 .. 0.71

  Alignments for each domain:
  == domain 1    score: 79.3 bits;  conditional E-value: 3.1e-24
  ninaE-PA(Rhodopsin1)_FBpp0083266-aln  44 qfppld.plwh.kilglviivlGlislvGnGvviyifattkslrt.psnllvvnlafsdfllmltmspamvin 113
                                            f  ++ pl +  il+ v++vl l  ++Gn  vi  +++ + lr  p   l+  la++d+l+ ++++p   + 
                            Y22D7AR.13  40 IFSDIErPLVQtVILASVLLVLILSCFIGNLFVILAIIMERDLRGrPQYYLIFSLAVADLLVGMIVTPLGAWF 112
                                           455554344441578888889988899****************9549999*********************** PP

  ninaE-PA(Rhodopsin1)_FBpp0083266-aln 114 cyyetwvlGplacelyallGslfGcasiwtmtlialdrynvivkGlaakpltikgallrilgiwlfsliwtla 186
                                               tw lG ++c+++  +  l+ +asi  +++ialdry  i      +  t k+  l +++iw+ sl+ +la
                            Y22D7AR.13 113 TVTGTWNLGVVVCDFWISVDVLVCTASILHLVAIALDRYWSITDICYVQNRTPKRITLMLAVIWFTSLLISLA 185
                                           ************************************************************************* PP

  ninaE-PA(Rhodopsin1)_FBpp0083266-aln 187 plfGwnryvpegnltacGtdylekdwvsrsyilvysvfvyylpllliiysyyfivkavaahekam 251
                                           p+ Gw+       +    +  +++   + sy ++ +  ++y+pl+ ii  y+ i++a     k  
                            Y22D7AR.13 186 PFAGWKDEGFSDRVLKSHVCLISQ---QISYQVFSTATAFYIPLIAIICVYWKIMRAAKKRFKRE 247
                                           *****9766666665555555555...679*************************9976655544 PP

  == domain 2    score: 16.4 bits;  conditional E-value: 3.8e-05
  ninaE-PA(Rhodopsin1)_FBpp0083266-aln 264 rsseaantsaeaklakvalvtislwfla.wtpylvinfvGifelakisplatiwgsvfakanavynpivygis 335
                                           r ++++n+    + a  +l  i+  f+a wtp++++ +   +   +isp+    +  +   n+  npi+y++ 
                            Y22D7AR.13 352 RRTKESNEMKRERKAWRTLAIITGTFVAcWTPFFLVSIYRPICGCQISPVLEQVTLWLGYLNSALNPIIYTVF 424
                                           33333333333334555566677777766****9999888888999999976666667778999********* PP

  ninaE-PA(Rhodopsin1)_FBpp0083266-aln 336 hpkyraalkkk 346
                                              +raa+k+ 
                            Y22D7AR.13 425 SQDFRAAFKRI 435
                                           *******9864 PP

>> M03F4.3a  CE31203	WBGene00006475	locus:tyra-3	G-protein coupled receptor	status:Partially_confirmed	UniProt:Q23013	pr
   #    score  bias  c-Evalue  i-Evalue hmmfrom  hmm to    alifrom  ali to    envfrom  env to     acc
 ---   ------ ----- --------- --------- ------- -------    ------- -------    ------- -------    ----
   1 !   82.8   4.3   2.7e-25     3e-23      55     260 ..      73     282 ..      65     302 .. 0.86
   2 !   12.7   0.0   0.00053     0.061     276     351 ..     464     544 ..     448     562 .. 0.72

  Alignments for each domain:
  == domain 1    score: 82.8 bits;  conditional E-value: 2.7e-25
  ninaE-PA(Rhodopsin1)_FBpp0083266-aln  55 ilglviivlGlislvGnGvviyifattkslrtpsnllvvnlafsdfllmltmspamvinc.yyetwvlGplac 126
                                           +++l +++l l+++ Gn +v+   ++ k +rt +n+l+  la +d+l+ l++ p+ ++ + ++  w lG ++c
                              M03F4.3a  73 FIALFLVMLILLTIFGNILVVLSVVVYKRMRTFTNILLTSLATADLLVGLIVMPMSLLDLlHNHRWPLGRFLC 145
                                           678889999***************************************99999998887526789******** PP

  ninaE-PA(Rhodopsin1)_FBpp0083266-aln 127 elyallGslfGcasiwtmtlialdrynvivkGlaa.kpltikgallrilgiwlfsliwtlaplf..Gwnryvp 196
                                            ++a++  l+ +asi  +++i+ldry  i   l   +  + k a   + ++w++s + +  p +   wn ++ 
                              M03F4.3a 146 RMWATSDVLLCTASILNLCVISLDRYFAITSPLKYpRTRSRKMAAGLLTAVWAISFVVCSPPWVipSWNLFID 218
                                           ******************************99974144455667778889*********99976558****** PP

  ninaE-PA(Rhodopsin1)_FBpp0083266-aln 197 egnltacGtdylekdwvsrsyilvysvfvyylpllliiysyyfivkavaahekamreqakkmnv 260
                                           + n t    d+      s +y +  ++  +ylpll++++ y+ i +  +  e  mr+      +
                              M03F4.3a 219 NNNNTGSSEDFKCAYSPSVAYRIYSALGSFYLPLLVMLFVYFKIFRVASEREALMRQSVGTCRL 282
                                           **********988888889999999999******************999999999987655544 PP

  == domain 2    score: 12.7 bits;  conditional E-value: 0.00053
  ninaE-PA(Rhodopsin1)_FBpp0083266-aln 276 klakvalvtislwflawtpylvinfvGifelaki..splatiwgsvf...akanavynpivygishpkyraal 343
                                           k  k   + +  +++ w p++++ +v +f + ++  sp+  i +  f     +n+v npi+y++    +r  +
                              M03F4.3a 464 KALKTIGIVVLGFIICWMPFFIMYLVEVFISDPVaeSPIYRITSEFFlwlGYSNSVLNPIIYTMYNGDFRRCF 536
                                           4334333334446689***********9988777447*****99998443579*************9999998 PP

  ninaE-PA(Rhodopsin1)_FBpp0083266-aln 344 kkkfpslv 351
                                           ++ + +  
                              M03F4.3a 537 RDLLSFGC 544
                                           77654433 PP

>> M03F4.3b  CE12360	WBGene00006475	locus:tyra-3	status:Partially_confirmed	UniProt:Q7JNP9	protein_id:CCD83480.1
   #    score  bias  c-Evalue  i-Evalue hmmfrom  hmm to    alifrom  ali to    envfrom  env to     acc
 ---   ------ ----- --------- --------- ------- -------    ------- -------    ------- -------    ----
   1 !   82.6   4.3     3e-25   3.4e-23      55     260 ..     101     310 ..      93     330 .. 0.86
   2 !   12.6   0.0   0.00057     0.065     276     351 ..     492     572 ..     476     590 .. 0.72

  Alignments for each domain:
  == domain 1    score: 82.6 bits;  conditional E-value: 3e-25
  ninaE-PA(Rhodopsin1)_FBpp0083266-aln  55 ilglviivlGlislvGnGvviyifattkslrtpsnllvvnlafsdfllmltmspamvinc.yyetwvlGplac 126
                                           +++l +++l l+++ Gn +v+   ++ k +rt +n+l+  la +d+l+ l++ p+ ++ + ++  w lG ++c
                              M03F4.3b 101 FIALFLVMLILLTIFGNILVVLSVVVYKRMRTFTNILLTSLATADLLVGLIVMPMSLLDLlHNHRWPLGRFLC 173
                                           678889999***************************************99999998887526789******** PP

  ninaE-PA(Rhodopsin1)_FBpp0083266-aln 127 elyallGslfGcasiwtmtlialdrynvivkGlaa.kpltikgallrilgiwlfsliwtlaplf..Gwnryvp 196
                                            ++a++  l+ +asi  +++i+ldry  i   l   +  + k a   + ++w++s + +  p +   wn ++ 
                              M03F4.3b 174 RMWATSDVLLCTASILNLCVISLDRYFAITSPLKYpRTRSRKMAAGLLTAVWAISFVVCSPPWVipSWNLFID 246
                                           ******************************99974144455667778889*********99976558****** PP

  ninaE-PA(Rhodopsin1)_FBpp0083266-aln 197 egnltacGtdylekdwvsrsyilvysvfvyylpllliiysyyfivkavaahekamreqakkmnv 260
                                           + n t    d+      s +y +  ++  +ylpll++++ y+ i +  +  e  mr+      +
                              M03F4.3b 247 NNNNTGSSEDFKCAYSPSVAYRIYSALGSFYLPLLVMLFVYFKIFRVASEREALMRQSVGTCRL 310
                                           **********988888889999999999******************999999999987655544 PP

  == domain 2    score: 12.6 bits;  conditional E-value: 0.00057
  ninaE-PA(Rhodopsin1)_FBpp0083266-aln 276 klakvalvtislwflawtpylvinfvGifelaki..splatiwgsvf...akanavynpivygishpkyraal 343
                                           k  k   + +  +++ w p++++ +v +f + ++  sp+  i +  f     +n+v npi+y++    +r  +
                              M03F4.3b 492 KALKTIGIVVLGFIICWMPFFIMYLVEVFISDPVaeSPIYRITSEFFlwlGYSNSVLNPIIYTMYNGDFRRCF 564
                                           4334333334446689***********9988777447*****99998443579*************9999998 PP

  ninaE-PA(Rhodopsin1)_FBpp0083266-aln 344 kkkfpslv 351
                                           ++ + +  
                              M03F4.3b 565 RDLLSFGC 572
                                           77654433 PP

>> M03F4.3c  CE39602	WBGene00006475	locus:tyra-3	status:Partially_confirmed	UniProt:Q2L6V9	protein_id:CCD83481.1
   #    score  bias  c-Evalue  i-Evalue hmmfrom  hmm to    alifrom  ali to    envfrom  env to     acc
 ---   ------ ----- --------- --------- ------- -------    ------- -------    ------- -------    ----
   1 !   79.9   3.1     2e-24   2.3e-22      63     260 ..       2     203 ..       1     223 [. 0.86
   2 !   13.1   0.0   0.00041     0.046     276     351 ..     385     465 ..     368     483 .. 0.72

  Alignments for each domain:
  == domain 1    score: 79.9 bits;  conditional E-value: 2e-24
  ninaE-PA(Rhodopsin1)_FBpp0083266-aln  63 lGlislvGnGvviyifattkslrtpsnllvvnlafsdfllmltmspamvinc.yyetwvlGplacelyallGs 134
                                           l l+++ Gn +v+   ++ k +rt +n+l+  la +d+l+ l++ p+ ++ + ++  w lG ++c ++a++  
                              M03F4.3c   2 LILLTIFGNILVVLSVVVYKRMRTFTNILLTSLATADLLVGLIVMPMSLLDLlHNHRWPLGRFLCRMWATSDV 74 
                                           668899**********************************99999998887526789**************** PP

  ninaE-PA(Rhodopsin1)_FBpp0083266-aln 135 lfGcasiwtmtlialdrynvivkGlaa.kpltikgallrilgiwlfsliwtlaplf..GwnryvpegnltacG 204
                                           l+ +asi  +++i+ldry  i   l   +  + k a   + ++w++s + +  p +   wn ++ + n t   
                              M03F4.3c  75 LLCTASILNLCVISLDRYFAITSPLKYpRTRSRKMAAGLLTAVWAISFVVCSPPWVipSWNLFIDNNNNTGSS 147
                                           **********************99974144455667778889*********99976558************** PP

  ninaE-PA(Rhodopsin1)_FBpp0083266-aln 205 tdylekdwvsrsyilvysvfvyylpllliiysyyfivkavaahekamreqakkmnv 260
                                            d+      s +y +  ++  +ylpll++++ y+ i +  +  e  mr+      +
                              M03F4.3c 148 EDFKCAYSPSVAYRIYSALGSFYLPLLVMLFVYFKIFRVASEREALMRQSVGTCRL 203
                                           **988888889999999999******************999999999987655544 PP

  == domain 2    score: 13.1 bits;  conditional E-value: 0.00041
  ninaE-PA(Rhodopsin1)_FBpp0083266-aln 276 klakvalvtislwflawtpylvinfvGifelaki..splatiwgsvf...akanavynpivygishpkyraal 343
                                           k  k   + +  +++ w p++++ +v +f + ++  sp+  i +  f     +n+v npi+y++    +r  +
                              M03F4.3c 385 KALKTIGIVVLGFIICWMPFFIMYLVEVFISDPVaeSPIYRITSEFFlwlGYSNSVLNPIIYTMYNGDFRRCF 457
                                           4444333344446689***********9988777447*****99998443579*************9999998 PP

  ninaE-PA(Rhodopsin1)_FBpp0083266-aln 344 kkkfpslv 351
                                           ++ + +  
                              M03F4.3c 458 RDLLSFGC 465
                                           77654433 PP

>> C02D4.2e  CE36092	WBGene00004777	locus:ser-2	status:Partially_confirmed	UniProt:O02213	protein_id:CAF31467.1
   #    score  bias  c-Evalue  i-Evalue hmmfrom  hmm to    alifrom  ali to    envfrom  env to     acc
 ---   ------ ----- --------- --------- ------- -------    ------- -------    ------- -------    ----
   1 !   77.5   6.0   1.1e-23   1.2e-21      53     261 ..      56     261 ..      39     293 .. 0.84
   2 !   13.6   0.0   0.00027      0.03     260     353 ..     350     445 ..     332     454 .. 0.78

  Alignments for each domain:
  == domain 1    score: 77.5 bits;  conditional E-value: 1.1e-23
  ninaE-PA(Rhodopsin1)_FBpp0083266-aln  53 hkilg.lviivlGlislvGnGvviyifattkslrtpsnllvvnlafsdfllmltmspamvincyy.etwvlGp 123
                                             +lg ++ +v+  +++vGn +v+    + + l+   n ++v la sd+ + +++ p  v++      w+lG 
                              C02D4.2e  56 ELVLGtITYLVIIAMTVVGNTLVVVAVFSYRPLKKVQNYFLVSLAASDLAVAIFVMPLHVVTFLAgGKWLLGV 128
                                           45555134556677899****9999999999********************99999988887665268***** PP

  ninaE-PA(Rhodopsin1)_FBpp0083266-aln 124 lacelyallGslfGcasiwtmtlialdrynvivkGla.akpltikgallrilgiwlfsliwtlaplfGwnryv 195
                                            +c++++++  l+ ++si  +++ialdry  i   +  a+  t+k   + i+++w++s++ ++ p++Gwn + 
                              C02D4.2e 129 TVCQFFTTADILLCTSSILNLCAIALDRYWAIHNPINyAQKRTTKFVCIVIVIVWILSMLISVPPIIGWNNWQ 201
                                           **********************************99658899999999***********************98 PP

  ninaE-PA(Rhodopsin1)_FBpp0083266-aln 196 pegnltacGtdylekdwvsrsyilvysvfvyylpllliiysyyfivkavaahekamreqakkmnva 261
                                            +    +cG        ++++++++ +   ++lpll+++  y  i  +     ++ r ++  m ++
                              C02D4.2e 202 ENMMEDSCGLS------TEKAFVVFSAAGSFFLPLLVMVVVYVKIFISARQRIRTNRGRSALMRIQ 261
                                           8777789**75......67999**************999999887665555555555555555555 PP

  == domain 2    score: 13.6 bits;  conditional E-value: 0.00027
  ninaE-PA(Rhodopsin1)_FBpp0083266-aln 260 vaslrsseaantsaeaklakvalvtislwflawtpylvinfvGif.elakisplatiwgsvfakanavynpiv 331
                                            a lr+ e+   + e + ak   v i ++ + w p++v  ++  f e+ k+   +    + +   n+  np +
                              C02D4.2e 350 TAVLRKREKISVAKEKRAAKTIAVIIFVFSFCWLPFFVAYVIRPFcETCKLHAKVEQAFTWLGYINSSLNPFL 422
                                           4679*****************99**************9988765536667777666666677788999***** PP

  ninaE-PA(Rhodopsin1)_FBpp0083266-aln 332 ygishpkyraalkkk.fpslvca 353
                                           ygi    +r a+kk  +p  v++
                              C02D4.2e 423 YGILNLEFRRAFKKIlCPKAVLE 445
                                           ***********998524555554 PP

>> Y58G8A.4a  CE33345	WBGene00021983	status:Partially_confirmed	UniProt:Q9N4R5	protein_id:CCD70459.1
   #    score  bias  c-Evalue  i-Evalue hmmfrom  hmm to    alifrom  ali to    envfrom  env to     acc
 ---   ------ ----- --------- --------- ------- -------    ------- -------    ------- -------    ----
   1 !   88.4   7.3   5.3e-27   6.1e-25      53     333 ..      55     345 ..      16     370 .. 0.82

  Alignments for each domain:
  == domain 1    score: 88.4 bits;  conditional E-value: 5.3e-27
  ninaE-PA(Rhodopsin1)_FBpp0083266-aln  53 hkilglviivlGlislvGnGvviyifattkslrtpsnllvvnlafsdfllmltmspamvincyyetwvlGpla 125
                                            +i+++  ++l ++++ GnG v++  a  k l++  n++++nl f+d++l++t  p   +    + w +G+++
                             Y58G8A.4a  55 RSIFTFLYGFLFVLGIFGNGGVLWAVARNKRLQSARNVFLLNLIFTDLILVFTAIPVTPWYAMTKDWAFGSVM 127
                                           678999999**************************************************************** PP

  ninaE-PA(Rhodopsin1)_FBpp0083266-aln 126 celyallGslfGcasiwtmtlialdrynvivkGlaakpltikgallrilgiwlfsliwtlaplfGwnr..... 193
                                           c+l  l+ s     + w++t+i+ld++  i    + +p++i++al   + iw++s++  l  l+ ++      
                             Y58G8A.4a 128 CHLVPLSNSCSVFVTSWSLTAISLDKFLHIN-DPTKQPVSIRQALAITFLIWIVSTLINLPYLMSFEHvdgsf 199
                                           ********99999999***********8775.5689*********************9998888775333334 PP

  ninaE-PA(Rhodopsin1)_FBpp0083266-aln 194 yvpegnltacGtdylekdwvsrsyilvys....vfvyylpllliiysyyfivkavaahekamreqakkmnvas 262
                                           yv  g+   cG    e +w+s     +y     ++ + +p+ +i y+y+ i++ v+   k m  q  ++  +s
                             Y58G8A.4a 200 YVQPGETPYCGHFCDEANWQSENSRKIYGttvmLLQFVVPMAVITYCYFKILQKVS---KDMIIQNAQF-CQS 268
                                           ***********9999999*99887777761111455779****************8...7888888776.467 PP

  ninaE-PA(Rhodopsin1)_FBpp0083266-aln 263 lrsseaan.tsaeaklakvalvtislwflawtpylvinfvGifela....kispla.tiwgsvfakanavynp 329
                                           l +++ ++ ts + k+  + +  +  ++  w p  ++n+v  f+++    k +p++ +i + v+a +  v+np
                             Y58G8A.4a 269 LTQKQRSDaTSRKKKVNYILIAMVVTFIGCWLPLTLLNLVKDFKKEpewlKRQPFFwAINAHVIAMSLVVWNP 341
                                           766666551555555555555555555568***********999862222457765478899*********** PP

  ninaE-PA(Rhodopsin1)_FBpp0083266-aln 330 ivyg 333
                                           +++ 
                             Y58G8A.4a 342 LLFF 345
                                           9874 PP

>> Y58G8A.4b  CE36962	WBGene00021983	status:Partially_confirmed	UniProt:Q6F3C9	protein_id:CCD70460.1
   #    score  bias  c-Evalue  i-Evalue hmmfrom  hmm to    alifrom  ali to    envfrom  env to     acc
 ---   ------ ----- --------- --------- ------- -------    ------- -------    ------- -------    ----
   1 !   88.2   7.6   6.1e-27   6.9e-25      53     346 ..      55     359 ..      17     385 .. 0.82

  Alignments for each domain:
  == domain 1    score: 88.2 bits;  conditional E-value: 6.1e-27
  ninaE-PA(Rhodopsin1)_FBpp0083266-aln  53 hkilglviivlGlislvGnGvviyifattkslrtpsnllvvnlafsdfllmltmspamvincyyetwvlGpla 125
                                            +i+++  ++l ++++ GnG v++  a  k l++  n++++nl f+d++l++t  p   +    + w +G+++
                             Y58G8A.4b  55 RSIFTFLYGFLFVLGIFGNGGVLWAVARNKRLQSARNVFLLNLIFTDLILVFTAIPVTPWYAMTKDWAFGSVM 127
                                           678999999**************************************************************** PP

  ninaE-PA(Rhodopsin1)_FBpp0083266-aln 126 celyallGslfGcasiwtmtlialdrynvivkGlaakpltikgallrilgiwlfsliwtlaplfGwnr..... 193
                                           c+l  l+ s     + w++t+i+ld++  i    + +p++i++al   + iw++s++  l  l+ ++      
                             Y58G8A.4b 128 CHLVPLSNSCSVFVTSWSLTAISLDKFLHIN-DPTKQPVSIRQALAITFLIWIVSTLINLPYLMSFEHvdgsf 199
                                           ********99999999***********8775.5689*********************9998888775333334 PP

  ninaE-PA(Rhodopsin1)_FBpp0083266-aln 194 yvpegnltacGtdylekdwvsrsyilvys....vfvyylpllliiysyyfivkavaahekamreqakkmnvas 262
                                           yv  g+   cG    e +w+s     +y     ++ + +p+ +i y+y+ i++ v+   k m  q  ++  +s
                             Y58G8A.4b 200 YVQPGETPYCGHFCDEANWQSENSRKIYGttvmLLQFVVPMAVITYCYFKILQKVS---KDMIIQNAQF-CQS 268
                                           ***********9999999*99887777761111455779****************8...7888888776.467 PP

  ninaE-PA(Rhodopsin1)_FBpp0083266-aln 263 lrsseaan.tsaeaklakvalvtislwflawtpylvinfvGifela....kispla.tiwgsvfakanavynp 329
                                           l +++ ++ ts + k+  + +  +  ++  w p  ++n+v  f+++    k +p++ +i + v+a +  v+np
                             Y58G8A.4b 269 LTQKQRSDaTSRKKKVNYILIAMVVTFIGCWLPLTLLNLVKDFKKEpewlKRQPFFwAINAHVIAMSLVVWNP 341
                                           766666551555555555555555555568***********999862222457765478899*********** PP

  ninaE-PA(Rhodopsin1)_FBpp0083266-aln 330 ivyg.ishpkyraalkkk 346
                                           +++  ++  + r  l+k 
                             Y58G8A.4b 342 LLFFwLTRKQKRSGLSKI 359
                                           986514444555556555 PP

>> C02D4.2b  CE36089	WBGene00004777	locus:ser-2	octopamine receptor	status:Partially_confirmed	UniProt:O02213	protein_id
   #    score  bias  c-Evalue  i-Evalue hmmfrom  hmm to    alifrom  ali to    envfrom  env to     acc
 ---   ------ ----- --------- --------- ------- -------    ------- -------    ------- -------    ----
   1 !   75.6   7.4   4.1e-23   4.7e-21      53     258 ..      53     255 ..      37     278 .. 0.83
   2 !   13.8   0.0   0.00024     0.027     260     353 ..     324     419 ..     306     428 .. 0.78

  Alignments for each domain:
  == domain 1    score: 75.6 bits;  conditional E-value: 4.1e-23
  ninaE-PA(Rhodopsin1)_FBpp0083266-aln  53 hkilg.lviivlGlislvGnGvviyifattkslrtpsnllvvnlafsdfllmltmspamvincyy.etwvlGp 123
                                             +lg ++ +v+  +++vGn +v+    + + l+   n ++v la sd+ + +++ p  v++      w+lG 
                              C02D4.2b  53 ELVLGtITYLVIIAMTVVGNTLVVVAVFSYRPLKKVQNYFLVSLAASDLAVAIFVMPLHVVTFLAgGKWLLGV 125
                                           45555134556677899****9999999999********************99999988887665268***** PP

  ninaE-PA(Rhodopsin1)_FBpp0083266-aln 124 lacelyallGslfGcasiwtmtlialdrynvivkGla.akpltikgallrilgiwlfsliwtlaplfGwnryv 195
                                            +c++++++  l+ ++si  +++ialdry  i   +  a+  t+k   + i+++w++s++ ++ p++Gwn + 
                              C02D4.2b 126 TVCQFFTTADILLCTSSILNLCAIALDRYWAIHNPINyAQKRTTKFVCIVIVIVWILSMLISVPPIIGWNNWQ 198
                                           **********************************99658899999999***********************98 PP

  ninaE-PA(Rhodopsin1)_FBpp0083266-aln 196 pegnltacGtdylekdwvsrsyilvysvfvyylpllliiysyyfivkavaahekamreqakkm 258
                                            +    +cG        ++++++++ +   ++lpll+++  y  i  +     ++ r ++  m
                              C02D4.2b 199 ENMMEDSCGLS------TEKAFVVFSAAGSFFLPLLVMVVVYVKIFISARQRIRTNRGRSALM 255
                                           8777789**75......67999**************999999877655555555555555555 PP

  == domain 2    score: 13.8 bits;  conditional E-value: 0.00024
  ninaE-PA(Rhodopsin1)_FBpp0083266-aln 260 vaslrsseaantsaeaklakvalvtislwflawtpylvinfvGif.elakisplatiwgsvfakanavynpiv 331
                                            a lr+ e+   + e + ak   v i ++ + w p++v  ++  f e+ k+   +    + +   n+  np +
                              C02D4.2b 324 TAVLRKREKISVAKEKRAAKTIAVIIFVFSFCWLPFFVAYVIRPFcETCKLHAKVEQAFTWLGYINSSLNPFL 396
                                           4679*****************99**************9988765536667777666666677788999***** PP

  ninaE-PA(Rhodopsin1)_FBpp0083266-aln 332 ygishpkyraalkkk.fpslvca 353
                                           ygi    +r a+kk  +p  v++
                              C02D4.2b 397 YGILNLEFRRAFKKIlCPKAVLE 419
                                           ***********998524555554 PP

>> C02D4.2a  CE36088	WBGene00004777	locus:ser-2	octopamine receptor	status:Partially_confirmed	UniProt:O02213	protein_id
   #    score  bias  c-Evalue  i-Evalue hmmfrom  hmm to    alifrom  ali to    envfrom  env to     acc
 ---   ------ ----- --------- --------- ------- -------    ------- -------    ------- -------    ----
   1 !   75.5   7.4   4.4e-23     5e-21      53     258 ..      56     258 ..      39     281 .. 0.83
   2 !   13.8   0.0   0.00024     0.028     260     353 ..     327     422 ..     309     431 .. 0.78

  Alignments for each domain:
  == domain 1    score: 75.5 bits;  conditional E-value: 4.4e-23
  ninaE-PA(Rhodopsin1)_FBpp0083266-aln  53 hkilg.lviivlGlislvGnGvviyifattkslrtpsnllvvnlafsdfllmltmspamvincyy.etwvlGp 123
                                             +lg ++ +v+  +++vGn +v+    + + l+   n ++v la sd+ + +++ p  v++      w+lG 
                              C02D4.2a  56 ELVLGtITYLVIIAMTVVGNTLVVVAVFSYRPLKKVQNYFLVSLAASDLAVAIFVMPLHVVTFLAgGKWLLGV 128
                                           45555134556677899****9999999999********************99999988887665268***** PP

  ninaE-PA(Rhodopsin1)_FBpp0083266-aln 124 lacelyallGslfGcasiwtmtlialdrynvivkGla.akpltikgallrilgiwlfsliwtlaplfGwnryv 195
                                            +c++++++  l+ ++si  +++ialdry  i   +  a+  t+k   + i+++w++s++ ++ p++Gwn + 
                              C02D4.2a 129 TVCQFFTTADILLCTSSILNLCAIALDRYWAIHNPINyAQKRTTKFVCIVIVIVWILSMLISVPPIIGWNNWQ 201
                                           **********************************99658899999999***********************98 PP

  ninaE-PA(Rhodopsin1)_FBpp0083266-aln 196 pegnltacGtdylekdwvsrsyilvysvfvyylpllliiysyyfivkavaahekamreqakkm 258
                                            +    +cG        ++++++++ +   ++lpll+++  y  i  +     ++ r ++  m
                              C02D4.2a 202 ENMMEDSCGLS------TEKAFVVFSAAGSFFLPLLVMVVVYVKIFISARQRIRTNRGRSALM 258
                                           8777789**75......67999**************999999877655555555555555555 PP

  == domain 2    score: 13.8 bits;  conditional E-value: 0.00024
  ninaE-PA(Rhodopsin1)_FBpp0083266-aln 260 vaslrsseaantsaeaklakvalvtislwflawtpylvinfvGif.elakisplatiwgsvfakanavynpiv 331
                                            a lr+ e+   + e + ak   v i ++ + w p++v  ++  f e+ k+   +    + +   n+  np +
                              C02D4.2a 327 TAVLRKREKISVAKEKRAAKTIAVIIFVFSFCWLPFFVAYVIRPFcETCKLHAKVEQAFTWLGYINSSLNPFL 399
                                           4679*****************99**************9988765536667777666666677788999***** PP

  ninaE-PA(Rhodopsin1)_FBpp0083266-aln 332 ygishpkyraalkkk.fpslvca 353
                                           ygi    +r a+kk  +p  v++
                              C02D4.2a 400 YGILNLEFRRAFKKIlCPKAVLE 422
                                           ***********998524555554 PP

>> C02D4.2f  CE32299	WBGene00004777	locus:ser-2	status:Confirmed	UniProt:Q6LA86	protein_id:CAF31468.2
   #    score  bias  c-Evalue  i-Evalue hmmfrom  hmm to    alifrom  ali to    envfrom  env to     acc
 ---   ------ ----- --------- --------- ------- -------    ------- -------    ------- -------    ----
   1 !   75.1   7.7   5.9e-23   6.7e-21      53     258 ..      45     247 ..      30     270 .. 0.83
   2 !   13.8   0.0   0.00023     0.026     260     353 ..     316     411 ..     298     420 .. 0.78

  Alignments for each domain:
  == domain 1    score: 75.1 bits;  conditional E-value: 5.9e-23
  ninaE-PA(Rhodopsin1)_FBpp0083266-aln  53 hkilg.lviivlGlislvGnGvviyifattkslrtpsnllvvnlafsdfllmltmspamvincyy.etwvlGp 123
                                             +lg ++ +v+  +++vGn +v+    + + l+   n ++v la sd+ + +++ p  v++      w+lG 
                              C02D4.2f  45 ELVLGtITYLVIIAMTVVGNTLVVVAVFSYRPLKKVQNYFLVSLAASDLAVAIFVMPLHVVTFLAgGKWLLGV 117
                                           45555134556677899****9999999999********************99999988887665268***** PP

  ninaE-PA(Rhodopsin1)_FBpp0083266-aln 124 lacelyallGslfGcasiwtmtlialdrynvivkGla.akpltikgallrilgiwlfsliwtlaplfGwnryv 195
                                            +c++++++  l+ ++si  +++ialdry  i   +  a+  t+k   + i+++w++s++ ++ p++Gwn + 
                              C02D4.2f 118 TVCQFFTTADILLCTSSILNLCAIALDRYWAIHNPINyAQKRTTKFVCIVIVIVWILSMLISVPPIIGWNNWQ 190
                                           **********************************99658899999999***********************98 PP

  ninaE-PA(Rhodopsin1)_FBpp0083266-aln 196 pegnltacGtdylekdwvsrsyilvysvfvyylpllliiysyyfivkavaahekamreqakkm 258
                                            +    +cG        ++++++++ +   ++lpll+++  y  i  +     ++ r ++  m
                              C02D4.2f 191 ENMMEDSCGLS------TEKAFVVFSAAGSFFLPLLVMVVVYVKIFISARQRIRTNRGRSALM 247
                                           8777789**75......67999**************999999877655555555555555555 PP

  == domain 2    score: 13.8 bits;  conditional E-value: 0.00023
  ninaE-PA(Rhodopsin1)_FBpp0083266-aln 260 vaslrsseaantsaeaklakvalvtislwflawtpylvinfvGif.elakisplatiwgsvfakanavynpiv 331
                                            a lr+ e+   + e + ak   v i ++ + w p++v  ++  f e+ k+   +    + +   n+  np +
                              C02D4.2f 316 TAVLRKREKISVAKEKRAAKTIAVIIFVFSFCWLPFFVAYVIRPFcETCKLHAKVEQAFTWLGYINSSLNPFL 388
                                           4679*****************99**************9988765536667777666666677788999***** PP

  ninaE-PA(Rhodopsin1)_FBpp0083266-aln 332 ygishpkyraalkkk.fpslvca 353
                                           ygi    +r a+kk  +p  v++
                              C02D4.2f 389 YGILNLEFRRAFKKIlCPKAVLE 411
                                           ***********998524555554 PP

>> K09G1.4a  CE35993	WBGene00001053	locus:dop-2	dopamine receptor like	status:Confirmed	UniProt:P90927	protein_id:CAB031
   #    score  bias  c-Evalue  i-Evalue hmmfrom  hmm to    alifrom  ali to    envfrom  env to     acc
 ---   ------ ----- --------- --------- ------- -------    ------- -------    ------- -------    ----
   1 !   74.2   4.7   1.1e-22   1.2e-20      55     260 ..      39     240 ..      33     258 .. 0.88
   2 !   14.2   0.1   0.00018      0.02     262     345 ..     597     686 ..     585     703 .. 0.77

  Alignments for each domain:
  == domain 1    score: 74.2 bits;  conditional E-value: 1.1e-22
  ninaE-PA(Rhodopsin1)_FBpp0083266-aln  55 ilglviivlGlislvGnGvviyifattkslrtpsnllvvnlafsdfllmltmspamvi.ncyyetwvlGplac 126
                                           + gl +iv+ li+l Gn +vi      ++l++  n+l++ la++d+l+ +++ p  v+  + +  w lG+l+c
                              K09G1.4a  39 YAGLSLIVIPLITLLGNLLVIISVLRYRALQSAINFLILGLAVADLLVAIIVMPYAVYvYVTNGDWYLGNLMC 111
                                           568999*****************************************999988877651567889******** PP

  ninaE-PA(Rhodopsin1)_FBpp0083266-aln 127 elyallGslfGcasiwtmtlialdrynvivkGl..aakpltikgallrilgiwlfsliwtlaplfGwnryvpe 197
                                           ++y ++   + +asi  +++i++dry+ +   +  + +   +k+    i++iwl+sl  +   +fG n   p+
                              K09G1.4a 112 DIYMASDVCCSTASILLLAVISFDRYRAVSLPIqySRQSQNVKRVWTLIAVIWLVSLTLASPMVFGVNVRPPD 184
                                           ***************************9987662267778888999999********9999999********* PP

  ninaE-PA(Rhodopsin1)_FBpp0083266-aln 198 gnltacGtdylekdwvsrsyilvysvfvyylpllliiysyyfivkavaahekamreqakkmnv 260
                                           +n   c        + +  + ++ s+  + +p +l+++ y  i+ a+   eka + +  k  +
                              K09G1.4a 185 ANPYECR-------FYNAEFSILSSMISFVIPCFLVLFVYIRIIIALKKREKAAKMRREKNTI 240
                                           **98884.......5556677888999999**********************98877666555 PP

  == domain 2    score: 14.2 bits;  conditional E-value: 0.00018
  ninaE-PA(Rhodopsin1)_FBpp0083266-aln 262 slrsseaantsaeaklakvalvtislwflawtpylvinfvG...if...elakisplatiwgsvfakanavyn 328
                                           sl+ + ++ +  e + +k   v + ++++ w p++vin++    i+   ++ ++      +++ +   n+  n
                              K09G1.4a 597 SLKRKVSKAQRKEKRATKTLGVVVGVFLVCWVPFFVINILNavcILlnkDSCQVGYDLFFYCTWIGYMNSFMN 669
                                           66666666677888889999999**************9754222432223345555566799999******** PP

  ninaE-PA(Rhodopsin1)_FBpp0083266-aln 329 pivygishpkyraalkk 345
                                           pi+y+i    +r a+k 
                              K09G1.4a 670 PIIYTIFNTEFRRAFKS 686
                                           ************99875 PP

>> Y59H11AL.1a  CE31260	WBGene00022004	status:Partially_confirmed	UniProt:Q9N324	protein_id:CCD64002.1
   #    score  bias  c-Evalue  i-Evalue hmmfrom  hmm to    alifrom  ali to    envfrom  env to     acc
 ---   ------ ----- --------- --------- ------- -------    ------- -------    ------- -------    ----
   1 !   85.3  12.2   4.4e-26     5e-24      54     356 ..      50     364 ..      11     381 .. 0.78

  Alignments for each domain:
  == domain 1    score: 85.3 bits;  conditional E-value: 4.4e-26
  ninaE-PA(Rhodopsin1)_FBpp0083266-aln  54 kilg.lviivlGlislvGnGvviyifattkslrtpsnllvvnlafsdfllmltmspamvinc..yy.etwvlG 122
                                           k+l  l   +l +  + Gn +vi +++  k lrt +n+l++nla++d+l+ ++  p   +++  y  + w++G
                           Y59H11AL.1a  50 KMLCiLFYSILCVCCVYGNVLVILVIVYFKRLRTATNILILNLAVADLLISVFCIPFSYWQVliYDdQRWLFG 122
                                           23330334567778899***********************************99999877642154257**** PP

  ninaE-PA(Rhodopsin1)_FBpp0083266-aln 123 placelyallGslfGcasiwtmtlialdrynvivkGlaak.pltikgallrilgiwlfsliwtlaplfGwnry 194
                                           +++c l a l ++    s wt+++i++dr+  i+  l+ +  +t ++al  +++ w+fs++ +l  lf    +
                           Y59H11AL.1a 123 SMMCSLLAFLQAMAVFLSAWTLVVISFDRWMAIMFLLTPNiRITRRRALYLVAATWIFSILMALPLLFTTRFF 195
                                           **********************************999865379****************99998767766666 PP

  ninaE-PA(Rhodopsin1)_FBpp0083266-aln 195 vpegnltacGtd..yl..ekdwvsrsyilvysvfvyylpllliiysyyfi.vkavaahekamreqa.kkmnva 261
                                             +  l  cG +  y+  + + v + y  +  ++ y +p  ++i +y++i +k   +    m++ a kkm v 
                           Y59H11AL.1a 196 EDQDGLPNCGENwtYFgdSGEQVRKVYSSMVLILQYVVPQAVLIITYTHIgIKMWNSRVPGMQNGAtKKMIVD 268
                                           67788*****8733663334577889999999999************999899999******99874677774 PP

  ninaE-PA(Rhodopsin1)_FBpp0083266-aln 262 slrsseaantsaeaklakvalvtislwflawtpylv.infvGif..elakisplatiw..gsvfakanavynp 329
                                                    + +  kl  + ++  +l+ l w p l+ in++  f  + ++   +  +w  +  +a + ++ np
                           Y59H11AL.1a 269 RH-------E-SVKKLVPMVILISALFALCWLPLLIlINVIPEFypDINSWGYILYLWwfAHGLAMSHSMVNP 333
                                           32.......2.24689998888899********9864899988833344444444555233457889999*** PP

  ninaE-PA(Rhodopsin1)_FBpp0083266-aln 330 ivygishpkyraal....kkkfpslvcakee 356
                                           i+y i   ++r  +    +k +p++++++  
                           Y59H11AL.1a 334 IIYFIRNARFREGFcffsSKLLPCISFKELR 364
                                           **********987522324557888777655 PP

>> K09G1.4d  CE46806	WBGene00001053	locus:dop-2	status:Confirmed
   #    score  bias  c-Evalue  i-Evalue hmmfrom  hmm to    alifrom  ali to    envfrom  env to     acc
 ---   ------ ----- --------- --------- ------- -------    ------- -------    ------- -------    ----
   1 !   73.1   5.6   2.4e-22   2.7e-20      55     261 ..      39     241 ..      33     279 .. 0.87
   2 !   14.2   0.1   0.00019     0.021     262     345 ..     626     715 ..     614     732 .. 0.77

  Alignments for each domain:
  == domain 1    score: 73.1 bits;  conditional E-value: 2.4e-22
  ninaE-PA(Rhodopsin1)_FBpp0083266-aln  55 ilglviivlGlislvGnGvviyifattkslrtpsnllvvnlafsdfllmltmspamvi.ncyyetwvlGplac 126
                                           + gl +iv+ li+l Gn +vi      ++l++  n+l++ la++d+l+ +++ p  v+  + +  w lG+l+c
                              K09G1.4d  39 YAGLSLIVIPLITLLGNLLVIISVLRYRALQSAINFLILGLAVADLLVAIIVMPYAVYvYVTNGDWYLGNLMC 111
                                           568999*****************************************999988877651567889******** PP

  ninaE-PA(Rhodopsin1)_FBpp0083266-aln 127 elyallGslfGcasiwtmtlialdrynvivkGl..aakpltikgallrilgiwlfsliwtlaplfGwnryvpe 197
                                           ++y ++   + +asi  +++i++dry+ +   +  + +   +k+    i++iwl+sl  +   +fG n   p+
                              K09G1.4d 112 DIYMASDVCCSTASILLLAVISFDRYRAVSLPIqySRQSQNVKRVWTLIAVIWLVSLTLASPMVFGVNVRPPD 184
                                           ***************************9987662267778888999999********9999999********* PP

  ninaE-PA(Rhodopsin1)_FBpp0083266-aln 198 gnltacGtdylekdwvsrsyilvysvfvyylpllliiysyyfivkavaahekamreqakkmnva 261
                                           +n   c        + +  + ++ s+  + +p +l+++ y  i+ a+   eka + +  k  +a
                              K09G1.4d 185 ANPYECR-------FYNAEFSILSSMISFVIPCFLVLFVYIRIIIALKKREKAAKMRREKNTIA 241
                                           **98884.......5556677888999999**********************988777666554 PP

  == domain 2    score: 14.2 bits;  conditional E-value: 0.00019
  ninaE-PA(Rhodopsin1)_FBpp0083266-aln 262 slrsseaantsaeaklakvalvtislwflawtpylvinfvG...if...elakisplatiwgsvfakanavyn 328
                                           sl+ + ++ +  e + +k   v + ++++ w p++vin++    i+   ++ ++      +++ +   n+  n
                              K09G1.4d 626 SLKRKVSKAQRKEKRATKTLGVVVGVFLVCWVPFFVINILNavcILlnkDSCQVGYDLFFYCTWIGYMNSFMN 698
                                           66666666677888889999999**************9754222432223345555566799999******** PP

  ninaE-PA(Rhodopsin1)_FBpp0083266-aln 329 pivygishpkyraalkk 345
                                           pi+y+i    +r a+k 
                              K09G1.4d 699 PIIYTIFNTEFRRAFKS 715
                                           ************99875 PP

>> Y59H11AL.1b  CE38456	WBGene00022004	status:Partially_confirmed	UniProt:Q59E83	protein_id:CCD64003.1
   #    score  bias  c-Evalue  i-Evalue hmmfrom  hmm to    alifrom  ali to    envfrom  env to     acc
 ---   ------ ----- --------- --------- ------- -------    ------- -------    ------- -------    ----
   1 !   84.5  12.9   8.2e-26   9.3e-24      54     356 ..      50     364 ..      11     380 .. 0.78

  Alignments for each domain:
  == domain 1    score: 84.5 bits;  conditional E-value: 8.2e-26
  ninaE-PA(Rhodopsin1)_FBpp0083266-aln  54 kilg.lviivlGlislvGnGvviyifattkslrtpsnllvvnlafsdfllmltmspamvinc..yy.etwvlG 122
                                           k+l  l   +l +  + Gn +vi +++  k lrt +n+l++nla++d+l+ ++  p   +++  y  + w++G
                           Y59H11AL.1b  50 KMLCiLFYSILCVCCVYGNVLVILVIVYFKRLRTATNILILNLAVADLLISVFCIPFSYWQVliYDdQRWLFG 122
                                           23330334567778899***********************************99999877642154257**** PP

  ninaE-PA(Rhodopsin1)_FBpp0083266-aln 123 placelyallGslfGcasiwtmtlialdrynvivkGlaak.pltikgallrilgiwlfsliwtlaplfGwnry 194
                                           +++c l a l ++    s wt+++i++dr+  i+  l+ +  +t ++al  +++ w+fs++ +l  lf    +
                           Y59H11AL.1b 123 SMMCSLLAFLQAMAVFLSAWTLVVISFDRWMAIMFLLTPNiRITRRRALYLVAATWIFSILMALPLLFTTRFF 195
                                           **********************************999865379****************99998767766666 PP

  ninaE-PA(Rhodopsin1)_FBpp0083266-aln 195 vpegnltacGtd..yl..ekdwvsrsyilvysvfvyylpllliiysyyfi.vkavaahekamreqa.kkmnva 261
                                             +  l  cG +  y+  + + v + y  +  ++ y +p  ++i +y++i +k   +    m++ a kkm v 
                           Y59H11AL.1b 196 EDQDGLPNCGENwtYFgdSGEQVRKVYSSMVLILQYVVPQAVLIITYTHIgIKMWNSRVPGMQNGAtKKMIVD 268
                                           67788*****8733663334577889999999999************999899999******99874677774 PP

  ninaE-PA(Rhodopsin1)_FBpp0083266-aln 262 slrsseaantsaeaklakvalvtislwflawtpylv.infvGif..elakisplatiw..gsvfakanavynp 329
                                                    + +  kl  + ++  +l+ l w p l+ in++  f  + ++   +  +w  +  +a + ++ np
                           Y59H11AL.1b 269 RH-------E-SVKKLVPMVILISALFALCWLPLLIlINVIPEFypDINSWGYILYLWwfAHGLAMSHSMVNP 333
                                           32.......2.24689998888899********9864899988833344444444555233457889999*** PP

  ninaE-PA(Rhodopsin1)_FBpp0083266-aln 330 ivygishpkyraal....kkkfpslvcakee 356
                                           i+y i   ++r  +    +k +p++++++  
                           Y59H11AL.1b 334 IIYFIRNARFREGFcffsSKLLPCISFKELR 364
                                           ***********87533324567888887765 PP

>> K09G1.4b  CE35994	WBGene00001053	locus:dop-2	status:Confirmed	UniProt:Q7JL11	protein_id:CAE53732.1
   #    score  bias  c-Evalue  i-Evalue hmmfrom  hmm to    alifrom  ali to    envfrom  env to     acc
 ---   ------ ----- --------- --------- ------- -------    ------- -------    ------- -------    ----
   1 !   72.7   5.6   3.1e-22   3.5e-20      55     261 ..      39     241 ..      33     279 .. 0.87
   2 !   13.9   0.1   0.00023     0.026     262     345 ..     732     821 ..     720     838 .. 0.77

  Alignments for each domain:
  == domain 1    score: 72.7 bits;  conditional E-value: 3.1e-22
  ninaE-PA(Rhodopsin1)_FBpp0083266-aln  55 ilglviivlGlislvGnGvviyifattkslrtpsnllvvnlafsdfllmltmspamvi.ncyyetwvlGplac 126
                                           + gl +iv+ li+l Gn +vi      ++l++  n+l++ la++d+l+ +++ p  v+  + +  w lG+l+c
                              K09G1.4b  39 YAGLSLIVIPLITLLGNLLVIISVLRYRALQSAINFLILGLAVADLLVAIIVMPYAVYvYVTNGDWYLGNLMC 111
                                           568999*****************************************999988877651567889******** PP

  ninaE-PA(Rhodopsin1)_FBpp0083266-aln 127 elyallGslfGcasiwtmtlialdrynvivkGl..aakpltikgallrilgiwlfsliwtlaplfGwnryvpe 197
                                           ++y ++   + +asi  +++i++dry+ +   +  + +   +k+    i++iwl+sl  +   +fG n   p+
                              K09G1.4b 112 DIYMASDVCCSTASILLLAVISFDRYRAVSLPIqySRQSQNVKRVWTLIAVIWLVSLTLASPMVFGVNVRPPD 184
                                           ***************************9987662267778888999999********9999999********* PP

  ninaE-PA(Rhodopsin1)_FBpp0083266-aln 198 gnltacGtdylekdwvsrsyilvysvfvyylpllliiysyyfivkavaahekamreqakkmnva 261
                                           +n   c        + +  + ++ s+  + +p +l+++ y  i+ a+   eka + +  k  +a
                              K09G1.4b 185 ANPYECR-------FYNAEFSILSSMISFVIPCFLVLFVYIRIIIALKKREKAAKMRREKNTIA 241
                                           **98884.......5556677888999999**********************988777666554 PP

  == domain 2    score: 13.9 bits;  conditional E-value: 0.00023
  ninaE-PA(Rhodopsin1)_FBpp0083266-aln 262 slrsseaantsaeaklakvalvtislwflawtpylvinfvG...if...elakisplatiwgsvfakanavyn 328
                                           sl+ + ++ +  e + +k   v + ++++ w p++vin++    i+   ++ ++      +++ +   n+  n
                              K09G1.4b 732 SLKRKVSKAQRKEKRATKTLGVVVGVFLVCWVPFFVINILNavcILlnkDSCQVGYDLFFYCTWIGYMNSFMN 804
                                           66666666677888889999999**************9754222432223345555566799999******** PP

  ninaE-PA(Rhodopsin1)_FBpp0083266-aln 329 pivygishpkyraalkk 345
                                           pi+y+i    +r a+k 
                              K09G1.4b 805 PIIYTIFNTEFRRAFKS 821
                                           ************99875 PP

>> K09G1.4c  CE45633	WBGene00001053	locus:dop-2	status:Partially_confirmed	protein_id:CBY85347.1
   #    score  bias  c-Evalue  i-Evalue hmmfrom  hmm to    alifrom  ali to    envfrom  env to     acc
 ---   ------ ----- --------- --------- ------- -------    ------- -------    ------- -------    ----
   1 !   72.7   5.6   3.1e-22   3.6e-20      55     261 ..      39     241 ..      33     279 .. 0.87
   2 !   13.9   0.1   0.00023     0.026     262     345 ..     741     830 ..     729     847 .. 0.77

  Alignments for each domain:
  == domain 1    score: 72.7 bits;  conditional E-value: 3.1e-22
  ninaE-PA(Rhodopsin1)_FBpp0083266-aln  55 ilglviivlGlislvGnGvviyifattkslrtpsnllvvnlafsdfllmltmspamvi.ncyyetwvlGplac 126
                                           + gl +iv+ li+l Gn +vi      ++l++  n+l++ la++d+l+ +++ p  v+  + +  w lG+l+c
                              K09G1.4c  39 YAGLSLIVIPLITLLGNLLVIISVLRYRALQSAINFLILGLAVADLLVAIIVMPYAVYvYVTNGDWYLGNLMC 111
                                           568999*****************************************999988877651567889******** PP

  ninaE-PA(Rhodopsin1)_FBpp0083266-aln 127 elyallGslfGcasiwtmtlialdrynvivkGl..aakpltikgallrilgiwlfsliwtlaplfGwnryvpe 197
                                           ++y ++   + +asi  +++i++dry+ +   +  + +   +k+    i++iwl+sl  +   +fG n   p+
                              K09G1.4c 112 DIYMASDVCCSTASILLLAVISFDRYRAVSLPIqySRQSQNVKRVWTLIAVIWLVSLTLASPMVFGVNVRPPD 184
                                           ***************************9987662267778888999999********9999999********* PP

  ninaE-PA(Rhodopsin1)_FBpp0083266-aln 198 gnltacGtdylekdwvsrsyilvysvfvyylpllliiysyyfivkavaahekamreqakkmnva 261
                                           +n   c        + +  + ++ s+  + +p +l+++ y  i+ a+   eka + +  k  +a
                              K09G1.4c 185 ANPYECR-------FYNAEFSILSSMISFVIPCFLVLFVYIRIIIALKKREKAAKMRREKNTIA 241
                                           **98884.......5556677888999999**********************988777666554 PP

  == domain 2    score: 13.9 bits;  conditional E-value: 0.00023
  ninaE-PA(Rhodopsin1)_FBpp0083266-aln 262 slrsseaantsaeaklakvalvtislwflawtpylvinfvG...if...elakisplatiwgsvfakanavyn 328
                                           sl+ + ++ +  e + +k   v + ++++ w p++vin++    i+   ++ ++      +++ +   n+  n
                              K09G1.4c 741 SLKRKVSKAQRKEKRATKTLGVVVGVFLVCWVPFFVINILNavcILlnkDSCQVGYDLFFYCTWIGYMNSFMN 813
                                           66666666677888889999999**************9754222432223345555566799999******** PP

  ninaE-PA(Rhodopsin1)_FBpp0083266-aln 329 pivygishpkyraalkk 345
                                           pi+y+i    +r a+k 
                              K09G1.4c 814 PIIYTIFNTEFRRAFKS 830
                                           ************99875 PP

>> C09B7.1b  CE30332	WBGene00004780	locus:ser-7	status:Confirmed	UniProt:Q8T3C1	protein_id:CCD83457.1
   #    score  bias  c-Evalue  i-Evalue hmmfrom  hmm to    alifrom  ali to    envfrom  env to     acc
 ---   ------ ----- --------- --------- ------- -------    ------- -------    ------- -------    ----
   1 !   78.6   5.8   5.1e-24   5.8e-22      54     240 ..      42     226 ..      34     261 .. 0.85
   2 ?    7.5   0.1      0.02       2.2     270     353 ..     310     391 ..     306     410 .. 0.73

  Alignments for each domain:
  == domain 1    score: 78.6 bits;  conditional E-value: 5.1e-24
  ninaE-PA(Rhodopsin1)_FBpp0083266-aln  54 kilglviivlGlislvGnGvviyifattkslrtpsnllvvnlafsdfllmltmspamvincyyetwvlGplac 126
                                           ++l+++i+ + +++ vGn +v       ++l+ p n+l+v la++df++ l++ p  +i + ++ w lG+ +c
                              C09B7.1b  42 ALLAIAILAMIIMTTVGNALVCLAVLLVRKLKHPQNFLLVSLAVADFFVGLVVMPLALIDLLFDKWPLGSTMC 114
                                           689999999999************************************************************* PP

  ninaE-PA(Rhodopsin1)_FBpp0083266-aln 127 elyallGslfGcasiwtmtlialdrynvivkGla.akpltikgallrilgiwlfsliwtlaplfGwnryvpeg 198
                                            +y+++   + +asi  +++i++dry vi   l  +   t+k+ ++ i+++w++++i +++  +  n     +
                              C09B7.1b 115 SVYTTSDLTLCTASIVNLCAISVDRYLVISSPLRySAKRTTKRIMMYIACVWIIAAIVSISSHIIANLLNDGT 187
                                           ******************************9985234468889999***************999999988888 PP

  ninaE-PA(Rhodopsin1)_FBpp0083266-aln 199 nltacGtdylekdwvsrsyilvysvfvyylpllliiysyyfi 240
                                            +   Gt  +  ++  +sy  + s++   +p ++++     i
                              C09B7.1b 188 YVDDTGTCQVIPHFIYQSYATIISFY---APTFIMVILNIKI 226
                                           9999***************9888765...5655555433333 PP

  == domain 2    score: 7.5 bits;  conditional E-value: 0.02
  ninaE-PA(Rhodopsin1)_FBpp0083266-aln 270 ntsaeaklakvalvtislwflawtpylvinfvGifelakisplatiwgsvfakanavynpivygishpkyraa 342
                                            + +e+k  k   v +s++++ w p++++ +   f +  i     + +  +  +n+  np++y      +r  
                              C09B7.1b 310 TEKSECKARKTLGVIMSVFIICWLPFFILAIFKSFGMW-IPDWLDLLALWLGYSNSTLNPLIYCKYNKEFRIP 381
                                           45679999999999*************99887777654.333344445556789*********9999999988 PP

  ninaE-PA(Rhodopsin1)_FBpp0083266-aln 343 lkkkfpslvca 353
                                           +++ + +  ca
                              C09B7.1b 382 FREMLACR-CA 391
                                           87766543.33 PP

>> C09B7.1a  CE28532	WBGene00004780	locus:ser-7	G-protein coupled receptor	status:Confirmed	UniProt:Q22895	protein_id:CC
   #    score  bias  c-Evalue  i-Evalue hmmfrom  hmm to    alifrom  ali to    envfrom  env to     acc
 ---   ------ ----- --------- --------- ------- -------    ------- -------    ------- -------    ----
   1 !   78.5   5.8   5.5e-24   6.2e-22      54     240 ..      42     226 ..      34     261 .. 0.85
   2 ?    7.4   0.1     0.022       2.5     270     353 ..     310     391 ..     306     407 .. 0.73

  Alignments for each domain:
  == domain 1    score: 78.5 bits;  conditional E-value: 5.5e-24
  ninaE-PA(Rhodopsin1)_FBpp0083266-aln  54 kilglviivlGlislvGnGvviyifattkslrtpsnllvvnlafsdfllmltmspamvincyyetwvlGplac 126
                                           ++l+++i+ + +++ vGn +v       ++l+ p n+l+v la++df++ l++ p  +i + ++ w lG+ +c
                              C09B7.1a  42 ALLAIAILAMIIMTTVGNALVCLAVLLVRKLKHPQNFLLVSLAVADFFVGLVVMPLALIDLLFDKWPLGSTMC 114
                                           689999999999************************************************************* PP

  ninaE-PA(Rhodopsin1)_FBpp0083266-aln 127 elyallGslfGcasiwtmtlialdrynvivkGla.akpltikgallrilgiwlfsliwtlaplfGwnryvpeg 198
                                            +y+++   + +asi  +++i++dry vi   l  +   t+k+ ++ i+++w++++i +++  +  n     +
                              C09B7.1a 115 SVYTTSDLTLCTASIVNLCAISVDRYLVISSPLRySAKRTTKRIMMYIACVWIIAAIVSISSHIIANLLNDGT 187
                                           ******************************9985234468889999***************999999988888 PP

  ninaE-PA(Rhodopsin1)_FBpp0083266-aln 199 nltacGtdylekdwvsrsyilvysvfvyylpllliiysyyfi 240
                                            +   Gt  +  ++  +sy  + s++   +p ++++     i
                              C09B7.1a 188 YVDDTGTCQVIPHFIYQSYATIISFY---APTFIMVILNIKI 226
                                           9999***************9888765...5655555433333 PP

  == domain 2    score: 7.4 bits;  conditional E-value: 0.022
  ninaE-PA(Rhodopsin1)_FBpp0083266-aln 270 ntsaeaklakvalvtislwflawtpylvinfvGifelakisplatiwgsvfakanavynpivygishpkyraa 342
                                            + +e+k  k   v +s++++ w p++++ +   f +  i     + +  +  +n+  np++y      +r  
                              C09B7.1a 310 TEKSECKARKTLGVIMSVFIICWLPFFILAIFKSFGMW-IPDWLDLLALWLGYSNSTLNPLIYCKYNKEFRIP 381
                                           45679999999999*************99887777654.333344445556789*********9999999988 PP

  ninaE-PA(Rhodopsin1)_FBpp0083266-aln 343 lkkkfpslvca 353
                                           +++ + +  ca
                              C09B7.1a 382 FREMLACR-CA 391
                                           87766543.33 PP

>> C09B7.1c  CE17391	WBGene00004780	locus:ser-7	status:Confirmed	UniProt:Q86GT6	protein_id:CCD83458.1
   #    score  bias  c-Evalue  i-Evalue hmmfrom  hmm to    alifrom  ali to    envfrom  env to     acc
 ---   ------ ----- --------- --------- ------- -------    ------- -------    ------- -------    ----
   1 !   78.7   5.8   4.7e-24   5.4e-22      54     240 ..      42     226 ..      34     261 .. 0.85
   2 ?    7.4   0.1     0.021       2.4     270     353 ..     310     391 ..     306     406 .. 0.73

  Alignments for each domain:
  == domain 1    score: 78.7 bits;  conditional E-value: 4.7e-24
  ninaE-PA(Rhodopsin1)_FBpp0083266-aln  54 kilglviivlGlislvGnGvviyifattkslrtpsnllvvnlafsdfllmltmspamvincyyetwvlGplac 126
                                           ++l+++i+ + +++ vGn +v       ++l+ p n+l+v la++df++ l++ p  +i + ++ w lG+ +c
                              C09B7.1c  42 ALLAIAILAMIIMTTVGNALVCLAVLLVRKLKHPQNFLLVSLAVADFFVGLVVMPLALIDLLFDKWPLGSTMC 114
                                           689999999999************************************************************* PP

  ninaE-PA(Rhodopsin1)_FBpp0083266-aln 127 elyallGslfGcasiwtmtlialdrynvivkGla.akpltikgallrilgiwlfsliwtlaplfGwnryvpeg 198
                                            +y+++   + +asi  +++i++dry vi   l  +   t+k+ ++ i+++w++++i +++  +  n     +
                              C09B7.1c 115 SVYTTSDLTLCTASIVNLCAISVDRYLVISSPLRySAKRTTKRIMMYIACVWIIAAIVSISSHIIANLLNDGT 187
                                           ******************************9985234468889999***************999999988888 PP

  ninaE-PA(Rhodopsin1)_FBpp0083266-aln 199 nltacGtdylekdwvsrsyilvysvfvyylpllliiysyyfi 240
                                            +   Gt  +  ++  +sy  + s++   +p ++++     i
                              C09B7.1c 188 YVDDTGTCQVIPHFIYQSYATIISFY---APTFIMVILNIKI 226
                                           9999***************9888765...5655555433333 PP

  == domain 2    score: 7.4 bits;  conditional E-value: 0.021
  ninaE-PA(Rhodopsin1)_FBpp0083266-aln 270 ntsaeaklakvalvtislwflawtpylvinfvGifelakisplatiwgsvfakanavynpivygishpkyraa 342
                                            + +e+k  k   v +s++++ w p++++ +   f +  i     + +  +  +n+  np++y      +r  
                              C09B7.1c 310 TEKSECKARKTLGVIMSVFIICWLPFFILAIFKSFGMW-IPDWLDLLALWLGYSNSTLNPLIYCKYNKEFRIP 381
                                           45679999999999*************99887777654.333344445556789*********9999999988 PP

  ninaE-PA(Rhodopsin1)_FBpp0083266-aln 343 lkkkfpslvca 353
                                           +++ + +  ca
                              C09B7.1c 382 FREMLACR-CA 391
                                           87766543.33 PP

>> F47D12.1b  CE30135	WBGene00001518	locus:gar-2	G-protein-linked acetylcholine receptor GAR-2	status:Confirmed	UniProt:
   #    score  bias  c-Evalue  i-Evalue hmmfrom  hmm to    alifrom  ali to    envfrom  env to     acc
 ---   ------ ----- --------- --------- ------- -------    ------- -------    ------- -------    ----
   1 !   69.5   8.4   2.8e-21   3.2e-19      54     254 ..       6     205 ..       2     236 .. 0.82
   2 !   16.0   0.1   5.2e-05     0.006     251     345 ..     498     605 ..     484     609 .. 0.76

  Alignments for each domain:
  == domain 1    score: 69.5 bits;  conditional E-value: 2.8e-21
  ninaE-PA(Rhodopsin1)_FBpp0083266-aln  54 kilglviivlGlislvGnGvviyifattkslrtpsnllvvnlafsdfllmltmspamv.incyyetwvlGpla 125
                                            +l+l +++l +++++Gn  v+  +   k++r p+n ++  la+sd+l+ l   p  + + + ++ w++G ++
                             F47D12.1b   6 VLLALFMLFLSIVTVIGNLAVLLSYYLDKNIRQPTNYFIFSLAISDLLIGLEGIPVYTaFYLNNNEWIWGDVL 78 
                                           57999*******************************************999999986514566789******* PP

  ninaE-PA(Rhodopsin1)_FBpp0083266-aln 126 celyallGslfGcasiwtmtlialdrynvivkGlaakpl.tikgallrilgiwlfsliwtlaplfGwnryvpe 197
                                           c+l+  +  ++  asi+t+  i++dry  + k  + +   t  + +l i+ iwl+ +i   + +fG+  +   
                             F47D12.1b  79 CDLWLSIDYIVCLASIYTVLGITVDRYYSVKKPATYRNWrTPGRVVLIIIFIWLVPSILFSVSIFGYGTFTGT 151
                                           ********************************9998887155567889999*******9999*********** PP

  ninaE-PA(Rhodopsin1)_FBpp0083266-aln 198 gnl...tacGtdylekdwvsrsyilvysvfvyylpllliiysyyfivkavaahekamreq 254
                                           g +   t c ++++++ + +    + y    y++ l++++y y+ i +a      a++ +
                             F47D12.1b 152 GRIlkeTECYVQFMTNPYLNMGMYISY----YWTTLFVMLYLYWGIYRAAKKL--ALKSD 205
                                           *87555788888888888877655554....99*************9985433..33333 PP

  == domain 2    score: 16.0 bits;  conditional E-value: 5.2e-05
  ninaE-PA(Rhodopsin1)_FBpp0083266-aln 251 mreqakkmnvaslrsseaantsaeak.....lakvalvtisl....wflawtpylvin.fvGifelakisp.l 312
                                           +r    +m   s+rs+ +an+  e k      a+ al ti++    +++ wtp+ v+  + G  e+ k sp +
                             F47D12.1b 498 VRRLITQMRSHSIRSKRKANKNKEYKsrsenRARKALRTITFilgsFIILWTPFYVLAtIYGFCETCKASPsF 570
                                           55666789999999999999888877333335999*****9734435689***88775167999****99944 PP

  ninaE-PA(Rhodopsin1)_FBpp0083266-aln 313 atiwgsv..fakanavynpivygishpkyraalkk 345
                                           +t+++    +   n+  np  y+++  +++++l++
                             F47D12.1b 571 NTLYTISyyLCYMNSPLNPFCYAMANQQFKKTLTR 605
                                           577764311467899**************999976 PP

>> C39E6.6  CE06941	WBGene00003807	locus:npr-1	G-protein coupled receptor	status:Partially_confirmed	UniProt:Q18534	prot
   #    score  bias  c-Evalue  i-Evalue hmmfrom  hmm to    alifrom  ali to    envfrom  env to     acc
 ---   ------ ----- --------- --------- ------- -------    ------- -------    ------- -------    ----
   1 !   72.6   9.9   3.3e-22   3.7e-20      39     248 ..      10     222 ..       3     241 .. 0.82
   2 !   10.9   0.0    0.0019      0.21     274     345 ..     271     355 ..     252     384 .. 0.72

  Alignments for each domain:
  == domain 1    score: 72.6 bits;  conditional E-value: 3.3e-22
  ninaE-PA(Rhodopsin1)_FBpp0083266-aln  39 daywyqfppldplwhkilgl..viivlGlislvGnGvviyifattkslrtpsnllvvnlafsdfllmltmspa 109
                                           + yw  +p      ++i+ +  v ++l +++l Gn  +iy+  + k+l +  n++++nla sd ++ ++  p 
                               C39E6.6  10 QVYWKVYPDPSQSIYAIVPFltVYLFLFFLGLFGNVTLIYVTCSHKALLSVQNIFILNLAASDCMMCILSLPI 82 
                                           579999996555555555541133467899*********************************99999999*9 PP

  ninaE-PA(Rhodopsin1)_FBpp0083266-aln 110 mvincyyetwvlGplacelyallGslfGcasiwtmtlialdrynvivkGlaakpltikgallrilgiwlfsli 182
                                             i+  y+ w +G+l+c+l  ++  +      +++ +ialdry ++v+  + +pl+++ga+l  + +w++s +
                               C39E6.6  83 TPITNVYKNWYFGNLLCHLIPCIQGISIFVCTFSLGAIALDRYILVVRPHS-TPLSQRGAFLTTVLLWILSFV 154
                                           99*999**************9998766666679***********9999865.7******************** PP

  ninaE-PA(Rhodopsin1)_FBpp0083266-aln 183 wtlaplfGwn..ryvpegnltacGtdylekdwvsrsyilvysvfvyylpllliiysyyfivkavaahe 248
                                            tl  +f  +   y  e       t+  e +   r+y ++  +  + +p+ ++ ++y  iv+ ++   
                               C39E6.6 155 VTLPYAFNMQmiEYTEERICGYFCTEKWESAKSRRAYTMIVMLAQFVVPFAVMAFCYANIVSVLSKRA 222
                                           **9888876522455555555555777777778899****9999999*************99887543 PP

  == domain 2    score: 10.9 bits;  conditional E-value: 0.0019
  ninaE-PA(Rhodopsin1)_FBpp0083266-aln 274 eaklakvalvtislwf.lawtpylvinfv.......Gif.....elakisplatiwgsvfakanavynpivyg 333
                                           +++ +   lvt+ +wf ++w p+ vi ++         f     +   is l  +++  +a +n v np++y+
                               C39E6.6 271 QNRRTTSILVTMVVWFgITWLPHNVISLIieyddtqSFFrlygrDDYDISYLLNLFTHSIAMSNNVLNPVLYA 343
                                           5555666799*****9889***9887654111111123322222345799*********************** PP

  ninaE-PA(Rhodopsin1)_FBpp0083266-aln 334 ishpkyraalkk 345
                                              p +r+ + k
                               C39E6.6 344 WLNPSFRQLVIK 355
                                           ******987655 PP

>> C16D6.2  CE37317	WBGene00007635	7 transmembrane receptor (rhodopsin family)	status:Partially_confirmed	UniProt:O62062
   #    score  bias  c-Evalue  i-Evalue hmmfrom  hmm to    alifrom  ali to    envfrom  env to     acc
 ---   ------ ----- --------- --------- ------- -------    ------- -------    ------- -------    ----
   1 !   79.9   8.1     2e-24   2.3e-22      35     353 ..       7     334 ..       3     357 .. 0.74

  Alignments for each domain:
  == domain 1    score: 79.9 bits;  conditional E-value: 2e-24
  ninaE-PA(Rhodopsin1)_FBpp0083266-aln  35 lhlidaywyqfppldplwhkilglviivlGli..slvGnGvviyifattkslrtpsnllvvnlafsdfllmlt 105
                                           l l +  w     l + w+ +l ++++ l +i  +++Gn +vi  ++  ksl+t  nl+++ l+ sd+++ +t
                               C16D6.2   7 LNLNSELWLYREDLSSRWYIMLVFAFLYLIIIaaGIIGNSCVILAITRNKSLQTVPNLFILSLSCSDIVVCCT 79 
                                           5666777888889999******99998888773358************************************* PP

  ninaE-PA(Rhodopsin1)_FBpp0083266-aln 106 mspamvincyyetwvlGplacelyallGslfGcasiwtmtlialdrynvivkGlaakpltikgallrilgiwl 178
                                            +    i+ + + w++G  +c +   +  +  c s +t+t+i++dry +i   +  kp+t+ +a+  i++i +
                               C16D6.2  80 SATITPITAFKKEWIFGEALCRIAPFIAGISLCFSTFTLTAISIDRYILIRFPM-RKPITHYQAVGVIAIICA 151
                                           ***********************************************8776666.79**************** PP

  ninaE-PA(Rhodopsin1)_FBpp0083266-aln 179 fsliwtlaplfGwnryvpegnltacGtdylekdw.vsrsyilvys....vfvyylpllliiysyyfivkavaa 246
                                           f++  t  p++  ++     n+  cG +y +++w ++ s   +y     ++   +pl +ii sy+ i   +  
                               C16D6.2 152 FAATITS-PIMFKQKLGEFENF--CG-QYCTENWgANESQRKIYGaalmFLQLVIPLTIIIISYTAISLKIGQ 220
                                           9987664.55444444333443..66.57777773345666666511114455689*********99765543 PP

  ninaE-PA(Rhodopsin1)_FBpp0083266-aln 247 h..ekamreq...akkmnvas.lrsseaantsaeaklakvalvtislwflawtpylvinfvGifelaki.spl 312
                                               k  ++q      m+++   r + + ++ ++  l  + +   + w+ + t  ++ ++  + el k  + +
                               C16D6.2 221 SmiLKGAKKQktdNWEMELSDqQRIAVKRRQRTNRMLIGMVVAFACSWIWSVTFNILRDYEYLPELIKTqEYI 293
                                           3112333333000333444331233333344444555555555556677777777777777777766551568 PP

  ninaE-PA(Rhodopsin1)_FBpp0083266-aln 313 atiwgsvfakanavynpivygishpkyraalkkkfpslvca 353
                                           + i + ++a +++v+np++y++   + raa+ + +p    +
                               C16D6.2 294 FGIATHCIAMTSTVWNPLLYAVLNLQLRAAFIDLMPHWLRR 334
                                           99999*************************99999976554 PP

>> T14E8.3b  CE39179	WBGene00020506	locus:dop-3	status:Confirmed	UniProt:Q6RYS9	protein_id:CCD83405.1
   #    score  bias  c-Evalue  i-Evalue hmmfrom  hmm to    alifrom  ali to    envfrom  env to     acc
 ---   ------ ----- --------- --------- ------- -------    ------- -------    ------- -------    ----
   1 !   75.3   3.5   4.8e-23   5.5e-21      46     251 ..      14     214 ..       5     237 .. 0.85
   2 ?    4.6   0.1      0.15        17     274     349 ..     520     601 ..     483     607 .] 0.64

  Alignments for each domain:
  == domain 1    score: 75.3 bits;  conditional E-value: 4.8e-23
  ninaE-PA(Rhodopsin1)_FBpp0083266-aln  46 ppldplwhkilglviivlGlislvGnGvviyifattkslrtpsnllvvnlafsdfllmltmspamvincyye. 117
                                           p +  lw    g+ + ++  +++ Gn +vi      +sl+t +n+l+v la+sdf++ + +    v+  +++ 
                              T14E8.3b  14 PLMVVLWRVAAGVFLPLVPTMAVFGNVLVIMSVFRERSLQTVTNMLIVSLAVSDFMVAIGVMSFGVYYEWNDf 86 
                                           88999*************************99999********************987755444444444444 PP

  ninaE-PA(Rhodopsin1)_FBpp0083266-aln 118 twvlGplacelyallGslfGcasiwtmtlialdrynvivkGlaakpltik..gallrilgiwlfsliwtlapl 188
                                            w lG++ c++y +l  ++ +asi  + +i+ldry  i   ++      +  +a++ i ++w +s++ +l  l
                              T14E8.3b  87 KWGLGSFFCHVYQALDVACSTASILNLLAISLDRYIAIGHPISYAQYGARggRAMISITIVWGVSVAVALPLL 159
                                           7****************************************9987776652279*************999999 PP

  ninaE-PA(Rhodopsin1)_FBpp0083266-aln 189 fGwnryvpegnltacGtdylekdwvsrsyilvysvfvyylpllliiysyyfivkavaahekam 251
                                           +G n  + e +l  c         ++  + ++ s+f +++p + +i  y+ i + +   e+a 
                              T14E8.3b 160 LGVNP-MEENDLQECE-------LANPYFNMISSIFSFFIPCIAMIILYTIIFRRLRQRERAR 214
                                           99986.6788898885.......3455566899*******************99998888764 PP

  == domain 2    score: 4.6 bits;  conditional E-value: 0.15
  ninaE-PA(Rhodopsin1)_FBpp0083266-aln 274 eaklakval.vtislwflawtpylvi...nfvG.if..elakisplatiwgsvfakanavynpivygishpky 339
                                           e k a v+l v ++++++ w p++v+   n +  i+  ++a +  l    ++ +   n+  np++y++   ++
                              T14E8.3b 520 EHK-ATVTLaVVLAVFLFCWLPFFVLhlsNSIClIIdeNSACVGFLPLYLATWLGYLNSSLNPLIYTVFDQRF 591
                                           444.444441456777788888888722232331442223344455555566677788888899998888888 PP

  ninaE-PA(Rhodopsin1)_FBpp0083266-aln 340 raalkkkfps 349
                                           r a+++ + +
                              T14E8.3b 592 RNAFRNILSC 601
                                           8888776555 PP

>> Y39A3B.5b  CE38985	WBGene00021439	locus:ckr-2	status:Confirmed	protein_id:CCD73018.1
   #    score  bias  c-Evalue  i-Evalue hmmfrom  hmm to    alifrom  ali to    envfrom  env to     acc
 ---   ------ ----- --------- --------- ------- -------    ------- -------    ------- -------    ----
   1 !   65.9  12.9   3.6e-20   4.1e-18      56     204 ..      63     212 ..      55     269 .. 0.81
   2 !   15.9   0.3   5.4e-05    0.0061     261     348 ..     432     527 ..     421     549 .. 0.73

  Alignments for each domain:
  == domain 1    score: 65.9 bits;  conditional E-value: 3.6e-20
  ninaE-PA(Rhodopsin1)_FBpp0083266-aln  56 lglviivlGlislvGnGvviyifattkslrtpsnllvvnlafsdfllmltmspamvincyyetwvlGplacel 128
                                           ++++++++ l+s+vGn vv+ ++++ +++r+ +n+ ++nla sd++l ++  p+ ++++ ++ w++G+ +c++
                             Y39A3B.5b  63 IAVTFFMIFLLSVVGNSVVLIVIIKQRAMRSITNIYLMNLAASDMMLSVVCMPPTLVSMVMNCWMFGNYMCKI 135
                                           678899999****************************************999*999***************** PP

  ninaE-PA(Rhodopsin1)_FBpp0083266-aln 129 yallGslfGcasiwtmtlialdrynvivkGlaakp.ltikgallrilgiwlfsliwtlaplfGwnryvpegnl 200
                                            a l  ++ +as +t+++ia++ry  i k l ++   t  +a   i  +w+++++  +  lf +++    +n 
                             Y39A3B.5b 136 LAYLQPVVVTASAYTLAVIAFERYFAICKPLHSRIwQTRSHAYAMITLVWVIAIAANILMLFMYEQQTYSSNG 208
                                           *******************************99962588899*******************999987777777 PP

  ninaE-PA(Rhodopsin1)_FBpp0083266-aln 201 tacG 204
                                            +c 
                             Y39A3B.5b 209 YTCA 212
                                           6665 PP

  == domain 2    score: 15.9 bits;  conditional E-value: 5.4e-05
  ninaE-PA(Rhodopsin1)_FBpp0083266-aln 261 aslrsseaant.saeaklakvalvtislwflawtpylvinfvGifelakispla.tiwgs.......vfakan 324
                                            slrs++++++  a++++ k+ +v + ++f  wtp  +   + ++   + + l+ ++w s       +++  +
                             Y39A3B.5b 432 PSLRSTHTQKSaMAKQRVIKMLIVVVIIFFCCWTPSYIWW-LLLIAGDSFQSLNlSVWNSdintfitLLTYIS 503
                                           5999998775414778899****************76543.33333444443332455542222222678889 PP

  ninaE-PA(Rhodopsin1)_FBpp0083266-aln 325 avynpivygishpkyraalkkkfp 348
                                           ++ npi y     k+r a+++ f 
                             Y39A3B.5b 504 SCTNPITYCFLNKKFRNAVYATFG 527
                                           9******************99875 PP

>> F47D12.1a  CE30134	WBGene00001518	locus:gar-2	G-protein-linked acetylcholine receptor GAR-2	status:Confirmed	UniProt:
   #    score  bias  c-Evalue  i-Evalue hmmfrom  hmm to    alifrom  ali to    envfrom  env to     acc
 ---   ------ ----- --------- --------- ------- -------    ------- -------    ------- -------    ----
   1 !   69.5   8.4   2.9e-21   3.3e-19      54     254 ..       6     205 ..       2     236 .. 0.82
   2 !   11.1   0.2    0.0016      0.18     265     345 ..     530     618 ..     501     622 .. 0.68

  Alignments for each domain:
  == domain 1    score: 69.5 bits;  conditional E-value: 2.9e-21
  ninaE-PA(Rhodopsin1)_FBpp0083266-aln  54 kilglviivlGlislvGnGvviyifattkslrtpsnllvvnlafsdfllmltmspamv.incyyetwvlGpla 125
                                            +l+l +++l +++++Gn  v+  +   k++r p+n ++  la+sd+l+ l   p  + + + ++ w++G ++
                             F47D12.1a   6 VLLALFMLFLSIVTVIGNLAVLLSYYLDKNIRQPTNYFIFSLAISDLLIGLEGIPVYTaFYLNNNEWIWGDVL 78 
                                           57999*******************************************999999986514566789******* PP

  ninaE-PA(Rhodopsin1)_FBpp0083266-aln 126 celyallGslfGcasiwtmtlialdrynvivkGlaakpl.tikgallrilgiwlfsliwtlaplfGwnryvpe 197
                                           c+l+  +  ++  asi+t+  i++dry  + k  + +   t  + +l i+ iwl+ +i   + +fG+  +   
                             F47D12.1a  79 CDLWLSIDYIVCLASIYTVLGITVDRYYSVKKPATYRNWrTPGRVVLIIIFIWLVPSILFSVSIFGYGTFTGT 151
                                           ********************************9998887155567889999*******9999*********** PP

  ninaE-PA(Rhodopsin1)_FBpp0083266-aln 198 gnl...tacGtdylekdwvsrsyilvysvfvyylpllliiysyyfivkavaahekamreq 254
                                           g +   t c ++++++ + +    + y    y++ l++++y y+ i +a      a++ +
                             F47D12.1a 152 GRIlkeTECYVQFMTNPYLNMGMYISY----YWTTLFVMLYLYWGIYRAAKKL--ALKSD 205
                                           *87555788888888888877655554....99*************9985433..33333 PP

  == domain 2    score: 11.1 bits;  conditional E-value: 0.0016
  ninaE-PA(Rhodopsin1)_FBpp0083266-aln 265 sseaantsaeaklakvalvtisl....wflawtpylvin.fvGifelakisp.latiwgsv..fakanavynp 329
                                           + +++ +s     a+ al ti++    +++ wtp+ v+  + G  e+ k sp ++t+++    +   n+  np
                             F47D12.1a 530 QRKKEYKSRSENRARKALRTITFilgsFIILWTPFYVLAtIYGFCETCKASPsFNTLYTISyyLCYMNSPLNP 602
                                           3444456666677899999998733435689***88775167999****99944577764311467899**** PP

  ninaE-PA(Rhodopsin1)_FBpp0083266-aln 330 ivygishpkyraalkk 345
                                             y+++  +++++l++
                             F47D12.1a 603 FCYAMANQQFKKTLTR 618
                                           **********999976 PP

>> Y39A3B.5d  CE38986	WBGene00021439	locus:ckr-2	status:Confirmed	protein_id:CCD73019.1
   #    score  bias  c-Evalue  i-Evalue hmmfrom  hmm to    alifrom  ali to    envfrom  env to     acc
 ---   ------ ----- --------- --------- ------- -------    ------- -------    ------- -------    ----
   1 !   65.1  13.2   6.3e-20   7.2e-18      56     204 ..      63     212 ..      56     269 .. 0.81
   2 !   15.6   0.3   6.9e-05    0.0078     261     348 ..     432     527 ..     421     548 .. 0.74

  Alignments for each domain:
  == domain 1    score: 65.1 bits;  conditional E-value: 6.3e-20
  ninaE-PA(Rhodopsin1)_FBpp0083266-aln  56 lglviivlGlislvGnGvviyifattkslrtpsnllvvnlafsdfllmltmspamvincyyetwvlGplacel 128
                                           ++++++++ l+s+vGn vv+ ++++ +++r+ +n+ ++nla sd++l ++  p+ ++++ ++ w++G+ +c++
                             Y39A3B.5d  63 IAVTFFMIFLLSVVGNSVVLIVIIKQRAMRSITNIYLMNLAASDMMLSVVCMPPTLVSMVMNCWMFGNYMCKI 135
                                           578899999****************************************999*999***************** PP

  ninaE-PA(Rhodopsin1)_FBpp0083266-aln 129 yallGslfGcasiwtmtlialdrynvivkGlaakp.ltikgallrilgiwlfsliwtlaplfGwnryvpegnl 200
                                            a l  ++ +as +t+++ia++ry  i k l ++   t  +a   i  +w+++++  +  lf +++    +n 
                             Y39A3B.5d 136 LAYLQPVVVTASAYTLAVIAFERYFAICKPLHSRIwQTRSHAYAMITLVWVIAIAANILMLFMYEQQTYSSNG 208
                                           *******************************99962588899*******************999987777777 PP

  ninaE-PA(Rhodopsin1)_FBpp0083266-aln 201 tacG 204
                                            +c 
                             Y39A3B.5d 209 YTCA 212
                                           6665 PP

  == domain 2    score: 15.6 bits;  conditional E-value: 6.9e-05
  ninaE-PA(Rhodopsin1)_FBpp0083266-aln 261 aslrsseaant.saeaklakvalvtislwflawtpylvinfvGifelakispla.tiwgs.......vfakan 324
                                            slrs++++++  a++++ k+ +v + ++f  wtp  +   + ++   + + l+ ++w s       +++  +
                             Y39A3B.5d 432 PSLRSTHTQKSaMAKQRVIKMLIVVVIIFFCCWTPSYIWW-LLLIAGDSFQSLNlSVWNSdintfitLLTYIS 503
                                           5999998775414778899****************76543.33333444443332455542222222678889 PP

  ninaE-PA(Rhodopsin1)_FBpp0083266-aln 325 avynpivygishpkyraalkkkfp 348
                                           ++ npi y     k+r a+++ f 
                             Y39A3B.5d 504 SCTNPITYCFLNKKFRNAVYATFG 527
                                           9******************98875 PP

>> F14D12.6a  CE35478	WBGene00006411	locus:octr-1	G-protein coupled receptor	status:Partially_confirmed	UniProt:Q7JP62	p
   #    score  bias  c-Evalue  i-Evalue hmmfrom  hmm to    alifrom  ali to    envfrom  env to     acc
 ---   ------ ----- --------- --------- ------- -------    ------- -------    ------- -------    ----
   1 !   65.3   4.4   5.6e-20   6.3e-18      59     277 ..      27     242 ..      15     245 .. 0.76
   2 !    9.7   0.0    0.0041      0.47     273     347 ..     317     391 ..     296     396 .. 0.78

  Alignments for each domain:
  == domain 1    score: 65.3 bits;  conditional E-value: 5.6e-20
  ninaE-PA(Rhodopsin1)_FBpp0083266-aln  59 viivlGlislvGnGvviyifattkslrt.psnllvvnlafsdfllmltmspamvincyyetwvlGplacelya 130
                                            ++ + l+ + Gn +v+      ++lr    n l+v la++d+l+ l++ p  +       w++G+++ce++ 
                             F14D12.6a  27 SMLTVMLLIIFGNLLVVVTVYRDRKLRMqRQNWLIVSLAVADMLVGLLVMPLTLTYEIVGEWTMGNILCEIWL 99 
                                           35556677789**998888888888886268**************9999999998888999************ PP

  ninaE-PA(Rhodopsin1)_FBpp0083266-aln 131 llGslfGcasiwtmtlialdrynvivkGlaakpltikg.allrilgiwlfsliwtlaplfGwnryvpegnlta 202
                                           +l  lf +asi  +++i+ldry  +   l+     + +  ++ i + w++sl+ +l p+fGw     eg    
                             F14D12.6a 100 ALDVLFVTASILHICAISLDRYFSVTSPLTYPATRTPLrMFIYIGVSWIVSLLICLPPIFGWRPERAEG---E 169
                                           ***********************999999865544444045566677***************8555555...5 PP

  ninaE-PA(Rhodopsin1)_FBpp0083266-aln 203 cGtdylekdwvsrsyilvysvfvyylpllliiysyyfivkavaahek.amre...qakkmnvaslrsseaant 271
                                           c +       +   y+l  s+  +y+p++++i  y  i +    h +  ++e   +   +n+ ++rss +++ 
                             F14D12.6a 170 CSVS------TDLGYVLYSSLGSFYIPVVILIIVYAKIYSITIRHSRqRLKEterRDHTLNMLTIRSSTNERY 236
                                           5542......345899999999*****8766555555555444444313444111556799999999999887 PP

  ninaE-PA(Rhodopsin1)_FBpp0083266-aln 272 saeakl 277
                                             e  l
                             F14D12.6a 237 NMEYEL 242
                                           777665 PP

  == domain 2    score: 9.7 bits;  conditional E-value: 0.0041
  ninaE-PA(Rhodopsin1)_FBpp0083266-aln 273 aeaklakval.vtislwflawtpylvinfvGifelakisplatiwgsvfakanavynpivygishpkyraalk 344
                                           a+ + a + l + +s ++l+w p+++i ++G f ++   pl+  +   +  +n+  np++y++    ++  l 
                             F14D12.6a 317 AKERQATLLLgIILSAFILSWLPFFLIYVIGAFGHE-APPLVFKFFFWLGYCNSGINPVIYTVFNREFKRGLC 388
                                           4444455544245688999**************875.57998888888999************9999999998 PP

  ninaE-PA(Rhodopsin1)_FBpp0083266-aln 345 kkf 347
                                           k++
                             F14D12.6a 389 KQL 391
                                           876 PP

>> F14D12.6b  CE35479	WBGene00006411	locus:octr-1	status:Partially_confirmed	UniProt:Q7JP61	protein_id:CCD83473.1
   #    score  bias  c-Evalue  i-Evalue hmmfrom  hmm to    alifrom  ali to    envfrom  env to     acc
 ---   ------ ----- --------- --------- ------- -------    ------- -------    ------- -------    ----
   1 !   65.2   4.4   5.6e-20   6.4e-18      59     277 ..      27     242 ..      15     245 .. 0.76
   2 !    9.7   0.0    0.0041      0.47     273     347 ..     319     393 ..     298     398 .. 0.78

  Alignments for each domain:
  == domain 1    score: 65.2 bits;  conditional E-value: 5.6e-20
  ninaE-PA(Rhodopsin1)_FBpp0083266-aln  59 viivlGlislvGnGvviyifattkslrt.psnllvvnlafsdfllmltmspamvincyyetwvlGplacelya 130
                                            ++ + l+ + Gn +v+      ++lr    n l+v la++d+l+ l++ p  +       w++G+++ce++ 
                             F14D12.6b  27 SMLTVMLLIIFGNLLVVVTVYRDRKLRMqRQNWLIVSLAVADMLVGLLVMPLTLTYEIVGEWTMGNILCEIWL 99 
                                           35556677789**998888888888886268**************9999999998888999************ PP

  ninaE-PA(Rhodopsin1)_FBpp0083266-aln 131 llGslfGcasiwtmtlialdrynvivkGlaakpltikg.allrilgiwlfsliwtlaplfGwnryvpegnlta 202
                                           +l  lf +asi  +++i+ldry  +   l+     + +  ++ i + w++sl+ +l p+fGw     eg    
                             F14D12.6b 100 ALDVLFVTASILHICAISLDRYFSVTSPLTYPATRTPLrMFIYIGVSWIVSLLICLPPIFGWRPERAEG---E 169
                                           ***********************999999865544444045566677***************8555555...5 PP

  ninaE-PA(Rhodopsin1)_FBpp0083266-aln 203 cGtdylekdwvsrsyilvysvfvyylpllliiysyyfivkavaahek.amre...qakkmnvaslrsseaant 271
                                           c +       +   y+l  s+  +y+p++++i  y  i +    h +  ++e   +   +n+ ++rss +++ 
                             F14D12.6b 170 CSVS------TDLGYVLYSSLGSFYIPVVILIIVYAKIYSITIRHSRqRLKEterRDHTLNMLTIRSSTNERY 236
                                           5542......345899999999*****8766555555555444444313444111556799999999999887 PP

  ninaE-PA(Rhodopsin1)_FBpp0083266-aln 272 saeakl 277
                                             e  l
                             F14D12.6b 237 NMEYEL 242
                                           777665 PP

  == domain 2    score: 9.7 bits;  conditional E-value: 0.0041
  ninaE-PA(Rhodopsin1)_FBpp0083266-aln 273 aeaklakval.vtislwflawtpylvinfvGifelakisplatiwgsvfakanavynpivygishpkyraalk 344
                                           a+ + a + l + +s ++l+w p+++i ++G f ++   pl+  +   +  +n+  np++y++    ++  l 
                             F14D12.6b 319 AKERQATLLLgIILSAFILSWLPFFLIYVIGAFGHE-APPLVFKFFFWLGYCNSGINPVIYTVFNREFKRGLC 390
                                           4444455544245688999**************875.57998888888999************9999999998 PP

  ninaE-PA(Rhodopsin1)_FBpp0083266-aln 345 kkf 347
                                           k++
                             F14D12.6b 391 KQL 393
                                           876 PP

>> Y39A3B.5a  CE21646	WBGene00021439	locus:ckr-2	7 transmembrane receptor	status:Confirmed	UniProt:Q9N515	protein_id:CCD
   #    score  bias  c-Evalue  i-Evalue hmmfrom  hmm to    alifrom  ali to    envfrom  env to     acc
 ---   ------ ----- --------- --------- ------- -------    ------- -------    ------- -------    ----
   1 !   65.0  13.4   6.9e-20   7.9e-18      56     204 ..      21     170 ..      16     227 .. 0.81
   2 !   15.4   0.4   7.7e-05    0.0087     261     347 ..     390     484 ..     379     495 .. 0.72

  Alignments for each domain:
  == domain 1    score: 65.0 bits;  conditional E-value: 6.9e-20
  ninaE-PA(Rhodopsin1)_FBpp0083266-aln  56 lglviivlGlislvGnGvviyifattkslrtpsnllvvnlafsdfllmltmspamvincyyetwvlGplacel 128
                                           ++++++++ l+s+vGn vv+ ++++ +++r+ +n+ ++nla sd++l ++  p+ ++++ ++ w++G+ +c++
                             Y39A3B.5a  21 IAVTFFMIFLLSVVGNSVVLIVIIKQRAMRSITNIYLMNLAASDMMLSVVCMPPTLVSMVMNCWMFGNYMCKI 93 
                                           578899999****************************************999*999***************** PP

  ninaE-PA(Rhodopsin1)_FBpp0083266-aln 129 yallGslfGcasiwtmtlialdrynvivkGlaakp.ltikgallrilgiwlfsliwtlaplfGwnryvpegnl 200
                                            a l  ++ +as +t+++ia++ry  i k l ++   t  +a   i  +w+++++  +  lf +++    +n 
                             Y39A3B.5a  94 LAYLQPVVVTASAYTLAVIAFERYFAICKPLHSRIwQTRSHAYAMITLVWVIAIAANILMLFMYEQQTYSSNG 166
                                           *******************************99962588899*******************999987777777 PP

  ninaE-PA(Rhodopsin1)_FBpp0083266-aln 201 tacG 204
                                            +c 
                             Y39A3B.5a 167 YTCA 170
                                           6665 PP

  == domain 2    score: 15.4 bits;  conditional E-value: 7.7e-05
  ninaE-PA(Rhodopsin1)_FBpp0083266-aln 261 aslrsseaant.saeaklakvalvtislwflawtpylvinfvGifelakispla.tiwgs.......vfakan 324
                                            slrs++++++  a++++ k+ +v + ++f  wtp  +   + ++   + + l+ ++w s       +++  +
                             Y39A3B.5a 390 PSLRSTHTQKSaMAKQRVIKMLIVVVIIFFCCWTPSYIWW-LLLIAGDSFQSLNlSVWNSdintfitLLTYIS 461
                                           5999998775414778899****************76543.33333444443332455442222222678889 PP

  ninaE-PA(Rhodopsin1)_FBpp0083266-aln 325 avynpivygishpkyraalkkkf 347
                                           ++ npi y     k+r a+++ f
                             Y39A3B.5a 462 SCTNPITYCFLNKKFRNAVYATF 484
                                           9*****************99887 PP

>> F47D12.1c  CE24987	WBGene00001518	locus:gar-2	G-protein-linked acetylcholine receptor GAR-2	status:Partially_confirme
   #    score  bias  c-Evalue  i-Evalue hmmfrom  hmm to    alifrom  ali to    envfrom  env to     acc
 ---   ------ ----- --------- --------- ------- -------    ------- -------    ------- -------    ----
   1 !   69.3   8.4   3.3e-21   3.8e-19      54     254 ..       6     205 ..       2     236 .. 0.82
   2 !    9.1   0.2    0.0062      0.71     272     345 ..     577     658 ..     562     662 .. 0.73

  Alignments for each domain:
  == domain 1    score: 69.3 bits;  conditional E-value: 3.3e-21
  ninaE-PA(Rhodopsin1)_FBpp0083266-aln  54 kilglviivlGlislvGnGvviyifattkslrtpsnllvvnlafsdfllmltmspamv.incyyetwvlGpla 125
                                            +l+l +++l +++++Gn  v+  +   k++r p+n ++  la+sd+l+ l   p  + + + ++ w++G ++
                             F47D12.1c   6 VLLALFMLFLSIVTVIGNLAVLLSYYLDKNIRQPTNYFIFSLAISDLLIGLEGIPVYTaFYLNNNEWIWGDVL 78 
                                           57999*******************************************999999986514566789******* PP

  ninaE-PA(Rhodopsin1)_FBpp0083266-aln 126 celyallGslfGcasiwtmtlialdrynvivkGlaakpl.tikgallrilgiwlfsliwtlaplfGwnryvpe 197
                                           c+l+  +  ++  asi+t+  i++dry  + k  + +   t  + +l i+ iwl+ +i   + +fG+  +   
                             F47D12.1c  79 CDLWLSIDYIVCLASIYTVLGITVDRYYSVKKPATYRNWrTPGRVVLIIIFIWLVPSILFSVSIFGYGTFTGT 151
                                           ********************************9998887155567889999*******9999*********** PP

  ninaE-PA(Rhodopsin1)_FBpp0083266-aln 198 gnl...tacGtdylekdwvsrsyilvysvfvyylpllliiysyyfivkavaahekamreq 254
                                           g +   t c ++++++ + +    + y    y++ l++++y y+ i +a      a++ +
                             F47D12.1c 152 GRIlkeTECYVQFMTNPYLNMGMYISY----YWTTLFVMLYLYWGIYRAAKKL--ALKSD 205
                                           *87555788888888888877655554....99*************9985433..33333 PP

  == domain 2    score: 9.1 bits;  conditional E-value: 0.0062
  ninaE-PA(Rhodopsin1)_FBpp0083266-aln 272 saeaklakvalvtisl....wflawtpylvin.fvGifelakisp.latiwgsv..fakanavynpivygish 336
                                           s     a+ al ti++    +++ wtp+ v+  + G  e+ k sp ++t+++    +   n+  np  y+++ 
                             F47D12.1c 577 SRSENRARKALRTITFilgsFIILWTPFYVLAtIYGFCETCKASPsFNTLYTISyyLCYMNSPLNPFCYAMAN 649
                                           555556778888888633335689***88775167999****99944577764311467899*********** PP

  ninaE-PA(Rhodopsin1)_FBpp0083266-aln 337 pkyraalkk 345
                                            +++++l++
                             F47D12.1c 650 QQFKKTLTR 658
                                           ***999976 PP

>> Y39A3B.5c  CE38443	WBGene00021439	locus:ckr-2	status:Confirmed	UniProt:Q59E84	protein_id:CCD73015.1
   #    score  bias  c-Evalue  i-Evalue hmmfrom  hmm to    alifrom  ali to    envfrom  env to     acc
 ---   ------ ----- --------- --------- ------- -------    ------- -------    ------- -------    ----
   1 !   63.6  15.0   1.8e-19   2.1e-17      56     237 ..      21     201 ..      16     213 .. 0.86
   2 !   15.9   0.4   5.5e-05    0.0062     261     347 ..     279     373 ..     268     384 .. 0.72

  Alignments for each domain:
  == domain 1    score: 63.6 bits;  conditional E-value: 1.8e-19
  ninaE-PA(Rhodopsin1)_FBpp0083266-aln  56 lglviivlGlislvGnGvviyifattkslrtpsnllvvnlafsdfllmltmspamvincyyetwvlGplacel 128
                                           ++++++++ l+s+vGn vv+ ++++ +++r+ +n+ ++nla sd++l ++  p+ ++++ ++ w++G+ +c++
                             Y39A3B.5c  21 IAVTFFMIFLLSVVGNSVVLIVIIKQRAMRSITNIYLMNLAASDMMLSVVCMPPTLVSMVMNCWMFGNYMCKI 93 
                                           578899999****************************************999*999***************** PP

  ninaE-PA(Rhodopsin1)_FBpp0083266-aln 129 yallGslfGcasiwtmtlialdrynvivkGlaakp.ltikgallrilgiwlfsliwtlaplfGwnryvpegnl 200
                                            a l  ++ +as +t+++ia++ry  i k l ++   t  +a   i  +w+++++  +  lf +++    +n 
                             Y39A3B.5c  94 LAYLQPVVVTASAYTLAVIAFERYFAICKPLHSRIwQTRSHAYAMITLVWVIAIAANILMLFMYEQQTYSSNG 166
                                           *******************************99962588899*********************9998888888 PP

  ninaE-PA(Rhodopsin1)_FBpp0083266-aln 201 tacGtdylekdwvsrsyilvysvfvyylpllliiysy 237
                                            +c    ++    + +y +  +v    +pl+++   y
                             Y39A3B.5c 167 YTCAP--IHPPIYHFAYQVYMTVVLLVIPLVVMAGLY 201
                                           88864..344444445555556666667776665555 PP

  == domain 2    score: 15.9 bits;  conditional E-value: 5.5e-05
  ninaE-PA(Rhodopsin1)_FBpp0083266-aln 261 aslrsseaant.saeaklakvalvtislwflawtpylvinfvGifelakispla.tiwgs.......vfakan 324
                                            slrs++++++  a++++ k+ +v + ++f  wtp  +   + ++   + + l+ ++w s       +++  +
                             Y39A3B.5c 279 PSLRSTHTQKSaMAKQRVIKMLIVVVIIFFCCWTPSYIWW-LLLIAGDSFQSLNlSVWNSdintfitLLTYIS 350
                                           6999998775414778899****************76543.33333444443332455442222222678889 PP

  ninaE-PA(Rhodopsin1)_FBpp0083266-aln 325 avynpivygishpkyraalkkkf 347
                                           ++ npi y     k+r a+++ f
                             Y39A3B.5c 351 SCTNPITYCFLNKKFRNAVYATF 373
                                           9*****************99887 PP

>> T14E8.3d  CE39181	WBGene00020506	locus:dop-3	status:Partially_confirmed	UniProt:Q6RYS9	protein_id:CCD83407.1
   #    score  bias  c-Evalue  i-Evalue hmmfrom  hmm to    alifrom  ali to    envfrom  env to     acc
 ---   ------ ----- --------- --------- ------- -------    ------- -------    ------- -------    ----
   1 !   74.8   4.5   7.1e-23     8e-21      50     251 ..       3     199 ..       1     223 [. 0.84

  Alignments for each domain:
  == domain 1    score: 74.8 bits;  conditional E-value: 7.1e-23
  ninaE-PA(Rhodopsin1)_FBpp0083266-aln  50 plwhkilglviivlGlislvGnGvviyifattkslrtpsnllvvnlafsdfllmltmspamvincyye.twvl 121
                                            lw    g+ + ++  +++ Gn +vi      +sl+t +n+l+v la+sdf++ + +    v+  +++  w l
                              T14E8.3d   3 VLWRVAAGVFLPLVPTMAVFGNVLVIMSVFRERSLQTVTNMLIVSLAVSDFMVAIGVMSFGVYYEWNDfKWGL 75 
                                           69************************99999********************9877554444444444447*** PP

  ninaE-PA(Rhodopsin1)_FBpp0083266-aln 122 GplacelyallGslfGcasiwtmtlialdrynvivkGlaakpltik..gallrilgiwlfsliwtlaplfGwn 192
                                           G++ c++y +l  ++ +asi  + +i+ldry  i   ++      +  +a++ i ++w +s++ +l  l+G n
                              T14E8.3d  76 GSFFCHVYQALDVACSTASILNLLAISLDRYIAIGHPISYAQYGARggRAMISITIVWGVSVAVALPLLLGVN 148
                                           *************************************9987776652279*************9999999998 PP

  ninaE-PA(Rhodopsin1)_FBpp0083266-aln 193 ryvpegnltacGtdylekdwvsrsyilvysvfvyylpllliiysyyfivkavaahekam 251
                                             + e +l  c         ++  + ++ s+f +++p + +i  y+ i + +   e+a 
                              T14E8.3d 149 P-MEENDLQECE-------LANPYFNMISSIFSFFIPCIAMIILYTIIFRRLRQRERAR 199
                                           6.6788898885.......3455566899*******************99998888764 PP

>> F47D12.1d  CE01946	WBGene00001518	locus:gar-2	G-protein-linked acetylcholine receptor GAR-2	status:Partially_confirme
   #    score  bias  c-Evalue  i-Evalue hmmfrom  hmm to    alifrom  ali to    envfrom  env to     acc
 ---   ------ ----- --------- --------- ------- -------    ------- -------    ------- -------    ----
   1 !   73.2   8.4   2.1e-22   2.4e-20      54     256 ..       6     207 ..       2     236 .. 0.82

  Alignments for each domain:
  == domain 1    score: 73.2 bits;  conditional E-value: 2.1e-22
  ninaE-PA(Rhodopsin1)_FBpp0083266-aln  54 kilglviivlGlislvGnGvviyifattkslrtpsnllvvnlafsdfllmltmspamv.incyyetwvlGpla 125
                                            +l+l +++l +++++Gn  v+  +   k++r p+n ++  la+sd+l+ l   p  + + + ++ w++G ++
                             F47D12.1d   6 VLLALFMLFLSIVTVIGNLAVLLSYYLDKNIRQPTNYFIFSLAISDLLIGLEGIPVYTaFYLNNNEWIWGDVL 78 
                                           57999*******************************************999999986514566789******* PP

  ninaE-PA(Rhodopsin1)_FBpp0083266-aln 126 celyallGslfGcasiwtmtlialdrynvivkGlaakpl.tikgallrilgiwlfsliwtlaplfGwnryvpe 197
                                           c+l+  +  ++  asi+t+  i++dry  + k  + +   t  + +l i+ iwl+ +i   + +fG+  +   
                             F47D12.1d  79 CDLWLSIDYIVCLASIYTVLGITVDRYYSVKKPATYRNWrTPGRVVLIIIFIWLVPSILFSVSIFGYGTFTGT 151
                                           ********************************9998887155567889999*******9999*********** PP

  ninaE-PA(Rhodopsin1)_FBpp0083266-aln 198 gnl...tacGtdylekdwvsrsyilvysvfvyylpllliiysyyfivkavaahekamreqak 256
                                           g +   t c ++++++ + +    + y    y++ l++++y y+ i +a      a++ + k
                             F47D12.1d 152 GRIlkeTECYVQFMTNPYLNMGMYISY----YWTTLFVMLYLYWGIYRAAKKL--ALKSDQK 207
                                           *87555788888888888877655554....99*************9985443..3333332 PP

>> Y40H4A.1a  CE27783	WBGene00001519	locus:gar-3	muscarinic acetylcholine receptor	status:Confirmed	UniProt:Q9U7D5	prote
   #    score  bias  c-Evalue  i-Evalue hmmfrom  hmm to    alifrom  ali to    envfrom  env to     acc
 ---   ------ ----- --------- --------- ------- -------    ------- -------    ------- -------    ----
   1 !   60.8   8.2   1.3e-18   1.5e-16      59     242 ..      71     254 ..      53     287 .. 0.84
   2 !   15.3   0.1   8.6e-05    0.0098     262     345 ..     481     564 ..     471     580 .. 0.73

  Alignments for each domain:
  == domain 1    score: 60.8 bits;  conditional E-value: 1.3e-18
  ninaE-PA(Rhodopsin1)_FBpp0083266-aln  59 viivlGlislvGnGvviyifattkslrtpsnllvvnlafsdfllmltmspamvincyyetwvlGplacelyal 131
                                           +  ++ l++  Gn +v+  f   k+l+t sn ++  la++d+ + ++  p++++    + w lG  +c+++ +
                             Y40H4A.1a  71 IGAMFALVTSLGNLMVMVSFKIDKQLQTISNYFLFSLAVADIAIGVISIPMFTYYTAIQKWDLGYTMCQFWLC 143
                                           22466788999************************************************************** PP

  ninaE-PA(Rhodopsin1)_FBpp0083266-aln 132 lGslfGcasiwtmtlialdrynvivkGlaakpl.tikgallrilgiwlfsliwtlaplfGwnryvpegnltac 203
                                           +  l+  as+  + li++dry  + + l+ +p  t+k+al  i++ +++sli     ++ w  y+ eg +ta 
                             Y40H4A.1a 144 IDYLMSNASVLNLLLISFDRYFSVTRPLSYRPRrTTKKALTMIACTYIISLILWPPWIISWP-YI-EGKFTAE 214
                                           ********************************5499**************997777788886.55.9999998 PP

  ninaE-PA(Rhodopsin1)_FBpp0083266-aln 204 Gtdylekdwvsrsyilv.ysvfvyylpllliiysyyfivk 242
                                               + +  +++ y+ v  +v ++ylp+ +++  y+ +  
                             Y40H4A.1a 215 PGTCVVQFLQTNPYVTVgTAVAAFYLPVTIMCILYTRVYW 254
                                           77788888999999988457999****9887777765544 PP

  == domain 2    score: 15.3 bits;  conditional E-value: 8.6e-05
  ninaE-PA(Rhodopsin1)_FBpp0083266-aln 262 slrsseaantsaeaklakvalvtislwflawtpylvinfvGifelakisplatiwgsvfakanavynpivygi 334
                                           s +++ ++++  e k ak     ++ ++ +wtpy +i +   f  +++  +   ++  +   n+  np+ y++
                             Y40H4A.1a 481 SEKEQRKNERKQESKAAKTLSAILCAFIATWTPYNLIVCWEAFFPNTVPNVLWTFSYFLCYINSTINPLCYAL 553
                                           444555566677888888755555666667****8888777777777776666677788999*********** PP

  ninaE-PA(Rhodopsin1)_FBpp0083266-aln 335 shpkyraalkk 345
                                              ++r +  +
                             Y40H4A.1a 554 CNARFRHTYMR 564
                                           *****987655 PP

>> Y54G2A.35  CE31653	WBGene00021897	locus:ser-6	status:Partially_confirmed	UniProt:Q8MXS7	protein_id:CCD83524.1
   #    score  bias  c-Evalue  i-Evalue hmmfrom  hmm to    alifrom  ali to    envfrom  env to     acc
 ---   ------ ----- --------- --------- ------- -------    ------- -------    ------- -------    ----
   1 !   65.8   6.8   3.9e-20   4.4e-18      55     260 ..       3     205 ..       1     217 [. 0.86
   2 !    9.3   0.2    0.0054      0.62     271     346 ..     314     394 ..     296     398 .. 0.79

  Alignments for each domain:
  == domain 1    score: 65.8 bits;  conditional E-value: 3.9e-20
  ninaE-PA(Rhodopsin1)_FBpp0083266-aln  55 ilglviivlGlislvGnGvviyifattkslrtpsnllvvnlafsdfllmltmspamvincyyetwvlGplace 127
                                           +l+l+++v+ +  ++Gn +v y++ t ksl+t +n lv+ l++sd+ll +++ p  +i+ + + w++G + c 
                             Y54G2A.35   3 LLSLTLGVVNCFVVIGNLLVFYVILTKKSLQTSTNHLVLSLTISDLLLGILILPFAIIQEHSNEWIFGHFGCR 75 
                                           7899********************************************************************* PP

  ninaE-PA(Rhodopsin1)_FBpp0083266-aln 128 lyallGslfGcasiwtmtlialdrynvivkGlaakpltikgallri..lgiwlfsliwtlaplfGwnryvpeg 198
                                           l+  +   + +asi+ + +i++dry  + + +   p+   + ++r+  + +w+ sl+ +++ ++  +    ++
                             Y54G2A.35  76 LWLSVDVFLSTASIYNLLAISFDRYMAVRQPIK-YPIISSTKVVRLmtFLVWFCSLLLAVILFVLLTLNAHDS 147
                                           *************************98777775.68777777776611579****999999887766666655 PP

  ninaE-PA(Rhodopsin1)_FBpp0083266-aln 199 nltacGtdylekdwvsrsyilvysvfvyylpllliiysyyfivkavaahekamreqakkmnv 260
                                           + t       + +     yi++ ++  + +p ++++     i ++v    ++m  ++k   +
                             Y54G2A.35 148 EPT----KDCQPTSLPSMYIIFSAMASFIVPAFVMVILNVRIFQTVLHTSRTMTVKSKNGSL 205
                                           544....33455566778999999999*********99999***999999999888876544 PP

  == domain 2    score: 9.3 bits;  conditional E-value: 0.0054
  ninaE-PA(Rhodopsin1)_FBpp0083266-aln 271 tsaeaklakvalvtislwflawtpylvinfvGifelakisplatiwgsvfaka......navynpivygishp 337
                                             +e+++a+ + + ++ +++ w p+  i ++  + + +++    i +s+f+ a      n+  npi+y+    
                             Y54G2A.35 314 LRTEIRVARTTGIVVAAFIVCWIPFTTIYVLQAYAVCTVAA-GCIPASLFTTAfwlgysNSAVNPILYAAFSR 385
                                           4689999******************9999998888887764.45566666543222233999*********** PP

  ninaE-PA(Rhodopsin1)_FBpp0083266-aln 338 kyraalkkk 346
                                            +r alk+ 
                             Y54G2A.35 386 DFRIALKRL 394
                                           ******975 PP

>> Y40H4A.1b  CE35800	WBGene00001519	locus:gar-3	status:Confirmed	UniProt:Q9U7D5	protein_id:CAE47471.1
   #    score  bias  c-Evalue  i-Evalue hmmfrom  hmm to    alifrom  ali to    envfrom  env to     acc
 ---   ------ ----- --------- --------- ------- -------    ------- -------    ------- -------    ----
   1 !   58.7   8.9   5.4e-18   6.1e-16      59     238 ..      71     250 ..      54     276 .. 0.88
   2 !   15.2   0.1   9.2e-05      0.01     262     345 ..     507     590 ..     497     606 .. 0.73

  Alignments for each domain:
  == domain 1    score: 58.7 bits;  conditional E-value: 5.4e-18
  ninaE-PA(Rhodopsin1)_FBpp0083266-aln  59 viivlGlislvGnGvviyifattkslrtpsnllvvnlafsdfllmltmspamvincyyetwvlGplacelyal 131
                                           +  ++ l++  Gn +v+  f   k+l+t sn ++  la++d+ + ++  p++++    + w lG  +c+++ +
                             Y40H4A.1b  71 IGAMFALVTSLGNLMVMVSFKIDKQLQTISNYFLFSLAVADIAIGVISIPMFTYYTAIQKWDLGYTMCQFWLC 143
                                           22466788999************************************************************** PP

  ninaE-PA(Rhodopsin1)_FBpp0083266-aln 132 lGslfGcasiwtmtlialdrynvivkGlaakpl.tikgallrilgiwlfsliwtlaplfGwnryvpegnltac 203
                                           +  l+  as+  + li++dry  + + l+ +p  t+k+al  i++ +++sli     ++ w  y+ eg +ta 
                             Y40H4A.1b 144 IDYLMSNASVLNLLLISFDRYFSVTRPLSYRPRrTTKKALTMIACTYIISLILWPPWIISWP-YI-EGKFTAE 214
                                           ********************************5499**************997777788886.55.9999998 PP

  ninaE-PA(Rhodopsin1)_FBpp0083266-aln 204 Gtdylekdwvsrsyilv.ysvfvyylpllliiysyy 238
                                               + +  +++ y+ v  +v ++ylp+ +++  y+
                             Y40H4A.1b 215 PGTCVVQFLQTNPYVTVgTAVAAFYLPVTIMCILYT 250
                                           77788888999999988457999****877766554 PP

  == domain 2    score: 15.2 bits;  conditional E-value: 9.2e-05
  ninaE-PA(Rhodopsin1)_FBpp0083266-aln 262 slrsseaantsaeaklakvalvtislwflawtpylvinfvGifelakisplatiwgsvfakanavynpivygi 334
                                           s +++ ++++  e k ak     ++ ++ +wtpy +i +   f  +++  +   ++  +   n+  np+ y++
                             Y40H4A.1b 507 SEKEQRKNERKQESKAAKTLSAILCAFIATWTPYNLIVCWEAFFPNTVPNVLWTFSYFLCYINSTINPLCYAL 579
                                           444555566677888888755555666667****8888777777777776666677788999*********** PP

  ninaE-PA(Rhodopsin1)_FBpp0083266-aln 335 shpkyraalkk 345
                                              ++r +  +
                             Y40H4A.1b 580 CNARFRHTYMR 590
                                           *****987655 PP

>> ZK455.3  CE03814	WBGene00013974	locus:npr-9	G-protein coupled receptor	status:Partially_confirmed	UniProt:Q23497	prot
   #    score  bias  c-Evalue  i-Evalue hmmfrom  hmm to    alifrom  ali to    envfrom  env to     acc
 ---   ------ ----- --------- --------- ------- -------    ------- -------    ------- -------    ----
   1 !   70.1  10.5   1.8e-21   2.1e-19      58     345 ..      48     356 ..      38     379 .. 0.76

  Alignments for each domain:
  == domain 1    score: 70.1 bits;  conditional E-value: 1.8e-21
  ninaE-PA(Rhodopsin1)_FBpp0083266-aln  58 lviivlGlislvGnGvviyifattkslrtpsnllvvnlafsdfllmltmspamvincyyetwvlGplacelya 130
                                            ++ v+ l++lvGn +v+ i a  +++r  +n l++ la+sd++++l+  p   +     tw++   +c +  
                               ZK455.3  48 TIFAVIILVGLVGNALVV-IVAFGRQMRNSTNTLIIGLAISDLMFLLLCVPFTAVDYAAPTWIFPEWTCSMIN 119
                                           4566788999*****998.568899************************************************ PP

  ninaE-PA(Rhodopsin1)_FBpp0083266-aln 131 llGslfGcasiwtmtlialdrynvivkGlaakpltik.gallrilgiw..lfsliwtlaplfGwnry..vpeg 198
                                            +      +s+wt+tl+aldry  +v  + +  l +  ++++ +  i+  ++++   +  + G   y  + e 
                               ZK455.3 120 FFQHTSAYCSVWTLTLMALDRYLAVVYPVESMTLRTPrNTVIALCFIYiiIIASQIPVGRMHGIYVYdfIMEK 192
                                           ***********************99998877766443134444444441044555667778776554324555 PP

  ninaE-PA(Rhodopsin1)_FBpp0083266-aln 199 nltacGtdylekd....wvsrsyilvysvfvyylpllliiysyyfivkav.......aahekamreqakkmnv 260
                                              +c +  +  +     ++r+y + + vf y lpl + +  y ++++ +        +     r+ + +   
                               ZK455.3 193 RS-TCAILTIATAeatpTMARTYFMTFNVFGYVLPLGISVVLYGLMLRKLwdmprpgNSQSVGGRNLTNRDSG 264
                                           44.45554443321222578****************9999999988887721111112333344566667777 PP

  ninaE-PA(Rhodopsin1)_FBpp0083266-aln 261 aslrsseaantsaeaklakvalvtislwflawtpylvinfv.G.......ifelakisplatiwgsvfakana 325
                                           +s+r   +a t+a+ k++++ l  +  w l w p  v  f+ G       ++++  i  ++ i + v+a +n+
                               ZK455.3 265 SSIRRRPEA-TAAKRKVTRLVLCVLITWALCWLPLNVCFFMsGlaypeplVISHGVIMVIVQIASQVLAYTNS 336
                                           888888777.99***********************99998734333333345566788899999********* PP

  ninaE-PA(Rhodopsin1)_FBpp0083266-aln 326 vynpivygishpkyraalkk 345
                                           + npi+y++    +r  + +
                               ZK455.3 337 CLNPILYALMSQSFREGFIR 356
                                           ********999888877655 PP

>> C25G6.5  CE04086	WBGene00016110	locus:npr-11	G-protein coupled receptor (family 1)	status:Partially_confirmed	UniProt
   #    score  bias  c-Evalue  i-Evalue hmmfrom  hmm to    alifrom  ali to    envfrom  env to     acc
 ---   ------ ----- --------- --------- ------- -------    ------- -------    ------- -------    ----
   1 !   68.2   9.5   7.3e-21   8.3e-19      56     345 ..      42     338 ..      35     362 .. 0.79

  Alignments for each domain:
  == domain 1    score: 68.2 bits;  conditional E-value: 7.3e-21
  ninaE-PA(Rhodopsin1)_FBpp0083266-aln  56 lglviivlGlislvGnGvviyifattkslrtpsnllvvnlafsdfllmltmspamvincyyetwvlGplacel 128
                                           ++++ +++ l + +Gn + i + +   ++rt  n++++nla+sdf++ ++ +p+ ++++ y  w +   +c++
                               C25G6.5  42 ITFAYMLIILFGAIGNFLTIIVVILNPAMRTTRNFFILNLALSDFFVCIVTAPTTLYTVLYMFWPFSRTLCKI 114
                                           6777778888999**********************************************************99 PP

  ninaE-PA(Rhodopsin1)_FBpp0083266-aln 129 yallGslfGcasiwtmtlialdrynvivkGlaakpltikgallrilgiwlfsliwtlaplfGwnryvpegnlt 201
                                            + l       s ++++ ia+dry +i+   + +   +++++   ++iw++sli ++ pl+  +   p     
                               C25G6.5 115 AGSLQGFNIFLSTFSIASIAVDRYVLIIFP-TKRERQQNLSFCFFIMIWVISLILAV-PLLQASDLTPVFVEP 185
                                           8777777777899***********999976.567778999*************9986.888888888776666 PP

  ninaE-PA(Rhodopsin1)_FBpp0083266-aln 202 acGtd.yl........ekdwvsr.syilvysvfvyylpllliiysyyfivkavaahekamreqakkmnvaslr 264
                                           +c    y+        ek   s+ +y l   +  y  pl+ ++++y  i     ah   +r   +  nv++  
                               C25G6.5 186 SCDLAlYIcheqneiwEKMIISKgTYTLAVLITQYAFPLFSLVFAYSRI-----AHRMKLRFANRNQNVTTNT 253
                                           6664323311110001444444435777777788888999999999776.....7888899999999999888 PP

  ninaE-PA(Rhodopsin1)_FBpp0083266-aln 265 sseaantsaeakl..akvalv.tislwflawtpylvinfvGifelakisplati.wgsvfakanavynpivyg 333
                                           ++ + ++s   +   + + lv  ++++ +aw p  v  +   fel +   ++t   + ++a ++a+ np++y+
                               C25G6.5 254 NTSQRRRSVVERQrrTHLLLVcVVAVFAVAWLPLNVFHIFNTFELVNSFSVTTFsICHCLAMCSACLNPLIYA 326
                                           87777777654440144445414567889****99999999998877666666526899************** PP

  ninaE-PA(Rhodopsin1)_FBpp0083266-aln 334 ishpkyraalkk 345
                                                +r  + +
                               C25G6.5 327 FFNHNFRIEFMH 338
                                           998888876655 PP

>> T14E8.3a  CE39178	WBGene00020506	locus:dop-3	G-protein coupled receptor (family 1)	status:Confirmed	UniProt:Q6RYS9	pr
   #    score  bias  c-Evalue  i-Evalue hmmfrom  hmm to    alifrom  ali to    envfrom  env to     acc
 ---   ------ ----- --------- --------- ------- -------    ------- -------    ------- -------    ----
   1 !   65.1   7.5   6.2e-20     7e-18      46     251 ..      14     212 ..       5     234 .. 0.83
   2 ?    4.6   0.1      0.15        17     274     349 ..     518     599 ..     481     605 .] 0.64

  Alignments for each domain:
  == domain 1    score: 65.1 bits;  conditional E-value: 6.2e-20
  ninaE-PA(Rhodopsin1)_FBpp0083266-aln  46 ppldplwhkilglviivlGlislvGnGvviyifattkslrtpsnllvvnlafsdfllmltmspamvincyye. 117
                                           p +  lw    g+ + ++  +++ Gn +vi      +sl+t +n+l+v la+sdf++ + +    v+  +++ 
                              T14E8.3a  14 PLMVVLWRVAAGVFLPLVPTMAVFGNVLVIMSVFRERSLQTVTNMLIVSLAVSDFMVAIGVMSFGVYYEWNDf 86 
                                           88999*************************99999********************987755444444444444 PP

  ninaE-PA(Rhodopsin1)_FBpp0083266-aln 118 twvlGplacelyallGslfGcasiwtmtlialdrynvivkGlaakpltik..gallrilgiwlfsliwtlapl 188
                                            w lG++ c++y +l  ++ +asi  + +i+ldry  i   ++      +  +a++ i ++w +s++ +l  l
                              T14E8.3a  87 KWGLGSFFCHVYQALDVACSTASILNLLAISLDRYIAIGHPISYAQYGARggRAMISITIVWGVSVAVALPLL 159
                                           7****************************************9987776652279***************9999 PP

  ninaE-PA(Rhodopsin1)_FBpp0083266-aln 189 fGwnryvpegnltacGtdylekdwvsrsyilvysvfvyylpllliiysyyfivkavaahekam 251
                                           +G n      +   c         ++  + ++ s+f +++p + +i  y+ i + +   e+a 
                              T14E8.3a 160 LGVNPM---EENDECE-------LANPYFNMISSIFSFFIPCIAMIILYTIIFRRLRQRERAR 212
                                           999853...3333453.......3344455899*************9***9999998888764 PP

  == domain 2    score: 4.6 bits;  conditional E-value: 0.15
  ninaE-PA(Rhodopsin1)_FBpp0083266-aln 274 eaklakval.vtislwflawtpylvi...nfvG.if..elakisplatiwgsvfakanavynpivygishpky 339
                                           e k a v+l v ++++++ w p++v+   n +  i+  ++a +  l    ++ +   n+  np++y++   ++
                              T14E8.3a 518 EHK-ATVTLaVVLAVFLFCWLPFFVLhlsNSIClIIdeNSACVGFLPLYLATWLGYLNSSLNPLIYTVFDQRF 589
                                           444.444441456777788888888722232331442223344455555566677788888899998888888 PP

  ninaE-PA(Rhodopsin1)_FBpp0083266-aln 340 raalkkkfps 349
                                           r a+++ + +
                              T14E8.3a 590 RNAFRNILSC 599
                                           8888776555 PP

>> T27D1.3  CE43181	WBGene00012084	locus:npr-15	G-protein coupled receptor	status:Partially_confirmed	UniProt:Q09638	pro
   #    score  bias  c-Evalue  i-Evalue hmmfrom  hmm to    alifrom  ali to    envfrom  env to     acc
 ---   ------ ----- --------- --------- ------- -------    ------- -------    ------- -------    ----
   1 !   66.5  11.4   2.4e-20   2.7e-18      60     350 ..      13     319 ..       6     338 .. 0.80

  Alignments for each domain:
  == domain 1    score: 66.5 bits;  conditional E-value: 2.4e-20
  ninaE-PA(Rhodopsin1)_FBpp0083266-aln  60 iivlGlislvGnGvviyifattkslrt.psnllvvnlafsdfllmltmspamvincyyet..wvlGplacely 129
                                           +i+l +++++Gn +viy +a  +++r    n+l++nla++d+  +++  p  +  +++ +  w++ +++c + 
                               T27D1.3  13 FIILSVVGIIGNVIVIYAIAGDRNMRKsVMNILLLNLAVADLANLIFTIPEWIPPVFFGStdWLFPSFLCPVC 85 
                                           57899******************9986157***********************999985335*********** PP

  ninaE-PA(Rhodopsin1)_FBpp0083266-aln 130 allGslfGcasiwtmtlialdrynvivkGlaakpltikga.llrilgiwlfsliwtlaplfGwnryvp.egn. 199
                                             l  +f  asi t ++++++ry  iv  + a+ l  ++  l+ +l+ w+f + ++ +p   w      + n 
                               T27D1.3  86 RYLECVFLFASISTQMIVCIERYIAIVLPMQARQLCSRRNvLITVLVDWIFVACFA-SPYAVWHSVKTkDRNt 157
                                           **********************************9887651678899999988775.6777776543313331 PP

  ninaE-PA(Rhodopsin1)_FBpp0083266-aln 200 .........ltacGtdylekdwvsrsyilvysvfvyylpllliiysyyfivkavaahekamreqakkm..nva 261
                                                    l+a   + + k+   + y l   +  y++p ++i   y+ + k + +++ +++ +++    n +
                               T27D1.3 158 nslrfklfqLSATCSNTVGKSTWWQGYKLTEFLAFYFVPCFIITVVYTKVAKCLWCKDPTLQCETRSCldNKS 230
                                           12222222256666677777777889999999999************************99977765434899 PP

  ninaE-PA(Rhodopsin1)_FBpp0083266-aln 262 slrsseaantsaeaklakvalvtislwflawtpylvinfvGifelakisp.l.atiwgsvfakanavynpivy 332
                                           s rss+a +t     + k+ +  ++++f+ ++p  vi +   + + +i p   + +    +a + +  np++y
                               T27D1.3 231 SSRSSDALRT--RRNVVKMLIACVAVYFVCYSPIQVIFLSKAVLNVTIHPpYdFILLMNALAMTCSASNPLLY 301
                                           9999999865..56789999999**************998776667777624245567889999999****** PP

  ninaE-PA(Rhodopsin1)_FBpp0083266-aln 333 gishpkyraalkkkfpsl 350
                                           ++   k+r  l++ + + 
                               T27D1.3 302 TLFSQKFRRRLRDVLYCP 319
                                           *********998755433 PP

>> C49A9.7  CE16937	WBGene00016761	seven trans-smembrane receptor	status:Partially_confirmed	UniProt:O44148	protein_id:C
   #    score  bias  c-Evalue  i-Evalue hmmfrom  hmm to    alifrom  ali to    envfrom  env to     acc
 ---   ------ ----- --------- --------- ------- -------    ------- -------    ------- -------    ----
   1 !   55.7   8.9   4.4e-17     5e-15      46     188 ..      53     195 ..      26     204 .. 0.84
   2 !   16.1   0.4   4.8e-05    0.0055     253     365 ..     260     374 ..     231     380 .. 0.79

  Alignments for each domain:
  == domain 1    score: 55.7 bits;  conditional E-value: 4.4e-17
  ninaE-PA(Rhodopsin1)_FBpp0083266-aln  46 ppldplwhkil.glviivlGlislvGnGvviyifattkslrtpsnllvvnlafsdfllmltmspamvincyye 117
                                           p ++p+  +i+ g+ +++  +++l+Gn  v++i+   +++r+ +n  + nla++d  + ++++       yy 
                               C49A9.7  53 PFVHPIVSQIFyGILFTLTIFLALMGNFTVMWIILYHRQMRSVTNYYLFNLAVADASISVFNTGFSWSYNYYY 125
                                           4455555555413333334468999*************************************99998889999 PP

  ninaE-PA(Rhodopsin1)_FBpp0083266-aln 118 twvlGplacelyallGslfGcasiwtmtlialdrynvivkGlaakpltikgallrilgiwlfsliwtlapl 188
                                            w +G++ c +  l+G    cas++tm++++++ry  i+  l  +p   + ++  i++iw+++ ++ +  +
                               C49A9.7 126 VWKFGSFYCRINNLMGITPICASVFTMIVMSIERYYAIIHPLKKRPG-RRSTVTIIIMIWFMAFLFGVPAF 195
                                           **********************************************6.567788999******99987555 PP

  == domain 2    score: 16.1 bits;  conditional E-value: 4.8e-05
  ninaE-PA(Rhodopsin1)_FBpp0083266-aln 253 eqakkmnvaslrsse..aantsaeaklakvalvtislwflawtpylvinfvGifelakisplatiwgsvfaka 323
                                           e  k   v  +r ++  aa++ a + la v ++ + +wf   + yl + +v  + ++ +s    i    +  +
                               C49A9.7 260 ELRKDKTVGDVRHAKsvAAKKKASIMLAVVVFIFMIVWFPYNAYYLTLHLVEPIGNKMLSLYIYINIYWLGMS 332
                                           55555666666654411567888899999999999999999999999999999999999999999999999** PP

  ninaE-PA(Rhodopsin1)_FBpp0083266-aln 324 navynpivygishpkyraalkkkfpslvcakeeedekssaas 365
                                           ++v+np++y     ++r+ +++ f  l +  +++de ++  s
                               C49A9.7 333 STVFNPVIYYFMNKRFRVGFHHAFRWLPFVRSDKDEYQTILS 374
                                           *****************************9999999998765 PP

>> T05A1.1a  CE32924	WBGene00003808	locus:npr-2	G-protein coupled receptor	status:Partially_confirmed	UniProt:Q8I0L4	pro
   #    score  bias  c-Evalue  i-Evalue hmmfrom  hmm to    alifrom  ali to    envfrom  env to     acc
 ---   ------ ----- --------- --------- ------- -------    ------- -------    ------- -------    ----
   1 !   65.0  10.2   6.6e-20   7.5e-18      33     244 ..      47     259 ..      38     414 .. 0.84

  Alignments for each domain:
  == domain 1    score: 65.0 bits;  conditional E-value: 6.6e-20
  ninaE-PA(Rhodopsin1)_FBpp0083266-aln  33 ellhlidaywyqfppldplwhkilglviivlG..lislvGnGvviyifattkslrtpsnllvvnlafsdfllm 103
                                           e     d y  + p + +    ++++ ++ l   l+++ Gn  v+y+ ++ ++l+t  n++++nl  s+ l+ 
                              T05A1.1a  47 ETEETCDRYIDKHPDMTNEPTVLVTFSLLYLHifLLGILGNSAVLYLTMKHRQLQTVQNIFILNLCASNVLMC 119
                                           555667788888888887777777777766551157899********************************** PP

  ninaE-PA(Rhodopsin1)_FBpp0083266-aln 104 ltmspamvincyyetwvlGplacelyallGslfGcasiwtmtlialdrynvivkGlaakpltikgallrilgi 176
                                           lt  p   i+  y+ w + + +c+l  l+  +    s +++++ialdryn++v+    + l+ + a++  l i
                              T05A1.1a 120 LTSLPITFITNVYKQWFFSSPVCKLIPLVQGASIFVSTFSLSAIALDRYNLVVRPHK-QKLSSRSAMMIALLI 191
                                           ***************************9988888899*****************865.669999********* PP

  ninaE-PA(Rhodopsin1)_FBpp0083266-aln 177 wlfsliwtlaplfGwnryvpegnltacGtdylekdw....vsrsyilvysvfvyylpllliiysyyfivkav 244
                                           w++s++ ++   +Gw   v + n   cG +y +++w    v + y  +  +  +  p+ ++ ++yy i + +
                              T05A1.1a 192 WVISVVVCM--PYGWYMDVEKLN-GLCG-EYCSEHWplaeVRKGYTFLVLITQFLFPFATMAFCYYNIFSRL 259
                                           ****99876..48**77776655.4566.799999955545789999999999999**********998643 PP

>> T14E8.3c  CE39180	WBGene00020506	locus:dop-3	status:Confirmed	UniProt:Q6RYS9	protein_id:CCD83406.1
   #    score  bias  c-Evalue  i-Evalue hmmfrom  hmm to    alifrom  ali to    envfrom  env to     acc
 ---   ------ ----- --------- --------- ------- -------    ------- -------    ------- -------    ----
   1 !   62.7   7.4   3.3e-19   3.8e-17      50     251 ..       3     197 ..       1     220 [. 0.83
   2 ?    4.6   0.1      0.15        16     274     349 ..     503     584 ..     466     590 .] 0.64

  Alignments for each domain:
  == domain 1    score: 62.7 bits;  conditional E-value: 3.3e-19
  ninaE-PA(Rhodopsin1)_FBpp0083266-aln  50 plwhkilglviivlGlislvGnGvviyifattkslrtpsnllvvnlafsdfllmltmspamvincyye.twvl 121
                                            lw    g+ + ++  +++ Gn +vi      +sl+t +n+l+v la+sdf++ + +    v+  +++  w l
                              T14E8.3c   3 VLWRVAAGVFLPLVPTMAVFGNVLVIMSVFRERSLQTVTNMLIVSLAVSDFMVAIGVMSFGVYYEWNDfKWGL 75 
                                           69************************99999********************9877554444444444447*** PP

  ninaE-PA(Rhodopsin1)_FBpp0083266-aln 122 GplacelyallGslfGcasiwtmtlialdrynvivkGlaakpltik..gallrilgiwlfsliwtlaplfGwn 192
                                           G++ c++y +l  ++ +asi  + +i+ldry  i   ++      +  +a++ i ++w +s++ +l  l+G n
                              T14E8.3c  76 GSFFCHVYQALDVACSTASILNLLAISLDRYIAIGHPISYAQYGARggRAMISITIVWGVSVAVALPLLLGVN 148
                                           *************************************9987776652279***************99999998 PP

  ninaE-PA(Rhodopsin1)_FBpp0083266-aln 193 ryvpegnltacGtdylekdwvsrsyilvysvfvyylpllliiysyyfivkavaahekam 251
                                                 +   c         ++  + ++ s+f +++p + +i  y+ i + +   e+a 
                              T14E8.3c 149 PM---EENDECE-------LANPYFNMISSIFSFFIPCIAMIILYTIIFRRLRQRERAR 197
                                           53...3333453.......3344455899*************9***9999998888764 PP

  == domain 2    score: 4.6 bits;  conditional E-value: 0.15
  ninaE-PA(Rhodopsin1)_FBpp0083266-aln 274 eaklakval.vtislwflawtpylvi...nfvG.if..elakisplatiwgsvfakanavynpivygishpky 339
                                           e k a v+l v ++++++ w p++v+   n +  i+  ++a +  l    ++ +   n+  np++y++   ++
                              T14E8.3c 503 EHK-ATVTLaVVLAVFLFCWLPFFVLhlsNSIClIIdeNSACVGFLPLYLATWLGYLNSSLNPLIYTVFDQRF 574
                                           444.444441456777888888888722232331442223344455555566677788888999999888888 PP

  ninaE-PA(Rhodopsin1)_FBpp0083266-aln 340 raalkkkfps 349
                                           r a+++ + +
                              T14E8.3c 575 RNAFRNILSC 584
                                           8888776555 PP

>> T05A1.1b  CE32925	WBGene00003808	locus:npr-2	G-protein coupled receptor	status:Partially_confirmed	UniProt:Q22188	pro
   #    score  bias  c-Evalue  i-Evalue hmmfrom  hmm to    alifrom  ali to    envfrom  env to     acc
 ---   ------ ----- --------- --------- ------- -------    ------- -------    ------- -------    ----
   1 !   64.4  10.5     1e-19   1.1e-17      39     244 ..      10     216 ..       2     371 .. 0.84

  Alignments for each domain:
  == domain 1    score: 64.4 bits;  conditional E-value: 1e-19
  ninaE-PA(Rhodopsin1)_FBpp0083266-aln  39 daywyqfppldplwhkilglviivlG..lislvGnGvviyifattkslrtpsnllvvnlafsdfllmltmspa 109
                                           d y  + p + +    ++++ ++ l   l+++ Gn  v+y+ ++ ++l+t  n++++nl  s+ l+ lt  p 
                              T05A1.1b  10 DRYIDKHPDMTNEPTVLVTFSLLYLHifLLGILGNSAVLYLTMKHRQLQTVQNIFILNLCASNVLMCLTSLPI 82 
                                           667777788877666666666665541157889**************************************** PP

  ninaE-PA(Rhodopsin1)_FBpp0083266-aln 110 mvincyyetwvlGplacelyallGslfGcasiwtmtlialdrynvivkGlaakpltikgallrilgiwlfsli 182
                                             i+  y+ w + + +c+l  l+  +    s +++++ialdryn++v+    + l+ + a++  l iw++s++
                              T05A1.1b  83 TFITNVYKQWFFSSPVCKLIPLVQGASIFVSTFSLSAIALDRYNLVVRPHK-QKLSSRSAMMIALLIWVISVV 154
                                           *********************9988888899*****************865.669999*************99 PP

  ninaE-PA(Rhodopsin1)_FBpp0083266-aln 183 wtlaplfGwnryvpegnltacGtdylekdw....vsrsyilvysvfvyylpllliiysyyfivkav 244
                                            ++   +Gw   v + n   cG +y +++w    v + y  +  +  +  p+ ++ ++yy i + +
                              T05A1.1b 155 VCM--PYGWYMDVEKLN-GLCG-EYCSEHWplaeVRKGYTFLVLITQFLFPFATMAFCYYNIFSRL 216
                                           876..48**77776655.4566.799999955545789999999999999**********998643 PP

>> K02F2.6  CE17158	WBGene00004778	locus:ser-3	seven trans-membrane receptor	status:Confirmed	UniProt:O44986	protein_id:
   #    score  bias  c-Evalue  i-Evalue hmmfrom  hmm to    alifrom  ali to    envfrom  env to     acc
 ---   ------ ----- --------- --------- ------- -------    ------- -------    ------- -------    ----
   1 !   61.6   7.6   7.4e-19   8.4e-17      57     252 ..      62     254 ..      35     292 .. 0.83
   2 ?    5.5   0.1      0.08         9     269     365 ..     476     568 ..     445     581 .. 0.67

  Alignments for each domain:
  == domain 1    score: 61.6 bits;  conditional E-value: 7.4e-19
  ninaE-PA(Rhodopsin1)_FBpp0083266-aln  57 glviivlGlislvGnGvviyifattkslrtpsnllvvnlafsdfllmltmspamvin.cyyetwvlGplacel 128
                                             v++vl ++ + Gn +vi      + lr+ + ll++ la++d+l+ +++ p  + n +  + w++G   c +
                               K02F2.6  62 ISVLTVLVVVVVLGNALVIAAVLLRRRLRSATGLLILSLALADLLVGTVILPFSIANeVLDQYWIFGETWCTI 134
                                           24678999999*****************************************88877366789********** PP

  ninaE-PA(Rhodopsin1)_FBpp0083266-aln 129 yallGslfGcasiwtmtlialdrynvivkGlaakpl.tikgallrilgiwlfsliwtlaplfGwnryvpegnl 200
                                           + +l   + +asi+ +++i++dry  i+k l    l t+ +a   ++++w+ s +   +p f  +  + +   
                               K02F2.6 135 WLTLDIWMCTASIYNLVAISIDRYIAIIKPLNYPMLvTKFRARCTVAIVWIGSFL-ICSPSFFLASSIKDK-E 205
                                           *******************************865442666889999999987665.557777777777665.5 PP

  ninaE-PA(Rhodopsin1)_FBpp0083266-aln 201 tacGtdylekdwvsrsyilvysvfvyylpllliiysyyfivkavaahekamr 252
                                           t c     + + + r y+++ +   +y+p++++++ y+ i  a  a  k++ 
                               K02F2.6 206 TPCRC---TPANAGRVYVVFSASSSFYIPMIIVVFVYFRIYVAARAATKSIY 254
                                           77864...677899**************************999988888875 PP

  == domain 2    score: 5.5 bits;  conditional E-value: 0.08
  ninaE-PA(Rhodopsin1)_FBpp0083266-aln 269 antsaeaklakvalvtislwflawtpylvinfvGifelakisplatiwgsvf..akanavynpivygishpky 339
                                           ++ s e+k ak   +    +++ w  + ++         +i+    +w+ vf     n+  np++y++    +
                               K02F2.6 476 KRLSLEIKAAKTVAIVTGCFIFCWLGFALVYG------LEIKLNDVVWSIVFwlGYLNSALNPVIYTVFNREF 542
                                           45678888888555555666677877765533......3445555678888733356999************* PP

  ninaE-PA(Rhodopsin1)_FBpp0083266-aln 340 raalkkkfpslvcakeeedekssaas 365
                                           r  +k+ + +  +++ +++ ++ ++ 
                               K02F2.6 543 RICFKRLLTCHHLNHPTQKYTNNNSY 568
                                           ***99988887776655443333333 PP

>> C53C7.1b  CE36989	WBGene00008278	locus:npr-10	status:Partially_confirmed	UniProt:Q6EUU1	protein_id:CAH04724.1
   #    score  bias  c-Evalue  i-Evalue hmmfrom  hmm to    alifrom  ali to    envfrom  env to     acc
 ---   ------ ----- --------- --------- ------- -------    ------- -------    ------- -------    ----
   1 !   64.0   5.2   1.3e-19   1.5e-17      47     351 ..      22     326 ..       3     350 .. 0.78

  Alignments for each domain:
  == domain 1    score: 64.0 bits;  conditional E-value: 1.3e-19
  ninaE-PA(Rhodopsin1)_FBpp0083266-aln  47 pldplwhkilglviivlGlislvGnGvviyifattkslrtpsnllvvnlafsdfllmltmspamvincyyetw 119
                                           +l+p+  +il+ + +++ +++++Gn +v+   +  k l++  n+++v l++sd+++ ++ +    i+ + + w
                              C53C7.1b  22 TLHPIPIAILATIYTIIVVVGVTGNLLVVMSVMRFKVLQSVRNMFIVSLSVSDIFVAIVSGSVTPITAFSKVW 94 
                                           57899999***************************************************************** PP

  ninaE-PA(Rhodopsin1)_FBpp0083266-aln 120 vlGplacelyallGslfGcasiwtmtlialdrynvivkGlaakpltikgallrilgiwlfsliwtlaplfGwn 192
                                           ++G  +c+l  ll       s  t+t+ia+dry +i    + +p+ +++al  i    ++s+    +plf  +
                              C53C7.1b  95 LFGGPLCHLLPLLQGTALSFSTLTLTAIAIDRYILICHP-TKEPIRKDQALKMISFNSAISVG-LSVPLFMKQ 165
                                           **********9988888888999**********999876.679******99877766666554.556999999 PP

  ninaE-PA(Rhodopsin1)_FBpp0083266-aln 193 ryvpegnltacGtdylekdwvsrsyi.lvysvfv....yylpllliiysyyfivkavaahekamreqakkmnv 260
                                             +   n   cG +y +++w   +y+  vy   v    +  pl++i ++y  i   +      +r   k +  
                              C53C7.1b 166 ELMQFRNY--CG-EYCSENWGPDAYLrSVYGTVVfiiqFVFPLITITFCYASISIKL-RRGVFVRGSQKELMS 234
                                           99888775..77.79999999999984477654411114569999999998774443.445567777777777 PP

  ninaE-PA(Rhodopsin1)_FBpp0083266-aln 261 aslrsseaantsaeaklakvalvtislwflawtpylvinfvGifelak..i...splatiwgsvfakanavyn 328
                                           ++ r+  + +  ++  l    ++t++ + l+w p +  nf+  +++ +  i   + l+ i   +++ ++ + n
                              C53C7.1b 235 EARRQLTQRRLRTNRML---IIMTVT-FALSWLPSVGFNFLRDYSALPgiIdsqDYLFGIIFHCISMTSVIVN 303
                                           77777666655555444...456665.457999999999986665432223111568888888889999**** PP

  ninaE-PA(Rhodopsin1)_FBpp0083266-aln 329 pivygishpkyraalkkkfpslv 351
                                           p +yg     +raa+ + + +++
                              C53C7.1b 304 PFLYGYCNEHFRAAFAALLDTVK 326
                                           **************988776654 PP

>> F59C12.2a  CE28481	WBGene00004776	locus:ser-1	G-protein coupled receptor, family 1	status:Confirmed	UniProt:O17470	pr
   #    score  bias  c-Evalue  i-Evalue hmmfrom  hmm to    alifrom  ali to    envfrom  env to     acc
 ---   ------ ----- --------- --------- ------- -------    ------- -------    ------- -------    ----
   1 !   39.3  11.1   4.3e-12   4.9e-10      54     237 ..      56     234 ..      36     268 .. 0.78
   2 !   25.1   0.0   8.9e-08     1e-05     255     361 ..     348     455 ..     338     470 .. 0.73

  Alignments for each domain:
  == domain 1    score: 39.3 bits;  conditional E-value: 4.3e-12
  ninaE-PA(Rhodopsin1)_FBpp0083266-aln  54 kilglviivlGlislvGnGvviyifattkslrtpsnllvvnlafsdfllmltmsp.amvincyyetwvlGpla 125
                                           ++  + + vl li+l+Gn +v   +at + l+  +n ++  la++d+l+ +++ p ++v+ + +  w++   +
                             F59C12.2a  56 GVALFLLPVLCLIGLIGNFLVCVAIATDRRLHNVTNYFLFSLALADLLVCCIVMPlSIVVEVRHGVWTWSVSM 128
                                           34456778999*************************************99988883688999*********** PP

  ninaE-PA(Rhodopsin1)_FBpp0083266-aln 126 celyallGslfGcasiwtmtlialdrynvivkGlaakpltikgallrilgiwlfsliwtlaplfGwnryvpeg 198
                                           c ly  +   +  asi  m++i+ldry  i + l ++  ++ + +++i+++w+++l+ +  p+          
                             F59C12.2a 129 CLLYVYSDVFLCSASIVHMSVISLDRYLGISQPLRTRNRSKTLIFIKIAIVWVVTLLVS-CPIAVL-----AM 195
                                           ******9999999*******************999999999999999999999887654.343322.....22 PP

  ninaE-PA(Rhodopsin1)_FBpp0083266-aln 199 nltacGtdylekdwvsrsyilvysvfvyylpllliiysy 237
                                             ta      +   +sr yi+  s +++ +pl ++  +y
                             F59C12.2a 196 HDTANILRNNQCMIFSRYYIIYGSTMTFLIPLCIMGVTY 234
                                           233333333444556666777667777777776665555 PP

  == domain 2    score: 25.1 bits;  conditional E-value: 8.9e-08
  ninaE-PA(Rhodopsin1)_FBpp0083266-aln 255 akkmnvaslrsseaantsaeaklakvalvtislwflawtpylvinfvGifelakis.p..latiwgsvfakan 324
                                           a k+   s  ++ +++ + e k ++v  v  + +f+ wtp++ inf+  f  ++++ p  +a+i+   +   +
                             F59C12.2a 348 ANKVGRRSSLQTATQDLANEHKATRVLAVVFACFFICWTPFFFINFLIGFGGENVQiPdwVASIFLW-LGYVS 419
                                           556655555566778899****************************988888777512113344332.24567 PP

  ninaE-PA(Rhodopsin1)_FBpp0083266-aln 325 avynpivygishpkyraalkkkfpslvcakeeedeks 361
                                           +  npi+y++   ++r+a+ + + +  ++    d+++
                             F59C12.2a 420 STINPIIYTVFNKRFRQAFVRILRCQCFHPLR-DSHQ 455
                                           788***************98777665555544.4444 PP

>> F59C12.2b  CE38526	WBGene00004776	locus:ser-1	status:Confirmed	UniProt:Q7KPZ5	protein_id:CCD63420.1
   #    score  bias  c-Evalue  i-Evalue hmmfrom  hmm to    alifrom  ali to    envfrom  env to     acc
 ---   ------ ----- --------- --------- ------- -------    ------- -------    ------- -------    ----
   1 !   38.9  10.7   5.6e-12   6.3e-10      58     237 ..      12     186 ..       4     219 .. 0.79
   2 !   25.3   0.0     8e-08   9.1e-06     255     361 ..     300     407 ..     290     422 .. 0.73

  Alignments for each domain:
  == domain 1    score: 38.9 bits;  conditional E-value: 5.6e-12
  ninaE-PA(Rhodopsin1)_FBpp0083266-aln  58 lviivlGlislvGnGvviyifattkslrtpsnllvvnlafsdfllmltmsp.amvincyyetwvlGplacely 129
                                           + + vl li+l+Gn +v   +at + l+  +n ++  la++d+l+ +++ p ++v+ + +  w++   +c ly
                             F59C12.2b  12 FLLPVLCLIGLIGNFLVCVAIATDRRLHNVTNYFLFSLALADLLVCCIVMPlSIVVEVRHGVWTWSVSMCLLY 84 
                                           6677999*************************************99988883688999*************** PP

  ninaE-PA(Rhodopsin1)_FBpp0083266-aln 130 allGslfGcasiwtmtlialdrynvivkGlaakpltikgallrilgiwlfsliwtlaplfGwnryvpegnlta 202
                                             +   +  asi  m++i+ldry  i + l ++  ++ + +++i+++w+++l+ +  p+            ta
                             F59C12.2b  85 VYSDVFLCSASIVHMSVISLDRYLGISQPLRTRNRSKTLIFIKIAIVWVVTLLVS-CPIAVL-----AMHDTA 151
                                           **9999999*******************999999999999999999999887654.343322.....222333 PP

  ninaE-PA(Rhodopsin1)_FBpp0083266-aln 203 cGtdylekdwvsrsyilvysvfvyylpllliiysy 237
                                                 +   +sr yi+  s +++ +pl ++  +y
                             F59C12.2b 152 NILRNNQCMIFSRYYIIYGSTMTFLIPLCIMGVTY 186
                                           33333444556666777667777777776665555 PP

  == domain 2    score: 25.3 bits;  conditional E-value: 8e-08
  ninaE-PA(Rhodopsin1)_FBpp0083266-aln 255 akkmnvaslrsseaantsaeaklakvalvtislwflawtpylvinfvGifelakis.p..latiwgsvfakan 324
                                           a k+   s  ++ +++ + e k ++v  v  + +f+ wtp++ inf+  f  ++++ p  +a+i+   +   +
                             F59C12.2b 300 ANKVGRRSSLQTATQDLANEHKATRVLAVVFACFFICWTPFFFINFLIGFGGENVQiPdwVASIFLW-LGYVS 371
                                           556655555566778899****************************988888777512113344332.24567 PP

  ninaE-PA(Rhodopsin1)_FBpp0083266-aln 325 avynpivygishpkyraalkkkfpslvcakeeedeks 361
                                           +  npi+y++   ++r+a+ + + +  ++    d+++
                             F59C12.2b 372 STINPIIYTVFNKRFRQAFVRILRCQCFHPLR-DSHQ 407
                                           788***************98777665555544.4444 PP

>> C53C7.1a  CE19767	WBGene00008278	locus:npr-10	7 transmembrane receptor (rhodopsin family)	status:Partially_confirmed	
   #    score  bias  c-Evalue  i-Evalue hmmfrom  hmm to    alifrom  ali to    envfrom  env to     acc
 ---   ------ ----- --------- --------- ------- -------    ------- -------    ------- -------    ----
   1 !   63.5   5.4   1.9e-19   2.2e-17      47     350 ..      22     325 ..       3     347 .. 0.78

  Alignments for each domain:
  == domain 1    score: 63.5 bits;  conditional E-value: 1.9e-19
  ninaE-PA(Rhodopsin1)_FBpp0083266-aln  47 pldplwhkilglviivlGlislvGnGvviyifattkslrtpsnllvvnlafsdfllmltmspamvincyyetw 119
                                           +l+p+  +il+ + +++ +++++Gn +v+   +  k l++  n+++v l++sd+++ ++ +    i+ + + w
                              C53C7.1a  22 TLHPIPIAILATIYTIIVVVGVTGNLLVVMSVMRFKVLQSVRNMFIVSLSVSDIFVAIVSGSVTPITAFSKVW 94 
                                           57899999***************************************************************** PP

  ninaE-PA(Rhodopsin1)_FBpp0083266-aln 120 vlGplacelyallGslfGcasiwtmtlialdrynvivkGlaakpltikgallrilgiwlfsliwtlaplfGwn 192
                                           ++G  +c+l  ll       s  t+t+ia+dry +i    + +p+ +++al  i    ++s+    +plf  +
                              C53C7.1a  95 LFGGPLCHLLPLLQGTALSFSTLTLTAIAIDRYILICHP-TKEPIRKDQALKMISFNSAISVG-LSVPLFMKQ 165
                                           **********9988888888999**********999876.679******99877766666554.556999999 PP

  ninaE-PA(Rhodopsin1)_FBpp0083266-aln 193 ryvpegnltacGtdylekdwvsrsyi.lvysvfv....yylpllliiysyyfivkavaahekamreqakkmnv 260
                                             +   n   cG +y +++w   +y+  vy   v    +  pl++i ++y  i   +      +r   k +  
                              C53C7.1a 166 ELMQFRNY--CG-EYCSENWGPDAYLrSVYGTVVfiiqFVFPLITITFCYASISIKL-RRGVFVRGSQKELMS 234
                                           99888775..77.79999999999984477654411114569999999998774443.445567777777777 PP

  ninaE-PA(Rhodopsin1)_FBpp0083266-aln 261 aslrsseaantsaeaklakvalvtislwflawtpylvinfvGifelak..i...splatiwgsvfakanavyn 328
                                           ++ r+  + +  ++  l    ++t++ + l+w p +  nf+  +++ +  i   + l+ i   +++ ++ + n
                              C53C7.1a 235 EARRQLTQRRLRTNRML---IIMTVT-FALSWLPSVGFNFLRDYSALPgiIdsqDYLFGIIFHCISMTSVIVN 303
                                           77777666655555444...456665.457999999999986665432223111568888888889999**** PP

  ninaE-PA(Rhodopsin1)_FBpp0083266-aln 329 pivygishpkyraalkkkfpsl 350
                                           p +yg     +raa+ + + ++
                              C53C7.1a 304 PFLYGYCNEHFRAAFAALLDTV 325
                                           *************998766554 PP

>> F16D3.7  CE42717	WBGene00008890	locus:ser-5	7 transmembrane receptor (rhodopsin family) (2 domains)	status:Partially_
   #    score  bias  c-Evalue  i-Evalue hmmfrom  hmm to    alifrom  ali to    envfrom  env to     acc
 ---   ------ ----- --------- --------- ------- -------    ------- -------    ------- -------    ----
   1 !   56.3  10.6   2.8e-17   3.2e-15      14     251 ..      21     251 ..      10     379 .. 0.68

  Alignments for each domain:
  == domain 1    score: 56.3 bits;  conditional E-value: 2.8e-17
  ninaE-PA(Rhodopsin1)_FBpp0083266-aln  14 sqvaelgssnet.vvdkvppellhli.daywyqfppldplwhkilglviivlGlislvGnGvviyifattksl 84 
                                           +++a ++++ne+ vv+ + +e l +i   +      l p    +l +  +++ l+++ Gn +v+  f +++  
                               F16D3.7  21 AKLAGISTGNESdVVSEMCKEQLRIIlREKLRTGEQLPPAVLVLLCIPAVIIILLTIFGNLLVL--FFKARVG 91 
                                           4555555555543888888777777624445555566677777888888888889999998875..6788999 PP

  ninaE-PA(Rhodopsin1)_FBpp0083266-aln  85 rtpsnllvvnlafsdfllmltmspamvincyyetwvlGplacelyallGslfGcasiwtmtlialdrynvivk 157
                                           rt + llv nl ++dfl+ +++ p+  + + y  w++G ++c l+ ++   f ++s+ t+++i++dry  + +
                               F16D3.7  92 RTNTTLLVWNLGLTDFLVGVIVLPMGAVYLIYRKWIFGRFLCRLWVAADVTFCTCSVVTICVISVDRYLAVTR 164
                                           ************************************************************************* PP

  ninaE-PA(Rhodopsin1)_FBpp0083266-aln 158 Glaakpltikgallril.giwlfsliwtlaplfGwnryvpegnltacGtdylekdwvsrsyilvysvfvyylp 229
                                            l  k + +k+ ++ ++ +iw+fs+   l   + w++  pe     c  d l    ++  ++    vf+++lp
                               F16D3.7 165 PLRYKSIVTKTKVISVMtIIWIFSSSILL-TTVRWEQ--PE-----CYDDSLCFVGNEIRHLAHSVVFAFFLP 229
                                           *****998887777765268999987554.5667875..54.....333333333333334444445666677 PP

  ninaE-PA(Rhodopsin1)_FBpp0083266-aln 230 llliiysyyfivkavaahekam 251
                                             + +  y+ i k     +ka+
                               F16D3.7 230 ASVTLTLYWRIYKLARNRQKAL 251
                                           7777777777766666666665 PP

>> T23B3.4  CE45656	WBGene00020712	locus:ckr-1	G-protein coupled receptor	status:Partially_confirmed	UniProt:P91487	prot
   #    score  bias  c-Evalue  i-Evalue hmmfrom  hmm to    alifrom  ali to    envfrom  env to     acc
 ---   ------ ----- --------- --------- ------- -------    ------- -------    ------- -------    ----
   1 !   62.0   5.0   5.4e-19   6.2e-17      57     237 ..      16     194 ..       9     227 .. 0.80
   2 ?    0.4   0.2       2.8   3.2e+02     263     342 ..     290     374 ..     283     403 .. 0.65

  Alignments for each domain:
  == domain 1    score: 62.0 bits;  conditional E-value: 5.4e-19
  ninaE-PA(Rhodopsin1)_FBpp0083266-aln  57 glviivlG.lislvGnGvviy.ifattkslrtpsnllvvnlafsdfllmltmspamvincyyetwvlGplace 127
                                              i++l  ++sl Gn +vi  i+ +++  r+ +n+ ++nlaf+d+l  ++  p+ ++    + w+lG+ +c+
                               T23B3.4  16 ISSIFLLClILSLLGNAIVILtILGKSHRSRSITNFYLLNLAFADLLRSIICIPSTLLGELTQCWLLGAAMCK 88 
                                           44555555267******99863677788889999*************************************** PP

  ninaE-PA(Rhodopsin1)_FBpp0083266-aln 128 lyallGslfGcasiwtmtlialdrynvivkGlaa.kpltikgallrilgiwlfsliwtlaplfGwnryvpegn 199
                                           + a l  +  cas +t+++ia++ry  i + l + k  t+k+al+ i  +w fs    l+ lf ++     g 
                               T23B3.4  89 IVAFLQPVGVCASAYTLAVIAIERYYAICRPLESrKWQTKKRALITISLVWCFSFSANLTSLFLYDA--NPGK 159
                                           ********************************76156899********************9998864..3466 PP

  ninaE-PA(Rhodopsin1)_FBpp0083266-aln 200 ltacGtdylekdwvsrsyilvysvfvyylpllliiysy 237
                                           +t+  t     d+  + y+ +      ++pl l++  y
                               T23B3.4 160 FTCDSTKGPLVDFIYQLYLTF---TLLFVPLALMVGLY 194
                                           666666655566665555544...44455665555444 PP

  == domain 2    score: 0.4 bits;  conditional E-value: 2.8
  ninaE-PA(Rhodopsin1)_FBpp0083266-aln 263 lrsseaant.saeaklakvalvtislwflawtp....ylvinfvGifelakisplatiwgsvfakanavynpi 330
                                           lrs+++++   a+ k++++ ++ + ++ + w p    +l++ ++ +  +   +p      ++++  +++ npi
                               T23B3.4 290 LRSTNQEKIlIAKKKVTRMLITLVIVFAFCWVPsylyWLLLRMAELAATDLWNPGLNSSLTIMTYISSLANPI 362
                                           5666655541455566665555555566889886332345555666666666676666666777778888888 PP

  ninaE-PA(Rhodopsin1)_FBpp0083266-aln 331 vygishpkyraa 342
                                            y      +r +
                               T23B3.4 363 TYCFMNKSFRSS 374
                                           888777777765 PP

>> AC7.1a  CE38261	WBGene00006428	locus:tag-49	status:Partially_confirmed	UniProt:Q58AU0	protein_id:CCD61149.1
   #    score  bias  c-Evalue  i-Evalue hmmfrom  hmm to    alifrom  ali to    envfrom  env to     acc
 ---   ------ ----- --------- --------- ------- -------    ------- -------    ------- -------    ----
   1 !   60.5   8.9   1.6e-18   1.8e-16      47     356 ..      40     352 ..      33     374 .. 0.81

  Alignments for each domain:
  == domain 1    score: 60.5 bits;  conditional E-value: 1.6e-18
  ninaE-PA(Rhodopsin1)_FBpp0083266-aln  47 pldplwhkilglviivlGlislvGnGvviyifattkslrtpsnllvvnlafsdfllmltmspamvincyyetw 119
                                            l p+   i  +   ++ ++++vGn +v+yi      +r+ +  +++nl f+d++  ++  p    +  ++ w
                                AC7.1a  40 ELTPVELIIWCMLYAIIAFMAVVGNLLVLYITLFRLRVRSITTYFILNLGFADLFTGIFAIPFKFQAALFQEW 112
                                           455555556667778999**********************************************9999999** PP

  ninaE-PA(Rhodopsin1)_FBpp0083266-aln 120 vlGplacelyallGslfGcasiwtmtlialdrynvivkGlaakpltikgallrilgiwlfsliwtlaplfGwn 192
                                            l   +c +   + ++  + s++t++  a+  ++ +    +   ++ + a   +l iw+++++ +l   +  n
                                AC7.1a 113 FLPRSLCRIVPYVETVALTVSVFTLVTSAVHEFRTMFFSKC-SQMSPRSAKRCVLLIWIMAVLVSLPHGLFHN 184
                                           *********************************99887654.458888999999***********98766677 PP

  ninaE-PA(Rhodopsin1)_FBpp0083266-aln 193 ry.vpegnlta....cGtdylekdwvsrsyilvysvfvyylpllliiysyyfivkavaahekamre.qakkmn 259
                                            y  p+ n t+    c   y +  w  ++y +   +  y++p++++  +y++i   + +  ++  e +  km 
                                AC7.1a 185 TYeFPDDNNTSivqqCLPVYPDAGWW-KTYNVYLVIIQYFVPMIILDTAYTMIAVKIWSLSQSRVElDETKMA 256
                                           7748***9997333355567777775.7899999999**************9976666665554441555665 PP

  ninaE-PA(Rhodopsin1)_FBpp0083266-aln 260 vaslrsseaantsaeaklakvalvtislwflawtpylvinfv.Gifelakisplatiwgsvfakanavynpiv 331
                                             + + s +++ s  ++   + +   sl ++    yl++n +   ++  k   l+  ++  +a +n++ npi+
                                AC7.1a 257 --TQKVSPNTQLSQLMRTLIIVVACFSLCWFPLETYLLLNELkPEINGWKYINLVFFFSHWLAMSNSCLNPII 327
                                           ..55667777788888888888888898777778899888651678888888899999*************** PP

  ninaE-PA(Rhodopsin1)_FBpp0083266-aln 332 ygishpkyraalkkkfpslvcakee 356
                                           yg+   ky+   ++ f  + c  + 
                                AC7.1a 328 YGLYNTKYNEEYRRLFRQIGCIWQR 352
                                           ********99887777776665433 PP

>> ZC412.1  CE35920	WBGene00013883	locus:npr-13	G-protein coupled receptor	status:Partially_confirmed	UniProt:Q23305	pro
   #    score  bias  c-Evalue  i-Evalue hmmfrom  hmm to    alifrom  ali to    envfrom  env to     acc
 ---   ------ ----- --------- --------- ------- -------    ------- -------    ------- -------    ----
   1 !   58.4  16.9   6.9e-18   7.8e-16      35     353 ..       7     340 ..       3     350 .. 0.74

  Alignments for each domain:
  == domain 1    score: 58.4 bits;  conditional E-value: 6.9e-18
  ninaE-PA(Rhodopsin1)_FBpp0083266-aln  35 lhlid..aywyqfppldplwhkilglvi..ivlGlislvGnGvviyifattkslrtpsnllvvnlafsdfllm 103
                                           +h id  a  +qf     l+   lg+ +  +++ +i+lvGnG++i  + + k+l   +n++++nla+sd+ll 
                               ZC412.1   7 HHCIDvnAILQQFNDWTVLFEVRLGYSVlyFLILIIGLVGNGLLITSILMRKKLS-VANIFLINLAVSDLLLC 78 
                                           666652256789999999999999976522567899***********99*9*997.58*************** PP

  ninaE-PA(Rhodopsin1)_FBpp0083266-aln 104 ltmspamvincyyetwvlGplacelyallGslfGcasiwtmtlialdrynvivkGlaakpltikgallrilgi 176
                                           +t  p   +  +++ w++G ++c+l  ++ +     s w+++ ia+dry+ iv  l  +p + ++a   ++  
                               ZC412.1  79 ITAVPITPVLAFMKRWIFGIIMCKLVPTCQAFSVLISSWSLCYIAIDRYRSIVTPLR-EPWSDRHARWLLMFT 150
                                           *******************************999********************996.799**9999999999 PP

  ninaE-PA(Rhodopsin1)_FBpp0083266-aln 177 wlfsliwtlaplfGwn.ryvpegnltacGtdylekdwvsr.....syilvysvfvyylpllliiysyyfivka 243
                                           w+++ + +    +  n + +   n+t cG    e +w+s      +y     +    +p +++ ++y +i++ 
                               ZC412.1 151 WVVAFLASYPLYYSQNlKTMVIENVTLCGDFCGEFNWQSDeisklTYTTSLLIIQLIIPAIIMSFCYLMILQK 223
                                           999887665444444433455679****976666677664111114554455666778888888999999999 PP

  ninaE-PA(Rhodopsin1)_FBpp0083266-aln 244 vaahekamreqakkmnvaslrsseaantsaeaklakvalvtislwfla.wtpylvin...........fvGif 304
                                           v +    + e       + l ++++a+t+   +     l+ + + f+a w p   +n           +  ++
                               ZC412.1 224 VQTDW-LVDEG------SMLTAAQQAQTAVRKRRVMYVLILMVIVFMAcWFPLSAVNlfrdlgmrfefCQTVY 289
                                           87643.23332......34566677777777766666677677777766999988883222222222122355 PP

  ninaE-PA(Rhodopsin1)_FBpp0083266-aln 305 elakispla..tiwgsvfakanavynpivygishpkyraalkkkfpslvca 353
                                           ++  ++ +    +   v+a ++ v+np++y     ++r alk+ +  l+ a
                               ZC412.1 290 KVLMMDQMYfkLLNVHVIAMTSIVWNPVLYFWMSKRHRRALKDDMTWLTNA 340
                                           555555543114556788999999999999999999999999988877655 PP

>> F35G8.1  CE39498	WBGene00018067	G-protein coupled receptor	status:Partially_confirmed	UniProt:Q20067	protein_id:CCD70
   #    score  bias  c-Evalue  i-Evalue hmmfrom  hmm to    alifrom  ali to    envfrom  env to     acc
 ---   ------ ----- --------- --------- ------- -------    ------- -------    ------- -------    ----
   1 !   58.0   6.3   8.8e-18     1e-15      52     347 ..      23     321 ..       6     341 .. 0.76

  Alignments for each domain:
  == domain 1    score: 58.0 bits;  conditional E-value: 8.8e-18
  ninaE-PA(Rhodopsin1)_FBpp0083266-aln  52 whkilglviivlGlislvGnGvviyifattkslrtpsnllvvnlafsdfllmltmspamvincyyetwvlGpl 124
                                            +++l++  +++G +slvGn  v+ i ++ ++++t +n+++  ++ +d+++  +   a  ++ y+  w +G  
                               F35G8.1  23 MKTLLAVGYGLVGALSLVGNLAVLLIVICRREMQTVTNIFISSVSAADLVITSFSLWATPLAYYQRVWHFGKY 95 
                                           346889999**************************************************************** PP

  ninaE-PA(Rhodopsin1)_FBpp0083266-aln 125 acelyallGslfGcasiwtmtlialdrynvivkGlaakpltikgallrilgiwlfsliwtlaplfGwnryvpe 197
                                           +c + +++  l  +    t++++aldry ++   +  +p+++k++ll i+giw+ + + +l+p++    +v  
                               F35G8.1  96 MCYMVSIIQGLSLMWVPLTLAAVALDRYSLVASPF-RQPMSKKTCLLIIAGIWM-GGFAVLSPMIRMVDFVDS 166
                                           **988777666555555699********9877665.79***************6.56789*****99999975 PP

  ninaE-PA(Rhodopsin1)_FBpp0083266-aln 198 gnltacGtdylekdwvsrsyilvysvfvyy....lpllliiysyyfivkavaahekamreqakkmnvaslrss 266
                                                c     + d+ ++ y l+y + v      +pl+li  +++ i   + +  k ++       v+     
                               F35G8.1 167 --YGPCHFCLESWDHDKQHYRLFYGLSVLVirsaIPLVLISLCHWRIAVILNTQTKKFQTLRSASTVTQSTDI 237
                                           ..567777777778889999999977665422337*********99988887777766655555555444444 PP

  ninaE-PA(Rhodopsin1)_FBpp0083266-aln 267 eaantsaeaklakvalvtislwflawtpylvinfvGifela....kisplatiwgsvfakanavynpivygis 335
                                             +++     la v + ++s   l  +   + +++ ++++     ++  +   ++   a a ++ np+vy+  
                               F35G8.1 238 RRKQRLQTLLLAMVVIFAVSSLPLDLSNV-LQDLIVVYQVRpvpdNVRHFIFFFCHWTAMAGTLLNPLVYAYY 309
                                           44445555666777666666555554433.23445555554111145566677888889999999****9999 PP

  ninaE-PA(Rhodopsin1)_FBpp0083266-aln 336 hpkyraalkkkf 347
                                              +r  ++  f
                               F35G8.1 310 NENFRRQIQTCF 321
                                           999998887766 PP

>> C38C10.1  CE44282	WBGene00006576	locus:tkr-1	G protein coupled receptor	status:Confirmed	UniProt:Q03566	protein_id:CA
   #    score  bias  c-Evalue  i-Evalue hmmfrom  hmm to    alifrom  ali to    envfrom  env to     acc
 ---   ------ ----- --------- --------- ------- -------    ------- -------    ------- -------    ----
   1 !   57.2  16.5   1.6e-17   1.8e-15      56     358 ..      46     344 ..      31     359 .. 0.78

  Alignments for each domain:
  == domain 1    score: 57.2 bits;  conditional E-value: 1.6e-17
  ninaE-PA(Rhodopsin1)_FBpp0083266-aln  56 lglviivlGlislvGnGvviyifattkslrtpsnllvvnlafsdfllmltm.spamvincyyetwvlGplace 127
                                           +++++++l   +++Gn vv++i+ + k ++   n ++ n+af+d+l+ l++ + + ++n+yy+ w +G l c 
                              C38C10.1  46 VAIAFVLLMATAIIGNSVVMWIIYQHKVMHYGFNYFLFNMAFADLLIALFNvGTSWTYNLYYD-WWYGDL-CT 116
                                           4556666777899*******************************9987665167789999998.568996.9* PP

  ninaE-PA(Rhodopsin1)_FBpp0083266-aln 128 lyallGslfGcasiwtmtlialdrynvivkGlaakpltikgallrilgiwlfsliwtlaplfGwnryvpegnl 200
                                           l + +G +  + s+ +m++++ dr + +v  l  +pl+ k++++ il+iw++s++ +l p+         + +
                              C38C10.1 117 LTSFFGIAPTTVSVCSMMALSWDRCQAVVNPLQKRPLSRKRSVIAILIIWVVSTVTAL-PFA-I-----AASV 182
                                           *****************************************************98665.542.2.....3444 PP

  ninaE-PA(Rhodopsin1)_FBpp0083266-aln 201 tacGtdylekdwvsrsyilvysvfvyylp.llliiysyyfivkavaahekamreqakkmnvaslrsseaants 272
                                            +  t  +  + vs++++    v +++   l+ i y+   i+   +    a+  +a   n a+  s ++++t 
                              C38C10.1 183 NSLYTYDVVTSTVSKAHVCSAPVNTFFEKvLFGIQYALPIIILGSTFTRIAVAFRAT--NEATDSSLKNNHTR 253
                                           455555556677889999999999999752778999999999887777777766665..44445556667778 PP

  ninaE-PA(Rhodopsin1)_FBpp0083266-aln 273 aeaklakvalvtislwflawtpylvinfvGi...felakisplatiwgsvfakanavynpivygishpkyraa 342
                                           a+ k  k+ ++ +  + + w py +     +   f++a+    a +    +a ++  ynpi+y  +  ++r  
                              C38C10.1 254 AKSKAVKMLFLMVVAFVVCWLPYHIYHAFALeefFDAAR-GKYAYLLIYWIAMSSCAYNPIIYCFANERFRIG 325
                                           899999999888999999*****9987766522155543.33344444456889999**************98 PP

  ninaE-PA(Rhodopsin1)_FBpp0083266-aln 343 lk...kkfpslvcakeeed 358
                                           ++   + +p++ c+ke+ +
                              C38C10.1 326 FRyvfRWIPVIDCKKEQYE 344
                                           6511166799999988754 PP

>> F41E7.3  CE31509	WBGene00009619	neurokinin receptor like	status:Partially_confirmed	UniProt:Q20275	protein_id:CAA9212
   #    score  bias  c-Evalue  i-Evalue hmmfrom  hmm to    alifrom  ali to    envfrom  env to     acc
 ---   ------ ----- --------- --------- ------- -------    ------- -------    ------- -------    ----
   1 !   54.6  16.3   9.7e-17   1.1e-14      62     353 ..      46     332 ..      27     351 .. 0.78

  Alignments for each domain:
  == domain 1    score: 54.6 bits;  conditional E-value: 9.7e-17
  ninaE-PA(Rhodopsin1)_FBpp0083266-aln  62 vlGlislvGnGvviyifattkslrtpsnllvvnlafsdfllmltmspamvincyyetwvlGplacelyallGs 134
                                            + l++  Gn +v+y+ +t k ++t +n+++ nla+sd+++ +t             w++G  +c+   l+  
                               F41E7.3  46 AVFLVASSGNFLVVYVVMTNKRMQTITNIFITNLAVSDIMVNFTSLWLTPTYTSIGHWIFGGGLCHGLPLFQG 118
                                           34567889******************************9888887766666677789********98888777 PP

  ninaE-PA(Rhodopsin1)_FBpp0083266-aln 135 lfGcasiwtmtlialdrynvivkGlaa....kpltikgallrilgiwlfsliwtlaplfGwn.ryvpe.gnlt 201
                                                s wt+t+ia+dry viv   +       ++++ +l  i+ iwl sl+ +   ++  +  y+ e  ++ 
                               F41E7.3 119 TSIFISTWTLTAIAIDRYIVIVHNSSNininDRMSMRSCLSFIVLIWLCSLLLVTPYAINMKlNYIHEpCDFL 191
                                           7777899***************9988622224577788888999****9998655444444326998846899 PP

  ninaE-PA(Rhodopsin1)_FBpp0083266-aln 202 acGtdylekdwvsrsyilvysvfvyylpllliiysyyfivkavaahekamreqakkmnvaslrsseaantsae 274
                                            c  d+ + ++ s   i+v  ++ + lp++li  sy  i   + +  ++m e+          +s+ +    +
                               F41E7.3 192 ICSEDWSNAEFRSIFGIVV-MILQFILPFVLIAISYIKIWLFLNSR-QSMTER----------KSDIK---RK 249
                                           ******9999988766655.688999**********9998877664.677774..........44443...45 PP

  ninaE-PA(Rhodopsin1)_FBpp0083266-aln 275 aklakvalvtislwflawtpylvinfvGifelakisp..latiwgsv..fakanavynpivygishpkyraal 343
                                            +l ++ +v + ++ + w p+ ++n++  ++l +     +  ++ sv  ++ +++ +npi+y+     +r  +
                               F41E7.3 250 KRLLRMLIVMVVIFAICWFPFNLLNCLRDLKLDNFMRgyFSFVFLSVhlMSMTATAWNPILYAFMNETFREEF 322
                                           689999999999**************998888765431144456555116778899***************** PP

  ninaE-PA(Rhodopsin1)_FBpp0083266-aln 344 kkkfpslvca 353
                                            k +p+l  +
                               F41E7.3 323 AKVVPCLFAR 332
                                           *****99765 PP

>> F15A8.5b  CE33616	WBGene00001052	locus:dop-1	status:Partially_confirmed	UniProt:Q86ME5	protein_id:CCD68412.1
   #    score  bias  c-Evalue  i-Evalue hmmfrom  hmm to    alifrom  ali to    envfrom  env to     acc
 ---   ------ ----- --------- --------- ------- -------    ------- -------    ------- -------    ----
   1 !   47.8   6.8   1.1e-14   1.3e-12      48     256 ..       1     208 [.       1     235 [. 0.83
   2 !   11.9   0.0   0.00088       0.1     278     365 ..     267     356 ..     253     367 .. 0.72

  Alignments for each domain:
  == domain 1    score: 47.8 bits;  conditional E-value: 1.1e-14
  ninaE-PA(Rhodopsin1)_FBpp0083266-aln  48 ldplwhkilglviivlGlislvGnGvviyifattkslr.tpsnllvvnlafsdfllmltmspamvincyyetw 119
                                           ++ l   +lgl   vl +++l Gn +v   +   +slr  p nl++v la+sd+l+ +++     +n     w
                              F15A8.5b   1 MNDLQWPLLGLF-SVLIILALFGNLLVCAAILWDRSLRkQPENLFLVSLAVSDLLVSVLVMLFAAVNDILGYW 72 
                                           667777788875.677899*********999999999736****************99999999999999*** PP

  ninaE-PA(Rhodopsin1)_FBpp0083266-aln 120 vlGplacelyallGslfGcasiwtmtlialdrynvivkGlaakpltikgall.rilgiwlfsliwtlapl.fG 190
                                            +G + c+++  +     +asi  +++i+ldry  i + +      +++ +   i+ +wl+s+    apl fG
                              F15A8.5b  73 PFGQFYCQFWISFDITTCTASILNLCAISLDRYWHISRPMVYIRYCNRRRINyVIVLVWLISAGIGAAPLgFG 145
                                           **************99999*********************998888887776157789***********98** PP

  ninaE-PA(Rhodopsin1)_FBpp0083266-aln 191 wnryvpegnltacGtdylekdwvsrsyilvysvfvyylpllliiysyyfivkavaahekamreqak 256
                                           +   v   nlt   +  +        y +  s+  ++lp ++++  y+ +      h ++++ q +
                              F15A8.5b 146 FGSKVTINNLTGLPVCEMR---LPLPYAIGSSMVSFFLPAMVMVILYTKLYLYARKHVRSIKTQLQ 208
                                           ***********87765554...567899999********887776666555555666666665543 PP

  == domain 2    score: 11.9 bits;  conditional E-value: 0.00088
  ninaE-PA(Rhodopsin1)_FBpp0083266-aln 278 akvalvti.slwflawtpylvinfvGifelakisplatiwgsvfakanavynpivygishpkyraalkkkfp. 348
                                           a+++l  i   +++ w p++ +n++  +  +  s  + +  + +  an+  np++y+i    +r a+kk +  
                              F15A8.5b 267 ARLTLGVImGTFLVCWLPFFTVNILRAWLPEIFSSKTIMAVTWLGYANSSANPLIYSIFNRDFRRAFKKIIVr 339
                                           666665551456679*********9988777666665556677889********************9987541 PP

  ninaE-PA(Rhodopsin1)_FBpp0083266-aln 349 slvcakeeedekssaas 365
                                           +  c  ee d ++s +s
                              F15A8.5b 340 VFGCCWEEPDLNKSISS 356
                                           44565555566665554 PP

>> F15A8.5c  CE33617	WBGene00001052	locus:dop-1	status:Partially_confirmed	UniProt:Q86ME4	protein_id:CCD68413.1
   #    score  bias  c-Evalue  i-Evalue hmmfrom  hmm to    alifrom  ali to    envfrom  env to     acc
 ---   ------ ----- --------- --------- ------- -------    ------- -------    ------- -------    ----
   1 !   47.8   6.8   1.1e-14   1.2e-12      48     256 ..       1     208 [.       1     235 [. 0.83
   2 !   11.8   0.0   0.00096      0.11     278     366 ..     267     357 ..     253     368 .. 0.71

  Alignments for each domain:
  == domain 1    score: 47.8 bits;  conditional E-value: 1.1e-14
  ninaE-PA(Rhodopsin1)_FBpp0083266-aln  48 ldplwhkilglviivlGlislvGnGvviyifattkslr.tpsnllvvnlafsdfllmltmspamvincyyetw 119
                                           ++ l   +lgl   vl +++l Gn +v   +   +slr  p nl++v la+sd+l+ +++     +n     w
                              F15A8.5c   1 MNDLQWPLLGLF-SVLIILALFGNLLVCAAILWDRSLRkQPENLFLVSLAVSDLLVSVLVMLFAAVNDILGYW 72 
                                           667777788875.677899*********999999999736****************99999999999999*** PP

  ninaE-PA(Rhodopsin1)_FBpp0083266-aln 120 vlGplacelyallGslfGcasiwtmtlialdrynvivkGlaakpltikgall.rilgiwlfsliwtlapl.fG 190
                                            +G + c+++  +     +asi  +++i+ldry  i + +      +++ +   i+ +wl+s+    apl fG
                              F15A8.5c  73 PFGQFYCQFWISFDITTCTASILNLCAISLDRYWHISRPMVYIRYCNRRRINyVIVLVWLISAGIGAAPLgFG 145
                                           **************99999*********************998888887776157789***********98** PP

  ninaE-PA(Rhodopsin1)_FBpp0083266-aln 191 wnryvpegnltacGtdylekdwvsrsyilvysvfvyylpllliiysyyfivkavaahekamreqak 256
                                           +   v   nlt   +  +        y +  s+  ++lp ++++  y+ +      h ++++ q +
                              F15A8.5c 146 FGSKVTINNLTGLPVCEMR---LPLPYAIGSSMVSFFLPAMVMVILYTKLYLYARKHVRSIKTQLQ 208
                                           ***********87765554...567899999********887776666555555666666665543 PP

  == domain 2    score: 11.8 bits;  conditional E-value: 0.00096
  ninaE-PA(Rhodopsin1)_FBpp0083266-aln 278 akvalvti.slwflawtpylvinfvGifelakisplatiwgsvfakanavynpivygishpkyraalkkkfp. 348
                                           a+++l  i   +++ w p++ +n++  +  +  s  + +  + +  an+  np++y+i    +r a+kk +  
                              F15A8.5c 267 ARLTLGVImGTFLVCWLPFFTVNILRAWLPEIFSSKTIMAVTWLGYANSSANPLIYSIFNRDFRRAFKKIIVr 339
                                           666665551456679*********9988777666665556677889********************9987541 PP

  ninaE-PA(Rhodopsin1)_FBpp0083266-aln 349 slvcakeeedekssaasa 366
                                           +  c  ee d ++s  +a
                              F15A8.5c 340 VFGCCWEEPDLNKSIYAA 357
                                           445555555666655555 PP

>> F15A8.5a  CE33615	WBGene00001052	locus:dop-1	status:Partially_confirmed	UniProt:Q86ME6	protein_id:CCD68411.1
   #    score  bias  c-Evalue  i-Evalue hmmfrom  hmm to    alifrom  ali to    envfrom  env to     acc
 ---   ------ ----- --------- --------- ------- -------    ------- -------    ------- -------    ----
   1 !   47.8   6.6   1.2e-14   1.3e-12      48     256 ..       1     208 [.       1     233 [. 0.83
   2 !   11.6   0.0    0.0011      0.13     278     365 ..     325     414 ..     311     425 .. 0.72

  Alignments for each domain:
  == domain 1    score: 47.8 bits;  conditional E-value: 1.2e-14
  ninaE-PA(Rhodopsin1)_FBpp0083266-aln  48 ldplwhkilglviivlGlislvGnGvviyifattkslr.tpsnllvvnlafsdfllmltmspamvincyyetw 119
                                           ++ l   +lgl   vl +++l Gn +v   +   +slr  p nl++v la+sd+l+ +++     +n     w
                              F15A8.5a   1 MNDLQWPLLGLF-SVLIILALFGNLLVCAAILWDRSLRkQPENLFLVSLAVSDLLVSVLVMLFAAVNDILGYW 72 
                                           667777788875.677899*********999999999736****************99999999999999*** PP

  ninaE-PA(Rhodopsin1)_FBpp0083266-aln 120 vlGplacelyallGslfGcasiwtmtlialdrynvivkGlaakpltikgall.rilgiwlfsliwtlapl.fG 190
                                            +G + c+++  +     +asi  +++i+ldry  i + +      +++ +   i+ +wl+s+    apl fG
                              F15A8.5a  73 PFGQFYCQFWISFDITTCTASILNLCAISLDRYWHISRPMVYIRYCNRRRINyVIVLVWLISAGIGAAPLgFG 145
                                           **************99999*********************998888887776157789***********98** PP

  ninaE-PA(Rhodopsin1)_FBpp0083266-aln 191 wnryvpegnltacGtdylekdwvsrsyilvysvfvyylpllliiysyyfivkavaahekamreqak 256
                                           +   v   nlt   +  +        y +  s+  ++lp ++++  y+ +      h ++++ q +
                              F15A8.5a 146 FGSKVTINNLTGLPVCEMR---LPLPYAIGSSMVSFFLPAMVMVILYTKLYLYARKHVRSIKTQLQ 208
                                           ***********87765554...567899999********887776666555555666666665543 PP

  == domain 2    score: 11.6 bits;  conditional E-value: 0.0011
  ninaE-PA(Rhodopsin1)_FBpp0083266-aln 278 akvalvti.slwflawtpylvinfvGifelakisplatiwgsvfakanavynpivygishpkyraalkkkfp. 348
                                           a+++l  i   +++ w p++ +n++  +  +  s  + +  + +  an+  np++y+i    +r a+kk +  
                              F15A8.5a 325 ARLTLGVImGTFLVCWLPFFTVNILRAWLPEIFSSKTIMAVTWLGYANSSANPLIYSIFNRDFRRAFKKIIVr 397
                                           666665551456679*********9988777666665556677889********************9987541 PP

  ninaE-PA(Rhodopsin1)_FBpp0083266-aln 349 slvcakeeedekssaas 365
                                           +  c  ee d ++s +s
                              F15A8.5a 398 VFGCCWEEPDLNKSISS 414
                                           44555555566655554 PP

>> T22D1.12  CE17256	WBGene00020689	locus:npr-12	seven transmembrane receptor	status:Partially_confirmed	UniProt:Q9GZG8	
   #    score  bias  c-Evalue  i-Evalue hmmfrom  hmm to    alifrom  ali to    envfrom  env to     acc
 ---   ------ ----- --------- --------- ------- -------    ------- -------    ------- -------    ----
   1 !   56.9  11.5     2e-17   2.2e-15      65     356 ..      47     351 ..      21     372 .. 0.73

  Alignments for each domain:
  == domain 1    score: 56.9 bits;  conditional E-value: 2e-17
  ninaE-PA(Rhodopsin1)_FBpp0083266-aln  65 lislvGnGvviyifattkslrtpsnllvvnlafsdfllmltmspamvincyyetwvlGplacelyallGslfG 137
                                             +   n +v+  f+ t +lr   n ++vnlafsd++l ++ +p  +++  +  w +G   c++ a + ++  
                              T22D1.12  47 SFGALANFIVLLAFVRTANLRNLRNSFIVNLAFSDLILCVVTAPVTLYTSLNLFWPFGDWSCKFLAGVQAVNT 119
                                           34556799***************************************************************** PP

  ninaE-PA(Rhodopsin1)_FBpp0083266-aln 138 casiwtmtlialdrynviv.....kGlaakpltikgallrilgi....wlfsliwtlaplfGwnryvpegnlt 201
                                             s  t+++ia+dr  + +     +  a+ pl   g +  i +i    +++++   lap+  w+       lt
                              T22D1.12 120 FVSSLTLAFIAMDRVLLTLcpvrwRLAATAPLLCYGVVWIISIIvalpYALAVSSKLAPFDPWSDRATPKMLT 192
                                           **************8765411111334556888887776655553334556667789******9777778899 PP

  ninaE-PA(Rhodopsin1)_FBpp0083266-aln 202 acGtdy......lekdwvs....r.syilvysvfvyylpllliiysyyfivkavaahekamreqakkmnvasl 263
                                            c  +       ++++w +    + +y  v     y lpl  + y+y+ i +++    k  r       v + 
                              T22D1.12 193 YCNRQVpeicaeMQEAWDNaivsKtTYTFVVLGIQYILPLAALAYAYFQIGSTIQKRSKVSR------TVDTT 259
                                           9986532222226667753111132566666667799*************999988888766......46677 PP

  ninaE-PA(Rhodopsin1)_FBpp0083266-aln 264 rsseaantsaeaklakvalvtislwflawtpylvinfvGifelakisplatiwgsvfakanavynpivygish 336
                                           r  + +n+   a l  + l+    + + w+p  +  ++  +e  + s  + i++ +   ++++ npivy++  
                              T22D1.12 260 RRMQMQNRNRRALLL-LFLLV-LTYAVCWAPMNIYHVLNGLEIINYSQNMYIFCHLVGISSTCVNPIVYALVN 330
                                           777777665554443.22332.23567899877777776777777788899********************** PP

  ninaE-PA(Rhodopsin1)_FBpp0083266-aln 337 pkyraalkkkfpsl.vcakee 356
                                             +r al+  +     c  ++
                              T22D1.12 331 ESFRNALQSMILQFrPCYVTT 351
                                           *******98653220233333 PP

>> F02E8.2b  CE07017	WBGene00017176	locus:nmur-3	status:Confirmed	UniProt:Q7JNX1	protein_id:CCD83384.1
   #    score  bias  c-Evalue  i-Evalue hmmfrom  hmm to    alifrom  ali to    envfrom  env to     acc
 ---   ------ ----- --------- --------- ------- -------    ------- -------    ------- -------    ----
   1 !   56.5   6.9   2.5e-17   2.9e-15      53     243 ..      75     274 ..      61     284 .. 0.83
   2 ?    1.4   0.1       1.4   1.6e+02     274     346 ..     330     407 ..     309     421 .. 0.64

  Alignments for each domain:
  == domain 1    score: 56.5 bits;  conditional E-value: 2.5e-17
  ninaE-PA(Rhodopsin1)_FBpp0083266-aln  53 hkilglviivlGlislvGnGvviyifattkslrtpsnllvvnlafsdfllmltmspamvincyyetwvlGpl. 124
                                           + il+l+++++Gl++l+Gn + + ++ +t+sl++ +n ++ nla sdf+l+++     ++n++++   l  + 
                              F02E8.2b  75 NPILTLIFVFVGLVGLIGNLLTVIVIFKTNSLHSHTNYFLANLATSDFCLIVVGVSFDLVNIWNDEEPLDIFg 147
                                           5699*****************9999999************************************998877774 PP

  ninaE-PA(Rhodopsin1)_FBpp0083266-aln 125 acelyallGslfGcasiwtmtlialdrynvivkGlaakpltikgallr.ilgiwlfsliwtlaplfGwnryvp 196
                                            c l +++ slf  asi t++l++ +r+  i   ++ + +  ++ + r il iw+++l+ ++     ++r   
                              F02E8.2b 148 YCSLTSTFISLFTFASILTIVLLTAERFTAICYPFSHRTIFDEKRVKRfILLIWFVALLPSIFIGSMFKRVSQ 220
                                           6**************************************9998888875899*****9988754444444333 PP

  ninaE-PA(Rhodopsin1)_FBpp0083266-aln 197 .....egnltacG.tdylekdwvsrsyilvysvfvyy.lpllliiysyyfivka 243
                                                + ++t  G  d ++    +  y    ++ + + lpl+ iiy+y+ i+ +
                              F02E8.2b 221 dfcgfNRQMTYIGrCDLVTSPDSFFRYPFESAITITFvLPLFFIIYCYFRILVT 274
                                           111114578888834677766666667777777665527**********99865 PP

  == domain 2    score: 1.4 bits;  conditional E-value: 1.4
  ninaE-PA(Rhodopsin1)_FBpp0083266-aln 274 eaklakvalvtislwflawtpylvinfvGifelakisp......latiwgsvfakanavynpivygishpkyr 340
                                           +  + k+ ++  +++f+ + py    ++  ++++  s       l  i + ++   +a  npi y +   ++r
                              F02E8.2b 330 QKMVIKMLVTVTAVFFVCYLPYHAQRLIVKYNSKDCSNsdfcklLYPI-AGILQYISASLNPIFYNLMSVRFR 401
                                           334455544555688899999966555555554443321111114444.556677888999999999999999 PP

  ninaE-PA(Rhodopsin1)_FBpp0083266-aln 341 aalkkk 346
                                             +kk 
                              F02E8.2b 402 NGFKKL 407
                                           887765 PP

>> F02E8.2a  CE33990	WBGene00017176	locus:nmur-3	G-protein coupled receptor	status:Confirmed	UniProt:Q19125	protein_id:C
   #    score  bias  c-Evalue  i-Evalue hmmfrom  hmm to    alifrom  ali to    envfrom  env to     acc
 ---   ------ ----- --------- --------- ------- -------    ------- -------    ------- -------    ----
   1 !   56.2   6.3   3.1e-17   3.5e-15      53     241 ..      75     272 ..      61     276 .. 0.83
   2 ?    1.3   0.1       1.5   1.7e+02     274     346 ..     350     427 ..     329     441 .. 0.64

  Alignments for each domain:
  == domain 1    score: 56.2 bits;  conditional E-value: 3.1e-17
  ninaE-PA(Rhodopsin1)_FBpp0083266-aln  53 hkilglviivlGlislvGnGvviyifattkslrtpsnllvvnlafsdfllmltmspamvincyyetwvlGpl. 124
                                           + il+l+++++Gl++l+Gn + + ++ +t+sl++ +n ++ nla sdf+l+++     ++n++++   l  + 
                              F02E8.2a  75 NPILTLIFVFVGLVGLIGNLLTVIVIFKTNSLHSHTNYFLANLATSDFCLIVVGVSFDLVNIWNDEEPLDIFg 147
                                           5699*****************9999999************************************998877774 PP

  ninaE-PA(Rhodopsin1)_FBpp0083266-aln 125 acelyallGslfGcasiwtmtlialdrynvivkGlaakpltikgallr.ilgiwlfsliwtlaplfGwnryvp 196
                                            c l +++ slf  asi t++l++ +r+  i   ++ + +  ++ + r il iw+++l+ ++     ++r   
                              F02E8.2a 148 YCSLTSTFISLFTFASILTIVLLTAERFTAICYPFSHRTIFDEKRVKRfILLIWFVALLPSIFIGSMFKRVSQ 220
                                           6**************************************9998888875899*****9988754444444333 PP

  ninaE-PA(Rhodopsin1)_FBpp0083266-aln 197 .....egnltacG.tdylekdwvsrsyilvysvfvyy.lpllliiysyyfiv 241
                                                + ++t  G  d ++    +  y    ++ + + lpl+ iiy+y+ i+
                              F02E8.2a 221 dfcgfNRQMTYIGrCDLVTSPDSFFRYPFESAITITFvLPLFFIIYCYFRIL 272
                                           111114578888834677766666667777777665527**********987 PP

  == domain 2    score: 1.3 bits;  conditional E-value: 1.5
  ninaE-PA(Rhodopsin1)_FBpp0083266-aln 274 eaklakvalvtislwflawtpylvinfvGifelakisp......latiwgsvfakanavynpivygishpkyr 340
                                           +  + k+ ++  +++f+ + py    ++  ++++  s       l  i + ++   +a  npi y +   ++r
                              F02E8.2a 350 QKMVIKMLVTVTAVFFVCYLPYHAQRLIVKYNSKDCSNsdfcklLYPI-AGILQYISASLNPIFYNLMSVRFR 421
                                           334455544555688899999966555555554443321111114444.556677888999999999999999 PP

  ninaE-PA(Rhodopsin1)_FBpp0083266-aln 341 aalkkk 346
                                             +kk 
                              F02E8.2a 422 NGFKKL 427
                                           887765 PP

>> C10C6.2  CE08056	WBGene00007006	locus:npr-3	G-protein coupled receptor	status:Confirmed	UniProt:P90745	protein_id:CAB
   #    score  bias  c-Evalue  i-Evalue hmmfrom  hmm to    alifrom  ali to    envfrom  env to     acc
 ---   ------ ----- --------- --------- ------- -------    ------- -------    ------- -------    ----
   1 !   52.9  11.7   3.2e-16   3.6e-14      44     349 ..      17     322 ..       6     348 .. 0.75

  Alignments for each domain:
  == domain 1    score: 52.9 bits;  conditional E-value: 3.2e-16
  ninaE-PA(Rhodopsin1)_FBpp0083266-aln  44 qfppldplwhkilglviivlGlislvGnGvviyifattkslrtpsnllvvnlafsdfllmltmspamvincyy 116
                                           ++  ++ +  +i++l  +++ + ++vGn +v+y+++  +   +   ++v  la sd+l+ l+  p   i+++ 
                               C10C6.2  17 EYNDMNQI-RAIFSLLYLLVWVGAIVGNTLVLYVLTFNQVSLSVRTVFVGCLAGSDLLMCLFSLPITAISIFS 88 
                                           45566665.3566666666777789***********99988888899************************** PP

  ninaE-PA(Rhodopsin1)_FBpp0083266-aln 117 etwvlGplacelyallGslfGcasiwtmtlialdrynvivkGlaakpltikgallrilgiwlfsliwtlap.l 188
                                             wv+ ++ c+l +++       s +t+t+ialdr  +i++    + +   +a+  +++iwl++   +l   +
                               C10C6.2  89 RVWVFPAIFCKLIGVFQGGTIFVSSFTLTVIALDRCVLILRP-NQEIVNFPRAVFIVFCIWLLGYSLALPVgI 160
                                           *************9985555566779*********9999886.56788999***********99776653202 PP

  ninaE-PA(Rhodopsin1)_FBpp0083266-aln 189 fGwnryvpegnltacGtdy..le....kdwvsrsyilvysvfvyylpllliiysyyfivkavaahekamreqa 255
                                           +       e   t c  ++  ++    ++   r+y l   v+ + +p l+   +y++i +        m +q 
                               C10C6.2 161 YSDIAVYDEICGTFCEENWpdFNpdtgRSGIRRAYGLSVLVLQFGIPALISSICYWMISRV-------MSDQL 226
                                           3222333566667787665222211224556788888888888999999999999887654.......44444 PP

  ninaE-PA(Rhodopsin1)_FBpp0083266-aln 256 kkmnvaslrs.seaantsaeaklakvalvtislwflawtpylvin.fvGifelakisplatiwgsvfakanav 326
                                            +     +r  se++    +++  ++ +v +  + law p+  +n +  +f  +k    +   + v a ++av
                               C10C6.2 227 ARRRGHNIRPeSETKLVNRKTRANRMMIVMVVGFVLAWMPFNAVNlYRDLFGISKWYSTVFALCHVCAMCSAV 299
                                           44444455540344444555666778888888899******999956789*99999888888899******** PP

  ninaE-PA(Rhodopsin1)_FBpp0083266-aln 327 ynpivygishpkyraalkkkfps 349
                                            npi+y+   p++r++++  f  
                               C10C6.2 300 LNPIIYSWFNPQFRQSITTLFKG 322
                                           ***************99877654 PP

>> T02E9.3  CE13066	WBGene00011382	locus:dop-5	G-protein coupled receptor	status:Partially_confirmed	UniProt:O45732	prot
   #    score  bias  c-Evalue  i-Evalue hmmfrom  hmm to    alifrom  ali to    envfrom  env to     acc
 ---   ------ ----- --------- --------- ------- -------    ------- -------    ------- -------    ----
   1 !   42.5  11.5   4.5e-13   5.1e-11      48     251 ..      16     211 ..       5     217 .. 0.80
   2 !   11.4   0.1    0.0013      0.15     272     349 ..     668     752 ..     645     762 .. 0.71

  Alignments for each domain:
  == domain 1    score: 42.5 bits;  conditional E-value: 4.5e-13
  ninaE-PA(Rhodopsin1)_FBpp0083266-aln  48 ldplwhkilglviivlGlislvGnGvviyifattkslrt.psnllvvnlafsdfllmltmsp.amvincyyet 118
                                           l+ l  + + + +++l ++ + Gn +vi+  a+ ++lr+  +n ++  la+sd+l+ l++ p ++ + ++++ 
                               T02E9.3  16 LNDLQWNAFHAFLLLLIILVVFGNTMVIFAVAVDRKLRSvTTNKFIASLAVSDLLVGLIVMPlSLYYKMHNDH 88 
                                           566644455555667779999****************9736799**********997776662678899**** PP

  ninaE-PA(Rhodopsin1)_FBpp0083266-aln 119 wvlGplacelyallGslfGcasiwtmtlialdrynvivkGlaakplt.ikgallrilgiwlfsliwtlaplfG 190
                                           w+lG   c+++ ++G    +asi  +++i+ldry  i+     +  +    ++  +++iwl++l+ + + lf 
                               T02E9.3  89 WTLGYTWCQFHLVSGVFSTTASIVHLVAISLDRYFAIMFPTEYQRHSvSTSTVPYVVMIWLMALAVSST-LFM 160
                                           ***********************************9998777665550456677899999999876644.555 PP

  ninaE-PA(Rhodopsin1)_FBpp0083266-aln 191 wnryvpegnltacGtdylekdwvsrsyilvysvfvyylpllliiysyyfivkavaahekam 251
                                            +r   +      G+ +++    +  yi++ s++ ++lp  +++y y+ i k +  h+  m
                               T02E9.3 161 EQRDSFD------GICWIS----NPQYIVLSSFLSFFLPGAIVVYLYMKIFKKLRNHQLYM 211
                                           5554444......444443....458**************************999998777 PP

  == domain 2    score: 11.4 bits;  conditional E-value: 0.0013
  ninaE-PA(Rhodopsin1)_FBpp0083266-aln 272 saeaklakvalvtislwflawtpylvin.fvGifelaki...spla.t..iwgsvfakanavynpivygishp 337
                                             e + ++v    +  +++ w py+ i  f G++   +i   +p+  t  +++s +  a +++np++y     
                               T02E9.3 668 RRESRATRVVAAILIAFLICWIPYFCISiFRGVLMGFQIninTPIHlTlfVYTSWLGYAHSCFNPLIYMCLNK 740
                                           45666667666666678899*****997478997666552225654222268889999***********9999 PP

  ninaE-PA(Rhodopsin1)_FBpp0083266-aln 338 kyraalkkkfps 349
                                            +r +++k +  
                               T02E9.3 741 NFRNTMRKMMQK 752
                                           999998876654 PP

>> F56B6.5b  CE39375	WBGene00006864	locus:npr-16	status:Confirmed	UniProt:Q2V4S5	protein_id:CCD64322.1
   #    score  bias  c-Evalue  i-Evalue hmmfrom  hmm to    alifrom  ali to    envfrom  env to     acc
 ---   ------ ----- --------- --------- ------- -------    ------- -------    ------- -------    ----
   1 !   51.3   5.8   9.9e-16   1.1e-13      56     345 ..      10     305 ..       3     334 .. 0.77

  Alignments for each domain:
  == domain 1    score: 51.3 bits;  conditional E-value: 9.9e-16
  ninaE-PA(Rhodopsin1)_FBpp0083266-aln  56 lglviivlGlislvG.nGvviyifattkslrtpsnllvvnlafsdfllmltmspamvincyyetwvlGplace 127
                                           l+l+++ l l++l   n ++i +++t   lr+ +n+ ++ l ++df+ ++        ++  ++w +Gp +c+
                              F56B6.5b  10 LALTVTHLLLVALGSvNLIIILLIITRPYLRSITNVYMIGLCLADFIYLADLILVAATSLNGKSWPFGPTICH 82 
                                           55566666666654415566667777789********************9999999999999*********** PP

  ninaE-PA(Rhodopsin1)_FBpp0083266-aln 128 lyallGslfGcasiwtmtlialdrynvivkG.laakpltikgallrilgiwlfsliwtlaplfGwnryvpegn 199
                                           l+  + +    as+  ++l+a dry  + k  l+++  t ++a+      w+ + i +  pl+ ++  +    
                              F56B6.5b  83 LFHGTEATGKYASVLFVVLLAADRYIAMCKSdLCGRYRTYRTAIFLSGLAWIAAFI-CSLPLYVYADEIKVRM 154
                                           **************************9999559**********9887778876655.5679998887666555 PP

  ninaE-PA(Rhodopsin1)_FBpp0083266-aln 200 ltacGtdylekd.......w....vsrsyilvysvfvyylpllliiysyyfivkavaahekamreqakkmnva 261
                                               Gtd +e++       w    +++ yi v sv+++ lp l+i y+yy++          +re ak     
                              F56B6.5b 155 RPKNGTDSIENNhtlciahWpsppHAQWYISVCSVMIFILPGLVIFYCYYHVFCK-------LREAAKGS--R 218
                                           5566666666541111111322225688**********************99864.......67777643..2 PP

  ninaE-PA(Rhodopsin1)_FBpp0083266-aln 262 slrsseaantsaeaklakvalvtislwflawtpylvin.fvGifelakisplatiwgs...vfakanavynpi 330
                                            l  + +  +s+ +++++     + + +l w+p+ + n f  if +   + l+ i      +f   n   np+
                              F56B6.5b 219 RLHRN-KRSRSSYQRVTRSVQRVVLFHLLCWSPFWLFNlFSAIFRVRITTQLMRIIVNiihLFPYVNCALNPV 290
                                           33333.33355566666666666667889****99999567899999999999987652227999******** PP

  ninaE-PA(Rhodopsin1)_FBpp0083266-aln 331 vygishpkyraalkk 345
                                           +y+     +r+a+k 
                              F56B6.5b 291 LYAYRAENFRTAFKS 305
                                           **********99875 PP

>> T21B4.4b  CE40127	WBGene00011878	status:Confirmed	UniProt:Q1ZXT1	protein_id:CAJ85776.1
   #    score  bias  c-Evalue  i-Evalue hmmfrom  hmm to    alifrom  ali to    envfrom  env to     acc
 ---   ------ ----- --------- --------- ------- -------    ------- -------    ------- -------    ----
   1 !   51.1  11.8   1.1e-15   1.3e-13      51     352 ..       5     297 ..       1     320 [. 0.74

  Alignments for each domain:
  == domain 1    score: 51.1 bits;  conditional E-value: 1.1e-15
  ninaE-PA(Rhodopsin1)_FBpp0083266-aln  51 lwhkilglviivlGlislvGnGvviyifattkslrtpsnllvvnlafsdfllmltmspamvincyyet..wvl 121
                                           lw++i  l +    +     n +v+++++ +k +rt +n  +  la++dfl  ++  p  v+++        +
                              T21B4.4b   5 LWYAIAELLL---SIHISFSNLLVLWVYVRSKHVRTVTNTYIFSLALTDFLAGALGIPLTVVSVMTRKprTFY 74 
                                           5666655544...444446799************************************999998875411456 PP

  ninaE-PA(Rhodopsin1)_FBpp0083266-aln 122 GplacelyallGslfGcasiwtmtlialdrynvivkGlaakpltikgallrilgiwlfsliwtlaplfGwnry 194
                                           G l  +l      ++ + s + m +ia+d+y  i           k+a+  + + w+++l+ ++ plf    +
                              T21B4.4b  75 GCLFVHLIL---CILCTISTFHMLAIAIDKYVTICCRDRIFSSRRKRAIFLLTTSWILGLLVAILPLFNVFGF 144
                                           777766654...456677899***********99987777778899********************9876666 PP

  ninaE-PA(Rhodopsin1)_FBpp0083266-aln 195 vpegnltacGtdy....lekdwvsrsyilvysvfvyylpllliiysyyfivkavaahekamreqakkmnvasl 263
                                                l     +     +  d+    y++++s     +p  +i+  y  i + + + ek+++          l
                              T21B4.4b 145 AETQSLFIENGEMchftMVVDYRYLVYVIFFSTI--LAPTAIIVLLYSSIYSRIRTEEKQVK--------CLL 207
                                           5555443332222000023344444555555543..46777777777777777777777554........347 PP

  ninaE-PA(Rhodopsin1)_FBpp0083266-aln 264 rsseaant.saeaklakvalvtislwflawtpylvinfvGifelakisplatiwgsvfakanavynpivygis 335
                                           r+se +++ +   kl ++ l+ +  + + w p  +in +  f  +      t+w+ +++  +   np++y+  
                              T21B4.4b 208 RQSERERRmAGRRKLIRILLILVVSYGICWYPLYIINTIDYFWPEFSINSLTLWTVIMSHMSCALNPLIYAYG 280
                                           8777765515678***************************998776666679********************* PP

  ninaE-PA(Rhodopsin1)_FBpp0083266-aln 336 hpkyraalkkkfpslvc 352
                                            p +++al++ f + + 
                              T21B4.4b 281 MPGFKKALRAFFNIQTD 297
                                           ********987765433 PP

>> T21B4.4a  CE40126	WBGene00011878	adenosine A1 receptor	status:Confirmed	UniProt:Q1ZXT2	protein_id:CAJ85775.1
   #    score  bias  c-Evalue  i-Evalue hmmfrom  hmm to    alifrom  ali to    envfrom  env to     acc
 ---   ------ ----- --------- --------- ------- -------    ------- -------    ------- -------    ----
   1 !   50.7  11.9   1.5e-15   1.6e-13      51     351 ..       5     296 ..       1     321 [. 0.74

  Alignments for each domain:
  == domain 1    score: 50.7 bits;  conditional E-value: 1.5e-15
  ninaE-PA(Rhodopsin1)_FBpp0083266-aln  51 lwhkilglviivlGlislvGnGvviyifattkslrtpsnllvvnlafsdfllmltmspamvincyyet..wvl 121
                                           lw++i  l +    +     n +v+++++ +k +rt +n  +  la++dfl  ++  p  v+++        +
                              T21B4.4a   5 LWYAIAELLL---SIHISFSNLLVLWVYVRSKHVRTVTNTYIFSLALTDFLAGALGIPLTVVSVMTRKprTFY 74 
                                           5666655544...444446799************************************999998875411456 PP

  ninaE-PA(Rhodopsin1)_FBpp0083266-aln 122 GplacelyallGslfGcasiwtmtlialdrynvivkGlaakpltikgallrilgiwlfsliwtlaplfGwnry 194
                                           G l  +l      ++ + s + m +ia+d+y  i           k+a+  + + w+++l+ ++ plf    +
                              T21B4.4a  75 GCLFVHLIL---CILCTISTFHMLAIAIDKYVTICCRDRIFSSRRKRAIFLLTTSWILGLLVAILPLFNVFGF 144
                                           777766654...456677899***********99987777778899********************9876666 PP

  ninaE-PA(Rhodopsin1)_FBpp0083266-aln 195 vpegnltacGtdy....lekdwvsrsyilvysvfvyylpllliiysyyfivkavaahekamreqakkmnvasl 263
                                                l     +     +  d+    y++++s     +p  +i+  y  i + + + ek+++          l
                              T21B4.4a 145 AETQSLFIENGEMchftMVVDYRYLVYVIFFSTI--LAPTAIIVLLYSSIYSRIRTEEKQVK--------CLL 207
                                           5555443332222000023344444555555543..46777777777777777777777554........347 PP

  ninaE-PA(Rhodopsin1)_FBpp0083266-aln 264 rsseaant.saeaklakvalvtislwflawtpylvinfvGifelakisplatiwgsvfakanavynpivygis 335
                                           r+se +++ +   kl ++ l+ +  + + w p  +in +  f  +      t+w+ +++  +   np++y+  
                              T21B4.4a 208 RQSERERRmAGRRKLIRILLILVVSYGICWYPLYIINTIDYFWPEFSINSLTLWTVIMSHMSCALNPLIYAYG 280
                                           8777765515678***************************998776666679********************* PP

  ninaE-PA(Rhodopsin1)_FBpp0083266-aln 336 hpkyraalkkkfpslv 351
                                            p +++al++ f + +
                              T21B4.4a 281 MPGFKKALRAFFNIQT 296
                                           ********98775543 PP

>> T07D4.1  CE46449	WBGene00011578	locus:npr-20	G-protein coupled receptor	status:Partially_confirmed	UniProt:Q22305	pro
   #    score  bias  c-Evalue  i-Evalue hmmfrom  hmm to    alifrom  ali to    envfrom  env to     acc
 ---   ------ ----- --------- --------- ------- -------    ------- -------    ------- -------    ----
   1 !   49.3   7.9   3.8e-15   4.3e-13      55     238 ..      31     212 ..      21     249 .. 0.77
   2 ?    1.0   0.0       1.9   2.1e+02     319     348 ..     341     370 ..     299     390 .. 0.77

  Alignments for each domain:
  == domain 1    score: 49.3 bits;  conditional E-value: 3.8e-15
  ninaE-PA(Rhodopsin1)_FBpp0083266-aln  55 ilglviivlG.lislvGnGvviyifattkslrtpsnllvvnlafsdfllml..tmspamvincy.yetwvlGp 123
                                           i  ++i++l  ++ l Gn + + ++++   +rtp+n+++ nla++d+l+ +  +   ++ i  + +  w lGp
                               T07D4.1  31 IPVMIIYCLVfVVCLSGNFLTLIVMTSHPMMRTPTNFFLSNLAIADLLVAIfcILQNMIHIVGFdHGNWPLGP 103
                                           5556666665156889******************************9865410444555566663568***** PP

  ninaE-PA(Rhodopsin1)_FBpp0083266-aln 124 lacelyallGslfGcasiwtmtlialdrynvivkGlaa.kpltikgallrilgiwlfsliwtlaplfGwnryv 195
                                           ++c+ly  l  ++ c+s   ++l++l++y  ++  l++ k lt ++  +  +++w++s++    p f +++  
                               T07D4.1 104 VMCKLYLGLTNIMPCTSAGILVLVSLEKYIAVLHPLSGlKLLTPEHRWVATMIVWVISILVNF-PYFLYAQNY 175
                                           *************************************95667889999999*****9987665.777676666 PP

  ninaE-PA(Rhodopsin1)_FBpp0083266-aln 196 pegnltacGtdylekdwvsrsyilvysvfvyylpllliiysyy 238
                                               ++ac    +   w+s s+i+ y      +pl  +++ y 
                               T07D4.1 176 TYLGVSACFRGSMP-IWNSFSFIVWYL-----IPLTALVFIYS 212
                                           66678999887764.799999998764.....56555544444 PP

  == domain 2    score: 1.0 bits;  conditional E-value: 1.9
  ninaE-PA(Rhodopsin1)_FBpp0083266-aln 319 vfakanavynpivygishpkyraalkkkfp 348
                                           +f   ++  npi+y+    ++r al++ + 
                               T07D4.1 341 IFLFISSAINPILYACLSKRFRNALSDVIH 370
                                           444455667999999999999999987654 PP

>> F56B6.5a  CE31186	WBGene00006864	locus:npr-16	G-protein coupled receptor	status:Confirmed	UniProt:Q22995	protein_id:C
   #    score  bias  c-Evalue  i-Evalue hmmfrom  hmm to    alifrom  ali to    envfrom  env to     acc
 ---   ------ ----- --------- --------- ------- -------    ------- -------    ------- -------    ----
   1 !   49.2   7.0   4.3e-15   4.8e-13      56     345 ..      10     305 ..       3     320 .. 0.77

  Alignments for each domain:
  == domain 1    score: 49.2 bits;  conditional E-value: 4.3e-15
  ninaE-PA(Rhodopsin1)_FBpp0083266-aln  56 lglviivlGlislvG.nGvviyifattkslrtpsnllvvnlafsdfllmltmspamvincyyetwvlGplace 127
                                           l+l+++ l l++l   n ++i +++t   lr+ +n+ ++ l ++df+ ++        ++  ++w +Gp +c+
                              F56B6.5a  10 LALTVTHLLLVALGSvNLIIILLIITRPYLRSITNVYMIGLCLADFIYLADLILVAATSLNGKSWPFGPTICH 82 
                                           55566666666654415566667777789********************9999999999999*********** PP

  ninaE-PA(Rhodopsin1)_FBpp0083266-aln 128 lyallGslfGcasiwtmtlialdrynvivkG.laakpltikgallrilgiwlfsliwtlaplfGwnryvpegn 199
                                           l+  + +    as+  ++l+a dry  + k  l+++  t ++a+      w+ + i +  pl+ ++  +    
                              F56B6.5a  83 LFHGTEATGKYASVLFVVLLAADRYIAMCKSdLCGRYRTYRTAIFLSGLAWIAAFI-CSLPLYVYADEIKVRM 154
                                           **************************9999559**********9887778876655.5679998887666555 PP

  ninaE-PA(Rhodopsin1)_FBpp0083266-aln 200 ltacGtdylekd.......w....vsrsyilvysvfvyylpllliiysyyfivkavaahekamreqakkmnva 261
                                               Gtd +e++       w    +++ yi v sv+++ lp l+i y+yy++          +re ak     
                              F56B6.5a 155 RPKNGTDSIENNhtlciahWpsppHAQWYISVCSVMIFILPGLVIFYCYYHVFCK-------LREAAKGS--R 218
                                           5566666666541111111322225688**********************99864.......67777643..2 PP

  ninaE-PA(Rhodopsin1)_FBpp0083266-aln 262 slrsseaantsaeaklakvalvtislwflawtpylvin.fvGifelakisplatiwgs...vfakanavynpi 330
                                            l  + +  +s+ +++++     + + +l w+p+ + n f  if +   + l+ i      +f   n   np+
                              F56B6.5a 219 RLHRN-KRSRSSYQRVTRSVQRVVLFHLLCWSPFWLFNlFSAIFRVRITTQLMRIIVNiihLFPYVNCALNPV 290
                                           33333.33355566666666666667889****99999567899999999999987652227999******** PP

  ninaE-PA(Rhodopsin1)_FBpp0083266-aln 331 vygishpkyraalkk 345
                                           +y+     +r+a+k 
                              F56B6.5a 291 LYAYRAENFRTAFKS 305
                                           *********999875 PP

>> Y54E2A.1  CE31259	WBGene00013187	7 transmembrane receptor (rhodopsin family)	status:Confirmed	UniProt:O62059	protein_
   #    score  bias  c-Evalue  i-Evalue hmmfrom  hmm to    alifrom  ali to    envfrom  env to     acc
 ---   ------ ----- --------- --------- ------- -------    ------- -------    ------- -------    ----
   1 !   48.3   7.4     8e-15   9.1e-13      57     187 ..      76     207 ..      60     280 .. 0.87
   2 ?    4.9   0.2      0.12        14     265     362 ..     327     433 ..     305     450 .. 0.64

  Alignments for each domain:
  == domain 1    score: 48.3 bits;  conditional E-value: 8e-15
  ninaE-PA(Rhodopsin1)_FBpp0083266-aln  57 glviivlGlislvGnGvviyifattkslrtpsnllvvnlafsdfllmltmspamvincyyetwvlGplacely 129
                                           g+  + + l++ +Gn +vi++    k +r  +n+++  l+ +d++l+ +  p m +     tw +G +ac   
                              Y54E2A.1  76 GFLYLTVFLVGTIGNSMVIFVVNRFKRMRNVTNIFLASLSTADLCLIWFCVPIMFMKYMSHTWSMGRFACYSV 148
                                           6666777789999*********************************************************999 PP

  ninaE-PA(Rhodopsin1)_FBpp0083266-aln 130 allGslfGcasiwtmtlialdrynvivkGlaakplt.ikgallrilgiwlfsliwtlap 187
                                             +      +s+ tmt+i+++r+  i   +    ++ i +a   il iw+ s++ ++  
                              Y54E2A.1 149 HYIQQFTCFCSVLTMTMISFERFLAIAYPMRNIWFSsIGRAKKVILLIWMSSAVLAVPT 207
                                           9999999999********************99887615677777899999998877654 PP

  == domain 2    score: 4.9 bits;  conditional E-value: 0.12
  ninaE-PA(Rhodopsin1)_FBpp0083266-aln 265 sseaantsaeaklakvalvtis...lwflawtpylv....infvGifelakisplatiwgs..vfakanavyn 328
                                           s++ +n+ aea   ++  + is   ++ + w p +v    + f  i  +++ + l  +      ++ ++++ n
                              Y54E2A.1 327 SNHRNNRVAEANKKQIVQMLISivcMYTVCWLPTIVdellTSFGYICRTSNTQTLKHMRMGfnALTYCQSCIN 399
                                           3445667777777777666665111466689999882221344456667777777766554114567899*** PP

  ninaE-PA(Rhodopsin1)_FBpp0083266-aln 329 pivygishpkyraalkkkfpslvcakeeedekss 362
                                           pi+y+     +r ++k  +  ++ + +  +e +s
                              Y54E2A.1 400 PILYAFISQNFRSTFKTAYSRMKSRLQGVEEMRS 433
                                           *****99999999988877766655544444443 PP

>> C56G3.1a  CE04283	WBGene00016984	G-protein coupled receptors (family 1)	status:Partially_confirmed	UniProt:Q18904	pro
   #    score  bias  c-Evalue  i-Evalue hmmfrom  hmm to    alifrom  ali to    envfrom  env to     acc
 ---   ------ ----- --------- --------- ------- -------    ------- -------    ------- -------    ----
   1 !   46.0   4.4     4e-14   4.6e-12      46     185 ..      46     183 ..      30     193 .. 0.84
   2 ?    0.3   0.0       3.1   3.6e+02     273     345 ..     327     401 ..     294     438 .. 0.68

  Alignments for each domain:
  == domain 1    score: 46.0 bits;  conditional E-value: 4e-14
  ninaE-PA(Rhodopsin1)_FBpp0083266-aln  46 ppldplwhkilglviivlGlislvGnGvviyifattkslrtpsnllvvnlafsdfllmltmspamvincyyet 118
                                            p + +   i + v i++ + +++GnG+vi   +  k++rt  n+l++nla+s+++l +t+ p + +      
                              C56G3.1a  46 TPYEEI---IYTTVYIIISVAAVIGNGLVIMAVVRKKTMRTNRNVLILNLALSNLILAITNIPFLWLPSIDFE 115
                                           444443...556778889999**********************************************999999 PP

  ninaE-PA(Rhodopsin1)_FBpp0083266-aln 119 wvlGplacelyall.GslfGcasiwtmtlialdrynvivk.Glaakpltikgallrilgiwlfsliwtl 185
                                           + +  + c++  +l Gs + c+   t++++a+dry  + k  +a++     +a+l  l+iw++s i +l
                              C56G3.1a 116 FPYSRFFCKFANVLpGSNIYCS-TLTISVMAIDRYYSVKKlKIASNRKQCFHAVLVSLAIWIVSFILSL 183
                                           *********9887648888876.5699*******9887763578888888899999*******999876 PP

  == domain 2    score: 0.3 bits;  conditional E-value: 3.1
  ninaE-PA(Rhodopsin1)_FBpp0083266-aln 273 aeaklakvalvtislwflawtpylvinfvGifelakisplatiw..gsvfakanavynpivygishpkyraal 343
                                           +   l  +a    +lwf      ++i+f  i+++  ++ +  i   + + +  + + np +yg     +r  +
                              C56G3.1a 327 TTSLLIAMAGSYAALWFPFTLITFLIDFELIINQDYVNLVERIDqtCKMVSMLSICVNPFLYGFLNTNFRHEF 399
                                           3334455566667788866666677888999999999888888522556777789999999999999998876 PP

  ninaE-PA(Rhodopsin1)_FBpp0083266-aln 344 kk 345
                                           ++
                              C56G3.1a 400 SD 401
                                           55 PP

>> F54D7.3  CE17102	WBGene00018798	locus:gnrr-1	seven-transmemebrane receptor	status:Partially_confirmed	UniProt:O44731	
   #    score  bias  c-Evalue  i-Evalue hmmfrom  hmm to    alifrom  ali to    envfrom  env to     acc
 ---   ------ ----- --------- --------- ------- -------    ------- -------    ------- -------    ----
   1 !   46.7   9.3   2.4e-14   2.7e-12      53     372 ..      18     347 ..       7     352 .. 0.74

  Alignments for each domain:
  == domain 1    score: 46.7 bits;  conditional E-value: 2.4e-14
  ninaE-PA(Rhodopsin1)_FBpp0083266-aln  53 hkilglviiv..lGlislvGnGvviyifattksl...rtpsnllvvnlafsdfllmltmspamvincyyetwv 120
                                            ++l++v++   l ++++vGn  +  i+   + +   r  s ll +n  ++ +l+ l++ p+ ++  y+ +w 
                               F54D7.3  18 DSVLSIVFTYlaLFILAFVGNVTMFLILCRNQLVkvrRVHSLLLHMN--IAHLLVTLVVMPKEILHNYMVAWF 88 
                                           56666665540156789999988888877655441114555555555..56788899999************* PP

  ninaE-PA(Rhodopsin1)_FBpp0083266-aln 121 lGplacelyallGslfGcasiwtmtlialdrynvivkGlaakpltikgallrilgiwlfsliwtlaplfGw.. 191
                                            G ++c +   +       s+  ++ i+ldr+  i   l a  +  ++++ r++      ++ t ap +    
                               F54D7.3  89 AGDVMCRICKFFDVFAISLSMNVLICITLDRFYSIFFPLYA--MRARKSVQRMVSFAWTISFVTSAPQLYLfk 159
                                           ********99998888888****************998876..788888988877655555666677543300 PP

  ninaE-PA(Rhodopsin1)_FBpp0083266-aln 192 .nryvpegnltacGtdylekdwvsrs...yilvysvfvyylpllliiysyyfivkavaahekamreq..akkm 258
                                            + +      t c    +  +  +     + +v  + vy +pl++ + +y +i+  ++ + k + e+   k  
                               F54D7.3 160 tATHPCFDWYTQCVSKNFIGELSNDVvffFSIVNIIQVYIAPLFVTVVCYSLILWRISRKSKLVGEKesEKSS 232
                                           0333334556788766555444433211145677789*************************98665104445 PP

  ninaE-PA(Rhodopsin1)_FBpp0083266-aln 259 nvaslrsseaantsaeaklakvalvtislwflawtpylvinfvGifelakispla.tiwgsvfakanavynpi 330
                                           ++   r+++++ + a+ +  k+++v +  +++ wtpy ++ f+  + ++   p     +   fa  n+   p 
                               F54D7.3 233 ELLLRRNGQNNLEKAKSRTLKMTFVIVLAFIFCWTPYSILMFLHFLRHTDWIPKDiRKFIYAFAVLNSAISPY 305
                                           55555666666688999999****9999999***************99988886414577789999******* PP

  ninaE-PA(Rhodopsin1)_FBpp0083266-aln 331 vygishpkyraalkkkfpslvcakeeedekssaasatttase 372
                                           +yg      r+ l+  f + + ++++++ + sa  + ++++e
                               F54D7.3 306 LYGYFSFDIRKELQLLFACSKATAADRHLSCSANVSRNQVTE 347
                                           ****9999*****99999988888887666666666666665 PP

>> C56G3.1b  CE30923	WBGene00016984	status:Partially_confirmed	UniProt:Q8MQ94	protein_id:CCD63511.1
   #    score  bias  c-Evalue  i-Evalue hmmfrom  hmm to    alifrom  ali to    envfrom  env to     acc
 ---   ------ ----- --------- --------- ------- -------    ------- -------    ------- -------    ----
   1 !   45.9   4.4   4.4e-14   4.9e-12      46     185 ..      66     203 ..      50     213 .. 0.84
   2 ?    0.2   0.0       3.3   3.8e+02     273     345 ..     347     421 ..     314     458 .. 0.68

  Alignments for each domain:
  == domain 1    score: 45.9 bits;  conditional E-value: 4.4e-14
  ninaE-PA(Rhodopsin1)_FBpp0083266-aln  46 ppldplwhkilglviivlGlislvGnGvviyifattkslrtpsnllvvnlafsdfllmltmspamvincyyet 118
                                            p + +   i + v i++ + +++GnG+vi   +  k++rt  n+l++nla+s+++l +t+ p + +      
                              C56G3.1b  66 TPYEEI---IYTTVYIIISVAAVIGNGLVIMAVVRKKTMRTNRNVLILNLALSNLILAITNIPFLWLPSIDFE 135
                                           444443...556778889999**********************************************999999 PP

  ninaE-PA(Rhodopsin1)_FBpp0083266-aln 119 wvlGplacelyall.GslfGcasiwtmtlialdrynvivk.Glaakpltikgallrilgiwlfsliwtl 185
                                           + +  + c++  +l Gs + c+   t++++a+dry  + k  +a++     +a+l  l+iw++s i +l
                              C56G3.1b 136 FPYSRFFCKFANVLpGSNIYCS-TLTISVMAIDRYYSVKKlKIASNRKQCFHAVLVSLAIWIVSFILSL 203
                                           *********9887648888876.5699*******9887763578888888899999*******999876 PP

  == domain 2    score: 0.2 bits;  conditional E-value: 3.3
  ninaE-PA(Rhodopsin1)_FBpp0083266-aln 273 aeaklakvalvtislwflawtpylvinfvGifelakisplatiw..gsvfakanavynpivygishpkyraal 343
                                           +   l  +a    +lwf      ++i+f  i+++  ++ +  i   + + +  + + np +yg     +r  +
                              C56G3.1b 347 TTSLLIAMAGSYAALWFPFTLITFLIDFELIINQDYVNLVERIDqtCKMVSMLSICVNPFLYGFLNTNFRHEF 419
                                           3334455566667788866666677888999999998888888522556777789999999999999998876 PP

  ninaE-PA(Rhodopsin1)_FBpp0083266-aln 344 kk 345
                                           ++
                              C56G3.1b 420 SD 421
                                           55 PP

>> AC7.1b  CE38262	WBGene00006428	locus:tag-49	G-protein coupled receptor	status:Partially_confirmed	UniProt:Q58AU1	prot
   #    score  bias  c-Evalue  i-Evalue hmmfrom  hmm to    alifrom  ali to    envfrom  env to     acc
 ---   ------ ----- --------- --------- ------- -------    ------- -------    ------- -------    ----
   1 !   43.8  14.3   1.9e-13   2.1e-11      47     356 ..      40     343 ..      33     365 .. 0.80

  Alignments for each domain:
  == domain 1    score: 43.8 bits;  conditional E-value: 1.9e-13
  ninaE-PA(Rhodopsin1)_FBpp0083266-aln  47 pldplwhkilglviivlGlislvGnGvviyifattkslrtpsnllvvnlafsdfllmltmspamvincyyetw 119
                                            l p+   i  +   ++ ++++vGn +v+yi      +r+ +  +++nl f+d++  ++  p    +  ++ w
                                AC7.1b  40 ELTPVELIIWCMLYAIIAFMAVVGNLLVLYITLFRLRVRSITTYFILNLGFADLFTGIFAIPFKFQAALFQEW 112
                                           455555556667778999**********************************************9999999** PP

  ninaE-PA(Rhodopsin1)_FBpp0083266-aln 120 vlGplacelyallGslfGcasiwtmtlialdrynvivkGlaakpltikgallrilgiwlfsliwtlaplfGwn 192
                                            l   +c +   + ++  + s++t++  a+  ++ +    +   ++ + a   +l iw+++++ +l   +  n
                                AC7.1b 113 FLPRSLCRIVPYVETVALTVSVFTLVTSAVHEFRTMFFSKC-SQMSPRSAKRCVLLIWIMAVLVSLPHGLFHN 184
                                           *********************************99887654.458888999999***********98766677 PP

  ninaE-PA(Rhodopsin1)_FBpp0083266-aln 193 ry.vpegnlta....cGtdylekdwvsrsyilvysvfvyylpllliiysyyfivkavaahekamreqakkmnv 260
                                            y  p+ n t+    c   y +  w  ++y +   +  y++p++++  +y++i   + +              
                                AC7.1b 185 TYeFPDDNNTSivqqCLPVYPDAGWW-KTYNVYLVIIQYFVPMIILDTAYTMIAVKIWSL------------- 243
                                           7748***9997333355567777775.7899999999******99999999885444333............. PP

  ninaE-PA(Rhodopsin1)_FBpp0083266-aln 261 aslrsseaantsaeaklakvalvtislwflawtp...ylvinfv.Gifelakisplatiwgsvfakanavynp 329
                                           +  r + ++ + a +kl +  ++ ++ + l w p   yl++n +   ++  k   l+  ++  +a +n++ np
                                AC7.1b 244 SQSRVELDETKMATQKLMRTLIIVVACFSLCWFPletYLLLNELkPEINGWKYINLVFFFSHWLAMSNSCLNP 316
                                           3334444455667777777777777777777766555899886525678888888999999************ PP

  ninaE-PA(Rhodopsin1)_FBpp0083266-aln 330 ivygishpkyraalkkkfpslvcakee 356
                                           i+yg+   ky+   ++ f  + c  + 
                                AC7.1b 317 IIYGLYNTKYNEEYRRLFRQIGCIWQR 343
                                           **********99887777776665433 PP

>> C02D4.2d  CE36424	WBGene00004777	locus:ser-2	status:Partially_confirmed	UniProt:O02213	protein_id:CAF31466.2
   #    score  bias  c-Evalue  i-Evalue hmmfrom  hmm to    alifrom  ali to    envfrom  env to     acc
 ---   ------ ----- --------- --------- ------- -------    ------- -------    ------- -------    ----
   1 !   46.6   4.6   2.6e-14     3e-12      52     160 ..      49     159 ..      30     181 .. 0.81

  Alignments for each domain:
  == domain 1    score: 46.6 bits;  conditional E-value: 2.6e-14
  ninaE-PA(Rhodopsin1)_FBpp0083266-aln  52 whkilg.lviivlGlislvGnGvviyifattkslrtpsnllvvnlafsdfllmltmspamvincyy.etwvlG 122
                                              +lg ++ +v+  +++vGn +v+    + + l+   n ++v la sd+ + +++ p  v++      w+lG
                              C02D4.2d  49 VELVLGtITYLVIIAMTVVGNTLVVVAVFSYRPLKKVQNYFLVSLAASDLAVAIFVMPLHVVTFLAgGKWLLG 121
                                           455565134556677899****9999999999********************99999988887665268**** PP

  ninaE-PA(Rhodopsin1)_FBpp0083266-aln 123 placelyallGslfGcasiwtmtlialdrynvivkGla 160
                                             +c++++++  l+ ++si  +++ialdry  i   + 
                              C02D4.2d 122 VTVCQFFTTADILLCTSSILNLCAIALDRYWAIHNPIN 159
                                           ******************************99987765 PP

>> C02D4.2c  CE36423	WBGene00004777	locus:ser-2	status:Partially_confirmed	UniProt:O02213	protein_id:CAF31465.2
   #    score  bias  c-Evalue  i-Evalue hmmfrom  hmm to    alifrom  ali to    envfrom  env to     acc
 ---   ------ ----- --------- --------- ------- -------    ------- -------    ------- -------    ----
   1 !   46.5   4.7   2.9e-14   3.3e-12      51     160 ..      51     162 ..      26     184 .. 0.81

  Alignments for each domain:
  == domain 1    score: 46.5 bits;  conditional E-value: 2.9e-14
  ninaE-PA(Rhodopsin1)_FBpp0083266-aln  51 lwhkilg.lviivlGlislvGnGvviyifattkslrtpsnllvvnlafsdfllmltmspamvincyy.etwvl 121
                                               +lg ++ +v+  +++vGn +v+    + + l+   n ++v la sd+ + +++ p  v++      w+l
                              C02D4.2c  51 TVELVLGtITYLVIIAMTVVGNTLVVVAVFSYRPLKKVQNYFLVSLAASDLAVAIFVMPLHVVTFLAgGKWLL 123
                                           4555565134556677899****9999999999********************99999988887665268*** PP

  ninaE-PA(Rhodopsin1)_FBpp0083266-aln 122 GplacelyallGslfGcasiwtmtlialdrynvivkGla 160
                                           G  +c++++++  l+ ++si  +++ialdry  i   + 
                              C02D4.2c 124 GVTVCQFFTTADILLCTSSILNLCAIALDRYWAIHNPIN 162
                                           *******************************99987765 PP

>> W05B5.2  CE42751	WBGene00012275	locus:npr-14	7 transmembrane receptor (rhodopsin family) (2 domains)	status:Partially
   #    score  bias  c-Evalue  i-Evalue hmmfrom  hmm to    alifrom  ali to    envfrom  env to     acc
 ---   ------ ----- --------- --------- ------- -------    ------- -------    ------- -------    ----
   1 !   44.5  11.2   1.1e-13   1.3e-11      55     243 ..      48     239 ..      30     326 .. 0.81

  Alignments for each domain:
  == domain 1    score: 44.5 bits;  conditional E-value: 1.1e-13
  ninaE-PA(Rhodopsin1)_FBpp0083266-aln  55 ilglviivlGlislvGnGvviyifattkslrtpsnllvvnlafsdfllmltmspamvincyyetwvlGplace 127
                                           ++ +++  + +i+++Gn +v+ + at ks+r   nl+++nla++d+l++l+  p  v+n   +t+ + ++ c+
                               W05B5.2  48 WFVYILASMMVIGVIGNTLVVVVVATNKSMRNALNLVLMNLAIADLLILLFCLPLTVVNDVTKTFWFSAVFCK 120
                                           344445556677789********************************************************** PP

  ninaE-PA(Rhodopsin1)_FBpp0083266-aln 128 lyallGslfGcasiwtmtlialdrynvivkGlaakpltikgallrilgiwlf.sliwtlaplfGwnryvpegn 199
                                               +       si ++++i+ +r++ i   l +  + ++  +  i  i +f s+   ++  +  + +v    
                               W05B5.2 121 SVNFVNNTSVYVSIMSLVFITCERWRAITYPLKSPFVRTRSVIGGIWFIAMFlSSPEPVTLHLAGAPFVRPNF 193
                                           ********************************98666666666666666544244455666677788887777 PP

  ninaE-PA(Rhodopsin1)_FBpp0083266-aln 200 ltacGtdylekdw...vsrsyilvysvfvyylpllliiysyyfivka 243
                                            t  Gt   +++w   +++ y l+ ++f + lpll+i     ++v++
                               W05B5.2 194 TTKWGTRC-KESWseeFQKNYQLLQTIFSFVLPLLVISILCLHMVRT 239
                                           77778764.55562224799****************97766666654 PP

>> R106.2  CE39612	WBGene00020086	G-protein coupled receptor	status:Partially_confirmed	UniProt:Q23033	protein_id:CCD732
   #    score  bias  c-Evalue  i-Evalue hmmfrom  hmm to    alifrom  ali to    envfrom  env to     acc
 ---   ------ ----- --------- --------- ------- -------    ------- -------    ------- -------    ----
   1 !   44.5   3.7   1.1e-13   1.3e-11      59     192 ..      24     157 ..       8     167 .. 0.85
   2 ?    1.3   6.3       1.5   1.7e+02     212     257 ..     202     246 ..     187     357 .. 0.60

  Alignments for each domain:
  == domain 1    score: 44.5 bits;  conditional E-value: 1.1e-13
  ninaE-PA(Rhodopsin1)_FBpp0083266-aln  59 viivlGlislvGnGvviyifattkslrtpsnllvvnlafsdfllmltmspamvincyyetwvlGplacelyal 131
                                           +  +  li++  n  v+  ++  + +rt sn+ + nla++d+l+++ +  ++  +  ++ w++Gp++c+ly  
                                R106.2  24 TWCLTALIGIPANLFVLAAIVYFRDMRTISNIYIFNLAVADLLFLCGIPVSLFAQSSHDGWIWGPIMCKLYIS 96 
                                           4455678899999999999999**********************99999999999*****************9 PP

  ninaE-PA(Rhodopsin1)_FBpp0083266-aln 132 lGslfGcasiwtmtlialdrynvivkGlaakpl.tikgallrilgiwlfsliwtlaplfGwn 192
                                             ++   as   ++++++dry  + + + +k + t++ a+   ++ w++  i  ++plf + 
                                R106.2  97 GNAVSQFASAVFIAILSFDRYLAVCRPIQSKSFrTTQAAFALSVAAWIMV-ILEMTPLFLFV 157
                                           999999************************99835555666667778775.66788888665 PP

  == domain 2    score: 1.3 bits;  conditional E-value: 1.5
  ninaE-PA(Rhodopsin1)_FBpp0083266-aln 212 wvsrsyilvysv.fvyylpllliiysyyfivkavaahekamreqakk 257
                                            +sr + + y++ + y +pl+ + y y+ i+  ++  +++m+   k+
                                R106.2 202 LASRRFFISYTFaLSYLIPLVAVWYFYFKIILKMCQRKRQMQT--KR 246
                                           578999999998357899************9988887777743..22 PP

>> C50F7.1b  CE04239	WBGene00016842	status:Partially_confirmed	UniProt:Q7YXG8	protein_id:CCD67449.1
   #    score  bias  c-Evalue  i-Evalue hmmfrom  hmm to    alifrom  ali to    envfrom  env to     acc
 ---   ------ ----- --------- --------- ------- -------    ------- -------    ------- -------    ----
   1 !   42.6  18.1   4.2e-13   4.8e-11      57     346 ..      33     317 ..      11     338 .. 0.76

  Alignments for each domain:
  == domain 1    score: 42.6 bits;  conditional E-value: 4.2e-13
  ninaE-PA(Rhodopsin1)_FBpp0083266-aln  57 glviivlGlislvGnGvviyifattkslrtpsnllvvnlafsdfllmltmspamvincyyetwvlGplacely 129
                                           +++ + + + ++ Gn  v+    + k+l+  ++ l++ la++d++++ +  p+ +in  +  w++G + c l 
                              C50F7.1b  33 TVAYGAVFFTGVLGNTFVVLAVWAHKNLNITTDYLILSLALADLFILWICLPTTLINSIFTEWLWGQFFCRLS 105
                                           4555666778999************************************************************ PP

  ninaE-PA(Rhodopsin1)_FBpp0083266-aln 130 allGslfGcasiwtmtlialdrynvivkGlaak.pltikgallrilgiwlfsliwtlaplfGwnryvpegnlt 201
                                           + + +    as++t+++++ dry  i   l  +     + +   i+++wl+++i+ +   + ++  v +    
                              C50F7.1b 106 TWANASTSFASVYTLVAVTADRYLAICHTLKYNtSWDREYTKYVIFAVWLVAAIFGIPNWYNYDLIVWQE--G 176
                                           ****************************998651556667777888999999999998888888888654..4 PP

  ninaE-PA(Rhodopsin1)_FBpp0083266-aln 202 acGtdylekdwvsrsyilvysvf.vyylpllliiysyyfivkavaahekamreqakkmnvaslrsseaantsa 273
                                           + G    + +  ++ y l+  ++ ++ +p+ li   y+ i  +v++h          + v + r+ e+     
                              C50F7.1b 177 SYGYRLCTSQTDQKLYFLFVNLLlAFIVPFGLISGLYTRIFITVSTHRS--------LAVDA-RAREDR---V 237
                                           789999999999999988777651566788889889999999****964........33332.333333...5 PP

  ninaE-PA(Rhodopsin1)_FBpp0083266-aln 274 eaklakvalvtislwflawtpylvinfvGifelakisplati..........wgsvfakanavynpivygish 336
                                           + ++a + l+ i ++   w p   i     f + + s l+ i          w s++   ++  npi+y    
                              C50F7.1b 238 KLRVATMMLTVIIVFACCWLPLYCIFTYFFFFADQRSDLFQItsmlirpifqWMSLL---SSSLNPIIYIAYS 307
                                           677788888888888888888555544444444444555554111111111144544...4568*****8888 PP

  ninaE-PA(Rhodopsin1)_FBpp0083266-aln 337 pkyraalkkk 346
                                            kyr a+k  
                              C50F7.1b 308 HKYRRAFKSI 317
                                           8****99764 PP

>> F31B9.1  CE17727	WBGene00009278	7 transmembrane receptor (rhodopsin family)	status:Partially_confirmed	UniProt:O62189
   #    score  bias  c-Evalue  i-Evalue hmmfrom  hmm to    alifrom  ali to    envfrom  env to     acc
 ---   ------ ----- --------- --------- ------- -------    ------- -------    ------- -------    ----
   1 !   42.5  13.0   4.7e-13   5.4e-11      22     345 ..      24     343 ..       4     354 .. 0.74

  Alignments for each domain:
  == domain 1    score: 42.5 bits;  conditional E-value: 4.7e-13
  ninaE-PA(Rhodopsin1)_FBpp0083266-aln  22 snetvvdkvppellhlidaywyqfppld......plwhkilglviivlGlislvGnGvviyifattkslrtps 88 
                                           sne+  d v ++   li+    q  pl+       l++ ++glv++++ + +++Gn  +++++ + ++l + s
                               F31B9.1  24 SNES--DGVLEQTSTLISVLATQSAPLQcfschpKLYFIVFGLVFMIIICAGVIGNIFIVFVILMDRKLMSSS 94 
                                           4443..44444555555554444444431111116899999*******************9998888876654 PP

  ninaE-PA(Rhodopsin1)_FBpp0083266-aln  89 .nllvvnlafsdfllmltmspamvincyyetwvlGplacelyallGslfGcasiwtmtlialdrynvivkGla 160
                                            n +++nla++d+  +++ sp  ++ +    w+l ++ac+l   l   f  as+   ++i ++r+  i   + 
                               F31B9.1  95 vNQFLLNLAIADLGNLIFCSPDAILVLIDRGWLLPNFACHLLRFLQEYFLYASVLLQMAIGVERFLAICSPMR 167
                                           49*********************************************************************** PP

  ninaE-PA(Rhodopsin1)_FBpp0083266-aln 161 akpltikgallrilgiwlfsliwtlaplfGwnryvpegnltac...Gtdylekdwvsrsyilvysvfv.yylp 229
                                            + +++k+++  ++g+w +++ ++ +p f ++  v    l  c   G+ +      +r+y     + v y +p
                               F31B9.1 168 MQRFSTKTTISVLAGVWCVAACFA-SPYFLYQGIVFH-KLYFCfwkGISHK-----TRTYFKYCELIVlYAIP 233
                                           ***********9999*99998876.799999988876.5667722344444.....45555444433315577 PP

  ninaE-PA(Rhodopsin1)_FBpp0083266-aln 230 llliiysyyfivkavaahekamreqakkmnvaslrsseaantsaeaklakvalvtislwflawtpylvinfv. 301
                                           l+ +   y  + + +   e +        n+a   ++ea        + k+ ++++ l+fl +tp  v+ ++ 
                               F31B9.1 234 LVFLTTLYSIMCRVLWGNEDN-------HNIANHSQQEAI-LKLRRSVVKMLIISMLLYFLCYTPIQVLFMLe 298
                                           777766666666666655544.......455554444433.4555668899999999********99987652 PP

  ninaE-PA(Rhodopsin1)_FBpp0083266-aln 302 Gifelakisp.latiwgsvfakanavynpivygishpkyraalkk 345
                                            i++++   p    +   v++  ++  npivy i    +r+ l++
                               F31B9.1 299 KILDHSVQLPqWLRLLLNVLSVMSSSTNPIVYIICCRHFRLRLRD 343
                                           68887655552667888999999999*********9999998865 PP

>> C30F12.6  CE16886	WBGene00016265	locus:nmur-4	seven trans-membrane receptor	status:Partially_confirmed	UniProt:Q95YD7
   #    score  bias  c-Evalue  i-Evalue hmmfrom  hmm to    alifrom  ali to    envfrom  env to     acc
 ---   ------ ----- --------- --------- ------- -------    ------- -------    ------- -------    ----
   1 !   39.2  16.2   4.7e-12   5.3e-10      55     345 ..      34     351 ..      24     374 .. 0.72

  Alignments for each domain:
  == domain 1    score: 39.2 bits;  conditional E-value: 4.7e-12
  ninaE-PA(Rhodopsin1)_FBpp0083266-aln  55 ilglviivlGlislvGnGvviyifattkslrtpsnllvvnlafsdfllmltmsp..amvincyyetwvlGpla 125
                                            l++v+  + +i++ Gn +vi +  + + ++tp+n  +v la sd l++++  p  +m +   ++ +++G+l 
                              C30F12.6  34 TLAFVFSAISVIGVLGNLLVITVVLKVRGMKTPTNCYLVSLAASDTLFFFASMPheMMYLLGPNDHYLFGSLG 106
                                           589999***************************************9999988883345666679********* PP

  ninaE-PA(Rhodopsin1)_FBpp0083266-aln 126 celyallGslfGcasiwtmtlialdrynvivkGlaakpl.tikgallrilgiwlfsliwtlaplfGwnryvpe 197
                                           c l + l  l   +s  ++ + +++ry  i     a+ + t+k+a   i giw+fs+++    lf  +  + +
                              C30F12.6 107 CVLLTYLPYLAMNTSSLSILAFTIERYYGICNPYKARTMcTVKRATCIICGIWIFSMLYHSYWLF-LATLIKD 178
                                           ************************************99867899***************998888.5678999 PP

  ninaE-PA(Rhodopsin1)_FBpp0083266-aln 198 gnltacGtdylekdwvsrsyilvysvfvyylpll..liiysyyfivkava..ahekamr.........eqakk 257
                                              t+c      ++++ +   l+  v+ y lp++  +iiy+   i  + +    +k+++         e++k 
                              C30F12.6 179 DIGTSCSFRLERNSHAYKIVFLLDFVLWYVLPIMcdIIIYAKIGITLSQCgdKIKKSVKpkipnevivEKSKT 251
                                           999***9876666666666666667777889*99445778776664332201233444321221111133332 PP

  ninaE-PA(Rhodopsin1)_FBpp0083266-aln 258 ....mnvaslrsseaa..ntsae..aklakvalvtislwflawtpylvinfvGife...lakisplatiwgs. 318
                                               m   s r s+ +  ++sa+  +++ k+  + ++++ + w py  + +   f    + + sp   i  s 
                              C30F12.6 252 sstsMGHYSGRDSHISgkRNSAKgrNQVVKMLAIVVAVFAVCWLPYRGMVVYNSFVsdpKYSWSPDWYINLSk 324
                                           1111444455555432113444411456666667778888999999544433333300134456666554332 PP

  ninaE-PA(Rhodopsin1)_FBpp0083266-aln 319 vfakanavynpivygishpkyraalkk 345
                                            +   n   npi+y +   ++raa++ 
                              C30F12.6 325 TLVFINCAINPILYNLMSARFRAAFRS 351
                                           455678889999999999999999765 PP

>> T07D10.2  CE13377	WBGene00011582	conopressin receptor like	status:Partially_confirmed	UniProt:O02300	protein_id:CAB04
   #    score  bias  c-Evalue  i-Evalue hmmfrom  hmm to    alifrom  ali to    envfrom  env to     acc
 ---   ------ ----- --------- --------- ------- -------    ------- -------    ------- -------    ----
   1 !   40.8  11.8   1.5e-12   1.7e-10      46     332 ..      37     341 ..      23     365 .. 0.79

  Alignments for each domain:
  == domain 1    score: 40.8 bits;  conditional E-value: 1.5e-12
  ninaE-PA(Rhodopsin1)_FBpp0083266-aln  46 ppldplwhkilglviivlGlislvGnGvviyifattk.slr....tpsnllvvnlafsdfll.mltmspamvi 112
                                            p+dp   +i+ l  +++ l++l Gn ++iy++ + +  lr    tp ++l++ +  +d+l+ ++ ++p+m i
                              T07D10.2  37 QPMDPPSLEIMMLHHLMIILVTLFGNTLLIYVIYKNNaVLRrkrvTPVQMLMLHMCAADILFaLISVGPTMAI 109
                                           6899999999999999999************876554145555669*************876256789***** PP

  ninaE-PA(Rhodopsin1)_FBpp0083266-aln 113 ncyyetwvlGp.lacelyallGslfGcasiwtmtlialdrynvivkGlaakpltikgallrilgiwlfsliwt 184
                                           +     + +Gp l+c+l   l  +   as + +++i+ dry+ i + la+     k ++ +  +++  +++wt
                              T07D10.2 110 TATVPFF-YGPnLLCKLTKFLQVIPMYASSFLLVAISADRYQAICRPLASM----KSSIYNRPALY-SGIAWT 176
                                           9987655.55549*******************************9988864....44555544444.688999 PP

  ninaE-PA(Rhodopsin1)_FBpp0083266-aln 185 laplfGw.nryvpegnltacGtdylekdwvsrsyilvysvfvyylpllliiysyyfivkav...aahekamre 253
                                            a lf   + y+ e     c  +y   + + + y+ ++   v+ lp  +  + y  + kav   ++   ++r+
                              T07D10.2 177 AAILFSTpQLYLFEKRNGDCSENYT-TALQYQLYVCLFNSVVWLLPSAIAGWLYLCVCKAVwksTSFSSSLRN 248
                                           99999862569**********9996.578999****************************966557899**** PP

  ninaE-PA(Rhodopsin1)_FBpp0083266-aln 254 qakkmnvaslrsse....aantsaea..........klakvalvtislwflawtpylvinfvGifelakispl 312
                                           + kkm+   l +++    a+++ a +          +  k++l+ ++  f+ w+p+ ++ ++  +  + i+  
                              T07D10.2 249 NMKKMEHMKLTEKNggmqAHHKGATMqcveldrrrvQTVKLTLTIVAANFVLWAPFCITSVIDAVWPTAINST 321
                                           *****99999765422212233333211111111114467788888899**************9999****** PP

  ninaE-PA(Rhodopsin1)_FBpp0083266-aln 313 atiwgsvfakanavynpivy 332
                                           ++ +   f   n++ np ++
                              T07D10.2 322 FATYIMFFGNLNSCMNPWLW 341
                                           *****************876 PP

>> Y116A8B.5  CE46735	WBGene00013782	7 transmembrane receptor (rhodopsin family)	status:Partially_confirmed	UniProt:O624
   #    score  bias  c-Evalue  i-Evalue hmmfrom  hmm to    alifrom  ali to    envfrom  env to     acc
 ---   ------ ----- --------- --------- ------- -------    ------- -------    ------- -------    ----
   1 !   39.7  14.7   3.3e-12   3.7e-10      55     337 ..      30     339 ..      24     381 .. 0.69

  Alignments for each domain:
  == domain 1    score: 39.7 bits;  conditional E-value: 3.3e-12
  ninaE-PA(Rhodopsin1)_FBpp0083266-aln  55 ilglviivlGlislvGnGvviyifa....tt.......kslrtpsn...llvvnlafsdfllmltmspamvin 113
                                           +l++  +vl +i+ vGnG vi +++    +        k + + +n   + v+ l++ d+l+ ++  p +v+ 
                             Y116A8B.5  30 VLAISYLVLFIIGTVGNGTVILMIIniltSMkrnvqagKRMMSSTNhvfIYVLGLSIVDLLV-ILHLPFLVVD 101
                                           6788889999********88765431111321111111223334443334566777888655.5678****** PP

  ninaE-PA(Rhodopsin1)_FBpp0083266-aln 114 cyyetwvlGplacelyallGslfGcasiwtmtlialdrynvivkGlaakpltikgallrilgiwlfsliwtl. 185
                                           +    w++G  +c++y    s+    s + mt+++ dry  +   + +  + + +al  +l+  +f+++  l 
                             Y116A8B.5 102 LLKGQWLFGVAMCKVYWFGESVNKLLSSFLMTVLSWDRYMAVCSPVKSMKMRNATALKVLLACTIFATVLLLp 174
                                           ******************************************9999999999999999998888888776552 PP

  ninaE-PA(Rhodopsin1)_FBpp0083266-aln 186 ....aplf..Gwnryvp..eg..nlta...cGtdylekdwvsrsyilvysvfvyy.lpllliiysyyfivkav 244
                                               a +f     r vp  eg  +l+a    Gt   +  + + +   +y++ + + +p +lii  y  ++ a+
                             Y116A8B.5 175 vlyeAAVFkiDKMRMVPllEGteELAAsdlAGTTMSKCMFDADATFTLYTFVIGFaAPAFLIIIFYVQVIYAL 247
                                           2222334411456999976552245553334777777788889999999998876369*****9998888887 PP

  ninaE-PA(Rhodopsin1)_FBpp0083266-aln 245 aahekamreqakkmnvaslrsseaantsaeaklakvalvtislwflawtpylvinfvGifelakisplatiwg 317
                                               +++r  a+ +      s+ +  +    k++k  +  i ++fl wtp   +n++  f+l  +s ++   +
                             Y116A8B.5 248 QKSSRNIRG-ARGI------SKPDGSSNRVKKVTKRIVAVILFYFLCWTPQWTLNIMSQFNLIAVSWMTPALS 313
                                           776666664.2222......22222233346888988999999*******************99998888888 PP

  ninaE-PA(Rhodopsin1)_FBpp0083266-aln 318 svfaka......navynpivygishp 337
                                           ++f  a      n+  np++y+    
                             Y116A8B.5 314 AMFFVAhllvcfNSAANPVLYAYINR 339
                                           77755522223366678998886544 PP

>> F01E11.5b  CE35711	WBGene00017157	locus:tyra-2	status:Confirmed	UniProt:Q19084	protein_id:CCD83464.1
   #    score  bias  c-Evalue  i-Evalue hmmfrom  hmm to    alifrom  ali to    envfrom  env to     acc
 ---   ------ ----- --------- --------- ------- -------    ------- -------    ------- -------    ----
   1 !   25.4   0.3   7.3e-08   8.2e-06     169     262 ..       9     103 ..       3     118 .. 0.81
   2 !   15.9   0.1   5.7e-05    0.0065     247     348 ..     226     331 ..     219     340 .. 0.73

  Alignments for each domain:
  == domain 1    score: 25.4 bits;  conditional E-value: 7.3e-08
  ninaE-PA(Rhodopsin1)_FBpp0083266-aln 169 allrilgiwlfsliwtlaplfGwnryvpegnltacGtdylekd.wv.srsyilvysvfvyylpllliiysyyf 239
                                           a + il +w+ s++ +lapl+Gw++     nl     + + +  +    sy +  +   +++p ll+ + y+ 
                             F01E11.5b   9 AGIMILSVWISSALISLAPLLGWKQTAQTPNLIYEKNNTVRQCtFLdLPSYTVYSATGSFFIPTLLMFFVYFK 81 
                                           56789*********************99999998888877764143157999988999*************** PP

  ninaE-PA(Rhodopsin1)_FBpp0083266-aln 240 ivkavaahekamreqakkmnvas 262
                                           i +a a h  a +   +k+ v+s
                             F01E11.5b  82 IYQAFAKHR-ARQIYRQKLAVSS 103
                                           *****9995.4444455666665 PP

  == domain 2    score: 15.9 bits;  conditional E-value: 5.7e-05
  ninaE-PA(Rhodopsin1)_FBpp0083266-aln 247 hekamreqakk..mnvaslrsseaa.ntsaeaklakvalvtislwflawtpylvinfvGifelakisplati. 315
                                           +ek  r + +k  +  +sl+ + +a  ++ e +  kv  + +  + + w+p++ + ++  f  +  sp a i 
                             F01E11.5b 226 YEKVKRHKNRKerIYRKSLQRKPKAiSAAKERRGVKVLGIILGCFTVCWAPFFTMYVLVQF-CKDCSPNAHIe 297
                                           5666666666511555888776665145557788899999999999*****9987665555.45677776652 PP

  ninaE-PA(Rhodopsin1)_FBpp0083266-aln 316 .wgsvfakanavynpivygishpkyraalkkkfp 348
                                            + + +  +n+  npi+y++    y+ alk+ f 
                             F01E11.5b 298 mFITWLGYSNSAMNPIIYTVFNRDYQIALKRLFT 331
                                           26777899*********************98775 PP

>> C15B12.5c  CE29668	WBGene00001517	locus:gar-1	status:Confirmed	UniProt:Q18007	protein_id:CCD64568.1
   #    score  bias  c-Evalue  i-Evalue hmmfrom  hmm to    alifrom  ali to    envfrom  env to     acc
 ---   ------ ----- --------- --------- ------- -------    ------- -------    ------- -------    ----
   1 !   37.0   8.8   2.1e-11   2.4e-09      57     254 ..      28     227 ..      13     247 .. 0.77
   2 ?    6.7   0.2     0.035         4     269     347 ..     532     614 ..     508     618 .. 0.73

  Alignments for each domain:
  == domain 1    score: 37.0 bits;  conditional E-value: 2.1e-11
  ninaE-PA(Rhodopsin1)_FBpp0083266-aln  57 glviivlGlislvGnGvviyifattksl.rtpsnllvvnlafsdfllmltmspamvincyy.etwvlGplace 127
                                            ++iivl l +++Gn +v+  +   +++ +  sn  +v la+sd+++ +   p +++ + + + w lG +ac+
                             C15B12.5c  28 WIIIIVLSLETIIGNAMVVMAYRIERNIsKQVSNRYIVSLAISDLIIGIEGFPFFTVYVLNgDRWPLGWVACQ 100
                                           46789999**************9999984678*********************98776665389********* PP

  ninaE-PA(Rhodopsin1)_FBpp0083266-aln 128 lyallGslfGcasiwtmtlialdrynvivkGla.akpltikgallrilgiwlfsliwtlaplfGwnryvpegn 199
                                            +  l   +   si t+ li+ dry  +       k  +  ++ l i++ wl+ +i   + ++Gw+    ++ 
                             C15B12.5c 101 TWLFLDYTLCLVSILTVLLITADRYLSVCHTAKyLKWQSPTKTQLLIVMSWLLPAIIFGIMIYGWQAMTGQS- 172
                                           *************************8876543312333444555667888988877777789***9887554. PP

  ninaE-PA(Rhodopsin1)_FBpp0083266-aln 200 ltacGtdylekdwvsrsyilvysvfv.yylpllliiysyyfivkavaahekamreq 254
                                            t+      +  + s+ y+ +    + y++ l+ ++  y  i +a    ek  + +
                             C15B12.5c 173 -TSMSGAECSAPFLSNPYVNMGMYVAyYWTTLVAMLILYKGIHQAAKNLEKKAKAK 227
                                           .4444444455555555554433222177888888899999999999999877654 PP

  == domain 2    score: 6.7 bits;  conditional E-value: 0.035
  ninaE-PA(Rhodopsin1)_FBpp0083266-aln 269 antsaeaklakvalvtisl..wfla..wtpylvin.fvGifelakisplatiwgsvfakanavynpivygish 336
                                           ++t ae   a  a+ ti++   f+a  w+py ++  + G  + + i  +    +  +   n+  np  y+++ 
                             C15B12.5c 532 KQTKAEK-RAHKAFRTITFivGFFAilWSPYYIMAtVYGFCKGECIPSFLYTLSYYMCYLNSSGNPFAYALAN 603
                                           4455554.4555666665422344444***98876156888888887666666777788999*********** PP

  ninaE-PA(Rhodopsin1)_FBpp0083266-aln 337 pkyraalkkkf 347
                                            ++r a+ + f
                             C15B12.5c 604 RQFRSAFMRMF 614
                                           *****988765 PP

>> C15B12.5a  CE29666	WBGene00001517	locus:gar-1	Muscarinic acetycholine receptor	status:Confirmed	UniProt:Q18007	protei
   #    score  bias  c-Evalue  i-Evalue hmmfrom  hmm to    alifrom  ali to    envfrom  env to     acc
 ---   ------ ----- --------- --------- ------- -------    ------- -------    ------- -------    ----
   1 !   36.7   8.8   2.6e-11   2.9e-09      57     254 ..      28     227 ..      13     247 .. 0.77
   2 ?    6.5   0.2      0.04       4.6     269     347 ..     592     674 ..     568     678 .. 0.73

  Alignments for each domain:
  == domain 1    score: 36.7 bits;  conditional E-value: 2.6e-11
  ninaE-PA(Rhodopsin1)_FBpp0083266-aln  57 glviivlGlislvGnGvviyifattksl.rtpsnllvvnlafsdfllmltmspamvincyy.etwvlGplace 127
                                            ++iivl l +++Gn +v+  +   +++ +  sn  +v la+sd+++ +   p +++ + + + w lG +ac+
                             C15B12.5a  28 WIIIIVLSLETIIGNAMVVMAYRIERNIsKQVSNRYIVSLAISDLIIGIEGFPFFTVYVLNgDRWPLGWVACQ 100
                                           46789999**************9999984678*********************98776665389********* PP

  ninaE-PA(Rhodopsin1)_FBpp0083266-aln 128 lyallGslfGcasiwtmtlialdrynvivkGla.akpltikgallrilgiwlfsliwtlaplfGwnryvpegn 199
                                            +  l   +   si t+ li+ dry  +       k  +  ++ l i++ wl+ +i   + ++Gw+    ++ 
                             C15B12.5a 101 TWLFLDYTLCLVSILTVLLITADRYLSVCHTAKyLKWQSPTKTQLLIVMSWLLPAIIFGIMIYGWQAMTGQS- 172
                                           *************************8876543312333444555667888988877777789***9887554. PP

  ninaE-PA(Rhodopsin1)_FBpp0083266-aln 200 ltacGtdylekdwvsrsyilvysvfv.yylpllliiysyyfivkavaahekamreq 254
                                            t+      +  + s+ y+ +    + y++ l+ ++  y  i +a    ek  + +
                             C15B12.5a 173 -TSMSGAECSAPFLSNPYVNMGMYVAyYWTTLVAMLILYKGIHQAAKNLEKKAKAK 227
                                           .4444444455555555554433222177888888899999999999999877654 PP

  == domain 2    score: 6.5 bits;  conditional E-value: 0.04
  ninaE-PA(Rhodopsin1)_FBpp0083266-aln 269 antsaeaklakvalvtisl..wfla..wtpylvin.fvGifelakisplatiwgsvfakanavynpivygish 336
                                           ++t ae   a  a+ ti++   f+a  w+py ++  + G  + + i  +    +  +   n+  np  y+++ 
                             C15B12.5a 592 KQTKAEK-RAHKAFRTITFivGFFAilWSPYYIMAtVYGFCKGECIPSFLYTLSYYMCYLNSSGNPFAYALAN 663
                                           4455554.4555666665422344444***98876156888888887666666777788999*********** PP

  ninaE-PA(Rhodopsin1)_FBpp0083266-aln 337 pkyraalkkkf 347
                                            ++r a+ + f
                             C15B12.5a 664 RQFRSAFMRMF 674
                                           *****988765 PP

>> C15B12.5b  CE29667	WBGene00001517	locus:gar-1	status:Confirmed	UniProt:Q18007	protein_id:CCD64567.1
   #    score  bias  c-Evalue  i-Evalue hmmfrom  hmm to    alifrom  ali to    envfrom  env to     acc
 ---   ------ ----- --------- --------- ------- -------    ------- -------    ------- -------    ----
   1 !   36.6   8.8   2.8e-11   3.2e-09      57     254 ..      28     227 ..      13     247 .. 0.77
   2 ?    6.4   0.2     0.043       4.9     269     347 ..     623     705 ..     599     709 .. 0.73

  Alignments for each domain:
  == domain 1    score: 36.6 bits;  conditional E-value: 2.8e-11
  ninaE-PA(Rhodopsin1)_FBpp0083266-aln  57 glviivlGlislvGnGvviyifattksl.rtpsnllvvnlafsdfllmltmspamvincyy.etwvlGplace 127
                                            ++iivl l +++Gn +v+  +   +++ +  sn  +v la+sd+++ +   p +++ + + + w lG +ac+
                             C15B12.5b  28 WIIIIVLSLETIIGNAMVVMAYRIERNIsKQVSNRYIVSLAISDLIIGIEGFPFFTVYVLNgDRWPLGWVACQ 100
                                           46789999**************9999984678*********************98776665389********* PP

  ninaE-PA(Rhodopsin1)_FBpp0083266-aln 128 lyallGslfGcasiwtmtlialdrynvivkGla.akpltikgallrilgiwlfsliwtlaplfGwnryvpegn 199
                                            +  l   +   si t+ li+ dry  +       k  +  ++ l i++ wl+ +i   + ++Gw+    ++ 
                             C15B12.5b 101 TWLFLDYTLCLVSILTVLLITADRYLSVCHTAKyLKWQSPTKTQLLIVMSWLLPAIIFGIMIYGWQAMTGQS- 172
                                           *************************8876543312333444555667888988877777789***9887554. PP

  ninaE-PA(Rhodopsin1)_FBpp0083266-aln 200 ltacGtdylekdwvsrsyilvysvfv.yylpllliiysyyfivkavaahekamreq 254
                                            t+      +  + s+ y+ +    + y++ l+ ++  y  i +a    ek  + +
                             C15B12.5b 173 -TSMSGAECSAPFLSNPYVNMGMYVAyYWTTLVAMLILYKGIHQAAKNLEKKAKAK 227
                                           .4444444455555555554433222177888888899999999999999877654 PP

  == domain 2    score: 6.4 bits;  conditional E-value: 0.043
  ninaE-PA(Rhodopsin1)_FBpp0083266-aln 269 antsaeaklakvalvtisl..wfla..wtpylvin.fvGifelakisplatiwgsvfakanavynpivygish 336
                                           ++t ae   a  a+ ti++   f+a  w+py ++  + G  + + i  +    +  +   n+  np  y+++ 
                             C15B12.5b 623 KQTKAEK-RAHKAFRTITFivGFFAilWSPYYIMAtVYGFCKGECIPSFLYTLSYYMCYLNSSGNPFAYALAN 694
                                           4455554.4555666665422344444***98876156888888887666666777788999*********** PP

  ninaE-PA(Rhodopsin1)_FBpp0083266-aln 337 pkyraalkkkf 347
                                            ++r a+ + f
                             C15B12.5b 695 RQFRSAFMRMF 705
                                           *****988765 PP

>> F14F4.1  CE17670	WBGene00008808	7 transmembrane receptor (rhodopsin family)	status:Partially_confirmed	UniProt:O62169
   #    score  bias  c-Evalue  i-Evalue hmmfrom  hmm to    alifrom  ali to    envfrom  env to     acc
 ---   ------ ----- --------- --------- ------- -------    ------- -------    ------- -------    ----
   1 !   37.3  10.6   1.8e-11     2e-09      56     367 ..      23     361 ..      13     371 .. 0.67

  Alignments for each domain:
  == domain 1    score: 37.3 bits;  conditional E-value: 1.8e-11
  ninaE-PA(Rhodopsin1)_FBpp0083266-aln  56 lglviivlGlislvGnGvviyi.fattkslr...tpsnllvvnlafsdfllmlt..mspamvincyyetwvlG 122
                                           l ++ + + ++sl Gn  ++++ f + + ++   +p +ll++   ++d+l+ l+   +  +++  y   +   
                               F14F4.1  23 LVVYQTAVMIVSLLGNLFLLFViFRANQVMKrrvSPVQLLIIHTCVADLLFALLslGTEILTLRTYP-QYYGS 94 
                                           55666677899*****99887526555555433479************7655440044555555554.45556 PP

  ninaE-PA(Rhodopsin1)_FBpp0083266-aln 123 placelyallGslfGcasiwtmtlialdrynvivkGlaakplt.ikgallrilgiwlfsliwtlaplfGwnry 194
                                           +++c+l   +      as + +++i+ dry+ i + la    +  ++     ++ w ++l+ ++  +f w+++
                               F14F4.1  95 NFVCKLMRYVQMFPMYASPFLLVAISADRYQAICRPLAHFRSSrYRRPNWMAAIAWGLALVLSIPQFFVWTKH 167
                                           8*********999999*********************985555045555566677****************98 PP

  ninaE-PA(Rhodopsin1)_FBpp0083266-aln 195 vpegnltacGtdyle.kdwvsrsyilvysvfvyylpllliiysyyfivkava.ahe...kamreqakkmn... 259
                                              g    c t y + k+ v+ +y++++  +++ lp +l    yy + kav  +     +am  q +      
                               F14F4.1 168 SKTG---RCSTIYGQnKNTVKITYVIMFNTLAWLLPSILAAVFYYCVCKAVRlSSTksvRAMDSQKRNGKyss 237
                                           7766...6888886516677789***************************95334411145555544333111 PP

  ninaE-PA(Rhodopsin1)_FBpp0083266-aln 260 ......vaslrssea..antsaea..klakvalvti...slwflawtpylvinfvGifelakisplatiwgsv 319
                                                 ++ lr++ +   ++ +e+  k  +   +ti   +  f+ w p+ +in++  +  +    ++  + ++
                               F14F4.1 238 gatedyIEELRKKSKgfRQQMSEFdrKRVQTVRLTItivACNFFLWMPFCLINVIQALWPEISHIMFINYVAI 310
                                           2222225567765542233444541133333333440015679************999877777778889*** PP

  ninaE-PA(Rhodopsin1)_FBpp0083266-aln 320 fakanavynpivygi.shpkyraalkkkfpsl..vcakeeedekssaasat 367
                                           +   n++ np +y +      r+al +   s   v +k + ++ +++++at
                               F14F4.1 311 LGNLNSCLNPWIYILfNRSHVRKALCRSRRSFteVTKKRSFENFECSSTAT 361
                                           **********99976334556777765443330033333333333333333 PP

>> T02D1.6  CE30684	WBGene00011372	7 transmembrane receptor (rhodopsin family)	status:Partially_confirmed	UniProt:O45725
   #    score  bias  c-Evalue  i-Evalue hmmfrom  hmm to    alifrom  ali to    envfrom  env to     acc
 ---   ------ ----- --------- --------- ------- -------    ------- -------    ------- -------    ----
   1 !   34.4   7.3   1.3e-10   1.5e-08      40     191 ..      43     204 ..       6     285 .. 0.61
   2 ?   -1.4   1.8       9.8   1.1e+03     284     303 ..     294     313 ..     284     333 .. 0.71

  Alignments for each domain:
  == domain 1    score: 34.4 bits;  conditional E-value: 1.3e-10
  ninaE-PA(Rhodopsin1)_FBpp0083266-aln  40 ayw..yqfppldplwhkilglv.iivlG.lislvGnGvviyifatt.....kslrt.psn..llvvnlafsdf 100
                                           + w  + +pp++ l  k+l +v ++vl  +++++Gn  +i i+        k ++    n  l +  l + df
                               T02D1.6  43 PVWvrNVYPPIQELQPKVLIVVvVFVLCfIVGVCGNSSIITIIRGVvedrrKRMKRhGDNaiLYIGALCVCDF 115
                                           56633569*******99887651566662569********9986431122244443133332556689***** PP

  ninaE-PA(Rhodopsin1)_FBpp0083266-aln 101 llmltmspamvincyyetwvlGplacelyallGslfGcasiwtmtlialdrynvivkGlaakpltikgallri 173
                                           ++ l   p+ ++      w++G+ +c+++ ++Gs+  +as + +t++++dry  +      +  +    +  i
                               T02D1.6 116 VMSLSL-PPAILDSVIGFWIFGTTMCKVHHVFGSVGRIASTFLITAMSFDRYVAVCYPHHHRLRSRTFVISTI 187
                                           987665.5666788899***********************************887765554444444444444 PP

  ninaE-PA(Rhodopsin1)_FBpp0083266-aln 174 lgiwlfsliwtlaplfGw 191
                                           +++  ++ +  l p++ +
                               T02D1.6 188 ACLSSIAFV-LLLPMLTY 204
                                           444333322.34454444 PP

  == domain 2    score: -1.4 bits;  conditional E-value: 9.8
  ninaE-PA(Rhodopsin1)_FBpp0083266-aln 284 tislwflawtpylvinfvGi 303
                                             +++f+ wtpy    +  i
                               T02D1.6 294 IAAVYFVCWTPYWFSVLYAI 313
                                           4578999****976544444 PP

>> T23C6.5  CE35783	WBGene00020727	G-protein coupled receptor	status:Partially_confirmed	UniProt:O02043	protein_id:CCD61
   #    score  bias  c-Evalue  i-Evalue hmmfrom  hmm to    alifrom  ali to    envfrom  env to     acc
 ---   ------ ----- --------- --------- ------- -------    ------- -------    ------- -------    ----
   1 !   33.1   6.0   3.2e-10   3.6e-08      48     360 ..       8     340 ..       3     353 .. 0.71

  Alignments for each domain:
  == domain 1    score: 33.1 bits;  conditional E-value: 3.2e-10
  ninaE-PA(Rhodopsin1)_FBpp0083266-aln  48 ldplwhkilglviivlGlislvGnGvviyifattkslrtpsnllvvnlafsdfllmltmspamvinc.y..ye 117
                                            +p+ h +l +  +++ l +++Gn +++ +f + k +r+  n+++ nl+++d+++ ++   +  +n  +  + 
                               T23C6.5   8 NHPVVHFLLCVSYLFVFLATIIGNLIILLVFFSQKRVRSVPNFFLANLTVADLFVGIFCVLQNAVNFvFqgHG 80 
                                           468999999999999999**********************************888666555555554042235 PP

  ninaE-PA(Rhodopsin1)_FBpp0083266-aln 118 twvlGplacelyallGslfGcasiwtmtlialdrynvivkGlaakp.ltikgallrilgiwlfsliwtlaplf 189
                                            w +G ++c  y  +   +   s   ++l++++r   +++ l  +  +++k  +   +++wl s++   +p +
                               T23C6.5  81 RWPFGKVLCYSYIYVLHFIPNVSAGILVLVSVERLIAVLRPLRVRRaFSQKVLITSSAVVWLTSAVMN-TPYV 152
                                           7**************************************99987651555555566778888887754.6777 PP

  ninaE-PA(Rhodopsin1)_FBpp0083266-aln 190 Gwnry..vpegn..ltacGtdylek.dwvsrsyilvysvfvyy.lpllliiysyyfivkavaahekamreqak 256
                                             +++  + +gn   t c   ++e   ++    +    + v+y +pl++++  y  i   v+      +  a 
                               T23C6.5 153 VASQFleISDGNetYTICTRRHVEIyGFNLLKLVATINFIVWYaVPLVILLCIYATIGLVVSKAATITKHSAN 225
                                           7777733578883346798888875145555555555666655378888888888888888888888899998 PP

  ninaE-PA(Rhodopsin1)_FBpp0083266-aln 257 kmn.vaslrsseaan.tsaea..klakval.vtislwflawtpylvinfvGifela...kisplatiwgs... 318
                                           k+   +s rs+ ++   s e   k+ ++a+ + +++ f++   y+   ++   + +    ++ l+++      
                               T23C6.5 226 KLLpRSSWRSEASTGgVSVEKrrKVGRLAVgIVVAFAFFSLPRYVYFMWTVWRDPMaprCLNCLQSVLQPisf 298
                                           8761566777666541444432255666653445666777777766666554444311145555555432111 PP

  ninaE-PA(Rhodopsin1)_FBpp0083266-aln 319 vfakanavynpivygishpkyraalkkkfpslvcakeeedek 360
                                           ++   na  +p +y+    ++r+++k+ f   ++++++ +++
                               T23C6.5 299 LLLFFNAAVDPFLYAFLSTRFRQSIKETFHLGKVRESNIEQS 340
                                           445679999999999999999999999998877777665444 PP

>> C06G4.5  CE38997	WBGene00015559	locus:npr-17	G-protein coupled receptor	status:Confirmed	UniProt:P34311	protein_id:CC
   #    score  bias  c-Evalue  i-Evalue hmmfrom  hmm to    alifrom  ali to    envfrom  env to     acc
 ---   ------ ----- --------- --------- ------- -------    ------- -------    ------- -------    ----
   1 !   27.3  14.2   1.9e-08   2.2e-06      27     252 ..      27     267 ..       2     377 .. 0.74

  Alignments for each domain:
  == domain 1    score: 27.3 bits;  conditional E-value: 1.9e-08
  ninaE-PA(Rhodopsin1)_FBpp0083266-aln  27 vdkvppellhl.idaywyqfppldplwhkilglviivlGlislvGnGvvi.yifattkslr.tpsnll..vvn 94 
                                           v +++ ++ +  i       p  + l   i+++  ++l l++ +Gn  v+  i+ + +s r t  n l  v+ 
                               C06G4.5  27 VTQIMYDMKKYnIVNDVLPPPNHEDLHVVIMAVSYLLLFLLGTCGNVAVLtTIYHVIRSSRaTLDNTLiyVIV 99 
                                           344444443321333333445678899999****************887635787777776255665522788 PP

  ninaE-PA(Rhodopsin1)_FBpp0083266-aln  95 lafsdfllmltmspamvincyyetwvlGplacelyallGslfGcasiwtmtlialdrynvivkGlaakpltik 167
                                           l+  df +  +  p  vi      w++G + c+l+a++     + s   +t++++dry  +      +  + +
                               C06G4.5 100 LSCVDFGVC-LSLPITVIDQILGFWMFGKIPCKLHAVFENFGKILSALILTAMSFDRYAGVCHPQRKRLRSRN 171
                                           888899875.5679*************************99999***************99876655555555 PP

  ninaE-PA(Rhodopsin1)_FBpp0083266-aln 168 gal..lrilgiwlf....sliwtla..plfGwnryvpegnltacGtdylekdwvsrsy..ilvys.vfvyylp 229
                                            a+  l +l++++f     l+w+ +   ++ +++    g lt   ++  + d  s+ +    +y  +++y +p
                               C06G4.5 172 FAItiLLVLAVYAFitlcPLLWSFTarEIILYAKETAPGMLTRMKIEKCTVDIDSQMFtaFTIYQfILCYCTP 244
                                           44311344444444111145665541146667777777888888888888877776552234554278999** PP

  ninaE-PA(Rhodopsin1)_FBpp0083266-aln 230 llliiysyyfivkavaahekamr 252
                                           l+li + y+ +++ +  h ++++
                               C06G4.5 245 LVLIAFFYTKLLSKLREHTRTFK 267
                                           ********999999988888766 PP

>> K10B4.4  CE38395	WBGene00019616	locus:nmur-2	seven trans-membrane receptor	status:Confirmed	UniProt:O17239	protein_id
   #    score  bias  c-Evalue  i-Evalue hmmfrom  hmm to    alifrom  ali to    envfrom  env to     acc
 ---   ------ ----- --------- --------- ------- -------    ------- -------    ------- -------    ----
   1 !   31.5  14.2     1e-09   1.2e-07      61     346 ..      39     349 ..      28     383 .. 0.71

  Alignments for each domain:
  == domain 1    score: 31.5 bits;  conditional E-value: 1e-09
  ninaE-PA(Rhodopsin1)_FBpp0083266-aln  61 ivlGlislvGnGvviyifattkslrtpsnllvvnlafsdfllmltmspamvinc..yyetwvlGplacelyal 131
                                           + + l++l Gn +   ++a+ ks++ p+n  +  la+sd++ +++  p+  ++   y   + +   +c+  a 
                               K10B4.4  39 GTIFLLGLFGNICTCIVIAANKSMHNPTNYYLFSLAVSDIIALILGLPMEFYQSldYSYPYRFSEGICKARAF 111
                                           34556788999999999***************************999998876534778899*********** PP

  ninaE-PA(Rhodopsin1)_FBpp0083266-aln 132 lGslfGcasiwtmtlialdrynvivkGlaakpl.tikgallrilgiwlfsliwtl..........aplfGwnr 193
                                           l      asi  ++  +++r+  i   l +k + t  +a + i+  w +s + +l           pl   ++
                               K10B4.4 112 LIEFTSYASIMIICCFSFERWLAICHPLRSKIFsTLWRANVLIILAWTISFVCALpiafivqinkLPLPEDAK 184
                                           *****************************99873567888888888988876654221111222235556678 PP

  ninaE-PA(Rhodopsin1)_FBpp0083266-aln 194 yvpegnlta.cGtdylekdwv........srsyilvysvfvyy.lpllliiysyyfivkavaahekamreqak 256
                                           y p +n  +  G+  l+ ++         ++  i+++++ v++ +p + i+  y +i   + + e  ++    
                               K10B4.4 185 YQPWTNKVStDGIFVLHTEFCamnqsrpdQQKMIIIFAFTVFFvIPAIAIVIMYAHIAVQLESSEIDLK--GD 255
                                           999988654158888888875222212223568********9945************888888887776..56 PP

  ninaE-PA(Rhodopsin1)_FBpp0083266-aln 257 kmnvaslrsseaantsaeaklakvalvtislwflawtpylvinfvGif....elakisp......latiwgsv 319
                                           km v+  r     n+s    + k+ l  +  +f+ w p+ +  ++ ++    e+++isp      +   + s 
                               K10B4.4 256 KM-VKKRR-----NKSNR-TVLKMLLSVVITFFICWLPFHIQRLLSVYttwsETTTISPpvqflsMIVFYISG 321
                                           77.44333.....33333.345777777778999****98777666652222678899844442222234454 PP

  ninaE-PA(Rhodopsin1)_FBpp0083266-aln 320 fa.kanavynpivygishpkyraalkkk 346
                                           f   +n+  npi+y i   kyr a+ + 
                               K10B4.4 322 FCyYSNSAANPILYNILSQKYRSAFCRT 349
                                           542578889*************997654 PP

>> C48C5.1  CE45664	WBGene00016747	locus:nmur-1	family 1 of G-protein coupled receptors	status:Confirmed	UniProt:Q18701	
   #    score  bias  c-Evalue  i-Evalue hmmfrom  hmm to    alifrom  ali to    envfrom  env to     acc
 ---   ------ ----- --------- --------- ------- -------    ------- -------    ------- -------    ----
   1 !   21.8  16.5   8.7e-07   9.9e-05      54     246 ..      53     262 ..      36     375 .. 0.66

  Alignments for each domain:
  == domain 1    score: 21.8 bits;  conditional E-value: 8.7e-07
  ninaE-PA(Rhodopsin1)_FBpp0083266-aln  54 kilglviivlGlislvGnGvviyifattkslrtpsnllvvnlafsdfllmltmspamvincyye.twvlGpla 125
                                           k+ +   i++ l++++Gn     ++ +   ++t + + ++nla+sd++ +++  p  v+  +++  w +   +
                               C48C5.1  53 KVTA-LYIFIFLVGVIGNTTTCLVMKKHPMMKTHASMYLMNLAVSDLVTLCVGLPFEVMMNWNQyPWPFPDYI 124
                                           4444.445567999*****************************************88877776537******* PP

  ninaE-PA(Rhodopsin1)_FBpp0083266-aln 126 celyallGslfGcasiwtmtlialdrynvivkGla.akpltikgallrilg.iwlfsliwtlaplf....... 189
                                           c+l al+       si t+ + a++ry  +   l   k    k+ +  i+g  w+fs++   +p+        
                               C48C5.1 125 CNLKALIAETTSSVSILTILIFAIERYVAVCHPLFlMKVQPFKRNIGTIIGfTWIFSILC-AMPFAihhrady 196
                                           ***************************999998651344445677777776257777654.444431111111 PP

  ninaE-PA(Rhodopsin1)_FBpp0083266-aln 190 ......GwnryvpegnltacGtdyl.ekdwvsrsyilv.ysvfvyy.lpllliiysyyfivkavaa 246
                                                 G +  +p      c +  + e + +s   il+ +s  +++ lpl++i+  y  i   v++
                               C48C5.1 197 imkswpGTDNRIPVKSSKMCMIAVMfEPKLASTFKILFhFSAIAFFaLPLFTIVILYARIACKVSS 262
                                           111111333445555555666654413344444444432343444426777777777777666665 PP

>> C43C3.2  CE01524	WBGene00008065	locus:npr-18	G protein coupled receptor	status:Partially_confirmed	UniProt:Q09502	pro
   #    score  bias  c-Evalue  i-Evalue hmmfrom  hmm to    alifrom  ali to    envfrom  env to     acc
 ---   ------ ----- --------- --------- ------- -------    ------- -------    ------- -------    ----
   1 !   19.8   3.6   3.7e-06   0.00042      61     189 ..      59     190 ..      38     197 .. 0.81
   2 !   11.2   2.0    0.0015      0.16     220     305 ..     264     347 ..     248     372 .. 0.69

  Alignments for each domain:
  == domain 1    score: 19.8 bits;  conditional E-value: 3.7e-06
  ninaE-PA(Rhodopsin1)_FBpp0083266-aln  61 ivlGlislvGnGvviyifattksl..rtpsn..l.lvvnlafsdfllmltmspamvincyyetwvlGplacel 128
                                            +l + + +Gn  ++ +    k    r+  n  l  +  l++ dfl ml   p+ +i      w++ ++ac+l
                               C43C3.2  59 ALLFMFGTCGNAAILAVVHHVKGQdpRSRHNttLtYICILSIVDFLSMLP-IPMTIIDQILGFWMFDTFACKL 130
                                           467788999999999888877653224433421324667999***99875.69999***************** PP

  ninaE-PA(Rhodopsin1)_FBpp0083266-aln 129 yallGslfGcasiwtmtlialdrynvivkGlaakpltikgallrilgiwlfsliwtlaplf 189
                                           + ll  +  + s + +++ ++dry  +   l  + + +++++   lgi +f +   l+p++
                               C43C3.2 131 FRLLEHIGKIFSTFILVAFSIDRYCAVCHPLQVR-VRNQRTVFVFLGIMFFVTCVMLSPIL 190
                                           *******************************987.56788888999999999999999987 PP

  == domain 2    score: 11.2 bits;  conditional E-value: 0.0015
  ninaE-PA(Rhodopsin1)_FBpp0083266-aln 220 vys.vfvyylpllliiysyyfivkavaahekamreqakkmnvaslrsseaan..tsaeaklakvalvtislwf 289
                                           +ys v++y +pll +iy yy ++  +      +     k  +   rs+ +++  t     +a  +l   s+ f
                               C43C3.2 264 LYSfVLAYLMPLLFMIYFYYEMLIRLFKQANVI-----KQTLVGRRSGGEEKklTIPVGHIAIYTLAICSFHF 331
                                           4662468999*********98876655443333.....3344555665544301333455666666667899* PP

  ninaE-PA(Rhodopsin1)_FBpp0083266-aln 290 lawtpylvinfvGife 305
                                           + wtpy +  +  ++e
                               C43C3.2 332 ICWTPYWISILYSLYE 347
                                           ******9877666665 PP

>> Y105C5A.23  CE24056	WBGene00013642	locus:gnrr-8	status:Partially_confirmed	UniProt:Q9U320	protein_id:CAB60305.1
   #    score  bias  c-Evalue  i-Evalue hmmfrom  hmm to    alifrom  ali to    envfrom  env to     acc
 ---   ------ ----- --------- --------- ------- -------    ------- -------    ------- -------    ----
   1 !   18.8   8.8   7.5e-06   0.00085      49     244 ..      30     241 ..      19     251 .. 0.76
   2 ?    6.6   0.1     0.036       4.1     276     338 ..     341     405 ..     318     409 .. 0.75

  Alignments for each domain:
  == domain 1    score: 18.8 bits;  conditional E-value: 7.5e-06
  ninaE-PA(Rhodopsin1)_FBpp0083266-aln  49 dplwhkilglviivlGlislvGnGvviyifattkslrtpsnllvvnlafsdfllmltmspamvincyyetwvl 121
                                           +p+  +++ +  +vl +i  +   +  y   + +   t  +ll   l +sd+l++++  p+    +    w  
                            Y105C5A.23  30 EPILSDYVEMFTLVLNFIVGAPLNLAAYTQLSERPTSTRLDLLKRSLNYSDLLVLFIYVPSRACWLLTYDWRG 102
                                           566666666667777777666666777777888888889999999****************999999999*** PP

  ninaE-PA(Rhodopsin1)_FBpp0083266-aln 122 GplacelyallGslfGcasiwtmtlialdrynvivkGlaakp.ltikgallrilgiwlfsliwtlaplfGwnr 193
                                           G  +c++  ++ +    +s   ++ ia+dr   ++      p  + k++ + +++ w+++l+ +   lf w+ 
                            Y105C5A.23 103 GDALCKIVKMFHTFAFQSSSNVIVCIAVDRLLSVLSPSHHSPnKALKRTKMMLIVAWIVALVISCPQLFIWKA 175
                                           ************9999999999********97776666555514556666677888***************** PP

  ninaE-PA(Rhodopsin1)_FBpp0083266-aln 194 yv..pegnltac.......Gtdylekdwvsrs......yilvysvfvyylpllliiysyyfivkav 244
                                           y+  pe n + c        ++ ++k  v         y +++  +v+++p ++i+ sy  +++ v
                            Y105C5A.23 176 YLalPEYNWSQClqiweiaRMEKFNKPQVVPEfdaefwYSILHISLVFWIPCIIIMLSYIIVISWV 241
                                           *555********43321111223333222111111222566666689************9999866 PP

  == domain 2    score: 6.6 bits;  conditional E-value: 0.036
  ninaE-PA(Rhodopsin1)_FBpp0083266-aln 276 klakvalvtislwflawtpylvinfvGifelakisp.lati.wgsvfakanavynpivygishpk 338
                                           +  +v+l+ +  +++ w py +i ++  +++   s  l  + ++  +   n+v np +yg   p+
                            Y105C5A.23 341 RALRVSLLLVVAYIICWLPYNLISLIQFLDRDFFSSyLKHVhFCQQLIIFNSVVNPWLYGFFGPR 405
                                           334799999999******************99987624444378899999*********987775 PP

>> H22D07.1  CE33129	WBGene00019224	locus:gnrr-5	status:Confirmed	UniProt:O44536	protein_id:CCD72412.1
   #    score  bias  c-Evalue  i-Evalue hmmfrom  hmm to    alifrom  ali to    envfrom  env to     acc
 ---   ------ ----- --------- --------- ------- -------    ------- -------    ------- -------    ----
   1 !   10.5   2.0    0.0025      0.28      59     151 ..      41     133 ..      31     184 .. 0.86
   2 !   11.2   0.1    0.0014      0.16     214     259 ..     228     273 ..     220     292 .. 0.83
   3 !    8.5   0.3      0.01       1.1     280     334 ..     361     417 ..     346     423 .] 0.74

  Alignments for each domain:
  == domain 1    score: 10.5 bits;  conditional E-value: 0.0025
  ninaE-PA(Rhodopsin1)_FBpp0083266-aln  59 viivlGlislvGnGvviyifattkslrtpsnllvvnlafsdfllmltmspamvincyyetwvlGplacelyal 131
                                           v+++ G + l+     +  f+ t++ ++   ll + l ++d++ +++  p+ +i +    w  G ++c   a 
                              H22D07.1  41 VFFIGGPLNLMALSRSLRAFSRTHKAKSQILLLRITLNLADLMTLFLYVPKQIIWLITYQWYGGEFLCRACAF 113
                                           4455566777777777888999999999999999*************************************99 PP

  ninaE-PA(Rhodopsin1)_FBpp0083266-aln 132 lGslfGcasiwtmtlialdr 151
                                           + +       + ++ ia+dr
                              H22D07.1 114 FSTFSFYLNSFVIACIAIDR 133
                                           98877777778899999999 PP

  == domain 2    score: 11.2 bits;  conditional E-value: 0.0014
  ninaE-PA(Rhodopsin1)_FBpp0083266-aln 214 srsyilvysvfvyylpllliiysyyfivkavaahekamreqakkmn 259
                                           ++ y + + +fv+++p ++ii sy  ++  +  h k+ +  +  +n
                              H22D07.1 228 EKMYAINHFLFVFWIPCIVIIGSYIVVLLILQGHLKQDKASTSCFN 273
                                           578999999*******************999999998777665555 PP

  == domain 3    score: 8.5 bits;  conditional E-value: 0.01
  ninaE-PA(Rhodopsin1)_FBpp0083266-aln 280 valvtislwflawtpylvinfvGifelakisplatiwgsvfak..anavynpivygi 334
                                            a + i  ++  w+py +  ++ +f +  ++ l    + + a    n+v npi+yg+
                              H22D07.1 361 QAALIIVAYLCIWSPYNLFTVLNLFGMPIMEELRHFLSFLNAAicVNTVVNPIIYGV 417
                                           455667788999****98888888888888888777666655422799********8 PP

>> C15H11.2a  CE08179	WBGene00007614	locus:gnrr-2	G-protein coupled receptor	status:Partially_confirmed	UniProt:Q9XVS5	p
   #    score  bias  c-Evalue  i-Evalue hmmfrom  hmm to    alifrom  ali to    envfrom  env to     acc
 ---   ------ ----- --------- --------- ------- -------    ------- -------    ------- -------    ----
   1 !   23.3  10.0     3e-07   3.4e-05      60     246 ..      35     235 ..      30     277 .. 0.76
   2 ?    3.9   0.2      0.25        28     258     333 ..     274     350 ..     260     365 .. 0.72

  Alignments for each domain:
  == domain 1    score: 23.3 bits;  conditional E-value: 3e-07
  ninaE-PA(Rhodopsin1)_FBpp0083266-aln  60 iivlGlislvG...n.GvviyifattkslrtpsnllvvnlafsdfllmltmspamvincyyetwvlGplacel 128
                                           +++ G+ +l+G   n   +iy++   +  ++   ll +nl +sd+l++ +  p ++  +    w  G+ +c++
                             C15H11.2a  35 MLLYGIFALIGlpvNiSTLIYMLKRYRHAKSFLLLLHINLNISDILVLGLYVPGLIGWLVTLEWRGGAYLCKF 107
                                           5555666666611122456777777777788888889*******************9999999********** PP

  ninaE-PA(Rhodopsin1)_FBpp0083266-aln 129 yallGslfGcasiwtmtlialdrynvivkGlaakpltikgallrilgiwlfsliwtlaplfGwnryvpegnlt 201
                                              + + + + s   m+ ial r   +   l  + + + +    ++  w+++++  l  ++ wn  v  +n+t
                             C15H11.2a 108 MRFVDAFVFAISSNIMVCIALYRLSALRYPLWVNAVGHSRVPRMLILAWALAVVTMLPQMLVWNE-VQFSNIT 179
                                           ****99888888899*********************999998889999****99999999***96.899**** PP

  ninaE-PA(Rhodopsin1)_FBpp0083266-aln 202 acGtdy...le.kdwvsrs.......yilvysvfvyylpllliiysyyfivkavaa 246
                                            c t +   ++ ++  s s       y +  +  ++y+pl++++ +y +i+k +  
                             C15H11.2a 180 QCVTVWteiINkREKLSESelrnmklYSIQNATIIFYIPLMILVACYVLILKDIYK 235
                                           **98652213322333333222111166777779*****************98765 PP

  == domain 2    score: 3.9 bits;  conditional E-value: 0.25
  ninaE-PA(Rhodopsin1)_FBpp0083266-aln 258 mnvaslrsseaantsaeaklakvalvtislwflawtpylvinfvGifelaki.spl..atiwgsvfakanavy 327
                                           +   ++r +e+  + a+++  +++l+ i  + ++w py ++ +  +++  +  + l  + i  s+    n+v 
                             C15H11.2a 274 LTTRTVRGQEKF-RRAKVRSLRITLLLILTYAVTWLPYNLLSWWMVLHWDSYrENLdsNYILNSLV-VLNSVI 344
                                           555566666655.56778888999****9*********9999988887655413441144666665.568899 PP

  ninaE-PA(Rhodopsin1)_FBpp0083266-aln 328 npivyg 333
                                           np +yg
                             C15H11.2a 345 NPFIYG 350
                                           999998 PP

>> ZC374.1  CE40886	WBGene00013871	locus:gnrr-3	hormone receptor	status:Partially_confirmed	UniProt:Q23265	protein_id:CA
   #    score  bias  c-Evalue  i-Evalue hmmfrom  hmm to    alifrom  ali to    envfrom  env to     acc
 ---   ------ ----- --------- --------- ------- -------    ------- -------    ------- -------    ----
   1 !   22.1   9.3   7.1e-07   8.1e-05      94     334 ..      61     300 ..       9     319 .. 0.70

  Alignments for each domain:
  == domain 1    score: 22.1 bits;  conditional E-value: 7.1e-07
  ninaE-PA(Rhodopsin1)_FBpp0083266-aln  94 nlafsdfllmltmspamvincyyetwvlGplacelyallGslfGcasiwt..mtlialdrynvivkGlaakpl 164
                                           +l ++ ++++++ +    + +y+  w+ G ++c +++ l +l     +w+  +++ia+d    i   l++   
                               ZC374.1  61 QLLIAHIMVLFMYGIWRSYWIYNIVWTQGDIMCRVFSFLCALPF--HLWSnmVAAIAIDMLCCITSPLSSYRT 131
                                           455666667777777788999*****************999854..456421568****************** PP

  ninaE-PA(Rhodopsin1)_FBpp0083266-aln 165 tikgallrilgiwlfsliwtlapl..fGwnryvpegnltac..Gtdylekdwvsrsyilvysvfvyylpllli 233
                                             ++    i   w f+++   +p+  +  +  + + ++  c   td ++ d    ++ l++ +  +y+pll++
                               ZC374.1 132 GANRVNWLITLAWGFAVVC-ASPMsiLRGTIQINDEDMYQCypRTDVFNDDVL-IAFNLFHVITSFYIPLLIV 202
                                           ***99999999***99875.45551145566789999**99555999998866.5788999999********* PP

  ninaE-PA(Rhodopsin1)_FBpp0083266-aln 234 iysyyfivkavaahekamreqakkmnvaslrsseaantsaeaklakvalvtislwflawtpylvinfvGifel 306
                                           i +y  i   v+   k+m e+   ++      ++++nt a +  a va   i+ ++++w py v+ ++ i+ +
                               ZC374.1 203 IICYLAIG--VS-IRKQMAERRL-LQDGGQSGQKTNNTKARFLRASVA--IICTFLFTWLPYQVLALLRIVCV 269
                                           ***98774..43.4688888633.333333333445556666666666..5778889*******999888754 PP

  ninaE-PA(Rhodopsin1)_FBpp0083266-aln 307 ak.ispla..tiwgsvfakanavynpivygi 334
                                           ++  + ++    w   +  a+++ np +y  
                               ZC374.1 270 SEnCQEIVskLNWLQAIIIASTCINPFLYRF 300
                                           3213333211347777788889999999976 PP

>> T19F4.1a  CE29348	WBGene00020586	status:Confirmed	UniProt:Q95QA0	protein_id:CCD68154.1
   #    score  bias  c-Evalue  i-Evalue hmmfrom  hmm to    alifrom  ali to    envfrom  env to     acc
 ---   ------ ----- --------- --------- ------- -------    ------- -------    ------- -------    ----
   1 !   21.5  12.7   1.1e-06   0.00013      54     249 ..       5     210 ..       3     327 .. 0.82

  Alignments for each domain:
  == domain 1    score: 21.5 bits;  conditional E-value: 1.1e-06
  ninaE-PA(Rhodopsin1)_FBpp0083266-aln  54 kilglviivlGlislvGnGvviyifattkslrtpsnllvvnlafsdfllmltmspamvi...ncyyetwvlGp 123
                                           ++++ +i+v+ l+++ Gn +   +f+  +   +  n+l+  l+f df l+++  p +vi    ++ +   l +
                              T19F4.1a   5 QLMACAILVIVLVGIFGNSLSFILFSRPHMRSSSVNVLLCALSFFDFSLLTLSIPIFVIpnlDLWANDLSLST 77 
                                           5788999************9998888877777788**********************9843347889889999 PP

  ninaE-PA(Rhodopsin1)_FBpp0083266-aln 124 lacelyall...GslfGcasiwtmtlialdrynvivkGlaakpl.tikgallrilgiwlfsliwtlaplfGwn 192
                                            +  +  l+     ++ ++s++ m++i+l+r+  + + l  +   t +++   il+i + + ++  + +f + 
                              T19F4.1a  78 YMAYILKLIypiNLMMQTCSVYIMVMITLERWVAVCRPLQVRVWcTPRKSRNAILVIIVSAFLYNFVRFFEYR 150
                                           8887766541115678899*********************9975266788999*******************9 PP

  ninaE-PA(Rhodopsin1)_FBpp0083266-aln 193 ryvpegn.lt.acGtdylekdwvsr.syilvysvfvyylpllliiysyyfivkavaahek 249
                                             v e+  l      d  ++ w     y ++y v  + +p+ ++ ++  +++ a++   k
                              T19F4.1a 151 FVVTESGaLYeKWLRDPGKHRWYYVgYYTILYIVTHFLVPFSVMAFANGHVIVAMCKLSK 210
                                           999886413213334555556654414567777777778888888888777777765544 PP

>> C26F1.6  CE06880	WBGene00016149	status:Confirmed	UniProt:Q18228	protein_id:CCD65771.1
   #    score  bias  c-Evalue  i-Evalue hmmfrom  hmm to    alifrom  ali to    envfrom  env to     acc
 ---   ------ ----- --------- --------- ------- -------    ------- -------    ------- -------    ----
   1 !   21.9   9.5   8.1e-07   9.2e-05      53     189 ..       6     145 ..       1     160 [. 0.83

  Alignments for each domain:
  == domain 1    score: 21.9 bits;  conditional E-value: 8.1e-07
  ninaE-PA(Rhodopsin1)_FBpp0083266-aln  53 hkilglviivlGlislvGnGvviyifattkslrtpsnllvvnlafsdfllmltmspamvincyyetw...vlG 122
                                            ++l  v++++ + ++  n +  yi++     +   n+l+  l++sd+++ ++  p +  +  ++     +  
                               C26F1.6   6 SRVLVNVMVLMCFGGILTNFISFYIYTRKTFRKKSINVLLAALSMSDLCVCVLAIPVFASTQLQQVIpptITA 78 
                                           56788899999999************9988888888********************99877776653221556 PP

  ninaE-PA(Rhodopsin1)_FBpp0083266-aln 123 placelyallGslfGcasiwtmtlialdrynvivkG.laakpltikgallrilgiwlfsliwtlaplf 189
                                            ++  ly +   +f   s+w ++ i++dry  +    +  +  t ++al+ + ++ +fs+++ l+ ++
                               C26F1.6  79 MIMVYLYPV-TIMFQSVSVWLLVSITIDRYLAVCHPfMVNTYCTRNRALITVGVVVIFSVAYNLIRIW 145
                                           667777765.67999***************8887752778889*****************99987765 PP

>> F38B7.7  CE36300	WBGene00005977	locus:srx-86	7TM receptor, srx family	status:Predicted	UniProt:Q7JLI7	protein_id:CAF3
   #    score  bias  c-Evalue  i-Evalue hmmfrom  hmm to    alifrom  ali to    envfrom  env to     acc
 ---   ------ ----- --------- --------- ------- -------    ------- -------    ------- -------    ----
   1 !   21.8   0.8   8.7e-07   9.8e-05      56     106 ..      20      70 ..      13      85 .. 0.90
   2 ?    1.6   0.7       1.2   1.4e+02      83     138 ..     100     155 ..      91     166 .. 0.84

  Alignments for each domain:
  == domain 1    score: 21.8 bits;  conditional E-value: 8.7e-07
  ninaE-PA(Rhodopsin1)_FBpp0083266-aln  56 lglviivlGlislvGnGvviyifattkslrtpsnllvvnlafsdfllmltm 106
                                           +++ ++v+G+ ++v n  ++yif + ks rt  nl+ v  ++s++ +++t 
                               F38B7.7  20 VSFLLFVIGIFGIVCNSSIVYIFFNEKSERTSFNLICVYRSLSNIYILATT 70 
                                           67899***************************************9998764 PP

  == domain 2    score: 1.6 bits;  conditional E-value: 1.2
  ninaE-PA(Rhodopsin1)_FBpp0083266-aln  83 slrtpsnllvvnlafsdfllmltmspamvincyyetwvlGplacelyallGslfGc 138
                                           sl    +  ++ +a+  f+ m++ +    i+    t v   l+cel+ l+  ++G 
                               F38B7.7 100 SLYLGNEYQIILVAINRFVAMFLPTYYNKICGIKTTLVCKFLLCELFILSFLILGY 155
                                           5555666778999*********************************9887766665 PP

>> T02E9.1  CE13062	WBGene00011381	G-protein coupled receptor	status:Confirmed	UniProt:O18014	protein_id:CAB07651.1
   #    score  bias  c-Evalue  i-Evalue hmmfrom  hmm to    alifrom  ali to    envfrom  env to     acc
 ---   ------ ----- --------- --------- ------- -------    ------- -------    ------- -------    ----
   1 !   21.7   9.5   9.5e-07   0.00011      65     189 ..      32     161 ..      13     241 .. 0.59

  Alignments for each domain:
  == domain 1    score: 21.7 bits;  conditional E-value: 9.5e-07
  ninaE-PA(Rhodopsin1)_FBpp0083266-aln  65 lislvGnGvvi.yifattkslrtp....snllvvnlafsdfllmltms.pamvincyyetwvlGplacelyal 131
                                           + +  Gn  v+ y+f  t+sl++      n ++  +a+    l++t+s p  +  +  + wv+G l+c+++ +
                               T02E9.1  32 VFGTLGNTAVLsYVFFITRSLKSSvtalGNTFIYIVALCAVDLLVTVSiPFSLSYMILNNWVFGELVCKIHFM 104
                                           456789987765*********976222235555555555555555544155555667899************* PP

  ninaE-PA(Rhodopsin1)_FBpp0083266-aln 132 lGslfGcasiwtmtlialdrynvivkGlaakpltikgallrilgiwlfsliwtlaplf 189
                                           l     ++s + +t++a+dry  i      k +   +  + i +i +  +++ ++p++
                               T02E9.1 105 LELSNKMCSTFILTALAFDRYMAICHPEI-KRIHEMRHTIYITTILATLSLFLISPVV 161
                                           **999999**************9965432.2222223333333333333333333333 PP

>> T19F4.1b  CE29349	WBGene00020586	status:Confirmed	UniProt:Q22595	protein_id:CCD68155.1
   #    score  bias  c-Evalue  i-Evalue hmmfrom  hmm to    alifrom  ali to    envfrom  env to     acc
 ---   ------ ----- --------- --------- ------- -------    ------- -------    ------- -------    ----
   1 !   21.0  12.8   1.6e-06   0.00018      54     249 ..       5     210 ..       3     327 .. 0.82

  Alignments for each domain:
  == domain 1    score: 21.0 bits;  conditional E-value: 1.6e-06
  ninaE-PA(Rhodopsin1)_FBpp0083266-aln  54 kilglviivlGlislvGnGvviyifattkslrtpsnllvvnlafsdfllmltmspamvi...ncyyetwvlGp 123
                                           ++++ +i+v+ l+++ Gn +   +f+  +   +  n+l+  l+f df l+++  p +vi    ++ +   l +
                              T19F4.1b   5 QLMACAILVIVLVGIFGNSLSFILFSRPHMRSSSVNVLLCALSFFDFSLLTLSIPIFVIpnlDLWANDLSLST 77 
                                           5788999************9998888877777788**********************9843347889889999 PP

  ninaE-PA(Rhodopsin1)_FBpp0083266-aln 124 lacelyall...GslfGcasiwtmtlialdrynvivkGlaakpl.tikgallrilgiwlfsliwtlaplfGwn 192
                                            +  +  l+     ++ ++s++ m++i+l+r+  + + l  +   t +++   il+i + + ++  + +f + 
                              T19F4.1b  78 YMAYILKLIypiNLMMQTCSVYIMVMITLERWVAVCRPLQVRVWcTPRKSRNAILVIIVSAFLYNFVRFFEYR 150
                                           8887766541115678899*********************9975266788999*******************9 PP

  ninaE-PA(Rhodopsin1)_FBpp0083266-aln 193 ryvpegn.lt.acGtdylekdwvsr.syilvysvfvyylpllliiysyyfivkavaahek 249
                                             v e+  l      d  ++ w     y ++y v  + +p+ ++ ++  +++ a++   k
                              T19F4.1b 151 FVVTESGaLYeKWLRDPGKHRWYYVgYYTILYIVTHFLVPFSVMAFANGHVIVAMCKLSK 210
                                           999886413213334555556654414567777777778888888888777777765544 PP

>> D1022.6  CE36812	WBGene00005641	locus:sro-1	G-protein coupled receptor	status:Partially_confirmed	UniProt:Q18929	prot
   #    score  bias  c-Evalue  i-Evalue hmmfrom  hmm to    alifrom  ali to    envfrom  env to     acc
 ---   ------ ----- --------- --------- ------- -------    ------- -------    ------- -------    ----
   1 !   20.9   2.2   1.7e-06    0.0002      92     246 ..      93     258 ..      57     271 .. 0.74

  Alignments for each domain:
  == domain 1    score: 20.9 bits;  conditional E-value: 1.7e-06
  ninaE-PA(Rhodopsin1)_FBpp0083266-aln  92 vvnlafsdfllmltmspamvincyyetwvlGplacelyallGslfGcasiwtmtlialdrynvivkGlaakpl 164
                                           +v l + d l+ +      + n   e  ++    c +y+++   +    +   ++ia+dry v +    +k  
                               D1022.6  93 LVWLLIVDVLMSAQLV-VPIHNFLTEKGTFSEWGCVVYGAADMTLSLIEVLLACMIAFDRYIVTITPKWGKWR 164
                                           4556666655544443.345788899*********************************************99 PP

  ninaE-PA(Rhodopsin1)_FBpp0083266-aln 165 tikgallrilgiwlfsliwtlaplfGwnryvpegnltacGtdylekdwvsrs.........yilvy..svfvy 226
                                            + + +  i+   +   +w+ +p  G+ +y        c +d+ + +    s         yi +   + +v+
                               D1022.6 165 CNSNYFKLIFFGAIAVGLWSFVPTAGYGKYSTFHHKMFCSIDWRQGNIEPDSeksrlsahrYIAFLtaTCLVF 237
                                           99999999998899999***************99999*****9766554333111111222664431134455 PP

  ninaE-PA(Rhodopsin1)_FBpp0083266-aln 227 y.lpllliiysyyfivkavaa 246
                                           + +p+ +    yy i++ v +
                               D1022.6 238 FlIPVCIASSLYYSIIDHVDS 258
                                           513444444446667766655 PP

>> F13D2.3  CE33996	WBGene00008737	locus:gnrr-7	G-protein coupled receptor	status:Partially_confirmed	UniProt:Q19397	pro
   #    score  bias  c-Evalue  i-Evalue hmmfrom  hmm to    alifrom  ali to    envfrom  env to     acc
 ---   ------ ----- --------- --------- ------- -------    ------- -------    ------- -------    ----
   1 !   21.3   6.4   1.2e-06   0.00014      93     199 ..      71     177 ..      14     237 .. 0.79

  Alignments for each domain:
  == domain 1    score: 21.3 bits;  conditional E-value: 1.2e-06
  ninaE-PA(Rhodopsin1)_FBpp0083266-aln  93 vnlafsdfllmltmspamvincyyetwvlGplacelyallGslfGcasiwtmtlialdrynvivkGlaakplt 165
                                             l  sd ++m++ +    + + +  w +G+l c++y    s+   +    ++ ialdry  +          
                               F13D2.3  71 TSLFASDCMIMFIYAAVKALWLLQFEWKYGSLWCKMYRYWSSVAFFSNSNIVCGIALDRYLSVYSNHIIGVRQ 143
                                           457789*********99999999999*****************99999999*********7665544333344 PP

  ninaE-PA(Rhodopsin1)_FBpp0083266-aln 166 ikgallrilgiwlfsliwtlaplfGwnryvpegn 199
                                            +++   + ++w+++li +l  l+ w+ y p ++
                               F13D2.3 144 YQRTKRMLYAVWIIALIAALPQLIVWETYRPSSE 177
                                           4555556678*******************99753 PP

>> R12C12.3  CE02848	WBGene00020023	thyrotropin-releasing hormone receptor	status:Confirmed	UniProt:Q21957	protein_id:CC
   #    score  bias  c-Evalue  i-Evalue hmmfrom  hmm to    alifrom  ali to    envfrom  env to     acc
 ---   ------ ----- --------- --------- ------- -------    ------- -------    ------- -------    ----
   1 !   21.3  13.4   1.2e-06   0.00014      63     247 ..      17     212 ..       5     231 .. 0.78

  Alignments for each domain:
  == domain 1    score: 21.3 bits;  conditional E-value: 1.2e-06
  ninaE-PA(Rhodopsin1)_FBpp0083266-aln  63 lGlislvGnGvviyifattkslrtpsnllvvnlafsdfllmltmspamvin...cyyetwvlGplacelyall 132
                                           + +i+l Gn     ++ t+   ++    l++ l++ d+ll+++++p +v+    ++++ w   ++   ++a +
                              R12C12.3  17 VIFIGLLGNFASFLVYRTAPMRKSTVGTLLLILSLIDILLLILITPIFVLVflpLWQDQWQKYSFHMSFFAYS 89 
                                           45788999999999999999999999999999**************9886433389*****999999998876 PP

  ninaE-PA(Rhodopsin1)_FBpp0083266-aln 133 Gs.......lfGcasiwtmtlialdrynvivkGlaakpltikg.allrilgiwlfsliwtlaplfGwnryvpe 197
                                                    +   +s++ m+li+++r+  + + l ak l +++ ++   + i +fs+++    +f ++  + +
                              R12C12.3  90 TRyvyplcmMTKSCSLYLMVLITIERWIAVCRPLQAKVLCTNRnTMKAGIFIIIFSIVFNFPRFFDYK--IGD 160
                                           531111111456789**********************99766615666688999******99999885..677 PP

  ninaE-PA(Rhodopsin1)_FBpp0083266-aln 198 gnltacGt.dylekdwvsrsyilvys.vfvyylpllliiysyyfivkavaah 247
                                           g l+   + d  ++ w +  y ++ s +f y+lp+l++  + y++++a+   
                              R12C12.3 161 GYLSEMWMlDTEKHWWYFMFYFIILSvIFDYFLPFLIMTIANYHVIRALQES 212
                                           777766541555556677777666652799*****************98755 PP

>> T10E10.3  CE35766	WBGene00020420	G-protein receptor	status:Partially_confirmed	UniProt:Q22377	protein_id:CCD62754.1
   #    score  bias  c-Evalue  i-Evalue hmmfrom  hmm to    alifrom  ali to    envfrom  env to     acc
 ---   ------ ----- --------- --------- ------- -------    ------- -------    ------- -------    ----
   1 !   16.6   5.1   3.4e-05    0.0039      62     234 ..       4     196 ..       1     206 [. 0.79
   2 ?    6.3   0.2     0.045       5.1     318     364 ..     312     359 ..     254     372 .. 0.69

  Alignments for each domain:
  == domain 1    score: 16.6 bits;  conditional E-value: 3.4e-05
  ninaE-PA(Rhodopsin1)_FBpp0083266-aln  62 vlGlislvGnGvviyifattkslrtpsnllvvnlafsdfllmltmsp.......amvin.........cyyet 118
                                           +l ++++ Gn + ++++  ++s+r  +n ++   afsd+l +++m p       +mv++         c  e 
                              T10E10.3   4 FLAILGVFGNSITLFVLL-SRSMRNSTNEMLAAAAFSDILYIICMVPnqlsrwpSMVLSdcpdnperkCASEY 75 
                                           68999*********9986.689*****************9999997532222226887433333444489999 PP

  ninaE-PA(Rhodopsin1)_FBpp0083266-aln 119 wvlGplacelyallGslfGcasiwtmtlialdrynvivkGlaakplti..kgallrilgiwlfsliwtlaplf 189
                                            ++ ++  +  a l   f +as w ++ +++dr   i   ++a+  ti  ++ l+ i  i +f+ + +    f
                              T10E10.3  76 HMWFAVHKHHLAFLANWFSAASTWFIVTVSFDRLYAIKAPFSARLQTIcpRHNLVAIPLILFFTGASCFHMNF 148
                                           9999999999*********************************987764478999999999999988887776 PP

  ninaE-PA(Rhodopsin1)_FBpp0083266-aln 190 G.wnryvpegnltacGtdylekdwvsrsyilvysvfvyy..lplllii 234
                                              + +   gn+t   ++ +e +  +   ++   +f+++  +p++l+i
                              T10E10.3 149 KlLDDHAGSGNFTNSTMENIEDNRITLIQVMTVFMFIFHilIPMILLI 196
                                           52688999**********999887766555555455544115666655 PP

  == domain 2    score: 6.3 bits;  conditional E-value: 0.045
  ninaE-PA(Rhodopsin1)_FBpp0083266-aln 318 svfakanavynpivygishpkyraalkkkfpslvcakee.edekssaa 364
                                           +    ++ v n i++ +s   +r+ +kkk+ +l+c+ ++  + k+sa 
                              T10E10.3 312 TTVVTCSKVANFILFCMSSKHFRKEMKKKLCFLSCKYKDgISGKDSAN 359
                                           3445567899*************************9887433444443 PP

>> ZK721.4  CE46343	WBGene00022811	Adenosine A3 receptor	status:Partially_confirmed	UniProt:Q9GYF4	protein_id:CCD73105.1
   #    score  bias  c-Evalue  i-Evalue hmmfrom  hmm to    alifrom  ali to    envfrom  env to     acc
 ---   ------ ----- --------- --------- ------- -------    ------- -------    ------- -------    ----
   1 !   19.8   3.8   3.5e-06    0.0004      60     165 ..      21     127 ..      11     239 .. 0.81

  Alignments for each domain:
  == domain 1    score: 19.8 bits;  conditional E-value: 3.5e-06
  ninaE-PA(Rhodopsin1)_FBpp0083266-aln  60 iivlGlislvGnGvviyifattkslrtpsnllvvnlafsdfllmltmspamvincyyetwvlGplacelyall 132
                                           +  lG+ ++ Gn  +i ++ + k l+  s +l++nla++d +  ++ +  +   +  +   +G +a  l+ ++
                               ZK721.4  21 LESLGICAILGNLALIIVLLNNKYLHRASFILMLNLAIADVIHGFVTTCHFYPPILLKQMHIGEMAVRLFNIA 93 
                                           5679***************************************9999999999999999************** PP

  ninaE-PA(Rhodopsin1)_FBpp0083266-aln 133 GslfGcasiwtmtlialdryn.vivkGlaakplt 165
                                                + ++  m++i+ldr   +i+ G     +t
                               ZK721.4  94 DWTAWAITLTHMSAICLDRLIaIILYGRYNVLVT 127
                                           9999999999999999999751444554444444 PP

>> H12C20.5  CE18810	WBGene00005981	locus:srx-90	status:Partially_confirmed	UniProt:Q9XXM6	protein_id:CAA18353.1
   #    score  bias  c-Evalue  i-Evalue hmmfrom  hmm to    alifrom  ali to    envfrom  env to     acc
 ---   ------ ----- --------- --------- ------- -------    ------- -------    ------- -------    ----
   1 !   18.6   1.8   8.4e-06   0.00095      55     104 ..      14      63 ..       4      78 .. 0.89

  Alignments for each domain:
  == domain 1    score: 18.6 bits;  conditional E-value: 8.4e-06
  ninaE-PA(Rhodopsin1)_FBpp0083266-aln  55 ilglviivlGlislvGnGvviyifattkslrtpsnllvvnlafsdfllml 104
                                           ++++ ++ +G+ ++  n v+iyif + ks +t  n++    a+s+ ++++
                              H12C20.5  14 VVAVLMGTIGMFGVFCNSVIIYIFLKEKSEKTAFNVICFFRAISNVIILT 63 
                                           5688999*************************************999875 PP

>> C24B5.1  CE36981	WBGene00016044	status:Confirmed	UniProt:Q18130	protein_id:CCD61425.1
   #    score  bias  c-Evalue  i-Evalue hmmfrom  hmm to    alifrom  ali to    envfrom  env to     acc
 ---   ------ ----- --------- --------- ------- -------    ------- -------    ------- -------    ----
   1 !   18.9   7.2   6.6e-06   0.00075      15     250 ..      30     275 ..      20     303 .. 0.73

  Alignments for each domain:
  == domain 1    score: 18.9 bits;  conditional E-value: 6.6e-06
  ninaE-PA(Rhodopsin1)_FBpp0083266-aln  15 qvaelgssnetvvdkvppellhli..daywyqfppldp.....lwhkilglviivlGlislvGnGvviyifat 80 
                                             a+  + n t v+++ +  +h +  d+ +   p++++     l +++  +++ +  +++l+Gn +v  ++ +
                               C24B5.1  30 LEAAKDAVNATSVKQILEAQTHYLfnDTIFGPSPAMEStpgrsLIQNLYYFYMPFCVFVGLTGNTMVWILIRS 102
                                           455566678888888888777754336677778899853333388899999***************9888888 PP

  ninaE-PA(Rhodopsin1)_FBpp0083266-aln  81 tksl.rtpsnllvvnla.fsdfll...mltmspamvincyyetwvlGpl.....acelyallGslfGcasiwt 143
                                            + l + p+n+ ++ la +s ++l   +++    + +  +y+ +    l      c + + l  ++  as+w 
                               C24B5.1 103 NRMLnKLPTNVYLLCLAaMSSIFLlslLVFWIEEVAYIYFYDIFQDSLLrnsyySCIFNTFLAHVCDFASVWL 175
                                           8877478***9999886356654411133444555555666665544440001145455567889999***** PP

  ninaE-PA(Rhodopsin1)_FBpp0083266-aln 144 mtlialdrynvivkGlaakpltikgallrilgiwlfsliwtlaplfGwnryvpegnltacGtdylekdw..vs 214
                                           ++l+ l+r  ++ +   ++ lt ++a  +++++  f++++      Gw  +v + +    G   ++ ++  + 
                               C24B5.1 176 IVLVGLERLLLLYR--KTRGLTCEKARAQVFILLGFAMVF-----NGWILFVADMD--EEGQCDIKIEFvgMY 239
                                           ********998887..5789***********999999875.....6***9997654..444444444441157 PP

  ninaE-PA(Rhodopsin1)_FBpp0083266-aln 215 rsyilvysvfvyylpllliiysyyfivkavaaheka 250
                                           ++  +v ++ +  +p +lii +  ++v+ + +h k 
                               C24B5.1 240 QTMTIVETIICMLVPSVLIITCNCLVVSKLNSHIKK 275
                                           88999**************************99774 PP

>> F38B7.8  CE36301	WBGene00005978	locus:srx-87	7TM receptor, srx family	status:Predicted	UniProt:Q7JLI6	protein_id:CAF3
   #    score  bias  c-Evalue  i-Evalue hmmfrom  hmm to    alifrom  ali to    envfrom  env to     acc
 ---   ------ ----- --------- --------- ------- -------    ------- -------    ------- -------    ----
   1 !   18.9   1.5   6.7e-06   0.00076      56     106 ..      17      67 ..      10      83 .. 0.89
   2 ?   -0.7   0.4       6.1   6.9e+02     228     291 ..     133     196 ..     102     219 .. 0.69

  Alignments for each domain:
  == domain 1    score: 18.9 bits;  conditional E-value: 6.7e-06
  ninaE-PA(Rhodopsin1)_FBpp0083266-aln  56 lglviivlGlislvGnGvviyifattkslrtpsnllvvnlafsdfllmltm 106
                                           +g  ++v+G  ++v n +++yif + k+ rt  nl+ v  +fs++ ++lt 
                               F38B7.8  17 VGCLLLVIGTFGIVCNSLILYIFFNEKTERTSFNLICVLRSFSNIYILLTT 67 
                                           678899**************************************9988764 PP

  == domain 2    score: -0.7 bits;  conditional E-value: 6.1
  ninaE-PA(Rhodopsin1)_FBpp0083266-aln 228 lpllliiysyyfivkavaahekamreqakkmnvaslrsseaantsaeaklakvalvtislwfla 291
                                           l ll+ iy++  iv    + +k  ++    + ++ l  + +++  +++k   +++vti++ +++
                               F38B7.8 133 LGLLTSIYTFRIIVVIFETIDKFEKQCNTFFSLEMLAFKYDEKHKCQFKDNILTVVTITFLMMT 196
                                           5677778888777777777777666666666777777776677777777777777777766665 PP

>> F57H12.4  CE43724	WBGene00019019	seven trans-membrane receptor	status:Partially_confirmed	UniProt:O45096	protein_id:C
   #    score  bias  c-Evalue  i-Evalue hmmfrom  hmm to    alifrom  ali to    envfrom  env to     acc
 ---   ------ ----- --------- --------- ------- -------    ------- -------    ------- -------    ----
   1 !   18.0   5.8   1.2e-05    0.0014      62     356 ..      23     326 ..       8     344 .. 0.65

  Alignments for each domain:
  == domain 1    score: 18.0 bits;  conditional E-value: 1.2e-05
  ninaE-PA(Rhodopsin1)_FBpp0083266-aln  62 vlGlislvGnGvviyifatt..kslrtps.nllvvnlafsdfllm...ltmspamvin.cyyet.wvlGplac 126
                                           ++ + +++  G+v  ++++     lr  s ++l+  l++ d +l+   +++ p+m  +   +et   l + +c
                              F57H12.4  23 IFPFETVCIPGIVAAVLSAIvfARLRQSSlEVLLCGLSLFDVVLLtssIMIYPSMHQCsTIHETeQRLNSSVC 95 
                                           5555555666666655543311456655536788888888988872223456888655246777356999999 PP

  ninaE-PA(Rhodopsin1)_FBpp0083266-aln 127 ely.allGslf......GcasiwtmtlialdrynvivkGlaakpltikgallril.giwlfsliwtlaplfGw 191
                                           +++  ++ s+f       ++s+wt +++++dr+  +   +  +  +++   + +l +i ++s+i+ l p f  
                              F57H12.4  96 HFFwRVTVSIFplsliaQAGSVWTYVAVTVDRFIAVCFPIKRRVWSTRSNTITVLfVITFISAIFKL-PSFFE 167
                                           987245556662222224679*******************999987776666665055566666666.55555 PP

  ninaE-PA(Rhodopsin1)_FBpp0083266-aln 192 nryvpegnltacGtdylekdwvsrsyilvysvfvyylpllliiysyyfivkavaahekamreqakkmnvaslr 264
                                            r   +g++    t+  ++++    yi +y ++ y + + li ++    ++a+  h+  +  +a+   v    
                              F57H12.4 168 VRLDHNGEVEP--TELRKNEF----YIEFYLFYLYVTFIQLIPWTLIIFLNAIIIHKVRLAYRAQEAMVHNSG 234
                                           67777776654..45555555....666666666666666666666666777777777777777777777777 PP

  ninaE-PA(Rhodopsin1)_FBpp0083266-aln 265 sseaantsaeaklakvalvtislwflawtp....ylvinfvGifelakisplatiwgsvfakanavynpivyg 333
                                           + +++++ ae k++ +a v   ++++   p    ylv  +     + ++       + v+   n+  n ++y 
                              F57H12.4 235 KLNTKREDAERKVTVMATVMTMIFIICNIPpginYLVDRYS----NPTVYRQRIPLSNVLVCVNSASNMMIYC 303
                                           77788889999999999877777777777633335555554....4444444444455666678888999999 PP

  ninaE-PA(Rhodopsin1)_FBpp0083266-aln 334 ishpkyraalkkkfpslvcakee 356
                                           +   ++r a  k + + ++ ++ 
                              F57H12.4 304 VFNSRFRRAALKLLGCPSFFSSR 326
                                           99999998877776666655555 PP

>> Y23H5B.4  CE31098	WBGene00021275	status:Partially_confirmed	UniProt:Q9N476	protein_id:CCD68134.1
   #    score  bias  c-Evalue  i-Evalue hmmfrom  hmm to    alifrom  ali to    envfrom  env to     acc
 ---   ------ ----- --------- --------- ------- -------    ------- -------    ------- -------    ----
   1 !   17.6   4.4   1.7e-05    0.0019      56     221 ..      33     207 ..      12     213 .. 0.67

  Alignments for each domain:
  == domain 1    score: 17.6 bits;  conditional E-value: 1.7e-05
  ninaE-PA(Rhodopsin1)_FBpp0083266-aln  56 lglviivlGlislvGnGvviyifattkslrtpsnllvvnlafsdfllmltmspamvincyyetwvlG...pla 125
                                             ++ ++l +i++  n  ++ ++      ++p nl++v +a+ d  lm+t      + + +  w +    ++ 
                              Y23H5B.4  33 HNYIYVFLCVIGVFANISIVVVLLRPAMRKSPFNLFLVVIAVCDASLMATYLTYKHVELCH-PWYFSfpwAIY 104
                                           344456677788888988999999999999******************9987665555433.34443223577 PP

  ninaE-PA(Rhodopsin1)_FBpp0083266-aln 126 celyallGslfGcasiwtmtlialdrynvivkGlaak...pltik..gallrilgiwlfsliwtlaplfGwnr 193
                                            ++ya++   +  +s+w  + +a+ r+ v+ +G  ++   p  +    a++ i+  ++++ i +l p+f   r
                              Y23H5B.4 105 TKFYAIFSVFVHSCSLWLTVNMAILRFLVLYRGSRSEtriPQCNGfgAAFVAIVLAFAIACIGCL-PIFIRYR 176
                                           899****99999********************986541123332211345555555555555544.5554333 PP

  ninaE-PA(Rhodopsin1)_FBpp0083266-aln 194 yvpegnlta....cGtdylekdwvsrsyilvy 221
                                            + eg++ a    c    ++ dw+ +  i +y
                              Y23H5B.4 177 -IIEGEVGAvpdlCLEGKYSTDWQPNDMIQFY 207
                                           .4466665533334445555666666665555 PP

>> F47D12.1e  CE32893	WBGene00001518	locus:gar-2	G-protein-linked acetylcholine receptor GAR-2	status:Confirmed	UniProt:
   #    score  bias  c-Evalue  i-Evalue hmmfrom  hmm to    alifrom  ali to    envfrom  env to     acc
 ---   ------ ----- --------- --------- ------- -------    ------- -------    ------- -------    ----
   1 !   17.5   0.1   1.8e-05     0.002     251     345 ..     218     325 ..     203     329 .. 0.76

  Alignments for each domain:
  == domain 1    score: 17.5 bits;  conditional E-value: 1.8e-05
  ninaE-PA(Rhodopsin1)_FBpp0083266-aln 251 mreqakkmnvaslrsseaantsaeak.....lakvalvtisl....wflawtpylvin.fvGifelakisp.l 312
                                           +r    +m   s+rs+ +an+  e k      a+ al ti++    +++ wtp+ v+  + G  e+ k sp +
                             F47D12.1e 218 VRRLITQMRSHSIRSKRKANKNKEYKsrsenRARKALRTITFilgsFIILWTPFYVLAtIYGFCETCKASPsF 290
                                           56666789999999999999888877333335999*****9734435689***88775167999****99944 PP

  ninaE-PA(Rhodopsin1)_FBpp0083266-aln 313 atiwgsv..fakanavynpivygishpkyraalkk 345
                                           +t+++    +   n+  np  y+++  +++++l++
                             F47D12.1e 291 NTLYTISyyLCYMNSPLNPFCYAMANQQFKKTLTR 325
                                           577764311467899***************99976 PP

>> F21C10.12  CE32868	WBGene00017661	status:Partially_confirmed	UniProt:Q8I7K6	protein_id:CCD61444.1
   #    score  bias  c-Evalue  i-Evalue hmmfrom  hmm to    alifrom  ali to    envfrom  env to     acc
 ---   ------ ----- --------- --------- ------- -------    ------- -------    ------- -------    ----
   1 !   16.7  13.4   3.1e-05    0.0035      52     253 ..       6     219 ..       3     260 .. 0.75

  Alignments for each domain:
  == domain 1    score: 16.7 bits;  conditional E-value: 3.1e-05
  ninaE-PA(Rhodopsin1)_FBpp0083266-aln  52 whkilglviivlGlislvGnGvviyifattkslrtpsnllvvnlafsdfllmltmspamvinc...y...yet 118
                                           w ++++++ + + l++lvGnG+ +y+++t +  ++   +l+  l++ d++++l+  p   i+    +   y +
                             F21C10.12   6 WPEYVSMIYLPIILVGLVGNGLSLYVYTTPNMRKSTVAFLLYSLSICDIFVLLFALPLYSISYlpiWdnvYGA 78 
                                           56666666667778999**********99999999999***********999999998776531112222566 PP

  ninaE-PA(Rhodopsin1)_FBpp0083266-aln 119 w....vlGplacelyallGslfGcasiwtmtlialdrynvivkGlaakp.ltikgallrilgiwlfsliwtla 186
                                           w    ++ ++  +++  l     +as++ m++i+++r+  + + l  +   t k+++  +++i  fs+i    
                             F21C10.12  79 WsmrrMFIAFSTKFFYPLCMTAKTASLYIMVVITVERWIAVCRPLQVHIwCTFKNSVRIVIAIITFSIILNFP 151
                                           722223445556666667777789*********************98862678888888899*********** PP

  ninaE-PA(Rhodopsin1)_FBpp0083266-aln 187 plfGwnryvpe..gnltacGt.dylekdwvsrsyilvys.vfvyylpllliiysyyfivkavaahekamre 253
                                            +f ++    +  g     G+ d  e+ w   sy ++ s +f y lp++++  + + +++      k+ +e
                             F21C10.12 152 KFFEYQIGYSDalGYWPKRGIlDAEEHWWYYISYFIIISvIFDYLLPFVIMFIANMKVINE---LRKSRKE 219
                                           **99986444312667777763666777888999777662678888877666665555543...3444444 PP

>> F59B1.3  CE38198	WBGene00005984	locus:srx-93	7TM chemoreceptor, srx family	status:Predicted	UniProt:O61876	protein_id
   #    score  bias  c-Evalue  i-Evalue hmmfrom  hmm to    alifrom  ali to    envfrom  env to     acc
 ---   ------ ----- --------- --------- ------- -------    ------- -------    ------- -------    ----
   1 !   17.4   0.9     2e-05    0.0022      55     105 ..      14      64 ..       3      76 .. 0.89
   2 ?   -0.1   1.4         4   4.5e+02     198     241 ..     169     212 ..      96     233 .. 0.82

  Alignments for each domain:
  == domain 1    score: 17.4 bits;  conditional E-value: 2e-05
  ninaE-PA(Rhodopsin1)_FBpp0083266-aln  55 ilglviivlGlislvGnGvviyifattkslrtpsnllvvnlafsdfllmlt 105
                                           ++++ ++ +G  ++v n +++yif + ks +t  n++    a+s+ ++++t
                               F59B1.3  14 VVAFLLGTIGTFGVVCNSLIVYIFLKEKSEQTAFNVICFFRAISNVIILTT 64 
                                           57889999*************************************999876 PP

  == domain 2    score: -0.1 bits;  conditional E-value: 4
  ninaE-PA(Rhodopsin1)_FBpp0083266-aln 198 gnltacGtdylekdwvsrsyilvysvfvyylpllliiysyyfiv 241
                                              +a G dy++ +     y  + + f  ++ +l i++ y    
                               F59B1.3 169 KYSSAPGCDYVDGAPEVIKYTFITTAFLNFITFLKILHFYKKSN 212
                                           55678899****9999999************9999998886544 PP

>> R13D11.1  CE12784	WBGene00020056	status:Predicted	UniProt:O17016	protein_id:CCD71085.1
   #    score  bias  c-Evalue  i-Evalue hmmfrom  hmm to    alifrom  ali to    envfrom  env to     acc
 ---   ------ ----- --------- --------- ------- -------    ------- -------    ------- -------    ----
   1 !   15.8   1.0   5.9e-05    0.0067      55     114 ..      14      76 ..       5      95 .. 0.82

  Alignments for each domain:
  == domain 1    score: 15.8 bits;  conditional E-value: 5.9e-05
  ninaE-PA(Rhodopsin1)_FBpp0083266-aln  55 ilglviivlGlislvG..nGvviyifattkslrtpsnl.lvvnlafsdfllmltmspamvinc 114
                                            lg++i++l + +l+   nG ++y+f++ + l+    + lv+ l++ dfll +   p +++  
                              R13D11.1  14 TLGVYIFILTFQGLCSaiNGYILYLFIMRRDLQKNKHMrLVIFLSLGDFLLAIGELPYIIYMT 76 
                                           5899999999887775459*************988776599**********999999876544 PP

>> H23L24.4  CE44217	WBGene00019231	7tm_1	status:Partially_confirmed	UniProt:Q9N5L5	protein_id:CCD68983.1
   #    score  bias  c-Evalue  i-Evalue hmmfrom  hmm to    alifrom  ali to    envfrom  env to     acc
 ---   ------ ----- --------- --------- ------- -------    ------- -------    ------- -------    ----
   1 !   16.3   1.9   4.1e-05    0.0046     134     246 ..     102     223 ..      15     235 .. 0.62

  Alignments for each domain:
  == domain 1    score: 16.3 bits;  conditional E-value: 4.1e-05
  ninaE-PA(Rhodopsin1)_FBpp0083266-aln 134 slfGcasiwtmtlialdrynvivkGlaakpltikgallrilgiwlfsli.....wtlaplfGwnryvpegn.. 199
                                             f casiwt+++i+++r++ i++ l++      + +  +l i l++l+     w+    f w+    ++   
                              H23L24.4 102 LTFNCASIWTICFISIQRHRAILRPLSSISSPS-KPFKPLLFISLMALMfngckWAEFRWF-WSHDPTNSSdy 172
                                           4699**********************9754322.233444444444444000004433333.33322221111 PP

  ninaE-PA(Rhodopsin1)_FBpp0083266-aln 200 ..ltac.Gtdylek.dwvsrsyilvysvfvyylpllliiysyyfivkavaa 246
                                             + a    d   + +++     l+y ++vy +plll+    + i++ ++ 
                              H23L24.4 173 qyILAHePSDLARNeNYHRVLDNLLYPLLVYLVPLLLLSVLNFRILSNISN 223
                                           112232033333321333334457888888888888877777777776665 PP

>> F59B2.13  CE41671	WBGene00010315	possible G protein coupled receptor	status:Confirmed	UniProt:P34488	protein_id:CAA77
   #    score  bias  c-Evalue  i-Evalue hmmfrom  hmm to    alifrom  ali to    envfrom  env to     acc
 ---   ------ ----- --------- --------- ------- -------    ------- -------    ------- -------    ----
   1 !   16.5   3.1   3.7e-05    0.0042      55     179 ..      33     161 ..       3     193 .. 0.80
   2 ?    3.0   0.4      0.47        53     220     356 ..     221     353 ..     206     374 .. 0.67

  Alignments for each domain:
  == domain 1    score: 16.5 bits;  conditional E-value: 3.7e-05
  ninaE-PA(Rhodopsin1)_FBpp0083266-aln  55 ilglviivlGlislvGnGvviyifattkslrtpsnllvvnlafsdfllmltmsp.amvincyyet..w...vl 121
                                           ++g +i +l l ++ Gn + + ++  + +lrt sn l+  la++d++ ++++ p +m     +et  w    +
                              F59B2.13  33 LIGTIIPILVLFGISGNILNLTVL-LAPNLRTRSNQLLACLAVADIVSLVVILPhSMAHYETFETalWfrkFY 104
                                           678999999********9988876.5799*****************998888883466666677745533347 PP

  ninaE-PA(Rhodopsin1)_FBpp0083266-aln 122 GplacelyallGslfGcasiwtmtlialdrynvivkGlaakpltikgallrilgiwlf 179
                                           G    ++ a++   +  ++ w + +i+l+r  +i   l+ +  ++  +  ++++i ++
                              F59B2.13 105 GKYKFQIIAMTNWSIA-TATWLVFVICLERLIIIKYPLSVRKQAKFFTPRNVVTIIVV 161
                                           9999999999876654.567***********999989998876665555555555444 PP

  == domain 2    score: 3.0 bits;  conditional E-value: 0.47
  ninaE-PA(Rhodopsin1)_FBpp0083266-aln 220 vysvfvyylpllliiysyyfivkavaahekamreqakkmnvaslrsseaantsaeaklakvalvtislwflaw 292
                                           v ++fv  +p++l+i    +++ ++    k + e +k +   s  ++ +++  +e k++      ++ + ++ 
                              F59B2.13 221 VNAIFVVLIPVVLVIIFNVMLILTLRQRTK-LFEPSKTIRGDSQFTQLQSK--TEHKVTITVTAIVTCFTITQ 290
                                           6799******87665555555555555554.67889998888877766664..55665544444455677888 PP

  ninaE-PA(Rhodopsin1)_FBpp0083266-aln 293 tpylvinfvGifelakisplatiwgsvfakanavynpivygishpkyraalkkkfpslvcakee 356
                                           +p   + f+  + +     l +i + +    +a  n +++ +s   +r+ l  +     ++k++
                              F59B2.13 291 SPSAFVTFLSSYVHRDWVTLSAICTILVVLGKA-LNFVLFCLSSASFRQRLLMQTKQGILRKST 353
                                           898888888888888777788776666655555.588889999988888776665554444444 PP

>> F43A11.1  CE43280	WBGene00005979	locus:srx-88	G-protein coupled receptor	status:Predicted	UniProt:Q20355	protein_id:C
   #    score  bias  c-Evalue  i-Evalue hmmfrom  hmm to    alifrom  ali to    envfrom  env to     acc
 ---   ------ ----- --------- --------- ------- -------    ------- -------    ------- -------    ----
   1 !   15.9   5.5   5.4e-05    0.0061      56     160 ..      15     120 ..       4     209 .. 0.78

  Alignments for each domain:
  == domain 1    score: 15.9 bits;  conditional E-value: 5.4e-05
  ninaE-PA(Rhodopsin1)_FBpp0083266-aln  56 lglviivlGlislvGnGvviyifattkslrtpsnllvvnlafsdfllmltmspamvincyyetwvlGplacel 128
                                           +++ i+++G+ +++ n  ++yif + +s +t  n++    a+s++++++       +      + + pl+ e 
                              F43A11.1  15 VAILILIIGIFGITCNSAIVYIFLKENSEKTALNIICFFRAVSNIIILINAFMITFLPKIILGFSIFPLMIES 87 
                                           4678999*************************************99988766666666666777788999998 PP

  ninaE-PA(Rhodopsin1)_FBpp0083266-aln 129 yallGsl.fGcasiwtmtlialdrynvivkGla 160
                                           + +  s  +  +  + ++lial+r+  +   + 
                              F43A11.1  88 WLINTSTtLYLGNEYQIVLIALNRFCALFFPMK 120
                                           877666415678899999999999987766554 PP

>> R13D11.3  CE45840	WBGene00020057	status:Predicted	protein_id:CCD71090.1
   #    score  bias  c-Evalue  i-Evalue hmmfrom  hmm to    alifrom  ali to    envfrom  env to     acc
 ---   ------ ----- --------- --------- ------- -------    ------- -------    ------- -------    ----
   1 !   14.8   0.7   0.00012     0.013      58     119 ..      11      75 ..       4     111 .. 0.80

  Alignments for each domain:
  == domain 1    score: 14.8 bits;  conditional E-value: 0.00012
  ninaE-PA(Rhodopsin1)_FBpp0083266-aln  58 lviivlGlislvGnGvviyifattkslrtpsnl.lvvnlafsdfllmltmspa...mvincyyetw 119
                                           + i+ l li    nG++++ f++ + lr    + l++ l++ dfll ++  p    mvin + et 
                              R13D11.3  11 IFILTLELICSSINGCILFFFISKQGLRNNKHIkLLIFLSVGDFLLAICEIPYisyMVIN-WRETI 75 
                                           3455567888999***************999876899************99972224554.55664 PP

>> F35B12.1b  CE45875	WBGene00005975	locus:srx-84	status:Confirmed	protein_id:CBZ42123.1
   #    score  bias  c-Evalue  i-Evalue hmmfrom  hmm to    alifrom  ali to    envfrom  env to     acc
 ---   ------ ----- --------- --------- ------- -------    ------- -------    ------- -------    ----
   1 !   15.4   2.0     8e-05    0.0091      55     103 ..      16      64 ..       6      82 .. 0.83

  Alignments for each domain:
  == domain 1    score: 15.4 bits;  conditional E-value: 8e-05
  ninaE-PA(Rhodopsin1)_FBpp0083266-aln  55 ilglviivlGlislvGnGvviyifattkslrtpsnllvvnlafsdfllm 103
                                           + ++ i+v G+++ v n ++iyif+++ + rt  n++ v   + + +++
                             F35B12.1b  16 LAAVFIFVNGIMGTVTNLLIIYIFIKSPTERTSFNVICVFRGIGNTIIL 64 
                                           335678899***************************9998777766655 PP

>> F57B7.1b  CE31009	WBGene00010191	G-protein coupled receptor	status:Partially_confirmed	UniProt:Q8MQ19	protein_id:CAD3
   #    score  bias  c-Evalue  i-Evalue hmmfrom  hmm to    alifrom  ali to    envfrom  env to     acc
 ---   ------ ----- --------- --------- ------- -------    ------- -------    ------- -------    ----
   1 !   14.7   3.9   0.00013     0.015      44     167 ..      22     154 ..       4     204 .. 0.65

  Alignments for each domain:
  == domain 1    score: 14.7 bits;  conditional E-value: 0.00013
  ninaE-PA(Rhodopsin1)_FBpp0083266-aln  44 qfppldplwhkilglviivlGlislvGnGvviyifattkslrtpsnllvvnlafsdfllmltm.......spa 109
                                            f ++ +++h i ++  i+l +++ + n + i ++ t +++rtp n+++  +a  d ++++ +       s  
                              F57B7.1b  22 VFVSVYNFYHPIHAYLSIFLCVLGTIANFCNIVVL-TRRTMRTPVNMILTAMASCDTVVLFSNliytthySFV 93 
                                           45566666666666555666666666666655544.6789*************99988776431111111223 PP

  ninaE-PA(Rhodopsin1)_FBpp0083266-aln 110 mvincyyetwvlGplacel.yallGslfGcasiwtmtlialdrynviv.kG.laakpltik 167
                                               c+ + w +   +  + +a l  +   +s+w  +++al ry  +  +G + +  +t +
                              F57B7.1b  94 AFKFCHPKHWSYSWALFLIaHAHLSLVAHSSSVWLSVMLALVRYVTLRsRGnMGGMQVTLR 154
                                           33458889999986555551566666677899************76531332555555555 PP

>> F07B10.6  CE36641	WBGene00008552	locus:srsx-31	status:Predicted	UniProt:Q6BES9	protein_id:CAH04702.1
   #    score  bias  c-Evalue  i-Evalue hmmfrom  hmm to    alifrom  ali to    envfrom  env to     acc
 ---   ------ ----- --------- --------- ------- -------    ------- -------    ------- -------    ----
   1 !   12.7   0.5   0.00052     0.059      59     101 ..      14      56 ..       2     105 .. 0.83
   2 ?    6.3   0.3     0.047       5.3     279     355 ..     208     285 ..     185     302 .. 0.76

  Alignments for each domain:
  == domain 1    score: 12.7 bits;  conditional E-value: 0.00052
  ninaE-PA(Rhodopsin1)_FBpp0083266-aln  59 viivlGlislvGnGvviyifattkslrtpsnllvvnlafsdfl 101
                                             ++  ++++vGnG++i +f +  +++ p n l+    ++d++
                              F07B10.6  14 FYLLCAIVGVVGNGIMILVFLKESKFKLPVNYLITLNCLADLF 56 
                                           44456799************************99877777764 PP

  == domain 2    score: 6.3 bits;  conditional E-value: 0.047
  ninaE-PA(Rhodopsin1)_FBpp0083266-aln 279 kvalvtislwflawtpylvinfv..Gifelakisplatiwgsvfakanavynpivygishpkyraalkkkfps 349
                                            +al t+ + ++ wt   + n +  G++e  + s + +i +      +   n iv+      yr a+++ f +
                              F07B10.6 208 SIAL-TVIVVLIGWTTVTIGNTIalGVIEDRHTSEIISIHAGFGVNISCSINVIVFYAINSEYRSAIRRLFGM 279
                                           4555.5556789******999754499***************999999999***9888899*****9988765 PP

  ninaE-PA(Rhodopsin1)_FBpp0083266-aln 350 lvcake 355
                                              +++
                              F07B10.6 280 KIHSSD 285
                                           443333 PP

>> D1014.2  CE44520	WBGene00017015	status:Partially_confirmed	UniProt:Q18923	protein_id:CCD68318.1
   #    score  bias  c-Evalue  i-Evalue hmmfrom  hmm to    alifrom  ali to    envfrom  env to     acc
 ---   ------ ----- --------- --------- ------- -------    ------- -------    ------- -------    ----
   1 ?   10.2   8.6     0.003      0.34      55     351 ..      72     358 ..      57     378 .. 0.70

  Alignments for each domain:
  == domain 1    score: 10.2 bits;  conditional E-value: 0.003
  ninaE-PA(Rhodopsin1)_FBpp0083266-aln  55 ilglviivlGlislvGnGvviyifattkslrtpsnllvvnlafsdfllmltmspamv..incyyet.wvlGpl 124
                                           +l   +++l +i  +G  ++  +   ++++r+ +nl+   +af+d++++++  p+++  i    ++ w    +
                               D1014.2  72 FLNSKVLILQIIFGCGGNILNLMVLLSRAMRSRTNLIFAAMAFADLFFLILHIPSVLffIGTIRDApWYRNGF 144
                                           456677889999989988888888999******************9999999998761144555552655555 PP

  ninaE-PA(Rhodopsin1)_FBpp0083266-aln 125 acelyallGslfGcasiwtmtlialdrynvivkGla.akpltikgallrilgiwlfsliwtlaplfGwnryvp 196
                                             ++ a +     + siw m+  +++r +v    +  +k  +  + ++ ++ i +f+l+ t++ ++      p
                               D1014.2 145 -SQVIAGMLNWSSAVSIWFMMYATIERVQVFRSPFRtSKRSASTRFFITLFSIAFFCLLLTIVHFIH-----P 211
                                           .56666666788899***************9887751455566667777888888888888877664.....4 PP

  ninaE-PA(Rhodopsin1)_FBpp0083266-aln 197 egnltacGtdylekdwvsrsyilvysvfvyylpllliiysyyfivkavaahekamreqakkmnvaslrsseaa 269
                                           ++        y      +r  + ++ +fv  +p++l      ++v a+      +r        +sl     +
                               D1014.2 212 KTR---AANKY------ARYVVYIHMIFVVIIPMFLSTSLNILLVCALRKNSMPLRMLNDSHVHQSL---IVQ 272
                                           332...22223......35555677888888998887666666666555554444444333333333...346 PP

  ninaE-PA(Rhodopsin1)_FBpp0083266-aln 270 ntsaeaklakvalvtislwflawtpylvinfv....Gifelakisplatiwgsvfakanavynpivygishpk 338
                                           +t +e k++ +  v +s ++    p  ++ ++      f+ ++   l+   +  +a +  v n +++ +s   
                               D1014.2 273 RTRTERKVTAMVTVILSSFIACNVPGSIVFVMkesdDTFDDSRRHILMQAVCNSLAVTGKVLNFLLFCLSSEH 345
                                           6778888877766666666666667544433312226788888888888888888888999999999999999 PP

  ninaE-PA(Rhodopsin1)_FBpp0083266-aln 339 yraalkkkfpslv 351
                                           +ra lkk+ p  v
                               D1014.2 346 FRALLKKRDPQAV 358
                                           9999998888765 PP

>> F13D2.2  CE03194	WBGene00008736	locus:gnrr-6	G-protein coupled receptor	status:Partially_confirmed	UniProt:Q19399	pro
   #    score  bias  c-Evalue  i-Evalue hmmfrom  hmm to    alifrom  ali to    envfrom  env to     acc
 ---   ------ ----- --------- --------- ------- -------    ------- -------    ------- -------    ----
   1 ?   12.6   9.3   0.00058     0.065      85     242 ..      63     239 ..      27     248 .. 0.69
   2 ?    0.6   0.1       2.5   2.8e+02     274     335 ..     334     397 ..     298     399 .. 0.62

  Alignments for each domain:
  == domain 1    score: 12.6 bits;  conditional E-value: 0.00058
  ninaE-PA(Rhodopsin1)_FBpp0083266-aln  85 rtpsnllvvnlafsdfllmltmspamvincyyetwvlGplacelyallGslfGcasiwtmtlialdrynvivk 157
                                           ++   +l +nl ++d+l+++    ++++ + y  w+ G  ac +y ++      +s   ++ ialdr + ++ 
                               F13D2.2  63 KSGFVMLKINLNITDLLILTYSLGKLIWLITY-KWIGGDYACRFYQMFSMFSLYSSSNIVMCIALDRLRNVIY 134
                                           55556899********9999988888887766.6************98654445555556679****988888 PP

  ninaE-PA(Rhodopsin1)_FBpp0083266-aln 158 Glaakpltikgallrilg..iwlfsliwtlaplfGwnryvpegnltac.................Gtdyle.k 210
                                               +  t k + + il+   wl +l+ +l  +f ++      n+  c                 G d +   
                               F13D2.2 135 ANQIHTKTDKISTVSILAysSWLAALVCSLPQFFLFQTIEVYPNFVQCsdiwqirrhsqddiaffGKDSFVlT 207
                                           8788888888888888752269999988887777666544444444442111111111111111155543212 PP

  ninaE-PA(Rhodopsin1)_FBpp0083266-aln 211 dwvsrsyilvysvfvyylpllliiysyyfivk 242
                                           + +++sy + + ++v++ pl+++i +y  i +
                               F13D2.2 208 QTFENSYNIAHLLLVFWGPLIVLIVTYAVIAT 239
                                           34467899999999999999999999988765 PP

  == domain 2    score: 0.6 bits;  conditional E-value: 2.5
  ninaE-PA(Rhodopsin1)_FBpp0083266-aln 274 eaklakvalvtislwflawtpylvinfvGifelakisplatiwgsvfakan...avynpivygis 335
                                             ++ + +++ i   fl w py  + ++  ++++  + l +  + +f   +   ++ np +yg s
                               F13D2.2 334 RSRVFRTTMLVILTHFLFWFPYNALGLMKYINQSMFEVLSA-NANIFKDLQiliTLINPFLYGFS 397
                                           455666777888889999*9*98887777777666555543.34444433311145577777765 PP

>> F57B7.1a  CE05989	WBGene00010191	G-protein coupled receptor	status:Partially_confirmed	UniProt:Q20929	protein_id:CAA9
   #    score  bias  c-Evalue  i-Evalue hmmfrom  hmm to    alifrom  ali to    envfrom  env to     acc
 ---   ------ ----- --------- --------- ------- -------    ------- -------    ------- -------    ----
   1 ?   13.9   4.1   0.00022     0.025      44     155 ..      22     140 ..       4     203 .. 0.65

  Alignments for each domain:
  == domain 1    score: 13.9 bits;  conditional E-value: 0.00022
  ninaE-PA(Rhodopsin1)_FBpp0083266-aln  44 qfppldplwhkilglviivlGlislvGnGvviyifattkslrtpsnllvvnlafsdfllmltm.......spa 109
                                            f ++ +++h i ++  i+l +++ + n + i ++ t +++rtp n+++  +a  d ++++ +       s  
                              F57B7.1a  22 VFVSVYNFYHPIHAYLSIFLCVLGTIANFCNIVVL-TRRTMRTPVNMILTAMASCDTVVLFSNliytthySFV 93 
                                           45566666666666555666666666666655544.6789*************99988776431111111223 PP

  ninaE-PA(Rhodopsin1)_FBpp0083266-aln 110 mvincyyetwvlGplacel.yallGslfGcasiwtmtlialdrynvi 155
                                               c+ + w +   +  + +a l  +   +s+w  +++al ry  +
                              F57B7.1a  94 AFKFCHPKHWSYSWALFLIaHAHLSLVAHSSSVWLSVMLALVRYVTL 140
                                           33458889999986555551566666677899************765 PP

>> R03A10.6  CE43810	WBGene00010986	locus:sprr-1	steroid hormone receptor	status:Confirmed	UniProt:Q21659	protein_id:CAC
   #    score  bias  c-Evalue  i-Evalue hmmfrom  hmm to    alifrom  ali to    envfrom  env to     acc
 ---   ------ ----- --------- --------- ------- -------    ------- -------    ------- -------    ----
   1 ?   13.6   7.3   0.00028     0.031      55     183 ..      31     169 ..      21     181 .. 0.78

  Alignments for each domain:
  == domain 1    score: 13.6 bits;  conditional E-value: 0.00028
  ninaE-PA(Rhodopsin1)_FBpp0083266-aln  55 ilglviivlGlislvGnGvviyifattkslrtpsnllvvnlafsdfllmltmspamv....incyyetwvlG. 122
                                           + g+++ ++  ++++ n  ++ ++ + k lrtp+n +++ +a++++l  l   p ++    ++ y +    G 
                              R03A10.6  31 MYGYMMPFIVTLTVATNSFIVVVL-SHKYLRTPTNYVLLAMAVTELLTGLSCLPWFTyyytLSGYKNDLQTGl 102
                                           6788999999999****9988665.679*****************9988887776541111566777665554 PP

  ninaE-PA(Rhodopsin1)_FBpp0083266-aln 123 .placel..y..allGslfGcasiwtmtlialdrynvi.vkGlaakpltikgallrilgiwlfsliw 183
                                            ++ c++  y  a l s+f + +iw  + +a++ry  i v  l  k  ti+++   i+ i  +++i 
                              R03A10.6 103 pSFWCDMipYmaAFLPSIFHTMAIWLTVYLAIQRYIYIcVPSLVRKFCTIHRSKQVIFFIISVATIM 169
                                           4899*97332337789*******************7553899**********999998887776654 PP

>> C24A8.1  CE42069	WBGene00016037	locus:dop-6	G-protein coupled receptor	status:Partially_confirmed	UniProt:P91096	prot
   #    score  bias  c-Evalue  i-Evalue hmmfrom  hmm to    alifrom  ali to    envfrom  env to     acc
 ---   ------ ----- --------- --------- ------- -------    ------- -------    ------- -------    ----
   1 ?   15.3  10.0   8.7e-05    0.0098      84     245 ..      19     192 ..      10     204 .. 0.69
   2 ?    3.5   1.1      0.32        36     262     307 ..     437     482 ..     428     538 .. 0.79

  Alignments for each domain:
  == domain 1    score: 15.3 bits;  conditional E-value: 8.7e-05
  ninaE-PA(Rhodopsin1)_FBpp0083266-aln  84 lrtpsnllvvnlafsdfllmltmspa.mvincyyetwvlGplacelyallGslfGcasiwtmtlialdry... 152
                                           l  p    +v la++d+++ +++ p  + +++    w l  ++c +y++l  +  ++si  ++li++dry   
                               C24A8.1  19 LLQPEWAYLVSLAMADLIVGAFVMPFsIYLSVNRLHWHLPLFVCYFYCVLDVAASTSSIIHLVLISIDRYvkk 91 
                                           5567777899*********98888861556667779**********************************543 PP

  ninaE-PA(Rhodopsin1)_FBpp0083266-aln 153 ...nvivkGlaakpltikgallrilgiwlfsliwtlaplfGwnryvpegnltacGtdyl.ekd....wvsrsy 217
                                                iv        t+      +     + l+ +++ +f  +  +p g      t y+   +      +  y
                               C24A8.1  92 kcvPNIVESCRLVAATKPAEYKTVKHRKRVYLAIAITWIFSIALSLPLGTGFNTRTSYFlVIEhhcgIYNPIY 164
                                           3221366554333334444444444444444455555566666677777766666666522230011345678 PP

  ninaE-PA(Rhodopsin1)_FBpp0083266-aln 218 ilvysvfvyylpllliiysyyfivkava 245
                                           +l  s+f++ylp l++i++y +i  ++ 
                               C24A8.1 165 MLGSSIFAFYLPCLIMIFTYGYIFYTLR 192
                                           8888*****************9987665 PP

  == domain 2    score: 3.5 bits;  conditional E-value: 0.32
  ninaE-PA(Rhodopsin1)_FBpp0083266-aln 262 slrsseaantsaeaklakvalvtislwflawtpylvinfvGifela 307
                                            l+s++      e++ +k+  + + ++++ w p++ +n++ i++l 
                               C24A8.1 437 KLKSKQGMAIRRETRATKLVATVMVVFLVCWLPFFTLNMIKIYKLI 482
                                           67777777788899999999999999999*************9964 PP

>> F53A9.5  CE43844	WBGene00018728	G-protein coupled receptor	status:Partially_confirmed	UniProt:Q20686	protein_id:CCD68
   #    score  bias  c-Evalue  i-Evalue hmmfrom  hmm to    alifrom  ali to    envfrom  env to     acc
 ---   ------ ----- --------- --------- ------- -------    ------- -------    ------- -------    ----
   1 ?   13.5   8.8    0.0003     0.034      59     252 ..      47     249 ..      31     330 .. 0.62

  Alignments for each domain:
  == domain 1    score: 13.5 bits;  conditional E-value: 0.0003
  ninaE-PA(Rhodopsin1)_FBpp0083266-aln  59 viivlGlislvGnGv.viy.ifattkslrtpsnllvvnlafsdfllmltm....spa..mvincyyetwvlGp 123
                                           +++ +  i + G G  v+  +  t k++r+  n+ +  l++ d++l+ +     sp    v++ + +t v   
                               F53A9.5  47 YLLAIPTICVLGAGAaVMCiVVFTRKQMRSSLNVYLAGLSVFDLILLSFSalifSPLqgCVLQGHGDTAVCHF 119
                                           3334445667777641333133456899*999***99999999999865411114431135555666666665 PP

  ninaE-PA(Rhodopsin1)_FBpp0083266-aln 124 lacel.yal.lGslfGcasiwtmtlialdrynvivkGlaakplti.kgallrilgiwlfsliwtlaplfGwnr 193
                                           +     ++l +  +  c+s+wt +++++dr+  +   l +k   + ++a   +++i +fs+++  ap+f    
                               F53A9.5 120 FWRSTpWTLpISNIAQCGSVWTCVAVTVDRFLAVNYPLHSKIWCTpRRATTILIAITVFSILFK-APMFFE-- 189
                                           5443313332678999**********************99986551556666667888887775.788743.. PP

  ninaE-PA(Rhodopsin1)_FBpp0083266-aln 194 yvpegnltacGtdylekdwvsrsyilv..ysvfvyylpllliiysyyfivkavaahekamr 252
                                            + + +     t +l  +   + y +   y +    +p  ++i    f+vkav    k  r
                               F53A9.5 190 -LTNDDCGRLRTSFLRDNKYYKEYYVTfgYLIALLLIPWTVMIILNVFVVKAVHKAYKIRR 249
                                           .334444444567776655555554331233334445555555555666666654433322 PP

>> F15A8.5d  CE33618	WBGene00001052	locus:dop-1	status:Partially_confirmed	UniProt:Q86ME3	protein_id:CCD68414.1
   #    score  bias  c-Evalue  i-Evalue hmmfrom  hmm to    alifrom  ali to    envfrom  env to     acc
 ---   ------ ----- --------- --------- ------- -------    ------- -------    ------- -------    ----
   1 ?   13.9   0.0   0.00023     0.026     277     365 ..      76     166 ..      63     178 .. 0.72

  Alignments for each domain:
  == domain 1    score: 13.9 bits;  conditional E-value: 0.00023
  ninaE-PA(Rhodopsin1)_FBpp0083266-aln 277 lakvalvti.slwflawtpylvinfvGifelakisplatiwgsvfakanavynpivygishpkyraalkkkfp 348
                                            a+++l  i   +++ w p++ +n++  +  +  s  + +  + +  an+  np++y+i    +r a+kk + 
                              F15A8.5d  76 KARLTLGVImGTFLVCWLPFFTVNILRAWLPEIFSSKTIMAVTWLGYANSSANPLIYSIFNRDFRRAFKKIIV 148
                                           4666665551456679*********9988777666665556677889********************998764 PP

  ninaE-PA(Rhodopsin1)_FBpp0083266-aln 349 .slvcakeeedekssaas 365
                                            +  c  ee d ++s +s
                              F15A8.5d 149 rVFGCCWEEPDLNKSISS 166
                                           144566566566666554 PP

>> K03H6.5  CE39585	WBGene00019370	status:Partially_confirmed	UniProt:O45174	protein_id:CCD66729.1
   #    score  bias  c-Evalue  i-Evalue hmmfrom  hmm to    alifrom  ali to    envfrom  env to     acc
 ---   ------ ----- --------- --------- ------- -------    ------- -------    ------- -------    ----
   1 ?   14.0   1.5   0.00021     0.024      60     156 ..      44     144 ..      25     185 .. 0.76

  Alignments for each domain:
  == domain 1    score: 14.0 bits;  conditional E-value: 0.00021
  ninaE-PA(Rhodopsin1)_FBpp0083266-aln  60 iivlGlislvGnGvviyifattkslrtpsnllvvnlafsdfllmltmspamv..incyye..twvlGplace. 127
                                           + +  +i++vGn + + ++ +   ++  +n l+  la+ d+l++++m p  +  +  +    t+ l  +  + 
                               K03H6.5  44 FPIQFMITVVGNLLTMTVLLSG-HIKNRANHLLTSLALCDMLVFFMMIPHYLasLDTFSRnpTFRLFQFHSKp 115
                                           44556899****9999998765.6999**********************976124557651155555555442 PP

  ninaE-PA(Rhodopsin1)_FBpp0083266-aln 128 lyallGslfGcasiwtmtlialdrynviv 156
                                            +++l   f +a+iw + +++l+r  +i 
                               K03H6.5 116 HFGALSNWFSAAAIWFVLAVSLERLLIIK 144
                                           567777789***************97774 PP

>> F55E10.7  CE40072	WBGene00018886	status:Partially_confirmed	UniProt:Q20841	protein_id:CCD70891.1
   #    score  bias  c-Evalue  i-Evalue hmmfrom  hmm to    alifrom  ali to    envfrom  env to     acc
 ---   ------ ----- --------- --------- ------- -------    ------- -------    ------- -------    ----
   1 ?   10.4  14.1    0.0026       0.3      88     299 ..      85     284 ..      25     295 .. 0.78

  Alignments for each domain:
  == domain 1    score: 10.4 bits;  conditional E-value: 0.0026
  ninaE-PA(Rhodopsin1)_FBpp0083266-aln  88 snllvvnlafsdfllmltmspamvincyyetwvlGplacelyallGslfGcasiwtmtlialdrynvivkGla 160
                                           + + ++ l++ d++  l+  p++v  +y + + +G  ac+l   + ++    s   +t++++dry  +     
                              F55E10.7  85 AYVYLIILSVVDLFS-LIPVPMIVTDVYVNHFPFGLWACKLSYFCEAINKSLSPMVLTALSVDRYIAVCHPTL 156
                                           455566677777654.45689*********************************************9999999 PP

  ninaE-PA(Rhodopsin1)_FBpp0083266-aln 161 akpltikgallrilgiwlfsliwtlaplfGwnryvpegn....ltacGtdylekdwvsrsyil..vysvfvyy 227
                                               t+k +l  +++ + +sli+ +      +  v + n    +  c  d+      s sy+     ++ +y 
                              F55E10.7 157 YWLRTTKFSLGVLAVCFSVSLIFIIPVTKKATMQVMKDNtdeeIIKCAFDH----GDSASYVFdtAQAIVCYL 225
                                           9999******99999999999998765555666676666111155566554....4456777522789***** PP

  ninaE-PA(Rhodopsin1)_FBpp0083266-aln 228 lpllliiysyyfivkavaahekamreqakkmnvaslrsseaantsaeaklakvalvtislwflawtpylvin 299
                                           +pl++i+  y  i++ +  h +      kk  ++              ++ k +++ ++++f+ wtpy  + 
                              F55E10.7 226 VPLFIICAVYLAILHKLFIHTRF-STVGKKTSIS------------LGRVVKCSVMVVAFYFICWTPYWTMR 284
                                           **************999999764.3445554432............356889999*************7654 PP

>> ZK697.5  CE34150	WBGene00005850	locus:srw-103	7TM chemoreceptor, srw family	status:Predicted	UniProt:O44573	protein_i
   #    score  bias  c-Evalue  i-Evalue hmmfrom  hmm to    alifrom  ali to    envfrom  env to     acc
 ---   ------ ----- --------- --------- ------- -------    ------- -------    ------- -------    ----
   1 ?    5.8   6.4     0.067       7.6      61     193 ..      30     169 ..      20     179 .. 0.66
   2 ?   12.0   0.3   0.00085     0.097     210     363 ..     208     358 ..     192     367 .. 0.74

  Alignments for each domain:
  == domain 1    score: 5.8 bits;  conditional E-value: 0.067
  ninaE-PA(Rhodopsin1)_FBpp0083266-aln  61 ivlGlislvGnGvviyifattkslrtp.snllvvnlafsdfllmltmspamvinc.y.yetwvlGplacelya 130
                                           ++l lis+  n   i i+ + ks+rt  +n++++ l++sd+++++t   + ++ + + +   +  +l  ++y 
                               ZK697.5  30 FILSLISVLVNLAHITIL-CRKSMRTSaTNVILIGLSISDMCIVMTTVYKHLFMIdFeNSDCMTSSLRWKIYV 101
                                           78999****999999886.67889986269***********98776655544443031345677889999997 PP

  ninaE-PA(Rhodopsin1)_FBpp0083266-aln 131 llG..sl...fGcasiwtmtlialdrynvivkGlaakplti.kgallrilgiwlfsliwtlaplfGwnr 193
                                            +   s+   f  +  w  +l+a  r+ vivk +++  + +  +  +   +i ++s i +l  +f  +r
                               ZK697.5 102 DMTvwSIqihFRRCVSWLGVLMATVRF-VIVKKMTTSRFGNwSKPKVGWYMILVVSCISALQTAFYQSR 169
                                           443114332355556688888888887.77887776665441333444455666666666666665555 PP

  == domain 2    score: 12.0 bits;  conditional E-value: 0.00085
  ninaE-PA(Rhodopsin1)_FBpp0083266-aln 210 kdwvsrsyilvysvfvyylpllliiysyyfivkavaahekamreqakkmnvaslrsseaantsaeaklakval 282
                                            ++v rsy+ v +v + ++p +       ++++a+   +k+     +k   +   +++++     +kl  + +
                               ZK697.5 208 DQFVLRSYLTVDAVVTKFIPCVAFSILTVLLLHALQKLKKSGESIGRKTGST---NEDKK--DLSTKL--IIF 273
                                           46999***************99888888888899988888877777775432...33333..344455..789 PP

  ninaE-PA(Rhodopsin1)_FBpp0083266-aln 283 vtislwflaw...tpylvinfvGifelak.isplatiwgsvfakanavynpivygishpkyraalkkkfpslv 351
                                           +tis+ ++       ylv  +    ++ + +s  + ++ s++   n++  pi   +   +yr +++k + + +
                               ZK697.5 274 MTISFLIIEAplgVIYLVKACYDRNDAISiLSSDFVVYFSMLVTVNSIIHPIFCILMSSQYRDTIRKMLGVTK 346
                                           ***987764311145777777666665441577799******************************9999888 PP

  ninaE-PA(Rhodopsin1)_FBpp0083266-aln 352 cakeeedekssa 363
                                            +k ++++++++
                               ZK697.5 347 KTKIASQKNKTS 358
                                           877776555554 PP

>> F42C5.2  CE04555	WBGene00018344	G protein-coupled receptor	status:Partially_confirmed	UniProt:Q20325	protein_id:CCD63
   #    score  bias  c-Evalue  i-Evalue hmmfrom  hmm to    alifrom  ali to    envfrom  env to     acc
 ---   ------ ----- --------- --------- ------- -------    ------- -------    ------- -------    ----
   1 ?   12.8  13.1   0.00048     0.055      53     256 ..      92     304 ..      74     353 .. 0.66

  Alignments for each domain:
  == domain 1    score: 12.8 bits;  conditional E-value: 0.00048
  ninaE-PA(Rhodopsin1)_FBpp0083266-aln  53 hkilglviivlGlislvGnGvviyifattk.........slrtpsnllvvnlafsdfllmltmspamvincyy 116
                                           ++++++v iv+ l++  Gn  +iy +  +k         ++   s + +  la sd++l+lt  pa     y+
                               F42C5.2  92 KGFMTVVYIVVCLVGTPGNLWIIYKLFRAKlwsgasvqlTVSQRSRIYIFALACSDMFLLLTL-PATASYNYH 163
                                           5688999999999**********976655523222221234456889999******9998876.7777778** PP

  ninaE-PA(Rhodopsin1)_FBpp0083266-aln 117 etwvlGplacelyallGslfGcasiwtmtlialdrynvivkGlaakpltikgallrilgiwlfs.liwtlapl 188
                                            tw++G+ ac +   +       s+  +t+++l+ry ++   l         +l+ +++  +f+ l+ t++  
                               F42C5.2 164 GTWIFGSAACYIIRSIEIFAKLFSVVLLTVMSLERYIIVCTRLRHI-YRAWMSLVPLAVGTIFGvLVPTIIHY 235
                                           ****************99999***************8887766533.22233333333333332134455555 PP

  ninaE-PA(Rhodopsin1)_FBpp0083266-aln 189 fGwnry.vp.egnltacGtdylekdwvsrsyilvysvfvyy.lpllliiysyyfivkavaahekamreqak 256
                                           f  + + vp + ++t      ++++ ++      y++ v + +p+ ++  +y ++v+ v ++ k  r q+ 
                               F42C5.2 236 FYLQHFsVPfDPDVTWVCLPLMSNEVFN--LFAQYTFVVGFiIPFAIMTACYIMLVRHVRTKYKMRRAQTT 304
                                           5555443564456777777777666554..34456666655145555566677778888877776666654 PP

>> F41H8.2  CE35306	WBGene00018313	status:Partially_confirmed	UniProt:Q9UAQ0	protein_id:CCD71070.1
   #    score  bias  c-Evalue  i-Evalue hmmfrom  hmm to    alifrom  ali to    envfrom  env to     acc
 ---   ------ ----- --------- --------- ------- -------    ------- -------    ------- -------    ----
   1 ?   13.6   0.3   0.00028     0.032      56     112 ..      15      74 ..       5      95 .. 0.80

  Alignments for each domain:
  == domain 1    score: 13.6 bits;  conditional E-value: 0.00028
  ninaE-PA(Rhodopsin1)_FBpp0083266-aln  56 lglviivlGlislvG..nGvviyifattkslrtpsnl.lvvnlafsdfllmltmspamvi 112
                                           lg+ i++l + +++   nG +i++f t   lr    + lvv l++ dfl+ +   p + +
                               F41H8.2  15 LGVDIFILTFQGFCSfiNGYIIFLFLTRPDLRKNKHMrLVVFLSLGDFLVAIGELPYIAY 74 
                                           77778887776666444***************99877699**********9988886443 PP

>> Y46H3C.2  CE24313	WBGene00005846	locus:srw-99	7TM chemoreceptor, srw family	status:Predicted	UniProt:Q9N4V9	protein_i
   #    score  bias  c-Evalue  i-Evalue hmmfrom  hmm to    alifrom  ali to    envfrom  env to     acc
 ---   ------ ----- --------- --------- ------- -------    ------- -------    ------- -------    ----
   1 ?    9.2   1.3    0.0061       0.7      76     162 ..      40     133 ..      19     166 .. 0.59
   2 ?    6.4   0.1     0.044         5     254     347 ..     238     336 ..     233     345 .. 0.77

  Alignments for each domain:
  == domain 1    score: 9.2 bits;  conditional E-value: 0.0061
  ninaE-PA(Rhodopsin1)_FBpp0083266-aln  76 yifattkslrtps.nllvvnlafsdfllmltmsp...amvin....cy..yetwvlGplacelyallGslfGc 138
                                            i  t ks+rt s n++++ +afsd++ m +       mv      c   ++ w +  l  +++al      c
                              Y46H3C.2  40 LIVLTRKSMRTTStNVILIGIAFSDICAMSATVYkhfEMVDVenpeCLtsNKLWKI-YLNMNVWALQYHFRRC 111
                                           456677899976549************99765431113432211112211222322.2444555554444444 PP

  ninaE-PA(Rhodopsin1)_FBpp0083266-aln 139 asiwtmtlialdrynvivkGlaak 162
                                           +  w  +l+a  ry vi+k l+ +
                              Y46H3C.2 112 S-SWLGVLLASVRY-VILKSLTDR 133
                                           3.366666666666.566666655 PP

  == domain 2    score: 6.4 bits;  conditional E-value: 0.044
  ninaE-PA(Rhodopsin1)_FBpp0083266-aln 254 qakkmnvaslrsseaantsaeaklakvalvtislwflawtpylvinfvGif.....elakisplatiwgsvfa 321
                                           ++kk++  s rs+  +++ a  k +k  +     +f+a +p  +i +v +f      +  is    i+ +++ 
                              Y46H3C.2 238 KTKKLDKVSHRSNTIDRSEARHKTTKCIVFMTNAYFIAEAPMGIISLVKVFfntddRVYLISVDLVIYFTLLL 310
                                           5799**********************99999999***********9999873322112346666677878777 PP

  ninaE-PA(Rhodopsin1)_FBpp0083266-aln 322 kanavynpivygishpkyraalkkkf 347
                                             n++   ++  +   +yr+++ k f
                              Y46H3C.2 311 TINSICHSVICFMMSTQYRKTIWKMF 336
                                           77777777776666677887776655 PP

>> C24A8.6  CE39227	WBGene00044004	status:Partially_confirmed	UniProt:Q304D9	protein_id:CCD65395.1
   #    score  bias  c-Evalue  i-Evalue hmmfrom  hmm to    alifrom  ali to    envfrom  env to     acc
 ---   ------ ----- --------- --------- ------- -------    ------- -------    ------- -------    ----
   1 ?   12.6   0.2   0.00056     0.064     261     345 ..      50     139 ..      41     155 .. 0.79

  Alignments for each domain:
  == domain 1    score: 12.6 bits;  conditional E-value: 0.00056
  ninaE-PA(Rhodopsin1)_FBpp0083266-aln 261 aslrsseaantsaeaklakvalvtislwflawtpylvinfvGifel..akisplatiwgsvfak...anavyn 328
                                           a l+s++      e++ +k+  + + ++++ w p++ +n++ i++l  +  s    iw   f+     n+  n
                               C24A8.6  50 AKLKSKQGMAIRRETRATKLVATVMVVFLVCWLPFFTLNMIKIYKLifNVWSADLEIWFHWFTAlgyLNSSLN 122
                                           56777777778889999999999999999**************99722455677788887776422279999* PP

  ninaE-PA(Rhodopsin1)_FBpp0083266-aln 329 pivygishpkyraalkk 345
                                             +y+   pk+r ++++
                               C24A8.6 123 FFIYSTINPKFRHSFRR 139
                                           ************98766 PP

>> C50H2.1  CE28214	WBGene00008239	locus:fshr-1	steroid hormone receptor	status:Confirmed	UniProt:Q18759	protein_id:CAA9
   #    score  bias  c-Evalue  i-Evalue hmmfrom  hmm to    alifrom  ali to    envfrom  env to     acc
 ---   ------ ----- --------- --------- ------- -------    ------- -------    ------- -------    ----
   1 ?   12.4   8.0   0.00065     0.074      49     255 ..     425     634 ..     412     646 .. 0.75

  Alignments for each domain:
  == domain 1    score: 12.4 bits;  conditional E-value: 0.00065
  ninaE-PA(Rhodopsin1)_FBpp0083266-aln  49 dplwhkilglviivlGlislvGnGvviyifattkslrtp.snllvvnlafsdfl......lmltmspamvinc 114
                                           + + + +l +++ v+ l ++vGn +v  ++    + r     l ++n++++d++      ++++   +m    
                               C50H2.1 425 NIVGYPFLRIAVWVVCLAAIVGNIIVWALLGIVYEKRMRmHYLYMINMSVADMVtgiylaVLAIADAKMSDEY 497
                                           55667889999************9999888766555554156889*******862222213334445566666 PP

  ninaE-PA(Rhodopsin1)_FBpp0083266-aln 115 yy.etwvlGplacelyallGslfGcasiwtmtlialdrynvivkGlaakpltikgallrilgiwlfsliwtla 186
                                           y    w      c   + l        i +m lia++      + + ++ l+ k  +l ++g wlf++i ++ 
                               C50H2.1 498 YRhAVWWQTGWGCRAAGFLAVFASELGIISMFLIAFEMSYNTRQSFRGRRLSPKVGVLLMIGGWLFAIIMAIL 570
                                           642468877888888777777667777999*******8777889***************************** PP

  ninaE-PA(Rhodopsin1)_FBpp0083266-aln 187 plfGwnryvpegnltacGtdylekdwvsrsyilvysvfvyylpllliiysyyfivkavaahekamreqa 255
                                           p f  + y   +            + + +sy+++  +   +l +  +  sy fivk +   e    ++a
                               C50H2.1 571 PWFDVSSYSESS----VCLPLRAATIFDKSYLIF-GLSFNFLAFAAMALSYGFIVKMLKENETREEDRA 634
                                           *******96433....335666788899***875.666678999999*********9988776655554 PP

>> T19B10.10  CE38225	WBGene00011837	locus:srsx-33	status:Predicted	UniProt:Q7JLH4	protein_id:CAA98549.3
   #    score  bias  c-Evalue  i-Evalue hmmfrom  hmm to    alifrom  ali to    envfrom  env to     acc
 ---   ------ ----- --------- --------- ------- -------    ------- -------    ------- -------    ----
   1 ?    6.5   0.5     0.039       4.4      47     103 ..       3      58 ..       1      72 [. 0.77
   2 ?    9.0   0.4    0.0069      0.78     269     361 ..     196     290 ..     189     302 .. 0.77

  Alignments for each domain:
  == domain 1    score: 6.5 bits;  conditional E-value: 0.039
  ninaE-PA(Rhodopsin1)_FBpp0083266-aln  47 pldplwhkilglviivlGlislvGnGvviyifattkslrtpsnllvvnlafsdfllm 103
                                            + pl   i  +++ +  l+s++Gn v++  f + +++++p+  l+    ++d+l +
                             T19B10.10   3 EISPLLIPIALFYL-LCALVSMAGNIVMVVCFLKERKFNSPCHYLITLTCIADMLHL 58 
                                           55566655554444.5579**************************999999997644 PP

  == domain 2    score: 9.0 bits;  conditional E-value: 0.0069
  ninaE-PA(Rhodopsin1)_FBpp0083266-aln 269 antsaeaklakvalvtislwflawtpylvinfvGifelaki..splatiwgsvfakanavynpivygishpky 339
                                           an+s    + k  l t+ + +l w    v+n+  i  +++i  + + +i++ +    + v n  v+      y
                             T19B10.10 196 ANASQLKTVFKSILYTVIFVILGWCTVTVVNIGCIHLVENIenQHIISIYAGIGLNLACVSNVFVFYTINSEY 268
                                           55666667789999****************9877776666611568899*****9********99988899** PP

  ninaE-PA(Rhodopsin1)_FBpp0083266-aln 340 raalkkkfpslvcakeeedeks 361
                                           r a++k +  + +ak +  ++ 
                             T19B10.10 269 RSAIRKLIGKVDLAKIKPTTSI 290
                                           *****99998888877743333 PP

>> C30B5.5  CE02524	WBGene00016246	status:Partially_confirmed	UniProt:Q18321	protein_id:CCD66137.1
   #    score  bias  c-Evalue  i-Evalue hmmfrom  hmm to    alifrom  ali to    envfrom  env to     acc
 ---   ------ ----- --------- --------- ------- -------    ------- -------    ------- -------    ----
   1 ?   10.6   0.9    0.0023      0.26      55     109 ..      35      88 ..      25     140 .. 0.70

  Alignments for each domain:
  == domain 1    score: 10.6 bits;  conditional E-value: 0.0023
  ninaE-PA(Rhodopsin1)_FBpp0083266-aln  55 ilglviivlGlislvGnGvviyifattkslrtpsnllvvnlafsdfllmltmspa 109
                                           ++++v +++Gl +l Gn     i++   s+r p nl++  la+ d +l++t    
                               C30B5.5  35 LISVVGTLIGLFGLFGNATTALILT-RPSMRNPNNLFLTALAVFDSCLLITAFFI 88 
                                           556777899*********9988865.689******************99876443 PP

>> C51E3.4  CE37814	WBGene00008250	locus:srsx-29	7TM receptor	status:Partially_confirmed	UniProt:Q18769	protein_id:CAB01
   #    score  bias  c-Evalue  i-Evalue hmmfrom  hmm to    alifrom  ali to    envfrom  env to     acc
 ---   ------ ----- --------- --------- ------- -------    ------- -------    ------- -------    ----
   1 ?   14.2   7.6   0.00018     0.021      56     243 ..      12     196 ..       2     209 .. 0.76
   2 ?    4.0   1.2      0.23        27     271     366 ..     199     297 ..     193     310 .. 0.65

  Alignments for each domain:
  == domain 1    score: 14.2 bits;  conditional E-value: 0.00018
  ninaE-PA(Rhodopsin1)_FBpp0083266-aln  56 lglviivlGlislvGnGvviyifattkslrtpsnllvvnlafsdfllmltmspamvincyyetwvlGplacel 128
                                           l++ +++   i+++GnG+++  f  tk lr+p+ +l+    + d+l     + ++v++++    +  + a  +
                               C51E3.4  12 LAFFFFINSTIGVIGNGIMLICFFRTKRLRSPCHILISLTCICDLL---HLCAQFVYCVHLFGNMTSSQAQCF 81 
                                           6788889999**************************9888888865...567788998888888888888789 PP

  ninaE-PA(Rhodopsin1)_FBpp0083266-aln 129 yallGslfGcasiwtm.tlialdrynvivkGlaakpltikgallrilgiwlfsliwt.laplfGw.nryvpeg 198
                                           y l+  l G+++   +  ++ +dr  + vk  +   l ++     ilg  +f +++t +   +G+ n+ v e 
                               C51E3.4  82 YMLTIPLSGVGASGPLiLAMGVDRL-IAVKFPTKYRLFQQEPKHYILGQLVFPIAYTaILLYYGFaNKIVDEK 153
                                           9999999999766554156788986.67898888899999999**********99983556679846777888 PP

  ninaE-PA(Rhodopsin1)_FBpp0083266-aln 199 nltacGtdylekdwvsrsyilvysvfvyylpllliiysy.yfivka 243
                                              ac +       +s  +    s ++y+  l++i+y   yf++k+
                               C51E3.4 154 LQVACAVPL-ALMGTSFQFFTYSSALIYF--LVVIVYGIvYFLLKS 196
                                           888998864.4444444455556778888..567777642566654 PP

  == domain 2    score: 4.0 bits;  conditional E-value: 0.23
  ninaE-PA(Rhodopsin1)_FBpp0083266-aln 271 tsaeak.lakvalvtislwflawtpylvinfvG..ifelakisplatiwgsvfakanavynpivygishpkyr 340
                                           +sa +k + +  lvt+ + ++ w    ++n +   i ++a  + l+ +++ +    +a  n  ++      yr
                               C51E3.4 199 ASARFKsVFRSILVTVGFVLFGWVTTTLTNTLSyeITSVAFTAQLMQMYAGITVNFAAASNAFIFYAINSEYR 271
                                           5666652346678899999999988888887542277777778888888888777777776655444457899 PP

  ninaE-PA(Rhodopsin1)_FBpp0083266-aln 341 aalkkkfpslvcakeeedekssaasa 366
                                             +k  f +   +++++ e+ss+  +
                               C51E3.4 272 EVIKSLFGCKNKTNTPAFEASSTMVS 297
                                           99998888887777765444444333 PP

>> F57A8.4  CE05985	WBGene00010179	7 transmembrane receptor (rhodopsin family)	status:Partially_confirmed	UniProt:Q20915
   #    score  bias  c-Evalue  i-Evalue hmmfrom  hmm to    alifrom  ali to    envfrom  env to     acc
 ---   ------ ----- --------- --------- ------- -------    ------- -------    ------- -------    ----
   1 ?   -0.7   5.4       6.1     7e+02      63     157 ..      40     139 ..      21     236 .. 0.64
   2 ?   11.2   0.0    0.0015      0.17     318     363 ..     326     371 ..     308     380 .. 0.83

  Alignments for each domain:
  == domain 1    score: -0.7 bits;  conditional E-value: 6.1
  ninaE-PA(Rhodopsin1)_FBpp0083266-aln  63 lGlislvGnGvviyifattkslrtpsnllvvnlafsdfllmltmspamvi...ncyyetwvlGplacelyall 132
                                           + + +++ n ++  +f+++ks ++p+   ++ la+ d+l+ l+  p +++   ++y++   l  +  + ya++
                               F57A8.4  40 IAVAGVICNWILFRLFTKSKSTKSPALY-LLLLAVLDLLMDLLYIPFFTVdalAIYHKNEFLYHIWHD-YAMF 110
                                           56677888999**************855.5569*******9999998764111567666555555444.5543 PP

  ninaE-PA(Rhodopsin1)_FBpp0083266-aln 133 ....GslfGcasiwtmtlialdrynvivk 157
                                                 l+  as + +   +++r+ v+  
                               F57A8.4 111 vfglSRLVQFASTYIILCATIERFIVVAE 139
                                           12113566677777777777777766655 PP

  == domain 2    score: 11.2 bits;  conditional E-value: 0.0015
  ninaE-PA(Rhodopsin1)_FBpp0083266-aln 318 svfakanavynpivygishpkyraalkkkfpslvcakeeedekssa 363
                                           s++   n++   +vy++  p +r+ l k +p+l+c +  +d ++ a
                               F57A8.4 326 SILVAVNSLLRIVVYSLCSPNFRKQLVKEYPCLKCLTCGSDGDEKA 371
                                           677778999999***********************98887766544 PP

>> D1069.4  CE17616	WBGene00017038	status:Partially_confirmed	UniProt:O44791	protein_id:CCD67131.1
   #    score  bias  c-Evalue  i-Evalue hmmfrom  hmm to    alifrom  ali to    envfrom  env to     acc
 ---   ------ ----- --------- --------- ------- -------    ------- -------    ------- -------    ----
   1 ?   10.2   0.2     0.003      0.34      32     118 ..      15      97 ..       3     117 .. 0.84

  Alignments for each domain:
  == domain 1    score: 10.2 bits;  conditional E-value: 0.003
  ninaE-PA(Rhodopsin1)_FBpp0083266-aln  32 pellhlidaywyqfppldplwhkilglviivlGlislvGnGvviyifattkslrtpsnllvvnlafsdfllml 104
                                           p +  lida   qf ++ + +h++  l i ++G+     n + i +++  +  r   n ++  +af d + m+
                               D1069.4  15 PAVSGLIDA-LEQFQSFYTYFHRYACLFICIVGVF---SNAIHIAVLSRPRMRRCAVNSVLTAVAFCDVITMT 83 
                                           556667775.4788888888888887777777665...699******************************** PP

  ninaE-PA(Rhodopsin1)_FBpp0083266-aln 105 tmspamvincyyet 118
                                             s  ++   +yet
                               D1069.4  84 SYSIYLMRFRFYET 97 
                                           **999999999998 PP

>> T27C5.10  CE39786	WBGene00012083	status:Predicted	UniProt:O45385	protein_id:CAB04871.2
   #    score  bias  c-Evalue  i-Evalue hmmfrom  hmm to    alifrom  ali to    envfrom  env to     acc
 ---   ------ ----- --------- --------- ------- -------    ------- -------    ------- -------    ----
   1 ?   10.7   2.3     0.002      0.23      53     115 ..      18      80 ..       9     132 .. 0.85

  Alignments for each domain:
  == domain 1    score: 10.7 bits;  conditional E-value: 0.002
  ninaE-PA(Rhodopsin1)_FBpp0083266-aln  53 hkilglviivlGlislvGnGvviyifattkslrtpsnllvvnlafsdfllmltmspamvincy 115
                                           +++l +vi+++ +++++ n + + ++      +   n++++ +a+ df  m+     ++ + y
                              T27C5.10  18 YSYLNYVIFIISIVGIILNVLHLLVLFRKSMRQLTINIFMIGIAVCDFSQMISFVVVITTQFY 80 
                                           6789999************99888877655556788**************9988766665555 PP

>> M01G12.13  CE33674	WBGene00005525	locus:sri-13	7TM chemoreceptor, sri family	status:Partially_confirmed	UniProt:O6231
   #    score  bias  c-Evalue  i-Evalue hmmfrom  hmm to    alifrom  ali to    envfrom  env to     acc
 ---   ------ ----- --------- --------- ------- -------    ------- -------    ------- -------    ----
   1 ?    8.0   0.9     0.013       1.5     299     351 ..     266     317 ..     185     336 .. 0.72

  Alignments for each domain:
  == domain 1    score: 8.0 bits;  conditional E-value: 0.013
  ninaE-PA(Rhodopsin1)_FBpp0083266-aln 299 nfvGifelakisplatiwgsvfakanavynpivygishpkyraalkkkfpslv 351
                                            fv +    +++ +at  +  f  + ++   i+  is pkyr  l+kk+  + 
                             M01G12.13 266 MFVVVQGDVHLQEFAT-DTMFFVSSHSMCSCIIMIISNPKYRSVLRKKILRIL 317
                                           4444444455555554.456789999999******************985543 PP

>> Y62E10A.4a  CE24541	WBGene00013375	locus:srsx-25	status:Partially_confirmed	UniProt:Q9U1X1	protein_id:CAB60603.1
   #    score  bias  c-Evalue  i-Evalue hmmfrom  hmm to    alifrom  ali to    envfrom  env to     acc
 ---   ------ ----- --------- --------- ------- -------    ------- -------    ------- -------    ----
   1 ?   13.3   7.1   0.00034     0.038      61     154 ..      17     110 ..       6     209 .. 0.83
   2 ?   -0.3   0.1       4.7   5.3e+02     273     345 ..     206     280 ..     188     306 .. 0.51

  Alignments for each domain:
  == domain 1    score: 13.3 bits;  conditional E-value: 0.00034
  ninaE-PA(Rhodopsin1)_FBpp0083266-aln  61 ivlGlislvGnGvviyifattkslrtpsnllvvnlafsdfllmltmspamvincyyetwvlGplacelyallG 133
                                           + l +i+l+Gn  ++   + +k l++ +n+l+  la+sd ++  t    + + ++ + ++l +  c l ++ G
                            Y62E10A.4a  17 MALSIIGLIGNMTIVLATVISKRLQSRCNILIGLLALSDVVVC-TYLIHLRVLMFLDMYMLTSTQCFLLSAYG 88 
                                           57899**********************************8765.5566777889***************9998 PP

  ninaE-PA(Rhodopsin1)_FBpp0083266-aln 134 slfGcasiwtmtl.ialdr.ynv 154
                                            lf      +++l i ldr ynv
                            Y62E10A.4a  89 -LFALNMQSSLCLiIGLDRlYNV 110
                                           .6777777777652689996666 PP

  == domain 2    score: -0.3 bits;  conditional E-value: 4.7
  ninaE-PA(Rhodopsin1)_FBpp0083266-aln 273 aeaklakvalvtislwflawtpylvinfvGifelakisplat..i...wgsvfakanavynpivygishpkyr 340
                                           a ++l k   + ++++  +w  +l i  + + +l + sp +t  i    g  +   na  n  vy      yr
                            Y62E10A.4a 206 AVNRLLKSLSIVVTIYVCTW--FLTISSLVVSQLITFSPPVTaeInrqLG-WLVIINASLNFFVYLWRNSEYR 275
                                           44455554444444444333..3444444444444444433311111022.3445677777777777777777 PP

  ninaE-PA(Rhodopsin1)_FBpp0083266-aln 341 aalkk 345
                                           +a+ +
                            Y62E10A.4a 276 KAFIR 280
                                           77655 PP

>> F38A5.11  CE41649	WBGene00018168	status:Partially_confirmed	UniProt:Q94213	protein_id:CCD67181.1
   #    score  bias  c-Evalue  i-Evalue hmmfrom  hmm to    alifrom  ali to    envfrom  env to     acc
 ---   ------ ----- --------- --------- ------- -------    ------- -------    ------- -------    ----
   1 ?    9.8   0.0    0.0041      0.46     214     257 ..     218     266 ..     198     292 .. 0.71

  Alignments for each domain:
  == domain 1    score: 9.8 bits;  conditional E-value: 0.0041
  ninaE-PA(Rhodopsin1)_FBpp0083266-aln 214 srsyil...vysvfvyyl..pllliiysyyfivkavaahekamreqakk 257
                                            + yi+   +y ++ y l   ll+i+++++fi+  v  h    +eq   
                              F38A5.11 218 PKEYIVrskIYELWPYVLlsILLIIVFTHHFIMLEVNEHRVKKKEQEMI 266
                                           4455554446777766542279999**************9999999654 PP

>> M01G12.1  CE18066	WBGene00005526	locus:sri-14	7TM chemoreceptor, sri family	status:Predicted	UniProt:O62308	protein_i
   #    score  bias  c-Evalue  i-Evalue hmmfrom  hmm to    alifrom  ali to    envfrom  env to     acc
 ---   ------ ----- --------- --------- ------- -------    ------- -------    ------- -------    ----
   1 ?    7.9   0.8     0.015       1.7     306     351 ..     273     317 ..     184     333 .. 0.73

  Alignments for each domain:
  == domain 1    score: 7.9 bits;  conditional E-value: 0.015
  ninaE-PA(Rhodopsin1)_FBpp0083266-aln 306 lakisplatiwgsvfakanavynpivygishpkyraalkkkfpslv 351
                                             +++ +at  +  f  + ++   i+  is pkyr  l+kk+  + 
                              M01G12.1 273 DVHLQEFAT-DTMFFVSSHSMCSCIIMIISNPKYRSVLRKKILRIL 317
                                           445555444.456789999999******************985543 PP

>> T14B1.2  CE31607	WBGene00000085	locus:aex-2	possible G protein coupled receptor	status:Confirmed	UniProt:Q19999	prote
   #    score  bias  c-Evalue  i-Evalue hmmfrom  hmm to    alifrom  ali to    envfrom  env to     acc
 ---   ------ ----- --------- --------- ------- -------    ------- -------    ------- -------    ----
   1 ?   10.9   3.7    0.0018      0.21      59     132 ..      26      99 ..      11     147 .. 0.81
   2 ?   -1.3   0.0       9.5   1.1e+03     287     338 ..     222     279 ..     196     306 .. 0.57

  Alignments for each domain:
  == domain 1    score: 10.9 bits;  conditional E-value: 0.0018
  ninaE-PA(Rhodopsin1)_FBpp0083266-aln  59 viivlGlislvGnGvviyifat.tkslrtpsnllvvnlafsdfllmltmspamvincyyetwvlGplacelya 130
                                           + i  G+++ v n +v++i  t  ++   p +++v+n++++d+l+ ++   +  +  +++ w+  p    +++
                               T14B1.2  26 Y-ISCGIVGTVFNALVLWIALTyINTEDKPRQIIVINMTVADLLMCIVYMKTRPWLSHFNLWLCHPYYVIIWT 97 
                                           3.4469************97651566789*******************999999********99998777766 PP

  ninaE-PA(Rhodopsin1)_FBpp0083266-aln 131 ll 132
                                           + 
                               T14B1.2  98 CQ 99 
                                           53 PP

  == domain 2    score: -1.3 bits;  conditional E-value: 9.5
  ninaE-PA(Rhodopsin1)_FBpp0083266-aln 287 lw.flawtpylvinfvGif..elakisplatiwgsvfak...anavynpivygishpk 338
                                           lw f++  py ++ +  if  e+ +i+      + +f +      + np++   +   
                               T14B1.2 222 LWtFFTCLPYRLLYLFSIFcgETCQINNYYKTATNLFFRlliVGIMINPVITIWTQRI 279
                                           5544555555555555555222334444444444444431112233455444444444 PP

>> C15H11.2b  CE45186	WBGene00007614	locus:gnrr-2	status:Confirmed	UniProt:D9N144	protein_id:CBO22274.1
   #    score  bias  c-Evalue  i-Evalue hmmfrom  hmm to    alifrom  ali to    envfrom  env to     acc
 ---   ------ ----- --------- --------- ------- -------    ------- -------    ------- -------    ----
   1 ?    8.9   2.0    0.0076      0.86     175     247 ..       4      86 ..       1     127 [. 0.65
   2 ?    5.4   0.2     0.088        10     255     333 ..     121     200 ..     108     216 .. 0.72

  Alignments for each domain:
  == domain 1    score: 8.9 bits;  conditional E-value: 0.0076
  ninaE-PA(Rhodopsin1)_FBpp0083266-aln 175 giwlfsliwtlaplfGwnryvpegnltacGtdy...le.kdwvsrs.......yilvysvfvyylpllliiys 236
                                             w+++++  l  ++ wn  v  +n+t c t +   ++ ++  s s       y +  +  ++y+pl++++ +
                             C15H11.2b   4 LAWALAVVTMLPQMLVWNE-VQFSNITQCVTVWteiINkREKLSESelrnmklYSIQNATIIFYIPLMILVAC 75 
                                           5688888888888999986.88899999987551113322333333222111166777779************ PP

  ninaE-PA(Rhodopsin1)_FBpp0083266-aln 237 yyfivkavaah 247
                                           y +i+k +   
                             C15H11.2b  76 YVLILKDIYKT 86 
                                           *****987655 PP

  == domain 2    score: 5.4 bits;  conditional E-value: 0.088
  ninaE-PA(Rhodopsin1)_FBpp0083266-aln 255 akkmnvaslrsseaantsaeaklakvalvtislwflawtpylvinfvGifelaki.spl..atiwgsvfakan 324
                                              +   ++r +e+  + a+++  +++l+ i  + ++w py ++ +  +++  +  + l  + i  s+    n
                             C15H11.2b 121 FVTLTTRTVRGQEKF-RRAKVRSLRITLLLILTYAVTWLPYNLLSWWMVLHWDSYrENLdsNYILNSLV-VLN 191
                                           555555666666665.5678888899***************9999988887655413441144666665.568 PP

  ninaE-PA(Rhodopsin1)_FBpp0083266-aln 325 avynpivyg 333
                                           +v np +yg
                             C15H11.2b 192 SVINPFIYG 200
                                           999999998 PP

>> Y40C5A.4b  CE33868	WBGene00021497	status:Partially_confirmed	UniProt:Q8WTM2	protein_id:CCD71162.1
   #    score  bias  c-Evalue  i-Evalue hmmfrom  hmm to    alifrom  ali to    envfrom  env to     acc
 ---   ------ ----- --------- --------- ------- -------    ------- -------    ------- -------    ----
   1 ?   11.2   3.2    0.0015      0.17      25     139 ..       7     118 ..       1     181 [. 0.78

  Alignments for each domain:
  == domain 1    score: 11.2 bits;  conditional E-value: 0.0015
  ninaE-PA(Rhodopsin1)_FBpp0083266-aln  25 tvvdkvppellhlidaywyqfppldplwhkil.glviivlGlislvGnGvviyifattkslrtpsnllvvnla 96 
                                           + v+ v +++    +      pp+   w+ ++ g++ +++ lis+v n ++ y f+t+  lr      ++ ++
                             Y40C5A.4b   7 SFVEEVFEDI----EDECAYSPPIFLEWKMVFvGVIGLIVALISIVHNSLLFYTFSTSTVLRKRNLTYLMWIS 75 
                                           5555555554....3444445777777876651555567899********************9988899999* PP

  ninaE-PA(Rhodopsin1)_FBpp0083266-aln  97 fsdfllmltmspamvincyyetwvlGplacelyallGslfGca 139
                                             d ++ ++    m +++y + +v   l+   +  l ++f ++
                             Y40C5A.4b  76 GCDVFISICYIAIMCVQVYTDYFVSFKLLVLWHDYLRTAFTVS 118
                                           *******************999987777665555555555555 PP

>> F59D12.1  CE11490	WBGene00010329	G-protein coupled receptor (gastrin\/cholecystokinin)	status:Partially_confirmed	Uni
   #    score  bias  c-Evalue  i-Evalue hmmfrom  hmm to    alifrom  ali to    envfrom  env to     acc
 ---   ------ ----- --------- --------- ------- -------    ------- -------    ------- -------    ----
   1 ?   13.8   7.5   0.00024     0.028      62     234 ..      23     193 ..       2     219 .. 0.76

  Alignments for each domain:
  == domain 1    score: 13.8 bits;  conditional E-value: 0.00024
  ninaE-PA(Rhodopsin1)_FBpp0083266-aln  62 vlGlislvGnGvviyifattkslrtpsnllvvnlafsdfllmltmspamvincyyetwvlG...placelyal 131
                                            + l+ +v   + i ++a t  l       ++ l+++d+l  +++ p  +++     w +G   +++c+  a 
                              F59D12.1  23 AVDLLLFVTSILNITVIAFTPDLSDVIGCYLISLSVADLLTAIFVIPLSIYSTLEGNWRIGgdnSIICKSAAY 95 
                                           344555556666678889999999999999******************************966679******* PP

  ninaE-PA(Rhodopsin1)_FBpp0083266-aln 132 lGslfGcasiwtmtlialdrynvivkGlaakpltikgallrilgiwlfsliwtlaplfGwnryvpegnltacG 204
                                           l  ++ c++++t++ i++dry  ++k       +  ++   i+  wl s++ +   ++   + v   +   c 
                              F59D12.1  96 LQIALFCSTVYTFAWICIDRYSAMMKPSRYSEQSLTRCKCWIVFSWLTSMLLCCPIIVARMQVVFYPDAQLCV 168
                                           **************************87666666666777899999999999987777777777666666676 PP

  ninaE-PA(Rhodopsin1)_FBpp0083266-aln 205 tdylekdwvsrsyilvysvfvyylplllii 234
                                            d+        s   v  ++  ++p l+ +
                              F59D12.1 169 LDWSA-----TSAYSVTLLLLVFVPTLVTV 193
                                           66543.....33333333333445544444 PP

>> T28D6.9  CE24023	WBGene00003975	locus:pen-2	status:Confirmed	UniProt:Q9U357	protein_id:CAB54316.1
   #    score  bias  c-Evalue  i-Evalue hmmfrom  hmm to    alifrom  ali to    envfrom  env to     acc
 ---   ------ ----- --------- --------- ------- -------    ------- -------    ------- -------    ----
   1 ?    9.2   0.0    0.0061       0.7     220     263 ..      21      61 ..       7      65 .. 0.84

  Alignments for each domain:
  == domain 1    score: 9.2 bits;  conditional E-value: 0.0061
  ninaE-PA(Rhodopsin1)_FBpp0083266-aln 220 vysvfvyylpllliiysyyfivkavaahekamreqakkmnvasl 263
                                           +    + +lpl+ i+ +++f  +a +    a r q +k  +as+
                               T28D6.9  21 IG---ACFLPLVWIVNTFWFFSDAFCKPINAHRRQIRKYVIASI 61 
                                           33...4689*****************99999999*999999987 PP

>> ZC455.6b  CE32035	WBGene00013906	locus:ugt-5	status:Confirmed	UniProt:Q8I4B6	protein_id:CAD54178.1
   #    score  bias  c-Evalue  i-Evalue hmmfrom  hmm to    alifrom  ali to    envfrom  env to     acc
 ---   ------ ----- --------- --------- ------- -------    ------- -------    ------- -------    ----
   1 ?    9.5   0.1     0.005      0.57     308     347 ..       2      45 ..       1      53 [. 0.81

  Alignments for each domain:
  == domain 1    score: 9.5 bits;  conditional E-value: 0.005
  ninaE-PA(Rhodopsin1)_FBpp0083266-aln 308 kisplatiwgsvfakanavynpi....vygishpkyraalkkkf 347
                                           +i  ++ i+  +f k  a yn +    vyg sh k  a + +++
                              ZC455.6b   2 NIHHVFLIFVLLFIKNVASYNFLvispVYGFSHMKSMAIIANQL 45 
                                           5778899999***********87334469****99988877665 PP

>> F38E1.8  CE38183	WBGene00018180	locus:srsx-22	7TM chemoreceptor, srsx family	status:Predicted	UniProt:Q20156	protein_
   #    score  bias  c-Evalue  i-Evalue hmmfrom  hmm to    alifrom  ali to    envfrom  env to     acc
 ---   ------ ----- --------- --------- ------- -------    ------- -------    ------- -------    ----
   1 ?    3.6   8.1      0.29        33      49     140 ..       3     104 ..       1     147 [. 0.69
   2 ?   11.0   0.7    0.0018       0.2     275     358 ..     206     291 ..     163     301 .. 0.82

  Alignments for each domain:
  == domain 1    score: 3.6 bits;  conditional E-value: 0.29
  ninaE-PA(Rhodopsin1)_FBpp0083266-aln  49 dplwhkilglviivlGlislvGnGvviyifattkslrtpsnllvvnlafsd..fllmltm.spamvincyyet 118
                                           dpl   +  +v i++  i++ Gn  ++ i  + ksl++ + +l+  +af +  +++ ++    +m++ +y+ t
                               F38E1.8   3 DPLLSLLKIVVYIIFATIGVFGNLAIVIITFKYKSLQSRCCVLIGIMAFFNlfYCIYFIQlRVMMIMEIYNIT 75 
                                           5666555566778889****************************99999873235555541456667778777 PP

  ninaE-PA(Rhodopsin1)_FBpp0083266-aln 119 wvl.......GplacelyallGslfGcas 140
                                             l       G +  ++ +++G  +G   
                               F38E1.8  76 NNLcfflsiyGIFSLNMQSMIGLFIGLDR 104
                                           65500000114444444444444444443 PP

  == domain 2    score: 11.0 bits;  conditional E-value: 0.0018
  ninaE-PA(Rhodopsin1)_FBpp0083266-aln 275 aklakvalvtislwflawt.pylvinfvGifelak..isplatiwgsvfakanavynpivygishpkyraalk 344
                                           +++ k  +v isl+  +w    lvi ++ ++++ +  +  l ++ gs++  +n+  n  +y    p yr+a+ 
                               F38E1.8 206 NRILKSMIVVISLYVCTWFlALLVIFCTYVLKMDNpfVIALESVTGSLIL-CNSSMNIFIYFWRTPEYRKAIL 277
                                           4677888999****9999725678888888877643388999****9975.78889****************9 PP

  ninaE-PA(Rhodopsin1)_FBpp0083266-aln 345 kkfpslvcakeeed 358
                                           + +  ++++++e++
                               F38E1.8 278 QFYGEITFKSKEAS 291
                                           99999998888755 PP

>> T11F1.5  CE33936	WBGene00005826	locus:srw-79	7TM chemoreceptor, srw family	status:Partially_confirmed	UniProt:Q9U8C8	
   #    score  bias  c-Evalue  i-Evalue hmmfrom  hmm to    alifrom  ali to    envfrom  env to     acc
 ---   ------ ----- --------- --------- ------- -------    ------- -------    ------- -------    ----
   1 ?   11.3   2.7    0.0014      0.16      67     158 ..      28     129 ..       7     170 .. 0.68
   2 ?   -0.8   0.1       6.7   7.6e+02     276     305 ..     252     281 ..     216     325 .. 0.65

  Alignments for each domain:
  == domain 1    score: 11.3 bits;  conditional E-value: 0.0014
  ninaE-PA(Rhodopsin1)_FBpp0083266-aln  67 slvGnGvvi.yifattk.slrtps.nllvvnlafsdfllmltmspamvincyyetwv...lGplace....ly 129
                                           s +G  + i +if+ t+ s+rt s n l++ +a+ d+l + + +   + n y+  ++   +G+ a      + 
                               T11F1.5  28 STAGVIMNIpHIFILTRsSMRTSStNSLMIGIAICDILYLSILAELWIRNAYFSDFLcinVGSYAYIvsawIL 100
                                           445544444468888863689976599**************************99872234655433011145 PP

  ninaE-PA(Rhodopsin1)_FBpp0083266-aln 130 allGslfGcasiwtmtlialdrynvivkG 158
                                            +l  l+  as w   ++a+ ry ++   
                               T11F1.5 101 ECLRDLIEKASFWLGFMLAMTRYIIMKSS 129
                                           567788889**************665433 PP

  == domain 2    score: -0.8 bits;  conditional E-value: 6.7
  ninaE-PA(Rhodopsin1)_FBpp0083266-aln 276 klakvalvtislwflawtpylvinfvGife 305
                                             +++ lv   ++fla +p   ++f+ + e
                               T11F1.5 252 HASRMILVMTVMYFLASAPIGALDFINVSE 281
                                           344555665666677766665555544433 PP

>> K03H6.1  CE43680	WBGene00019367	status:Partially_confirmed	UniProt:O45173	protein_id:CCD66732.1
   #    score  bias  c-Evalue  i-Evalue hmmfrom  hmm to    alifrom  ali to    envfrom  env to     acc
 ---   ------ ----- --------- --------- ------- -------    ------- -------    ------- -------    ----
   1 ?    8.3  10.8     0.011       1.3      64     350 ..      29     342 ..      12     356 .. 0.66

  Alignments for each domain:
  == domain 1    score: 8.3 bits;  conditional E-value: 0.011
  ninaE-PA(Rhodopsin1)_FBpp0083266-aln  64 GlislvGnGvviyifattkslrtpsnllvvnlafsdfllmltmspamvin....cyyetwvlGplace.lyal 131
                                             ++l Gn + ++++a+ +  +  s++l   ++f d+ ++l+m p  + +     y+ ++ +  l  +   ++
                               K03H6.1  29 FALGLLGNSLNLWVLASDEVPNIASDMLA-AVSFCDLAFLLVMLPNCLAAfdtiAYNVSFRYFYLNTKqHMSA 100
                                           457889**********9999999999885.6899**9999999997664312225777777666665414567 PP

  ninaE-PA(Rhodopsin1)_FBpp0083266-aln 132 lGslfGcasiwtmtlialdrynvivkGlaakpltikgallril.giwlfsliwtlaplfGwnryvpe.gnlta 202
                                           +   + +a+iw + +++++ry ++   + ak   ++g ++ +l  i++ + + t+   f w+  + e  n t 
                               K03H6.1 101 VANWMSAAAIWLILAVSIERYLIVRSPFRAKLYWQRGKMVVVLsSIFVTTGLLTVYHHFEWDCVIEEfCNGTQ 173
                                           788899****************9999**********9999988369****************99988534332 PP

  ninaE-PA(Rhodopsin1)_FBpp0083266-aln 203 ....c...G....tdylekdwvsrsyi.lvysvfvyylpllliiysyyfivkavaahekamreqakkmnvas. 262
                                               c   G      y +kdwv+ s +  vy  f  +l  +l+++    +v      +  m  q  k+n +s 
                               K03H6.1 174 lldfCyysGmrhqKTYRNKDWVTPSNVkKVYLKFSTFLNAILVVFVPIVLVI---VLNMLMIRQL-KINWTSp 242
                                           2222533332221357788888888763467777777766666665444333...3334444443.3444441 PP

  ninaE-PA(Rhodopsin1)_FBpp0083266-aln 263 ....lrsseaantsaeaklakvalvtislwf.lawtpylvinfvGifelakis....platiwgsvfakanav 326
                                               +r + +     + +   v++++i l f l+  p   + +  +f+  ++      +++i  s+    ++ 
                               K03H6.1 243 rlesMRGAMTRSHVRQRQRVAVTVIAIGLCFsLTQGPSAFMALYELFSEYELGhtfyAIFSITNSLVVTGKT- 314
                                           100044444444444444455666677777746777888888888888766541111455666666665554. PP

  ninaE-PA(Rhodopsin1)_FBpp0083266-aln 327 ynpivygishpkyra....alkkkfpsl 350
                                            n i++ +s   +r+    a+++kfp +
                               K03H6.1 315 INFILFCLSSEHFRQkcfkAIYRKFPKV 342
                                           5889999988777743333778888876 PP

>> F36D3.13  CE34844	WBGene00005781	locus:srw-34	status:Predicted	UniProt:Q7YTN6	protein_id:CAE17807.1
   #    score  bias  c-Evalue  i-Evalue hmmfrom  hmm to    alifrom  ali to    envfrom  env to     acc
 ---   ------ ----- --------- --------- ------- -------    ------- -------    ------- -------    ----
   1 ?    4.4   3.2      0.18        20      63     179 ..      36     167 ..      13     179 .. 0.69
   2 ?    6.1   0.0     0.053         6     264     362 ..     254     352 ..     247     363 .. 0.69

  Alignments for each domain:
  == domain 1    score: 4.4 bits;  conditional E-value: 0.18
  ninaE-PA(Rhodopsin1)_FBpp0083266-aln  63 lGlislvGnGvviyifattkslrt.psnllvvnlafsdfl...lmltmspamvincyyet...wvlGpl.... 124
                                           +  i+l+ n   + i  t ks+rt p  +++  + + df+   l+l+m  + +++ y++      + pl    
                              F36D3.13  36 VAAIALIPNFFHL-IVLTRKSMRTmPIHIFIFGIGLCDFTriaLFLVMNIPQLWTTYQNLenpDCIPPLsyfe 107
                                           5556666665544.45567888876889999999999996333556777777777776531123344431112 PP

  ninaE-PA(Rhodopsin1)_FBpp0083266-aln 125 ..acelyallGslfGcasiwtmtlialdrynvivkGlaak...pltikgallrilgiwlf 179
                                               e+y+++ s++  +siw  +++a+ r  +i   l+ +     t k  ll i+ i l+
                              F36D3.13 108 maRNEFYTIAVSVCEQSSIWLGVVMAVFRTLLIKYPLSHRlhrMSTLKYKLLPIISILLI 167
                                           11469************************9999999997622134778888888877654 PP

  == domain 2    score: 6.1 bits;  conditional E-value: 0.053
  ninaE-PA(Rhodopsin1)_FBpp0083266-aln 264 rsseaantsaeaklakvalvtislwflawtpy...lvinfvGifel...akisplatiwgsvfakanavynpi 330
                                           rs+e+ ++s+  kl  v+++tis+ ++a  py    +infv   ++     +  +  i++ +++  n+++  +
                              F36D3.13 254 RSQENRDRSS--KL--VTFMTISF-MIAMVPYsglYIINFVQSKSNgirFILRCIEVIFSFLITINNSLHCVL 321
                                           4444444443..44..78999995.678889844357787754432111346778889999999999999999 PP

  ninaE-PA(Rhodopsin1)_FBpp0083266-aln 331 vygishpkyraalkkkfpslvcakeeedekss 362
                                            y +s  kyr a+k  f      + + ++++ 
                              F36D3.13 322 CYLMS-TKYREAVKSMFNKTNTVDIQMSDQRM 352
                                           99888.6*******999888777776555544 PP

>> C54E10.3  CE20612	WBGene00008308	status:Partially_confirmed	UniProt:Q9XVB5	protein_id:CAB04000.1
   #    score  bias  c-Evalue  i-Evalue hmmfrom  hmm to    alifrom  ali to    envfrom  env to     acc
 ---   ------ ----- --------- --------- ------- -------    ------- -------    ------- -------    ----
   1 ?   10.4   0.2    0.0025      0.29     207     240 ..      22      55 ..      10      62 .. 0.85
   2 ?    2.2   3.9      0.81        91     117     238 ..      97     218 ..      70     240 .. 0.74

  Alignments for each domain:
  == domain 1    score: 10.4 bits;  conditional E-value: 0.0025
  ninaE-PA(Rhodopsin1)_FBpp0083266-aln 207 ylekdwvsrsyilvysv.fvyylpllliiysyyfi 240
                                           yl+ +w++ s il+ysv fv +  ll+i  s+ +i
                              C54E10.3  22 YLD-EWQNSSQILFYSVlFVGFFTLLIIFLSFLYI 55 
                                           554.7**********9659*************998 PP

  == domain 2    score: 2.2 bits;  conditional E-value: 0.81
  ninaE-PA(Rhodopsin1)_FBpp0083266-aln 117 etwvlGplacelyallGslfGcasiwtmtlialdrynvivkGlaak...pltikgallrilgiwlfsliwtla 186
                                           +t + G  +c++ a +     c   wt +++  dr+  i   +  +    + +k  l  il i +   +wt +
                              C54E10.3  97 DT-IPGVWVCKMTAFSVNSSSCFIHWTWVAMYADRFCYIFFPFRFRrhsKFRTKCILCTILLISMCFQLWTPI 168
                                           44.568899*****9999999*****************99877655111566788899999999999999977 PP

  ninaE-PA(Rhodopsin1)_FBpp0083266-aln 187 plfGwnryvpegnltacGtd.ylekdwvsrsyilvysvfvyylpllliiysyy 238
                                            + G        n+  c  d  ++k+++    +++  + +++lpl l i++  
                              C54E10.3 169 LITGRRLDSQFDNI-YCAEDpRFQKHFQ--LIMVLEVITTFFLPLTLTIFADI 218
                                           77775444445555.5666625666654..456777888999***99998765 PP

>> T26E4.15  CE36209	WBGene00012055	locus:srsx-36	7 transmembrane receptor (rhodopsin family)	status:Partially_confirmed
   #    score  bias  c-Evalue  i-Evalue hmmfrom  hmm to    alifrom  ali to    envfrom  env to     acc
 ---   ------ ----- --------- --------- ------- -------    ------- -------    ------- -------    ----
   1 ?    6.4   3.1     0.043       4.8      55     107 ..       7      59 ..       1     136 [. 0.77
   2 ?    5.9   0.2     0.062       7.1     283     347 ..     201     269 ..     179     296 .. 0.77

  Alignments for each domain:
  == domain 1    score: 6.4 bits;  conditional E-value: 0.043
  ninaE-PA(Rhodopsin1)_FBpp0083266-aln  55 ilglviivlGlislvGnGvviyifattkslrtpsnllvvnlafsdfllmltms 107
                                           il +    + +++++Gn  ++ +   +++lr+ +n+l+    f d+ll++ + 
                              T26E4.15   7 ILLFLYSTIFIVGFTGNLFMVLVTLHSNKLRSICNILICVCCFCDLLLFTDVI 59 
                                           66677778889999*******************************98765333 PP

  == domain 2    score: 5.9 bits;  conditional E-value: 0.062
  ninaE-PA(Rhodopsin1)_FBpp0083266-aln 283 vtislwfla..w.tpylvinfvGifel.akisplatiwgsvfakanavynpivygishpkyraalkkkf 347
                                           +++++wf+   w t  l+  ++ i+ +  +++ ++ +++  f  +++ +n +vy      yr a++  +
                              T26E4.15 201 LSVTVWFVVcgWmTTDLIGALTVILPMdRSVARMVQLYCGTFIFTSSAFNAVVYYKFSRDYRSAMRTML 269
                                           5688999853353555666666677652568999********************999999***998765 PP

>> M01B2.7  CE38207	WBGene00010800	locus:srsx-37	7 transmembrane receptor (rhodopsin family)	status:Predicted	UniProt:O1
   #    score  bias  c-Evalue  i-Evalue hmmfrom  hmm to    alifrom  ali to    envfrom  env to     acc
 ---   ------ ----- --------- --------- ------- -------    ------- -------    ------- -------    ----
   1 ?    7.4   3.5     0.022       2.5      55     130 ..       7      81 ..       1     141 [. 0.76
   2 ?    4.1   0.1      0.21        23     279     346 ..     199     268 ..     180     294 .. 0.78

  Alignments for each domain:
  == domain 1    score: 7.4 bits;  conditional E-value: 0.022
  ninaE-PA(Rhodopsin1)_FBpp0083266-aln  55 ilglviivlGlislvGnGvviyifattkslrtpsnllvvnlafsdfllmltmspamvincyyetwvlGplace 127
                                           il +    + +++++Gn +++ +   +++lr+ +n+l+    f d+ll+ t   a+v++++  +     +   
                               M01B2.7   7 ILLFLYSTIFIVGFTGNLLMVLVTLHSNKLRSICNILICVCCFCDLLLF-TDVIAFVVSMFTPSTQEFCFYIS 78 
                                           6667777888999********************************8764.55556666666544333344444 PP

  ninaE-PA(Rhodopsin1)_FBpp0083266-aln 128 lya 130
                                           + a
                               M01B2.7  79 IPA 81 
                                           444 PP

  == domain 2    score: 4.1 bits;  conditional E-value: 0.21
  ninaE-PA(Rhodopsin1)_FBpp0083266-aln 279 kvalvtislwflaw.tpylvinfvGifel.akisplatiwgsvfakanavynpivygishpkyraalkkk 346
                                           k   vt++l    w t  l+  ++ i+ +  +++ ++ +++  f  +++ +n +vy      yr a++  
                               M01B2.7 199 KSLSVTVCLVVCGWmTTDLIGALTVILPMdRSVARMVQLYCGTFIFTSSAFNAVVYYKFSRDYRSAVRTM 268
                                           4455788899999945566667777776525689999*******************99999999998765 PP
[truncated: 87,232 more chars]
