# Supplementary material for: Potential Conservation of Circadian Clock Proteins in the phylum Nematoda as Revealed by Bioinformatic Searches
Source: PLoS One. 2014 Nov 14;9(11):e112871. doi: 10.1371/journal.pone.0112871 (PMC4232591; doi:10.1371/journal.pone.0112871)
Supplement: File S1 — HMM profiles used in this work and HMMsearch results. (ZIP) [file pone.0112871.s007.zip › HMMs-CE/Artropodos/na-PD(narrow_abdomen)_FBpp0111727-aln.res]

# hmmsearch :: search profile(s) against a sequence database
# HMMER 3.0 (March 2010); http://hmmer.org/
# Copyright (C) 2010 Howard Hughes Medical Institute.
# Freely distributed under the GNU General Public License (GPLv3).
# - - - - - - - - - - - - - - - - - - - - - - - - - - - - - - - - - - - -
# query HMM file:                  na-PD(narrow_abdomen)_FBpp0111727-aln.hmm
# target sequence database:        ../../../ProteomasGus/wormpep229
# Max sensitivity mode:            on [all heuristic filters off]
# - - - - - - - - - - - - - - - - - - - - - - - - - - - - - - - - - - - -

Query:       na-PD(narrow_abdomen)_FBpp0111727-aln  [M=2090]
Scores for complete sequences (score includes all domains):
   --- full sequence ---   --- best 1 domain ---    -#dom-
    E-value  score  bias    E-value  score  bias    exp  N  Sequence    Description
    ------- ------ -----    ------- ------ -----   ---- --  --------    -----------
          0 1557.2  50.9          0 1556.8  35.3    1.0  1  C11D2.6a    CE37194	WBGene00006809	locus:unc-77	status:Parti
          0 1847.6  37.6          0 1847.2  26.1    1.0  1  C11D2.6c    CE31301	WBGene00006809	locus:unc-77	status:Parti
          0 1874.4  32.2          0 1874.1  22.3    1.0  1  C11D2.6d    CE37196	WBGene00006809	locus:unc-77	status:Confi
          0 1900.4  49.4          0 1900.0  34.2    1.0  1  C27F2.2a    CE38941	WBGene00003558	locus:nca-2	calcium chann
          0 1898.3  51.4          0 1897.9  35.6    1.0  1  C27F2.2b    CE43035	WBGene00003558	locus:nca-2	status:Confir
   2.8e-238  794.7  27.2   4.5e-204  681.2  15.8    2.0  2  C11D2.6b    CE37195	WBGene00006809	locus:unc-77	status:Parti
     8e-185  617.4  56.4   1.1e-101  341.6  19.9    3.1  3  C48A7.1b    CE31165	WBGene00001187	locus:egl-19	status:Confi
   9.5e-185  617.1  57.0     1e-101  341.8  19.9    3.1  3  C48A7.1a    CE28820	WBGene00001187	locus:egl-19	calcium chan
   9.8e-154  514.3  80.1    5.3e-96  322.8  16.7    4.3  4  T02C5.5b    CE34980	WBGene00006742	locus:unc-2	status:Confir
   1.2e-153  514.0  80.1    5.6e-96  322.7  16.7    4.3  4  T02C5.5e    CE42155	WBGene00006742	locus:unc-2	status:Partia
   1.5e-151  507.0  76.6      2e-91  307.7  17.2    6.1  5  C54D2.5d    CE36116	WBGene00000367	locus:cca-1	status:Partia
   1.5e-150  503.7  79.9    1.9e-91  307.7  17.2    5.9  4  C54D2.5a    CE30919	WBGene00000367	locus:cca-1	Skeletal musc
   1.6e-150  503.6  61.3    2.9e-96  323.7  16.7    3.4  3  T02C5.5a    CE29459	WBGene00006742	locus:unc-2	status:Partia
   5.2e-150  501.9  79.2    1.9e-91  307.7  17.2    5.9  4  C54D2.5e    CE36117	WBGene00000367	locus:cca-1	status:Partia
   2.5e-147  493.0  75.0    4.8e-96  323.0  16.7    4.3  4  T02C5.5c    CE31225	WBGene00006742	locus:unc-2	status:Partia
   3.9e-147  492.4  83.0    4.3e-87  293.2  19.3    6.8  4  C54D2.5c    CE36115	WBGene00000367	locus:cca-1	status:Partia
   3.3e-107  360.0  66.8    1.7e-47  161.9   8.2    6.0  4  C54D2.5f    CE36285	WBGene00000367	locus:cca-1	status:Partia
    1.7e-70  238.3   3.3    1.7e-70  238.3   2.3    1.1  1  F17C8.6     CE00960	WBGene00008911	status:Predicted	UniProt:
    1.2e-40  139.3   0.0    1.7e-40  138.7   0.0    1.2  1  F14F4.3b    CE23650	WBGene00003411	locus:mrp-5	status:Partia
    1.2e-40  139.3   0.0    1.7e-40  138.7   0.0    1.1  1  F14F4.3a    CE23649	WBGene00003411	locus:mrp-5	ABC transport
    3.1e-40  137.8   0.0      2e-33  115.3   0.0    2.2  2  F21G4.2     CE09548	WBGene00003410	locus:mrp-4	multidrug res
    8.1e-38  129.8   0.0      2e-32  112.0   0.0    2.1  2  F57C12.4    CE26370	WBGene00003408	locus:mrp-2	ATP-binding t
    1.1e-37  129.4   0.0    5.4e-35  120.5   0.0    2.1  2  E03G2.2     CE40808	WBGene00003409	locus:mrp-3	multidrug res
    9.7e-35  119.6   0.0    1.6e-30  105.6   0.0    2.2  2  F57C12.5c   CE31189	WBGene00003407	locus:mrp-1	status:Confir
    9.9e-35  119.6   0.0    1.6e-30  105.7   0.0    2.2  2  F57C12.5e   CE39102	WBGene00003407	locus:mrp-1	status:Confir
      1e-34  119.5   0.0    1.6e-30  105.6   0.0    2.2  2  F57C12.5a   CE25015	WBGene00003407	locus:mrp-1	ABC transport
      1e-34  119.5   0.0    1.6e-30  105.6   0.0    2.2  2  F57C12.5b   CE29412	WBGene00003407	locus:mrp-1	status:Partia
    9.7e-34  116.3   0.0    3.4e-32  111.2   0.0    2.1  2  Y75B8A.26   CE43455	WBGene00003414	locus:mrp-8	ABC transport
    3.1e-28   98.1   0.0    1.1e-27   96.2   0.0    1.7  2  F20B6.3     CE34000	WBGene00003412	locus:mrp-6	ABC transport
    2.5e-26   91.8   0.0    7.6e-26   90.1   0.0    1.6  2  Y43F8C.12   CE43255	WBGene00003413	locus:mrp-7	ABC transport
    3.6e-26   91.2   0.0    4.5e-26   90.9   0.0    1.0  1  F57C12.5d   CE34565	WBGene00003407	locus:mrp-1	status:Confir
    3.3e-16   58.2   0.1    9.4e-09   33.5   0.0    2.1  2  T21E8.1b    CE40819	WBGene00004000	locus:pgp-6	status:Partia
    3.8e-16   58.0   0.1      1e-08   33.3   0.0    2.1  2  T21E8.1c    CE46295	WBGene00004000	locus:pgp-6	status:Partia
    3.8e-16   58.0   0.1      1e-08   33.3   0.0    2.1  2  T21E8.1a    CE40818	WBGene00004000	locus:pgp-6	p-glycoprotei
    3.9e-16   57.9   0.9    2.4e-08   32.1   0.1    2.1  2  C05A9.1b    CE43182	WBGene00003999	locus:pgp-5	status:Partia
    4.6e-16   57.7   1.9    1.5e-08   32.8   0.2    2.1  2  T21E8.3     CE31624	WBGene00004002	locus:pgp-8	p-glycoprotei
    4.7e-16   57.7   0.9    2.7e-08   31.9   0.1    2.2  2  C05A9.1a    CE43003	WBGene00003999	locus:pgp-5	p-glycoprotei
    5.3e-16   57.5   0.1    8.4e-09   33.6   0.0    2.1  2  T21E8.2     CE36668	WBGene00004001	locus:pgp-7	p-glycoprotei
    8.2e-16   56.9   5.6    1.3e-08   33.0   0.0    2.8  3  F22E10.1    CE03260	WBGene00004006	locus:pgp-12	p-glycoprote
    1.2e-15   56.3   0.4    5.6e-07   27.6   0.1    2.1  2  K08E7.9     CE11932	WBGene00003995	locus:pgp-1	multidrug res
    1.6e-15   55.9   0.1    5.9e-07   27.5   0.1    2.1  2  C47A10.1    CE15714	WBGene00004003	locus:pgp-9	multidrug res
    3.5e-15   54.8   0.5    1.2e-07   29.8   0.1    2.1  2  F42E11.1b   CE03308	WBGene00003998	locus:pgp-4	status:Partia
    3.6e-15   54.7   0.4    1.2e-07   29.8   0.1    2.1  2  F42E11.1a   CE44238	WBGene00003998	locus:pgp-4	p-glycoprotei
    7.6e-15   53.7   0.0    6.5e-07   27.4   0.0    2.1  2  F22E10.2    CE40253	WBGene00004007	locus:pgp-13	p-glycoprote
    2.2e-14   52.1   0.3    8.6e-07   27.0   0.0    2.1  2  C34G6.4     CE41207	WBGene00003996	locus:pgp-2	abc transport
    4.2e-14   51.2   0.3    3.9e-06   24.8   0.0    2.1  2  ZK455.7     CE03818	WBGene00003997	locus:pgp-3	multidrug res
    4.2e-14   51.2   0.0    4.8e-06   24.5   0.0    2.1  2  F22E10.3    CE03262	WBGene00004008	locus:pgp-14	p-glycoprote
      1e-12   46.6   0.8      7e-06   23.9   0.0    2.1  2  DH11.3      CE34788	WBGene00004005	locus:pgp-11	multidrug re
    1.4e-11   42.9   0.4    1.6e-05   22.7   0.1    2.4  2  C54D1.1     CE40807	WBGene00004004	locus:pgp-10	multidrug-re
    4.1e-09   34.6   0.1    6.9e-09   33.9   0.0    1.2  1  Y50E8A.16   CE24404	WBGene00001817	locus:haf-7	status:Partia
    5.6e-09   34.2   0.1    5.6e-09   34.2   0.0    2.0  1  W09D6.6     CE31731	WBGene00001815	locus:hmt-1	multidrug res
    3.1e-08   31.7   0.0    3.9e-08   31.4   0.0    1.1  1  Y74C10AR.3  CE37072	WBGene00022281	locus:abtm-1	status:Confi
    3.8e-08   31.5   0.1    5.1e-08   31.0   0.1    1.1  1  Y57G11C.1   CE14926	WBGene00001818	locus:haf-8	ABC transport
      5e-08   31.0   0.0    7.1e-08   30.5   0.0    1.2  1  F43E2.4     CE07240	WBGene00001812	locus:haf-2	membrane tran
      7e-08   30.6   0.0    9.5e-08   30.1   0.0    1.1  1  ZK484.2a    CE27353	WBGene00001819	locus:haf-9	transporter p
    2.3e-07   28.9   0.0    3.2e-07   28.4   0.0    1.1  1  W04C9.1     CE28355	WBGene00001814	locus:haf-4	ABC transport
    3.3e-07   28.3   0.0    4.4e-07   27.9   0.0    1.1  1  Y48G8AL.11  CE39850	WBGene00001816	locus:haf-6	status:Partia
    1.1e-06   26.6   2.0    1.9e-06   25.8   1.4    1.3  1  R07A4.1     CE18123	WBGene00001202	locus:egl-36	potassium ch
    1.5e-06   26.2   0.0      2e-06   25.7   0.0    1.1  1  F57A10.3    CE41666	WBGene00001813	locus:haf-3	multidrug res
    0.00011   19.9   0.1    0.00016   19.5   0.0    1.1  1  C30H6.6     CE39331	WBGene00001811	locus:haf-1	multidrug res
    0.00027   18.7   2.3    0.00042   18.0   1.6    1.2  1  F14F11.1h   CE35858	WBGene00008819	locus:shw-1	status:Partia
    0.00028   18.6   4.2    0.00041   18.1   2.9    1.2  1  R186.5      CE37401	WBGene00004793	locus:shw-3	potassium cha
     0.0023   15.6   6.5     0.0033   15.1   4.5    1.1  1  C25B8.1a    CE27086	WBGene00002233	locus:kqt-1	voltage-gated
     0.0026   15.4   6.5     0.0037   14.9   4.5    1.1  1  C25B8.1b    CE30875	WBGene00002233	locus:kqt-1	status:Confir
  ------ inclusion threshold ------
      0.012   13.2   0.3       0.21    9.1   0.0    2.3  2  Y73F8A.1    CE38663	WBGene00004035	locus:pkd-2	status:Partia
      0.024   12.2   8.4      0.033   11.7   5.8    1.1  1  Y54G9A.3b   CE43414	WBGene00002235	locus:kqt-3	status:Partia
      0.054   11.0   0.1       0.26    8.8   0.0    1.7  2  ZK673.7     CE01719	WBGene00006583	locus:tnc-2	troponin C	st
      0.058   10.9  10.5      0.085   10.4   7.3    1.3  1  Y73B6BL.19  CE46429	WBGene00022240	locus:shl-1	status:Partia
      0.081   10.5   7.0       0.11   10.1   4.9    1.1  1  T10B10.7    CE40872	WBGene00003840	locus:ocr-3	ankyrin repea
      0.085   10.4   7.7       0.13    9.8   5.3    1.2  1  F14F11.1a   CE32375	WBGene00008819	locus:shw-1	potassium cha
      0.087   10.4   3.5        0.2    9.2   0.7    2.1  2  C32C4.1g    CE45168	WBGene00007862	status:Partially_confirme
      0.088   10.3   7.7       0.14    9.7   5.3    1.2  1  F14F11.1d   CE32378	WBGene00008819	locus:shw-1	status:Confir
      0.089   10.3   7.7       0.14    9.7   5.3    1.2  1  F14F11.1f   CE32380	WBGene00008819	locus:shw-1	status:Confir
      0.091   10.3   7.7       0.14    9.7   5.3    1.1  1  F14F11.1g   CE32381	WBGene00008819	locus:shw-1	status:Confir
      0.091   10.3   7.7       0.14    9.7   5.3    1.2  1  F14F11.1e   CE32379	WBGene00008819	locus:shw-1	status:Partia
      0.095   10.2   0.9       0.18    9.3   0.7    1.3  1  C32C4.1c    CE44797	WBGene00007862	status:Partially_confirme
        0.1   10.1   7.7       0.15    9.5   5.3    1.1  1  F14F11.1c   CE32377	WBGene00008819	locus:shw-1	status:Confir
        0.1   10.1   0.9        0.2    9.2   0.7    1.3  1  C32C4.1e    CE45141	WBGene00007862	status:Partially_confirme
       0.11   10.1   0.9        0.2    9.1   0.7    1.3  1  C32C4.1a    CE37877	WBGene00007862	potassium channel	status:
       0.11   10.0   0.9        0.2    9.1   0.7    1.3  1  C32C4.1f    CE45209	WBGene00007862	status:Partially_confirme
       0.11   10.0   9.6       0.15    9.5   6.6    1.1  1  Y54G9A.3a   CE32760	WBGene00002235	locus:kqt-3	Ion transport
       0.11   10.0   7.7       0.17    9.3   5.3    1.1  1  F14F11.1b   CE32376	WBGene00008819	locus:shw-1	status:Partia
       0.12    9.9   0.9       0.23    9.0   0.7    1.3  1  C32C4.1d    CE45157	WBGene00007862	status:Partially_confirme
       0.14    9.6   1.5       0.27    8.7   1.0    1.3  1  C32C4.1b    CE41505	WBGene00007862	potassium channel	status:
       0.15    9.5   7.1       0.84    7.1   5.1    1.9  2  ZK1321.2a   CE32769	WBGene00014261	locus:shk-1	potassium cha
       0.16    9.5   7.6       0.91    7.0   5.4    1.9  2  ZK1321.2f   CE40295	WBGene00014261	locus:shk-1	status:Confir
       0.17    9.4   7.6       0.97    6.9   5.4    1.9  2  ZK1321.2e   CE36966	WBGene00014261	locus:shk-1	status:Confir
       0.17    9.4   7.1        0.9    7.0   5.1    1.9  2  ZK1321.2d   CE32772	WBGene00014261	locus:shk-1	status:Partia
       0.19    9.2   7.1       0.98    6.9   5.1    1.9  2  ZK1321.2b   CE32770	WBGene00014261	locus:shk-1	status:Confir
        0.2    9.1   7.1          1    6.8   5.1    1.9  2  ZK1321.2c   CE32771	WBGene00014261	locus:shk-1	status:Partia
       0.26    8.8  10.4       0.33    8.4   7.2    1.1  1  Y54G9A.3c   CE43403	WBGene00002235	locus:kqt-3	status:Confir
       0.26    8.8   2.5       0.45    8.0   1.7    1.3  1  R13A5.1b    CE30111	WBGene00000846	locus:cup-5	status:Confir
       0.37    8.3   3.2       0.42    8.1   2.2    1.0  1  R07H5.9     CE39953	WBGene00011129	status:Partially_confirme
       0.49    7.9   0.7       0.72    7.3   0.5    1.2  1  F42A9.9     CE38603	WBGene00018338	status:Partially_confirme
       0.58    7.6   2.4        1.1    6.7   1.6    1.3  1  F12F3.1a    CE09359	WBGene00001374	locus:exp-2	potassium cha
       0.66    7.4   0.0        1.7    6.0   0.0    1.5  2  ZK355.4     CE23457	WBGene00022714	status:Predicted	UniProt:
        0.7    7.4   2.5        1.4    6.4   1.7    1.4  1  F12F3.1d    CE37631	WBGene00001374	locus:exp-2	status:Confir
       0.75    7.2   2.6        1.4    6.3   1.8    1.3  1  F12F3.1c    CE37630	WBGene00001374	locus:exp-2	status:Confir
        0.8    7.1   2.7        1.5    6.2   1.9    1.3  1  F12F3.1b    CE37629	WBGene00001374	locus:exp-2	status:Confir
       0.86    7.0   0.0        5.9    4.3   0.0    1.9  2  M28.9       CE02287	WBGene00010900	status:Partially_confirme
       0.87    7.0   3.0        1.2    6.5   2.1    1.1  1  C06G8.2     CE28887	WBGene00003876	locus:pept-2	oligopeptide
       0.96    6.9   2.7        1.1    6.7   1.8    1.1  1  F11A3.2a    CE05586	WBGene00008670	guanine nucleotide exchan
        1.1    6.7   4.6        1.5    6.2   3.2    1.2  1  F13B12.3    CE35467	WBGene00008731	status:Partially_confirme
        1.2    6.6   3.0        1.3    6.4   2.1    1.0  1  F11A3.2b    CE38501	WBGene00008670	status:Confirmed	UniProt:
        1.2    6.5   0.1        1.7    6.1   0.1    1.1  1  Y39G8C.4    CE43348	WBGene00000662	locus:col-87	cuticular co
        1.6    6.2   2.1        1.6    6.2   1.5    1.1  1  F56A8.3a    CE28340	WBGene00010139	Leucine Rich Repeat (2 co
        1.9    5.9   7.7        2.5    5.5   5.3    1.0  1  C23F12.1b   CE41768	WBGene00016006	locus:fln-2	status:Partia
          2    5.8   2.4          3    5.2   1.6    1.2  1  K03A11.1    CE41423	WBGene00010519	status:Partially_confirme
        2.1    5.8   0.2        2.6    5.5   0.2    1.0  1  K08C7.7b    CE43882	WBGene00010649	status:Confirmed	UniProt:
        2.4    5.6   0.3        2.2    5.7   0.2    1.0  1  F10C1.9     CE38595	WBGene00044296	status:Partially_confirme
        2.4    5.6   0.1        3.1    5.2   0.0    1.0  1  C03B8.3     CE45119	WBGene00015386	status:Confirmed	UniProt:
        2.5    5.5   0.3        3.2    5.2   0.2    1.1  1  F26D2.4     CE15906	WBGene00005361	locus:srh-145	status:Part
        2.6    5.5   3.9        3.8    4.9   2.7    1.3  1  Y48A6B.6a   CE36457	WBGene00012967	locus:kvs-4	Ion transport
        2.8    5.3   0.3        3.3    5.1   0.2    1.1  1  C27A2.6     CE44944	WBGene00001102	locus:dsh-2	status:Confir
        2.9    5.3   1.1        3.9    4.9   0.8    1.1  1  F29B9.8     CE09786	WBGene00017923	status:Partially_confirme
          3    5.3   0.2        3.9    4.9   0.1    1.0  1  K08C7.7a    CE21039	WBGene00010649	status:Confirmed	UniProt:
          3    5.3   3.9        3.9    4.9   2.7    1.1  1  Y48A6B.6b   CE36458	WBGene00012967	locus:kvs-4	status:Confir
        3.1    5.2   0.7        3.4    5.1   0.5    1.1  1  F40G9.4     CE19851	WBGene00001963	locus:btb-1	status:Partia
        3.1    5.2   1.7        3.9    4.9   1.2    1.0  1  F52B11.1e   CE45491	WBGene00009924	status:Confirmed	UniProt:
        3.2    5.2   3.7        3.7    5.0   2.6    1.0  1  C30F2.5     CE34719	WBGene00007819	status:Partially_confirme
        3.2    5.1   0.3        3.9    4.9   0.2    1.1  1  C09F12.1    CE08040	WBGene00000522	locus:clc-1	status:Confir
        3.6    5.0   4.6        3.9    4.9   3.2    1.2  1  R02D5.7     CE29435	WBGene00010980	status:Confirmed	UniProt:
        3.8    4.9   0.3        6.1    4.2   0.2    1.2  1  F09E5.4     CE33282	WBGene00005226	locus:srg-69	7TM chemorec
          4    4.8   6.4        5.6    4.4   4.4    1.3  1  R13A5.1d    CE46318	WBGene00000846	locus:cup-5	status:Confir
        4.2    4.8   0.6        4.4    4.7   0.4    1.0  1  Y75B12B.3   CE20372	WBGene00013568	status:Confirmed	UniProt:
        4.3    4.7   3.0        5.2    4.5   2.1    1.0  1  Y37E11AL.3b CE33851	WBGene00021359	status:Partially_confirme
        4.5    4.7   0.1        5.7    4.3   0.0    1.0  1  C56G7.1     CE01531	WBGene00003372	locus:mlc-4	myosin regula
        4.5    4.7   2.3        6.2    4.2   1.6    1.1  1  K11E8.1f    CE28056	WBGene00006779	locus:unc-43	Ca2+\/calmod
        4.6    4.6   0.0        6.6    4.1   0.0    1.1  1  C54G10.3a   CE05518	WBGene00004060	locus:pmp-3	peroxisomal m
        4.9    4.5   0.0          9    3.7   0.0    1.3  1  Y53C10A.9   CE22377	WBGene00000023	locus:abt-5	ABC transport
          5    4.5   6.8        5.4    4.4   4.7    1.1  1  C25A8.2     CE31313	WBGene00016083	status:Partially_confirme
          5    4.5   0.0        7.2    4.0   0.0    1.1  1  C54G10.3b   CE45980	WBGene00004060	locus:pmp-3	status:Partia
        5.2    4.5   0.2        6.3    4.2   0.1    1.1  1  M01D1.7     CE12254	WBGene00019702	locus:fbxb-39	status:Part
        5.2    4.5   0.5        6.7    4.1   0.4    1.0  1  T28F2.8     CE14365	WBGene00000628	locus:col-51	cuticular co
        5.2    4.5   0.4        8.8    3.7   0.3    1.3  1  F35C8.8     CE42776	WBGene00018038	status:Partially_confirme
        5.4    4.4   2.3        5.9    4.3   1.6    1.0  1  C33D9.10    CE38288	WBGene00044239	status:Confirmed	UniProt:
        5.5    4.4   6.8        7.8    3.9   4.7    1.3  1  R13A5.1e    CE34586	WBGene00000846	locus:cup-5	status:Confir
        5.7    4.3   0.0        7.4    4.0   0.0    1.0  1  F46A8.10    CE34186	WBGene00009753	locus:scrm-6	status:Parti
        5.7    4.3   0.1        7.5    3.9   0.1    1.1  1  T12A7.7     CE43601	WBGene00011728	status:Partially_confirme
        6.6    4.1   2.3        7.1    4.0   1.6    1.0  1  C49C3.7     CE19746	WBGene00008197	status:Confirmed	UniProt:
        6.6    4.1   0.3        7.6    3.9   0.2    1.1  1  K03A11.3    CE42603	WBGene00000450	locus:ceh-28	homeobox pro
        6.6    4.1   0.1        8.7    3.7   0.1    1.1  1  T19A6.1b    CE41262	WBGene00011827	status:Confirmed	UniProt:
        6.6    4.1   2.3        8.4    3.8   1.6    1.1  1  C05D9.7     CE07933	WBGene00015474	status:Confirmed	UniProt:
        6.7    4.1   0.5        7.5    3.9   0.3    1.0  1  C49G9.2     CE41210	WBGene00045474	status:Confirmed	UniProt:
        6.8    4.1   1.5        8.7    3.7   1.0    1.1  1  F44A2.2     CE35307	WBGene00018402	locus:kvs-3	potassium cha
        6.8    4.1   2.6        9.1    3.6   1.8    1.1  1  Y37E11AL.3a CE27599	WBGene00021359	status:Confirmed	UniProt:
          7    4.0   0.0        9.2    3.6   0.0    1.1  1  T07D4.4e    CE43315	WBGene00011580	locus:ddx-19	status:Confi
          7    4.0   4.9        9.3    3.6   3.4    1.1  1  F26F4.9a    CE28923	WBGene00017829	ankyrin and desmoplakin r
        7.1    4.0   2.5        7.1    4.0   1.7    1.1  1  C14C10.6    CE28204	WBGene00007589	status:Confirmed	UniProt:
        7.3    4.0   0.3        9.9    3.5   0.2    1.1  1  T19A6.1a    CE41261	WBGene00011827	status:Confirmed	UniProt:
        7.3    4.0   1.6        6.9    4.0   1.1    1.0  1  F46F11.5    CE10604	WBGene00006919	locus:vha-10	vacuolar ATP
        7.4    3.9   0.3        9.7    3.6   0.2    1.1  1  F07A11.4    CE03146	WBGene00008547	ubiquitin carboxyl-termin
        7.5    3.9   0.3         10    3.5   0.2    1.1  1  T19A6.1c    CE41263	WBGene00011827	status:Confirmed	UniProt:
        7.5    3.9   0.1         10    3.5   0.1    1.1  1  F53C3.8     CE45647	WBGene00018752	status:Partially_confirme
        7.7    3.9   0.2        9.2    3.6   0.1    1.0  1  F22G12.3    CE15890	WBGene00009063	status:Partially_confirme
        7.7    3.9   1.1         11    3.4   0.7    1.1  1  T23G4.1     CE16453	WBGene00006580	locus:tlp-1	status:Confir
        7.9    3.9   0.0         11    3.4   0.0    1.1  1  T09F3.1     CE35906	WBGene00011661	locus:ztf-27	Zinc finger,
        8.1    3.8   0.6         11    3.3   0.4    1.1  1  R193.3      CE23930	WBGene00020129	status:Predicted	UniProt:
        8.2    3.8   0.6        8.8    3.7   0.4    1.0  1  F37H8.4     CE35871	WBGene00009513	locus:sfxn-1.2	status:Con
        8.2    3.8   0.4         13    3.1   0.3    1.3  1  F15B9.4     CE46573	WBGene00008848	locus:inft-2	status:Parti
        8.5    3.8   0.2         10    3.5   0.1    1.1  1  M02B7.5     CE39515	WBGene00019726	status:Partially_confirme
        8.5    3.7   0.3         10    3.5   0.2    1.1  1  R03E1.2     CE18902	WBGene00010993	status:Confirmed	UniProt:
        8.7    3.7   1.5        9.8    3.5   1.0    1.1  1  T05C1.4c    CE32207	WBGene00020251	locus:camt-1	status:Parti
        9.2    3.6   0.0         12    3.2   0.0    1.1  1  T07D4.4d    CE43387	WBGene00011580	locus:ddx-19	status:Confi
        9.2    3.6   0.0         13    3.2   0.0    1.1  1  T07D4.4c    CE18221	WBGene00011580	locus:ddx-19	ATP-dependen
        9.5    3.6   1.7         12    3.2   1.2    1.0  1  F52B11.1c   CE44575	WBGene00009924	status:Confirmed	UniProt:
        9.6    3.6   0.7         14    3.1   0.5    1.3  1  K11E4.6     CE42379	WBGene00077679	status:Partially_confirme
        9.6    3.6   0.0         13    3.2   0.0    1.1  1  ZC376.1     CE41967	WBGene00013873	carboxylesterase	status:P
        9.8    3.5   0.0         13    3.1   0.0    1.1  1  T07D4.4b    CE18220	WBGene00011580	locus:ddx-19	ATP-dependen


Domain annotation for each sequence (and alignments):
>> C11D2.6a  CE37194	WBGene00006809	locus:unc-77	status:Partially_confirmed	UniProt:Q688B4	protein_id:CCD64243.1
   #    score  bias  c-Evalue  i-Evalue hmmfrom  hmm to    alifrom  ali to    envfrom  env to     acc
 ---   ------ ----- --------- --------- ------- -------    ------- -------    ------- -------    ----
   1 ! 1556.8  35.3         0         0     363    1782 ..     102    1541 ..      43    1548 .. 0.92

  Alignments for each domain:
  == domain 1    score: 1556.8 bits;  conditional E-value: 0
  na-PD(narrow_abdomen)_FBpp0111727-aln  363 wvnklWvrrlmrlcalvsLvsvslntpktfekvPllqyvtfvcdlvvtlLftaeliakmhirgilkreks 432 
                                             +v +  v   +++   +s+++v++ tp+t+e + +l+y+  ++d++   +f  + + ++h+ gi++ ++s
                               C11D2.6a  102 YVESDRVEWALKIACTISMITVCIHTPRTIELFQPLNYIILAADFISVSIFMLDSVLRIHYEGIFRCDSS 171 
                                             4555556667888999****************************************************** PP

  na-PD(narrow_abdomen)_FBpp0111727-aln  433 ylkdhwcqFdasmvlFlwls.......vilqmfevlglvlelsylsilraprplimirflrvflkFsmpk 495 
                                             yl + w qF   + +   ls       +i   f  l l ++  y   +r  rp+i ir +  ++kF  pk
                               C11D2.6a  172 YLSNRWSQFSVFISIIHLLSfllhcyqLIDNFFPFLHLNYRAWYGA-IRSIRPFIIIRLIPLVVKFKLPK 240 
                                             *********8766555555500111124555666677777776655.5999******************* PP

  na-PD(narrow_abdomen)_FBpp0111727-aln  496 arinqifkrssqqiynvtLfflffmslygllgvqffgelknhcvlnattdptritinslaiPdtfcstdp 565 
                                              ri+q+ krssqq+ nvtLff+ffm ly++ g+q+fg +  hcv   +tdp+++ti  laiPdt+c+++ 
                               C11D2.6a  241 NRIEQLLKRSSQQVKNVTLFFVFFMTLYAIFGIQLFGRMDYHCVQP-KTDPNNVTIMDLAIPDTMCAPEG 309 
                                             ********************************************99.*********************** PP

  na-PD(narrow_abdomen)_FBpp0111727-aln  566 esgyqcpeglkcmklealskyimgfng.fdefatsiftvyqaasqegwvfimyRaidslPawravlyfst 634 
                                               gy+cp  + cm+l+ l     gf g f++f  s+ftvy aas+egwv++ y  +dslP+++a lyf t
                               C11D2.6a  310 IGGYECPAPMVCMQLN-LNAKGEGFYGmFNDFGASVFTVYLAASEEGWVYVLYDCMDSLPSYLAFLYFCT 378 
                                             ****************.888888887769***************************************** PP

  na-PD(narrow_abdomen)_FBpp0111727-aln  635 miffLawlvknvfiavitetfneiRvqfqqmwgvrghiqketasqiltgddngwklvtldenkhgglase 704 
                                             +iffLawlvknvfiavitetf eiRvqf  mw +++   +e   + l   d gw+l+ ld + +    ++
                               C11D2.6a  379 LIFFLAWLVKNVFIAVITETFAEIRVQFSEMWQKKEVTLDEGFRKKLEKTDDGWRLIRLDGEVEPEGPKQ 448 
                                             ****************************************************************999999 PP

  na-PD(narrow_abdomen)_FBpp0111727-aln  705 ilhailrsplFrllvmtvilangivtAtmsfkhdekpRevfyekyyyieiaftilldlEtlfkivclgfr 774 
                                              l+ +lrs +F+ +v++ ++ n+i  A+  ++hde  +   y+ +y  e+ ftil+++E+++ki+c gfr
                               C11D2.6a  449 KLQWMLRSMYFQCFVIIFVVINAIGNAMFVYRHDETDKPRKYN-FYLFEVGFTILFNVECIIKILCYGFR 517 
                                             9**********************************98888775.6999********************** PP

  na-PD(narrow_abdomen)_FBpp0111727-aln  775 syfkhsihkFeLllaigttlhiipely.lsgltyfqvLRvvrLikaspmledfvykifgpgkkLGsLiif 843 
                                             ++ + +i kFeL+l  g++l+ + ++y    +tyfq  R++rLikasp+ledfv+kif+pgkkLG L+if
                               C11D2.6a  518 NFIRRGIFKFELILCLGSSLNCVKFFYeRNYFTYFQTFRLLRLIKASPILEDFVWKIFSPGKKLGGLVIF 587 
                                             ***************************8899*************************************** PP

  na-PD(narrow_abdomen)_FBpp0111727-aln  844 tmcllvisssismqLFcflrdftkFetFpeaFmsmFqiLtqeaWvevldetmlrtsetlaplvavyFily 913 
                                             t+  +  +s+is+qLF  + +   F tFp+aFmsmFqi+tqe W + + e +++t + l+plva+yF+ y
                               C11D2.6a  588 TIAFICCYSAISLQLFYSVPNLHHFRTFPQAFMSMFQIITQEGWTDFVVEVLRATDDNLVPLVALYFVAY 657 
                                             ********************************************************************** PP

  na-PD(narrow_abdomen)_FBpp0111727-aln  914 hlfvtlivLsLFvAviLdnleldEdikklkqlkfreqsAeiketlpfrlRifekfpdspkmtklhkvpsd 983 
                                             hlfvtlivLsLFvAviLdnle+dE++kk kql+ re    ++ tlp+rlR+fekfp +p+m+ + k  sd
                               C11D2.6a  658 HLFVTLIVLSLFVAVILDNLEMDEELKKVKQLRAREATTSMRSTLPWRLRVFEKFPTRPQMAAMRKADSD 727 
                                             ********************************************************************** PP

  na-PD(narrow_abdomen)_FBpp0111727-aln  984 Fnlpkvresfmrqfvleleeeenelegvkkissetfdskliykkqrpvkilnkdpkvrevvkdlrklave 1053
                                             F +pkvr sf +qf ++ + e +       i s+    k i+k     ki+      r+  +     +++
                               C11D2.6a  728 FPMPKVRGSFTHQFAVDHSLETTD-----VIESDFEFPKRIMKSAGKRKISKSGLTFRQIGSTSLRCSLN 792 
                                             *****************9988766.....44344444578899999999999999999988776678899 PP

  na-PD(narrow_abdomen)_FBpp0111727-aln 1054 yiindsnnqrllLgDs.amlpvsgqksllksqGtvtsakqlRvdqkkgsksirrsvrsgsiklkqtyehl 1122
                                             + ++ s   r  L +s ++lp  +     +s+G +   k+       +s+s+     +++++ kq ++  
                               C11D2.6a  793 NLLEMSDRTRQSLSNSlSFLPHFT-----RSSGSLYPRKDAL----PKSRSMTGKFLQTAVRNKQ-FNMY 852 
                                             999999999999998856777776.....7888887666554....3456777777777777665.6788 PP

  na-PD(narrow_abdomen)_FBpp0111727-aln 1123 mengdigainrvs.ssrarPhdldikllqakrqqaemrrnqreeDlrenhPfFdtplfavpreskFrkiC 1191
                                              engd    +  + ++ a+  ++di+ lq+krq ae  rn  eeD+renhPfFd+plf+v r s+ r++C
                               C11D2.6a  853 SENGDLSRPSDSApKKNAKQGEIDIRALQQKRQLAEITRNRIEEDMRENHPFFDRPLFLVGRASQLREFC 922 
                                             999999866666658899999************************************************* PP

  na-PD(narrow_abdomen)_FBpp0111727-aln 1192 qsivsarydarlkdpltGkeRkvqykslhnflglvtyldWvmilvttlscislmFEtpkyr.....vmek 1256
                                             +++v+++yd+++     G + k ++k +   +g ++y+dW m +vt++scis++FE p        vm++
                               C11D2.6a  923 KKMVHSKYDSQDDGTNGGAKTKKRFKEIRALIGIMPYIDWAMATVTIVSCISMLFESPWPTtgenlVMNN 992 
                                             ********************************************************9865445677**** PP

  na-PD(narrow_abdomen)_FBpp0111727-aln 1257 kaLqiaeygFvifmsiElaLkilAdGlFftPkaYikdvasvLDvfiyvvslvfLlwmpksvppnsgaqlL 1326
                                               Lqi++y Fv+ m  El +ki+A+GlFftPka ++dv  v+++fiy++s++fL wmpk+v+ ns aq L
                               C11D2.6a  993 GYLQISDYFFVLSMTFELCVKIIANGLFFTPKAVVRDVGGVMNLFIYFTSVIFLAWMPKHVEINSLAQFL 1062
                                             ********************************************************************** PP

  na-PD(narrow_abdomen)_FBpp0111727-aln 1327 milRcvRPLRiftlvphmRkvvyeLcrgfkeillvstllillmfiFasyGvqlyGGrlarCndptilkre 1396
                                             mi+R++RPLRi+tlvph+R+vv e  rgfkeillv +l+i++mfiFas+Gvq+ GG+la Cndpt++ re
                               C11D2.6a 1063 MICRAMRPLRIYTLVPHIRRVVLEFFRGFKEILLVTILMIVVMFIFASFGVQIVGGKLAACNDPTVSSRE 1132
                                             ********************************************************************** PP

  na-PD(narrow_abdomen)_FBpp0111727-aln 1397 dcvGvfmrrvfvtklklqpgene.sypsilvprvWanpkrfnFDniGdAllaLFevlsfkGWldvrdvli 1465
                                             +c+Gvf +++fvt+l +   + e  +p i+vprvW np+ fnFD++G+A+laLFe lsfkGW  +rd+l 
                               C11D2.6a 1133 NCTGVFWQKLFVTRLEVYGKDTEaMHPKIMVPRVWTNPRNFNFDHVGNAMLALFETLSFKGWNVIRDILW 1202
                                             ****************9987766268******************************************** PP

  na-PD(narrow_abdomen)_FBpp0111727-aln 1466 kAlGpvhaiYihiyiflGcmigLtLFvGvvianysenkgtalLtvdqrrwcdlkkrLkiaqPlhlppRPd 1535
                                             +  Gp + ++ihiy+f+GcmigLtLFvGvviany +n+gtalLtvdqrrw dlk rLk+aqPlh+pp+P 
                               C11D2.6a 1203 SRHGPWAVVFIHIYVFIGCMIGLTLFVGVVIANYTQNRGTALLTVDQRRWHDLKARLKMAQPLHVPPKPS 1272
                                             *********************************************************************6 PP

  na-PD(narrow_abdomen)_FBpp0111727-aln 1536 .gkkfrAfiYDitqnirfkrviavlvlinslllcvswrkeeeh..tealatvs...ailtlvFlvEvimk 1599
                                                ++r  +YD+t ++ f++++a+lv++ns +l + w+ eee+     + tv+   a++ ++F++E+i+k
                               C11D2.6a 1273 eSARLRTKLYDLTMSRWFNQAFALLVVLNSFTLVIPWNVEEEEqrATYVFTVTalaAFMNMLFVIEIILK 1342
                                             2579*********************************98776522333444442338999********** PP

  na-PD(narrow_abdomen)_FBpp0111727-aln 1600 niaftprgYwqsrrnryDllvtvvgviwivletilkndls..............lvvgfvvvilrfltit 1655
                                             +ia+t  g+wqsrrnr Dll+tv gviwi+l++ +    s              +++g++vvilrf+ti 
                               C11D2.6a 1343 VIAYTFSGFWQSRRNRVDLLITVFGVIWIFLHFFVALPSSkidvdvqvelkkftYTFGYLVVILRFFTIA 1412
                                             ********************************98876655668999999999999*************** PP

  na-PD(narrow_abdomen)_FBpp0111727-aln 1656 gkhktlkkllltvgvsvcksffiifglfllvfiyalaGtivfGtvkygegigrranfespvtsvallfri 1725
                                              +++tlk+l+ltv +s+ +sffii  lfllv++ya  G+i+f  vkyg ++ + +nf +  +++ +lfr 
                               C11D2.6a 1413 SRNSTLKMLMLTVIMSMFRSFFIITALFLLVLFYAYTGVILFPMVKYGMAVSKHVNFRTASEALVVLFRC 1482
                                             ********************************************************************** PP

  na-PD(narrow_abdomen)_FBpp0111727-aln 1726 vtgedWnkiledlmvqPPdc..tqadnywetdcGnflasliyfcsfyviityivlnllv 1782
                                             +tgedWn+i++d+m   P c  +++ nywetdcGnf  ++iyfcsfy+iityiv nllv
                               C11D2.6a 1483 LTGEDWNDIMHDCMRSAPFCywNEGMNYWETDCGNFYGAIIYFCSFYLIITYIVRNLLV 1541
                                             *******************95557889*******************************9 PP

>> C11D2.6c  CE31301	WBGene00006809	locus:unc-77	status:Partially_confirmed	UniProt:Q8MXH5	protein_id:CCD64245.1
   #    score  bias  c-Evalue  i-Evalue hmmfrom  hmm to    alifrom  ali to    envfrom  env to     acc
 ---   ------ ----- --------- --------- ------- -------    ------- -------    ------- -------    ----
   1 ! 1847.2  26.1         0         0     363    2011 ..     102    1841 ..      44    1911 .. 0.89

  Alignments for each domain:
  == domain 1    score: 1847.2 bits;  conditional E-value: 0
  na-PD(narrow_abdomen)_FBpp0111727-aln  363 wvnklWvrrlmrlcalvsLvsvslntpktfekvPllqyvtfvcdlvvtlLftaeliakmhirgilkreks 432 
                                             +v +  v   +++   +s+++v++ tp+t+e + +l+y+  ++d++   +f  + + ++h+ gi++ ++s
                               C11D2.6c  102 YVESDRVEWALKIACTISMITVCIHTPRTIELFQPLNYIILAADFISVSIFMLDSVLRIHYEGIFRCDSS 171 
                                             4555556667888999****************************************************** PP

  na-PD(narrow_abdomen)_FBpp0111727-aln  433 ylkdhwcqFdasmvlFlwls.......vilqmfevlglvlelsylsilraprplimirflrvflkFsmpk 495 
                                             yl + w qF   + +   ls       +i   f  l l ++  y   +r  rp+i ir +  ++kF  pk
                               C11D2.6c  172 YLSNRWSQFSVFISIIHLLSfllhcyqLIDNFFPFLHLNYRAWYGA-IRSIRPFIIIRLIPLVVKFKLPK 240 
                                             *********8766555555500111124555666677777776655.5999******************* PP

  na-PD(narrow_abdomen)_FBpp0111727-aln  496 arinqifkrssqqiynvtLfflffmslygllgvqffgelknhcvlnattdptritinslaiPdtfcstdp 565 
                                              ri+q+ krssqq+ nvtLff+ffm ly++ g+q+fg +  hcv   +tdp+++ti  laiPdt+c+++ 
                               C11D2.6c  241 NRIEQLLKRSSQQVKNVTLFFVFFMTLYAIFGIQLFGRMDYHCVQP-KTDPNNVTIMDLAIPDTMCAPEG 309 
                                             ********************************************99.*********************** PP

  na-PD(narrow_abdomen)_FBpp0111727-aln  566 esgyqcpeglkcmklealskyimgfng.fdefatsiftvyqaasqegwvfimyRaidslPawravlyfst 634 
                                               gy+cp  + cm+l+ l     gf g f++f  s+ftvy aas+egwv++ y  +dslP+++a lyf t
                               C11D2.6c  310 IGGYECPAPMVCMQLN-LNAKGEGFYGmFNDFGASVFTVYLAASEEGWVYVLYDCMDSLPSYLAFLYFCT 378 
                                             ****************.888888887769***************************************** PP

  na-PD(narrow_abdomen)_FBpp0111727-aln  635 miffLawlvknvfiavitetfneiRvqfqqmwgvrghiqketasqiltgddngwklvtldenk....... 697 
                                             +iffLawlvknvfiavitetf eiRvqf  mw +++   +e   + l   d gw+l+ ld +        
                               C11D2.6c  379 LIFFLAWLVKNVFIAVITETFAEIRVQFSEMWQKKEVTLDEGFRKKLEKTDDGWRLIRLDGEVepegpkq 448 
                                             *************************************************************999****** PP

  na-PD(narrow_abdomen)_FBpp0111727-aln  698 ....................................hgglasei...lhailrsplFrllvmtvilangi 728 
                                                                                 +  + ++i   ++++lrs +F+ +v++ ++ n+i
                               C11D2.6c  449 klqwvssllrvnsvvekkkndtyakklarsayyknyEQFFPNPIiktFFQMLRSMYFQCFVIIFVVINAI 518 
                                             ***********************************9777776551116789******************* PP

  na-PD(narrow_abdomen)_FBpp0111727-aln  729 vtAtmsfkhdekpRevfyekyyyieiaftilldlEtlfkivclgfrsyfkhsihkFeLllaigttlhiip 798 
                                               A+  ++hde  +   y+ +y  e+ ftil+++E+++ki+c gfr++ + +i kFeL+l  g++l+ + 
                               C11D2.6c  519 GNAMFVYRHDETDKPRKYN-FYLFEVGFTILFNVECIIKILCYGFRNFIRRGIFKFELILCLGSSLNCVK 587 
                                             ***********98888775.6999********************************************** PP

  na-PD(narrow_abdomen)_FBpp0111727-aln  799 ely.lsgltyfqvLRvvrLikaspmledfvykifgpgkkLGsLiiftmcllvisssismqLFcflrdftk 867 
                                             ++y    +tyfq  R++rLikasp+ledfv+kif+pgkkLG L+ift+  +  +s+is+qLF  + +   
                               C11D2.6c  588 FFYeRNYFTYFQTFRLLRLIKASPILEDFVWKIFSPGKKLGGLVIFTIAFICCYSAISLQLFYSVPNLHH 657 
                                             ***8899*************************************************************** PP

  na-PD(narrow_abdomen)_FBpp0111727-aln  868 FetFpeaFmsmFqiLtqeaWvevldetmlrtsetlaplvavyFilyhlfvtlivLsLFvAviLdnleldE 937 
                                             F tFp+aFmsmFqi+tqe W + + e +++t + l+plva+yF+ yhlfvtlivLsLFvAviLdnle+dE
                               C11D2.6c  658 FRTFPQAFMSMFQIITQEGWTDFVVEVLRATDDNLVPLVALYFVAYHLFVTLIVLSLFVAVILDNLEMDE 727 
                                             ********************************************************************** PP

  na-PD(narrow_abdomen)_FBpp0111727-aln  938 dikklkqlkfreqsAeiketlpfrlRifekfpdspkmtklhkvp.......sdFnlpkvresfmrqfvle 1000
                                             ++kk kql+ re    ++ tlp+rlR+fekfp +p+m+ + k +       sdF +pkvr sf +qf ++
                               C11D2.6c  728 ELKKVKQLRAREATTSMRSTLPWRLRVFEKFPTRPQMAAMRKFVmfqyladSDFPMPKVRGSFTHQFAVD 797 
                                             ******************************************8655555568999*************** PP

  na-PD(narrow_abdomen)_FBpp0111727-aln 1001 leeeenelegvkkissetfdskliykkqrpvkilnkdpkvrevvkdlrklaveyiindsnnqrllLgDs. 1069
                                              + e +       i s+    k i+k     ki+      r+  +     ++++ ++ s   r  L +s 
                               C11D2.6c  798 HSLETTD-----VIESDFEFPKRIMKSAGKRKISKSGLTFRQIGSTSLRCSLNNLLEMSDRTRQSLSNSl 862 
                                             9988766.....4434444457889999999999999999998877667889999999999999999885 PP

  na-PD(narrow_abdomen)_FBpp0111727-aln 1070 amlpvsgqksllksqGtvtsakqlRvdqkkgsksirrsvrsgsiklkqtyehlmengdigainrvs.ssr 1138
                                             ++lp  +     +s+G +   k+       +s+s+     +++++ kq ++   engd    +  + ++ 
                               C11D2.6c  863 SFLPHFT-----RSSGSLYPRKDAL----PKSRSMTGKFLQTAVRNKQ-FNMYSENGDLSRPSDSApKKN 922 
                                             6777776.....7888887666554....3456777777777777665.678899999986666665889 PP

  na-PD(narrow_abdomen)_FBpp0111727-aln 1139 arPhdldikllqakrqqaemrrnqreeDlrenhPfFdtplfavpreskFrkiCqsivsarydarlkdplt 1208
                                             a+  ++di+ lq+krq ae  rn  eeD+renhPfFd+plf+v r s+ r++C+++v+++yd+++     
                               C11D2.6c  923 AKQGEIDIRALQQKRQLAEITRNRIEEDMRENHPFFDRPLFLVGRASQLREFCKKMVHSKYDSQDDGTNG 992 
                                             9999****************************************************************** PP

  na-PD(narrow_abdomen)_FBpp0111727-aln 1209 GkeRkvqykslhnflglvtyldWvmilvttlscislmFEtpkyr.....vmekkaLqiaeygFvifmsiE 1273
                                             G + k ++k +   +g ++y+dW m +vt++scis++FE p        vm++  Lqi++y Fv+ m  E
                               C11D2.6c  993 GAKTKKRFKEIRALIGIMPYIDWAMATVTIVSCISMLFESPWPTtgenlVMNNGYLQISDYFFVLSMTFE 1062
                                             ***************************************9865445677********************* PP

  na-PD(narrow_abdomen)_FBpp0111727-aln 1274 laLkilAdGlFftPkaYikdvasvLDvfiyvvslvfLlwmpksvppnsgaqlLmilRcvRPLRiftlvph 1343
                                             l +ki+A+GlFftPka ++dv  v+++fiy++s++fL wmpk+v+ ns aq Lmi+R++RPLRi+tlvph
                               C11D2.6c 1063 LCVKIIANGLFFTPKAVVRDVGGVMNLFIYFTSVIFLAWMPKHVEINSLAQFLMICRAMRPLRIYTLVPH 1132
                                             ********************************************************************** PP

  na-PD(narrow_abdomen)_FBpp0111727-aln 1344 mRkvvyeLcrgfkeillvstllillmfiFasyGvqlyGGrlarCndptilkredcvGvfmrrvfvtklkl 1413
                                             +R+vv e  rgfkeillv +l+i++mfiFas+Gvq+ GG+la Cndpt++ re+c+Gvf +++fvt+l +
                               C11D2.6c 1133 IRRVVLEFFRGFKEILLVTILMIVVMFIFASFGVQIVGGKLAACNDPTVSSRENCTGVFWQKLFVTRLEV 1202
                                             *********************************************************************9 PP

  na-PD(narrow_abdomen)_FBpp0111727-aln 1414 qpgene.sypsilvprvWanpkrfnFDniGdAllaLFevlsfkGWldvrdvlikAlGpvhaiYihiyifl 1482
                                                + e  +p i+vprvW np+ fnFD++G+A+laLFe lsfkGW  +rd+l +  Gp + ++ihiy+f+
                               C11D2.6c 1203 YGKDTEaMHPKIMVPRVWTNPRNFNFDHVGNAMLALFETLSFKGWNVIRDILWSRHGPWAVVFIHIYVFI 1272
                                             987766268************************************************************* PP

  na-PD(narrow_abdomen)_FBpp0111727-aln 1483 GcmigLtLFvGvvianysenkgtalLtvdqrrwcdlkkrLkiaqPlhlppRPd.gkkfrAfiYDitqnir 1551
                                             GcmigLtLFvGvviany +n+gtalLtvdqrrw dlk rLk+aqPlh+pp+P    ++r  +YD+t ++ 
                               C11D2.6c 1273 GCMIGLTLFVGVVIANYTQNRGTALLTVDQRRWHDLKARLKMAQPLHVPPKPSeSARLRTKLYDLTMSRW 1342
                                             ****************************************************62579************* PP

  na-PD(narrow_abdomen)_FBpp0111727-aln 1552 fkrviavlvlinslllcvswrkeeeh..tealatvs...ailtlvFlvEvimkniaftprgYwqsrrnry 1616
                                             f++++a+lv++ns +l + w+ eee+     + tv+   a++ ++F++E+i+k+ia+t  g+wqsrrnr 
                               C11D2.6c 1343 FNQAFALLVVLNSFTLVIPWNVEEEEqrATYVFTVTalaAFMNMLFVIEIILKVIAYTFSGFWQSRRNRV 1412
                                             ********************98776522333444442338999*************************** PP

  na-PD(narrow_abdomen)_FBpp0111727-aln 1617 Dllvtvvgviwivletilkndls..............lvvgfvvvilrfltitgkhktlkkllltvgvsv 1672
                                             Dll+tv gviwi+l++ +    s              +++g++vvilrf+ti  +++tlk+l+ltv +s+
                               C11D2.6c 1413 DLLITVFGVIWIFLHFFVALPSSkidvdvqvelkkftYTFGYLVVILRFFTIASRNSTLKMLMLTVIMSM 1482
                                             ***************98876655668999999999999******************************** PP

  na-PD(narrow_abdomen)_FBpp0111727-aln 1673 cksffiifglfllvfiyalaGtivfGtvkygegigrranfespvtsvallfrivtgedWnkiledlmvqP 1742
                                              +sffii  lfllv++ya  G+i+f  vkyg ++ + +nf +  +++ +lfr +tgedWn+i++d+m   
                               C11D2.6c 1483 FRSFFIITALFLLVLFYAYTGVILFPMVKYGMAVSKHVNFRTASEALVVLFRCLTGEDWNDIMHDCMRSA 1552
                                             ********************************************************************** PP

  na-PD(narrow_abdomen)_FBpp0111727-aln 1743 Pdc..tqadnywetdcGnflasliyfcsfyviityivlnllvaiilenfslfys.eedallsyaDirnFq 1809
                                             P c  +++ nywetdcGnf  ++iyfcsfy+iityiv nllva+i+enfslfys eedallsyaDirnFq
                               C11D2.6c 1553 PFCywNEGMNYWETDCGNFYGAIIYFCSFYLIITYIVRNLLVAVIMENFSLFYSsEEDALLSYADIRNFQ 1622
                                             **95557889************************************************************ PP

  na-PD(narrow_abdomen)_FBpp0111727-aln 1810 ntWnvvDnhqkgvipvkrvkfilrlLkgrLeidpqkdrlLfkymcyeLekLhngedvtfhdvinmlsyRs 1879
                                               Wn+vD+ qk  ipv+rvkf+lrlLkgrLe+dp+kdr+Lfk+mcye+e+Lhnge+v fhdv+ mlsyRs
                               C11D2.6c 1623 YVWNMVDQEQKRTIPVERVKFLLRLLKGRLEVDPEKDRILFKHMCYEMERLHNGEEVSFHDVLYMLSYRS 1692
                                             ********************************************************************** PP

  na-PD(narrow_abdomen)_FBpp0111727-aln 1880 vdirkalqleellareefeyiieeevAkqtiRtWlEgclkkiRasskeeqnslva.Glratnelvallqq 1948
                                             vdirk+lqleell ree e+iieeevAkqtiRtWlEgcl+k+R +s+++ + +++ G++     +  +++
                               C11D2.6c 1693 VDIRKSLQLEELLQREELEFIIEEEVAKQTIRTWLEGCLRKMRNPSQKDAEGVLPfGGGHPVIHSSGHSS 1762
                                             **********************************************995555544266654444443333 PP

  na-PD(narrow_abdomen)_FBpp0111727-aln 1949 ekeeekssgk...ekkkeeesetkdtdgarlktkkavvp..........................lprsd 1989
                                               +ee+  ++   e+ + ++ +t++t+++ ++t+    p                               
                               C11D2.6c 1763 ISHEETVAQRlrfENIRGDSVDTEETESSEEETPP---PirkkaavknrrgsipdvlsrtglfqeA---- 1825
                                             33333333330003333333333334333333333...2444667767777766663333333333.... PP

  na-PD(narrow_abdomen)_FBpp0111727-aln 1990 siGsssgrkylaptlsdPasrr 2011
                                                   +rk++  ++s+ ++ +
                               C11D2.6c 1826 ------ARKFMVGSSSEKKQVK 1841
                                             ......5555555555554444 PP

>> C11D2.6d  CE37196	WBGene00006809	locus:unc-77	status:Confirmed	UniProt:Q688B2	protein_id:CCD64246.1
   #    score  bias  c-Evalue  i-Evalue hmmfrom  hmm to    alifrom  ali to    envfrom  env to     acc
 ---   ------ ----- --------- --------- ------- -------    ------- -------    ------- -------    ----
   1 ! 1874.1  22.3         0         0     306    2041 ..       2    1792 ..       1    1860 [. 0.88

  Alignments for each domain:
  == domain 1    score: 1874.1 bits;  conditional E-value: 0
  na-PD(narrow_abdomen)_FBpp0111727-aln  306 aglkkiviallivlkqgleiat..iifilmlgrkqs.lkg.epvladygpeeslnesad........... 360 
                                             +++kk +i  +   ++  ++a+  +    ml rk s  +g  +  a +g  es+   +d           
                               C11D2.6d    2 SERKKSLITTINNQRKYSQVAKaaVLSSAMLARKNSsSRGaPGSAAGFGARESIAAISDmlssqhkkpvr 71  
                                             5677778888888888888877657788899998762567566788999999998877765544533333 PP

  na-PD(narrow_abdomen)_FBpp0111727-aln  361 iewvnklWvrrlmrlcalvsLvsvslntpktfekvPllqyvtfvcdlvvtlLftaeliakmhirgilkre 430 
                                               +v +  v   +++   +s+++v++ tp+t+e + +l+y+  ++d++   +f  + + ++h+ gi++ +
                               C11D2.6d   72 SSYVESDRVEWALKIACTISMITVCIHTPRTIELFQPLNYIILAADFISVSIFMLDSVLRIHYEGIFRCD 141 
                                             345556666678899999**************************************************** PP

  na-PD(narrow_abdomen)_FBpp0111727-aln  431 ksylkdhwcqFdasmvlFlwls.......vilqmfevlglvlelsylsilraprplimirflrvflkFsm 493 
                                             +syl + w qF   + +   ls       +i   f  l l ++  y   +r  rp+i ir +  ++kF  
                               C11D2.6d  142 SSYLSNRWSQFSVFISIIHLLSfllhcyqLIDNFFPFLHLNYRAWYGA-IRSIRPFIIIRLIPLVVKFKL 210 
                                             ***********8766555555500111124555666677777776655.5999***************** PP

  na-PD(narrow_abdomen)_FBpp0111727-aln  494 pkarinqifkrssqqiynvtLfflffmslygllgvqffgelknhcvlnattdptritinslaiPdtfcst 563 
                                             pk ri+q+ krssqq+ nvtLff+ffm ly++ g+q+fg +  hcv   +tdp+++ti  laiPdt+c++
                               C11D2.6d  211 PKNRIEQLLKRSSQQVKNVTLFFVFFMTLYAIFGIQLFGRMDYHCVQP-KTDPNNVTIMDLAIPDTMCAP 279 
                                             **********************************************99.********************* PP

  na-PD(narrow_abdomen)_FBpp0111727-aln  564 dpesgyqcpeglkcmklealskyimgfng.fdefatsiftvyqaasqegwvfimyRaidslPawravlyf 632 
                                             +   gy+cp  + cm+l+ l     gf g f++f  s+ftvy aas+egwv++ y  +dslP+++a lyf
                               C11D2.6d  280 EGIGGYECPAPMVCMQLN-LNAKGEGFYGmFNDFGASVFTVYLAASEEGWVYVLYDCMDSLPSYLAFLYF 348 
                                             ******************.888888887769*************************************** PP

  na-PD(narrow_abdomen)_FBpp0111727-aln  633 stmiffLawlvknvfiavitetfneiRvqfqqmwgvrghiqketasqiltgddngwklvtldenkhggla 702 
                                              t+iffLawlvknvfiavitetf eiRvqf  mw +++   +e   + l   d gw+l+ ld + +    
                               C11D2.6d  349 CTLIFFLAWLVKNVFIAVITETFAEIRVQFSEMWQKKEVTLDEGFRKKLEKTDDGWRLIRLDGEVEPEGP 418 
                                             ******************************************************************9999 PP

  na-PD(narrow_abdomen)_FBpp0111727-aln  703 seilhailrsplFrllvmtvilangivtAtmsfkhdekpRevfyekyyyieiaftilldlEtlfkivclg 772 
                                             ++ l+ +lrs +F+ +v++ ++ n+i  A+  ++hde  +   y+ +y  e+ ftil+++E+++ki+c g
                               C11D2.6d  419 KQKLQWMLRSMYFQCFVIIFVVINAIGNAMFVYRHDETDKPRKYN-FYLFEVGFTILFNVECIIKILCYG 487 
                                             999**********************************98888775.6999******************** PP

  na-PD(narrow_abdomen)_FBpp0111727-aln  773 frsyfkhsihkFeLllaigttlhiipely.lsgltyfqvLRvvrLikaspmledfvykifgpgkkLGsLi 841 
                                             fr++ + +i kFeL+l  g++l+ + ++y    +tyfq  R++rLikasp+ledfv+kif+pgkkLG L+
                               C11D2.6d  488 FRNFIRRGIFKFELILCLGSSLNCVKFFYeRNYFTYFQTFRLLRLIKASPILEDFVWKIFSPGKKLGGLV 557 
                                             *****************************8899************************************* PP

  na-PD(narrow_abdomen)_FBpp0111727-aln  842 iftmcllvisssismqLFcflrdftkFetFpeaFmsmFqiLtqeaWvevldetmlrtsetlaplvavyFi 911 
                                             ift+  +  +s+is+qLF  + +   F tFp+aFmsmFqi+tqe W + + e +++t + l+plva+yF+
                               C11D2.6d  558 IFTIAFICCYSAISLQLFYSVPNLHHFRTFPQAFMSMFQIITQEGWTDFVVEVLRATDDNLVPLVALYFV 627 
                                             ********************************************************************** PP

  na-PD(narrow_abdomen)_FBpp0111727-aln  912 lyhlfvtlivLsLFvAviLdnleldEdikklkqlkfreqsAeiketlpfrlRifekfpdspkmtklhkvp 981 
                                              yhlfvtlivLsLFvAviLdnle+dE++kk kql+ re    ++ tlp+rlR+fekfp +p+m+ + k  
                               C11D2.6d  628 AYHLFVTLIVLSLFVAVILDNLEMDEELKKVKQLRAREATTSMRSTLPWRLRVFEKFPTRPQMAAMRKAD 697 
                                             ********************************************************************** PP

  na-PD(narrow_abdomen)_FBpp0111727-aln  982 sdFnlpkvresfmrqfvleleeeenelegvkkissetfdskliykkqrpvkilnkdpkvrevvkdlrkla 1051
                                             sdF +pkvr sf +qf ++ + e +       i s+    k i+k     ki+      r+  +     +
                               C11D2.6d  698 SDFPMPKVRGSFTHQFAVDHSLETTD-----VIESDFEFPKRIMKSAGKRKISKSGLTFRQIGSTSLRCS 762 
                                             *******************9988766.....443444445788999999999999999999887766788 PP

  na-PD(narrow_abdomen)_FBpp0111727-aln 1052 veyiindsnnqrllLgDs.amlpvsgqksllksqGtvtsakqlRvdqkkgsksirrsvrsgsiklkqtye 1120
                                             +++ ++ s   r  L +s ++lp  +     +s+G +   k+       +s+s+     +++++ kq ++
                               C11D2.6d  763 LNNLLEMSDRTRQSLSNSlSFLPHFT-----RSSGSLYPRKDAL----PKSRSMTGKFLQTAVRNKQ-FN 822 
                                             99999999999999998856777776.....7888887666554....3456777777777777665.67 PP

  na-PD(narrow_abdomen)_FBpp0111727-aln 1121 hlmengdigainrvs.ssrarPhdldikllqakrqqaemrrnqreeDlrenhPfFdtplfavpreskFrk 1189
                                                engd    +  + ++ a+  ++di+ lq+krq ae  rn  eeD+renhPfFd+plf+v r s+ r+
                               C11D2.6d  823 MYSENGDLSRPSDSApKKNAKQGEIDIRALQQKRQLAEITRNRIEEDMRENHPFFDRPLFLVGRASQLRE 892 
                                             88999999866666658899999*********************************************** PP

  na-PD(narrow_abdomen)_FBpp0111727-aln 1190 iCqsivsarydarlkdpltGkeRkvqykslhnflglvtyldWvmilvttlscislmFEtpkyr.....vm 1254
                                             +C+++v+++yd+++     G + k ++k +   +g ++y+dW m +vt++scis++FE p        vm
                               C11D2.6d  893 FCKKMVHSKYDSQDDGTNGGAKTKKRFKEIRALIGIMPYIDWAMATVTIVSCISMLFESPWPTtgenlVM 962 
                                             **********************************************************9865445677** PP

  na-PD(narrow_abdomen)_FBpp0111727-aln 1255 ekkaLqiaeygFvifmsiElaLkilAdGlFftPkaYikdvasvLDvfiyvvslvfLlwmpksvppnsgaq 1324
                                             ++  Lqi++y Fv+ m  El +ki+A+GlFftPka ++dv  v+++fiy++s++fL wmpk+v+ ns aq
                               C11D2.6d  963 NNGYLQISDYFFVLSMTFELCVKIIANGLFFTPKAVVRDVGGVMNLFIYFTSVIFLAWMPKHVEINSLAQ 1032
                                             ********************************************************************** PP

  na-PD(narrow_abdomen)_FBpp0111727-aln 1325 lLmilRcvRPLRiftlvphmRkvvyeLcrgfkeillvstllillmfiFasyGvqlyGGrlarCndptilk 1394
                                              Lmi+R++RPLRi+tlvph+R+vv e  rgfkeillv +l+i++mfiFas+Gvq+ GG+la Cndpt++ 
                               C11D2.6d 1033 FLMICRAMRPLRIYTLVPHIRRVVLEFFRGFKEILLVTILMIVVMFIFASFGVQIVGGKLAACNDPTVSS 1102
                                             ********************************************************************** PP

  na-PD(narrow_abdomen)_FBpp0111727-aln 1395 redcvGvfmrrvfvtklklqpgene.sypsilvprvWanpkrfnFDniGdAllaLFevlsfkGWldvrdv 1463
                                             re+c+Gvf +++fvt+l +   + e  +p i+vprvW np+ fnFD++G+A+laLFe lsfkGW  +rd+
                               C11D2.6d 1103 RENCTGVFWQKLFVTRLEVYGKDTEaMHPKIMVPRVWTNPRNFNFDHVGNAMLALFETLSFKGWNVIRDI 1172
                                             ******************9987766268****************************************** PP

  na-PD(narrow_abdomen)_FBpp0111727-aln 1464 likAlGpvhaiYihiyiflGcmigLtLFvGvvianysenkgtalLtvdqrrwcdlkkrLkiaqPlhlppR 1533
                                             l +  Gp + ++ihiy+f+GcmigLtLFvGvviany +n+gtalLtvdqrrw dlk rLk+aqPlh+pp+
                               C11D2.6d 1173 LWSRHGPWAVVFIHIYVFIGCMIGLTLFVGVVIANYTQNRGTALLTVDQRRWHDLKARLKMAQPLHVPPK 1242
                                             ********************************************************************** PP

  na-PD(narrow_abdomen)_FBpp0111727-aln 1534 Pd.gkkfrAfiYDitqnirfkrviavlvlinslllcvswrkeeeh..tealatvs...ailtlvFlvEvi 1597
                                             P    ++r  +YD+t ++ f++++a+lv++ns +l + w+ eee+     + tv+   a++ ++F++E+i
                               C11D2.6d 1243 PSeSARLRTKLYDLTMSRWFNQAFALLVVLNSFTLVIPWNVEEEEqrATYVFTVTalaAFMNMLFVIEII 1312
                                             *62579*********************************98776522333444442338999******** PP

  na-PD(narrow_abdomen)_FBpp0111727-aln 1598 mkniaftprgYwqsrrnryDllvtvvgviwivletilkndls..............lvvgfvvvilrflt 1653
                                             +k+ia+t  g+wqsrrnr Dll+tv gviwi+l++ +    s              +++g++vvilrf+t
                               C11D2.6d 1313 LKVIAYTFSGFWQSRRNRVDLLITVFGVIWIFLHFFVALPSSkidvdvqvelkkftYTFGYLVVILRFFT 1382
                                             **********************************98876655668999999999999************* PP

  na-PD(narrow_abdomen)_FBpp0111727-aln 1654 itgkhktlkkllltvgvsvcksffiifglfllvfiyalaGtivfGtvkygegigrranfespvtsvallf 1723
                                             i  +++tlk+l+ltv +s+ +sffii  lfllv++ya  G+i+f  vkyg ++ + +nf +  +++ +lf
                               C11D2.6d 1383 IASRNSTLKMLMLTVIMSMFRSFFIITALFLLVLFYAYTGVILFPMVKYGMAVSKHVNFRTASEALVVLF 1452
                                             ********************************************************************** PP

  na-PD(narrow_abdomen)_FBpp0111727-aln 1724 rivtgedWnkiledlmvqPPdc..tqadnywetdcGnflasliyfcsfyviityivlnllvaiilenfsl 1791
                                             r +tgedWn+i++d+m   P c  +++ nywetdcGnf  ++iyfcsfy+iityiv nllva+i+enfsl
                               C11D2.6d 1453 RCLTGEDWNDIMHDCMRSAPFCywNEGMNYWETDCGNFYGAIIYFCSFYLIITYIVRNLLVAVIMENFSL 1522
                                             *********************95557889***************************************** PP

  na-PD(narrow_abdomen)_FBpp0111727-aln 1792 fys.eedallsyaDirnFqntWnvvDnhqkgvipvkrvkfilrlLkgrLeidpqkdrlLfkymcyeLekL 1860
                                             fys eedallsyaDirnFq  Wn+vD+ qk  ipv+rvkf+lrlLkgrLe+dp+kdr+Lfk+mcye+e+L
                               C11D2.6d 1523 FYSsEEDALLSYADIRNFQYVWNMVDQEQKRTIPVERVKFLLRLLKGRLEVDPEKDRILFKHMCYEMERL 1592
                                             ********************************************************************** PP

  na-PD(narrow_abdomen)_FBpp0111727-aln 1861 hngedvtfhdvinmlsyRsvdirkalqleellareefeyiieeevAkqtiRtWlEgclkkiRasskeeqn 1930
                                             hnge+v fhdv+ mlsyRsvdirk+lqleell ree e+iieeevAkqtiRtWlEgcl+k+R +s+++ +
                               C11D2.6d 1593 HNGEEVSFHDVLYMLSYRSVDIRKSLQLEELLQREELEFIIEEEVAKQTIRTWLEGCLRKMRNPSQKDAE 1662
                                             ******************************************************************9555 PP

  na-PD(narrow_abdomen)_FBpp0111727-aln 1931 slva.Glratnelvallqqekeeekssgk...ekkkeeesetkdtdgarlktkkavvp............ 1984
                                              +++ G++     +  +++  +ee+  ++   e+ + ++ +t++t+++ ++t+    p            
                               C11D2.6d 1663 GVLPfGGGHPVIHSSGHSSISHEETVAQRlrfENIRGDSVDTEETESSEEETPP---Pirkkaavknrrg 1729
                                             554426665544444333333333333330003333333333333333333333...3555788878888 PP

  na-PD(narrow_abdomen)_FBpp0111727-aln 1985 .....lprsdsiGsssgrkylaptlsdPasrrsek..dklavkkkkqkapdedvakkrlghlte 2041
                                                  l+r+  +   ++rk++  ++s+ ++ +s      ++ +k+ +++  +  ++ +  hl+ 
                               C11D2.6d 1730 sipdvLSRTG-LFQEAARKFMVGSSSEKKQVKSRSpeTVQLLPKRANSEIRKGSGQPKNFHLQL 1792
                                             8777733332.23456666666666666665533200223344455554444444444445544 PP

>> C27F2.2a  CE38941	WBGene00003558	locus:nca-2	calcium channel subunit	status:Confirmed	UniProt:Q18259	protein_id:CCD65
   #    score  bias  c-Evalue  i-Evalue hmmfrom  hmm to    alifrom  ali to    envfrom  env to     acc
 ---   ------ ----- --------- --------- ------- -------    ------- -------    ------- -------    ----
   1 ! 1900.0  34.2         0         0     361    1932 ..      66    1654 ..      30    1731 .. 0.93

  Alignments for each domain:
  == domain 1    score: 1900.0 bits;  conditional E-value: 0
  na-PD(narrow_abdomen)_FBpp0111727-aln  361 iewvnklWvrrlmrlcalvsLvsvslntpktfekvPllqyvtfvcdlvvtlLftaeliakmhirgilkre 430 
                                             +e + + + r ++r+  l+s++s++l tp t++  P+l+y+  + d++vtl+f  e    +   g++ ++
                               C27F2.2a   66 TELLHERFLRDMVRVACLLSMISLCLHTPETIKMWPPLNYIILANDVIVTLIFIGEAAVTINQNGLFDNQ 135 
                                             57788999************************************************************** PP

  na-PD(narrow_abdomen)_FBpp0111727-aln  431 ksylkdhwcqFdasmvlFlwlsvilqmfevlgl...vlelsy...lsilraprplimirflrvflkFsmp 494 
                                              syl+d w qF+  + +   ls +  ++e+  +   +l++ y   l  lr  rp+i  rf+r++++F  p
                               C27F2.2a  136 NSYLRDRWYQFEFFLLINHILSCVIHIYELCSIwfpALNFVYypwLGALRSARPFIFLRFIRSIVRFKLP 205 
                                             ******************************9984344455552226789********************* PP

  na-PD(narrow_abdomen)_FBpp0111727-aln  495 karinqifkrssqqiynvtLfflffmslygllgvqffgelknhcvlnattdptritinslaiPdtfcstd 564 
                                             k ri+ i+krssqqi+nvt+ff+ff+  y+++gvq+fg l+ hcv+n  tdp+++ti  laiPdt+cs++
                               C27F2.2a  206 KNRIKLIIKRSSQQIQNVTIFFMFFVFSYAIMGVQLFGRLNYHCVVN-GTDPNNVTIADLAIPDTMCSQK 274 
                                             ***********************************************.9********************* PP

  na-PD(narrow_abdomen)_FBpp0111727-aln  565 pesgyqcpeglkcmklealskyimgfng.fdefatsiftvyqaasqegwvfimyRaidslPawravlyfs 633 
                                                gy+cp  + cm+l+ l  +  gf g f +fa s+ftvy aasqegwv++ y  +dslP+++a +yf 
                               C27F2.2a  275 GAGGYECPGNMVCMRLQ-LKPQEEGFYGqFSDFASSLFTVYLAASQEGWVYVLYDCLDSLPSFLAFFYFV 343 
                                             *****************.999999987659**************************************** PP

  na-PD(narrow_abdomen)_FBpp0111727-aln  634 tmiffLawlvknvfiavitetfneiRvqfqqmwgvrghiqketasqiltgddngwklvtldenkhggla. 702 
                                             t+iffLawlvknvfiavitetf eiRvqf  mw +r+  +++  +q l  d+ gwklv +d+   +  + 
                               C27F2.2a  344 TLIFFLAWLVKNVFIAVITETFAEIRVQFSEMWQTREATTDHVYTQKLEKDEDGWKLVEVDKYNRAHSNn 413 
                                             *************************************************************966555554 PP

  na-PD(narrow_abdomen)_FBpp0111727-aln  703 seilhailrsplFrllvmtvilangivtAtmsfkhdekpRevfyekyyyieiaftilldlEtlfkivclg 772 
                                             s +lh+i+ s  F+ ++  +ilan+i+ At  f hde   ++  + yyy+e+ ftil++ E ++ki+++g
                               C27F2.2a  414 SLFLHTIVTSTAFQTVMQLLILANAIFHATFVFYHDESD-QIRKIWYYYVEVGFTILFNTEVIIKIYAFG 482 
                                             999*********************************975.5667889*********************** PP

  na-PD(narrow_abdomen)_FBpp0111727-aln  773 frsyfkhsihkFeLllaigttlhiipely.lsgltyfqvLRvvrLikaspmledfvykifgpgkkLGsLi 841 
                                             ++ y + + hkF+ +l +g++l+ i +ly    +tyfqv R+ rLikaspmledfvykifgpgkkLG L+
                               C27F2.2a  483 WKAYIARGQHKFDCILCVGSSLNAIWVLYeTNIFTYFQVFRIARLIKASPMLEDFVYKIFGPGKKLGGLV 552 
                                             *****************************8899************************************* PP

  na-PD(narrow_abdomen)_FBpp0111727-aln  842 iftmcllvisssismqLFcflrdftkFetFpeaFmsmFqiLtqeaWvevldetmlrtsetlaplvavyFi 911 
                                             ift +ll++ s+is+qLFc++ + +kF  F+ aFmsmFqi+tqe W +v+ e +++ +e  +p va+yF+
                               C27F2.2a  553 IFTGILLIVTSAISLQLFCYVPKLNKFTNFAVAFMSMFQIITQEGWTDVVIEILRACNEQAVPFVAIYFV 622 
                                             ********************************************************************** PP

  na-PD(narrow_abdomen)_FBpp0111727-aln  912 lyhlfvtlivLsLFvAviLdnleldEdikklkqlkfreqsAeiketlpfrlRifekfpdspkmtklhkvp 981 
                                              yhl+vtl vLsLFvAviLdnle+dE++kk kqlk req   ik tlp+rlRif++fp +p m++++kv 
                               C27F2.2a  623 AYHLLVTLFVLSLFVAVILDNLEMDEELKKVKQLKAREQD-TIKTTLPMRLRIFNRFPTAPTMVTMKKVS 691 
                                             ***************************************7.6**************************** PP

  na-PD(narrow_abdomen)_FBpp0111727-aln  982 sdFnlpkvresfmrqfvleleeeenelegvkkissetfdskliykkqrpvkilnkdpkvrevvkdlrkla 1051
                                             s+F lpk+r+sf rqf  e  e  ++ +++++i    f+ + +   + p k   +++ +r+v +   k++
                               C27F2.2a  692 SEFPLPKIRDSFTRQFADEFVE--TSDDTIQEI---GFKVRSMLSGRGPSKETRITTTIRHVGQLSNKTI 756 
                                             ****************876543..333355555...9999999*************************** PP

  na-PD(narrow_abdomen)_FBpp0111727-aln 1052 veyiindsnnqrllLgDsamlpvsgqksllksqGtvtsakqlRvdqkkgsksirrsvrsgsiklkqtyeh 1121
                                             +++++++sn +r l  +s     s    l +s+    + k   +  +  s+s  r    +s+k k+  e 
                               C27F2.2a  757 LTSMLTESNRNRALFSESNQHLAS----LTRSNTSSKHGKSGALSTN--SRSRTRG--LASLKGKHMVEG 818 
                                             ************998888654333....3444444444444445555..4454444..589********* PP

  na-PD(narrow_abdomen)_FBpp0111727-aln 1122 lmengdigainrvsssrarPhdldikllqakrqqaemrrnqreeDlrenhPfFdtplfavpreskFrkiC 1191
                                               engd  + + + +  ++  ++d k lq kr  ae  rn  ee++renhP+Fd+plf+v res  r++C
                               C27F2.2a  819 FKENGDLRPEDTARKVEKH-GEIDFKALQMKRAHAEITRNRIEEEMRENHPMFDRPLFLVGRESSLRRMC 887 
                                             ********99887766555.68************************************************ PP

  na-PD(narrow_abdomen)_FBpp0111727-aln 1192 qsivsarydarlkdpltGkeRkvqykslhnflglvtyldWvmilvttlscislmFEtpkyr.....vmek 1256
                                             q i+++r+    +d    ++   +yk +h fl+ +ty+dW m+lvttlsc s+++E p        + ++
                               C27F2.2a  888 QLIAHSRHSYDQNDGQ-HRKHSNKYKQFHDFLAIMTYMDWTMVLVTTLSCCSMLWESPWPTtgenlIFNN 956 
                                             *******988777755.4555679********************************99665445567889 PP

  na-PD(narrow_abdomen)_FBpp0111727-aln 1257 kaLqiaeygFvifmsiElaLkilAdGlFftPkaYikdvasvLDvfiyvvslvfLlwmpksvppnsgaqlL 1326
                                               Lqiaey Fv++ms El++k +A+GlFftPka ++dv  +L +fiy++sl+fL+wmp++++ ns aqlL
                               C27F2.2a  957 FYLQIAEYIFVLVMSFELIVKCIANGLFFTPKALVTDVGDILTIFIYITSLMFLIWMPNHIEINSWAQLL 1026
                                             99******************************************************************** PP

  na-PD(narrow_abdomen)_FBpp0111727-aln 1327 milRcvRPLRiftlvphmRkvvyeLcrgfkeillvstllillmfiFasyGvqlyGGrlarCndptilkre 1396
                                             m++R++RPLR+++l+ph+R+vv eLcrgf+eillv +ll++lmfiFas+Gvql GG+la Cndp i+ re
                               C27F2.2a 1027 MVCRAMRPLRVYALIPHIRRVVVELCRGFREILLVTILLVVLMFIFASFGVQLVGGKLASCNDPMITSRE 1096
                                             ********************************************************************** PP

  na-PD(narrow_abdomen)_FBpp0111727-aln 1397 dcvGvfmrrvfvtklklqpge.nesypsilvprvWanpkrfnFDniGdAllaLFevlsfkGWldvrdvli 1465
                                             +c+G++  ++fvt++ +   + n  +psi+vprvW np+ fnFD+iG+A+laLFe ls+kGW  vrdvl 
                               C27F2.2a 1097 NCTGLYDVKLFVTRMEVYGKNdNLMHPSIIVPRVWTNPRNFNFDHIGNAMLALFETLSYKGWNVVRDVLY 1166
                                             ***************99755414579******************************************** PP

  na-PD(narrow_abdomen)_FBpp0111727-aln 1466 kAlGpvhaiYihiyiflGcmigLtLFvGvvianysenkgtalLtvdqrrwcdlkkrLkiaqPlhlppRP. 1534
                                                G  + ++ihiy+f+GcmigLtLFvGvv+any en+gtalLtvdqrrw dlk rLk+aqPlh+pp+P 
                               C27F2.2a 1167 LRHGAWAVLFIHIYVFIGCMIGLTLFVGVVVANYTENRGTALLTVDQRRWHDLKARLKMAQPLHVPPKPp 1236
                                             ******************************************************************9963 PP

  na-PD(narrow_abdomen)_FBpp0111727-aln 1535 dgkkfrAfiYDitqnirfkrviavlvlinslllcvswrkeee...htea..latvsailtlvFlvEvimk 1599
                                             +  k+r ++YD+t ++ fk+++avlv++ns +l + w+ +ee   +t+   l+++sai+ ++F +E ++k
                               C27F2.2a 1237 ESAKLRCYLYDLTTSRWFKQLFAVLVVVNSFTLVIPWNVSEEqdrKTFLlcLTVISAICNILFTLECLLK 1306
                                             789**********************************8655411156652256789************** PP

  na-PD(narrow_abdomen)_FBpp0111727-aln 1600 niaftprgYwqsrrnryDllvtvvgviwivletilkndls............lvvgfvvvilrfltitgk 1657
                                             +iaft  g+wqsrrnr D+++t++g+ wiv++++++                +++g++vvilrf+ti g+
                               C27F2.2a 1307 MIAFTLSGFWQSRRNRIDFIITILGINWIVFHFLFQLPAYfaggitewkrltYTYGYLVVILRFFTIAGR 1376
                                             **********************************9987777899999999999***************** PP

  na-PD(narrow_abdomen)_FBpp0111727-aln 1658 hktlkkllltvgvsvcksffiifglfllvfiyalaGtivfGtvkygegigrranfespvtsvallfrivt 1727
                                             ++tlk+l+ltv++s+ +s fii+ +fllv++ya aG+++fG vkyg+++g+ +nf    +++ +lfr vt
                               C27F2.2a 1377 KSTLKMLMLTVVMSMVRSSFIIAAMFLLVLFYANAGVVLFGMVKYGQAVGKHVNFRNGREALVVLFRSVT 1446
                                             ********************************************************************** PP

  na-PD(narrow_abdomen)_FBpp0111727-aln 1728 gedWnkiledlmvqPPdct..qadnywetdcGnflasliyfcsfyviityivlnllvaiilenfslfys. 1794
                                             gedWn+i++d+m +PP c+  ++  yw+tdcGn++ +++yfcsfy+iityivlnllvaii+enfslfys 
                               C27F2.2a 1447 GEDWNDIMHDCMRAPPFCNwhPGLSYWQTDCGNYVGAIVYFCSFYLIITYIVLNLLVAIIMENFSLFYSs 1516
                                             ******************7447888********************************************* PP

  na-PD(narrow_abdomen)_FBpp0111727-aln 1795 eedallsyaDirnFqntWnvvDnhqkgvipvkrvkfilrlLkgrLeidpqkdrlLfkymcyeLekLhnge 1864
                                             eedallsyaDirnFq  Wn+vD+ qk  ipv+rvkf+lrlLkgrLe++ + d lLfk+mc+e+e+Lhng+
                               C27F2.2a 1517 EEDALLSYADIRNFQLVWNMVDIEQKRSIPVRRVKFLLRLLKGRLEVNDESDGLLFKHMCHEMERLHNGD 1586
                                             ********************************************************************** PP

  na-PD(narrow_abdomen)_FBpp0111727-aln 1865 dvtfhdvinmlsyRsvdirkalqleellareefeyiieeevAkqtiRtWlEgclkkiRasskeeqnsl 1932
                                             dv fhdv+nmlsyRsvdirk+lqleell ree eyiieeevAk+tiR+WlE clk i+a++++   ++
                               C27F2.2a 1587 DVSFHDVLNMLSYRSVDIRKSLQLEELLQREELEYIIEEEVAKHTIRAWLENCLKNIKAKQNNTLGKM 1654
                                             ***********************************************************988744444 PP

>> C27F2.2b  CE43035	WBGene00003558	locus:nca-2	status:Confirmed	UniProt:Q06AY4	protein_id:CCD65747.1
   #    score  bias  c-Evalue  i-Evalue hmmfrom  hmm to    alifrom  ali to    envfrom  env to     acc
 ---   ------ ----- --------- --------- ------- -------    ------- -------    ------- -------    ----
   1 ! 1897.9  35.6         0         0     361    1932 ..      44    1632 ..      26    1709 .. 0.93

  Alignments for each domain:
  == domain 1    score: 1897.9 bits;  conditional E-value: 0
  na-PD(narrow_abdomen)_FBpp0111727-aln  361 iewvnklWvrrlmrlcalvsLvsvslntpktfekvPllqyvtfvcdlvvtlLftaeliakmhirgilkre 430 
                                             +e + + + r ++r+  l+s++s++l tp t++  P+l+y+  + d++vtl+f  e    +   g++ ++
                               C27F2.2b   44 TELLHERFLRDMVRVACLLSMISLCLHTPETIKMWPPLNYIILANDVIVTLIFIGEAAVTINQNGLFDNQ 113 
                                             57788999************************************************************** PP

  na-PD(narrow_abdomen)_FBpp0111727-aln  431 ksylkdhwcqFdasmvlFlwlsvilqmfevlgl...vlelsy...lsilraprplimirflrvflkFsmp 494 
                                              syl+d w qF+  + +   ls +  ++e+  +   +l++ y   l  lr  rp+i  rf+r++++F  p
                               C27F2.2b  114 NSYLRDRWYQFEFFLLINHILSCVIHIYELCSIwfpALNFVYypwLGALRSARPFIFLRFIRSIVRFKLP 183 
                                             ******************************9984344455552226789********************* PP

  na-PD(narrow_abdomen)_FBpp0111727-aln  495 karinqifkrssqqiynvtLfflffmslygllgvqffgelknhcvlnattdptritinslaiPdtfcstd 564 
                                             k ri+ i+krssqqi+nvt+ff+ff+  y+++gvq+fg l+ hcv+n  tdp+++ti  laiPdt+cs++
                               C27F2.2b  184 KNRIKLIIKRSSQQIQNVTIFFMFFVFSYAIMGVQLFGRLNYHCVVN-GTDPNNVTIADLAIPDTMCSQK 252 
                                             ***********************************************.9********************* PP

  na-PD(narrow_abdomen)_FBpp0111727-aln  565 pesgyqcpeglkcmklealskyimgfng.fdefatsiftvyqaasqegwvfimyRaidslPawravlyfs 633 
                                                gy+cp  + cm+l+ l  +  gf g f +fa s+ftvy aasqegwv++ y  +dslP+++a +yf 
                               C27F2.2b  253 GAGGYECPGNMVCMRLQ-LKPQEEGFYGqFSDFASSLFTVYLAASQEGWVYVLYDCLDSLPSFLAFFYFV 321 
                                             *****************.999999987659**************************************** PP

  na-PD(narrow_abdomen)_FBpp0111727-aln  634 tmiffLawlvknvfiavitetfneiRvqfqqmwgvrghiqketasqiltgddngwklvtldenkhggla. 702 
                                             t+iffLawlvknvfiavitetf eiRvqf  mw +r+  +++  +q l  d+ gwklv +d+   +  + 
                               C27F2.2b  322 TLIFFLAWLVKNVFIAVITETFAEIRVQFSEMWQTREATTDHVYTQKLEKDEDGWKLVEVDKYNRAHSNn 391 
                                             *************************************************************966555554 PP

  na-PD(narrow_abdomen)_FBpp0111727-aln  703 seilhailrsplFrllvmtvilangivtAtmsfkhdekpRevfyekyyyieiaftilldlEtlfkivclg 772 
                                             s +lh+i+ s  F+ ++  +ilan+i+ At  f hde   ++  + yyy+e+ ftil++ E ++ki+++g
                               C27F2.2b  392 SLFLHTIVTSTAFQTVMQLLILANAIFHATFVFYHDESD-QIRKIWYYYVEVGFTILFNTEVIIKIYAFG 460 
                                             999*********************************975.5667889*********************** PP

  na-PD(narrow_abdomen)_FBpp0111727-aln  773 frsyfkhsihkFeLllaigttlhiipely.lsgltyfqvLRvvrLikaspmledfvykifgpgkkLGsLi 841 
                                             ++ y + + hkF+ +l +g++l+ i +ly    +tyfqv R+ rLikaspmledfvykifgpgkkLG L+
                               C27F2.2b  461 WKAYIARGQHKFDCILCVGSSLNAIWVLYeTNIFTYFQVFRIARLIKASPMLEDFVYKIFGPGKKLGGLV 530 
                                             *****************************8899************************************* PP

  na-PD(narrow_abdomen)_FBpp0111727-aln  842 iftmcllvisssismqLFcflrdftkFetFpeaFmsmFqiLtqeaWvevldetmlrtsetlaplvavyFi 911 
                                             ift +ll++ s+is+qLFc++ + +kF  F+ aFmsmFqi+tqe W +v+ e +++ +e  +p va+yF+
                               C27F2.2b  531 IFTGILLIVTSAISLQLFCYVPKLNKFTNFAVAFMSMFQIITQEGWTDVVIEILRACNEQAVPFVAIYFV 600 
                                             ********************************************************************** PP

  na-PD(narrow_abdomen)_FBpp0111727-aln  912 lyhlfvtlivLsLFvAviLdnleldEdikklkqlkfreqsAeiketlpfrlRifekfpdspkmtklhkvp 981 
                                              yhl+vtl vLsLFvAviLdnle+dE++kk kqlk req   ik tlp+rlRif++fp +p m++++kv 
                               C27F2.2b  601 AYHLLVTLFVLSLFVAVILDNLEMDEELKKVKQLKAREQD-TIKTTLPMRLRIFNRFPTAPTMVTMKKVS 669 
                                             ***************************************7.6**************************** PP

  na-PD(narrow_abdomen)_FBpp0111727-aln  982 sdFnlpkvresfmrqfvleleeeenelegvkkissetfdskliykkqrpvkilnkdpkvrevvkdlrkla 1051
                                             s+F lpk+r+sf rqf  e  e  ++ +++++i    f+ + +   + p k   +++ +r+v +   k++
                               C27F2.2b  670 SEFPLPKIRDSFTRQFADEFVE--TSDDTIQEI---GFKVRSMLSGRGPSKETRITTTIRHVGQLSNKTI 734 
                                             ****************876543..333355555...9999999*************************** PP

  na-PD(narrow_abdomen)_FBpp0111727-aln 1052 veyiindsnnqrllLgDsamlpvsgqksllksqGtvtsakqlRvdqkkgsksirrsvrsgsiklkqtyeh 1121
                                             +++++++sn +r l  +s     s    l +s+    + k   +  +  s+s  r    +s+k k+  e 
                               C27F2.2b  735 LTSMLTESNRNRALFSESNQHLAS----LTRSNTSSKHGKSGALSTN--SRSRTRG--LASLKGKHMVEG 796 
                                             ************998888654333....3444444444444445555..4454444..589********* PP

  na-PD(narrow_abdomen)_FBpp0111727-aln 1122 lmengdigainrvsssrarPhdldikllqakrqqaemrrnqreeDlrenhPfFdtplfavpreskFrkiC 1191
                                               engd  + + + +  ++  ++d k lq kr  ae  rn  ee++renhP+Fd+plf+v res  r++C
                               C27F2.2b  797 FKENGDLRPEDTARKVEKH-GEIDFKALQMKRAHAEITRNRIEEEMRENHPMFDRPLFLVGRESSLRRMC 865 
                                             ********99887766555.68************************************************ PP

  na-PD(narrow_abdomen)_FBpp0111727-aln 1192 qsivsarydarlkdpltGkeRkvqykslhnflglvtyldWvmilvttlscislmFEtpkyr.....vmek 1256
                                             q i+++r+    +d    ++   +yk +h fl+ +ty+dW m+lvttlsc s+++E p        + ++
                               C27F2.2b  866 QLIAHSRHSYDQNDGQ-HRKHSNKYKQFHDFLAIMTYMDWTMVLVTTLSCCSMLWESPWPTtgenlIFNN 934 
                                             *******988777755.4555679********************************99665445567889 PP

  na-PD(narrow_abdomen)_FBpp0111727-aln 1257 kaLqiaeygFvifmsiElaLkilAdGlFftPkaYikdvasvLDvfiyvvslvfLlwmpksvppnsgaqlL 1326
                                               Lqiaey Fv++ms El++k +A+GlFftPka ++dv  +L +fiy++sl+fL+wmp++++ ns aqlL
                               C27F2.2b  935 FYLQIAEYIFVLVMSFELIVKCIANGLFFTPKALVTDVGDILTIFIYITSLMFLIWMPNHIEINSWAQLL 1004
                                             99******************************************************************** PP

  na-PD(narrow_abdomen)_FBpp0111727-aln 1327 milRcvRPLRiftlvphmRkvvyeLcrgfkeillvstllillmfiFasyGvqlyGGrlarCndptilkre 1396
                                             m++R++RPLR+++l+ph+R+vv eLcrgf+eillv +ll++lmfiFas+Gvql GG+la Cndp i+ re
                               C27F2.2b 1005 MVCRAMRPLRVYALIPHIRRVVVELCRGFREILLVTILLVVLMFIFASFGVQLVGGKLASCNDPMITSRE 1074
                                             ********************************************************************** PP

  na-PD(narrow_abdomen)_FBpp0111727-aln 1397 dcvGvfmrrvfvtklklqpge.nesypsilvprvWanpkrfnFDniGdAllaLFevlsfkGWldvrdvli 1465
                                             +c+G++  ++fvt++ +   + n  +psi+vprvW np+ fnFD+iG+A+laLFe ls+kGW  vrdvl 
                               C27F2.2b 1075 NCTGLYDVKLFVTRMEVYGKNdNLMHPSIIVPRVWTNPRNFNFDHIGNAMLALFETLSYKGWNVVRDVLY 1144
                                             ***************99755414579******************************************** PP

  na-PD(narrow_abdomen)_FBpp0111727-aln 1466 kAlGpvhaiYihiyiflGcmigLtLFvGvvianysenkgtalLtvdqrrwcdlkkrLkiaqPlhlppRP. 1534
                                                G  + ++ihiy+f+GcmigLtLFvGvv+any en+gtalLtvdqrrw dlk rLk+aqPlh+pp+P 
                               C27F2.2b 1145 LRHGAWAVLFIHIYVFIGCMIGLTLFVGVVVANYTENRGTALLTVDQRRWHDLKARLKMAQPLHVPPKPp 1214
                                             ******************************************************************9963 PP

  na-PD(narrow_abdomen)_FBpp0111727-aln 1535 dgkkfrAfiYDitqnirfkrviavlvlinslllcvswrkeee...htea..latvsailtlvFlvEvimk 1599
                                             +  k+r ++YD+t ++ fk+++avlv++ns +l + w+ +ee   +t+   l+++sai+ ++F +E ++k
                               C27F2.2b 1215 ESAKLRCYLYDLTTSRWFKQLFAVLVVVNSFTLVIPWNVSEEqdrKTFLlcLTVISAICNILFTLECLLK 1284
                                             789**********************************8655411156652256789************** PP

  na-PD(narrow_abdomen)_FBpp0111727-aln 1600 niaftprgYwqsrrnryDllvtvvgviwivletilkndls............lvvgfvvvilrfltitgk 1657
                                             +iaft  g+wqsrrnr D+++t++g+ wiv++++++                +++g++vvilrf+ti g+
                               C27F2.2b 1285 MIAFTLSGFWQSRRNRIDFIITILGINWIVFHFLFQLPAYfaggitewkrltYTYGYLVVILRFFTIAGR 1354
                                             **********************************9987777899999999999***************** PP

  na-PD(narrow_abdomen)_FBpp0111727-aln 1658 hktlkkllltvgvsvcksffiifglfllvfiyalaGtivfGtvkygegigrranfespvtsvallfrivt 1727
                                             ++tlk+l+ltv++s+ +s fii+ +fllv++ya aG+++fG vkyg+++g+ +nf    +++ +lfr vt
                               C27F2.2b 1355 KSTLKMLMLTVVMSMVRSSFIIAAMFLLVLFYANAGVVLFGMVKYGQAVGKHVNFRNGREALVVLFRSVT 1424
                                             ********************************************************************** PP

  na-PD(narrow_abdomen)_FBpp0111727-aln 1728 gedWnkiledlmvqPPdct..qadnywetdcGnflasliyfcsfyviityivlnllvaiilenfslfys. 1794
                                             gedWn+i++d+m +PP c+  ++  yw+tdcGn++ +++yfcsfy+iityivlnllvaii+enfslfys 
                               C27F2.2b 1425 GEDWNDIMHDCMRAPPFCNwhPGLSYWQTDCGNYVGAIVYFCSFYLIITYIVLNLLVAIIMENFSLFYSs 1494
                                             ******************7447888********************************************* PP

  na-PD(narrow_abdomen)_FBpp0111727-aln 1795 eedallsyaDirnFqntWnvvDnhqkgvipvkrvkfilrlLkgrLeidpqkdrlLfkymcyeLekLhnge 1864
                                             eedallsyaDirnFq  Wn+vD+ qk  ipv+rvkf+lrlLkgrLe++ + d lLfk+mc+e+e+Lhng+
                               C27F2.2b 1495 EEDALLSYADIRNFQLVWNMVDIEQKRSIPVRRVKFLLRLLKGRLEVNDESDGLLFKHMCHEMERLHNGD 1564
                                             ********************************************************************** PP

  na-PD(narrow_abdomen)_FBpp0111727-aln 1865 dvtfhdvinmlsyRsvdirkalqleellareefeyiieeevAkqtiRtWlEgclkkiRasskeeqnsl 1932
                                             dv fhdv+nmlsyRsvdirk+lqleell ree eyiieeevAk+tiR+WlE clk i+a++++   ++
                               C27F2.2b 1565 DVSFHDVLNMLSYRSVDIRKSLQLEELLQREELEYIIEEEVAKHTIRAWLENCLKNIKAKQNNTLGKM 1632
                                             ***********************************************************988744444 PP

>> C11D2.6b  CE37195	WBGene00006809	locus:unc-77	status:Partially_confirmed	UniProt:Q688B3	protein_id:CCD64244.1
   #    score  bias  c-Evalue  i-Evalue hmmfrom  hmm to    alifrom  ali to    envfrom  env to     acc
 ---   ------ ----- --------- --------- ------- -------    ------- -------    ------- -------    ----
   1 !  681.2  15.8    3e-206  4.5e-204     363    1008 ..     102     752 ..      44     775 .. 0.92
   2 !  115.9   0.1   8.9e-36   1.3e-33    1101    1272 ..     798     975 ..     761     978 .] 0.86

  Alignments for each domain:
  == domain 1    score: 681.2 bits;  conditional E-value: 3e-206
  na-PD(narrow_abdomen)_FBpp0111727-aln  363 wvnklWvrrlmrlcalvsLvsvslntpktfekvPllqyvtfvcdlvvtlLftaeliakmhirgilkreks 432 
                                             +v +  v   +++   +s+++v++ tp+t+e + +l+y+  ++d++   +f  + + ++h+ gi++ ++s
                               C11D2.6b  102 YVESDRVEWALKIACTISMITVCIHTPRTIELFQPLNYIILAADFISVSIFMLDSVLRIHYEGIFRCDSS 171 
                                             4555556667888999****************************************************** PP

  na-PD(narrow_abdomen)_FBpp0111727-aln  433 ylkdhwcqFdasmvlFlwls.......vilqmfevlglvlelsylsilraprplimirflrvflkFsmpk 495 
                                             yl + w qF   + +   ls       +i   f  l l ++  y   +r  rp+i ir +  ++kF  pk
                               C11D2.6b  172 YLSNRWSQFSVFISIIHLLSfllhcyqLIDNFFPFLHLNYRAWYGA-IRSIRPFIIIRLIPLVVKFKLPK 240 
                                             *********8766555555500111124555666677777776655.5999******************* PP

  na-PD(narrow_abdomen)_FBpp0111727-aln  496 arinqifkrssqqiynvtLfflffmslygllgvqffgelknhcvlnattdptritinslaiPdtfcstdp 565 
                                              ri+q+ krssqq+ nvtLff+ffm ly++ g+q+fg +  hcv   +tdp+++ti  laiPdt+c+++ 
                               C11D2.6b  241 NRIEQLLKRSSQQVKNVTLFFVFFMTLYAIFGIQLFGRMDYHCVQP-KTDPNNVTIMDLAIPDTMCAPEG 309 
                                             ********************************************99.*********************** PP

  na-PD(narrow_abdomen)_FBpp0111727-aln  566 esgyqcpeglkcmklealskyimgfng.fdefatsiftvyqaasqegwvfimyRaidslPawravlyfst 634 
                                               gy+cp  + cm+l+ l     gf g f++f  s+ftvy aas+egwv++ y  +dslP+++a lyf t
                               C11D2.6b  310 IGGYECPAPMVCMQLN-LNAKGEGFYGmFNDFGASVFTVYLAASEEGWVYVLYDCMDSLPSYLAFLYFCT 378 
                                             ****************.888888887769***************************************** PP

  na-PD(narrow_abdomen)_FBpp0111727-aln  635 miffLawlvknvfiavitetfneiRvqfqqmwgvrghiqketasqiltgddngwklvtldenkhgglase 704 
                                             +iffLawlvknvfiavitetf eiRvqf  mw +++   +e   + l   d gw+l+ ld + +    ++
                               C11D2.6b  379 LIFFLAWLVKNVFIAVITETFAEIRVQFSEMWQKKEVTLDEGFRKKLEKTDDGWRLIRLDGEVEPEGPKQ 448 
                                             ****************************************************************999999 PP

  na-PD(narrow_abdomen)_FBpp0111727-aln  705 ilhailrsplFrllvmtvilangivtAtmsfkhdekpRevfyekyyyieiaftilldlEtlfkivclgfr 774 
                                              l+ +lrs +F+ +v++ ++ n+i  A+  ++hde  +   y+ +y  e+ ftil+++E+++ki+c gfr
                               C11D2.6b  449 KLQWMLRSMYFQCFVIIFVVINAIGNAMFVYRHDETDKPRKYN-FYLFEVGFTILFNVECIIKILCYGFR 517 
                                             9**********************************98888775.6999********************** PP

  na-PD(narrow_abdomen)_FBpp0111727-aln  775 syfkhsihkFeLllaigttlhiipely.lsgltyfqvLRvvrLikaspmledfvykifgpgkkLGsLiif 843 
                                             ++ + +i kFeL+l  g++l+ + ++y    +tyfq  R++rLikasp+ledfv+kif+pgkkLG L+if
                               C11D2.6b  518 NFIRRGIFKFELILCLGSSLNCVKFFYeRNYFTYFQTFRLLRLIKASPILEDFVWKIFSPGKKLGGLVIF 587 
                                             ***************************8899*************************************** PP

  na-PD(narrow_abdomen)_FBpp0111727-aln  844 tmcllvisssismqLFcflrdftkFetFpeaFmsmFqiLtqeaWvevldetmlrtsetlaplvavyFily 913 
                                             t+  +  +s+is+qLF  + +   F tFp+aFmsmFqi+tqe W + + e +++t + l+plva+yF+ y
                               C11D2.6b  588 TIAFICCYSAISLQLFYSVPNLHHFRTFPQAFMSMFQIITQEGWTDFVVEVLRATDDNLVPLVALYFVAY 657 
                                             ********************************************************************** PP

  na-PD(narrow_abdomen)_FBpp0111727-aln  914 hlfvtlivLsLFvAviLdnleldEdikklkqlkfreqsAeiketlpfrlRifekfpdspkmtklhkvpsd 983 
                                             hlfvtlivLsLFvAviLdnle+dE++kk kql+ re    ++ tlp+rlR+fekfp +p+m+ + k  sd
                               C11D2.6b  658 HLFVTLIVLSLFVAVILDNLEMDEELKKVKQLRAREATTSMRSTLPWRLRVFEKFPTRPQMAAMRKADSD 727 
                                             ********************************************************************** PP

  na-PD(narrow_abdomen)_FBpp0111727-aln  984 Fnlpkvresfmrqfvleleeeenel 1008
                                             F +pkvr sf +qf ++ + e + +
                               C11D2.6b  728 FPMPKVRGSFTHQFAVDHSLETTDV 752 
                                             ****************999887654 PP

  == domain 2    score: 115.9 bits;  conditional E-value: 8.9e-36
  na-PD(narrow_abdomen)_FBpp0111727-aln 1101 sksirrsvrsgsiklkqtyehlmengdigainrvs.ssrarPhdldikllqakrqqaemrrnqreeDlre 1169
                                             s+s+     +++++ kq ++   engd    +  + ++ a+  ++di+ lq+krq ae  rn  eeD+re
                               C11D2.6b  798 SRSMTGKFLQTAVRNKQ-FNMYSENGDLSRPSDSApKKNAKQGEIDIRALQQKRQLAEITRNRIEEDMRE 866 
                                             55555555566666554.6778999999866666658899999*************************** PP

  na-PD(narrow_abdomen)_FBpp0111727-aln 1170 nhPfFdtplfavpreskFrkiCqsivsarydarlkdpltGkeRkvqykslhnflglvtyldWvmilvttl 1239
                                             nhPfFd+plf+v r s+ r++C+++v+++yd+++     G + k ++k +   +g ++y+dW m +vt++
                               C11D2.6b  867 NHPFFDRPLFLVGRASQLREFCKKMVHSKYDSQDDGTNGGAKTKKRFKEIRALIGIMPYIDWAMATVTIV 936 
                                             ********************************************************************** PP

  na-PD(narrow_abdomen)_FBpp0111727-aln 1240 scislmFEtpkyr.....vmekkaLqia.eygFvifmsi 1272
                                             scis++FE p        vm++  Lq+  ++ F ifm i
                               C11D2.6b  937 SCISMLFESPWPTtgenlVMNNGYLQVCnNFYFKIFMFI 975 
                                             ********9865445677********97368999**987 PP

>> C48A7.1b  CE31165	WBGene00001187	locus:egl-19	status:Confirmed	UniProt:Q8MQA1	protein_id:CCD62066.1
   #    score  bias  c-Evalue  i-Evalue hmmfrom  hmm to    alifrom  ali to    envfrom  env to     acc
 ---   ------ ----- --------- --------- ------- -------    ------- -------    ------- -------    ----
   1 !  164.7   0.3   1.7e-50   2.5e-48    1223    1505 ..      84     377 ..       9     398 .. 0.81
   2 !  121.2   9.1   2.1e-37   3.2e-35     704     938 ..     464     711 ..     454     730 .. 0.87
   3 !  341.6  19.9  7.5e-104  1.1e-101    1216    1841 ..     787    1419 ..     783    1432 .. 0.89

  Alignments for each domain:
  == domain 1    score: 164.7 bits;  conditional E-value: 1.7e-50
  na-PD(narrow_abdomen)_FBpp0111727-aln 1223 lglvtyldWvmilvttlscislmFEtpkyr...vmekkaLqiaeygFvifmsiElaLkilAdGlFftPka 1289
                                             ++    +++++++++ + ci+l   +p        +++ L   ey+F++++ iE +Lki+A G+ f P a
                               C48A7.1b   84 IVEWKPFEFLILFMICANCIALAIYQPYPAqdsDYKNTLLETIEYVFIVVFTIECVLKIVAMGFMFHPSA 153 
                                             3444557889************999986554446788999****************************** PP

  na-PD(narrow_abdomen)_FBpp0111727-aln 1290 YikdvasvLDvfiyvvslvfLlwmpksvppnsgaqlLmilRcvRPLRiftlvphmRkvvyeLcrgfkeil 1359
                                             Y+++ + +LD++i+v+ lv+ ++ + s++    ++ L+  R +RPLR+++ vp +  v ++++r++  +l
                               C48A7.1b  154 YLRNAWNILDFIIVVIGLVSTILSKMSIQGFD-VKALRAFRVLRPLRLVSGVPSLQVVLNAILRAMIPLL 222 
                                             **************************998765.689********************************** PP

  na-PD(narrow_abdomen)_FBpp0111727-aln 1360 lvstllillmfiFasyGvqlyGGrla.rCndptilk..red...cvGvfmrrvfvtklklqpg.....en 1418
                                              + +l++ +++i+a++G  l+ G+l   C dp+  +  ++d   c        f    k qp        
                               C48A7.1b  223 HIALLVLFVILIYAIIGLELFCGKLHsTCIDPATGQlaQKDptpCGTDTEGSAF----KCQPSdsltnMG 288 
                                             *************************637****8654113332223333333344....444431110133 PP

  na-PD(narrow_abdomen)_FBpp0111727-aln 1419 esypsilvprvWanpkr..fnFDniGdAllaLFevlsfkGWldvrdvlikAlGp.vhaiYihiyiflGcm 1485
                                              ++++   +  W  p     nFDn G A+l++F+ +s +GW dv+  + +A+G     iY++  ++lG++
                               C48A7.1b  289 VRWECS-SNTTWPGPNNgiTNFDNFGLAMLTVFQCVSLEGWTDVMYWVNDAVGReWPWIYFVTLVILGSF 357 
                                             579997.5679988865448*********************************85789************ PP

  na-PD(narrow_abdomen)_FBpp0111727-aln 1486 igLtLFvGvvianysenkgt 1505
                                             + L+L +Gv+   +s+ +++
                               C48A7.1b  358 FVLNLVLGVLSGEFSKEREK 377 
                                             **************998765 PP

  == domain 2    score: 121.2 bits;  conditional E-value: 2.1e-37
  na-PD(narrow_abdomen)_FBpp0111727-aln 704 eilhailrsplFrllvmtvilangivtAtmsfkhdekpRevfyekyyyieiaftilldlEtlfkivclgfrs 775
                                              +  +++s  F  lv+ ++l+n++v+  ++++++e   ++ +     +++ f il+ +E l+k++ lgf  
                               C48A7.1b 464 RACRRLVKSQTFYWLVILLVLLNTLVLTSEHYGQSEWLDHF-QTM---ANLFFVILFSMEMLLKMYSLGFTT 531
                                            57999******************************987664.444...7*********************** PP

  na-PD(narrow_abdomen)_FBpp0111727-aln 776 yfkhsihkFeLllaigttlhiipely.......lsgltyfqvLRvvrLikaspmledfvykifgpgkkLGsL 840
                                            y    +++F+ +++i++ l+ + +++       +s+l+  ++LR+ ++ k ++ l+++v+ ++ + + + sL
                               C48A7.1b 532 YTTSQFNRFDCFVVISSILEFVLVYFdlmkplgVSVLRSARLLRIFKVTKYWTSLRNLVSSLLNSLRSIISL 603
                                            ********************99887777788889************************************** PP

  na-PD(narrow_abdomen)_FBpp0111727-aln 841 iiftmcllvisssismqLFcflrdft........kFetFpeaFmsmFqiLtqeaWvevldetmlr..tsetl 902
                                            ++++ + +vi++ ++mq+F    +f+         F+tF +a +++FqiLt+e+W  v+   +       tl
                               C48A7.1b 604 LLLLFLFIVIFALLGMQVFGGKFNFNpqqpkpraNFDTFVQALLTVFQILTGEDWNTVMYHGIESfgGVGTL 675
                                            *******************9887775333333336999***********************99762256788 PP

  na-PD(narrow_abdomen)_FBpp0111727-aln 903 aplvavyFilyhlfvtlivLsLFvAviLdnleldEd 938
                                              +v +y+i+ ++ +++i L++F+A+ +dnl   + 
                               C48A7.1b 676 GVIVCIYYIVLFICGNYILLNVFLAIAVDNLADADS 711
                                            8999**************************964333 PP

  == domain 3    score: 341.6 bits;  conditional E-value: 7.5e-104
  na-PD(narrow_abdomen)_FBpp0111727-aln 1216 ykslhnflglvtyldWvmilvttlscislmFEtpkyr.vmekkaLqiaeygFvifmsiElaLkilAdGlF 1284
                                             ++ + n+++  +y+   +++ + +s+  l  E+p       +++L + +y F  ++ +E+ Lk++  Gl 
                               C48A7.1b  787 FRVFCNMVVNHSYFTNAVLFCILVSSAMLAAEDPLQAnSTRNMILNYFDYFFTSVFTVEITLKVIVFGLV 856 
                                             6889999**************************9766488999*************************** PP

  na-PD(narrow_abdomen)_FBpp0111727-aln 1285 ftPkaYikdvasvLDvfiyvvslvfLlwmpksvppnsgaqlLmilRcvRPLRiftlvphmRkvvyeLcrg 1354
                                             f   ++ ++   +LD++++ vsl++ ++      + s++++L++lR +RPLR++ + ++++ vv+ ++ +
                               C48A7.1b  857 FHKGSFCRNAFNLLDILVVAVSLTSFVLRTD---AMSVVKILRVLRVLRPLRAINRAKGLKHVVQCVIVA 923 
                                             *999*********************999877...89********************************** PP

  na-PD(narrow_abdomen)_FBpp0111727-aln 1355 fkeillvstllillmfiFasyGvqlyGGrlarCndptilkredcvGvfmrrvfvtklklqpgenesypsi 1424
                                             +k i ++ ++  +l f+Fa++Gvql+ G ++ Cnd + +  ++c G ++          ++g+    + +
                               C48A7.1b  924 VKTIGNIMLVTFMLQFMFAIIGVQLFKGTFFLCNDLSKMTEAECRGEYI--------HYEDGDPT--KPV 983 
                                             *********************************************9875........45666544..456 PP

  na-PD(narrow_abdomen)_FBpp0111727-aln 1425 lvprvWanpkrfnFDniGdAllaLFevlsfkGWldvrdvlikA....lGp......vhaiYihiyiflGc 1484
                                                rvW n   fnFDn+GdA+++LF v +f+GW +   v+i+      Gp        a+++  +i++ +
                               C48A7.1b  984 SKKRVWSNN-DFNFDNVGDAMISLFVVSTFEGWPQLLYVAIDSneedKGPihnsrqAVALFFIAFIIVIA 1052
                                             789*****9.9******************************9833335777777776689999******* PP

  na-PD(narrow_abdomen)_FBpp0111727-aln 1485 migLtLFvGvvianysenkg....talLtvdqrrwcdlkkrLkiaqPlhlppRPdgkkfrAfiYDitqni 1550
                                             ++ +++FvG vi  + +  +    +  L  +qr+ ++    Lk +   + +pR  + ++r   +    ++
                               C48A7.1b 1053 FFMMNIFVGFVIVTFQNEGEreyeNCELDKNQRKCIEFA--LKAKPHRRYIPRN-RLQYRVWWF--VTSR 1117
                                             **************9866556676788999999988775..7766667899998.888886655..6689 PP

  na-PD(narrow_abdomen)_FBpp0111727-aln 1551 rfkrviavlvlinslllcvswrkeeehtealatvs.ailtlvFlvEvimkniaftprgYwqsrrnryDll 1619
                                             +f+ vi++++++n++ l+ +++ +++  e ++ v   i+t vF  E+++k++a+ p+ Y   r+n++Dll
                               C48A7.1b 1118 AFEYVIFLIIVMNTVSLACKHYPSSRGFEDFLDVFnLIFTGVFAFEAVLKIVALNPKNYISDRWNVFDLL 1187
                                             9************************999988888669********************************* PP

  na-PD(narrow_abdomen)_FBpp0111727-aln 1620 vtvvgviwivletil...kndlslvvgfvvvilrfltitgkhktlkkllltvgvsvcksffiifglfllv 1686
                                             v+v + i i    +     n +s+ + ++++++r++++  + ++++ ll t   s  ++ ++ ++++ll 
                               C48A7.1b 1188 VVVGSFIDITYGKLNpggTNLISINFFRLFRVMRLVKLLSRGEGIRTLLWTFMKSFQALPYVALLIVLLF 1257
                                             *********9877652225677788899****************************************** PP

  na-PD(narrow_abdomen)_FBpp0111727-aln 1687 fiyalaGtivfGtvkyge..gigrranfespvtsvallfrivtgedWnkiledlmvq.PPdctqadn.yw 1752
                                             fiya++G+  fG+v  ++  +i r  nf+s+  ++ +lfr  tge W +i+ ++  +    c++  + y 
                               C48A7.1b 1258 FIYAVIGMQFFGKVALDDstSIHRNNNFHSFPAAILVLFRSATGEAWQDIMLSCSDReDVRCDPMSDdYH 1327
                                             *************986542279********************************8651568998544475 PP

  na-PD(narrow_abdomen)_FBpp0111727-aln 1753 .....etdcGnflasliyfcsfyviityivlnllvaiilenfslfyseedallsyaDirnFqntWnvvDn 1817
                                                  e+ cGn   +  yf sf+++  ++v+nl+va+i++nf+ + ++    l    ++ F   W+ +D+
                               C48A7.1b 1328 kgglnESRCGNNF-AYPYFISFFMLCSFLVINLFVAVIMDNFDYLTRDWS-ILGPHHLEEFVRLWSEYDP 1395
                                             22222568**975.689*************************98877665.578899************* PP

  na-PD(narrow_abdomen)_FBpp0111727-aln 1818 hqkgvipvkrvkfilrlLkgrLei 1841
                                              +kg i+   v  +lr + ++L+ 
                               C48A7.1b 1396 DAKGRIKHLDVVTLLRKISPPLGF 1419
                                             *********************986 PP

>> C48A7.1a  CE28820	WBGene00001187	locus:egl-19	calcium channel alpha subunit	status:Confirmed	UniProt:Q18698	protein_i
   #    score  bias  c-Evalue  i-Evalue hmmfrom  hmm to    alifrom  ali to    envfrom  env to     acc
 ---   ------ ----- --------- --------- ------- -------    ------- -------    ------- -------    ----
   1 !  164.8   0.3   1.5e-50   2.3e-48    1223    1505 ..      84     377 ..       9     398 .. 0.81
   2 !  120.8   9.6   2.9e-37   4.5e-35     704     939 ..     464     712 ..     454     731 .. 0.87
   3 !  341.8  19.9  6.7e-104    1e-101    1216    1841 ..     787    1419 ..     783    1432 .. 0.89

  Alignments for each domain:
  == domain 1    score: 164.8 bits;  conditional E-value: 1.5e-50
  na-PD(narrow_abdomen)_FBpp0111727-aln 1223 lglvtyldWvmilvttlscislmFEtpkyr...vmekkaLqiaeygFvifmsiElaLkilAdGlFftPka 1289
                                             ++    +++++++++ + ci+l   +p        +++ L   ey+F++++ iE +Lki+A G+ f P a
                               C48A7.1a   84 IVEWKPFEFLILFMICANCIALAIYQPYPAqdsDYKNTLLETIEYVFIVVFTIECVLKIVAMGFMFHPSA 153 
                                             3444557889************999986554446788999****************************** PP

  na-PD(narrow_abdomen)_FBpp0111727-aln 1290 YikdvasvLDvfiyvvslvfLlwmpksvppnsgaqlLmilRcvRPLRiftlvphmRkvvyeLcrgfkeil 1359
                                             Y+++ + +LD++i+v+ lv+ ++ + s++    ++ L+  R +RPLR+++ vp +  v ++++r++  +l
                               C48A7.1a  154 YLRNAWNILDFIIVVIGLVSTILSKMSIQGFD-VKALRAFRVLRPLRLVSGVPSLQVVLNAILRAMIPLL 222 
                                             **************************998765.689********************************** PP

  na-PD(narrow_abdomen)_FBpp0111727-aln 1360 lvstllillmfiFasyGvqlyGGrla.rCndptilk..red...cvGvfmrrvfvtklklqpg.....en 1418
                                              + +l++ +++i+a++G  l+ G+l   C dp+  +  ++d   c        f    k qp        
                               C48A7.1a  223 HIALLVLFVILIYAIIGLELFCGKLHsTCIDPATGQlaQKDptpCGTDTEGSAF----KCQPSdsltnMG 288 
                                             *************************637****8654113332223333333344....444431110133 PP

  na-PD(narrow_abdomen)_FBpp0111727-aln 1419 esypsilvprvWanpkr..fnFDniGdAllaLFevlsfkGWldvrdvlikAlGp.vhaiYihiyiflGcm 1485
                                              ++++   +  W  p     nFDn G A+l++F+ +s +GW dv+  + +A+G     iY++  ++lG++
                               C48A7.1a  289 VRWECS-SNTTWPGPNNgiTNFDNFGLAMLTVFQCVSLEGWTDVMYWVNDAVGReWPWIYFVTLVILGSF 357 
                                             579997.5679988865448*********************************85789************ PP

  na-PD(narrow_abdomen)_FBpp0111727-aln 1486 igLtLFvGvvianysenkgt 1505
                                             + L+L +Gv+   +s+ +++
                               C48A7.1a  358 FVLNLVLGVLSGEFSKEREK 377 
                                             **************998765 PP

  == domain 2    score: 120.8 bits;  conditional E-value: 2.9e-37
  na-PD(narrow_abdomen)_FBpp0111727-aln 704 eilhailrsplFrllvmtvilangivtAtmsfkhdekpRevfyekyyyieiaftilldlEtlfkivclgfrs 775
                                              +  +++s  F  lv+ ++l+n++v+  ++++++e   ++ +     +++ f il+ +E l+k++ lgf  
                               C48A7.1a 464 RACRRLVKSQTFYWLVILLVLLNTLVLTSEHYGQSEWLDHF-QTM---ANLFFVILFSMEMLLKMYSLGFTT 531
                                            57999******************************987664.444...7*********************** PP

  na-PD(narrow_abdomen)_FBpp0111727-aln 776 yfkhsihkFeLllaigttlhiipely.......lsgltyfqvLRvvrLikaspmledfvykifgpgkkLGsL 840
                                            y    +++F+ +++i++ l+ + +++       +s+l+  ++LR+ ++ k ++ l+++v+ ++ + + + sL
                               C48A7.1a 532 YTTSQFNRFDCFVVISSILEFVLVYFdlmkplgVSVLRSARLLRIFKVTKYWTSLRNLVSSLLNSLRSIISL 603
                                            ********************99887777788889************************************** PP

  na-PD(narrow_abdomen)_FBpp0111727-aln 841 iiftmcllvisssismqLFcflrdft........kFetFpeaFmsmFqiLtqeaWvevldetmlr..tsetl 902
                                            ++++ + +vi++ ++mq+F    +f+         F+tF +a +++FqiLt+e+W  v+   +       tl
                               C48A7.1a 604 LLLLFLFIVIFALLGMQVFGGKFNFNpqqpkpraNFDTFVQALLTVFQILTGEDWNTVMYHGIESfgGVGTL 675
                                            *******************9887775333333336999***********************99762256788 PP

  na-PD(narrow_abdomen)_FBpp0111727-aln 903 aplvavyFilyhlfvtlivLsLFvAviLdnleldEdi 939
                                              +v +y+i+ ++ +++i L++F+A+ +dnl   + +
                               C48A7.1a 676 GVIVCIYYIVLFICGNYILLNVFLAIAVDNLADADSL 712
                                            8999**************************9643333 PP

  == domain 3    score: 341.8 bits;  conditional E-value: 6.7e-104
  na-PD(narrow_abdomen)_FBpp0111727-aln 1216 ykslhnflglvtyldWvmilvttlscislmFEtpkyr.vmekkaLqiaeygFvifmsiElaLkilAdGlF 1284
                                             ++ + n+++  +y+   +++ + +s+  l  E+p       +++L + +y F  ++ +E+ Lk++  Gl 
                               C48A7.1a  787 FRVFCNMVVNHSYFTNAVLFCILVSSAMLAAEDPLQAnSTRNMILNYFDYFFTSVFTVEITLKVIVFGLV 856 
                                             6889999**************************9766488999*************************** PP

  na-PD(narrow_abdomen)_FBpp0111727-aln 1285 ftPkaYikdvasvLDvfiyvvslvfLlwmpksvppnsgaqlLmilRcvRPLRiftlvphmRkvvyeLcrg 1354
                                             f   ++ ++   +LD++++ vsl++ ++      + s++++L++lR +RPLR++ + ++++ vv+ ++ +
                               C48A7.1a  857 FHKGSFCRNAFNLLDILVVAVSLTSFVLRTD---AMSVVKILRVLRVLRPLRAINRAKGLKHVVQCVIVA 923 
                                             *999*********************999877...89********************************** PP

  na-PD(narrow_abdomen)_FBpp0111727-aln 1355 fkeillvstllillmfiFasyGvqlyGGrlarCndptilkredcvGvfmrrvfvtklklqpgenesypsi 1424
                                             +k i ++ ++  +l f+Fa++Gvql+ G ++ Cnd + +  ++c G ++          ++g+    + +
                               C48A7.1a  924 VKTIGNIMLVTFMLQFMFAIIGVQLFKGTFFLCNDLSKMTEAECRGEYI--------HYEDGDPT--KPV 983 
                                             *********************************************9875........45666544..456 PP

  na-PD(narrow_abdomen)_FBpp0111727-aln 1425 lvprvWanpkrfnFDniGdAllaLFevlsfkGWldvrdvlikA....lGp......vhaiYihiyiflGc 1484
                                                rvW n   fnFDn+GdA+++LF v +f+GW +   v+i+      Gp        a+++  +i++ +
                               C48A7.1a  984 SKKRVWSNN-DFNFDNVGDAMISLFVVSTFEGWPQLLYVAIDSneedKGPihnsrqAVALFFIAFIIVIA 1052
                                             789*****9.9******************************9833335777777776689999******* PP

  na-PD(narrow_abdomen)_FBpp0111727-aln 1485 migLtLFvGvvianysenkg....talLtvdqrrwcdlkkrLkiaqPlhlppRPdgkkfrAfiYDitqni 1550
                                             ++ +++FvG vi  + +  +    +  L  +qr+ ++    Lk +   + +pR  + ++r   +    ++
                               C48A7.1a 1053 FFMMNIFVGFVIVTFQNEGEreyeNCELDKNQRKCIEFA--LKAKPHRRYIPRN-RLQYRVWWF--VTSR 1117
                                             **************9866556676788999999988775..7766667899998.888886655..6689 PP

  na-PD(narrow_abdomen)_FBpp0111727-aln 1551 rfkrviavlvlinslllcvswrkeeehtealatvs.ailtlvFlvEvimkniaftprgYwqsrrnryDll 1619
                                             +f+ vi++++++n++ l+ +++ +++  e ++ v   i+t vF  E+++k++a+ p+ Y   r+n++Dll
                               C48A7.1a 1118 AFEYVIFLIIVMNTVSLACKHYPSSRGFEDFLDVFnLIFTGVFAFEAVLKIVALNPKNYISDRWNVFDLL 1187
                                             9************************999988888669********************************* PP

  na-PD(narrow_abdomen)_FBpp0111727-aln 1620 vtvvgviwivletil...kndlslvvgfvvvilrfltitgkhktlkkllltvgvsvcksffiifglfllv 1686
                                             v+v + i i    +     n +s+ + ++++++r++++  + ++++ ll t   s  ++ ++ ++++ll 
                               C48A7.1a 1188 VVVGSFIDITYGKLNpggTNLISINFFRLFRVMRLVKLLSRGEGIRTLLWTFMKSFQALPYVALLIVLLF 1257
                                             *********9877652225677788899****************************************** PP

  na-PD(narrow_abdomen)_FBpp0111727-aln 1687 fiyalaGtivfGtvkyge..gigrranfespvtsvallfrivtgedWnkiledlmvq.PPdctqadn.yw 1752
                                             fiya++G+  fG+v  ++  +i r  nf+s+  ++ +lfr  tge W +i+ ++  +    c++  + y 
                               C48A7.1a 1258 FIYAVIGMQFFGKVALDDstSIHRNNNFHSFPAAILVLFRSATGEAWQDIMLSCSDReDVRCDPMSDdYH 1327
                                             *************986542279********************************8651568998544475 PP

  na-PD(narrow_abdomen)_FBpp0111727-aln 1753 .....etdcGnflasliyfcsfyviityivlnllvaiilenfslfyseedallsyaDirnFqntWnvvDn 1817
                                                  e+ cGn   +  yf sf+++  ++v+nl+va+i++nf+ + ++    l    ++ F   W+ +D+
                               C48A7.1a 1328 kgglnESRCGNNF-AYPYFISFFMLCSFLVINLFVAVIMDNFDYLTRDWS-ILGPHHLEEFVRLWSEYDP 1395
                                             22222568**975.689*************************98877665.578899************* PP

  na-PD(narrow_abdomen)_FBpp0111727-aln 1818 hqkgvipvkrvkfilrlLkgrLei 1841
                                              +kg i+   v  +lr + ++L+ 
                               C48A7.1a 1396 DAKGRIKHLDVVTLLRKISPPLGF 1419
                                             *********************986 PP

>> T02C5.5b  CE34980	WBGene00006742	locus:unc-2	status:Confirmed	UniProt:Q86G45	protein_id:CCD74385.1
   #    score  bias  c-Evalue  i-Evalue hmmfrom  hmm to    alifrom  ali to    envfrom  env to     acc
 ---   ------ ----- --------- --------- ------- -------    ------- -------    ------- -------    ----
   1 !  105.1   2.9   1.6e-32   2.4e-30    1229    1504 ..     110     395 ..     104     417 .. 0.84
   2 ?   -2.7   0.1       4.9   7.4e+02    1915    1975 ..     428     489 ..     422     507 .. 0.67
   3 !  114.4  10.4   2.5e-35   3.8e-33     708     944 ..     518     764 ..     509     779 .. 0.86
   4 !  322.8  16.7   3.5e-98   5.3e-96    1217    1852 ..     844    1488 ..     841    1504 .. 0.87

  Alignments for each domain:
  == domain 1    score: 105.1 bits;  conditional E-value: 1.6e-32
  na-PD(narrow_abdomen)_FBpp0111727-aln 1229 ldWvmilvttlscislmFEtpkyr...vmekkaLqiaeygFvifmsiElaLkilAdGlFftPkaYikdva 1295
                                             ++++++l ++  c+ l  E+   +   +   + L  +e  F+ ++ +E +Lk++A G+     +Y+++ +
                               T02C5.5b  110 FEYFILLTIIGNCVVLSMEQHLPKndkKALSEWLERTEPYFMGIFCLECVLKVIAFGFALHKGSYLRSGW 179 
                                             78999999999***99999854332346777888999*9*********************999******* PP

  na-PD(narrow_abdomen)_FBpp0111727-aln 1296 svLDvfiyvvslvfLl.wmpksvppnsg.....aqlLmilRcvRPLRiftlvphmRkvvyeLcrgfkeil 1359
                                              ++D++++v  +v +l + p +  +n+      ++ L+ +R +RPL++++ +p +  v + ++ ++  +l
                               T02C5.5b  180 NIMDFIVVVSGVVTMLpFSPATQTANQPvdsvdLRTLRAVRVLRPLKLVSGIPSLQVVLKSILCAMAPLL 249 
                                             ****9888877765442777665555541112367788888899************************** PP

  na-PD(narrow_abdomen)_FBpp0111727-aln 1360 lvstllillmfiFasyGvqlyGGrla.rCndptilkredcvGvfmrrvfvt.klklqpgenesypsilvp 1427
                                              + +l++  ++iFa++G  +y G +   C ++    r +   v  r +  t k  ++ + n   +     
                               T02C5.5b  250 QIGLLVLFAIIIFAIIGLEFYSGAFHsACYNE----RGEIENVSERPMPCTnKTSPMGVYNCDVKGTTCL 315 
                                             ************************96269888....999999*999997773667777889999999999 PP

  na-PD(narrow_abdomen)_FBpp0111727-aln 1428 rvWanpkr..fnFDniGdAllaLFevlsfkGWldvrdvlikAlGp.vhaiYihiyiflGcmigLtLFvGv 1494
                                             + W+ p     +FDniG A++++F+ ++ +GW  v+    + lG  +   Y+   i+lG+++ L+L +Gv
                               T02C5.5b  316 QKWIGPNYgiTSFDNIGFAMITVFQCITMEGWTTVMYYTNDSLGStYNWAYFIPLIVLGSFFMLNLVLGV 385 
                                             99*999643379********************************868899******************** PP

  na-PD(narrow_abdomen)_FBpp0111727-aln 1495 vianysenkg 1504
                                             +   +++ ++
                               T02C5.5b  386 LSGEFAKERE 395 
                                             9999987765 PP

  == domain 2    score: -2.7 bits;  conditional E-value: 4.9
  na-PD(narrow_abdomen)_FBpp0111727-aln 1915 EgclkkiRasskeeqnslvaGlratnelvallqqek.eeekssgkekkkeeesetkdtdgar 1975
                                             E +lk  R++++e+   + a  ra+n++ +++++++ +e +++ +e+++e e+e  d +g+ 
                               T02C5.5b  428 EVILKEDRTTEEEKAAIMEARRRAANKKLKQASKQQsTETEEDFEEDEDEMEEEYVDEGGTV 489 
                                             78899999999998888888888877765544444404444445566666666666666654 PP

  == domain 3    score: 114.4 bits;  conditional E-value: 2.5e-35
  na-PD(narrow_abdomen)_FBpp0111727-aln 708 ailrsplFrllvmtvilangivtAtmsfkhdekpRevfyekyyyieiaftilldlEtlfkivclgfrsyfkh 779
                                             +++   F   v+t++ +n+ ++A +++++     + f +   y+e +f  ++ +E l+k++++g r yf+ 
                               T02C5.5b 518 IMVKTQIFYWSVITLVFLNTCCVASEHYGQP----QWFTDFLKYAEFVFLGIFVVEMLLKLFAMGSRTYFAS 585
                                            5789999999******************965....56777778***************************** PP

  na-PD(narrow_abdomen)_FBpp0111727-aln 780 sihkFeLllaigttlhiipe.ly.....lsgltyfqvLRvvrLikaspmledfvykifgpgkkLGsLiiftm 845
                                             +++F+ ++++g+  ++i + +y     +s+++ +++LR+ +L   +  l+++v  ++ + + + sL++++ 
                               T02C5.5b 586 KFNRFDCVVIVGSAAEVIWAeVYggsfgISVMRALRLLRIFKLTSYWVSLRNLVRSLMNSMRSIISLLFLLF 657
                                            *****************97525577778******************************************** PP

  na-PD(narrow_abdomen)_FBpp0111727-aln 846 cllvisssismqLFcflrdf......tkFetFpeaFmsmFqiLtqeaWvevldetmlrtse..tlaplvavy 909
                                            + ++i++ ++mqLF    +f      t F+tFp a +++FqiLt+e+W ev+  ++  +    +      +y
                               T02C5.5b 658 LFILIFALLGMQLFGGRFNFptmhpyTHFDTFPVALITVFQILTGEDWNEVMYLAIESQGGiySGGWPYSIY 729
                                            *************986555422223399*************************98877765114445679** PP

  na-PD(narrow_abdomen)_FBpp0111727-aln 910 FilyhlfvtlivLsLFvAviLdnleldEdikklkq 944
                                            Fi+  lf+++  L++F+A+ +dnl    ++   ++
                               T02C5.5b 730 FIVLVLFGNYTLLNVFLAIAVDNLANAQELTAAEE 764
                                            ************************87766665554 PP

  == domain 4    score: 322.8 bits;  conditional E-value: 3.5e-98
  na-PD(narrow_abdomen)_FBpp0111727-aln 1217 kslhnflglvtyldWvmilvttlscislmFEtpkyr.vmekkaLqiaeygFvifmsiElaLkilAdGlFf 1285
                                             + l   ++ + y++ ++++v+ ls++sl  E+p  +  + +k+Lq+ +y+F  ++  E+ Lk++ +G+  
                               T02C5.5b  844 RVLIHSIVCTKYFEMMVMTVICLSSVSLAAEDPVDEeNPRNKVLQYMDYCFTGVFACEMLLKLIDQGILL 913 
                                             6677788999***********************88769******************************** PP

  na-PD(narrow_abdomen)_FBpp0111727-aln 1286 tPkaYikdvasvLDvfiyvvslvfLlwmpk...svppnsgaqlLmilRcvRPLRiftlvphmRkvvyeLc 1352
                                              P +Y +d++ +LD +++  +l+   +  +     ++++++++L++lR +RPL+ + ++p+++ v + ++
                               T02C5.5b  914 HPGSYCRDFWNILDGIVVTCALFAFGFAGTegsAGKNLNTIKSLRVLRVLRPLKTIKRIPKLKAVFDCVV 983 
                                             **************999999998776654411145778899***************************** PP

  na-PD(narrow_abdomen)_FBpp0111727-aln 1353 rgfkeillvstllillmfiFasyGvqlyGGrlarCndptilkredcvGvfmrrvfvtklklqpgenesyp 1422
                                              ++k++++++++  l+ fiFa++ vql+ G+++ C d+  +  + c G f+  v        + +n+  p
                               T02C5.5b  984 NSLKNVFNILIVYFLFQFIFAVIAVQLFNGKFFFCTDKNRKFANTCHGQFF--V-------YDNQND--P 1042
                                             **************************************9999999*99885..3.......345555..7 PP

  na-PD(narrow_abdomen)_FBpp0111727-aln 1423 silvprvWanpkrfnFDniGdAllaLFevlsfkGWldvrdvlikA....lGp.......vhaiYihiyif 1481
                                               + +r W   + fn+Dn  +A+l+LF v + +GW  +r+  ++      Gp       v+  Y+  +i+
                               T02C5.5b 1043 PRVEQREWRL-RPFNYDNTINAMLTLFVVTTGEGWPGIRQNSMDTtfedQGPspffrveVALFYVMFFIV 1111
                                             7788999965.47**********************98876655541111788*****9888889888888 PP

  na-PD(narrow_abdomen)_FBpp0111727-aln 1482 lGcmigLtLFvGvvianysenkg....talLtvdqrrwcdlkkrLkiaqPlhlppRPdgkkfrAfiYDit 1547
                                                ++ +++Fv  +i  + e+ +    +  L  +q++ +d       a+P  l    d++  +  i+ + 
                               T02C5.5b 1112 FP-FFFVNIFVALIIITFQEQGEaelsEGDLDKNQKQCIDFAL---NARPRSLFMPEDKNSTKYRIWRLV 1177
                                             75.6679************987744444447788999888864...5899999999999999999***** PP

  na-PD(narrow_abdomen)_FBpp0111727-aln 1548 qnirfkrviavlvlinslllcvswrkeeehtealatvs.ailtlvFlvEvimkniaftprgYwqsrrnry 1616
                                              +  f+ +i+ ++  n+l+l +++++++   e ++    + lt vF vE i+k++af  r Y++  +nr+
                               T02C5.5b 1178 TSPPFEYFIMTMICCNTLILMMKYYNNPLFYEEILRLFnTALTAVFTVESILKILAFGVRNYFRDGWNRF 1247
                                             ****************************99887776554******************************* PP

  na-PD(narrow_abdomen)_FBpp0111727-aln 1617 Dllvtvvgviwivletilkndlslvvgfvvvilrfltitgkhktlkkllltvgvsvcksffiifglfllv 1686
                                             D++ +v ++   ++     + +sl + ++++  r++++ ++  t++ ll t + s  ++ ++ +++ +l 
                               T02C5.5b 1248 DFVTVVGSITDALVTEFGGHFVSLGFLRLFRAARLIRLLQQGYTIRILLWTFVQSFKALPYVCLLIGMLF 1317
                                             *98777777777777777888889999******************************************* PP

  na-PD(narrow_abdomen)_FBpp0111727-aln 1687 fiyalaGtivfGtvkygeg..igrranfespvtsvallfrivtgedWnkiledlmvqPPdctqad....n 1750
                                             fiya++G+ vfG++  + +  i+r  nf+s+ ++v llfr  tge+W +i+    vq  dc +a     n
                               T02C5.5b 1318 FIYAIVGMQVFGNIWLNAAteINRHNNFQSFFNAVILLFRCATGEGWQDIMMA-AVQGKDCARAGsaeiN 1386
                                             *************9765443399****************************86.69*****987522224 PP

  na-PD(narrow_abdomen)_FBpp0111727-aln 1751 ywetd.cGnflasliyfcsfyviityivlnllvaiilenfslfyseedallsyaDirnFqntWnvvDnhq 1819
                                             + +++ cG+  +s +yf+sf+ ++ +++lnl+va+i++nf+ + ++    l    +  F   W  +D+ +
                               T02C5.5b 1387 FEKGQtCGS-NVSYAYFTSFVFLSSFLMLNLFVAVIMDNFDYLTRDS-SILGPHHLDEFIRVWADYDPAA 1454
                                             666652665.6799**************************9887665.5678999*************** PP

  na-PD(narrow_abdomen)_FBpp0111727-aln 1820 kgvipvkrvkfilrlLkgrLeidpqk.drlLfky 1852
                                             +g i    + ++lr++ ++++  ++   rl +k+
                               T02C5.5b 1455 TGRIHYSEMYEMLRIMAPPVGFGKKCpYRLAYKH 1488
                                             *******************998776414565666 PP

>> T02C5.5e  CE42155	WBGene00006742	locus:unc-2	status:Partially_confirmed	protein_id:CCD74389.1
   #    score  bias  c-Evalue  i-Evalue hmmfrom  hmm to    alifrom  ali to    envfrom  env to     acc
 ---   ------ ----- --------- --------- ------- -------    ------- -------    ------- -------    ----
   1 !  105.0   2.9   1.6e-32   2.5e-30    1229    1504 ..     170     455 ..     164     477 .. 0.84
   2 ?   -2.7   0.1       5.1   7.6e+02    1915    1975 ..     488     549 ..     482     567 .. 0.67
   3 !  114.3  10.4   2.6e-35     4e-33     708     944 ..     578     824 ..     569     839 .. 0.86
   4 !  322.7  16.7   3.7e-98   5.6e-96    1217    1852 ..     904    1548 ..     901    1564 .. 0.87

  Alignments for each domain:
  == domain 1    score: 105.0 bits;  conditional E-value: 1.6e-32
  na-PD(narrow_abdomen)_FBpp0111727-aln 1229 ldWvmilvttlscislmFEtpkyr...vmekkaLqiaeygFvifmsiElaLkilAdGlFftPkaYikdva 1295
                                             ++++++l ++  c+ l  E+   +   +   + L  +e  F+ ++ +E +Lk++A G+     +Y+++ +
                               T02C5.5e  170 FEYFILLTIIGNCVVLSMEQHLPKndkKALSEWLERTEPYFMGIFCLECVLKVIAFGFALHKGSYLRSGW 239 
                                             78999999999***99999854332346777888999*9*********************999******* PP

  na-PD(narrow_abdomen)_FBpp0111727-aln 1296 svLDvfiyvvslvfLl.wmpksvppnsg.....aqlLmilRcvRPLRiftlvphmRkvvyeLcrgfkeil 1359
                                              ++D++++v  +v +l + p +  +n+      ++ L+ +R +RPL++++ +p +  v + ++ ++  +l
                               T02C5.5e  240 NIMDFIVVVSGVVTMLpFSPATQTANQPvdsvdLRTLRAVRVLRPLKLVSGIPSLQVVLKSILCAMAPLL 309 
                                             ****9888877765442777665555541112367788888899************************** PP

  na-PD(narrow_abdomen)_FBpp0111727-aln 1360 lvstllillmfiFasyGvqlyGGrla.rCndptilkredcvGvfmrrvfvt.klklqpgenesypsilvp 1427
                                              + +l++  ++iFa++G  +y G +   C ++    r +   v  r +  t k  ++ + n   +     
                               T02C5.5e  310 QIGLLVLFAIIIFAIIGLEFYSGAFHsACYNE----RGEIENVSERPMPCTnKTSPMGVYNCDVKGTTCL 375 
                                             ************************96269888....999999*999997773667777889999999999 PP

  na-PD(narrow_abdomen)_FBpp0111727-aln 1428 rvWanpkr..fnFDniGdAllaLFevlsfkGWldvrdvlikAlGp.vhaiYihiyiflGcmigLtLFvGv 1494
                                             + W+ p     +FDniG A++++F+ ++ +GW  v+    + lG  +   Y+   i+lG+++ L+L +Gv
                               T02C5.5e  376 QKWIGPNYgiTSFDNIGFAMITVFQCITMEGWTTVMYYTNDSLGStYNWAYFIPLIVLGSFFMLNLVLGV 445 
                                             99*999643379********************************868899******************** PP

  na-PD(narrow_abdomen)_FBpp0111727-aln 1495 vianysenkg 1504
                                             +   +++ ++
                               T02C5.5e  446 LSGEFAKERE 455 
                                             9999987765 PP

  == domain 2    score: -2.7 bits;  conditional E-value: 5.1
  na-PD(narrow_abdomen)_FBpp0111727-aln 1915 EgclkkiRasskeeqnslvaGlratnelvallqqek.eeekssgkekkkeeesetkdtdgar 1975
                                             E +lk  R++++e+   + a  ra+n++ +++++++ +e +++ +e+++e e+e  d +g+ 
                               T02C5.5e  488 EVILKEDRTTEEEKAAIMEARRRAANKKLKQASKQQsTETEEDFEEDEDEMEEEYVDEGGTV 549 
                                             78899999999998888888888877765544444404444445566666666666666654 PP

  == domain 3    score: 114.3 bits;  conditional E-value: 2.6e-35
  na-PD(narrow_abdomen)_FBpp0111727-aln 708 ailrsplFrllvmtvilangivtAtmsfkhdekpRevfyekyyyieiaftilldlEtlfkivclgfrsyfkh 779
                                             +++   F   v+t++ +n+ ++A +++++     + f +   y+e +f  ++ +E l+k++++g r yf+ 
                               T02C5.5e 578 IMVKTQIFYWSVITLVFLNTCCVASEHYGQP----QWFTDFLKYAEFVFLGIFVVEMLLKLFAMGSRTYFAS 645
                                            5789999999******************965....56777778***************************** PP

  na-PD(narrow_abdomen)_FBpp0111727-aln 780 sihkFeLllaigttlhiipe.ly.....lsgltyfqvLRvvrLikaspmledfvykifgpgkkLGsLiiftm 845
                                             +++F+ ++++g+  ++i + +y     +s+++ +++LR+ +L   +  l+++v  ++ + + + sL++++ 
                               T02C5.5e 646 KFNRFDCVVIVGSAAEVIWAeVYggsfgISVMRALRLLRIFKLTSYWVSLRNLVRSLMNSMRSIISLLFLLF 717
                                            *****************97525577778******************************************** PP

  na-PD(narrow_abdomen)_FBpp0111727-aln 846 cllvisssismqLFcflrdf......tkFetFpeaFmsmFqiLtqeaWvevldetmlrtse..tlaplvavy 909
                                            + ++i++ ++mqLF    +f      t F+tFp a +++FqiLt+e+W ev+  ++  +    +      +y
                               T02C5.5e 718 LFILIFALLGMQLFGGRFNFptmhpyTHFDTFPVALITVFQILTGEDWNEVMYLAIESQGGiySGGWPYSIY 789
                                            *************986555422223399*************************98877765114445679** PP

  na-PD(narrow_abdomen)_FBpp0111727-aln 910 FilyhlfvtlivLsLFvAviLdnleldEdikklkq 944
                                            Fi+  lf+++  L++F+A+ +dnl    ++   ++
                               T02C5.5e 790 FIVLVLFGNYTLLNVFLAIAVDNLANAQELTAAEE 824
                                            ************************87766665554 PP

  == domain 4    score: 322.7 bits;  conditional E-value: 3.7e-98
  na-PD(narrow_abdomen)_FBpp0111727-aln 1217 kslhnflglvtyldWvmilvttlscislmFEtpkyr.vmekkaLqiaeygFvifmsiElaLkilAdGlFf 1285
                                             + l   ++ + y++ ++++v+ ls++sl  E+p  +  + +k+Lq+ +y+F  ++  E+ Lk++ +G+  
                               T02C5.5e  904 RVLIHSIVCTKYFEMMVMTVICLSSVSLAAEDPVDEeNPRNKVLQYMDYCFTGVFACEMLLKLIDQGILL 973 
                                             6677788999***********************88769******************************** PP

  na-PD(narrow_abdomen)_FBpp0111727-aln 1286 tPkaYikdvasvLDvfiyvvslvfLlwmpk...svppnsgaqlLmilRcvRPLRiftlvphmRkvvyeLc 1352
                                              P +Y +d++ +LD +++  +l+   +  +     ++++++++L++lR +RPL+ + ++p+++ v + ++
                               T02C5.5e  974 HPGSYCRDFWNILDGIVVTCALFAFGFAGTegsAGKNLNTIKSLRVLRVLRPLKTIKRIPKLKAVFDCVV 1043
                                             **************999999998776654411145778899***************************** PP

  na-PD(narrow_abdomen)_FBpp0111727-aln 1353 rgfkeillvstllillmfiFasyGvqlyGGrlarCndptilkredcvGvfmrrvfvtklklqpgenesyp 1422
                                              ++k++++++++  l+ fiFa++ vql+ G+++ C d+  +  + c G f+  v        + +n+  p
                               T02C5.5e 1044 NSLKNVFNILIVYFLFQFIFAVIAVQLFNGKFFFCTDKNRKFANTCHGQFF--V-------YDNQND--P 1102
                                             **************************************9999999*99885..3.......345555..7 PP

  na-PD(narrow_abdomen)_FBpp0111727-aln 1423 silvprvWanpkrfnFDniGdAllaLFevlsfkGWldvrdvlikA....lGp.......vhaiYihiyif 1481
                                               + +r W   + fn+Dn  +A+l+LF v + +GW  +r+  ++      Gp       v+  Y+  +i+
                               T02C5.5e 1103 PRVEQREWRL-RPFNYDNTINAMLTLFVVTTGEGWPGIRQNSMDTtfedQGPspffrveVALFYVMFFIV 1171
                                             7788999965.47**********************98876655541111788*****9888889888888 PP

  na-PD(narrow_abdomen)_FBpp0111727-aln 1482 lGcmigLtLFvGvvianysenkg....talLtvdqrrwcdlkkrLkiaqPlhlppRPdgkkfrAfiYDit 1547
                                                ++ +++Fv  +i  + e+ +    +  L  +q++ +d       a+P  l    d++  +  i+ + 
                               T02C5.5e 1172 FP-FFFVNIFVALIIITFQEQGEaelsEGDLDKNQKQCIDFAL---NARPRSLFMPEDKNSTKYRIWRLV 1237
                                             75.6679************987744444447788999888864...5899999999999999999***** PP

  na-PD(narrow_abdomen)_FBpp0111727-aln 1548 qnirfkrviavlvlinslllcvswrkeeehtealatvs.ailtlvFlvEvimkniaftprgYwqsrrnry 1616
                                              +  f+ +i+ ++  n+l+l +++++++   e ++    + lt vF vE i+k++af  r Y++  +nr+
                               T02C5.5e 1238 TSPPFEYFIMTMICCNTLILMMKYYNNPLFYEEILRLFnTALTAVFTVESILKILAFGVRNYFRDGWNRF 1307
                                             ****************************99887776554******************************* PP

  na-PD(narrow_abdomen)_FBpp0111727-aln 1617 Dllvtvvgviwivletilkndlslvvgfvvvilrfltitgkhktlkkllltvgvsvcksffiifglfllv 1686
                                             D++ +v ++   ++     + +sl + ++++  r++++ ++  t++ ll t + s  ++ ++ +++ +l 
                               T02C5.5e 1308 DFVTVVGSITDALVTEFGGHFVSLGFLRLFRAARLIRLLQQGYTIRILLWTFVQSFKALPYVCLLIGMLF 1377
                                             *98777777777777777888889999******************************************* PP

  na-PD(narrow_abdomen)_FBpp0111727-aln 1687 fiyalaGtivfGtvkygeg..igrranfespvtsvallfrivtgedWnkiledlmvqPPdctqad....n 1750
                                             fiya++G+ vfG++  + +  i+r  nf+s+ ++v llfr  tge+W +i+    vq  dc +a     n
                               T02C5.5e 1378 FIYAIVGMQVFGNIWLNAAteINRHNNFQSFFNAVILLFRCATGEGWQDIMMA-AVQGKDCARAGsaeiN 1446
                                             *************9765443399****************************86.69*****987522224 PP

  na-PD(narrow_abdomen)_FBpp0111727-aln 1751 ywetd.cGnflasliyfcsfyviityivlnllvaiilenfslfyseedallsyaDirnFqntWnvvDnhq 1819
                                             + +++ cG+  +s +yf+sf+ ++ +++lnl+va+i++nf+ + ++    l    +  F   W  +D+ +
                               T02C5.5e 1447 FEKGQtCGS-NVSYAYFTSFVFLSSFLMLNLFVAVIMDNFDYLTRDS-SILGPHHLDEFIRVWADYDPAA 1514
                                             666652665.6799**************************9887665.5678999*************** PP

  na-PD(narrow_abdomen)_FBpp0111727-aln 1820 kgvipvkrvkfilrlLkgrLeidpqk.drlLfky 1852
                                             +g i    + ++lr++ ++++  ++   rl +k+
                               T02C5.5e 1515 TGRIHYSEMYEMLRIMAPPVGFGKKCpYRLAYKH 1548
                                             *******************998776414565666 PP

>> C54D2.5d  CE36116	WBGene00000367	locus:cca-1	status:Partially_confirmed	UniProt:Q7Z003	protein_id:CCD68019.1
   #    score  bias  c-Evalue  i-Evalue hmmfrom  hmm to    alifrom  ali to    envfrom  env to     acc
 ---   ------ ----- --------- --------- ------- -------    ------- -------    ------- -------    ----
   1 !   87.7   6.0   2.7e-27   4.1e-25    1222    1388 ..     125     295 ..     120     310 .. 0.90
   2 !   40.5   1.0   4.6e-13   6.9e-11    1436    1505 ..     391     463 ..     372     478 .. 0.89
   3 !   53.5   7.1   5.5e-17   8.3e-15    1233    1389 ..     659     806 ..     631     811 .. 0.88
   4 !   37.0   0.7   5.2e-12   7.8e-10     856     956 ..     855     954 ..     851     971 .. 0.78
   5 !  307.7  17.2   1.3e-93     2e-91    1228    1790 ..    1160    1738 ..    1149    1748 .. 0.86

  Alignments for each domain:
  == domain 1    score: 87.7 bits;  conditional E-value: 2.7e-27
  na-PD(narrow_abdomen)_FBpp0111727-aln 1222 flglvtyldWvmilvttlscisl.mF....EtpkyrvmekkaLqiaeygFvifmsiElaLkilAdGlFft 1286
                                              +++ + +d + + v+++ c++l m+    + p       ++L i + +  +++  E+++ki+A+G++  
                               C54D2.5d  125 QMVMSPWFDRITMAVIMINCVTLgMYrpceDGPDCDTYRCQILDIIDNCIFVYFAFEMVIKIMALGFYG- 193 
                                             5677889999999999999999953333324577889999**************************877. PP

  na-PD(narrow_abdomen)_FBpp0111727-aln 1287 PkaYikdvasvLDvfiyvvslvfLlwmpksvppnsgaqlLmilRcvRPLRiftlvphmRkvvyeLcrgfk 1356
                                             P aY+ d +  LD+fi++  +   ++ +  +  n  +  ++++R +RPLR++ ++p mR+ v+ L+ +++
                               C54D2.5d  194 PAAYMSDTWNRLDFFIVMAGIAEFVLHEY-LGGNINLTAIRTVRVLRPLRAVNRIPSMRILVNLLLDTLP 262 
                                             **********************9999998.9*************************************** PP

  na-PD(narrow_abdomen)_FBpp0111727-aln 1357 eillvstllillmfiFasyGvqlyGGrl.arCn 1388
                                              + +v++l+  ++fiF + Gvql+ G l  rC+
                               C54D2.5d  263 MLGNVLLLCFFVFFIFGIVGVQLWAGLLrNRCV 295 
                                             **************************9844786 PP

  == domain 2    score: 40.5 bits;  conditional E-value: 4.6e-13
  na-PD(narrow_abdomen)_FBpp0111727-aln 1436 fnFDniGdAllaLFevlsfkGWldvrdvlikAlGpvhaiYihiyiflGcmigLtLFvGvvianysenkg. 1504
                                             ++FDniG A +a+F v+s +GW d++  + +A      iY+++ i++G+++ ++L + v+   ++e k  
                               C54D2.5d  391 VSFDNIGFAWVAIFLVISLEGWTDIMYYVQDAHSFWNWIYFVLLIVIGAFFMINLCLVVIATQFAETKRr 460 
                                             79*******************************************************99999****9985 PP

  na-PD(narrow_abdomen)_FBpp0111727-aln 1505 ..t 1505
                                               +
                               C54D2.5d  461 etE 463 
                                             541 PP

  == domain 3    score: 53.5 bits;  conditional E-value: 5.5e-17
  na-PD(narrow_abdomen)_FBpp0111727-aln 1233 milvttlscislmFEtpkyrvmekkaLqiaeygFvifmsiElaLkilAdGlFftPkaYikdvasvLDvfi 1302
                                             +++++ + ++s+  E  +   + +++L ++++ F  ++ +E+ Lki+A GlF     Y+ d   + D  i
                               C54D2.5d  659 ILVAILVNTLSMGVEYHQQPEILTVILEYSNLFFTALFALEMLLKIIASGLFG----YLADGFNLFDGGI 724 
                                             789999************99********************************9....************* PP

  na-PD(narrow_abdomen)_FBpp0111727-aln 1303 yvvslvfLlwmpksvppnsgaqlLmilRcvRPLRiftlvphmRkvvyeLcrgfkeillvstllillmfiF 1372
                                             +  s+  L  + k      g+ +L++ R +R L+++  +p +R     ++r++ ++     ll+l++fiF
                               C54D2.5d  725 VALSVLELFQEGK-----GGLSVLRTFRLLRILKLVRFMPALRYQLVVMLRTMDNVTVFFGLLVLFIFIF 789 
                                             ******9998887.....6777777777777777777777777777777888888888888********* PP

  na-PD(narrow_abdomen)_FBpp0111727-aln 1373 asyGvqlyGGrlarCnd 1389
                                             +++G+ l+G ++ +  +
                               C54D2.5d  790 SILGMNLFGCKFCKVEE 806 
                                             ************98765 PP

  == domain 4    score: 37.0 bits;  conditional E-value: 5.2e-12
  na-PD(narrow_abdomen)_FBpp0111727-aln 856 mqLFcflrdft..kFetFpeaFmsmFqiLtqeaWvevldetmlrtsetlaplvavyFilyhlfvtlivLsLF 925
                                             q+ + +++ +   F+ F  a +++FqiLtqe+W  vl + m +t+    p  a+yF+    f++++  +L 
                               C54D2.5d 855 AQVISSICECDrmNFDNFLFATVTVFQILTQEDWNMVLFNGMAQTN----PWAALYFVALMTFGNYVLFNLL 922
                                            566666655541179***************************9885....899******************* PP

  na-PD(narrow_abdomen)_FBpp0111727-aln 926 vAviLdnl.eldEdikklkqlkfreqsAeike 956
                                            vA++++ + e+ E+ k+  +   r+q  e  +
                               C54D2.5d 923 VAILVEGFqESKEEEKRQLEEDARKQAVEEED 954
                                            *******9445555555545556666666555 PP

  == domain 5    score: 307.7 bits;  conditional E-value: 1.3e-93
  na-PD(narrow_abdomen)_FBpp0111727-aln 1228 yldWvmilvttlscislmFEtpkyr..vmekkaLqiaeygFvifmsiElaLkilAdGlFftPkaYikdva 1295
                                              +d+ +++ + + ci+l  E p+      e++ L+i+ y F +++  E+++k++A+G F    aY+kd +
                               C54D2.5d 1160 WFDYTVLFFIGINCITLAMERPSIPpdSFERQFLHISGYIFTVIFTGEMMMKVIANGCFIGQAAYFKDGW 1229
                                             6999*******************987799***************************************** PP

  na-PD(narrow_abdomen)_FBpp0111727-aln 1296 svLDvfiyvvslvfLlwm....pksvppnsgaqlLmilRcvRPLRiftlvphmRkvvyeLcrgfkeillv 1361
                                              +LD +++v+sl+ + ++      s +   ++++L++lR++RPLR++ + p+++ vv  L+ ++k i ++
                               C54D2.5d 1230 NILDGILVVISLINIAFEllatGDSPKIFGVIRVLRLLRALRPLRVINRAPGVKLVVMTLISSLKPIGNI 1299
                                             *********99987655511103444445789************************************** PP

  na-PD(narrow_abdomen)_FBpp0111727-aln 1362 stllillmfiFasyGvqlyGGrlarCndptilkredcvGvfmrrvfvtklklqpgenesypsilvprvWa 1431
                                              +++  +++iF ++Gvql+ G + +C  p                 v+++  +    e y        W+
                               C54D2.5d 1300 VLICCTFFIIFGILGVQLFKGMMYHCIGPE----------------VGNVTTKADCIEDYR-----NKWV 1348
                                             *****************************2................344444444445554.....46** PP

  na-PD(narrow_abdomen)_FBpp0111727-aln 1432 npkrfnFDniGdAllaLFevlsfkGWldvrdvlikAlGp..........vhaiYihiyiflGcmigLtLF 1491
                                             n  r+nFDn+G+Al++LF   s +GW+ ++   i+A+G+             iY+  +++l  ++ L++F
                               C54D2.5d 1349 NH-RYNFDNLGQALMSLFVLSSKDGWVSIMYQGIDAVGVdvqpienyneWRMIYFISFLLLVGFFVLNMF 1417
                                             *9.****************99**************************9999******************* PP

  na-PD(narrow_abdomen)_FBpp0111727-aln 1492 vGvvianysenkg....talLtvdqrrwcdlkkrLkiaq............PlhlppRPdgkkfrAfiYD 1545
                                             vGvv++n+ + k+    ++   +  +    lk++Lk+++              + p   d  + r f+  
                               C54D2.5d 1418 VGVVVENFHKCKEalekEMREKEKEK---RLKRKLKRQKfeesmagkrkkmERNYPYYHDYGHTRLFLHG 1484
                                             *********99986655333333333...34555554441111111000002233444578889****** PP

  na-PD(narrow_abdomen)_FBpp0111727-aln 1546 itqnirfkrviavlvlinslllcvswrkeeehtealat.vsailtlvFlvEvimkniaftprgYwqsrrn 1614
                                             i  + +f+ +ia ++ in + ++++++  +   + +++    ++t vF +E+ mk ia+  + ++  ++n
                               C54D2.5d 1485 IVTSKYFDLAIAAVIGINVISMAMEFYMMPMGLKYVLKaLNYFFTAVFTLEAAMKLIALGFKRFFIEKWN 1554
                                             *******************************99876651569**************************** PP

  na-PD(narrow_abdomen)_FBpp0111727-aln 1615 ryDllvtvvgviwivletilkndls.....lvvgfvvvilrfltitgkhktlkkllltvgvsvcksffii 1679
                                             r D++++++++ +i++e     +l      ++v +v++i r+l++ + +k+++ ll tvg ++++  +++
                               C54D2.5d 1555 RLDMFIVILSIAGIIFEEFEALELPinptiIRVMRVLRIARVLKLLKMAKGIRSLLDTVGEALPQVGNLG 1624
                                             ****************976433322234449999************************************ PP

  na-PD(narrow_abdomen)_FBpp0111727-aln 1680 fglfllvfiyalaGtivfGtvkyge.....gigrranfespvtsvallfrivtgedWnkiledlmvqPPd 1744
                                              ++fll fi+a  G+ +fG++   e     g+g+ a f+ ++ +   lfri tg++Wn i++d +    d
                               C54D2.5d 1625 SLFFLLFFIFAALGVELFGKLECSEdhpcdGLGEHAHFKNFGMAFLTLFRIATGDNWNGIMKDAL--RDD 1692
                                             ********************98754334449********************************97..569 PP

  na-PD(narrow_abdomen)_FBpp0111727-aln 1745 ctqadnywetdcGnflasliyfcsfyviityivlnllvaiilenfs 1790
                                             c+ +d+     c ++ ++  +f+ f++i+ ++++n++va+++  ++
                               C54D2.5d 1693 CDSSDHCETNCCVDPILAPCFFVIFVLISQFVLVNVVVAVLMKHLE 1738
                                             *9999876666789****************************8765 PP

>> C54D2.5a  CE30919	WBGene00000367	locus:cca-1	Skeletal muscle calcium channel alpha-1 subunit	status:Confirmed	UniProt
   #    score  bias  c-Evalue  i-Evalue hmmfrom  hmm to    alifrom  ali to    envfrom  env to     acc
 ---   ------ ----- --------- --------- ------- -------    ------- -------    ------- -------    ----
   1 !   87.8   6.0   2.6e-27     4e-25    1222    1388 ..     125     295 ..     120     310 .. 0.90
   2 !   40.6   1.0   4.4e-13   6.7e-11    1436    1505 ..     391     463 ..     372     478 .. 0.89
   3 !   77.6  14.6   3.1e-24   4.7e-22     718     956 ..     658     906 ..     654     923 .. 0.83
   4 !  307.7  17.2   1.2e-93   1.9e-91    1228    1790 ..    1112    1690 ..    1101    1700 .. 0.86

  Alignments for each domain:
  == domain 1    score: 87.8 bits;  conditional E-value: 2.6e-27
  na-PD(narrow_abdomen)_FBpp0111727-aln 1222 flglvtyldWvmilvttlscisl.mF....EtpkyrvmekkaLqiaeygFvifmsiElaLkilAdGlFft 1286
                                              +++ + +d + + v+++ c++l m+    + p       ++L i + +  +++  E+++ki+A+G++  
                               C54D2.5a  125 QMVMSPWFDRITMAVIMINCVTLgMYrpceDGPDCDTYRCQILDIIDNCIFVYFAFEMVIKIMALGFYG- 193 
                                             5677889999999999999999953333324577889999**************************877. PP

  na-PD(narrow_abdomen)_FBpp0111727-aln 1287 PkaYikdvasvLDvfiyvvslvfLlwmpksvppnsgaqlLmilRcvRPLRiftlvphmRkvvyeLcrgfk 1356
                                             P aY+ d +  LD+fi++  +   ++ +  +  n  +  ++++R +RPLR++ ++p mR+ v+ L+ +++
                               C54D2.5a  194 PAAYMSDTWNRLDFFIVMAGIAEFVLHEY-LGGNINLTAIRTVRVLRPLRAVNRIPSMRILVNLLLDTLP 262 
                                             **********************9999998.9*************************************** PP

  na-PD(narrow_abdomen)_FBpp0111727-aln 1357 eillvstllillmfiFasyGvqlyGGrl.arCn 1388
                                              + +v++l+  ++fiF + Gvql+ G l  rC+
                               C54D2.5a  263 MLGNVLLLCFFVFFIFGIVGVQLWAGLLrNRCV 295 
                                             **************************9844786 PP

  == domain 2    score: 40.6 bits;  conditional E-value: 4.4e-13
  na-PD(narrow_abdomen)_FBpp0111727-aln 1436 fnFDniGdAllaLFevlsfkGWldvrdvlikAlGpvhaiYihiyiflGcmigLtLFvGvvianysenkg. 1504
                                             ++FDniG A +a+F v+s +GW d++  + +A      iY+++ i++G+++ ++L + v+   ++e k  
                               C54D2.5a  391 VSFDNIGFAWVAIFLVISLEGWTDIMYYVQDAHSFWNWIYFVLLIVIGAFFMINLCLVVIATQFAETKRr 460 
                                             79*******************************************************99999****9985 PP

  na-PD(narrow_abdomen)_FBpp0111727-aln 1505 ..t 1505
                                               +
                               C54D2.5a  461 etE 463 
                                             541 PP

  == domain 3    score: 77.6 bits;  conditional E-value: 3.1e-24
  na-PD(narrow_abdomen)_FBpp0111727-aln 718 lvmtvilangivtAtmsfkhdekpRevfyekyyyieiaftilldlEtlfkivclgfrsyfkhsihkFeLlla 789
                                             +++ il+n++ + ++ +++ e    ++     y ++ ft l+ lE l+ki++ g  +y + +++ F+  ++
                               C54D2.5a 658 GILVAILVNTLSMGVEYHQQPEILTVIL----EYSNLFFTALFALEMLLKIIASGLFGYLADGFNLFDGGIV 725
                                            5788999999999999998777655554....477************************************* PP

  na-PD(narrow_abdomen)_FBpp0111727-aln 790 igttlhiipely..lsgltyfqvLRvvrLikaspmledfvykifgpgkkLGsLiiftmcllvisssismqLF 859
                                            + ++l+++ e    ls+l+ f++LR+++L++  p l+  +  ++ +  ++     ++++ ++i+s ++m LF
                               C54D2.5a 726 ALSVLELFQEGKggLSVLRTFRLLRILKLVRFMPALRYQLVVMLRTMDNVTVFFGLLVLFIFIFSILGMNLF 797
                                            ********998889***********************9999999999999888888999999*********9 PP

  na-PD(narrow_abdomen)_FBpp0111727-aln 860 .cflrdftkFet.................FpeaFmsmFqiLtqeaWvevldetmlrtsetlaplvavyFily 913
                                             c+ ++    e                     a +++FqiLtqe+W  vl + m +t+    p  a+yF+  
                               C54D2.5a 798 gCKFCK---VEEkflgglakkcerknfdtLLWALITVFQILTQEDWNMVLFNGMAQTN----PWAALYFVAL 862
                                            555444...33333337777777777666899**********************9885....899******* PP

  na-PD(narrow_abdomen)_FBpp0111727-aln 914 hlfvtlivLsLFvAviLdnl.eldEdikklkqlkfreqsAeike 956
                                              f++++  +L vA++++ + e+ E+ k+  +   r+q  e  +
                               C54D2.5a 863 MTFGNYVLFNLLVAILVEGFqESKEEEKRQLEEDARKQAVEEED 906
                                            *******************9445555555545556666666555 PP

  == domain 4    score: 307.7 bits;  conditional E-value: 1.2e-93
  na-PD(narrow_abdomen)_FBpp0111727-aln 1228 yldWvmilvttlscislmFEtpkyr..vmekkaLqiaeygFvifmsiElaLkilAdGlFftPkaYikdva 1295
                                              +d+ +++ + + ci+l  E p+      e++ L+i+ y F +++  E+++k++A+G F    aY+kd +
                               C54D2.5a 1112 WFDYTVLFFIGINCITLAMERPSIPpdSFERQFLHISGYIFTVIFTGEMMMKVIANGCFIGQAAYFKDGW 1181
                                             6999*******************987799***************************************** PP

  na-PD(narrow_abdomen)_FBpp0111727-aln 1296 svLDvfiyvvslvfLlwm....pksvppnsgaqlLmilRcvRPLRiftlvphmRkvvyeLcrgfkeillv 1361
                                              +LD +++v+sl+ + ++      s +   ++++L++lR++RPLR++ + p+++ vv  L+ ++k i ++
                               C54D2.5a 1182 NILDGILVVISLINIAFEllatGDSPKIFGVIRVLRLLRALRPLRVINRAPGVKLVVMTLISSLKPIGNI 1251
                                             *********99987655511103444445789************************************** PP

  na-PD(narrow_abdomen)_FBpp0111727-aln 1362 stllillmfiFasyGvqlyGGrlarCndptilkredcvGvfmrrvfvtklklqpgenesypsilvprvWa 1431
                                              +++  +++iF ++Gvql+ G + +C  p                 v+++  +    e y        W+
                               C54D2.5a 1252 VLICCTFFIIFGILGVQLFKGMMYHCIGPE----------------VGNVTTKADCIEDYR-----NKWV 1300
                                             *****************************2................344444444445554.....46** PP

  na-PD(narrow_abdomen)_FBpp0111727-aln 1432 npkrfnFDniGdAllaLFevlsfkGWldvrdvlikAlGp..........vhaiYihiyiflGcmigLtLF 1491
                                             n  r+nFDn+G+Al++LF   s +GW+ ++   i+A+G+             iY+  +++l  ++ L++F
                               C54D2.5a 1301 NH-RYNFDNLGQALMSLFVLSSKDGWVSIMYQGIDAVGVdvqpienyneWRMIYFISFLLLVGFFVLNMF 1369
                                             *9.****************99**************************9999******************* PP

  na-PD(narrow_abdomen)_FBpp0111727-aln 1492 vGvvianysenkg....talLtvdqrrwcdlkkrLkiaq............PlhlppRPdgkkfrAfiYD 1545
                                             vGvv++n+ + k+    ++   +  +    lk++Lk+++              + p   d  + r f+  
                               C54D2.5a 1370 VGVVVENFHKCKEalekEMREKEKEK---RLKRKLKRQKfeesmagkrkkmERNYPYYHDYGHTRLFLHG 1436
                                             *********99986655333333333...34555554441111111000002233444578889****** PP

  na-PD(narrow_abdomen)_FBpp0111727-aln 1546 itqnirfkrviavlvlinslllcvswrkeeehtealat.vsailtlvFlvEvimkniaftprgYwqsrrn 1614
                                             i  + +f+ +ia ++ in + ++++++  +   + +++    ++t vF +E+ mk ia+  + ++  ++n
                               C54D2.5a 1437 IVTSKYFDLAIAAVIGINVISMAMEFYMMPMGLKYVLKaLNYFFTAVFTLEAAMKLIALGFKRFFIEKWN 1506
                                             *******************************99876651569**************************** PP

  na-PD(narrow_abdomen)_FBpp0111727-aln 1615 ryDllvtvvgviwivletilkndls.....lvvgfvvvilrfltitgkhktlkkllltvgvsvcksffii 1679
                                             r D++++++++ +i++e     +l      ++v +v++i r+l++ + +k+++ ll tvg ++++  +++
                               C54D2.5a 1507 RLDMFIVILSIAGIIFEEFEALELPinptiIRVMRVLRIARVLKLLKMAKGIRSLLDTVGEALPQVGNLG 1576
                                             ****************976433322234449999************************************ PP

  na-PD(narrow_abdomen)_FBpp0111727-aln 1680 fglfllvfiyalaGtivfGtvkyge.....gigrranfespvtsvallfrivtgedWnkiledlmvqPPd 1744
                                              ++fll fi+a  G+ +fG++   e     g+g+ a f+ ++ +   lfri tg++Wn i++d +    d
                               C54D2.5a 1577 SLFFLLFFIFAALGVELFGKLECSEdhpcdGLGEHAHFKNFGMAFLTLFRIATGDNWNGIMKDAL--RDD 1644
                                             ********************98754334449********************************97..569 PP

  na-PD(narrow_abdomen)_FBpp0111727-aln 1745 ctqadnywetdcGnflasliyfcsfyviityivlnllvaiilenfs 1790
                                             c+ +d+     c ++ ++  +f+ f++i+ ++++n++va+++  ++
                               C54D2.5a 1645 CDSSDHCETNCCVDPILAPCFFVIFVLISQFVLVNVVVAVLMKHLE 1690
                                             *9999876666789****************************8765 PP

>> T02C5.5a  CE29459	WBGene00006742	locus:unc-2	status:Partially_confirmed	UniProt:Q22098	protein_id:CCD74384.1
   #    score  bias  c-Evalue  i-Evalue hmmfrom  hmm to    alifrom  ali to    envfrom  env to     acc
 ---   ------ ----- --------- --------- ------- -------    ------- -------    ------- -------    ----
   1 !  101.7   1.1   1.6e-31   2.5e-29    1256    1504 ..      14     269 ..       5     291 .. 0.84
   2 !   89.3  13.9   9.1e-28   1.4e-25     707     944 ..     383     645 ..     305     660 .. 0.82
   3 !  323.7  16.7   1.9e-98   2.9e-96    1217    1852 ..     725    1369 ..     722    1386 .. 0.87

  Alignments for each domain:
  == domain 1    score: 101.7 bits;  conditional E-value: 1.6e-31
  na-PD(narrow_abdomen)_FBpp0111727-aln 1256 kkaLqiaeygFvifmsiElaLkilAdGlFftPkaYikdvasvLDvfiyvvslvfLl.wmpksvppnsg.. 1322
                                              + L  +e  F+ ++ +E +Lk++A G+     +Y+++ + ++D++++v  +v +l + p +  +n+   
                               T02C5.5a   14 SEWLERTEPYFMGIFCLECVLKVIAFGFALHKGSYLRSGWNIMDFIVVVSGVVTMLpFSPATQTANQPvd 83  
                                             5667889999********************999***********98888777654427776655555411 PP

  na-PD(narrow_abdomen)_FBpp0111727-aln 1323 ...aqlLmilRcvRPLRiftlvphmRkvvyeLcrgfkeillvstllillmfiFasyGvqlyGGrla.rCn 1388
                                                ++ L+ +R +RPL++++ +p +  v + ++ ++  +l + +l++  ++iFa++G  +y G +   C 
                               T02C5.5a   84 svdLRTLRAVRVLRPLKLVSGIPSLQVVLKSILCAMAPLLQIGLLVLFAIIIFAIIGLEFYSGAFHsACY 153 
                                             12367788888899**************************************************962698 PP

  na-PD(narrow_abdomen)_FBpp0111727-aln 1389 dptilkredcvGvfmrrvfvt.klklqpgenesypsilvprvWanpkr..fnFDniGdAllaLFevlsfk 1455
                                             ++    r +   v  r +  t k  ++ + n   +     + W+ p     +FDniG A++++F+ ++ +
                               T02C5.5a  154 NE----RGEIENVSERPMPCTnKTSPMGVYNCDVKGTTCLQKWIGPNYgiTSFDNIGFAMITVFQCITME 219 
                                             88....999999*99999777366777788999999999999*999643379****************** PP

  na-PD(narrow_abdomen)_FBpp0111727-aln 1456 GWldvrdvlikAlGp.vhaiYihiyiflGcmigLtLFvGvvianysenkg 1504
                                             GW  v+    + lG  +   Y+   i+lG+++ L+L +Gv+   +++ ++
                               T02C5.5a  220 GWTTVMYYTNDSLGStYNWAYFIPLIVLGSFFMLNLVLGVLSGEFAKERE 269 
                                             **************868899********************9999987765 PP

  == domain 2    score: 89.3 bits;  conditional E-value: 9.1e-28
  na-PD(narrow_abdomen)_FBpp0111727-aln 707 hailrsplFrllvmtvilangivtAtmsfkhdekpRevfyekyyyieiaftilldlEtlfkivclgfrsyfk 778
                                              +++   F   v+t++ +n+ ++A +++++     + f +   y+e +f  ++ +E l+k++++g r yf+
                               T02C5.5a 383 RIMVKTQIFYWSVITLVFLNTCCVASEHYGQP----QWFTDFLKYAEFVFLGIFVVEMLLKLFAMGSRTYFA 450
                                            45789999*********************965....56777778**************************** PP

  na-PD(narrow_abdomen)_FBpp0111727-aln 779 hsihkFeLllaigttlhiipe.ly.....lsgltyfqvLRvvrLikaspmledfvykifgpgkkLGsLiift 844
                                              +++F+ ++++g+  ++i + +y     +s+++ +++LR+ +L   +  l+++v  ++ + + + sL++++
                               T02C5.5a 451 SKFNRFDCVVIVGSAAEVIWAeVYggsfgISVMRALRLLRIFKLTSYWVSLRNLVRSLMNSMRSIISLLFLL 522
                                            ******************97525577778******************************************* PP

  na-PD(narrow_abdomen)_FBpp0111727-aln 845 mcllvisssismqLFcflrdf......tkFetFpeaFmsmFq...............iLtqeaWvevldetm 895
                                             + ++i++ ++mqLF    +f      t F+tFp a +++Fq               iLt+e+W ev+  ++
                               T02C5.5a 523 FLFILIFALLGMQLFGGRFNFptmhpyTHFDTFPVALITVFQvsknvinckcinvlkILTGEDWNEVMYLAI 594
                                            **************98665542222228999988888887764444444444444448***********988 PP

  na-PD(narrow_abdomen)_FBpp0111727-aln 896 lrtse..tlaplvavyFilyhlfvtlivLsLFvAviLdnleldEdikklkq 944
                                              +    +      +yFi+  lf+++  L++F+A+ +dnl    ++   ++
                               T02C5.5a 595 ESQGGiySGGWPYSIYFIVLVLFGNYTLLNVFLAIAVDNLANAQELTAAEE 645
                                            77765114445679**************************87766665554 PP

  == domain 3    score: 323.7 bits;  conditional E-value: 1.9e-98
  na-PD(narrow_abdomen)_FBpp0111727-aln 1217 kslhnflglvtyldWvmilvttlscislmFEtpkyr.vmekkaLqiaeygFvifmsiElaLkilAdGlFf 1285
                                             + l   ++ + y++ ++++v+ ls++sl  E+p  +  + +k+Lq+ +y+F  ++  E+ Lk++ +G+  
                               T02C5.5a  725 RVLIHSIVCTKYFEMMVMTVICLSSVSLAAEDPVDEeNPRNKVLQYMDYCFTGVFACEMLLKLIDQGILL 794 
                                             6677788999***********************88769******************************** PP

  na-PD(narrow_abdomen)_FBpp0111727-aln 1286 tPkaYikdvasvLDvfiyvvslvfLlwmpk...svppnsgaqlLmilRcvRPLRiftlvphmRkvvyeLc 1352
                                              P +Y +d++ +LD +++  +l+   +  +     ++++++++L++lR +RPL+ + ++p+++ v + ++
                               T02C5.5a  795 HPGSYCRDFWNILDGIVVTCALFAFGFAGTegsAGKNLNTIKSLRVLRVLRPLKTIKRIPKLKAVFDCVV 864 
                                             **************999999998776654411145778899***************************** PP

  na-PD(narrow_abdomen)_FBpp0111727-aln 1353 rgfkeillvstllillmfiFasyGvqlyGGrlarCndptilkredcvGvfmrrvfvtklklqpgenesyp 1422
                                              ++k++++++++  l+ fiFa++ vql+ G+++ C d+  +  + c G f+  v        + +n+  p
                               T02C5.5a  865 NSLKNVFNILIVYFLFQFIFAVIAVQLFNGKFFFCTDKNRKFANTCHGQFF--V-------YDNQND--P 923 
                                             **************************************9999999*99885..3.......345555..7 PP

  na-PD(narrow_abdomen)_FBpp0111727-aln 1423 silvprvWanpkrfnFDniGdAllaLFevlsfkGWldvrdvlikA....lGp.......vhaiYihiyif 1481
                                               + +r W   + fn+Dn  +A+l+LF v + +GW  +r+  ++      Gp       v+  Y+  +i+
                               T02C5.5a  924 PRVEQREWRL-RPFNYDNTINAMLTLFVVTTGEGWPGIRQNSMDTtfedQGPspffrveVALFYVMFFIV 992 
                                             7788999965.47**********************98876655541111788*****9888889888888 PP

  na-PD(narrow_abdomen)_FBpp0111727-aln 1482 lGcmigLtLFvGvvianysenkg....talLtvdqrrwcdlkkrLkiaqPlhlppRPdgkkfrAfiYDit 1547
                                                ++ +++Fv  +i  + e+ +    +  L  +q++ +d       a+P  l    d++  +  i+ + 
                               T02C5.5a  993 FP-FFFVNIFVALIIITFQEQGEaelsEGDLDKNQKQCIDFAL---NARPRSLFMPEDKNSTKYRIWRLV 1058
                                             75.6679************987744444447788999888864...5899999999999999999***** PP

  na-PD(narrow_abdomen)_FBpp0111727-aln 1548 qnirfkrviavlvlinslllcvswrkeeehtealatvs.ailtlvFlvEvimkniaftprgYwqsrrnry 1616
                                              +  f+ +i+ ++  n+l+l +++++++   e ++    + lt vF vE i+k++af  r Y++  +nr+
                               T02C5.5a 1059 TSPPFEYFIMTMICCNTLILMMKYYNNPLFYEEILRLFnTALTAVFTVESILKILAFGVRNYFRDGWNRF 1128
                                             ****************************99887776554******************************* PP

  na-PD(narrow_abdomen)_FBpp0111727-aln 1617 Dllvtvvgviwivletilkndlslvvgfvvvilrfltitgkhktlkkllltvgvsvcksffiifglfllv 1686
                                             D++ +v ++   ++     + +sl + ++++  r++++ ++  t++ ll t + s  ++ ++ +++ +l 
                               T02C5.5a 1129 DFVTVVGSITDALVTEFGGHFVSLGFLRLFRAARLIRLLQQGYTIRILLWTFVQSFKALPYVCLLIGMLF 1198
                                             *98777777777777777888889999******************************************* PP

  na-PD(narrow_abdomen)_FBpp0111727-aln 1687 fiyalaGtivfGtvkygeg..igrranfespvtsvallfrivtgedWnkiledlmvqPPdctqad....n 1750
                                             fiya++G+ vfG++  + +  i+r  nf+s+ ++v llfr  tge+W +i+    vq  dc +a     n
                               T02C5.5a 1199 FIYAIVGMQVFGNIWLNAAteINRHNNFQSFFNAVILLFRCATGEGWQDIMMA-AVQGKDCARAGsaeiN 1267
                                             *************9765443399****************************86.69*****987522224 PP

  na-PD(narrow_abdomen)_FBpp0111727-aln 1751 ywetd.cGnflasliyfcsfyviityivlnllvaiilenfslfyseedallsyaDirnFqntWnvvDnhq 1819
                                             + +++ cG+  +s +yf+sf+ ++ +++lnl+va+i++nf+ + ++    l    +  F   W  +D+ +
                               T02C5.5a 1268 FEKGQtCGS-NVSYAYFTSFVFLSSFLMLNLFVAVIMDNFDYLTRDS-SILGPHHLDEFIRVWADYDPAA 1335
                                             666652665.6799**************************9887665.5678999*************** PP

  na-PD(narrow_abdomen)_FBpp0111727-aln 1820 kgvipvkrvkfilrlLkgrLeidpqk.drlLfky 1852
                                             +g i    + ++lr++ ++++  ++   rl +k+
                               T02C5.5a 1336 TGRIHYSEMYEMLRIMAPPVGFGKKCpYRLAYKH 1369
                                             *******************998776414566666 PP

>> C54D2.5e  CE36117	WBGene00000367	locus:cca-1	status:Partially_confirmed	UniProt:Q7YZR6	protein_id:CCD68020.1
   #    score  bias  c-Evalue  i-Evalue hmmfrom  hmm to    alifrom  ali to    envfrom  env to     acc
 ---   ------ ----- --------- --------- ------- -------    ------- -------    ------- -------    ----
   1 !   87.8   6.0   2.6e-27     4e-25    1222    1388 ..     125     295 ..     120     310 .. 0.90
   2 !   40.6   1.0   4.4e-13   6.7e-11    1436    1505 ..     391     463 ..     372     478 .. 0.89
   3 !   77.1  14.5   4.4e-24   6.7e-22     709     956 ..     649     913 ..     637     930 .. 0.86
   4 !  307.7  17.2   1.2e-93   1.9e-91    1228    1790 ..    1119    1697 ..    1108    1707 .. 0.86

  Alignments for each domain:
  == domain 1    score: 87.8 bits;  conditional E-value: 2.6e-27
  na-PD(narrow_abdomen)_FBpp0111727-aln 1222 flglvtyldWvmilvttlscisl.mF....EtpkyrvmekkaLqiaeygFvifmsiElaLkilAdGlFft 1286
                                              +++ + +d + + v+++ c++l m+    + p       ++L i + +  +++  E+++ki+A+G++  
                               C54D2.5e  125 QMVMSPWFDRITMAVIMINCVTLgMYrpceDGPDCDTYRCQILDIIDNCIFVYFAFEMVIKIMALGFYG- 193 
                                             5677889999999999999999953333324577889999**************************877. PP

  na-PD(narrow_abdomen)_FBpp0111727-aln 1287 PkaYikdvasvLDvfiyvvslvfLlwmpksvppnsgaqlLmilRcvRPLRiftlvphmRkvvyeLcrgfk 1356
                                             P aY+ d +  LD+fi++  +   ++ +  +  n  +  ++++R +RPLR++ ++p mR+ v+ L+ +++
                               C54D2.5e  194 PAAYMSDTWNRLDFFIVMAGIAEFVLHEY-LGGNINLTAIRTVRVLRPLRAVNRIPSMRILVNLLLDTLP 262 
                                             **********************9999998.9*************************************** PP

  na-PD(narrow_abdomen)_FBpp0111727-aln 1357 eillvstllillmfiFasyGvqlyGGrl.arCn 1388
                                              + +v++l+  ++fiF + Gvql+ G l  rC+
                               C54D2.5e  263 MLGNVLLLCFFVFFIFGIVGVQLWAGLLrNRCV 295 
                                             **************************9844786 PP

  == domain 2    score: 40.6 bits;  conditional E-value: 4.4e-13
  na-PD(narrow_abdomen)_FBpp0111727-aln 1436 fnFDniGdAllaLFevlsfkGWldvrdvlikAlGpvhaiYihiyiflGcmigLtLFvGvvianysenkg. 1504
                                             ++FDniG A +a+F v+s +GW d++  + +A      iY+++ i++G+++ ++L + v+   ++e k  
                               C54D2.5e  391 VSFDNIGFAWVAIFLVISLEGWTDIMYYVQDAHSFWNWIYFVLLIVIGAFFMINLCLVVIATQFAETKRr 460 
                                             79*******************************************************99999****9985 PP

  na-PD(narrow_abdomen)_FBpp0111727-aln 1505 ..t 1505
                                               +
                               C54D2.5e  461 etE 463 
                                             541 PP

  == domain 3    score: 77.1 bits;  conditional E-value: 4.4e-24
  na-PD(narrow_abdomen)_FBpp0111727-aln 709 ilrsplFrllvmtvilangivtAtmsfkhdekpRevfyekyyyieiaftilldlEtlfkivclgfrsyfkhs 780
                                             +   +F   +++ il+n++ + ++ +++ e    ++     y ++ ft l+ lE l+ki++ g  +y + +
                               C54D2.5e 649 FVICDHFTRGILVAILVNTLSMGVEYHQQPEILTVIL----EYSNLFFTALFALEMLLKIIASGLFGYLADG 716
                                            45556888889999**********9998877655554....477**************************** PP

  na-PD(narrow_abdomen)_FBpp0111727-aln 781 ihkFeLllaigttlhiipely..lsgltyfqvLRvvrLikaspmledfvykifgpgkkLGsLiiftmcllvi 850
                                            ++ F+  +++ ++l+++ e    ls+l+ f++LR+++L++  p l+  +  ++ +  ++     ++++ ++i
                               C54D2.5e 717 FNLFDGGIVALSVLELFQEGKggLSVLRTFRLLRILKLVRFMPALRYQLVVMLRTMDNVTVFFGLLVLFIFI 788
                                            *****************998889***********************9999999999999888888999999* PP

  na-PD(narrow_abdomen)_FBpp0111727-aln 851 sssismqLF.cflrdftkFet.....................FpeaFmsmFqiLtqeaWvevldetmlrtse 900
                                            +s+++m LF c+ +++                          F  a +++FqiLtqe+W  vl + m +t+ 
                               C54D2.5e 789 FSTLGMVLFgCKFCNHPDTGLqctsaqvissicecdrmnfdnFLFATVTVFQILTQEDWNMVLFNGMAQTN- 859
                                            *********8999998654437799**************9999999*********************9885. PP

  na-PD(narrow_abdomen)_FBpp0111727-aln 901 tlaplvavyFilyhlfvtlivLsLFvAviLdnl.eldEdikklkqlkfreqsAeike 956
                                               p  a+yF+    f++++  +L vA++++ + e+ E+ k+  +   r+q  e  +
                               C54D2.5e 860 ---PWAALYFVALMTFGNYVLFNLLVAILVEGFqESKEEEKRQLEEDARKQAVEEED 913
                                            ...899**************************9445555555545556666666555 PP

  == domain 4    score: 307.7 bits;  conditional E-value: 1.2e-93
  na-PD(narrow_abdomen)_FBpp0111727-aln 1228 yldWvmilvttlscislmFEtpkyr..vmekkaLqiaeygFvifmsiElaLkilAdGlFftPkaYikdva 1295
                                              +d+ +++ + + ci+l  E p+      e++ L+i+ y F +++  E+++k++A+G F    aY+kd +
                               C54D2.5e 1119 WFDYTVLFFIGINCITLAMERPSIPpdSFERQFLHISGYIFTVIFTGEMMMKVIANGCFIGQAAYFKDGW 1188
                                             6999*******************987799***************************************** PP

  na-PD(narrow_abdomen)_FBpp0111727-aln 1296 svLDvfiyvvslvfLlwm....pksvppnsgaqlLmilRcvRPLRiftlvphmRkvvyeLcrgfkeillv 1361
                                              +LD +++v+sl+ + ++      s +   ++++L++lR++RPLR++ + p+++ vv  L+ ++k i ++
                               C54D2.5e 1189 NILDGILVVISLINIAFEllatGDSPKIFGVIRVLRLLRALRPLRVINRAPGVKLVVMTLISSLKPIGNI 1258
                                             *********99987655511103444445789************************************** PP

  na-PD(narrow_abdomen)_FBpp0111727-aln 1362 stllillmfiFasyGvqlyGGrlarCndptilkredcvGvfmrrvfvtklklqpgenesypsilvprvWa 1431
                                              +++  +++iF ++Gvql+ G + +C  p                 v+++  +    e y        W+
                               C54D2.5e 1259 VLICCTFFIIFGILGVQLFKGMMYHCIGPE----------------VGNVTTKADCIEDYR-----NKWV 1307
                                             *****************************2................344444444445554.....46** PP

  na-PD(narrow_abdomen)_FBpp0111727-aln 1432 npkrfnFDniGdAllaLFevlsfkGWldvrdvlikAlGp..........vhaiYihiyiflGcmigLtLF 1491
                                             n  r+nFDn+G+Al++LF   s +GW+ ++   i+A+G+             iY+  +++l  ++ L++F
                               C54D2.5e 1308 NH-RYNFDNLGQALMSLFVLSSKDGWVSIMYQGIDAVGVdvqpienyneWRMIYFISFLLLVGFFVLNMF 1376
                                             *9.****************99**************************9999******************* PP

  na-PD(narrow_abdomen)_FBpp0111727-aln 1492 vGvvianysenkg....talLtvdqrrwcdlkkrLkiaq............PlhlppRPdgkkfrAfiYD 1545
                                             vGvv++n+ + k+    ++   +  +    lk++Lk+++              + p   d  + r f+  
                               C54D2.5e 1377 VGVVVENFHKCKEalekEMREKEKEK---RLKRKLKRQKfeesmagkrkkmERNYPYYHDYGHTRLFLHG 1443
                                             *********99986655333333333...34555554441111111000002233444578889****** PP

  na-PD(narrow_abdomen)_FBpp0111727-aln 1546 itqnirfkrviavlvlinslllcvswrkeeehtealat.vsailtlvFlvEvimkniaftprgYwqsrrn 1614
                                             i  + +f+ +ia ++ in + ++++++  +   + +++    ++t vF +E+ mk ia+  + ++  ++n
                               C54D2.5e 1444 IVTSKYFDLAIAAVIGINVISMAMEFYMMPMGLKYVLKaLNYFFTAVFTLEAAMKLIALGFKRFFIEKWN 1513
                                             *******************************99876651569**************************** PP

  na-PD(narrow_abdomen)_FBpp0111727-aln 1615 ryDllvtvvgviwivletilkndls.....lvvgfvvvilrfltitgkhktlkkllltvgvsvcksffii 1679
                                             r D++++++++ +i++e     +l      ++v +v++i r+l++ + +k+++ ll tvg ++++  +++
                               C54D2.5e 1514 RLDMFIVILSIAGIIFEEFEALELPinptiIRVMRVLRIARVLKLLKMAKGIRSLLDTVGEALPQVGNLG 1583
                                             ****************976433322234449999************************************ PP

  na-PD(narrow_abdomen)_FBpp0111727-aln 1680 fglfllvfiyalaGtivfGtvkyge.....gigrranfespvtsvallfrivtgedWnkiledlmvqPPd 1744
                                              ++fll fi+a  G+ +fG++   e     g+g+ a f+ ++ +   lfri tg++Wn i++d +    d
                               C54D2.5e 1584 SLFFLLFFIFAALGVELFGKLECSEdhpcdGLGEHAHFKNFGMAFLTLFRIATGDNWNGIMKDAL--RDD 1651
                                             ********************98754334449********************************97..569 PP

  na-PD(narrow_abdomen)_FBpp0111727-aln 1745 ctqadnywetdcGnflasliyfcsfyviityivlnllvaiilenfs 1790
                                             c+ +d+     c ++ ++  +f+ f++i+ ++++n++va+++  ++
                               C54D2.5e 1652 CDSSDHCETNCCVDPILAPCFFVIFVLISQFVLVNVVVAVLMKHLE 1697
                                             *9999876666789****************************8765 PP

>> T02C5.5c  CE31225	WBGene00006742	locus:unc-2	status:Partially_confirmed	UniProt:Q8MPY5	protein_id:CCD74386.1
   #    score  bias  c-Evalue  i-Evalue hmmfrom  hmm to    alifrom  ali to    envfrom  env to     acc
 ---   ------ ----- --------- --------- ------- -------    ------- -------    ------- -------    ----
   1 !  101.2   1.1   2.3e-31   3.5e-29    1256    1504 ..      14     269 ..       5     291 .. 0.84
   2 !   89.7  13.3   6.6e-28     1e-25     707     944 ..     383     645 ..     304     660 .. 0.81
   3 !  323.0  16.7   3.1e-98   4.8e-96    1217    1852 ..     725    1369 ..     722    1385 .. 0.87
   4 ?   -3.4   4.6         8   1.2e+03      59    2076 ..    1621    1733 ..    1565    1836 .. 0.57

  Alignments for each domain:
  == domain 1    score: 101.2 bits;  conditional E-value: 2.3e-31
  na-PD(narrow_abdomen)_FBpp0111727-aln 1256 kkaLqiaeygFvifmsiElaLkilAdGlFftPkaYikdvasvLDvfiyvvslvfLl.wmpksvppnsg.. 1322
                                              + L  +e  F+ ++ +E +Lk++A G+     +Y+++ + ++D++++v  +v +l + p +  +n+   
                               T02C5.5c   14 SEWLERTEPYFMGIFCLECVLKVIAFGFALHKGSYLRSGWNIMDFIVVVSGVVTMLpFSPATQTANQPvd 83  
                                             5667889999********************999***********98888777654427776655555411 PP

  na-PD(narrow_abdomen)_FBpp0111727-aln 1323 ...aqlLmilRcvRPLRiftlvphmRkvvyeLcrgfkeillvstllillmfiFasyGvqlyGGrla.rCn 1388
                                                ++ L+ +R +RPL++++ +p +  v + ++ ++  +l + +l++  ++iFa++G  +y G +   C 
                               T02C5.5c   84 svdLRTLRAVRVLRPLKLVSGIPSLQVVLKSILCAMAPLLQIGLLVLFAIIIFAIIGLEFYSGAFHsACY 153 
                                             12367788888899**************************************************962698 PP

  na-PD(narrow_abdomen)_FBpp0111727-aln 1389 dptilkredcvGvfmrrvfvt.klklqpgenesypsilvprvWanpkr..fnFDniGdAllaLFevlsfk 1455
                                             ++    r +   v  r +  t k  ++ + n   +     + W+ p     +FDniG A++++F+ ++ +
                               T02C5.5c  154 NE----RGEIENVSERPMPCTnKTSPMGVYNCDVKGTTCLQKWIGPNYgiTSFDNIGFAMITVFQCITME 219 
                                             88....999999*99999777366777788999999999999*999643379****************** PP

  na-PD(narrow_abdomen)_FBpp0111727-aln 1456 GWldvrdvlikAlGp.vhaiYihiyiflGcmigLtLFvGvvianysenkg 1504
                                             GW  v+    + lG  +   Y+   i+lG+++ L+L +Gv+   +++ ++
                               T02C5.5c  220 GWTTVMYYTNDSLGStYNWAYFIPLIVLGSFFMLNLVLGVLSGEFAKERE 269 
                                             **************868899********************9999987765 PP

  == domain 2    score: 89.7 bits;  conditional E-value: 6.6e-28
  na-PD(narrow_abdomen)_FBpp0111727-aln 707 hailrsplFrllvmtvilangivtAtmsfkhdekpRevfyekyyyieiaftilldlEtlfkivclgfrsyfk 778
                                              +++   F   v+t++ +n+ ++A +++++     + f +   y+e +f  ++ +E l+k++++g r yf+
                               T02C5.5c 383 RIMVKTQIFYWSVITLVFLNTCCVASEHYGQP----QWFTDFLKYAEFVFLGIFVVEMLLKLFAMGSRTYFA 450
                                            45789999*********************965....56777778**************************** PP

  na-PD(narrow_abdomen)_FBpp0111727-aln 779 hsihkFeLllaigttlhiipe.ly.....lsgltyfqvLRvvrLikaspmledfvykifgpgkkLGsLiift 844
                                              +++F+ ++++g+  ++i + +y     +s+++ +++LR+ +L   +  l+++v  ++ + + + sL++++
                               T02C5.5c 451 SKFNRFDCVVIVGSAAEVIWAeVYggsfgISVMRALRLLRIFKLTSYWVSLRNLVRSLMNSMRSIISLLFLL 522
                                            ******************97525577778******************************************* PP

  na-PD(narrow_abdomen)_FBpp0111727-aln 845 mcllvisssismqLFcflrdf......tkFetFpeaFmsmFq...............iLtqeaWvevldetm 895
                                             + ++i++ ++mqLF    +f      t F+tFp a +++Fq               iLt+e+W ev+  ++
                               T02C5.5c 523 FLFILIFALLGMQLFGGRFNFptmhpyTHFDTFPVALITVFQvsknvinckcinvlkILTGEDWNEVMYLAI 594
                                            **************98665542222228999988888887764444444444444448***********988 PP

  na-PD(narrow_abdomen)_FBpp0111727-aln 896 lrtse..tlaplvavyFilyhlfvtlivLsLFvAviLdnleldEdikklkq 944
                                              +    +      +yFi+  lf+++  L++F+A+ +dnl    ++   ++
                               T02C5.5c 595 ESQGGiySGGWPYSIYFIVLVLFGNYTLLNVFLAIAVDNLANAQELTAAEE 645
                                            77765114445679**************************87766665554 PP

  == domain 3    score: 323.0 bits;  conditional E-value: 3.1e-98
  na-PD(narrow_abdomen)_FBpp0111727-aln 1217 kslhnflglvtyldWvmilvttlscislmFEtpkyr.vmekkaLqiaeygFvifmsiElaLkilAdGlFf 1285
                                             + l   ++ + y++ ++++v+ ls++sl  E+p  +  + +k+Lq+ +y+F  ++  E+ Lk++ +G+  
                               T02C5.5c  725 RVLIHSIVCTKYFEMMVMTVICLSSVSLAAEDPVDEeNPRNKVLQYMDYCFTGVFACEMLLKLIDQGILL 794 
                                             6677788999***********************88769******************************** PP

  na-PD(narrow_abdomen)_FBpp0111727-aln 1286 tPkaYikdvasvLDvfiyvvslvfLlwmpk...svppnsgaqlLmilRcvRPLRiftlvphmRkvvyeLc 1352
                                              P +Y +d++ +LD +++  +l+   +  +     ++++++++L++lR +RPL+ + ++p+++ v + ++
                               T02C5.5c  795 HPGSYCRDFWNILDGIVVTCALFAFGFAGTegsAGKNLNTIKSLRVLRVLRPLKTIKRIPKLKAVFDCVV 864 
                                             **************999999998776654411145778899***************************** PP

  na-PD(narrow_abdomen)_FBpp0111727-aln 1353 rgfkeillvstllillmfiFasyGvqlyGGrlarCndptilkredcvGvfmrrvfvtklklqpgenesyp 1422
                                              ++k++++++++  l+ fiFa++ vql+ G+++ C d+  +  + c G f+  v        + +n+  p
                               T02C5.5c  865 NSLKNVFNILIVYFLFQFIFAVIAVQLFNGKFFFCTDKNRKFANTCHGQFF--V-------YDNQND--P 923 
                                             **************************************9999999*99885..3.......345555..7 PP

  na-PD(narrow_abdomen)_FBpp0111727-aln 1423 silvprvWanpkrfnFDniGdAllaLFevlsfkGWldvrdvlikA....lGp.......vhaiYihiyif 1481
                                               + +r W   + fn+Dn  +A+l+LF v + +GW  +r+  ++      Gp       v+  Y+  +i+
                               T02C5.5c  924 PRVEQREWRL-RPFNYDNTINAMLTLFVVTTGEGWPGIRQNSMDTtfedQGPspffrveVALFYVMFFIV 992 
                                             7788999965.47**********************98876655541111788*****9888889888888 PP

  na-PD(narrow_abdomen)_FBpp0111727-aln 1482 lGcmigLtLFvGvvianysenkg....talLtvdqrrwcdlkkrLkiaqPlhlppRPdgkkfrAfiYDit 1547
                                                ++ +++Fv  +i  + e+ +    +  L  +q++ +d       a+P  l    d++  +  i+ + 
                               T02C5.5c  993 FP-FFFVNIFVALIIITFQEQGEaelsEGDLDKNQKQCIDFAL---NARPRSLFMPEDKNSTKYRIWRLV 1058
                                             75.6679************987744444447788999888864...5899999999999999999***** PP

  na-PD(narrow_abdomen)_FBpp0111727-aln 1548 qnirfkrviavlvlinslllcvswrkeeehtealatvs.ailtlvFlvEvimkniaftprgYwqsrrnry 1616
                                              +  f+ +i+ ++  n+l+l +++++++   e ++    + lt vF vE i+k++af  r Y++  +nr+
                               T02C5.5c 1059 TSPPFEYFIMTMICCNTLILMMKYYNNPLFYEEILRLFnTALTAVFTVESILKILAFGVRNYFRDGWNRF 1128
                                             ****************************99887776554******************************* PP

  na-PD(narrow_abdomen)_FBpp0111727-aln 1617 Dllvtvvgviwivletilkndlslvvgfvvvilrfltitgkhktlkkllltvgvsvcksffiifglfllv 1686
                                             D++ +v ++   ++     + +sl + ++++  r++++ ++  t++ ll t + s  ++ ++ +++ +l 
                               T02C5.5c 1129 DFVTVVGSITDALVTEFGGHFVSLGFLRLFRAARLIRLLQQGYTIRILLWTFVQSFKALPYVCLLIGMLF 1198
                                             *98777777777777777888889999******************************************* PP

  na-PD(narrow_abdomen)_FBpp0111727-aln 1687 fiyalaGtivfGtvkygeg..igrranfespvtsvallfrivtgedWnkiledlmvqPPdctqad....n 1750
                                             fiya++G+ vfG++  + +  i+r  nf+s+ ++v llfr  tge+W +i+    vq  dc +a     n
                               T02C5.5c 1199 FIYAIVGMQVFGNIWLNAAteINRHNNFQSFFNAVILLFRCATGEGWQDIMMA-AVQGKDCARAGsaeiN 1267
                                             *************9765443399****************************86.69*****987522224 PP

  na-PD(narrow_abdomen)_FBpp0111727-aln 1751 ywetd.cGnflasliyfcsfyviityivlnllvaiilenfslfyseedallsyaDirnFqntWnvvDnhq 1819
                                             + +++ cG+  +s +yf+sf+ ++ +++lnl+va+i++nf+ + ++    l    +  F   W  +D+ +
                               T02C5.5c 1268 FEKGQtCGS-NVSYAYFTSFVFLSSFLMLNLFVAVIMDNFDYLTRDS-SILGPHHLDEFIRVWADYDPAA 1335
                                             666652665.6799**************************9887665.5678999*************** PP

  na-PD(narrow_abdomen)_FBpp0111727-aln 1820 kgvipvkrvkfilrlLkgrLeidpqk.drlLfky 1852
                                             +g i    + ++lr++ ++++  ++   rl +k+
                               T02C5.5c 1336 TGRIHYSEMYEMLRIMAPPVGFGKKCpYRLAYKH 1369
                                             *******************998776414565666 PP

  == domain 4    score: -3.4 bits;  conditional E-value: 8
  na-PD(narrow_abdomen)_FBpp0111727-aln   59 elekylreelrrpsevvkdisaiasssitaflvreekraastalareaiaraasrtailqrevrlmaere 128 
                                             e e+ l+++ r ps+++  ++a as                                             
                               T02C5.5c 1621 ETEHLLAQDNRSPSSPRYRSMARASPP------------------------------------------- 1647
                                             333333333333333333333333332........................................... PP

  na-PD(narrow_abdomen)_FBpp0111727-aln  129 lrvedverlsrklktlqkkeiseqleiddndqydedfelefkkvekkyrkrlsaalsnisfsiksgerig 198 
                                                                                                                   
                               T02C5.5c    - ----------------------------------------------------------------------    -
                                             ...................................................................... PP

  na-PD(narrow_abdomen)_FBpp0111727-aln  199 ivlrsgaqksslivlatrlleisagkikeqlkekvqvllaqldaelevegkaksvierkltylsrallrl 268 
                                                                                                                   
                               T02C5.5c    - ----------------------------------------------------------------------    -
                                             ...................................................................... PP

  na-PD(narrow_abdomen)_FBpp0111727-aln  269 akvlvldeaaaavdevgelavlrtlrveraletvsiiaglkkiviallivlkqgleiatiifilmlgrkq 338 
                                                                                                                   
                               T02C5.5c    - ----------------------------------------------------------------------    -
                                             ...................................................................... PP

  na-PD(narrow_abdomen)_FBpp0111727-aln  339 slkgepvladygpeeslnesadiewvnklWvrrlmrlcalvsLvsvslntpktfekvPllqyvtfvcdlv 408 
                                                                                                                   
                               T02C5.5c    - ----------------------------------------------------------------------    -
                                             ...................................................................... PP

  na-PD(narrow_abdomen)_FBpp0111727-aln  409 vtlLftaeliakmhirgilkreksylkdhwcqFdasmvlFlwlsvilqmfevlglvlelsylsilraprp 478 
                                                                                                                   
                               T02C5.5c    - ----------------------------------------------------------------------    -
                                             ...................................................................... PP

  na-PD(narrow_abdomen)_FBpp0111727-aln  479 limirflrvflkFsmpkarinqifkrssqqiynvtLfflffmslygllgvqffgelknhcvlnattdptr 548 
                                                                                                                   
                               T02C5.5c    - ----------------------------------------------------------------------    -
                                             ...................................................................... PP

  na-PD(narrow_abdomen)_FBpp0111727-aln  549 itinslaiPdtfcstdpesgyqcpeglkcmklealskyimgfngfdefatsiftvyqaasqegwvfimyR 618 
                                                                                                                   
                               T02C5.5c    - ----------------------------------------------------------------------    -
                                             ...................................................................... PP

  na-PD(narrow_abdomen)_FBpp0111727-aln  619 aidslPawravlyfstmiffLawlvknvfiavitetfneiRvqfqqmwgvrghiqketasqiltgddngw 688 
                                                                                                                   
                               T02C5.5c    - ----------------------------------------------------------------------    -
                                             ...................................................................... PP

  na-PD(narrow_abdomen)_FBpp0111727-aln  689 klvtldenkhgglaseilhailrsplFrllvmtvilangivtAtmsfkhdekpRevfyekyyyieiafti 758 
                                                                                                                   
                               T02C5.5c    - ----------------------------------------------------------------------    -
                                             ...................................................................... PP

  na-PD(narrow_abdomen)_FBpp0111727-aln  759 lldlEtlfkivclgfrsyfkhsihkFeLllaigttlhiipelylsgltyfqvLRvvrLikaspmledfvy 828 
                                                                                                                   
                               T02C5.5c    - ----------------------------------------------------------------------    -
                                             ...................................................................... PP

  na-PD(narrow_abdomen)_FBpp0111727-aln  829 kifgpgkkLGsLiiftmcllvisssismqLFcflrdftkFetFpeaFmsmFqiLtqeaWvevldetmlrt 898 
                                                                                                                   
                               T02C5.5c    - ----------------------------------------------------------------------    -
                                             ...................................................................... PP

  na-PD(narrow_abdomen)_FBpp0111727-aln  899 setlaplvavyFilyhlfvtlivLsLFvAviLdnleldEdikklkqlkfreqsAeiketlpfrlRifekf 968 
                                                                                                                   
                               T02C5.5c    - ----------------------------------------------------------------------    -
                                             ...................................................................... PP

  na-PD(narrow_abdomen)_FBpp0111727-aln  969 pdspkmtklhkvpsdFnlpkvresfmrqfvleleeeenelegvkkissetfdskliykkqrpvkilnkdp 1038
                                                                                                                   
                               T02C5.5c    - ----------------------------------------------------------------------    -
                                             ...................................................................... PP

  na-PD(narrow_abdomen)_FBpp0111727-aln 1039 kvrevvkdlrklaveyiindsnnqrllLgDsamlpvsgqksllksqGtvtsakqlRvdqkkgsksirrsv 1108
                                                                                                                   
                               T02C5.5c    - ----------------------------------------------------------------------    -
                                             ...................................................................... PP

  na-PD(narrow_abdomen)_FBpp0111727-aln 1109 rsgsiklkqtyehlmengdigainrvsssrarPhdldikllqakrqqaemrrnqreeDlrenhPfFdtpl 1178
                                                                                                                   
                               T02C5.5c    - ----------------------------------------------------------------------    -
                                             ...................................................................... PP

  na-PD(narrow_abdomen)_FBpp0111727-aln 1179 favpreskFrkiCqsivsarydarlkdpltGkeRkvqykslhnflglvtyldWvmilvttlscislmFEt 1248
                                                                                                                   
                               T02C5.5c    - ----------------------------------------------------------------------    -
                                             ...................................................................... PP

  na-PD(narrow_abdomen)_FBpp0111727-aln 1249 pkyrvmekkaLqiaeygFvifmsiElaLkilAdGlFftPkaYikdvasvLDvfiyvvslvfLlwmpksvp 1318
                                                                                                                   
                               T02C5.5c    - ----------------------------------------------------------------------    -
                                             ...................................................................... PP

  na-PD(narrow_abdomen)_FBpp0111727-aln 1319 pnsgaqlLmilRcvRPLRiftlvphmRkvvyeLcrgfkeillvstllillmfiFasyGvqlyGGrlarCn 1388
                                                                                                                   
                               T02C5.5c    - ----------------------------------------------------------------------    -
                                             ...................................................................... PP

  na-PD(narrow_abdomen)_FBpp0111727-aln 1389 dptilkredcvGvfmrrvfvtklklqpgenesypsilvprvWanpkrfnFDniGdAllaLFevlsfkGWl 1458
                                                                                                                   
                               T02C5.5c    - ----------------------------------------------------------------------    -
                                             ...................................................................... PP

  na-PD(narrow_abdomen)_FBpp0111727-aln 1459 dvrdvlikAlGpvhaiYihiyiflGcmigLtLFvGvvianysenkgtalLtvdqrrwcdlkkrLkiaqPl 1528
                                                                                                                   
                               T02C5.5c    - ----------------------------------------------------------------------    -
                                             ...................................................................... PP

  na-PD(narrow_abdomen)_FBpp0111727-aln 1529 hlppRPdgkkfrAfiYDitqnirfkrviavlvlinslllcvswrkeeehtealatvsailtlvFlvEvim 1598
                                                                                                                   
                               T02C5.5c    - ----------------------------------------------------------------------    -
                                             ...................................................................... PP

  na-PD(narrow_abdomen)_FBpp0111727-aln 1599 kniaftprgYwqsrrnryDllvtvvgviwivletilkndlslvvgfvvvilrfltitgkhktlkkllltv 1668
                                                                                                                   
                               T02C5.5c    - ----------------------------------------------------------------------    -
                                             ...................................................................... PP

  na-PD(narrow_abdomen)_FBpp0111727-aln 1669 gvsvcksffiifglfllvfiyalaGtivfGtvkygegigrranfespvtsvallfrivtgedWnkiledl 1738
                                                                                                                   
                               T02C5.5c    - ----------------------------------------------------------------------    -
                                             ...................................................................... PP

  na-PD(narrow_abdomen)_FBpp0111727-aln 1739 mvqPPdctqadnywetdcGnflasliyfcsfyviityivlnllvaiilenfslfyseedallsyaDirnF 1808
                                                                                                                   
                               T02C5.5c    - ----------------------------------------------------------------------    -
                                             ...................................................................... PP

  na-PD(narrow_abdomen)_FBpp0111727-aln 1809 qntWnvvDnhqkgvipvkrvkfilrlLkgrLeidpqkdrlLfkymcyeLekLhngedvtfhdvinmlsyR 1878
                                                                                                                   
                               T02C5.5c    - ----------------------------------------------------------------------    -
                                             ...................................................................... PP

  na-PD(narrow_abdomen)_FBpp0111727-aln 1879 svdirkalqleellareefeyiieeevAkqtiRtWlEgclkkiRasskeeqnslvaGlratnelvallqq 1948
                                                                                                                   
                               T02C5.5c    - ----------------------------------------------------------------------    -
                                             ...................................................................... PP

  na-PD(narrow_abdomen)_FBpp0111727-aln 1949 ekeeekssgkekkkeeesetkdtdgarlktkkavvplprsdsiGsssgrkylap....tlsdPasrrsek 2014
                                                                                          s++++y  p    t+s P+sr+  +
                               T02C5.5c 1648 ---------------------------------------------SPAERYGHPpryrTESPPSSRSEYQ 1672
                                             .............................................3444444443333444444443212 PP

  na-PD(narrow_abdomen)_FBpp0111727-aln 2015 dklavkkkkqkapdedvakkrlghltessresarqqretanakaasisknsnavlevrewwk 2076
                                               +  +  ++++ ++ ++++r +h  +  +++++qq+++++++ ++++++++  ++ ++ ++
                               T02C5.5c 1673 MSIRDPIIRRNRYNT-MEHSRSSHDPQYHQDQQQQQQPHHQQHSQHLQHSHHKTYQNHNQYS 1733
                                             222222222222222.3444444444444344444444444444444433333333333333 PP

>> C54D2.5c  CE36115	WBGene00000367	locus:cca-1	status:Partially_confirmed	UniProt:Q7Z002	protein_id:CCD68018.1
   #    score  bias  c-Evalue  i-Evalue hmmfrom  hmm to    alifrom  ali to    envfrom  env to     acc
 ---   ------ ----- --------- --------- ------- -------    ------- -------    ------- -------    ----
   1 !   87.7   6.0   2.6e-27     4e-25    1222    1388 ..     125     295 ..     120     310 .. 0.90
   2 !   40.6   1.0   4.5e-13   6.7e-11    1436    1505 ..     391     463 ..     372     478 .. 0.89
   3 !   77.6  14.6   3.1e-24   4.7e-22     718     956 ..     658     906 ..     654     923 .. 0.83
   4 !  293.2  19.3   2.9e-89   4.3e-87    1227    1790 ..    1111    1705 ..    1093    1714 .. 0.87

  Alignments for each domain:
  == domain 1    score: 87.7 bits;  conditional E-value: 2.6e-27
  na-PD(narrow_abdomen)_FBpp0111727-aln 1222 flglvtyldWvmilvttlscisl.mF....EtpkyrvmekkaLqiaeygFvifmsiElaLkilAdGlFft 1286
                                              +++ + +d + + v+++ c++l m+    + p       ++L i + +  +++  E+++ki+A+G++  
                               C54D2.5c  125 QMVMSPWFDRITMAVIMINCVTLgMYrpceDGPDCDTYRCQILDIIDNCIFVYFAFEMVIKIMALGFYG- 193 
                                             5677889999999999999999953333324577889999**************************877. PP

  na-PD(narrow_abdomen)_FBpp0111727-aln 1287 PkaYikdvasvLDvfiyvvslvfLlwmpksvppnsgaqlLmilRcvRPLRiftlvphmRkvvyeLcrgfk 1356
                                             P aY+ d +  LD+fi++  +   ++ +  +  n  +  ++++R +RPLR++ ++p mR+ v+ L+ +++
                               C54D2.5c  194 PAAYMSDTWNRLDFFIVMAGIAEFVLHEY-LGGNINLTAIRTVRVLRPLRAVNRIPSMRILVNLLLDTLP 262 
                                             **********************9999998.9*************************************** PP

  na-PD(narrow_abdomen)_FBpp0111727-aln 1357 eillvstllillmfiFasyGvqlyGGrl.arCn 1388
                                              + +v++l+  ++fiF + Gvql+ G l  rC+
                               C54D2.5c  263 MLGNVLLLCFFVFFIFGIVGVQLWAGLLrNRCV 295 
                                             **************************9844786 PP

  == domain 2    score: 40.6 bits;  conditional E-value: 4.5e-13
  na-PD(narrow_abdomen)_FBpp0111727-aln 1436 fnFDniGdAllaLFevlsfkGWldvrdvlikAlGpvhaiYihiyiflGcmigLtLFvGvvianysenkg. 1504
                                             ++FDniG A +a+F v+s +GW d++  + +A      iY+++ i++G+++ ++L + v+   ++e k  
                               C54D2.5c  391 VSFDNIGFAWVAIFLVISLEGWTDIMYYVQDAHSFWNWIYFVLLIVIGAFFMINLCLVVIATQFAETKRr 460 
                                             79*******************************************************99999****9985 PP

  na-PD(narrow_abdomen)_FBpp0111727-aln 1505 ..t 1505
                                               +
                               C54D2.5c  461 etE 463 
                                             541 PP

  == domain 3    score: 77.6 bits;  conditional E-value: 3.1e-24
  na-PD(narrow_abdomen)_FBpp0111727-aln 718 lvmtvilangivtAtmsfkhdekpRevfyekyyyieiaftilldlEtlfkivclgfrsyfkhsihkFeLlla 789
                                             +++ il+n++ + ++ +++ e    ++     y ++ ft l+ lE l+ki++ g  +y + +++ F+  ++
                               C54D2.5c 658 GILVAILVNTLSMGVEYHQQPEILTVIL----EYSNLFFTALFALEMLLKIIASGLFGYLADGFNLFDGGIV 725
                                            5788999999999999998777655554....477************************************* PP

  na-PD(narrow_abdomen)_FBpp0111727-aln 790 igttlhiipely..lsgltyfqvLRvvrLikaspmledfvykifgpgkkLGsLiiftmcllvisssismqLF 859
                                            + ++l+++ e    ls+l+ f++LR+++L++  p l+  +  ++ +  ++     ++++ ++i+s ++m LF
                               C54D2.5c 726 ALSVLELFQEGKggLSVLRTFRLLRILKLVRFMPALRYQLVVMLRTMDNVTVFFGLLVLFIFIFSILGMNLF 797
                                            ********998889***********************9999999999999888888999999*********9 PP

  na-PD(narrow_abdomen)_FBpp0111727-aln 860 .cflrdftkFet.................FpeaFmsmFqiLtqeaWvevldetmlrtsetlaplvavyFily 913
                                             c+ ++    e                     a +++FqiLtqe+W  vl + m +t+    p  a+yF+  
                               C54D2.5c 798 gCKFCK---VEEkflgglakkcerknfdtLLWALITVFQILTQEDWNMVLFNGMAQTN----PWAALYFVAL 862
                                            555444...33333337777777777666899**********************9885....899******* PP

  na-PD(narrow_abdomen)_FBpp0111727-aln 914 hlfvtlivLsLFvAviLdnl.eldEdikklkqlkfreqsAeike 956
                                              f++++  +L vA++++ + e+ E+ k+  +   r+q  e  +
                               C54D2.5c 863 MTFGNYVLFNLLVAILVEGFqESKEEEKRQLEEDARKQAVEEED 906
                                            *******************9445555555545556666666555 PP

  == domain 4    score: 293.2 bits;  conditional E-value: 2.9e-89
  na-PD(narrow_abdomen)_FBpp0111727-aln 1227 tyldWvmilvttlscislmFEtpkyr..vmekkaLqiaeygFvifmsiElaLkilAdGlFftPkaYikdv 1294
                                               +d+ +++ + + ci+l  E p+      e++ L+i+ y F +++  E+++k++A+G F    aY+kd 
                               C54D2.5c 1111 KWFDYTVLFFIGINCITLAMERPSIPpdSFERQFLHISGYIFTVIFTGEMMMKVIANGCFIGQAAYFKDG 1180
                                             57999*******************987799**************************************** PP

  na-PD(narrow_abdomen)_FBpp0111727-aln 1295 asvLDvfiyvvslvfLlwm....pksvppnsgaqlLmilRcvRPLRiftlvphmRkvvyeLcrgfkeill 1360
                                             + +LD +++v+sl+ + ++      s +   ++++L++lR++RPLR++ + p+++ vv  L+ ++k i +
                               C54D2.5c 1181 WNILDGILVVISLINIAFEllatGDSPKIFGVIRVLRLLRALRPLRVINRAPGVKLVVMTLISSLKPIGN 1250
                                             **********99987655511103444445789************************************* PP

  na-PD(narrow_abdomen)_FBpp0111727-aln 1361 vstllillmfiFasyGvqlyGGrlarCndptilkredcvGvfmrrvfvtklklqpgenesypsilvprvW 1430
                                             + +++  +++iF ++Gvql+ G + +C  p                 v+++  +    e y        W
                               C54D2.5c 1251 IVLICCTFFIIFGILGVQLFKGMMYHCIGPE----------------VGNVTTKADCIEDYR-----NKW 1299
                                             ******************************2................344444444445554.....46* PP

  na-PD(narrow_abdomen)_FBpp0111727-aln 1431 anpkrfnFDniGdAllaLFevlsfkGWldvrdvlikAlGp..........vhaiYihiyiflGcmigLtL 1490
                                             +n  r+nFDn+G+Al++LF   s +GW+ ++   i+A+G+             iY+  +++l  ++ L++
                               C54D2.5c 1300 VNH-RYNFDNLGQALMSLFVLSSKDGWVSIMYQGIDAVGVdvqpienyneWRMIYFISFLLLVGFFVLNM 1368
                                             **9.****************99**************************9999****************** PP

  na-PD(narrow_abdomen)_FBpp0111727-aln 1491 FvGvvianysenkg.........................talLtvdqr.r..wcdlkkrLkiaqPlhlpp 1532
                                             FvGvv++n+ + k+                         + +    ++ r  w     +       + p 
                               C54D2.5c 1369 FVGVVVENFHKCKEalekemrekekekrlkrklkrqkfeESMAGKRKKnRivWAGSAIKSIFSVERNYPY 1438
                                             *************999999999999988888888877763333332221323444443434445566777 PP

  na-PD(narrow_abdomen)_FBpp0111727-aln 1533 RPdgkkfrAfiYDitqnirfkrviavlvlinslllcvswrkeeehtealat.vsailtlvFlvEvimkni 1601
                                               d  + r f+  i  + +f+ +ia ++ in + ++++++  +   + +++    ++t vF +E+ mk i
                               C54D2.5c 1439 YHDYGHTRLFLHGIVTSKYFDLAIAAVIGINVISMAMEFYMMPMGLKYVLKaLNYFFTAVFTLEAAMKLI 1508
                                             889999**************************************99876651569*************** PP

  na-PD(narrow_abdomen)_FBpp0111727-aln 1602 aftprgYwqsrrnryDllvtvvgviwivletilkndls.....lvvgfvvvilrfltitgkhktlkklll 1666
                                             a+  + ++  ++nr D++++++++ +i++e     +l      ++v +v++i r+l++ + +k+++ ll 
                               C54D2.5c 1509 ALGFKRFFIEKWNRLDMFIVILSIAGIIFEEFEALELPinptiIRVMRVLRIARVLKLLKMAKGIRSLLD 1578
                                             *****************************976433322234449999*********************** PP

  na-PD(narrow_abdomen)_FBpp0111727-aln 1667 tvgvsvcksffiifglfllvfiyalaGtivfGtvkyge.....gigrranfespvtsvallfrivtgedW 1731
                                             tvg ++++  +++ ++fll fi+a  G+ +fG++   e     g+g+ a f+ ++ +   lfri tg++W
                               C54D2.5c 1579 TVGEALPQVGNLGSLFFLLFFIFAALGVELFGKLECSEdhpcdGLGEHAHFKNFGMAFLTLFRIATGDNW 1648
                                             *********************************98754334449************************** PP

  na-PD(narrow_abdomen)_FBpp0111727-aln 1732 nkiledlmvqPPdctqadnywetdcGnflasliyfcsfyviityivlnllvaiilenfs 1790
                                             n i++d +    dc+ +d+     c ++ ++  +f+ f++i+ ++++n++va+++  ++
                               C54D2.5c 1649 NGIMKDAL--RDDCDSSDHCETNCCVDPILAPCFFVIFVLISQFVLVNVVVAVLMKHLE 1705
                                             ******97..569*9999876666789****************************8765 PP

>> C54D2.5f  CE36285	WBGene00000367	locus:cca-1	status:Partially_confirmed	UniProt:Q7JPB4	protein_id:CCD68021.1
   #    score  bias  c-Evalue  i-Evalue hmmfrom  hmm to    alifrom  ali to    envfrom  env to     acc
 ---   ------ ----- --------- --------- ------- -------    ------- -------    ------- -------    ----
   1 !   88.3   6.0   1.9e-27   2.8e-25    1222    1388 ..     125     295 ..     120     310 .. 0.90
   2 !   41.4   0.8   2.5e-13   3.8e-11    1436    1505 ..     391     463 ..     372     481 .. 0.89
   3 !   77.6  15.0     3e-24   4.5e-22     718     956 ..     658     906 ..     654     923 .. 0.83
   4 !  161.9   8.2   1.1e-49   1.7e-47    1227    1524 ..    1111    1403 ..    1095    1408 .. 0.86

  Alignments for each domain:
  == domain 1    score: 88.3 bits;  conditional E-value: 1.9e-27
  na-PD(narrow_abdomen)_FBpp0111727-aln 1222 flglvtyldWvmilvttlscisl.mF....EtpkyrvmekkaLqiaeygFvifmsiElaLkilAdGlFft 1286
                                              +++ + +d + + v+++ c++l m+    + p       ++L i + +  +++  E+++ki+A+G++  
                               C54D2.5f  125 QMVMSPWFDRITMAVIMINCVTLgMYrpceDGPDCDTYRCQILDIIDNCIFVYFAFEMVIKIMALGFYG- 193 
                                             5677889999999999999999953333324577889999**************************877. PP

  na-PD(narrow_abdomen)_FBpp0111727-aln 1287 PkaYikdvasvLDvfiyvvslvfLlwmpksvppnsgaqlLmilRcvRPLRiftlvphmRkvvyeLcrgfk 1356
                                             P aY+ d +  LD+fi++  +   ++ +  +  n  +  ++++R +RPLR++ ++p mR+ v+ L+ +++
                               C54D2.5f  194 PAAYMSDTWNRLDFFIVMAGIAEFVLHEY-LGGNINLTAIRTVRVLRPLRAVNRIPSMRILVNLLLDTLP 262 
                                             **********************9999998.9*************************************** PP

  na-PD(narrow_abdomen)_FBpp0111727-aln 1357 eillvstllillmfiFasyGvqlyGGrl.arCn 1388
                                              + +v++l+  ++fiF + Gvql+ G l  rC+
                               C54D2.5f  263 MLGNVLLLCFFVFFIFGIVGVQLWAGLLrNRCV 295 
                                             **************************9844786 PP

  == domain 2    score: 41.4 bits;  conditional E-value: 2.5e-13
  na-PD(narrow_abdomen)_FBpp0111727-aln 1436 fnFDniGdAllaLFevlsfkGWldvrdvlikAlGpvhaiYihiyiflGcmigLtLFvGvvianysenkg. 1504
                                             ++FDniG A +a+F v+s +GW d++  + +A      iY+++ i++G+++ ++L + v+   ++e k  
                               C54D2.5f  391 VSFDNIGFAWVAIFLVISLEGWTDIMYYVQDAHSFWNWIYFVLLIVIGAFFMINLCLVVIATQFAETKRr 460 
                                             79*******************************************************99999*****985 PP

  na-PD(narrow_abdomen)_FBpp0111727-aln 1505 ..t 1505
                                               +
                               C54D2.5f  461 etE 463 
                                             551 PP

  == domain 3    score: 77.6 bits;  conditional E-value: 3e-24
  na-PD(narrow_abdomen)_FBpp0111727-aln 718 lvmtvilangivtAtmsfkhdekpRevfyekyyyieiaftilldlEtlfkivclgfrsyfkhsihkFeLlla 789
                                             +++ il+n++ + ++ +++ e    ++     y ++ ft l+ lE l+ki++ g  +y + +++ F+  ++
                               C54D2.5f 658 GILVAILVNTLSMGVEYHQQPEILTVIL----EYSNLFFTALFALEMLLKIIASGLFGYLADGFNLFDGGIV 725
                                            5788999999999999998777655554....477************************************* PP

  na-PD(narrow_abdomen)_FBpp0111727-aln 790 igttlhiipely..lsgltyfqvLRvvrLikaspmledfvykifgpgkkLGsLiiftmcllvisssismqLF 859
                                            + ++l+++ e    ls+l+ f++LR+++L++  p l+  +  ++ +  ++     ++++ ++i+s ++m LF
                               C54D2.5f 726 ALSVLELFQEGKggLSVLRTFRLLRILKLVRFMPALRYQLVVMLRTMDNVTVFFGLLVLFIFIFSILGMNLF 797
                                            ********998889***********************9999999999999888888999999*********9 PP

  na-PD(narrow_abdomen)_FBpp0111727-aln 860 .cflrdftkFet.................FpeaFmsmFqiLtqeaWvevldetmlrtsetlaplvavyFily 913
                                             c+ ++    e                     a +++FqiLtqe+W  vl + m +t+    p  a+yF+  
                               C54D2.5f 798 gCKFCK---VEEkflgglakkcerknfdtLLWALITVFQILTQEDWNMVLFNGMAQTN----PWAALYFVAL 862
                                            555444...33333337777777777666899**********************9885....899******* PP

  na-PD(narrow_abdomen)_FBpp0111727-aln 914 hlfvtlivLsLFvAviLdnl.eldEdikklkqlkfreqsAeike 956
                                              f++++  +L vA++++ + e+ E+ k+  +   r+q  e  +
                               C54D2.5f 863 MTFGNYVLFNLLVAILVEGFqESKEEEKRQLEEDARKQAVEEED 906
                                            *******************9445555555545556666666555 PP

  == domain 4    score: 161.9 bits;  conditional E-value: 1.1e-49
  na-PD(narrow_abdomen)_FBpp0111727-aln 1227 tyldWvmilvttlscislmFEtpkyr..vmekkaLqiaeygFvifmsiElaLkilAdGlFftPkaYikdv 1294
                                               +d+ +++ + + ci+l  E p+      e++ L+i+ y F +++  E+++k++A+G F    aY+kd 
                               C54D2.5f 1111 KWFDYTVLFFIGINCITLAMERPSIPpdSFERQFLHISGYIFTVIFTGEMMMKVIANGCFIGQAAYFKDG 1180
                                             57999*******************987799**************************************** PP

  na-PD(narrow_abdomen)_FBpp0111727-aln 1295 asvLDvfiyvvslvfLlwm....pksvppnsgaqlLmilRcvRPLRiftlvphmRkvvyeLcrgfkeill 1360
                                             + +LD +++v+sl+ + ++      s +   ++++L++lR++RPLR++ + p+++ vv  L+ ++k i +
                               C54D2.5f 1181 WNILDGILVVISLINIAFEllatGDSPKIFGVIRVLRLLRALRPLRVINRAPGVKLVVMTLISSLKPIGN 1250
                                             **********99987655511103444445789************************************* PP

  na-PD(narrow_abdomen)_FBpp0111727-aln 1361 vstllillmfiFasyGvqlyGGrlarCndptilkredcvGvfmrrvfvtklklqpgenesypsilvprvW 1430
                                             + +++  +++iF ++Gvql+ G + +C  p                 v+++  +    e y        W
                               C54D2.5f 1251 IVLICCTFFIIFGILGVQLFKGMMYHCIGPE----------------VGNVTTKADCIEDYR-----NKW 1299
                                             ******************************2................344444444445554.....46* PP

  na-PD(narrow_abdomen)_FBpp0111727-aln 1431 anpkrfnFDniGdAllaLFevlsfkGWldvrdvlikAlGp..........vhaiYihiyiflGcmigLtL 1490
                                             +n  r+nFDn+G+Al++LF   s +GW+ ++   i+A+G+             iY+  +++l  ++ L++
                               C54D2.5f 1300 VNH-RYNFDNLGQALMSLFVLSSKDGWVSIMYQGIDAVGVdvqpienyneWRMIYFISFLLLVGFFVLNM 1368
                                             **9.****************99**************************9999****************** PP

  na-PD(narrow_abdomen)_FBpp0111727-aln 1491 FvGvvianysenkgtalLtv..dqrrwcdlkkrLki 1524
                                             FvGvv++n+ + k+  l  +  ++ +   lk++Lk+
                               C54D2.5f 1369 FVGVVVENFHKCKEA-LEKEmrEKEKEKRLKRKLKR 1403
                                             *********999873.32220022233345555555 PP

>> F17C8.6  CE00960	WBGene00008911	status:Predicted	UniProt:Q19526	protein_id:CAA84798.1
   #    score  bias  c-Evalue  i-Evalue hmmfrom  hmm to    alifrom  ali to    envfrom  env to     acc
 ---   ------ ----- --------- --------- ------- -------    ------- -------    ------- -------    ----
   1 !  238.3   2.3   1.1e-72   1.7e-70    1786    1933 ..       1     149 [.       1     272 [. 0.88

  Alignments for each domain:
  == domain 1    score: 238.3 bits;  conditional E-value: 1.1e-72
  na-PD(narrow_abdomen)_FBpp0111727-aln 1786 lenfslfys.eedallsyaDirnFqntWnvvDnhqkgvipvkrvkfilrlLkgrLeidpqkdrlLfkymc 1854
                                             +enfsl+ys eedallsyaDirnFq  Wn+vD+ qk  ipv+rvkf+lrlLkgrLe++ + d lLfk+mc
                                F17C8.6    1 MENFSLLYSsEEDALLSYADIRNFQLVWNMVDIEQKRSIPVRRVKFLLRLLKGRLEVNDESDGLLFKHMC 70  
                                             9********************************************************************* PP

  na-PD(narrow_abdomen)_FBpp0111727-aln 1855 yeLekLhngedvtfhdvinmlsyRsvdirkalqleellareefeyiieeevAkqtiRtWlEgclkkiRas 1924
                                             +e+e+Lhng+dv fhdv+nmlsyRsvdirk+lqleell ree eyiieeevAk+tiR+WlE clk i+a+
                                F17C8.6   71 HEMERLHNGDDVSFHDVLNMLSYRSVDIRKSLQLEELLQREELEYIIEEEVAKHTIRAWLENCLKNIKAK 140 
                                             *********************************************************************9 PP

  na-PD(narrow_abdomen)_FBpp0111727-aln 1925 skeeqnslv 1933
                                             +++   +++
                                F17C8.6  141 QNNTLGKMS 149 
                                             887544443 PP

>> F14F4.3b  CE23650	WBGene00003411	locus:mrp-5	status:Partially_confirmed	UniProt:O62170	protein_id:CAB54250.1
   #    score  bias  c-Evalue  i-Evalue hmmfrom  hmm to    alifrom  ali to    envfrom  env to     acc
 ---   ------ ----- --------- --------- ------- -------    ------- -------    ------- -------    ----
   1 !  138.7   0.0   1.2e-42   1.7e-40       6     335 ..     955    1340 ..     951    1366 .. 0.96

  Alignments for each domain:
  == domain 1    score: 138.7 bits;  conditional E-value: 1.2e-42
  na-PD(narrow_abdomen)_FBpp0111727-aln    6 rrlalrdlkrlesisreidlsrllgeivglneitafekekalvakfeeladlselekylreelrrpsevv 75  
                                             +r  +r+lkr e+isr++   ++++++ g+++i++f++++ + +  ++ +d +     + ++ +r+++v 
                               F14F4.3b  955 FRAGIRNLKRSEHISRSPLYDHVSASLEGITTIHTFQQSNRFLEVLKKHLDCNSGAIFMFQSAMRWLAVW 1024
                                             7999****************************************************************** PP

  na-PD(narrow_abdomen)_FBpp0111727-aln   76 kdisaiasssitaflvreekraastalareaiaraasrtailqrevrlmaerelrvedverlsrklktlq 145 
                                             +d + +  ++i a l+  +  ++s+a a+ aia a+++++i+q  vr  +e e ++++ver+s++ ++++
                               F14F4.3b 1025 LDLLVVVMTAIVALLTVMLTGTVSPADAGMAIAFAVQMSGIFQFAVRTQTELEAKMTSVERVSYYADNIP 1094
                                             *********************************************************************9 PP

  na-PD(narrow_abdomen)_FBpp0111727-aln  146 kk.eiseqleiddndqydedfelefkkvekkyrkrlsaalsnisfsiksgerigivlrsgaqksslivla 214 
                                             ++ e ++++  d ++ ++ +++++f++v+++yrk+ + al+ i+f ik ge+ gi++r+g++kssl  l 
                               F14F4.3b 1095 EDgEWNTRQGLDIESSWPANGQINFSEVNLRYRKSHPLALNDITFEIKGGEKVGIIGRTGSGKSSLANLI 1164
                                             8636788888999********************************************************* PP

  na-PD(narrow_abdomen)_FBpp0111727-aln  215 trlleisagkik.....................................................eqlke 231 
                                             +rl  ++ g+i                                                       +lk 
                               F14F4.3b 1165 FRLYPVTNGTIYidgvdirtvglvklrrgisaiaqdpslfsgtvrfnldpsleysdsmiwealekCHLKT 1234
                                             ***********99**************************************************9878999 PP

  na-PD(narrow_abdomen)_FBpp0111727-aln  232 kvqvllaqldaelevegkaksvierkltylsrallrlakvlvldeaaaavdevgelavlrtlrveralet 301 
                                              vq l ++l+a++   g++ sv+er+l++l+rall+++ +++ldea+a vd  ++   ++ +++ +a +t
                               F14F4.3b 1235 LVQSLDKKLEADVSHGGNNFSVGERQLFCLARALLMKSRIVILDEATASVDAGTDKLIQEVIKTVFADAT 1304
                                             9999****************************************************************** PP

  na-PD(narrow_abdomen)_FBpp0111727-aln  302 vsiiaglkkivi..allivlkqgleiatiifilmlg 335 
                                             v iia+++  v   ++++ lk+g  i  + +  m  
                               F14F4.3b 1305 VIIIAHRLDNVRnmDRIMHLKNGKLINFTTPQEMFK 1340
                                             **********98899********9988787777765 PP

>> F14F4.3a  CE23649	WBGene00003411	locus:mrp-5	ABC transporter	status:Partially_confirmed	UniProt:Q7JKH2	protein_id:CAB
   #    score  bias  c-Evalue  i-Evalue hmmfrom  hmm to    alifrom  ali to    envfrom  env to     acc
 ---   ------ ----- --------- --------- ------- -------    ------- -------    ------- -------    ----
   1 !  138.7   0.0   1.1e-42   1.7e-40       6     335 ..     928    1313 ..     924    1339 .. 0.96

  Alignments for each domain:
  == domain 1    score: 138.7 bits;  conditional E-value: 1.1e-42
  na-PD(narrow_abdomen)_FBpp0111727-aln    6 rrlalrdlkrlesisreidlsrllgeivglneitafekekalvakfeeladlselekylreelrrpsevv 75  
                                             +r  +r+lkr e+isr++   ++++++ g+++i++f++++ + +  ++ +d +     + ++ +r+++v 
                               F14F4.3a  928 FRAGIRNLKRSEHISRSPLYDHVSASLEGITTIHTFQQSNRFLEVLKKHLDCNSGAIFMFQSAMRWLAVW 997 
                                             7999****************************************************************** PP

  na-PD(narrow_abdomen)_FBpp0111727-aln   76 kdisaiasssitaflvreekraastalareaiaraasrtailqrevrlmaerelrvedverlsrklktlq 145 
                                             +d + +  ++i a l+  +  ++s+a a+ aia a+++++i+q  vr  +e e ++++ver+s++ ++++
                               F14F4.3a  998 LDLLVVVMTAIVALLTVMLTGTVSPADAGMAIAFAVQMSGIFQFAVRTQTELEAKMTSVERVSYYADNIP 1067
                                             *********************************************************************9 PP

  na-PD(narrow_abdomen)_FBpp0111727-aln  146 kk.eiseqleiddndqydedfelefkkvekkyrkrlsaalsnisfsiksgerigivlrsgaqksslivla 214 
                                             ++ e ++++  d ++ ++ +++++f++v+++yrk+ + al+ i+f ik ge+ gi++r+g++kssl  l 
                               F14F4.3a 1068 EDgEWNTRQGLDIESSWPANGQINFSEVNLRYRKSHPLALNDITFEIKGGEKVGIIGRTGSGKSSLANLI 1137
                                             8636788888999********************************************************* PP

  na-PD(narrow_abdomen)_FBpp0111727-aln  215 trlleisagkik.....................................................eqlke 231 
                                             +rl  ++ g+i                                                       +lk 
                               F14F4.3a 1138 FRLYPVTNGTIYidgvdirtvglvklrrgisaiaqdpslfsgtvrfnldpsleysdsmiwealekCHLKT 1207
                                             ***********99**************************************************9878999 PP

  na-PD(narrow_abdomen)_FBpp0111727-aln  232 kvqvllaqldaelevegkaksvierkltylsrallrlakvlvldeaaaavdevgelavlrtlrveralet 301 
                                              vq l ++l+a++   g++ sv+er+l++l+rall+++ +++ldea+a vd  ++   ++ +++ +a +t
                               F14F4.3a 1208 LVQSLDKKLEADVSHGGNNFSVGERQLFCLARALLMKSRIVILDEATASVDAGTDKLIQEVIKTVFADAT 1277
                                             9999****************************************************************** PP

  na-PD(narrow_abdomen)_FBpp0111727-aln  302 vsiiaglkkivi..allivlkqgleiatiifilmlg 335 
                                             v iia+++  v   ++++ lk+g  i  + +  m  
                               F14F4.3a 1278 VIIIAHRLDNVRnmDRIMHLKNGKLINFTTPQEMFK 1313
                                             **********98899********9988787777765 PP

>> F21G4.2  CE09548	WBGene00003410	locus:mrp-4	multidrug resistance-associated protein	status:Partially_confirmed	UniPro
   #    score  bias  c-Evalue  i-Evalue hmmfrom  hmm to    alifrom  ali to    envfrom  env to     acc
 ---   ------ ----- --------- --------- ------- -------    ------- -------    ------- -------    ----
   1 !   20.2   0.0   6.3e-07   9.6e-05      80     286 ..     576     820 ..     505     868 .. 0.77
   2 !  115.3   0.0   1.3e-35     2e-33      10     322 ..    1177    1544 ..    1168    1548 .. 0.95

  Alignments for each domain:
  == domain 1    score: 20.2 bits;  conditional E-value: 6.3e-07
  na-PD(narrow_abdomen)_FBpp0111727-aln  80 aiasssitaflvreekraastalareaiaraasrtailqrevrlmaerelrvedverlsrklktlqkkeise 151
                                             +a s+ ++f  ++ k+  ++ +a  +++   +  + +++  +l+++  + v + +rl   l +  +++  e
                                F21G4.2 576 LVALSTFATFIYIDPKNVLTPEIAFVSLTLFNQLRSPMSQVAELITQTVQVVVSNRRLKEFLVS--EELNVE 645
                                            3666777888888888888888888888888888888888888888888888888888766533..333333 PP

  na-PD(narrow_abdomen)_FBpp0111727-aln 152 qleiddndqydedfelefkkvekkyrkrlsaalsnisfsiksgerigivlrsgaqksslivlatrlleisag 223
                                                  +d+ d     e + + +   ++  ++l nisfs++ g+  +iv+r ga+kss++ +++  +e  +g
                                F21G4.2 646 AIDHRARDNNDVICLKEACLSWESAEHQPVPTLTNISFSVNRGQLVTIVGRVGAGKSSMLQALMGEMEKLSG 717
                                            334444444555556667777778889999****************************************** PP

  na-PD(narrow_abdomen)_FBpp0111727-aln 224 kik........................................eqlkekvqvllaqldaelevegkaksvie 255
                                            +i+                                          l    q+l+   ++e+  +g+++s ++
                                F21G4.2 718 SISmhgrlcyvpqqpwmqnntlrqnitfgkqfdeyfysrvldaCALYRDLQILPLGDNTEIGEKGINLSGGQ 789
                                            **9**************************************99889999*********************** PP

  na-PD(narrow_abdomen)_FBpp0111727-aln 256 rkltylsrallrlakvlvldeaaaavdevge 286
                                            ++ ++l+ra+ ++  + +ld+  +avd    
                                F21G4.2 790 KARISLARAVYQNHDIYLLDDPMSAVDAHVG 820
                                            *******************999988876543 PP

  == domain 2    score: 115.3 bits;  conditional E-value: 1.3e-35
  na-PD(narrow_abdomen)_FBpp0111727-aln   10 lrdlkrlesisreidlsrllgeivglneitafekekalvakfeeladlselekylreelrrpsevvkdis 79  
                                              r+lkrlesi+r++  s+l+ +i+g+ +i a +    + +  e ++d    ++yl     r+++v+++  
                                F21G4.2 1177 SRQLKRLESITRSPIYSHLSESIQGSATIRAYHLVDRFCKLSETKVDSHVQCRYLNYVANRWLSVRLEFI 1246
                                             5899***********************************888888888899***************9988 PP

  na-PD(narrow_abdomen)_FBpp0111727-aln   80 aiasssitaflvreekraastalareaiaraasrtailqrevrlmaerelrvedverlsrklktlqkkei 149 
                                                    +a  +   + ++++ + ++++++a + t+ l+  vr +++ e+++ +ver+  + +t ++ e 
                                F21G4.2 1247 GNCIVLFSALFAALTRTTTTSGVIGLSVSYALNITTVLNFAVRQITKLETNIVSVERVKEYAETETEAEW 1316
                                             877777777777777788888999********************************************** PP

  na-PD(narrow_abdomen)_FBpp0111727-aln  150 seqleiddndqydedfelefkkvekkyrkrlsaalsnisfsiksgerigivlrsgaqksslivlatrlle 219 
                                             + +  ++ +++++ ++ ++++++  +yr +l+   +++   ik+ e+ giv+r+ga+kss+ + ++r++e
                                F21G4.2 1317 KSEPGKEPPQNWPSEGRIVMNNYSARYRPGLNLVVKQLNVEIKPHEKVGIVGRTGAGKSSVTLSLFRIIE 1386
                                             99999***************************************************************** PP

  na-PD(narrow_abdomen)_FBpp0111727-aln  220 isagkik.....................................................eqlkekvqvl 236 
                                              + g+i                                                       +lke     
                                F21G4.2 1387 AAEGQIVvdginlaeiglhdlrsnltiipqdpvlfsgtlrfnldpfnhysdgdiwktlemANLKEFATAH 1456
                                             ******99**************************************************9999******** PP

  na-PD(narrow_abdomen)_FBpp0111727-aln  237 laqldaelevegkaksvierkltylsrallrlakvlvldeaaaavdevgelavlrtlrveraletvsiia 306 
                                              +ql+  ++  g + sv++r+l++l+rallr+  vl+ldea+aavd  ++   ++t+r+e+a++tv++ia
                                F21G4.2 1457 NEQLNYIITEGGDNISVGQRQLVCLARALLRKTRVLILDEATAAVDVSTDALIQKTIREEFANATVLTIA 1526
                                             ********************************************************************** PP

  na-PD(narrow_abdomen)_FBpp0111727-aln  307 glkkivi..allivlkqg 322 
                                             +++++++  +++ivl++g
                                F21G4.2 1527 HRLNTIMdyDRIIVLNDG 1544
                                             ******988999998765 PP

>> F57C12.4  CE26370	WBGene00003408	locus:mrp-2	ATP-binding transport family	status:Confirmed	UniProt:Q20943	protein_id:
   #    score  bias  c-Evalue  i-Evalue hmmfrom  hmm to    alifrom  ali to    envfrom  env to     acc
 ---   ------ ----- --------- --------- ------- -------    ------- -------    ------- -------    ----
   1 !   15.7   0.0   1.4e-05    0.0021     173     322 ..     620     815 ..     569     845 .. 0.79
   2 !  112.0   0.0   1.3e-34     2e-32      11     322 ..    1131    1496 ..    1123    1502 .. 0.93

  Alignments for each domain:
  == domain 1    score: 15.7 bits;  conditional E-value: 1.4e-05
  na-PD(narrow_abdomen)_FBpp0111727-aln 173 ekkyrkrlsaalsnisfsiksgerigivlrsgaqksslivlatrlleisagkik.................. 226
                                               +     ++l +isf+i+ g+  +iv++ g++kssl+ ++   ++  +g+++                  
                               F57C12.4 620 LFSWSSDEDPTLREISFKIQKGQLVAIVGKVGSGKSSLLHALLGEMNKLSGSVQingniayvpqqawiqnms 691
                                            44566677899***************************999999999888888899**************** PP

  na-PD(narrow_abdomen)_FBpp0111727-aln 227 ......................eqlkekvqvllaqldaelevegkaksvierkltylsrallrlakvlvlde 276
                                                                    lke    l+a   +e+  +g+++s ++++ ++l+ra+ ++  +++ld+
                               F57C12.4 692 lrnnilfnkpydlenyedvvknCALKEDLANLPAGDRTEIGEKGINLSGGQKQRVSLARAVYQNPDIILLDD 763
                                            ********************9989****************************************99999999 PP

  na-PD(narrow_abdomen)_FBpp0111727-aln 277 aaaavde.vgelavlrtlrv...eraletvsiiaglkkivi..allivlkqg 322
                                              +avd  vg+    + + +     a +t  ++++ ++ ++  ++livlk+g
                               F57C12.4 764 PLSAVDShVGKHIFENVISSstgCLASKTRVLVTHGLTYLKhcDQLIVLKEG 815
                                            8877775144444334333211123444444444444444446677777665 PP

  == domain 2    score: 112.0 bits;  conditional E-value: 1.3e-34
  na-PD(narrow_abdomen)_FBpp0111727-aln   11 rdlkrlesisreidlsrllgeivglneitafekekalvakfeeladlselekylreelrrpsevvkdisa 80  
                                             r+lkrles sr++  s+   +i+g+++i af     ++++ ++ +d+  +  y +    r+++v+++++ 
                               F57C12.4 1131 RQLKRLESASRSPIYSHFQESIQGASSIRAFGVVDNFIKQSQQRVDDHLIAYYPSIVANRWLAVRLEMVG 1200
                                             899***********************************99999999999999999999*******98753 PP

  na-PD(narrow_abdomen)_FBpp0111727-aln   81 ..iasssitaflvreekraastalareaiaraasrtailqrevrlmaerelrvedverlsrklktlqkke 148 
                                               i  s+++a+   ++    s+ l ++++++a + t +l+  vr+++e e+++ +ver+  ++ t ++ +
                               F57C12.4 1201 nlIVLSAAGAAVYFRDSPGLSAGLVGLSVSYALNITQTLNWAVRMTSELETNIVSVERIKEYTVTPTEGN 1270
                                             23677777777778888899***************************************99988877776 PP

  na-PD(narrow_abdomen)_FBpp0111727-aln  149 iseqleiddndqydedfelefkkvekkyrkrlsaalsnisfsiksgerigivlrsgaqksslivlatrll 218 
                                              s++l     + ++e++e++ k++  +yr +l   l  is  i ++e+ giv+r+ga+kssl ++++r++
                               F57C12.4 1271 NSRRLA---AKSWPEKGEISIKNFSVRYRPGLDLVLHGISAHIAPSEKVGIVGRTGAGKSSLTLALFRII 1337
                                             666665...578********************************************************** PP

  na-PD(narrow_abdomen)_FBpp0111727-aln  219 eisagkik.....................................................eqlkekvqv 235 
                                             e   g+i+                                                      +lk  v+ 
                               F57C12.4 1338 EADGGSIEidginianlqleqlrscltivpqdpvlfsgtmkmnldpfsaysdsqvwealenAHLKPFVKS 1407
                                             ********************************************************99988788888999 PP

  na-PD(narrow_abdomen)_FBpp0111727-aln  236 llaqldaelevegkaksvierkltylsrallrlakvlvldeaaaavdevgelavlrtlrveraletvsii 305 
                                             l + l+ ++   g+++sv++r+l++l+rallr+ kvlvldeaaaavd +++   ++t+r+++ + tv++i
                               F57C12.4 1408 LQDGLEHKISEGGENLSVGQRQLICLARALLRKTKVLVLDEAAAAVDVETDSLIQKTIREQFKECTVLTI 1477
                                             99999***************************************************************** PP

  na-PD(narrow_abdomen)_FBpp0111727-aln  306 aglkkivi..allivlkqg 322 
                                             a+++++v+  ++l vl +g
                               F57C12.4 1478 AHRLNTVMdsDRLLVLDKG 1496
                                             *******977888887665 PP

>> E03G2.2  CE40808	WBGene00003409	locus:mrp-3	multidrug resistance-associated protein	status:Partially_confirmed	UniPro
   #    score  bias  c-Evalue  i-Evalue hmmfrom  hmm to    alifrom  ali to    envfrom  env to     acc
 ---   ------ ----- --------- --------- ------- -------    ------- -------    ------- -------    ----
   1 !    6.7   0.0    0.0075       1.1      49     288 ..     512     792 ..     475     840 .. 0.77
   2 !  120.5   0.0   3.6e-37   5.4e-35       9     329 ..    1105    1480 ..    1100    1491 .. 0.93

  Alignments for each domain:
  == domain 1    score: 6.7 bits;  conditional E-value: 0.0075
  na-PD(narrow_abdomen)_FBpp0111727-aln  49 akfeeladlselekylreelrrpsevvkdisa...iasssitaflvreekraastalareaiaraasrtail 117
                                            ++  e + ++el++ ++ +l ++ +  +++ a   +a ss t f  ++ k+  ++ +a  +++      + l
                                E03G2.2 512 EETIERVRDKELKMIKQSALLKTFADCLNVGApvfVALSSFTVFVLIDPKNVLTPNIAFVSLSLFNLLRGPL 583
                                            444455666777777777777666665555433338899999999999999999999999999999999999 PP

  na-PD(narrow_abdomen)_FBpp0111727-aln 118 qrevrlmaerelrvedverlsrklktlqkkeiseqleiddndqydedfelefkkvekkyrkrlsaalsnisf 189
                                                +l+a+  + v + +r+   l + + +  +   +++  + y ++ e+++  +      + +  ls i f
                                E03G2.2 584 MMAAELVAQTVQLVVSNKRVRTFLCEKEVDTAA-IDKEIRGELYTNTVEIHSGSFAW--DSAEARILSDIEF 652
                                            9999***99999999999987766544443333.34455667888888887777764..55667789***** PP

  na-PD(narrow_abdomen)_FBpp0111727-aln 190 siksgerigivlrsgaqksslivlatrlleisagkik................................... 226
                                               s e  ++v+  g++kssl+++a   +e + g +                                    
                                E03G2.2 653 LAGSKELVTVVGSVGSGKSSLLLAALGEMEKVCGYVGvrgsvaylsqqpwilnqslkknvlmqadlndvlyk 724
                                            *************************999999999888899******************************** PP

  na-PD(narrow_abdomen)_FBpp0111727-aln 227 .....eqlkekvqvllaqldaelevegkaksvierkltylsrallrlakvlvldeaaaavde.vgela 288
                                                   lke  + l++  d+e+  +g+++s ++++ ++l+ra+ + + v  ld+  +avd  vg+  
                                E03G2.2 725 kviesCALKEDLKQLPDGDDTEIGEKGINLSGGQKARIALARAVYQSKDVYFLDDPLSAVDAhVGKHI 792
                                            ***9989**************************************99999999998777765144433 PP

  == domain 2    score: 120.5 bits;  conditional E-value: 3.6e-37
  na-PD(narrow_abdomen)_FBpp0111727-aln    9 alrdlkrlesisreidlsrllgeivglneitafekekalvakfeeladlselekylreelrrpsevvkdi 78  
                                             + r+l+r++s +r++  s  + +++g++++ af+ +  +v + +e ++    + y ++   r+++ +++ 
                                E03G2.2 1105 STRQLQRIASLTRSPIFSNFSETLQGISTVRAFQWSDEFVRRNDEHLNTHVKCSYYSQMANRWLSIRLEL 1174
                                             568999************************************************************9987 PP

  na-PD(narrow_abdomen)_FBpp0111727-aln   79 s.aiasssitaflvreekraastalareaiaraasrtailqrevrlmaerelrvedverlsrklktlqkk 147 
                                             + +i   s++    + ++  +++ + +++++++ + t +l+  vr + e e++v +ver+  + kt ++ 
                                E03G2.2 1175 LgNIVIFSAAILAIIGKESGITAGMLGLSVSYSLNITFMLNMFVRQINEVETNVVSVERIDEYSKTKSEA 1244
                                             724555555555566677788999**************************************99987766 PP

  na-PD(narrow_abdomen)_FBpp0111727-aln  148 eiseqleiddndqydedfelefkkvekkyrkrlsaalsnisfsiksgerigivlrsgaqksslivlatrl 217 
                                             e  +  ++++++++++ ++++   +  +yr +l   l++is +i +g++ g+ +r+ga+kssl ++++r+
                                E03G2.2 1245 EW-RLDNNNLPSNWPTGGAVNIEDYSCRYRDELDLVLKQISLNILPGQKVGVCGRTGAGKSSLALALFRI 1313
                                             65.55678899*********************************************************** PP

  na-PD(narrow_abdomen)_FBpp0111727-aln  218 leisagkik.....................................................eqlkekvq 234 
                                             +e + g+i+                                                     ++lk +v+
                                E03G2.2 1314 VEAADGNISidqtitshiglhdlrekltiipqenvlfantlrfnidpkgqftdqqlwlalenSNLKAHVE 1383
                                             *************************************************************999****** PP

  na-PD(narrow_abdomen)_FBpp0111727-aln  235 vllaqldaelevegkaksvierkltylsrallrlakvlvldeaaaavdevgelavlrtlrveraletvsi 304 
                                             +l+ +l+++++  g++ sv++r+l +l+rallr++kvlvldea+a +d+ ++  v+ t+r+++a +t+ +
                                E03G2.2 1384 LLPHKLESPVAEGGENFSVGQRQLLCLTRALLRKSKVLVLDEATAGIDNRTDTMVQATIREKFADSTIIT 1453
                                             ********************************************************************** PP

  na-PD(narrow_abdomen)_FBpp0111727-aln  305 iaglkkivi..allivlkqgleiatii 329 
                                             ia++++++i  +++iv+  g  + + i
                                E03G2.2 1454 IAHRLHTIIdyDRIIVMDAGRIVEDGI 1480
                                             ******999899*****9998776654 PP

>> F57C12.5c  CE31189	WBGene00003407	locus:mrp-1	status:Confirmed	UniProt:Q8MQ16	protein_id:CCD69451.1
   #    score  bias  c-Evalue  i-Evalue hmmfrom  hmm to    alifrom  ali to    envfrom  env to     acc
 ---   ------ ----- --------- --------- ------- -------    ------- -------    ------- -------    ----
   1 !   11.5   0.0   0.00026     0.039     184     318 ..     632     812 ..     624     835 .. 0.79
   2 !  105.6   0.0   1.1e-32   1.6e-30      11     322 ..    1140    1505 ..    1133    1515 .. 0.93

  Alignments for each domain:
  == domain 1    score: 11.5 bits;  conditional E-value: 0.00026
  na-PD(narrow_abdomen)_FBpp0111727-aln 184 lsnisfsiksgerigivlrsgaqksslivlatrlleisagkik............................. 226
                                            l  i+f+ik g+  +iv+r g++kssl+ ++   ++  +g+++                             
                              F57C12.5c 632 LHDITFNIKRGQLVAIVGRVGSGKSSLLHALLGEMNKLSGSVQvngsvayvpqlawiqnlslrnnilfnrpy 703
                                            67899**********************999999999888888899*************************** PP

  na-PD(narrow_abdomen)_FBpp0111727-aln 227 ...........eqlkekvqvllaqldaelevegkaksvierkltylsrallrlakvlvldeaaaavdev.ge 286
                                                         l +  + l+a   +e+  +g+++s ++++ ++l+ra+ ++a +++ld+  +avd   g+
                              F57C12.5c 704 daklyqnvienCALVQDLESLPAEDRTEIGEKGINLSGGQKQRVSLARAVYQNAEIVLLDDPLSAVDSHvGK 775
                                            *****99888755666777789999***********************************998888764143 PP

  na-PD(narrow_abdomen)_FBpp0111727-aln 287 l...avlrtlrveraletvsiiaglkkivi..alliv 318
                                                 v+ t      ++t  ++++ ++ ++  +++iv
                              F57C12.5c 776 HifeNVISTATGCLGTKTRVLLTHGLTYLKhcDQVIV 812
                                            3111233333333344444444444444444455555 PP

  == domain 2    score: 105.6 bits;  conditional E-value: 1.1e-32
  na-PD(narrow_abdomen)_FBpp0111727-aln   11 rdlkrlesisreidlsrllgeivglneitafekekalvakfeeladlselekylreelrrpsevvkdis. 79  
                                             r+lkrles sr++  s+   +i+g+++i a      ++ + ++ +d++  + y +    r+++v+++++ 
                              F57C12.5c 1140 RQLKRLESASRSPIYSHFQESIQGASSIRAYGVVDKFIRESQHRVDENLATYYPSIVANRWLAVRLEMVg 1209
                                             899***********************************99999999999999999999*******98752 PP

  na-PD(narrow_abdomen)_FBpp0111727-aln   80 .aiasssitaflvreekraastalareaiaraasrtailqrevrlmaerelrvedverlsrklktlqkke 148 
                                               i  ss++a+   ++    s+ l ++++++a + t +l+  vr+++e e+++  ver++ ++ t ++  
                              F57C12.5c 1210 nLIVLSSAGAAVYFRDSPGLSAGLVGLSVSYALNITQTLNWAVRMTSELETNIVAVERINEYTITPTEG- 1278
                                             2578888888888889999****************************************9987665443. PP

  na-PD(narrow_abdomen)_FBpp0111727-aln  149 iseqleiddndqydedfelefkkvekkyrkrlsaalsnisfsiksgerigivlrsgaqksslivlatrll 218 
                                               ++ +   ++ ++e++e++ k++  +yr +l   l  ++  i++ e+igiv+r+ga+kssl ++++r++
                              F57C12.5c 1279 --NNSQSLAPKSWPENGEISIKNFSVRYRPGLDLVLHGVTAHISPCEKIGIVGRTGAGKSSLTLALFRII 1346
                                             ..4445567899********************************************************** PP

  na-PD(narrow_abdomen)_FBpp0111727-aln  219 eisagkik.....................................................eqlkekvqv 235 
                                             e   g i+                                                      +l+  v+ 
                              F57C12.5c 1347 EADGGCIEidgtniadllleqlrsrltivpqdpvlfsgtmrmnldpffafsddqiwealrnAHLDSFVKS 1416
                                             *******9************************************************99998889999999 PP

  na-PD(narrow_abdomen)_FBpp0111727-aln  236 llaqldaelevegkaksvierkltylsrallrlakvlvldeaaaavdevgelavlrtlrveraletvsii 305 
                                             l + l+ ++   g+++sv++r+l++l+rallr+ kvlvldeaaaavd +++   ++t+r+++   tv++i
                              F57C12.5c 1417 LQEGLHHHISEGGENLSVGQRQLICLARALLRKTKVLVLDEAAAAVDVETDSLLQKTIREQFKDCTVLTI 1486
                                             99999***************************************************************** PP

  na-PD(narrow_abdomen)_FBpp0111727-aln  306 aglkkivi..allivlkqg 322 
                                             a+++++v+  ++l vl +g
                              F57C12.5c 1487 AHRLNTVMdsDRLLVLDKG 1505
                                             *******978888888766 PP

>> F57C12.5e  CE39102	WBGene00003407	locus:mrp-1	status:Confirmed	UniProt:Q3S1M2	protein_id:CCD69453.1
   #    score  bias  c-Evalue  i-Evalue hmmfrom  hmm to    alifrom  ali to    envfrom  env to     acc
 ---   ------ ----- --------- --------- ------- -------    ------- -------    ------- -------    ----
   1 !   11.5   0.0   0.00026     0.039     184     318 ..     632     812 ..     624     835 .. 0.79
   2 !  105.7   0.0   1.1e-32   1.6e-30      11     322 ..    1140    1505 ..    1132    1515 .. 0.93

  Alignments for each domain:
  == domain 1    score: 11.5 bits;  conditional E-value: 0.00026
  na-PD(narrow_abdomen)_FBpp0111727-aln 184 lsnisfsiksgerigivlrsgaqksslivlatrlleisagkik............................. 226
                                            l  i+f+ik g+  +iv+r g++kssl+ ++   ++  +g+++                             
                              F57C12.5e 632 LHDITFNIKRGQLVAIVGRVGSGKSSLLHALLGEMNKLSGSVQvngsvayvpqlawiqnlslrnnilfnrpy 703
                                            67899**********************999999999888888899*************************** PP

  na-PD(narrow_abdomen)_FBpp0111727-aln 227 ...........eqlkekvqvllaqldaelevegkaksvierkltylsrallrlakvlvldeaaaavdev.ge 286
                                                         l +  + l+a   +e+  +g+++s ++++ ++l+ra+ ++a +++ld+  +avd   g+
                              F57C12.5e 704 daklyqnvienCALVQDLESLPAEDRTEIGEKGINLSGGQKQRVSLARAVYQNAEIVLLDDPLSAVDSHvGK 775
                                            *****99888755666777789999***********************************998888764143 PP

  na-PD(narrow_abdomen)_FBpp0111727-aln 287 l...avlrtlrveraletvsiiaglkkivi..alliv 318
                                                 v+ t      ++t  ++++ ++ ++  +++iv
                              F57C12.5e 776 HifeNVISTATGCLGTKTRVLLTHGLTYLKhcDQVIV 812
                                            3111233333333344444444444444444455555 PP

  == domain 2    score: 105.7 bits;  conditional E-value: 1.1e-32
  na-PD(narrow_abdomen)_FBpp0111727-aln   11 rdlkrlesisreidlsrllgeivglneitafekekalvakfeeladlselekylreelrrpsevvkdis. 79  
                                             r+lkrles sr++  s+   +i+g+++i a      ++ + ++ +d++  + y +    r+++v+++++ 
                              F57C12.5e 1140 RQLKRLESASRSPIYSHFQESIQGASSIRAYGVVDKFIRESQHRVDENLATYYPSIVANRWLAVRLEMVg 1209
                                             899***********************************99999999999999999999*******98752 PP

  na-PD(narrow_abdomen)_FBpp0111727-aln   80 .aiasssitaflvreekraastalareaiaraasrtailqrevrlmaerelrvedverlsrklktlqkke 148 
                                               i  ss++a+   ++    s+ l ++++++a + t +l+  vr+++e e+++  ver++ ++ t ++  
                              F57C12.5e 1210 nLIVLSSAGAAVYFRDSPGLSAGLVGLSVSYALNITQTLNWAVRMTSELETNIVAVERINEYTITPTEG- 1278
                                             2578888888888889999****************************************9987665443. PP

  na-PD(narrow_abdomen)_FBpp0111727-aln  149 iseqleiddndqydedfelefkkvekkyrkrlsaalsnisfsiksgerigivlrsgaqksslivlatrll 218 
                                               ++ +   ++ ++e++e++ k++  +yr +l   l  ++  i++ e+igiv+r+ga+kssl ++++r++
                              F57C12.5e 1279 --NNSQSLAPKSWPENGEISIKNFSVRYRPGLDLVLHGVTAHISPCEKIGIVGRTGAGKSSLTLALFRII 1346
                                             ..4445567899********************************************************** PP

  na-PD(narrow_abdomen)_FBpp0111727-aln  219 eisagkik.....................................................eqlkekvqv 235 
                                             e   g i+                                                      +l+  v+ 
                              F57C12.5e 1347 EADGGCIEidgtniadllleqlrsrltivpqdpvlfsgtmrmnldpffafsddqiwealrnAHLDSFVKS 1416
                                             *******9************************************************99998889999999 PP

  na-PD(narrow_abdomen)_FBpp0111727-aln  236 llaqldaelevegkaksvierkltylsrallrlakvlvldeaaaavdevgelavlrtlrveraletvsii 305 
                                             l + l+ ++   g+++sv++r+l++l+rallr+ kvlvldeaaaavd +++   ++t+r+++   tv++i
                              F57C12.5e 1417 LQEGLHHHISEGGENLSVGQRQLICLARALLRKTKVLVLDEAAAAVDVETDSLLQKTIREQFKDCTVLTI 1486
                                             99999***************************************************************** PP

  na-PD(narrow_abdomen)_FBpp0111727-aln  306 aglkkivi..allivlkqg 322 
                                             a+++++v+  ++l vl +g
                              F57C12.5e 1487 AHRLNTVMdsDRLLVLDKG 1505
                                             *******978888888766 PP

>> F57C12.5a  CE25015	WBGene00003407	locus:mrp-1	ABC transporter	status:Confirmed	UniProt:Q9N2N3	protein_id:CCD69449.1
   #    score  bias  c-Evalue  i-Evalue hmmfrom  hmm to    alifrom  ali to    envfrom  env to     acc
 ---   ------ ----- --------- --------- ------- -------    ------- -------    ------- -------    ----
   1 !   11.5   0.0   0.00026     0.039     184     318 ..     632     812 ..     624     835 .. 0.79
   2 !  105.6   0.0   1.1e-32   1.6e-30      11     322 ..    1134    1499 ..    1127    1509 .. 0.93

  Alignments for each domain:
  == domain 1    score: 11.5 bits;  conditional E-value: 0.00026
  na-PD(narrow_abdomen)_FBpp0111727-aln 184 lsnisfsiksgerigivlrsgaqksslivlatrlleisagkik............................. 226
                                            l  i+f+ik g+  +iv+r g++kssl+ ++   ++  +g+++                             
                              F57C12.5a 632 LHDITFNIKRGQLVAIVGRVGSGKSSLLHALLGEMNKLSGSVQvngsvayvpqlawiqnlslrnnilfnrpy 703
                                            67899**********************999999999888888899*************************** PP

  na-PD(narrow_abdomen)_FBpp0111727-aln 227 ...........eqlkekvqvllaqldaelevegkaksvierkltylsrallrlakvlvldeaaaavdev.ge 286
                                                         l +  + l+a   +e+  +g+++s ++++ ++l+ra+ ++a +++ld+  +avd   g+
                              F57C12.5a 704 daklyqnvienCALVQDLESLPAEDRTEIGEKGINLSGGQKQRVSLARAVYQNAEIVLLDDPLSAVDSHvGK 775
                                            *****99888755666777789999***********************************998888764143 PP

  na-PD(narrow_abdomen)_FBpp0111727-aln 287 l...avlrtlrveraletvsiiaglkkivi..alliv 318
                                                 v+ t      ++t  ++++ ++ ++  +++iv
                              F57C12.5a 776 HifeNVISTATGCLGTKTRVLLTHGLTYLKhcDQVIV 812
                                            3111233333333344444444444444444455555 PP

  == domain 2    score: 105.6 bits;  conditional E-value: 1.1e-32
  na-PD(narrow_abdomen)_FBpp0111727-aln   11 rdlkrlesisreidlsrllgeivglneitafekekalvakfeeladlselekylreelrrpsevvkdis. 79  
                                             r+lkrles sr++  s+   +i+g+++i a      ++ + ++ +d++  + y +    r+++v+++++ 
                              F57C12.5a 1134 RQLKRLESASRSPIYSHFQESIQGASSIRAYGVVDKFIRESQHRVDENLATYYPSIVANRWLAVRLEMVg 1203
                                             899***********************************99999999999999999999*******98752 PP

  na-PD(narrow_abdomen)_FBpp0111727-aln   80 .aiasssitaflvreekraastalareaiaraasrtailqrevrlmaerelrvedverlsrklktlqkke 148 
                                               i  ss++a+   ++    s+ l ++++++a + t +l+  vr+++e e+++  ver++ ++ t ++  
                              F57C12.5a 1204 nLIVLSSAGAAVYFRDSPGLSAGLVGLSVSYALNITQTLNWAVRMTSELETNIVAVERINEYTITPTEG- 1272
                                             2578888888888889999****************************************9987665443. PP

  na-PD(narrow_abdomen)_FBpp0111727-aln  149 iseqleiddndqydedfelefkkvekkyrkrlsaalsnisfsiksgerigivlrsgaqksslivlatrll 218 
                                               ++ +   ++ ++e++e++ k++  +yr +l   l  ++  i++ e+igiv+r+ga+kssl ++++r++
                              F57C12.5a 1273 --NNSQSLAPKSWPENGEISIKNFSVRYRPGLDLVLHGVTAHISPCEKIGIVGRTGAGKSSLTLALFRII 1340
                                             ..4445567899********************************************************** PP

  na-PD(narrow_abdomen)_FBpp0111727-aln  219 eisagkik.....................................................eqlkekvqv 235 
                                             e   g i+                                                      +l+  v+ 
                              F57C12.5a 1341 EADGGCIEidgtniadllleqlrsrltivpqdpvlfsgtmrmnldpffafsddqiwealrnAHLDSFVKS 1410
                                             *******9************************************************99998889999999 PP

  na-PD(narrow_abdomen)_FBpp0111727-aln  236 llaqldaelevegkaksvierkltylsrallrlakvlvldeaaaavdevgelavlrtlrveraletvsii 305 
                                             l + l+ ++   g+++sv++r+l++l+rallr+ kvlvldeaaaavd +++   ++t+r+++   tv++i
                              F57C12.5a 1411 LQEGLHHHISEGGENLSVGQRQLICLARALLRKTKVLVLDEAAAAVDVETDSLLQKTIREQFKDCTVLTI 1480
                                             99999***************************************************************** PP

  na-PD(narrow_abdomen)_FBpp0111727-aln  306 aglkkivi..allivlkqg 322 
                                             a+++++v+  ++l vl +g
                              F57C12.5a 1481 AHRLNTVMdsDRLLVLDKG 1499
                                             *******978888888766 PP

>> F57C12.5b  CE29412	WBGene00003407	locus:mrp-1	status:Partially_confirmed	UniProt:Q95QE2	protein_id:CCD69450.1
   #    score  bias  c-Evalue  i-Evalue hmmfrom  hmm to    alifrom  ali to    envfrom  env to     acc
 ---   ------ ----- --------- --------- ------- -------    ------- -------    ------- -------    ----
   1 !   11.5   0.0   0.00026     0.039     184     318 ..     632     812 ..     624     835 .. 0.79
   2 !  105.6   0.0   1.1e-32   1.6e-30      11     322 ..    1140    1505 ..    1133    1515 .. 0.93

  Alignments for each domain:
  == domain 1    score: 11.5 bits;  conditional E-value: 0.00026
  na-PD(narrow_abdomen)_FBpp0111727-aln 184 lsnisfsiksgerigivlrsgaqksslivlatrlleisagkik............................. 226
                                            l  i+f+ik g+  +iv+r g++kssl+ ++   ++  +g+++                             
                              F57C12.5b 632 LHDITFNIKRGQLVAIVGRVGSGKSSLLHALLGEMNKLSGSVQvngsvayvpqlawiqnlslrnnilfnrpy 703
                                            67899**********************999999999888888899*************************** PP

  na-PD(narrow_abdomen)_FBpp0111727-aln 227 ...........eqlkekvqvllaqldaelevegkaksvierkltylsrallrlakvlvldeaaaavdev.ge 286
                                                         l +  + l+a   +e+  +g+++s ++++ ++l+ra+ ++a +++ld+  +avd   g+
                              F57C12.5b 704 daklyqnvienCALVQDLESLPAEDRTEIGEKGINLSGGQKQRVSLARAVYQNAEIVLLDDPLSAVDSHvGK 775
                                            *****99888755666777789999***********************************998888764143 PP

  na-PD(narrow_abdomen)_FBpp0111727-aln 287 l...avlrtlrveraletvsiiaglkkivi..alliv 318
                                                 v+ t      ++t  ++++ ++ ++  +++iv
                              F57C12.5b 776 HifeNVISTATGCLGTKTRVLLTHGLTYLKhcDQVIV 812
                                            3111233333333344444444444444444455555 PP

  == domain 2    score: 105.6 bits;  conditional E-value: 1.1e-32
  na-PD(narrow_abdomen)_FBpp0111727-aln   11 rdlkrlesisreidlsrllgeivglneitafekekalvakfeeladlselekylreelrrpsevvkdis. 79  
                                             r+lkrles sr++  s+   +i+g+++i a      ++ + ++ +d++  + y +    r+++v+++++ 
                              F57C12.5b 1140 RQLKRLESASRSPIYSHFQESIQGASSIRAYGVVDKFIRESQHRVDENLATYYPSIVANRWLAVRLEMVg 1209
                                             899***********************************99999999999999999999*******98752 PP

  na-PD(narrow_abdomen)_FBpp0111727-aln   80 .aiasssitaflvreekraastalareaiaraasrtailqrevrlmaerelrvedverlsrklktlqkke 148 
                                               i  ss++a+   ++    s+ l ++++++a + t +l+  vr+++e e+++  ver++ ++ t ++  
                              F57C12.5b 1210 nLIVLSSAGAAVYFRDSPGLSAGLVGLSVSYALNITQTLNWAVRMTSELETNIVAVERINEYTITPTEG- 1278
                                             2578888888888889999****************************************9987665443. PP

  na-PD(narrow_abdomen)_FBpp0111727-aln  149 iseqleiddndqydedfelefkkvekkyrkrlsaalsnisfsiksgerigivlrsgaqksslivlatrll 218 
                                               ++ +   ++ ++e++e++ k++  +yr +l   l  ++  i++ e+igiv+r+ga+kssl ++++r++
                              F57C12.5b 1279 --NNSQSLAPKSWPENGEISIKNFSVRYRPGLDLVLHGVTAHISPCEKIGIVGRTGAGKSSLTLALFRII 1346
                                             ..4445567899********************************************************** PP

  na-PD(narrow_abdomen)_FBpp0111727-aln  219 eisagkik.....................................................eqlkekvqv 235 
                                             e   g i+                                                      +l+  v+ 
                              F57C12.5b 1347 EADGGCIEidgtniadllleqlrsrltivpqdpvlfsgtmrmnldpffafsddqiwealrnAHLDSFVKS 1416
                                             *******9************************************************99998889999999 PP

  na-PD(narrow_abdomen)_FBpp0111727-aln  236 llaqldaelevegkaksvierkltylsrallrlakvlvldeaaaavdevgelavlrtlrveraletvsii 305 
                                             l + l+ ++   g+++sv++r+l++l+rallr+ kvlvldeaaaavd +++   ++t+r+++   tv++i
                              F57C12.5b 1417 LQEGLHHHISEGGENLSVGQRQLICLARALLRKTKVLVLDEAAAAVDVETDSLLQKTIREQFKDCTVLTI 1486
                                             99999***************************************************************** PP

  na-PD(narrow_abdomen)_FBpp0111727-aln  306 aglkkivi..allivlkqg 322 
                                             a+++++v+  ++l vl +g
                              F57C12.5b 1487 AHRLNTVMdsDRLLVLDKG 1505
                                             *******978888888766 PP

>> Y75B8A.26  CE43455	WBGene00003414	locus:mrp-8	ABC transporters \; ABC transporter transmembrane region.	status:Partia
   #    score  bias  c-Evalue  i-Evalue hmmfrom  hmm to    alifrom  ali to    envfrom  env to     acc
 ---   ------ ----- --------- --------- ------- -------    ------- -------    ------- -------    ----
   1 ?    2.8   0.0      0.11        16     156     288 ..     557     730 ..     448     774 .. 0.78
   2 !  111.2   0.0   2.2e-34   3.4e-32      11     322 ..    1063    1431 ..    1057    1446 .. 0.92

  Alignments for each domain:
  == domain 1    score: 2.8 bits;  conditional E-value: 0.11
  na-PD(narrow_abdomen)_FBpp0111727-aln 156 ddndqydedfelefkkvekkyrkrl.saalsnisfsiksgerigivlrsgaqksslivlatrlleisagkik 226
                                            + +++     +++fk+  ++++  + ++ l+ +s +ik+g+ i+iv+  g +kssl+ ++   + +  g++k
                              Y75B8A.26 557 ERKTEVALGNAIVFKNASLNWKGPQnPPVLKDLSATIKPGQLIAIVGSVGGGKSSLLSAVLDEMVLLDGRVK 628
                                            3333344556788888999988755167899*************************9999888888888888 PP

  na-PD(narrow_abdomen)_FBpp0111727-aln 227 ........................................eqlkekvqvllaqldaelevegkaksvierkl 258
                                                                                     qlk   + + +  ++ +  +g+++s ++++ 
                              Y75B8A.26 629 vggsiayvpqhswifnktikenilfgnelsnyfydqvvgsCQLKTDFRHFQQGENTMVGENGITLSGGQKAR 700
                                            9999******************************99999988999888888888888888999999999999 PP

  na-PD(narrow_abdomen)_FBpp0111727-aln 259 tylsrallrlakvlvldeaaaavdevgela 288
                                            ++l+ra+ + + + +ld+  +avd     a
                              Y75B8A.26 701 ISLARAVYQDKDIYLLDDPLSAVDAHVGRA 730
                                            999999999999999999888887665544 PP

  == domain 2    score: 111.2 bits;  conditional E-value: 2.2e-34
  na-PD(narrow_abdomen)_FBpp0111727-aln   11 rdlkrlesisreidlsrllgeivglneitafekekalvakfeeladlselekylreelrrpsevvkdisa 80  
                                             r+lkrles +r++ ls+++ +i+g+++i af+k +  ++  + ++d+   ++yl++   r+++++++ + 
                              Y75B8A.26 1063 RQLKRLESANRSPILSTIAESIHGASSIRAFDKTERTTTALSTNVDKFAQCRYLSHMSNRWLATRLELLG 1132
                                             789**************************************************************99876 PP

  na-PD(narrow_abdomen)_FBpp0111727-aln   81 ias...ssitaflvreekraastalareaiaraasrtailqrevrlmaerelrvedverlsrklktlqkk 147 
                                              ++   +s +a+l++ +    ++ +a++++++a + t  l+  vr ++e+e ++ +ver++ + k  ++ 
                              Y75B8A.26 1133 NTCvlfASLSATLST-KYFGLTPGMAGLSVSYALTITEVLNICVRSVSEIESNIVSVERVNEYQKLEPEA 1201
                                             544111444444433.34457899*************************************999888888 PP

  na-PD(narrow_abdomen)_FBpp0111727-aln  148 eiseqleiddndqydedfelefkkvekkyrkrlsaalsnisfsiksgerigivlrsgaqksslivlatrl 217 
                                                 ++  +++++++ ++++e   + ++yrk+l+  l+ni  +i+ gerig+++r+g++kssl +++ r+
                              Y75B8A.26 1202 PWRIEKSLENEEKWPVKGKIELDGFSMRYRKNLPLVLKNIDLKIEGGERIGVIGRTGSGKSSLTMALYRM 1271
                                             88888999999*********************************************************** PP

  na-PD(narrow_abdomen)_FBpp0111727-aln  218 leisagkik.....................................................eqlkekvq 234 
                                             +e  +g+ik                                                      qlk+  q
                              Y75B8A.26 1272 IEGESGTIKiddveidtiglhqlrskliiipqepvvfsgtlrfnldpfnqysddqiwncleiCQLKQFAQ 1341
                                             ************************************************************9989999999 PP

  na-PD(narrow_abdomen)_FBpp0111727-aln  235 vllaqldaelevegkaksvierkltylsrallrlakvlvldeaaaavdevgelavlrtlrveraletvsi 304 
                                                + ld  ++  gk+ sv+er+l +l rallr a +++ldea+a vd+v++  v+r++r+++ ++t   
                              Y75B8A.26 1342 EDDKTLDRYIAEGGKNMSVGERQLLCLCRALLRGARIVILDEATASVDTVTDGIVQRAIRQHFPQSTTIS 1411
                                             99999**********************************************************9998888 PP

  na-PD(narrow_abdomen)_FBpp0111727-aln  305 iaglkkivi..allivlkqg 322 
                                             ia+++ ++   +++ vl  g
                              Y75B8A.26 1412 IAHRLDTIVdsDRIVVLDAG 1431
                                             88888887768888887665 PP

>> F20B6.3  CE34000	WBGene00003412	locus:mrp-6	ABC transporter	status:Partially_confirmed	UniProt:Q19625	protein_id:CCD6
   #    score  bias  c-Evalue  i-Evalue hmmfrom  hmm to    alifrom  ali to    envfrom  env to     acc
 ---   ------ ----- --------- --------- ------- -------    ------- -------    ------- -------    ----
   1 ?   -1.4   0.0         2     3e+02     149     325 ..     464     684 ..     432     690 .. 0.69
   2 !   96.2   0.0   7.5e-30   1.1e-27      11     340 ..     976    1361 ..     968    1380 .. 0.92

  Alignments for each domain:
  == domain 1    score: -1.4 bits;  conditional E-value: 2
  na-PD(narrow_abdomen)_FBpp0111727-aln 149 iseqleiddndqy..dedfelefkkvekkyrkrlsaalsnisfsiksgerigivlrsgaqksslivlatrll 218
                                             ++q+++++n++   d+d ++   + + +   ++  a + +sf   +g+  gi++  g++kssl++      
                                F20B6.3 464 EHDQKKKKKNFKAlsDNDATVIAGEKKDEPL-HVVYAVQDLSFEFVAGTCYGIIGSVGSGKSSLLLTILSES 534
                                            3333333333333113333333333333333.4455677899999999999999999999999998888888 PP

  na-PD(narrow_abdomen)_FBpp0111727-aln 219 eisagkik..................................eqlkekvqvll...aqldaelevegka... 250
                                            +++ g+++                                  e+  e   + +   +  + ++++ g +   
                                F20B6.3 535 RMTRGNLSvngsfaycaqepwiftgsiqdnivfgsefnkeryENALELCLLTPdlrQFANGDMTIVGDNgst 606
                                            888888888999999999999999999999999999999777333333333331112334566665544111 PP

  na-PD(narrow_abdomen)_FBpp0111727-aln 251 ksvierkltylsrallrlakvlvldeaaaavd.evgelavlrtlrveraletvsiiaglkkivi..allivl 319
                                            +s ++r+ ++l+ra+   a + +ld+  +avd +vg+    + +r   + + v +++++ + +   + +i +
                                F20B6.3 607 LSGGQRARVALARAVYADADIYLLDDPLSAVDaHVGKKLYENLIRGFLSDKLVILVTHQIHFLSelDSVILM 678
                                            667889999999999999999999887776662577777888899999999999999999988877888888 PP

  na-PD(narrow_abdomen)_FBpp0111727-aln 320 kqglei 325
                                            k+   +
                                F20B6.3 679 KNNKMV 684
                                            887665 PP

  == domain 2    score: 96.2 bits;  conditional E-value: 7.5e-30
  na-PD(narrow_abdomen)_FBpp0111727-aln   11 rdlkrlesisreidlsrllgeivglneitafekekalvakfeeladlselekylreelrrpsevvkdisa 80  
                                             r+lkr+e  +r++  ++++++++gl++i a +ke+ +++kf  l d       +    +r+     d + 
                                F20B6.3  976 RELKRIEAAARSPLNTTITSTVHGLSTIRAYRKENEMIEKFCALHDVYMAAYNMGLLSARWFGICIDFLV 1045
                                             789****************************************9999998888899999********999 PP

  na-PD(narrow_abdomen)_FBpp0111727-aln   81 iasssitaflvreekraastalareaiaraasrtailqrevrlmaerelrvedverlsrklktlqkkeis 150 
                                                 si a  v  + ++ +    ++++  a++ ++ ++  +r  ae e  + +ver+  ++k  +++e  
                                F20B6.3 1046 SVFVSIVAIVVVLQYETLTVGEVGLCLVCAVQLSGFFSWIMRQSAELENGMVSVERVLEYTKLKSEEEAR 1115
                                             999***********************************************************999****9 PP

  na-PD(narrow_abdomen)_FBpp0111727-aln  151 eqleiddndq....ydedfelefkkvekkyrkrlsaalsnisfsiksgerigivlrsgaqksslivlatr 216 
                                             +++ + +++q    +++++e+ef +v  +y    +  l+n+sf++  g++ig+v+r+ga+ks+li + + 
                                F20B6.3 1116 RPHDAYLDKQllnsWPTKGEIEFENVSVNYG--ETKVLKNLSFVVLGGQKIGVVGRTGAGKSTLIKIIFG 1183
                                             99987665433333***************95..57899******************************** PP

  na-PD(narrow_abdomen)_FBpp0111727-aln  217 lleisagkik...................................................eqlkekvqv 235 
                                             l e  +g++                                                    eq + k  +
                                F20B6.3 1184 LKEYCSGRVTidgvdldhislnfrrggmsiipqepvifsgtvrenldpfdeyddatiwfalEQCELKRSI 1253
                                             ********999**************************************************999999999 PP

  na-PD(narrow_abdomen)_FBpp0111727-aln  236 llaq.ldaelevegkaksvierkltylsrallrlakvlvldeaaaavdevgelavlrtlrveraletvsi 304 
                                               ++ l+ el  +g ++sv++r+l++l+ra+ + +k+lv+dea+a vd v++ + ++t+r  + ++t+ +
                                F20B6.3 1254 TKEKgLNVELGQRGVSLSVGQRQLFCLARAMIHRSKILVIDEATANVDGVTDACIQKTIRDFFKNATIIT 1323
                                             87653899************************************************************** PP

  na-PD(narrow_abdomen)_FBpp0111727-aln  305 iaglkkivi..allivlkqgleiatiifilmlgrkqsl 340 
                                             +a+++++++  + ++v+++g  +    +i +l  + sl
                                F20B6.3 1324 VAHRLHTIMnsDNVMVFEKGELVEFDKPITLLDDQSSL 1361
                                             ****9999879999999999877766777666666665 PP

>> Y43F8C.12  CE43255	WBGene00003413	locus:mrp-7	ABC transporter	status:Partially_confirmed	UniProt:Q9U2G5	protein_id:CA
   #    score  bias  c-Evalue  i-Evalue hmmfrom  hmm to    alifrom  ali to    envfrom  env to     acc
 ---   ------ ----- --------- --------- ------- -------    ------- -------    ------- -------    ----
   1 ?   -1.6   0.0       2.4   3.6e+02     226     283 ..     684     781 ..     604     824 .. 0.76
   2 !   90.1   0.0   5.1e-28   7.6e-26      11     333 ..    1124    1504 ..    1119    1522 .. 0.92

  Alignments for each domain:
  == domain 1    score: -1.6 bits;  conditional E-value: 2.4
  na-PD(narrow_abdomen)_FBpp0111727-aln 226 k........................................eqlkekvqvllaqldaelevegkaksvierk 257
                                                                                       lk  +++l+a  ++e+  +g+++s ++++
                              Y43F8C.12 684 GvngrvayvpqqpwiqnmtlrdnitfgrpfdrkrydqvlyaCALKADIKILPAGDQTEIGEKGINLSGGQKA 755
                                            255555555666666666666666666666666666666666799999************************ PP

  na-PD(narrow_abdomen)_FBpp0111727-aln 258 ltylsrallrlakvlvldeaaaavde 283
                                             ++l+ra+ ++  v +ld+  +avd 
                              Y43F8C.12 756 RVSLARAVYQNLDVYLLDDPLSAVDA 781
                                            ********999999999988777765 PP

  == domain 2    score: 90.1 bits;  conditional E-value: 5.1e-28
  na-PD(narrow_abdomen)_FBpp0111727-aln   11 rdlkrlesisreidlsrllgeivglneitafekekalvakfeeladlselekylreelrrpsevvkdis. 79  
                                             r+lkrles+ r++  s+   +i+g+ +i af k   + ++  + +d    ++y +    r+++v+++ + 
                              Y43F8C.12 1124 RQLKRLESVHRSPIYSHFGETIQGAASIRAFGKVDEFRQDSGRILDTFIRCRYSSLVSNRWLAVRLEFVg 1193
                                             789********************************************99***************987641 PP

  na-PD(narrow_abdomen)_FBpp0111727-aln   80 ..aiasssitaflvreekraastalareaiaraasrtailqrevrlmaerelrvedverlsrklktlqkk 147 
                                                i  ++  a l++e    +s+ + + ++++a + t  l+  vr ++e+e ++ +ver++ +++t ++ 
                              Y43F8C.12 1194 ncIIFFAALFAVLSKEFGWITSPGVIGVSVSYALNITEVLNFAVRQVSEIEANIVSVERVNEYTNTPNE- 1262
                                             11577788889999999999****************************************998887554. PP

  na-PD(narrow_abdomen)_FBpp0111727-aln  148 eiseqleiddndqydedfelefkkvekkyrkrlsaalsnisfsiksgerigivlrsgaqksslivlatrl 217 
                                                +    +    ++  + ++f  + ++yr++l   l  is  + +ge+igiv+r+ga+kss+ ++++r+
                              Y43F8C.12 1263 APWRIEGREPAPGWPSRGVVKFDGYSTRYREGLDLVLHDISADVAAGEKIGIVGRTGAGKSSFALALFRM 1332
                                             4455555566778********************************************************* PP

  na-PD(narrow_abdomen)_FBpp0111727-aln  218 leisagkik.....................................................eqlkekvq 234 
                                             +e + g+i                                                       +lk    
                              Y43F8C.12 1333 IEAAGGRIViddvevsqiglhdlrsnitiipqdpvlfsgtlrfnldpfftysddqiwralelAHLKHFAA 1402
                                             *******999*************************************************99989999999 PP

  na-PD(narrow_abdomen)_FBpp0111727-aln  235 vllaqldaelevegkaksvierkltylsrallrlakvlvldeaaaavdevgelavlrtlrveraletvsi 304 
                                              l++ l  ++   g+++sv++r+l++l+rallr   vlvldea+aavd  ++   ++t+r+e+ + tv +
                              Y43F8C.12 1403 GLPDGLLYKISEAGENLSVGQRQLVALARALLRHTRVLVLDEATAAVDVATDALIQETIREEFKECTVFT 1472
                                             99999***************************************************************** PP

  na-PD(narrow_abdomen)_FBpp0111727-aln  305 iaglkkivi..allivlkqgleiat.iifilm 333 
                                             ia+++++++  ++++vl +g  +   +   lm
                              Y43F8C.12 1473 IAHRLNTIMdyDRIMVLDKGSILEFdTPDALM 1504
                                             ********989999999988665443444454 PP

>> F57C12.5d  CE34565	WBGene00003407	locus:mrp-1	status:Confirmed	UniProt:Q7YZW1	protein_id:CCD69452.1
   #    score  bias  c-Evalue  i-Evalue hmmfrom  hmm to    alifrom  ali to    envfrom  env to     acc
 ---   ------ ----- --------- --------- ------- -------    ------- -------    ------- -------    ----
   1 !   90.9   0.0     3e-28   4.5e-26      84     322 ..       9     299 ..       3     310 .. 0.93

  Alignments for each domain:
  == domain 1    score: 90.9 bits;  conditional E-value: 3e-28
  na-PD(narrow_abdomen)_FBpp0111727-aln  84 ssitaflvreekraastalareaiaraasrtailqrevrlmaerelrvedverlsrklktlqkkeiseqlei 155
                                            ss++a+   ++    s+ l ++++++a + t +l+  vr+++e e+++  ver++ ++ t ++    ++ + 
                              F57C12.5d   9 SSAGAAVYFRDSPGLSAGLVGLSVSYALNITQTLNWAVRMTSELETNIVAVERINEYTITPTEG---NNSQS 77 
                                            666666667777788999************************************9987665443...44455 PP

  na-PD(narrow_abdomen)_FBpp0111727-aln 156 ddndqydedfelefkkvekkyrkrlsaalsnisfsiksgerigivlrsgaqksslivlatrlleisagkik. 226
                                              ++ ++e++e++ k++  +yr +l   l  ++  i++ e+igiv+r+ga+kssl ++++r++e   g i+ 
                              F57C12.5d  78 LAPKSWPENGEISIKNFSVRYRPGLDLVLHGVTAHISPCEKIGIVGRTGAGKSSLTLALFRIIEADGGCIEi 149
                                            67899*****************************************************************9* PP

  na-PD(narrow_abdomen)_FBpp0111727-aln 227 ....................................................eqlkekvqvllaqldaelev 246
                                                                                                 +l+  v+ l + l+ ++  
                              F57C12.5d 150 dgtniadllleqlrsrltivpqdpvlfsgtmrmnldpffafsddqiwealrnAHLDSFVKSLQEGLHHHISE 221
                                            ***********************************************9999888999999999999****** PP

  na-PD(narrow_abdomen)_FBpp0111727-aln 247 egkaksvierkltylsrallrlakvlvldeaaaavdevgelavlrtlrveraletvsiiaglkkivi..all 316
                                             g+++sv++r+l++l+rallr+ kvlvldeaaaavd +++   ++t+r+++   tv++ia+++++v+  ++l
                              F57C12.5d 222 GGENLSVGQRQLICLARALLRKTKVLVLDEAAAAVDVETDSLLQKTIREQFKDCTVLTIAHRLNTVMdsDRL 293
                                            ******************************************************************978888 PP

  na-PD(narrow_abdomen)_FBpp0111727-aln 317 ivlkqg 322
                                             vl +g
                              F57C12.5d 294 LVLDKG 299
                                            888776 PP

>> T21E8.1b  CE40819	WBGene00004000	locus:pgp-6	status:Partially_confirmed	UniProt:Q1ZXU6	protein_id:CAJ85767.2
   #    score  bias  c-Evalue  i-Evalue hmmfrom  hmm to    alifrom  ali to    envfrom  env to     acc
 ---   ------ ----- --------- --------- ------- -------    ------- -------    ------- -------    ----
   1 !   33.5   0.0   6.2e-11   9.4e-09     149     327 ..     304     538 ..     285     579 .. 0.87
   2 !   22.6   0.0   1.2e-07   1.8e-05     183     327 ..     974    1174 ..     879    1194 .. 0.84

  Alignments for each domain:
  == domain 1    score: 33.5 bits;  conditional E-value: 6.2e-11
  na-PD(narrow_abdomen)_FBpp0111727-aln 149 iseqleiddndqydedfelefkkvekkyrkrlsa.alsnisfsiksgerigivlrsgaqksslivlatrlle 219
                                            + e+ e+d + + + +++++fk+v+  y  r  a  l+ isf +++ge i+ v+ sg++ks+++ l+ +  +
                               T21E8.1b 304 VIEKDETDYDVEVEVNGNISFKNVKFSYPTRPDAqVLKGISFDVQNGECIALVGASGSGKSTVVQLLLHYYN 375
                                            445556666667777888899999999988876515789********************************* PP

  na-PD(narrow_abdomen)_FBpp0111727-aln 220 isagkik......................................................eqlkekvqvll 237
                                            i +g+i                                                        +  + v  ++
                               T21E8.1b 376 IDSGNIFidgmdlndmnikrlrrvigvvsqepvlfnttieenirfgnpnvslpeiygalrkANAYDFVCSFP 447
                                            *****9999***********************************************9887655566677788 PP

  na-PD(narrow_abdomen)_FBpp0111727-aln 238 aqldaelevegkaksvierkltylsrallrlakvlvldeaaaavdevgelavlrtlrveraletvsiiaglk 309
                                            + +++ +  +g+++s ++++ ++++r+l r+ k+l+ldea++a+d+++e  v+++l++     t  ++a+++
                               T21E8.1b 448 KGIKTIVGERGTQLSGGQKQRIAIARTLVRNPKILLLDEATSALDNESEQVVQKALENASQGRTTIVVAHRL 519
                                            8888888999************************************************************** PP

  na-PD(narrow_abdomen)_FBpp0111727-aln 310 kivi..allivlkqgleiat 327
                                            +++   +++iv+++g  i++
                               T21E8.1b 520 STIRnaSKIIVMQKGE-IVE 538
                                            **99767788887763.443 PP

  == domain 2    score: 22.6 bits;  conditional E-value: 1.2e-07
  na-PD(narrow_abdomen)_FBpp0111727-aln  183 alsnisfsiksgerigivlrsgaqksslivlatrlleisagkik.......................... 226 
                                              l+ +  ++ +g+  + v+ sg +ks++i l+ r  + + g++k                          
                               T21E8.1b  974 ILNGVNLKVDPGKTLALVGPSGCGKSTIISLLERFYHAVDGEVKidsenvedinlnhlrsnlalvsqept 1043
                                             456677889999999999999***999999999999999999999999********************** PP

  na-PD(narrow_abdomen)_FBpp0111727-aln  227 .............................eqlkekvqvllaqldaelevegkaksvierkltylsrallr 267 
                                                                           +  + v+ +++ ld+ +  +g ++s ++++ ++++ra+lr
                               T21E8.1b 1044 lfncsirenllygltrsvpqlelekalqtANAFNFVFQFPQGLDTLVGERGAQLSGGQKQRIAIARAILR 1113
                                             ********************99998875433344566689999999999********************* PP

  na-PD(narrow_abdomen)_FBpp0111727-aln  268 lakvlvldeaaaavdevgelavlrtlrveraletvsiiaglkkivi..allivlkqgleiat 327 
                                             + kvl+ldea++a+d  +e  v+++l +     +  ++a+++++v   + + vlk+g  +a+
                               T21E8.1b 1114 NPKVLLLDEATSALDSDSEKVVQNALDTASERLSTVVVAHRLSTVVnaDSIAVLKNGK-VAE 1174
                                             **************************99988877778888877766589999999985.444 PP

>> T21E8.1c  CE46295	WBGene00004000	locus:pgp-6	status:Partially_confirmed	protein_id:CCC42201.1
   #    score  bias  c-Evalue  i-Evalue hmmfrom  hmm to    alifrom  ali to    envfrom  env to     acc
 ---   ------ ----- --------- --------- ------- -------    ------- -------    ------- -------    ----
   1 !   33.3   0.0   6.7e-11     1e-08     149     327 ..     357     591 ..     338     631 .. 0.87
   2 !   22.5   0.0   1.3e-07   1.9e-05     183     327 ..    1027    1227 ..     932    1247 .. 0.84

  Alignments for each domain:
  == domain 1    score: 33.3 bits;  conditional E-value: 6.7e-11
  na-PD(narrow_abdomen)_FBpp0111727-aln 149 iseqleiddndqydedfelefkkvekkyrkrlsa.alsnisfsiksgerigivlrsgaqksslivlatrlle 219
                                            + e+ e+d + + + +++++fk+v+  y  r  a  l+ isf +++ge i+ v+ sg++ks+++ l+ +  +
                               T21E8.1c 357 VIEKDETDYDVEVEVNGNISFKNVKFSYPTRPDAqVLKGISFDVQNGECIALVGASGSGKSTVVQLLLHYYN 428
                                            445556666667777888899999999988876515789********************************* PP

  na-PD(narrow_abdomen)_FBpp0111727-aln 220 isagkik......................................................eqlkekvqvll 237
                                            i +g+i                                                        +  + v  ++
                               T21E8.1c 429 IDSGNIFidgmdlndmnikrlrrvigvvsqepvlfnttieenirfgnpnvslpeiygalrkANAYDFVCSFP 500
                                            *****9999***********************************************9887655566677788 PP

  na-PD(narrow_abdomen)_FBpp0111727-aln 238 aqldaelevegkaksvierkltylsrallrlakvlvldeaaaavdevgelavlrtlrveraletvsiiaglk 309
                                            + +++ +  +g+++s ++++ ++++r+l r+ k+l+ldea++a+d+++e  v+++l++     t  ++a+++
                               T21E8.1c 501 KGIKTIVGERGTQLSGGQKQRIAIARTLVRNPKILLLDEATSALDNESEQVVQKALENASQGRTTIVVAHRL 572
                                            8888888999************************************************************** PP

  na-PD(narrow_abdomen)_FBpp0111727-aln 310 kivi..allivlkqgleiat 327
                                            +++   +++iv+++g  i++
                               T21E8.1c 573 STIRnaSKIIVMQKGE-IVE 591
                                            **99767788887763.443 PP

  == domain 2    score: 22.5 bits;  conditional E-value: 1.3e-07
  na-PD(narrow_abdomen)_FBpp0111727-aln  183 alsnisfsiksgerigivlrsgaqksslivlatrlleisagkik.......................... 226 
                                              l+ +  ++ +g+  + v+ sg +ks++i l+ r  + + g++k                          
                               T21E8.1c 1027 ILNGVNLKVDPGKTLALVGPSGCGKSTIISLLERFYHAVDGEVKidsenvedinlnhlrsnlalvsqept 1096
                                             456677889999999999999999999999999999999999999999********************** PP

  na-PD(narrow_abdomen)_FBpp0111727-aln  227 .............................eqlkekvqvllaqldaelevegkaksvierkltylsrallr 267 
                                                                           +  + v+ +++ ld+ +  +g ++s ++++ ++++ra+lr
                               T21E8.1c 1097 lfncsirenllygltrsvpqlelekalqtANAFNFVFQFPQGLDTLVGERGAQLSGGQKQRIAIARAILR 1166
                                             ********************99998875433344566689999999999********************* PP

  na-PD(narrow_abdomen)_FBpp0111727-aln  268 lakvlvldeaaaavdevgelavlrtlrveraletvsiiaglkkivi..allivlkqgleiat 327 
                                             + kvl+ldea++a+d  +e  v+++l +     +  ++a+++++v   + + vlk+g  +a+
                               T21E8.1c 1167 NPKVLLLDEATSALDSDSEKVVQNALDTASERLSTVVVAHRLSTVVnaDSIAVLKNGK-VAE 1227
                                             **************************99988877778888877766589999999985.444 PP

>> T21E8.1a  CE40818	WBGene00004000	locus:pgp-6	p-glycoprotein	status:Partially_confirmed	UniProt:Q22656	protein_id:CAA9
   #    score  bias  c-Evalue  i-Evalue hmmfrom  hmm to    alifrom  ali to    envfrom  env to     acc
 ---   ------ ----- --------- --------- ------- -------    ------- -------    ------- -------    ----
   1 !   33.3   0.0   6.8e-11     1e-08     149     327 ..     363     597 ..     344     637 .. 0.87
   2 !   22.5   0.0   1.3e-07   1.9e-05     183     327 ..    1033    1233 ..     938    1253 .. 0.84

  Alignments for each domain:
  == domain 1    score: 33.3 bits;  conditional E-value: 6.8e-11
  na-PD(narrow_abdomen)_FBpp0111727-aln 149 iseqleiddndqydedfelefkkvekkyrkrlsa.alsnisfsiksgerigivlrsgaqksslivlatrlle 219
                                            + e+ e+d + + + +++++fk+v+  y  r  a  l+ isf +++ge i+ v+ sg++ks+++ l+ +  +
                               T21E8.1a 363 VIEKDETDYDVEVEVNGNISFKNVKFSYPTRPDAqVLKGISFDVQNGECIALVGASGSGKSTVVQLLLHYYN 434
                                            445556666667777888899999999988876515789********************************* PP

  na-PD(narrow_abdomen)_FBpp0111727-aln 220 isagkik......................................................eqlkekvqvll 237
                                            i +g+i                                                        +  + v  ++
                               T21E8.1a 435 IDSGNIFidgmdlndmnikrlrrvigvvsqepvlfnttieenirfgnpnvslpeiygalrkANAYDFVCSFP 506
                                            *****9999***********************************************9887655566677788 PP

  na-PD(narrow_abdomen)_FBpp0111727-aln 238 aqldaelevegkaksvierkltylsrallrlakvlvldeaaaavdevgelavlrtlrveraletvsiiaglk 309
                                            + +++ +  +g+++s ++++ ++++r+l r+ k+l+ldea++a+d+++e  v+++l++     t  ++a+++
                               T21E8.1a 507 KGIKTIVGERGTQLSGGQKQRIAIARTLVRNPKILLLDEATSALDNESEQVVQKALENASQGRTTIVVAHRL 578
                                            8888888999************************************************************** PP

  na-PD(narrow_abdomen)_FBpp0111727-aln 310 kivi..allivlkqgleiat 327
                                            +++   +++iv+++g  i++
                               T21E8.1a 579 STIRnaSKIIVMQKGE-IVE 597
                                            **99767788887763.443 PP

  == domain 2    score: 22.5 bits;  conditional E-value: 1.3e-07
  na-PD(narrow_abdomen)_FBpp0111727-aln  183 alsnisfsiksgerigivlrsgaqksslivlatrlleisagkik.......................... 226 
                                              l+ +  ++ +g+  + v+ sg +ks++i l+ r  + + g++k                          
                               T21E8.1a 1033 ILNGVNLKVDPGKTLALVGPSGCGKSTIISLLERFYHAVDGEVKidsenvedinlnhlrsnlalvsqept 1102
                                             456677889999999999999999999999999999999999999999********************** PP

  na-PD(narrow_abdomen)_FBpp0111727-aln  227 .............................eqlkekvqvllaqldaelevegkaksvierkltylsrallr 267 
                                                                           +  + v+ +++ ld+ +  +g ++s ++++ ++++ra+lr
                               T21E8.1a 1103 lfncsirenllygltrsvpqlelekalqtANAFNFVFQFPQGLDTLVGERGAQLSGGQKQRIAIARAILR 1172
                                             ********************99998875433344566689999999999********************* PP

  na-PD(narrow_abdomen)_FBpp0111727-aln  268 lakvlvldeaaaavdevgelavlrtlrveraletvsiiaglkkivi..allivlkqgleiat 327 
                                             + kvl+ldea++a+d  +e  v+++l +     +  ++a+++++v   + + vlk+g  +a+
                               T21E8.1a 1173 NPKVLLLDEATSALDSDSEKVVQNALDTASERLSTVVVAHRLSTVVnaDSIAVLKNGK-VAE 1233
                                             **************************99988877778888877766589999999985.444 PP

>> C05A9.1b  CE43182	WBGene00003999	locus:pgp-5	status:Partially_confirmed	UniProt:B6VQ78	protein_id:CAR97801.1
   #    score  bias  c-Evalue  i-Evalue hmmfrom  hmm to    alifrom  ali to    envfrom  env to     acc
 ---   ------ ----- --------- --------- ------- -------    ------- -------    ------- -------    ----
   1 !   32.1   0.1   1.6e-10   2.4e-08     181     325 ..     297     497 ..     266     534 .. 0.85
   2 !   24.3   0.0   3.6e-08   5.4e-06     163     330 ..     909    1133 ..     854    1158 .. 0.85

  Alignments for each domain:
  == domain 1    score: 32.1 bits;  conditional E-value: 1.6e-10
  na-PD(narrow_abdomen)_FBpp0111727-aln 181 saalsnisfsiksgerigivlrsgaqksslivlatrlleisagkik.......................... 226
                                             + l++isf+++ ge i+ v+ sg++ks++i l+ +  +i +g+i+                          
                               C05A9.1b 297 VPVLKEISFNVQGGECIALVGASGSGKSTVIQLLLHYYNIDSGRISidgndiyninikqlrqamgvvfqepv 368
                                            578899****************************************************************** PP

  na-PD(narrow_abdomen)_FBpp0111727-aln 227 ............................eqlkekvqvllaqldaelevegkaksvierkltylsrallrlak 270
                                                                         +  + v  +++ +++ +  +g ++s ++++ ++++r+l r+  
                               C05A9.1b 369 lfntsieenirfgkpdateqeiidalknANAFDFVCNFPDGIKTIVGERGAQLSGGQKQRIAIARTLVRNPR 440
                                            ***********************65544233334455777788888889999******************** PP

  na-PD(narrow_abdomen)_FBpp0111727-aln 271 vlvldeaaaavdevgelavlrtlrveraletvsiiaglkkivi..allivlkqglei 325
                                            +l+ldea++a+d+++e+ v+++l++     t  ++a++++++   +++iv+++g  +
                               C05A9.1b 441 ILLLDEATSALDNESEFIVQEALQKASIGRTTIVVAHRLSTIRnaNKIIVMEKGEIV 497
                                            **************************9999999********9877889999887433 PP

  == domain 2    score: 24.3 bits;  conditional E-value: 3.6e-08
  na-PD(narrow_abdomen)_FBpp0111727-aln  163 edfelefkkvekkyrkrls.aalsnisfsiksgerigivlrsgaqksslivlatrlleisagkik..... 226 
                                             +++e+e k+v  +y +r     l+ +s +  +g   + v+ sg++ks++i l+ r  + + g++k     
                               C05A9.1b  909 KNGEIELKNVSFEYAQRSDkMILDGVSLKLPAGRTLALVGPSGSGKSTIISLLERFYHAVDGEVKideen 978 
                                             5678888999999987765156899***************************************9***** PP

  na-PD(narrow_abdomen)_FBpp0111727-aln  227 ..................................................eqlkekvqvllaqldaelev 246 
                                                                                                +    v  +++ ld+ +  
                               C05A9.1b  979 vvdvnlhhlresvslvsqepvlfncsikenflfgishnasqleidqalkvANAFSFVSQFPQGLDTLVGE 1048
                                             *****************************************99997755433333455688889999999 PP

  na-PD(narrow_abdomen)_FBpp0111727-aln  247 egkaksvierkltylsrallrlakvlvldeaaaavdevgelavlrtlrveraletvsiiaglkkivi..a 314 
                                             +g ++s ++++ ++++ra+lr+ kvl+ldea++a+d  +e  v+++l +     +  ++a+++++v   +
                               C05A9.1b 1049 RGAQLSGGQKQRIAIARAILRNPKVLLLDEATSALDSDSEKVVQNALDTASERLSTVVVAHRLSTVVnaD 1118
                                             9**********************************************99988877778888877766589 PP

  na-PD(narrow_abdomen)_FBpp0111727-aln  315 llivlkqgleiatiif 330 
                                              + vlk+g  +a+  +
                               C05A9.1b 1119 SIAVLKNGK-VAEQGT 1133
                                             999999985.454444 PP

>> T21E8.3  CE31624	WBGene00004002	locus:pgp-8	p-glycoprotein	status:Partially_confirmed	UniProt:Q17646	protein_id:CAA94
   #    score  bias  c-Evalue  i-Evalue hmmfrom  hmm to    alifrom  ali to    envfrom  env to     acc
 ---   ------ ----- --------- --------- ------- -------    ------- -------    ------- -------    ----
   1 !   32.8   0.2   9.6e-11   1.5e-08     152     365 ..     365     638 ..     350     640 .. 0.82
   2 !   24.2   0.0   3.8e-08   5.8e-06     163     327 ..     998    1220 ..     880    1231 .. 0.86

  Alignments for each domain:
  == domain 1    score: 32.8 bits;  conditional E-value: 9.6e-11
  na-PD(narrow_abdomen)_FBpp0111727-aln 152 qleiddndqydedfelefkkvekkyrkrls.aalsnisfsiksgerigivlrsgaqksslivlatrlleisa 222
                                            q +++++++  +++ l+f++v+  y  r     l  isf +k ge i+ v+ sg++ks+++ l+ +  +i++
                                T21E8.3 365 QDNEQTDSNKTIQGMLSFNNVKFAYPSRPDvDILRGISFDVKQGECIALVGASGSGKSTIVQLLLHFYNIQS 436
                                            445556666677888889999988877754156788************************************ PP

  na-PD(narrow_abdomen)_FBpp0111727-aln 223 gkik.................................................eqlkekv.q.vllaq...l 240
                                            g+ik                                                 e l++++ +  + ++   l
                                T21E8.3 437 GTIKigdshlhdinlkqlrnaigvvsqepvlfnttieenirfgnpnatsseiyEALRKANaYdFVCNIkdgL 508
                                            **************************************************9994444332121222330003 PP

  na-PD(narrow_abdomen)_FBpp0111727-aln 241 daelevegkaksvierkltylsrallrlakvlvldeaaaavdevgelavlrtlrveraletvsiiaglkkiv 312
                                            ++ +  +g ++s ++++ ++++r l ++  +l+ldea++a+d  +e av+ +l++     t  iia++++++
                                T21E8.3 509 KTIVGERGAQLSGGQKQRIAIARVLVKNPAILLLDEATSALDSASERAVQLALKKASEGRTTIIIAHRLSTI 580
                                            3444456888999*********************************************************** PP

  na-PD(narrow_abdomen)_FBpp0111727-aln 313 i..allivlkqg..leiatiifilmlgrkqslkg.epvladygpeeslnesadiewvn 365
                                               ++++v+ +g  +e+ +   ++ + r +s  +   +   +++ee +n ++  e + 
                                T21E8.3 581 RhcDKIMVMSNGkiAEVGSHEELISMDREYSNLVrAQFFDSQSVEEDINGQGAEEVIQ 638
                                            99999**999873357777777888888888666466677778888888777666665 PP

  == domain 2    score: 24.2 bits;  conditional E-value: 3.8e-08
  na-PD(narrow_abdomen)_FBpp0111727-aln  163 edfelefkkvekkyrkrls.aalsnisfsiksgerigivlrsgaqksslivlatrlleisagkik..... 226 
                                             +++e++  +v+ +y +r   + l+ +  ++++g+  +iv+ sg++ks++i l+ +  +   g ik     
                                T21E8.3  998 TKGEVNGENVKFHYHQRPDyTVLDSVNLKVEAGKTLAIVGPSGSGKSTIISLLEMFYRADQGFIKidndn 1067
                                             5567777788888887765145899*************************99999999999999999*** PP

  na-PD(narrow_abdomen)_FBpp0111727-aln  227 ..................................................eqlkekvqvllaqldaelev 246 
                                                                                                +  + v+ l++ ld+ +  
                                T21E8.3 1068 veninldhlrsnlglvsqgpvlfncsirdnilygltrnisqteienalqiANAFNFVFQLPQGLDTIVGD 1137
                                             *****************************************87777743322222344456777888888 PP

  na-PD(narrow_abdomen)_FBpp0111727-aln  247 egkaksvierkltylsrallrlakvlvldeaaaavdevgelavlrtlrveraletvsiiaglkkivi..a 314 
                                             +g ++s ++++ ++++ra+lr+ k+l+ldea++a+d+++e  v+++l +     +  ++a++++++i  +
                                T21E8.3 1138 RGAQLSGGQKQRIAITRAILRNPKLLLLDEATSALDTESEKIVQNALDTASERLSTIVVAHRLSTIInaD 1207
                                             9999*******************************************99888777777888877776699 PP

  na-PD(narrow_abdomen)_FBpp0111727-aln  315 llivlkqgleiat 327 
                                              + vl++g  + +
                                T21E8.3 1208 SIAVLRNGKVVEQ 1220
                                             9*****9988866 PP

>> C05A9.1a  CE43003	WBGene00003999	locus:pgp-5	p-glycoprotein	status:Partially_confirmed	UniProt:Q17645	protein_id:CAA9
   #    score  bias  c-Evalue  i-Evalue hmmfrom  hmm to    alifrom  ali to    envfrom  env to     acc
 ---   ------ ----- --------- --------- ------- -------    ------- -------    ------- -------    ----
   1 !   31.9   0.1   1.8e-10   2.7e-08     181     325 ..     389     589 ..     358     626 .. 0.85
   2 !   24.1   0.0   4.1e-08   6.2e-06     163     330 ..    1001    1225 ..     947    1250 .. 0.85

  Alignments for each domain:
  == domain 1    score: 31.9 bits;  conditional E-value: 1.8e-10
  na-PD(narrow_abdomen)_FBpp0111727-aln 181 saalsnisfsiksgerigivlrsgaqksslivlatrlleisagkik.......................... 226
                                             + l++isf+++ ge i+ v+ sg++ks++i l+ +  +i +g+i+                          
                               C05A9.1a 389 VPVLKEISFNVQGGECIALVGASGSGKSTVIQLLLHYYNIDSGRISidgndiyninikqlrqamgvvfqepv 460
                                            578899****************************************************************** PP

  na-PD(narrow_abdomen)_FBpp0111727-aln 227 ............................eqlkekvqvllaqldaelevegkaksvierkltylsrallrlak 270
                                                                         +  + v  +++ +++ +  +g ++s ++++ ++++r+l r+  
                               C05A9.1a 461 lfntsieenirfgkpdateqeiidalknANAFDFVCNFPDGIKTIVGERGAQLSGGQKQRIAIARTLVRNPR 532
                                            ***********************65544233334455777788888889999******************** PP

  na-PD(narrow_abdomen)_FBpp0111727-aln 271 vlvldeaaaavdevgelavlrtlrveraletvsiiaglkkivi..allivlkqglei 325
                                            +l+ldea++a+d+++e+ v+++l++     t  ++a++++++   +++iv+++g  +
                               C05A9.1a 533 ILLLDEATSALDNESEFIVQEALQKASIGRTTIVVAHRLSTIRnaNKIIVMEKGEIV 589
                                            **************************9999999********9877889999887433 PP

  == domain 2    score: 24.1 bits;  conditional E-value: 4.1e-08
  na-PD(narrow_abdomen)_FBpp0111727-aln  163 edfelefkkvekkyrkrls.aalsnisfsiksgerigivlrsgaqksslivlatrlleisagkik..... 226 
                                             +++e+e k+v  +y +r     l+ +s +  +g   + v+ sg++ks++i l+ r  + + g++k     
                               C05A9.1a 1001 KNGEIELKNVSFEYAQRSDkMILDGVSLKLPAGRTLALVGPSGSGKSTIISLLERFYHAVDGEVKideen 1070
                                             5678888999999987765156899***************************************9***** PP

  na-PD(narrow_abdomen)_FBpp0111727-aln  227 ..................................................eqlkekvqvllaqldaelev 246 
                                                                                                +    v  +++ ld+ +  
                               C05A9.1a 1071 vvdvnlhhlresvslvsqepvlfncsikenflfgishnasqleidqalkvANAFSFVSQFPQGLDTLVGE 1140
                                             *****************************************99997755433333455688889999999 PP

  na-PD(narrow_abdomen)_FBpp0111727-aln  247 egkaksvierkltylsrallrlakvlvldeaaaavdevgelavlrtlrveraletvsiiaglkkivi..a 314 
                                             +g ++s ++++ ++++ra+lr+ kvl+ldea++a+d  +e  v+++l +     +  ++a+++++v   +
                               C05A9.1a 1141 RGAQLSGGQKQRIAIARAILRNPKVLLLDEATSALDSDSEKVVQNALDTASERLSTVVVAHRLSTVVnaD 1210
                                             9**********************************************99988877778888877766589 PP

  na-PD(narrow_abdomen)_FBpp0111727-aln  315 llivlkqgleiatiif 330 
                                              + vlk+g  +a+  +
                               C05A9.1a 1211 SIAVLKNGK-VAEQGT 1225
                                             999999985.454444 PP

>> T21E8.2  CE36668	WBGene00004001	locus:pgp-7	p-glycoprotein	status:Partially_confirmed	UniProt:Q22655	protein_id:CAA94
   #    score  bias  c-Evalue  i-Evalue hmmfrom  hmm to    alifrom  ali to    envfrom  env to     acc
 ---   ------ ----- --------- --------- ------- -------    ------- -------    ------- -------    ----
   1 !   33.6   0.0   5.5e-11   8.4e-09     148     327 ..     362     597 ..     342     637 .. 0.87
   2 !   21.8   0.0   2.1e-07   3.2e-05     183     327 ..    1033    1233 ..     936    1253 .. 0.82

  Alignments for each domain:
  == domain 1    score: 33.6 bits;  conditional E-value: 5.5e-11
  na-PD(narrow_abdomen)_FBpp0111727-aln 148 eiseqleiddndqydedfelefkkvekkyrkrlsa.alsnisfsiksgerigivlrsgaqksslivlatrll 218
                                            ++ e+ e+d + + + +++++fk+v+  y  r  a  l+ isf +++ge i+ v+ sg++ks+++ l+ +  
                                T21E8.2 362 NVIEKDETDYDVEVEVNGNISFKNVKFSYPTRPDAqVLKGISFDVQNGECIALVGASGSGKSTVVQLLLHYY 433
                                            4445556666667777888899999999988876515789******************************** PP

  na-PD(narrow_abdomen)_FBpp0111727-aln 219 eisagkik......................................................eqlkekvqvl 236
                                            +i +g+i                                                        +  + v  +
                                T21E8.2 434 NIDSGNIFidgmdlndmnikrlrrvigvvsqepvlfnttieenirfgnpnvslpeiygalrkANAYDFVCSF 505
                                            ******9999***********************************************988765556667778 PP

  na-PD(narrow_abdomen)_FBpp0111727-aln 237 laqldaelevegkaksvierkltylsrallrlakvlvldeaaaavdevgelavlrtlrveraletvsiiagl 308
                                            ++ +++ +  +g+++s ++++ ++++r+l r+ k+l+ldea++a+d+++e  v+++l++     t  ++a++
                                T21E8.2 506 PKGIKTIVGERGTQLSGGQKQRIAIARTLVRNPKILLLDEATSALDNESEQVVQKALENASQGRTTIVVAHR 577
                                            88888888999************************************************************* PP

  na-PD(narrow_abdomen)_FBpp0111727-aln 309 kkivi..allivlkqgleiat 327
                                            ++++   +++iv+++g  i++
                                T21E8.2 578 LSTIRnaSKIIVMQKGE-IVE 597
                                            ***99767788887763.443 PP

  == domain 2    score: 21.8 bits;  conditional E-value: 2.1e-07
  na-PD(narrow_abdomen)_FBpp0111727-aln  183 alsnisfsiksgerigivlrsgaqksslivlatrlleisagkik.......................... 226 
                                              l+ +  ++ +g+  + v+ sg +ks++i l+ r  + + g++k                          
                                T21E8.2 1033 ILNGVNLKVDPGKTLALVGPSGCGKSTIISLLERFYHAVDGEVKidsenvedinlnhlrsnlalvsqept 1102
                                             45667788999999999********9999999999999999999999*********************** PP

  na-PD(narrow_abdomen)_FBpp0111727-aln  227 .............................eqlkekvqvllaqldaelevegkaksvierkltylsrallr 267 
                                                                           +  + v+ +++ ld+ +  +g ++s ++++ ++++ra+lr
                                T21E8.2 1103 lfncsirenllygltrsvpqlelekalqtANAFNFVFQFPQGLDTIVGERGAQLSGGQKQRIAIARAILR 1172
                                             ********************999988754333445666789999999999******************** PP

  na-PD(narrow_abdomen)_FBpp0111727-aln  268 lakvlvldeaaaavdevgelavlrtlrveraletvsiiagl.kkivi.allivlkqgleiat 327 
                                             + kvl+ldea++a+d  +e  v+++l +     +  ++a++ +++v+ + + vlk+g  +a+
                                T21E8.2 1173 NPKVLLLDEATSALDSDSEKVVQNALDTASERLSTVVVAHRlLTVVNaDSIAVLKNGK-VAE 1233
                                             **************************99877666666666615666689999999985.444 PP

>> F22E10.1  CE03260	WBGene00004006	locus:pgp-12	p-glycoprotein (MDR)	status:Partially_confirmed	UniProt:Q19733	protein_
   #    score  bias  c-Evalue  i-Evalue hmmfrom  hmm to    alifrom  ali to    envfrom  env to     acc
 ---   ------ ----- --------- --------- ------- -------    ------- -------    ------- -------    ----
   1 !   25.8   0.0   1.3e-08   1.9e-06     164     326 ..     414     633 ..     393     663 .. 0.90
   2 ?   -3.0   1.2       6.3   9.4e+02    1454    1492 ..     783     823 ..     756     832 .. 0.72
   3 !   33.0   0.0   8.8e-11   1.3e-08     160     322 ..    1070    1289 ..    1023    1307 .. 0.87

  Alignments for each domain:
  == domain 1    score: 25.8 bits;  conditional E-value: 1.3e-08
  na-PD(narrow_abdomen)_FBpp0111727-aln 164 dfelefkkvekkyrkrl.saalsnisfsiksgerigivlrsgaqksslivlatrlleisagkik........ 226
                                             ++++f +v+ +y  r     l+ +  ++k+g++ + v++sg +ks+ + l+trl e   gk+         
                               F22E10.1 414 VGKVVFEEVHFRYPTRKkVKVLNGLNLTVKPGTSVALVGHSGCGKSTSVGLLTRLYEPEGGKVMidgqdvrs 485
                                            55677777777775544145678899************************************999******* PP

  na-PD(narrow_abdomen)_FBpp0111727-aln 227 ..............................................eqlkekvqvllaqldaelevegkaks 252
                                                                                           + ++ +q +++ +++ +   + ++s
                               F22E10.1 486 lnidwlrktvgivqqepilfndtihnnllignpsatredmirvckmANAHDFIQKMPNGYETMIGDGSVQLS 557
                                            *******************************************9887778889999*****99999999*** PP

  na-PD(narrow_abdomen)_FBpp0111727-aln 253 vierkltylsrallrlakvlvldeaaaavdevgelavlrtlrveraletvsiiaglkkivi..allivlkqg 322
                                             ++++ ++++r+l r  kvl+ldea++a+d ++e  v+ +l++ +   t  +ia++++++   +++  +++g
                               F22E10.1 558 GGQKQRVAIARTLIRDPKVLLLDEATSALDAQSESVVQSALNNAAKGRTTIMIAHRLSTIReaDKIVFFENG 629
                                            **********************************************99999*********988899999999 PP

  na-PD(narrow_abdomen)_FBpp0111727-aln 323 leia 326
                                            + + 
                               F22E10.1 630 VIVE 633
                                            8775 PP

  == domain 2    score: -3.0 bits;  conditional E-value: 6.3
  na-PD(narrow_abdomen)_FBpp0111727-aln 1454 fkGWldvrdvlikAlGpvhaiYih..iyiflGcmigLtLFv 1492
                                             f  + +  d ++kAlG +  +Y+   +++f+  +i+ tLF 
                               F22E10.1  783 FAAFKEPEDEMVKALGLIFILYVAlgLFVFITQVISGTLFT 823 
                                             44445667888999999887776522688888899888885 PP

  == domain 3    score: 33.0 bits;  conditional E-value: 8.8e-11
  na-PD(narrow_abdomen)_FBpp0111727-aln  160 qydedfelefkkvekkyrkr.lsaalsnisfsiksgerigivlrsgaqksslivlatrlleisagkik.. 226 
                                             + ++ +++ f  v+  y +r +++ +  + fs +sg+  + v+ sg +ks+ i+++ r  ++s g+++  
                               F22E10.1 1070 NTEIRGNVLFESVKFSYPQRpMQPVMTDLHFSAHSGQTVALVGPSGTGKSTCIAMLERFYDVSGGALRid 1139
                                             55667778888888888655389999****************************************9999 PP

  na-PD(narrow_abdomen)_FBpp0111727-aln  227 ....................................................eqlkekvqvllaqldael 244 
                                                                                                  +       l+a +d+e+
                               F22E10.1 1140 gqnikslslhhlrtqmalvgqeprlfagtikenvcfglkdvsvekvhqalelANASRFLANLPAGIDTEV 1209
                                             ********************************************99988544333333345688899999 PP

  na-PD(narrow_abdomen)_FBpp0111727-aln  245 evegkaksvierkltylsrallrlakvlvldeaaaavdevgelavlrtlrveraletvsiiaglkkivi. 313 
                                               +g ++s ++++ ++++ral r  k+l+ldea++a+d ++e av+++l   r   t  +ia++++ ++ 
                               F22E10.1 1210 GEKGGQLSGGQKQRIAIARALVRDPKILLLDEATSALDSESERAVQEALDRAREGRTCITIAHRLSSIQn 1279
                                             99***************************************************************99987 PP

  na-PD(narrow_abdomen)_FBpp0111727-aln  314 .allivlkqg 322 
                                              +l+  + +g
                               F22E10.1 1280 sDLIVYIDHG 1289
                                             6666655554 PP

>> K08E7.9  CE11932	WBGene00003995	locus:pgp-1	multidrug resistance protein	status:Partially_confirmed	UniProt:P34712	pr
   #    score  bias  c-Evalue  i-Evalue hmmfrom  hmm to    alifrom  ali to    envfrom  env to     acc
 ---   ------ ----- --------- --------- ------- -------    ------- -------    ------- -------    ----
   1 !   27.6   0.1   3.7e-09   5.6e-07     185     335 ..     435     640 ..     387     664 .. 0.87
   2 !   26.8   0.0   6.3e-09   9.6e-07     167     333 ..    1077    1303 ..    1054    1316 .. 0.90

  Alignments for each domain:
  == domain 1    score: 27.6 bits;  conditional E-value: 3.7e-09
  na-PD(narrow_abdomen)_FBpp0111727-aln 185 snisfsiksgerigivlrsgaqksslivlatrlleisagkik.............................. 226
                                              +   +++g+  + v+ sg +ks++i l+ r  ++  gki                               
                                K08E7.9 435 RGMNLRVNAGQTVALVGSSGCGKSTIISLLLRYYDVLKGKITidgvdvrdinleflrknvavvsqepalfnc 506
                                            556677889999****************************999***************************** PP

  na-PD(narrow_abdomen)_FBpp0111727-aln 227 ........................eqlkekvqvllaqldaelevegkaksvierkltylsrallrlakvlvl 274
                                                                     + ++ ++ l++ +++ +  +g+++s ++++ ++++ral r+ k+l+l
                                K08E7.9 507 tieenislgkegitreemvaackmANAEKFIKTLPNGYNTLVGDRGTQLSGGQKQRIAIARALVRNPKILLL 578
                                            ********************98876666777889999*********************************** PP

  na-PD(narrow_abdomen)_FBpp0111727-aln 275 deaaaavdevgelavlrtlrveraletvsiiaglkkivi..allivlkqgleiatiifilmlg 335
                                            dea++a+d ++e  v+++l + +   t  iia++++++   +l+i+ k+g  + ++     l 
                                K08E7.9 579 DEATSALDAESEGIVQQALDKAAKGRTTIIIAHRLSTIRnaDLIISCKNGQVV-EVGDHRALM 640
                                            ************************9*************988999***999655.444444444 PP

  == domain 2    score: 26.8 bits;  conditional E-value: 6.3e-09
  na-PD(narrow_abdomen)_FBpp0111727-aln  167 lefkkvekkyrkrls.aalsnisfsiksgerigivlrsgaqksslivlatrlleisagkik......... 226 
                                             + fk+v+  y +r     l+ +sfs+++g+  + v+ sg +ks++++l+ r  +   g+i          
                                K08E7.9 1077 VIFKNVRFAYPERPEiEILKGLSFSVEPGQTLALVGPSGCGKSTVVALLERFYDTLGGEIFidgseiktl 1146
                                             5566666666655431456789*******************************999999989999***** PP

  na-PD(narrow_abdomen)_FBpp0111727-aln  227 ...............................................eqlkekvqvllaqldaelevegk 249 
                                                                                             ++++ +  l++ +++ +  +g+
                                K08E7.9 1147 npehtrsqiaivsqeptlfdcsiaeniiygldpssvtmaqveeaarlANIHNFIAELPEGFETRVGDRGT 1216
                                             **************************************99999988877888888899999999999*** PP

  na-PD(narrow_abdomen)_FBpp0111727-aln  250 aksvierkltylsrallrlakvlvldeaaaavdevgelavlrtlrveraletvsiiaglkkivi..alli 317 
                                             ++s ++++ ++++ral r+ k+l+ldea++a+d+++e  v+++l   r   t  +ia+++++v+  + + 
                                K08E7.9 1217 QLSGGQKQRIAIARALVRNPKILLLDEATSALDTESEKVVQEALDRAREGRTCIVIAHRLNTVMnaDCIA 1286
                                             ************************************************************9998889999 PP

  na-PD(narrow_abdomen)_FBpp0111727-aln  318 vlkqgleiat.iifilm 333 
                                             v+ +g  i + + + lm
                                K08E7.9 1287 VVSNGTIIEKgTHTQLM 1303
                                             99999998876776666 PP

>> C47A10.1  CE15714	WBGene00004003	locus:pgp-9	multidrug resistance protein (p-glycoprotein) (2 domains)	status:Partial
   #    score  bias  c-Evalue  i-Evalue hmmfrom  hmm to    alifrom  ali to    envfrom  env to     acc
 ---   ------ ----- --------- --------- ------- -------    ------- -------    ------- -------    ----
   1 !   27.5   0.1   3.9e-09   5.9e-07     167     327 ..     383     599 ..     366     621 .. 0.87
   2 !   26.2   0.0   9.7e-09   1.5e-06     165     329 ..    1028    1252 ..    1012    1273 .. 0.88

  Alignments for each domain:
  == domain 1    score: 27.5 bits;  conditional E-value: 3.9e-09
  na-PD(narrow_abdomen)_FBpp0111727-aln 167 lefkkvekkyrkrls.aalsnisfsiksgerigivlrsgaqksslivlatrlleisagkik........... 226
                                            ++ +kve  y  r     l+ +s   ++g+  + v+ sg +ks++i l+ r  +  ag+i            
                               C47A10.1 383 ISVNKVEFTYPTRADvKILKGVSLDAQPGQTVALVGSSGCGKSTIIQLLQRFYNPDAGQILiddipiedfni 454
                                            55666666666555414567789999*********************************9999********* PP

  na-PD(narrow_abdomen)_FBpp0111727-aln 227 ...........................................eqlkekvqvllaqldaelevegkaksvie 255
                                                                                        +  + ++ +++ l++ +  +g + s ++
                               C47A10.1 455 kylrqlvgvvsqepnlfntsieqnirygrsdvsdediaralkeANAADFIKTFPEGLNTLVGDRGVQMSGGQ 526
                                            **************************************6665444445567899999999999********* PP

  na-PD(narrow_abdomen)_FBpp0111727-aln 256 rkltylsrallrlakvlvldeaaaavdevgelavlrtlrveraletvsiiaglkkivi..allivlkqglei 325
                                            ++ ++++ral r+ k+l+ldea++a+d ++e  v+ +l++     t  +ia+++++v   +++iv+k g  +
                               C47A10.1 527 KQRIAIARALVRNPKILLLDEATSALDAESESIVQSALENASRGRTTIVIAHRLSTVRnaDKIIVMKAGQ-V 597
                                            *****************************************9999999*********9899*****9874.4 PP

  na-PD(narrow_abdomen)_FBpp0111727-aln 326 at 327
                                            ++
                               C47A10.1 598 ME 599
                                            44 PP

  == domain 2    score: 26.2 bits;  conditional E-value: 9.7e-09
  na-PD(narrow_abdomen)_FBpp0111727-aln  165 felefkkvekkyrkr.lsaalsnisfsiksgerigivlrsgaqksslivlatrlleisagkik....... 226 
                                             +e++ +kv  +y +r   + l+ +   +k+g+  + v+ sg +ks++i l+ rl +   g++        
                               C47A10.1 1028 GEVKLNKVFFRYPERpAVPILQGLNVHVKPGQTLALVGPSGCGKSTVISLLERLYDPLEGAVTvdnndlr 1097
                                             55666666666655524567788899999*************************9999999999999*** PP

  na-PD(narrow_abdomen)_FBpp0111727-aln  227 .................................................eqlkekvqvllaqldaeleve 247 
                                                                                               ++++ +  l++ +++ +  +
                               C47A10.1 1098 qmnpkhlrkhialvsqepilfdtsirenivyglqpgeytheqietacskANIHKFIDELPDGYETRVGEK 1167
                                             ****************************************9999999887888888899*********** PP

  na-PD(narrow_abdomen)_FBpp0111727-aln  248 gkaksvierkltylsrallrlakvlvldeaaaavdevgelavlrtlrveraletvsiiaglkkivi..al 315 
                                             g+++s ++++ ++++ral r+ k+l+ldea++a+d+++e  v+ +l + +   t  ++a++++++     
                               C47A10.1 1168 GTQLSGGQKQRIAIARALIRNPKILLLDEATSALDTESEKQVQVALDAAAKDRTCIVVAHRLSTIVnaGC 1237
                                             ************************************************************9988765778 PP

  na-PD(narrow_abdomen)_FBpp0111727-aln  316 livlkqgleiat.ii 329 
                                             ++v+k+g  + + + 
                               C47A10.1 1238 IMVVKNGQVVEQgTH 1252
                                             9999*9988876454 PP

>> F42E11.1b  CE03308	WBGene00003998	locus:pgp-4	status:Partially_confirmed	UniProt:D3KFS6	protein_id:CBJ25073.1
   #    score  bias  c-Evalue  i-Evalue hmmfrom  hmm to    alifrom  ali to    envfrom  env to     acc
 ---   ------ ----- --------- --------- ------- -------    ------- -------    ------- -------    ----
   1 !   23.2   0.0   7.6e-08   1.2e-05     183     323 ..     391     587 ..     349     615 .. 0.88
   2 !   29.8   0.1   7.8e-10   1.2e-07     163     334 ..    1023    1251 ..     872    1256 .. 0.83

  Alignments for each domain:
  == domain 1    score: 23.2 bits;  conditional E-value: 7.6e-08
  na-PD(narrow_abdomen)_FBpp0111727-aln 183 alsnisfsiksgerigivlrsgaqksslivlatrlleisagkik............................ 226
                                             l+ +sf +++ge i+ v++sg +ks+ i l++r  +  ag+ik                            
                              F42E11.1b 391 ILKGVSFEVNPGETIALVGHSGCGKSTSIGLLMRFYNQCAGSIKldgipiedyniqwlrstigivqqepiif 462
                                            46779******************************************************************* PP

  na-PD(narrow_abdomen)_FBpp0111727-aln 227 ........................eqlkekvqv..llaqldaelevegkaksvierkltylsrallrlakvl 272
                                                                     q + + ++  l + +++ +   + ++s ++++ ++++ra+ r+ ++l
                              F42E11.1b 463 latvaenvrmgddsitdkdienacRQANAHDFIgkLSEGYNTVIGAGAVQLSGGQKQRVAIARAIVRKPQIL 534
                                            *******************99998444444444225667888888899999********************* PP

  na-PD(narrow_abdomen)_FBpp0111727-aln 273 vldeaaaavdevgelavlrtlrveraletvsiiaglkkivi..allivlkqgl 323
                                            +ldea++a+d+++e  v+ +l +     t + ia++++++   +++ v+ qgl
                              F42E11.1b 535 LLDEATSALDTESERMVQTALDKASEGRTTLCIAHRLSTIRnaSKILVFDQGL 587
                                            ****************************************9777899999886 PP

  == domain 2    score: 29.8 bits;  conditional E-value: 7.8e-10
  na-PD(narrow_abdomen)_FBpp0111727-aln  163 edfelefkkvekkyrkrl.saalsnisfsiksgerigivlrsgaqksslivlatrlleisagkik..... 226 
                                             + + +++k v+  y +r  +  l+n+ +s + ge  + v+ sg +ks+ i l  r  +   g++k     
                              F42E11.1b 1023 IRGDISMKGVYFAYPNRNrQLILNNFNMSAQFGETVALVGPSGCGKSTSIQLIERYYDAICGAVKiddhd 1092
                                             4555555666666654431456899999********************9999999999999999999*** PP

  na-PD(narrow_abdomen)_FBpp0111727-aln  227 .................................................eqlkekvqvllaqldaeleve 247 
                                                                                               +++  v+ l++ +d+++   
                              F42E11.1b 1093 irdisvkhlrhnialvgqeptlfnltirenityglenvsqeqvekaatlANIHSFVENLPEGYDTSVGAS 1162
                                             **********************************************999889999999************ PP

  na-PD(narrow_abdomen)_FBpp0111727-aln  248 gkaksvierkltylsrallrlakvlvldeaaaavdevgelavlrtlrveraletvsiiaglkkivi..al 315 
                                             g  +s ++++ ++++ra+ r+ k+l+ldea++a+d+++e  v+++l + r   t  +ia+++++++  ++
                              F42E11.1b 1163 GGRLSGGQKQRIAIARAIVRNPKILLLDEATSALDTESEKIVQEALDKARLGRTCVVIAHRLSTIQnaDK 1232
                                             *****************************************************************9999* PP

  na-PD(narrow_abdomen)_FBpp0111727-aln  316 livlkqgleiatiifilml 334 
                                             +iv ++g  i +  +  +l
                              F42E11.1b 1233 IIVCRNGKAIEEGTHQTLL 1251
                                             *******999884444444 PP

>> F42E11.1a  CE44238	WBGene00003998	locus:pgp-4	p-glycoprotein	status:Partially_confirmed	UniProt:Q20331	protein_id:CAA
   #    score  bias  c-Evalue  i-Evalue hmmfrom  hmm to    alifrom  ali to    envfrom  env to     acc
 ---   ------ ----- --------- --------- ------- -------    ------- -------    ------- -------    ----
   1 !   23.2   0.0   7.9e-08   1.2e-05     183     323 ..     405     601 ..     364     629 .. 0.88
   2 !   29.8   0.1     8e-10   1.2e-07     163     334 ..    1037    1265 ..     886    1270 .. 0.83

  Alignments for each domain:
  == domain 1    score: 23.2 bits;  conditional E-value: 7.9e-08
  na-PD(narrow_abdomen)_FBpp0111727-aln 183 alsnisfsiksgerigivlrsgaqksslivlatrlleisagkik............................ 226
                                             l+ +sf +++ge i+ v++sg +ks+ i l++r  +  ag+ik                            
                              F42E11.1a 405 ILKGVSFEVNPGETIALVGHSGCGKSTSIGLLMRFYNQCAGSIKldgipiedyniqwlrstigivqqepiif 476
                                            46779******************************************************************* PP

  na-PD(narrow_abdomen)_FBpp0111727-aln 227 ........................eqlkekvqv..llaqldaelevegkaksvierkltylsrallrlakvl 272
                                                                     q + + ++  l + +++ +   + ++s ++++ ++++ra+ r+ ++l
                              F42E11.1a 477 latvaenvrmgddsitdkdienacRQANAHDFIgkLSEGYNTVIGAGAVQLSGGQKQRVAIARAIVRKPQIL 548
                                            *******************99998444444444225667888888899999********************* PP

  na-PD(narrow_abdomen)_FBpp0111727-aln 273 vldeaaaavdevgelavlrtlrveraletvsiiaglkkivi..allivlkqgl 323
                                            +ldea++a+d+++e  v+ +l +     t + ia++++++   +++ v+ qgl
                              F42E11.1a 549 LLDEATSALDTESERMVQTALDKASEGRTTLCIAHRLSTIRnaSKILVFDQGL 601
                                            ****************************************9777899999886 PP

  == domain 2    score: 29.8 bits;  conditional E-value: 8e-10
  na-PD(narrow_abdomen)_FBpp0111727-aln  163 edfelefkkvekkyrkrl.saalsnisfsiksgerigivlrsgaqksslivlatrlleisagkik..... 226 
                                             + + +++k v+  y +r  +  l+n+ +s + ge  + v+ sg +ks+ i l  r  +   g++k     
                              F42E11.1a 1037 IRGDISMKGVYFAYPNRNrQLILNNFNMSAQFGETVALVGPSGCGKSTSIQLIERYYDAICGAVKiddhd 1106
                                             4555555666666654431446899999********************9999999999999999999*** PP

  na-PD(narrow_abdomen)_FBpp0111727-aln  227 .................................................eqlkekvqvllaqldaeleve 247 
                                                                                               +++  v+ l++ +d+++   
                              F42E11.1a 1107 irdisvkhlrhnialvgqeptlfnltirenityglenvsqeqvekaatlANIHSFVENLPEGYDTSVGAS 1176
                                             **********************************************999889999999************ PP

  na-PD(narrow_abdomen)_FBpp0111727-aln  248 gkaksvierkltylsrallrlakvlvldeaaaavdevgelavlrtlrveraletvsiiaglkkivi..al 315 
                                             g  +s ++++ ++++ra+ r+ k+l+ldea++a+d+++e  v+++l + r   t  +ia+++++++  ++
                              F42E11.1a 1177 GGRLSGGQKQRIAIARAIVRNPKILLLDEATSALDTESEKIVQEALDKARLGRTCVVIAHRLSTIQnaDK 1246
                                             *****************************************************************9999* PP

  na-PD(narrow_abdomen)_FBpp0111727-aln  316 livlkqgleiatiifilml 334 
                                             +iv ++g  i +  +  +l
                              F42E11.1a 1247 IIVCRNGKAIEEGTHQTLL 1265
                                             *******999884444444 PP

>> F22E10.2  CE40253	WBGene00004007	locus:pgp-13	p-glycoprotein (MDR)	status:Partially_confirmed	UniProt:Q19734	protein_
   #    score  bias  c-Evalue  i-Evalue hmmfrom  hmm to    alifrom  ali to    envfrom  env to     acc
 ---   ------ ----- --------- --------- ------- -------    ------- -------    ------- -------    ----
   1 !   27.4   0.0   4.3e-09   6.5e-07     161     325 ..     411     632 ..     380     664 .. 0.88
   2 !   24.0   0.0   4.5e-08   6.7e-06     165     319 ..    1081    1292 ..    1061    1312 .. 0.87

  Alignments for each domain:
  == domain 1    score: 27.4 bits;  conditional E-value: 4.3e-09
  na-PD(narrow_abdomen)_FBpp0111727-aln 161 ydedfelefkkvekkyrkrlsa.alsnisfsiksgerigivlrsgaqksslivlatrlleisagkik..... 226
                                             +  ++++f +v+ +y  r  a  l+ +  ++++g++ + v++sg +ks+ + l+trl e   g+++     
                               F22E10.2 411 EKVVGKVTFENVHFRYPTRKEAkVLNGLNLTVEPGTSVALVGHSGCGKSTSVGLLTRLYEPEQGSVQidgvd 482
                                            44556677777777786665541578899*************************************9***** PP

  na-PD(narrow_abdomen)_FBpp0111727-aln 227 .................................................eqlkekvqvllaqldaelevegk 249
                                                                                              + ++ ++ +++ +d+++   g 
                               F22E10.2 483 vrdlnlewlrnvvgivqqepilfndtihnnllfgnpdatretmirvckmANAHDFIKKMPKGYDTQIGDGGV 554
                                            **********************************************9886677788889************* PP

  na-PD(narrow_abdomen)_FBpp0111727-aln 250 aksvierkltylsrallrlakvlvldeaaaavdevgelavlrtlrveraletvsiiaglkkivi..allivl 319
                                            ++s ++++ ++++r+l r  kvl+ldea++a+d ++e  v+ +l++     t  +ia++++++   +++  +
                               F22E10.2 555 QLSGGQKQRVAIARTLIRDPKVLLLDEATSALDAQSESVVQSALNNASKGRTTIMIAHRLSTIReaDKIVFF 626
                                            ************************************************999999*********987888888 PP

  na-PD(narrow_abdomen)_FBpp0111727-aln 320 kqglei 325
                                            ++g+ +
                               F22E10.2 627 EKGVIV 632
                                            888765 PP

  == domain 2    score: 24.0 bits;  conditional E-value: 4.5e-08
  na-PD(narrow_abdomen)_FBpp0111727-aln  165 felefkkvekkyrkr.lsaalsnisfsiksgerigivlrsgaqksslivlatrlleisagkik....... 226 
                                             +++ f +v+  y +r  ++ ++++ ++   g+  + v+ sg++ks+ i ++ r  +++ g+++       
                               F22E10.2 1081 GNILFENVKFSYPQRpHQPVMKQLQWTALRGQTVALVGPSGSGKSTCIGMLERFYDVTGGALRmdgqdik 1150
                                             5566677777776552678999************************************9999999***** PP

  na-PD(narrow_abdomen)_FBpp0111727-aln  227 ...............................................eqlkekvqvllaqldaelevegk 249 
                                                                                             + +     l++ +d+e+  +g 
                               F22E10.2 1151 nislyhlrtqmalvgqeprlfvgtirenvclglkdvplekinqalelANANRFLGNLPDGIDTEVGERGG 1220
                                             **************************************999877533222223334677889999999** PP

  na-PD(narrow_abdomen)_FBpp0111727-aln  250 aksvierkltylsrallrlakvlvldeaaaavdevgelavlrtlrveraletvsiiaglkkivi..alli 317 
                                             ++s ++++ ++++ral r  k+l+ldea++a+d ++e av+++l   r   t  +ia++++ ++  +l+ 
                               F22E10.2 1221 QLSGGQKQRIAIARALVRDPKILLLDEATSALDSESERAVQEALDRAREGRTCITIAHRLSSIQnsDLIV 1290
                                             ***********************************************************99998655555 PP

  na-PD(narrow_abdomen)_FBpp0111727-aln  318 vl 319 
                                              +
                               F22E10.2 1291 YI 1292
                                             44 PP

>> C34G6.4  CE41207	WBGene00003996	locus:pgp-2	abc transporter	status:Confirmed	UniProt:O01495	protein_id:CCD66689.1
   #    score  bias  c-Evalue  i-Evalue hmmfrom  hmm to    alifrom  ali to    envfrom  env to     acc
 ---   ------ ----- --------- --------- ------- -------    ------- -------    ------- -------    ----
   1 !   27.0   0.0   5.7e-09   8.6e-07     168     327 ..     400     616 ..     383     669 .. 0.85
   2 !   23.2   0.0   7.8e-08   1.2e-05     162     323 ..    1023    1242 ..    1003    1257 .. 0.89

  Alignments for each domain:
  == domain 1    score: 27.0 bits;  conditional E-value: 5.7e-09
  na-PD(narrow_abdomen)_FBpp0111727-aln 168 efkkvekkyrkrl.saalsnisfsiksgerigivlrsgaqksslivlatrlleisagkik............ 226
                                            +fk v+ +y  r     l+ is   k+g++i+ v+ sg +ks+++ l+ r  + + g++             
                                C34G6.4 400 SFKDVHFRYPSRKdIHVLKGISLELKAGDKIALVGSSGCGKSTIVNLLQRFYDPTKGRVLidgvdlrevnvh 471
                                            455555555433303456789999999*************999999999999999999889999999***** PP

  na-PD(narrow_abdomen)_FBpp0111727-aln 227 ..........................................eqlkekvqvllaqldaelevegkaksvier 256
                                                                                       + ++ ++ l++ + + +  +g ++s +++
                                C34G6.4 472 slreqigivsqepvlfdgtiyenikmgnehathdqvveackmANANDFIKRLPDGYGTRVGEKGVQLSGGQK 543
                                            *********************************999999776556666777899999*************** PP

  na-PD(narrow_abdomen)_FBpp0111727-aln 257 kltylsrallrlakvlvldeaaaavdevgelavlrtlrveraletvsiiaglkkivi..allivlkqgleia 326
                                            + ++++ral ++ k+l+ldea++a+d+++e  v+ +l + +a  t  i+a++++++   +++ v+k g  + 
                                C34G6.4 544 QRIAIARALVKNPKILLLDEATSALDTEAEREVQGALDQAQAGRTTIIVAHRLSTIRnvDRIFVFKAGNIVE 615
                                            ********************************************************989*******997766 PP

  na-PD(narrow_abdomen)_FBpp0111727-aln 327 t 327
                                            +
                                C34G6.4 616 S 616
                                            5 PP

  == domain 2    score: 23.2 bits;  conditional E-value: 7.8e-08
  na-PD(narrow_abdomen)_FBpp0111727-aln  162 dedfelefkkvekkyrkr.lsaalsnisfsiksgerigivlrsgaqksslivlatrlleisagkik.... 226 
                                             +++++++ ++v  +y  r  +  l+ ++  ik+g+  + v++sg +ks+++ l+ r  +   g i     
                                C34G6.4 1023 PITGNISIRNVFFNYPTRkDTKVLQGFTLDIKAGKTVALVGHSGCGKSTIMGLLERFYNQDKGMIMidgd 1092
                                             66667777777777754415677899999***************************999999999999** PP

  na-PD(narrow_abdomen)_FBpp0111727-aln  227 ...................................................eqlkekvqvllaqldaele 245 
                                                                                                 ++++ +  l++ +d+++ 
                                C34G6.4 1093 nirnlnisslreqvcivsqeptlfdctigenicygtnrnvtyqeiveaakmANIHNFILGLPDGYDTHVG 1162
                                             ******************************************999999888778888888999******* PP

  na-PD(narrow_abdomen)_FBpp0111727-aln  246 vegkaksvierkltylsrallrlakvlvldeaaaavdevgelavlrtlrveraletvsiiaglkkivi.. 313 
                                              +g+++s ++++ ++++ral r   vl+ldea++a+d+++e  v+++l + +   t ++ia+++++++  
                                C34G6.4 1163 EKGTQLSGGQKQRIAIARALVRSPSVLLLDEATSALDTESEKIVQEALDAAKQGRTCLVIAHRLSTIQns 1232
                                             *******************************************************************977 PP

  na-PD(narrow_abdomen)_FBpp0111727-aln  314 allivlkqgl 323 
                                             +++ ++ +g 
                                C34G6.4 1233 DVIAIVSEGK 1242
                                             7777666654 PP

>> ZK455.7  CE03818	WBGene00003997	locus:pgp-3	multidrug resistance protein 3 (p-glycoprotein C)	status:Partially_confir
   #    score  bias  c-Evalue  i-Evalue hmmfrom  hmm to    alifrom  ali to    envfrom  env to     acc
 ---   ------ ----- --------- --------- ------- -------    ------- -------    ------- -------    ----
   1 !   24.5   0.0   3.2e-08   4.8e-06     185     323 ..     395     589 ..     362     600 .. 0.91
   2 !   24.8   0.0   2.6e-08   3.9e-06     182     334 ..    1045    1253 ..     945    1258 .. 0.88

  Alignments for each domain:
  == domain 1    score: 24.5 bits;  conditional E-value: 3.2e-08
  na-PD(narrow_abdomen)_FBpp0111727-aln 185 snisfsiksgerigivlrsgaqksslivlatrlleisagkik.............................. 226
                                            + +sf +++ge  + v++sg +ks+ i l++r  +  ag ik                              
                                ZK455.7 395 KGVSFEVNPGETVALVGHSGCGKSTSIGLLMRFYNQCAGMIKldgipiqeynirwlrstigivqqepiifva 466
                                            5689******************************************************************** PP

  na-PD(narrow_abdomen)_FBpp0111727-aln 227 ........................eqlkekvqvllaqldaelevegkaksvierkltylsrallrlakvlvl 274
                                                                     + +e +  l + +d+ +   + ++s ++++ ++++ra+ r+ ++l+l
                                ZK455.7 467 tvaenirmgdvlitdqdieeackmANAHEFICKLSDRYDTVIGAGAVQLSGGQKQRVAIARAIVRKPQILLL 538
                                            ***************88888875544555555567889999999999************************* PP

  na-PD(narrow_abdomen)_FBpp0111727-aln 275 deaaaavdevgelavlrtlrveraletvsiiaglkkivi..allivlkqgl 323
                                            dea++a+d+++e  v+ +l +     t + ia++++++   +++ v+ qgl
                                ZK455.7 539 DEATSALDTESERMVQTALDKASEGRTTLCIAHRLSTIRnaSKILVFDQGL 589
                                            **************************************9777899999887 PP

  == domain 2    score: 24.8 bits;  conditional E-value: 2.6e-08
  na-PD(narrow_abdomen)_FBpp0111727-aln  182 aalsnisfsiksgerigivlrsgaqksslivlatrlleisagkik......................... 226 
                                               l+ + +s + g+  + v+ sg +ks+ i l  r  +   g++k                         
                                ZK455.7 1045 LVLDGFNMSANFGQTVALVGPSGCGKSTTIQLIERYYDALCGSVKiddsdirdlsvkhlrdnialvgqep 1114
                                             4577788888889999999999999999999999998888888888899999999999999999999999 PP

  na-PD(narrow_abdomen)_FBpp0111727-aln  227 .............................eqlkekvqvllaqldaelevegkaksvierkltylsrallr 267 
                                                                           +++  v  l++ +d+++   g  +s ++++ ++++ra+ r
                                ZK455.7 1115 tlfnltirenityglenitqdqvekaatlANIHTFVMGLPDGYDTSVGASGGRLSGGQKQRVAIARAIVR 1184
                                             99999999999999999999999999877778888888899***************************** PP

  na-PD(narrow_abdomen)_FBpp0111727-aln  268 lakvlvldeaaaavdevgelavlrtlrveraletvsiiaglkkivi..allivlkqgleiatiifilml 334 
                                               k+l+ldea++a+d+++e  v+++l + r   t  +ia+++++++  +++iv ++g  i +  +  +l
                                ZK455.7 1185 DPKILLLDEATSALDTESEKIVQEALDKARLGRTCVVIAHRLSTIQnaDKIIVCRNGKAIEEGTHQTLL 1253
                                             *********************************************9999********999884444444 PP

>> F22E10.3  CE03262	WBGene00004008	locus:pgp-14	p-glycoprotein (MDR)	status:Confirmed	UniProt:Q19735	protein_id:CAA9180
   #    score  bias  c-Evalue  i-Evalue hmmfrom  hmm to    alifrom  ali to    envfrom  env to     acc
 ---   ------ ----- --------- --------- ------- -------    ------- -------    ------- -------    ----
   1 !   24.5   0.0   3.2e-08   4.8e-06     165     327 ..     427     646 ..     395     691 .. 0.86
   2 !   24.4   0.0   3.2e-08   4.9e-06     165     321 ..    1084    1297 ..    1068    1315 .. 0.87

  Alignments for each domain:
  == domain 1    score: 24.5 bits;  conditional E-value: 3.2e-08
  na-PD(narrow_abdomen)_FBpp0111727-aln 165 felefkkvekkyrkrlsaa.lsnisfsiksgerigivlrsgaqksslivlatrlleisagkik......... 226
                                            + ++f +v+ +y  r  a  l+ +  ++++g++ + v++sg +ks+ + l+trl e  ag++          
                               F22E10.3 427 GRVKFENVHFRYPSRKDAKiLNGLNLVVEPGTSVALVGHSGCGKSTSVGLLTRLYEPEAGNVTidgtdvrel 498
                                            567777777788766655416779999***********************************99******** PP

  na-PD(narrow_abdomen)_FBpp0111727-aln 227 .............................................eqlkekvqvllaqldaelevegkaksv 253
                                                                                          + ++ ++ +++ +d+ +   g ++s 
                               F22E10.3 499 niewlrntvgivqqepilfndtihnnllignpgstretmievckmANAHDFIEKMPKGYDTLIGDGGVQLSG 570
                                            ****************************************998775666777789***************** PP

  na-PD(narrow_abdomen)_FBpp0111727-aln 254 ierkltylsrallrlakvlvldeaaaavdevgelavlrtlrveraletvsiiaglkkivi..allivlkqgl 323
                                            ++++ ++++r+l r  kvl+ldea++a+d ++e  v+ +l++     t  +ia++++++   +++  +++g+
                               F22E10.3 571 GQKQRVAIARTLIRDPKVLLLDEATSALDAQSESIVQSALNNASKGRTTIMIAHRLSTIReaDKIVFFEKGV 642
                                            ********************************************999999*********9888898888887 PP

  na-PD(narrow_abdomen)_FBpp0111727-aln 324 eiat 327
                                             + +
                               F22E10.3 643 IVEA 646
                                            7654 PP

  == domain 2    score: 24.4 bits;  conditional E-value: 3.2e-08
  na-PD(narrow_abdomen)_FBpp0111727-aln  165 felefkkvekkyrkr.lsaalsnisfsiksgerigivlrsgaqksslivlatrlleisagkik....... 226 
                                             +++ f +v+  y +r l++ ++ + ++   g+  + v+ sg++ks+ i ++ r  +++ g+++       
                               F22E10.3 1084 GNILFENVKFSYPQRpLQPIMKGLQWTALRGQTVALVGPSGSGKSTNIGMLERFYDVTGGALRidgqdir 1153
                                             56667777777755438899999*************************************99999***** PP

  na-PD(narrow_abdomen)_FBpp0111727-aln  227 ...............................................eqlkekvqvllaqldaelevegk 249 
                                                                                             + +     l+a +d+++  +g 
                               F22E10.3 1154 klslfhlrtqmalvgqeprlfagtirenvclglkdvplekinqalelANANRFLANLPAGIDTDVGEKGG 1223
                                             **************************************99998754433333444568889999999*** PP

  na-PD(narrow_abdomen)_FBpp0111727-aln  250 aksvierkltylsrallrlakvlvldeaaaavdevgelavlrtlrveraletvsiiaglkkivi..alli 317 
                                             ++s ++++ ++++ral r  k+l+ldea++a+d ++e av+++l   r   t  +ia++++ ++  +l+ 
                               F22E10.3 1224 QLSGGQKQRIAIARALVRDPKILLLDEATSALDSESERAVQEALDRAREGRTCITIAHRLSSIQnsDLIV 1293
                                             ***********************************************************99998755555 PP

  na-PD(narrow_abdomen)_FBpp0111727-aln  318 vlkq 321 
                                              + +
                               F22E10.3 1294 YIDK 1297
                                             4444 PP

>> DH11.3  CE34788	WBGene00004005	locus:pgp-11	multidrug resistance protein	status:Partially_confirmed	UniProt:Q19015	pr
   #    score  bias  c-Evalue  i-Evalue hmmfrom  hmm to    alifrom  ali to    envfrom  env to     acc
 ---   ------ ----- --------- --------- ------- -------    ------- -------    ------- -------    ----
   1 !   23.9   0.0   4.7e-08     7e-06     160     335 ..     393     625 ..     360     644 .. 0.86
   2 !   21.1   0.1   3.3e-07     5e-05     184     321 ..    1048    1241 ..    1012    1258 .. 0.88

  Alignments for each domain:
  == domain 1    score: 23.9 bits;  conditional E-value: 4.7e-08
  na-PD(narrow_abdomen)_FBpp0111727-aln 160 qydedfelefkkvekkyrkrlsaalsnisfsiksgerigivlrsgaqksslivlatrlleisagkik..... 226
                                            +  + +++ef+ v+ ky  r +  l+ +s ++ +g+  + v++sg +ks+ i l+t+l + s g+i      
                                 DH11.3 393 ISSTRGNIEFRDVRFKYFTRDNEVLQGLSLQVLPGQTVALVGTSGCGKSTSIGLLTKLYRASEGEILidgkn 464
                                            445678899********************************************************9999*** PP

  na-PD(narrow_abdomen)_FBpp0111727-aln 227 .............................................eqlkekvqv...llaqldaelevegka 250
                                                                                          ++ ++      l + +++ l   g +
                                 DH11.3 465 idmldakslrqqigivqqepklfdgtimeniklgrnvdeetiktaADIANASSFiekLENGYETRLGPGGVQ 536
                                            ***************************************7777773333333221113456788899999** PP

  na-PD(narrow_abdomen)_FBpp0111727-aln 251 ksvierkltylsrallrlakvlvldeaaaavdevgelavlrtlrveraletvsiiaglkkivi..allivlk 320
                                            +s ++++ ++++ral +   +l+ldea++a+d   e  v ++l +     t  iia++++ ++  +++ vl 
                                 DH11.3 537 LSGGQKQRICIARALVTSPSILLLDEATSALDSHNEHIVNKALTKASEGRTTIIIAHRLSSLKsvDRIYVLD 608
                                            ********************************************999999999******9999899****99 PP

  na-PD(narrow_abdomen)_FBpp0111727-aln 321 qgle..iatiifilmlg 335
                                            qg +  i t   +++lg
                                 DH11.3 609 QGKTkeIGTHDELILLG 625
                                            98641155555555555 PP

  == domain 2    score: 21.1 bits;  conditional E-value: 3.3e-07
  na-PD(narrow_abdomen)_FBpp0111727-aln  184 lsnisfsiksgerigivlrsgaqksslivlatrlleisagkik........................... 226 
                                              + +s +i  g++i+ v+ sg +ks++i ++ r  + +ag+i+                           
                                 DH11.3 1048 CEGFSLNIPKGHSIALVGASGCGKSTIISMLERFYSAKAGRISvddndidgidvnhlrnnisvvgqepvl 1117
                                             567999999************************************************************* PP

  na-PD(narrow_abdomen)_FBpp0111727-aln  227 ...........................eqlkekvqvllaqldaelevegkaksvierkltylsrallrla 269 
                                                                         +    ++ ++  +d+ +   g ++s ++++ ++++ra+ r+ 
                                 DH11.3 1118 fnatirenitigidevsveevqkackaANAAGFIESFPLGYDTIVGEGGASLSGGQKQRIAIARAIIRKP 1187
                                             ******************9999888553334445567888998888889999****************** PP

  na-PD(narrow_abdomen)_FBpp0111727-aln  270 kvlvldeaaaavdevgelavlrtlrveraletvsiiaglkkivi..allivlkq 321 
                                             k+l+ldea++a+d+++e  v+++lr+ ++  t  i+a+++++v+  + +  + +
                                 DH11.3 1188 KILLLDEATSALDTQSEEIVQKALRSATTGRTSIIVAHRLSTVQhcDTIYYISR 1241
                                             *******************************************97666665555 PP

>> C54D1.1  CE40807	WBGene00004004	locus:pgp-10	multidrug-resistance protein	status:Partially_confirmed	UniProt:Q18824	p
   #    score  bias  c-Evalue  i-Evalue hmmfrom  hmm to    alifrom  ali to    envfrom  env to     acc
 ---   ------ ----- --------- --------- ------- -------    ------- -------    ------- -------    ----
   1 !   22.7   0.1   1.1e-07   1.6e-05     159     325 ..     441     664 ..     284     674 .. 0.87
   2 !   17.9   0.0     3e-06   0.00045     179     319 ..    1152    1354 ..    1121    1364 .. 0.87

  Alignments for each domain:
  == domain 1    score: 22.7 bits;  conditional E-value: 1.1e-07
  na-PD(narrow_abdomen)_FBpp0111727-aln 159 dqydedfelefkkvekkyrk.rlsaalsnisfsiksgerigivlrsgaqksslivlatrlleisagkik... 226
                                             ++  +++l+f+ ++  y   + +  l  isf++++ge+i+iv+ sg++ks+l +l+ r  + + g+i    
                                C54D1.1 441 MKFMGKGALHFRDIHFSYPSrKETEVLRGISFKVEAGEKIAIVGSSGSGKSTLTALLLRFYDPTKGAILldg 512
                                            55666667777777777754045677899**************************************9999* PP

  na-PD(narrow_abdomen)_FBpp0111727-aln 227 ....................................................eqlkekvqvllaqldaelev 246
                                                                                                    + ++ l++ +++ +  
                                C54D1.1 513 eniktmcpddlrgqcslvsqepvlfdgtisdnirygrldatqqeindaarkvG-AWKFINSLPDGMQTRVGE 583
                                            ******************************************99998884431.222334478889999999 PP

  na-PD(narrow_abdomen)_FBpp0111727-aln 247 egkaksvierkltylsrallrlakvlvldeaaaavdevgelavlrtlrveraletvsiiaglkkivi..all 316
                                            +g+++s ++++ ++++ra+ r+ +vl+ dea++a+d++ e  v  ++       t  +ia+++++++  +++
                                C54D1.1 584 RGHQLSGGQKQRVAIARAVIRKPIVLIFDEATSALDNIHEEEVNAAIDLASEGLTTITIAHRLSTIKnsDRI 655
                                            ***********************************************99988888889999999998899** PP

  na-PD(narrow_abdomen)_FBpp0111727-aln 317 ivlkqglei 325
                                            ivl++g  +
                                C54D1.1 656 IVLHEGKIV 664
                                            **9998765 PP

  == domain 2    score: 17.9 bits;  conditional E-value: 3e-06
  na-PD(narrow_abdomen)_FBpp0111727-aln  179 rlsaalsnisfsiksgerigivlrsgaqksslivlatrlleisagkik...................... 226 
                                              + + l n+  +++ ge+i+ v+ sg++kss+i l  r+ + + g +                       
                                C54D1.1 1152 PIVPVLTNLNLKVRGGESIALVGPSGSGKSSVISLFQRMYNATDGVVIidkyniksinpaylrrcivqvg 1221
                                             46788999999*************************99999999888788999***************** PP

  na-PD(narrow_abdomen)_FBpp0111727-aln  227 ..................................eqlkekvqvllaqldaelevegkaksvierkltyls 262 
                                                                                ++++ +  l++ +d+e+   g ++s ++++ ++++
                                C54D1.1 1222 qepdlfsftikeniafgmmeseatidkvieaakiADIHNFITSLPQGYDTEVGEFGAQLSGGQKQRIAIA 1291
                                             *******************************9998899999999************************** PP

  na-PD(narrow_abdomen)_FBpp0111727-aln  263 rallrlakvlvldeaaaavdevgelavlrtl.rverale...tvsiiaglkkivi..allivl 319 
                                             ra+ r+  vl+ldea++a+d  +e  v++++ rv+r+++   t   ia++++++   +++ v+
                                C54D1.1 1292 RAIIRKPTVLLLDEATSALDSASEREVQNAFeRVKRSTKtqcTCIQIAHRLSTIRnvDKIYVI 1354
                                             ******************************943556655111455689999999866666665 PP

>> Y50E8A.16  CE24404	WBGene00001817	locus:haf-7	status:Partially_confirmed	UniProt:Q9U275	protein_id:CAB60586.1
   #    score  bias  c-Evalue  i-Evalue hmmfrom  hmm to    alifrom  ali to    envfrom  env to     acc
 ---   ------ ----- --------- --------- ------- -------    ------- -------    ------- -------    ----
   1 !   33.9   0.0   4.6e-11   6.9e-09     166     322 ..     548     761 ..     521     775 .. 0.91

  Alignments for each domain:
  == domain 1    score: 33.9 bits;  conditional E-value: 4.6e-11
  na-PD(narrow_abdomen)_FBpp0111727-aln 166 elefkkvekkyrkrlsa.alsnisfsiksgerigivlrsgaqksslivlatrlleisagkik.......... 226
                                            ++ f  ve  y  r +a  l++i  si +g+ i+ v+ sg++ks+l+ l  +  + ++g+i           
                              Y50E8A.16 548 NIIFEDVEFAYPTRKNAnVLNKINLSIDPGKTIALVGPSGNGKSTLVSLIQQFYTPQSGRILidgtpiqnid 619
                                            5566777777765554416899*************************99999999999999999******** PP

  na-PD(narrow_abdomen)_FBpp0111727-aln 227 ............................................eqlkekvqvllaqldaelevegkaksvi 254
                                                                                         +++e v  + + +d++   +g + s +
                              Y50E8A.16 620 hlhyhtnialvaqeptlfsgtvrenilyglengtdedmmrvaemANVHEFVSKMEKGYDTKCGEKGVQMSGG 691
                                            ******************************************99899999999******************* PP

  na-PD(narrow_abdomen)_FBpp0111727-aln 255 erkltylsrallrlakvlvldeaaaavdevgelavlrtlrveraletvsiiaglkkivi..allivlkqg 322
                                            +++ ++++ral r   vl+ldea++a+d ++e  v+++l+  + + tv++ia+++++v   +++ v+++g
                              Y50E8A.16 692 QKQRIAIARALIRDPRVLILDEATSALDSESEAMVQEALNRCARERTVLVIAHRLSTVRsaDRIAVIEKG 761
                                            **********************************************************999999999876 PP

>> W09D6.6  CE31731	WBGene00001815	locus:hmt-1	multidrug resistance protein (p-glycoprotein)	status:Confirmed	UniProt:Q9
   #    score  bias  c-Evalue  i-Evalue hmmfrom  hmm to    alifrom  ali to    envfrom  env to     acc
 ---   ------ ----- --------- --------- ------- -------    ------- -------    ------- -------    ----
   1 !   34.2   0.0   3.7e-11   5.6e-09     165     323 ..     548     761 ..     398     778 .. 0.89

  Alignments for each domain:
  == domain 1    score: 34.2 bits;  conditional E-value: 3.7e-11
  na-PD(narrow_abdomen)_FBpp0111727-aln 165 felefkkvekkyrkrlsaalsnisfsiksgerigivlrsgaqksslivlatrlleisagkik.......... 226
                                            ++++ k+++ +y  +l +  +nisf i +g+  + v+ sg++ks+li l++rl e + g+i+          
                                W09D6.6 548 GTISVKNLTFEYNTGL-PVIKNISFEIGNGQTVALVGSSGSGKSTLIRLLFRLFESTEGSIEfdgidvrnyt 618
                                            4556667777787777.56789************************************************** PP

  na-PD(narrow_abdomen)_FBpp0111727-aln 227 ............................................eqlkekvqvllaqldaelevegkaksvi 254
                                                                                          ++ek+  l++ + + +  +g ++s +
                                W09D6.6 619 mhslrqqigivpqdtvlfndtimynirfgrpdasdeevieaakaAMIHEKITSLPEGYATMVGERGLKLSGG 690
                                            *******************************************999************************** PP

  na-PD(narrow_abdomen)_FBpp0111727-aln 255 erkltylsrallrlakvlvldeaaaavdevgelavlrtlrveraletvsiiaglkkivi..allivlkqgl 323
                                            e++ ++++r++l++ + + ldea++a+d+ +e a ++ l+++    t  ++a+++++v   +l+ vl +g+
                                W09D6.6 691 EKQRVAIARTILKKPQFIFLDEATSALDTPTERAIQKCLEKLCKSRTGVVVAHRLSTVVnaDLILVLDKGI 761
                                            *****************************************999999889999888776688999988876 PP

>> Y74C10AR.3  CE37072	WBGene00022281	locus:abtm-1	status:Confirmed	UniProt:Q3V5J1	protein_id:CCD73540.1
   #    score  bias  c-Evalue  i-Evalue hmmfrom  hmm to    alifrom  ali to    envfrom  env to     acc
 ---   ------ ----- --------- --------- ------- -------    ------- -------    ------- -------    ----
   1 !   31.4   0.0   2.6e-10   3.9e-08      81     322 ..     347     645 ..     280     662 .. 0.78

  Alignments for each domain:
  == domain 1    score: 31.4 bits;  conditional E-value: 2.6e-10
  na-PD(narrow_abdomen)_FBpp0111727-aln  81 iasssitaflvreekraastalareaiaraasrtailqrevrlmaerelrvedv..e.rlsrklktlqkkei 149
                                            i s++  + + ++  r a+  l+   +  a +   +l+  ++++     +v+++  + ++   l tl++ +i
                             Y74C10AR.3 347 IFSGALIGVMCMAGTRIAAGDLTIGDLILANTLLFQLSIPLNFLGSVYREVRQGlvDmNQMFSLLTLKP-KI 417
                                            555555555555555555566666555556555555555555555444333333101012222333333.45 PP

  na-PD(narrow_abdomen)_FBpp0111727-aln 150 seqleiddndqydedfelefkkvekkyrkrlsaalsnisfsiksgerigivlrsgaqksslivlatrlleis 221
                                             e   ++  ++ d+d +l+f +v+  y  +  + l+ +   i  g++ +iv+ sg++ks+++ l+ rl +  
                             Y74C10AR.3 418 VEAADAKRLEIVDNDISLKFENVHFGYLPE-KPILKGLDLEIPVGKKVAIVGGSGSGKSTIVRLLYRLYDTE 488
                                            566667777788999999999999999876.567888999999***************************** PP

  na-PD(narrow_abdomen)_FBpp0111727-aln 222 agkik......................................................eqlkekvqvllaq 239
                                            +g+++                                                       +l+e v  +++ 
                             Y74C10AR.3 489 SGNVRingletrdltldslrqsisivpqdsvlfhdtifynlaygrpsasmeevyqaaklADLHESVLAMPNG 560
                                            ****9******************************************************99*********** PP

  na-PD(narrow_abdomen)_FBpp0111727-aln 240 ldaelevegkaksvierkltylsrallrlakvlvldeaaaavdevgelavlrtlrveraletvsiiaglkki 311
                                            +++ +  +g ++s +e++ ++++ra+l++a  ++ dea++ +d ++e   +++l+  + + t + ia+++ +
                             Y74C10AR.3 561 YETLVGERGLKLSGGEKQRVAIARAILKNAPFVIYDEATSSLDAITESNIMKALKGAVEKRTSLFIAHRLAT 632
                                            *********************************************************************999 PP

  na-PD(narrow_abdomen)_FBpp0111727-aln 312 vi..allivlkqg 322
                                            +   +++ vl++g
                             Y74C10AR.3 633 IVdaDIIYVLQDG 645
                                            8866677776655 PP

>> Y57G11C.1  CE14926	WBGene00001818	locus:haf-8	ABC transporter	status:Partially_confirmed	UniProt:O18227	protein_id:CA
   #    score  bias  c-Evalue  i-Evalue hmmfrom  hmm to    alifrom  ali to    envfrom  env to     acc
 ---   ------ ----- --------- --------- ------- -------    ------- -------    ------- -------    ----
   1 !   31.0   0.1   3.4e-10   5.1e-08     162     322 ..     368     585 ..     342     597 .. 0.91

  Alignments for each domain:
  == domain 1    score: 31.0 bits;  conditional E-value: 3.4e-10
  na-PD(narrow_abdomen)_FBpp0111727-aln 162 dedfelefkkvekkyrkrlsa.alsnisfsiksgerigivlrsgaqksslivlatrlleisagkik...... 226
                                            ++++++ef  ve  y  r +    + i  si+sg+  + v+ sg++ks+l+ l  +  + ++g+i       
                              Y57G11C.1 368 EIQGKIEFEVVEFAYPTRKTVnVINGINLSIESGKTVALVGPSGNGKSTLVSLIQQFYTPQSGRILtdgipi 439
                                            467788888888888777665156789************************99999999999999999**** PP

  na-PD(narrow_abdomen)_FBpp0111727-aln 227 ................................................eqlkekvqvllaqldaelevegka 250
                                                                                             +++e v  + + +d++   +g +
                              Y57G11C.1 440 qninhqhyhsnialvaqeptlfsgtirenilfgiengteeamlkaaemANVHEFVSKMDDGYDTKCGEKGVQ 511
                                            **********************************************99899999999*************** PP

  na-PD(narrow_abdomen)_FBpp0111727-aln 251 ksvierkltylsrallrlakvlvldeaaaavdevgelavlrtlrveraletvsiiaglkkivi..allivlk 320
                                             s ++++ ++++ral r+  vl+ldea++a+d ++e  v+++l++ + + tv +ia+++++v   +++ v++
                              Y57G11C.1 512 MSGGQKQRIAIARALIRNPRVLILDEATSALDSESEGMVQEALNKCAKERTVIVIAHRLSTVRkaQKIAVIE 583
                                            **************************************************************9867788877 PP

  na-PD(narrow_abdomen)_FBpp0111727-aln 321 qg 322
                                            +g
                              Y57G11C.1 584 NG 585
                                            76 PP

>> F43E2.4  CE07240	WBGene00001812	locus:haf-2	membrane transport protein	status:Confirmed	UniProt:O02086	protein_id:CCD
   #    score  bias  c-Evalue  i-Evalue hmmfrom  hmm to    alifrom  ali to    envfrom  env to     acc
 ---   ------ ----- --------- --------- ------- -------    ------- -------    ------- -------    ----
   1 !   30.5   0.0   4.7e-10   7.1e-08     166     334 ..     513     739 ..     485     761 .] 0.87

  Alignments for each domain:
  == domain 1    score: 30.5 bits;  conditional E-value: 4.7e-10
  na-PD(narrow_abdomen)_FBpp0111727-aln 166 elefkkvekkyrkr.lsaalsnisfsiksgerigivlrsgaqksslivlatrlleisagkik.......... 226
                                            +++f++v   y  r  ++ l+ ++ siksge  + v+ sg +kss++ l  +  e   g++           
                                F43E2.4 513 NITFSHVGFTYPSRpNNPVLKDLTLSIKSGETVALVGPSGGGKSSIVSLIEHFYEPDEGSVTldgvpikdin 584
                                            55666666666544256889999**********************************9999999******** PP

  na-PD(narrow_abdomen)_FBpp0111727-aln 227 ............................................eqlkekvqvllaqldaelevegkaksvi 254
                                                                                         ++++ v  l + +d++   +g + s +
                                F43E2.4 585 hvyyhqkvalvaqepvlyngsvrhnilygcdfateddmlnaskmANVHDFVMELEKGYDTNCGEKGVQMSGG 656
                                            *****************************************98777777777788899************** PP

  na-PD(narrow_abdomen)_FBpp0111727-aln 255 erkltylsrallrlakvlvldeaaaavdevgelavlrtlrveraletvsiiaglkkivi..allivlkqgle 324
                                            +++ ++++ral r+  vl+ldea++a+d+++e  v+++l   + + tv i+a++++++   +++ v+ +g  
                                F43E2.4 657 QKQRIAIARALVRNPAVLILDEATSALDTESEALVQQALSRCAQERTVIIVAHRLSTIEkaNKIAVIVKGCL 728
                                            **********************************************************98878888777766 PP

  na-PD(narrow_abdomen)_FBpp0111727-aln 325 iat.iifilml 334
                                            +   + + lm 
                                F43E2.4 729 VQMgTHTELMT 739
                                            65547777775 PP

>> ZK484.2a  CE27353	WBGene00001819	locus:haf-9	transporter protein	status:Confirmed	UniProt:O44897	protein_id:CCD65798.
   #    score  bias  c-Evalue  i-Evalue hmmfrom  hmm to    alifrom  ali to    envfrom  env to     acc
 ---   ------ ----- --------- --------- ------- -------    ------- -------    ------- -------    ----
   1 !   30.1   0.0   6.3e-10   9.5e-08     164     322 ..     519     735 ..     501     775 .. 0.86

  Alignments for each domain:
  == domain 1    score: 30.1 bits;  conditional E-value: 6.3e-10
  na-PD(narrow_abdomen)_FBpp0111727-aln 164 dfelefkkvekky.rkrlsaalsnisfsiksgerigivlrsgaqksslivlatrlleisagkik........ 226
                                            ++++ef++v   y ++   + ++ ++f++++ge  + v+ sg +kss i+++ +  e ++g++         
                               ZK484.2a 519 TGKIEFRHVAFSYpIRPDLPIMEDLTFTVEPGEVVALVGPSGGGKSSCIAMLEHFYEPTSGEVLidgvpvre 590
                                            556777777777734445678899*************************************99999****** PP

  na-PD(narrow_abdomen)_FBpp0111727-aln 227 ...........................................eqlkek.vqvllaq...ldaelevegkak 251
                                                                                        +l ++  +++ +    +++++  +g + 
                               ZK484.2a 591 ydhkflhtkvalvgqepvlyarsvtenigygldkydddmvqnsAKLANAhTFIMNDTtdgYNTNVGEKGSQM 662
                                            *****************************************99555554155665542226788999999** PP

  na-PD(narrow_abdomen)_FBpp0111727-aln 252 svierkltylsrallrlakvlvldeaaaavdevgelavlrtlrveraletvsiiaglkkivi..allivlkq 321
                                            s ++++ ++++ral r+ +vl+ldea++a+d ++e +v++++ ++   +tv +ia+++++v   +++ v+++
                               ZK484.2a 663 SGGQKQRIAIARALVRQPVVLLLDEATSALDAESEHTVQEAISKNLKGKTVILIAHRLSTVEnaDKIVVINK 734
                                            *************************************************************98777777665 PP

  na-PD(narrow_abdomen)_FBpp0111727-aln 322 g 322
                                            g
                               ZK484.2a 735 G 735
                                            5 PP

>> W04C9.1  CE28355	WBGene00001814	locus:haf-4	ABC transporter	status:Confirmed	UniProt:Q9TZD9	protein_id:CCD73387.1
   #    score  bias  c-Evalue  i-Evalue hmmfrom  hmm to    alifrom  ali to    envfrom  env to     acc
 ---   ------ ----- --------- --------- ------- -------    ------- -------    ------- -------    ----
   1 !   28.4   0.0   2.1e-09   3.2e-07     163     322 ..     494     709 ..     446     721 .. 0.84

  Alignments for each domain:
  == domain 1    score: 28.4 bits;  conditional E-value: 2.1e-09
  na-PD(narrow_abdomen)_FBpp0111727-aln 163 edfelefkkvekkyr.krlsaalsnisfsiksgerigivlrsgaqksslivlatrlleisagkik....... 226
                                              +++ef++v+  y  ++ ++ l+ +sf++++ge  + v+ sg++kss i l+      +ag++        
                                W04C9.1 494 VVGKIEFRNVHFSYPtRSDQPILKDLSFTVEPGETVALVGPSGSGKSSCISLLENFYVPNAGQVLvdgvple 565
                                            345678888888885145678999****************************999999999999899***** PP

  na-PD(narrow_abdomen)_FBpp0111727-aln 227 ............................................eqlkekvqvllaq..ldaelevegkaks 252
                                                                                        e  + + +++ +   +++++  +g++ s
                                W04C9.1 566 efehhyihkkialvgqepvlfarsvmenvrygvevadteiirscEMANAHGFIMQTTlkYETNVGEKGTQMS 637
                                            *****************************************9986667777888876115556666899999 PP

  na-PD(narrow_abdomen)_FBpp0111727-aln 253 vierkltylsrallrlakvlvldeaaaavdevgelavlrtlrveraletvsiiaglkkivi..allivlkqg 322
                                             ++++ ++++ral r+  +l+ldea++a+d+++e  v++++ ++   ++v +ia+++++v   +++ v+++g
                                W04C9.1 638 GGQKQRIAIARALVREPAILLLDEATSALDTESEHLVQEAIYKNLDGKSVILIAHRLSTVEkaDKIVVINKG 709
                                            9***********************************************************987777777665 PP

>> Y48G8AL.11  CE39850	WBGene00001816	locus:haf-6	status:Partially_confirmed	UniProt:Q9BL17	protein_id:CCD73466.1
   #    score  bias  c-Evalue  i-Evalue hmmfrom  hmm to    alifrom  ali to    envfrom  env to     acc
 ---   ------ ----- --------- --------- ------- -------    ------- -------    ------- -------    ----
   1 !   27.9   0.0   2.9e-09   4.4e-07     185     336 ..     444     652 ..     419     665 .. 0.85

  Alignments for each domain:
  == domain 1    score: 27.9 bits;  conditional E-value: 2.9e-09
  na-PD(narrow_abdomen)_FBpp0111727-aln 185 snisfsiksgerigivlrsgaqksslivlatrlleisagkik.............................. 226
                                            +n++ si +g+  +  + sg++ks++  l+ r  e ++g++                               
                             Y48G8AL.11 444 ENLTLSIPAGQVVALCGPSGEGKSTITHLLERFYEPKSGRVTldgrdlrelnvewlrgqviglisqepvlfa 515
                                            677777778888888888888888888888888888888888888888888888888888888888888888 PP

  na-PD(narrow_abdomen)_FBpp0111727-aln 227 .........................eqlkekvqvllaqldaelevegkaksvierkltylsrallrlakvlv 273
                                                                      +++e v  +++ +++ +  +g ++s ++++ ++++ra+l++  +l+
                             Y48G8AL.11 516 tsveenirygrpdatdeevreaaraAHVDEFVSRFPSGYSTVVGERGAQLSGGQKQRIAIARAILKNPPILI 587
                                            88888888888888888888888888999******************************************* PP

  na-PD(narrow_abdomen)_FBpp0111727-aln 274 ldeaaaavdevgelavlrtlrveraletvsiiaglkkivi..allivlkqgleiat.iifilmlgr 336
                                            ldea++a+d  +e  v+++l++ +   tv+iia++++++   +++ v+k+   + + +   lm  +
                             Y48G8AL.11 588 LDEATSALDSHSEHMVQEALNNVMKGRTVLIIAHRLSTIRsaQMIYVIKDKKALESgTHEQLM-AK 652
                                            ***************************************987889999998888775555555.44 PP

>> R07A4.1  CE18123	WBGene00001202	locus:egl-36	potassium channel protein	status:Partially_confirmed	UniProt:O62350	prot
   #    score  bias  c-Evalue  i-Evalue hmmfrom  hmm to    alifrom  ali to    envfrom  env to     acc
 ---   ------ ----- --------- --------- ------- -------    ------- -------    ------- -------    ----
   1 !   25.8   1.4   1.2e-08   1.9e-06    1574    1707 ..     251     383 ..     230     414 .. 0.74

  Alignments for each domain:
  == domain 1    score: 25.8 bits;  conditional E-value: 1.2e-08
  na-PD(narrow_abdomen)_FBpp0111727-aln 1574 eeehtealatvs...ailtlvFlvEvimkniaftp.rgYwqsrrnryDllvtvvgviwivletilkndls 1639
                                             e  +te l + +   +++ + F +E i++ +   +   +++s+ n  Dl+ t+      ++  +++++++
                                R07A4.1  251 ERVSTEPLPIFGqieMLCNIWFTLELIIRFVFCPSkIRFFKSPLNMIDLVATLSFYADAMMVRVVEDEPK 320 
                                             556666665443222778899********9855431479***************9999*******99998 PP

  na-PD(narrow_abdomen)_FBpp0111727-aln 1640 ..lvvgfvvvilrfltitgkhktlkkllltvgvsvcksffiifglfllvfiyalaGtivfGt.vkygegi 1706
                                               + +  +++i r++++t++h++l+ l+ t   s  ++  ++f l+         G+++f   v y e +
                                R07A4.1  321 dvVEFLSMIRIFRLFKLTQHHQGLQILIHTFRASAKELILLVFFLI--------LGIVIFAAlVYYAEKM 382 
                                             54556679**********************9999876554444444........4555554324455555 PP

  na-PD(narrow_abdomen)_FBpp0111727-aln 1707 g 1707
                                             +
                                R07A4.1  383 E 383 
                                             5 PP

>> F57A10.3  CE41666	WBGene00001813	locus:haf-3	multidrug resistance protein (p-glycoprotein)	status:Confirmed	UniProt:O
   #    score  bias  c-Evalue  i-Evalue hmmfrom  hmm to    alifrom  ali to    envfrom  env to     acc
 ---   ------ ----- --------- --------- ------- -------    ------- -------    ------- -------    ----
   1 !   25.7   0.0   1.3e-08     2e-06     182     322 ..     429     630 ..     406     637 .. 0.90

  Alignments for each domain:
  == domain 1    score: 25.7 bits;  conditional E-value: 1.3e-08
  na-PD(narrow_abdomen)_FBpp0111727-aln 182 aalsnisfsiksgerigivlrsgaqksslivlatrlleisagkik........................... 226
                                            +   nisf + +g+ +++v+ sg++ks++  l+ rl + ++g+i                            
                               F57A10.3 429 PLFHNISFDVPAGKITAVVGSSGSGKSTIASLLLRLYDPTSGRILvdgtdlkdidpsywrrhigtvgqepvl 500
                                            56789**************************************9999************************* PP

  na-PD(narrow_abdomen)_FBpp0111727-aln 227 ..............................eqlkekvqvllaqldaelevegkaksvierkltylsrallrl 268
                                                                          ++ +e +  ++ ++d+++  +g ++s ++++ ++++ral  +
                               F57A10.3 501 fsttikeniiygslepenvtdaeivsaadqSNADEFISRFPIKYDTKVGEHGSTLSGGQKQRIAIARALVNK 572
                                            ****************************887778888889******************************** PP

  na-PD(narrow_abdomen)_FBpp0111727-aln 269 akvlvldeaaaavdevgelavlrtlrveral..etvsiiaglkkivi..allivlkqg 322
                                              +l++dea++a+d  +e  v  +l+++ a+  +tv+iia+++++++  +++ v+ +g
                               F57A10.3 573 PNILIMDEATSALDASSEYLVRIALNKLLANskQTVMIIAHRLSTIKhaDQIVVVDRG 630
                                            *********************9999998664228************987777777655 PP

>> C30H6.6  CE39331	WBGene00001811	locus:haf-1	multidrug resistance protein (p-glycoprotein)	status:Partially_confirmed	
   #    score  bias  c-Evalue  i-Evalue hmmfrom  hmm to    alifrom  ali to    envfrom  env to     acc
 ---   ------ ----- --------- --------- ------- -------    ------- -------    ------- -------    ----
   1 !   19.5   0.0     1e-06   0.00016     160     317 ..     406     623 ..     375     655 .. 0.84

  Alignments for each domain:
  == domain 1    score: 19.5 bits;  conditional E-value: 1e-06
  na-PD(narrow_abdomen)_FBpp0111727-aln 160 qydedfelefkkvekkyrkrlsaalsnisfsiksgerigivlrsgaqksslivlatrlleisagkik..... 226
                                            + d++++++f +v   y  r   +l+nisf i  g+ +++++ sg++kss+  l+ rl + + g++      
                                C30H6.6 406 KTDITTSIQFENVSFAYAGR-KKTLENISFDIPRGKITAVIGPSGSGKSSIANLMLRLYDPADGRVTvdgvd 476
                                            56788888888888888755.6799****************************************999**** PP

  na-PD(narrow_abdomen)_FBpp0111727-aln 227 .................................................eqlkekvqvlla...qldaelev 246
                                                                                              ql ++   + +    +++ +  
                                C30H6.6 477 lrdlnattwrhaigtvgqepvlftcsirenilmgtehpekvsqyeleeaAQLANALDFIQGfenGFETMVGE 548
                                            *******************************************88887755655554444310045555666 PP

  na-PD(narrow_abdomen)_FBpp0111727-aln 247 egkaksvierkltylsrallrlakvlvldeaaaavdevgelavlrtlrvera..letvsiiaglkkivi..a 314
                                            +g ++s ++++ ++++ral  + k+++ldea++a+d  ++     tl ++    + tv++ia+++ +++  +
                                C30H6.6 549 HGCKLSGGQKQRIAIARALISKPKIMILDEATSALDATSDYLIRMTLDNLLKnhNLTVLVIAHRLATMQqaD 620
                                            7889999*****************************************9876115699*********99653 PP

  na-PD(narrow_abdomen)_FBpp0111727-aln 315 lli 317
                                            ++ 
                                C30H6.6 621 QVV 623
                                            333 PP

>> F14F11.1h  CE35858	WBGene00008819	locus:shw-1	status:Partially_confirmed	UniProt:Q7JM92	protein_id:CAE48498.1
   #    score  bias  c-Evalue  i-Evalue hmmfrom  hmm to    alifrom  ali to    envfrom  env to     acc
 ---   ------ ----- --------- --------- ------- -------    ------- -------    ------- -------    ----
   1 !   18.0   1.6   2.8e-06   0.00042    1607    1691 ..     356     443 ..     332     469 .. 0.82

  Alignments for each domain:
  == domain 1    score: 18.0 bits;  conditional E-value: 2.8e-06
  na-PD(narrow_abdomen)_FBpp0111727-aln 1607 gYwqsrrnryDllvtvvgviwivletilkndls..lvvgfvvvilrfltitgkhktlkkllltvgvsvck 1674
                                              +++++ n  D++ tv   i   l+ +l  +    + +  +++ilr++++t++ ++lk l+ t   s  +
                              F14F11.1h  356 TFLRTPVNLIDFIATVSFYIDWALDRTLSGSNRdsVEFFSIIRILRLFKLTQHSTGLKILIQTFKASAQE 425 
                                             46788999*********999999999997655433677789**************************999 PP

  na-PD(narrow_abdomen)_FBpp0111727-aln 1675 sffiifglfl.lvfiyal 1691
                                             +f ++f ++l +v + al
                              F14F11.1h  426 LFLLVFFVLLgIVIFAAL 443 
                                             988777666624444444 PP

>> R186.5  CE37401	WBGene00004793	locus:shw-3	potassium channel protein	status:Confirmed	UniProt:Q22012	protein_id:CAB01
   #    score  bias  c-Evalue  i-Evalue hmmfrom  hmm to    alifrom  ali to    envfrom  env to     acc
 ---   ------ ----- --------- --------- ------- -------    ------- -------    ------- -------    ----
   1 !   18.1   2.9   2.7e-06   0.00041    1582    1699 ..     235     344 ..     221     383 .. 0.77

  Alignments for each domain:
  == domain 1    score: 18.1 bits;  conditional E-value: 2.7e-06
  na-PD(narrow_abdomen)_FBpp0111727-aln 1582 atvsailtlvFlvEvimkniaftpr.gYwqsrrnryDllvtvvgviwivletilkndlslvvgfvvvilr 1650
                                             + + +i+ + F +E++ +  +  +r  Y++++ n  D++ t+   i + l  ++  +  l +  +++i+r
                                 R186.5  235 MYIETICNIWFTIEILARFSSCPSRfEYLRAPVNIIDIVATLTFYIDL-LSSMFGATADLEFFSIIRIMR 303 
                                             567799999999999999888766548***********9999988876.567777777888889****** PP

  na-PD(narrow_abdomen)_FBpp0111727-aln 1651 fltitgkhktlkkllltvgvsvcksffiifglfllvfiyalaGtivfGt 1699
                                             ++++t ++++lk l+ t   s  +++ ++f l+l        G++vf  
                                 R186.5  304 LFKLTHHNSGLKILMHTFRASAKELMLLVFFLVL--------GVVVFAS 344 
                                             *******************998876655555555........4444433 PP

>> C25B8.1a  CE27086	WBGene00002233	locus:kqt-1	voltage-gated potassium channel	status:Confirmed	UniProt:Q967F8	protein_
   #    score  bias  c-Evalue  i-Evalue hmmfrom  hmm to    alifrom  ali to    envfrom  env to     acc
 ---   ------ ----- --------- --------- ------- -------    ------- -------    ------- -------    ----
   1 !   15.1   4.5   2.2e-05    0.0033    1226    1377 ..     102     259 ..      69     263 .. 0.74

  Alignments for each domain:
  == domain 1    score: 15.1 bits;  conditional E-value: 2.2e-05
  na-PD(narrow_abdomen)_FBpp0111727-aln 1226 vtyldWvmilvttlscislmFEtpkyrvmekkaLqiaeygFvifmsiElaLkilAdGl...FftPk...a 1289
                                              ty   v+ +v +  ++s+    p ++v  + +L++ e +Fvi +  E + ++   G    ++       
                               C25B8.1a  102 ATYHLAVLFMVLMCLALSVFSTMPDFEVNATIVLYYLEIVFVIWLATEYICRVWSAGCrsrYRGISgriR 171 
                                             344433444444444555555669******************************9998333332221124 PP

  na-PD(narrow_abdomen)_FBpp0111727-aln 1290 YikdvasvLDvfiyvvslvfLlwmpk.svppnsgaqlLmilRcvRPLRiftlvphmRkvvyeLcrgfkei 1358
                                             + ++   v+D+++++ s++ L++  + +v + s+++ L+    +R LRi  +  +  k    ++ + ++ 
                               C25B8.1a  172 FATSAYCVIDIIVILASITVLCIGATgQVFAASAIRGLRFFQILRMLRID-RRAGTWKLLGSVVWAHRQE 240 
                                             789999*****************76548********************85.5567778888889999999 PP

  na-PD(narrow_abdomen)_FBpp0111727-aln 1359 llvstllillmfiFasyGv 1377
                                             ll  + +  l +iF+s+ v
                               C25B8.1a  241 LLTTVYIGFLGLIFSSFLV 259 
                                             9988888899999999876 PP

>> C25B8.1b  CE30875	WBGene00002233	locus:kqt-1	status:Confirmed	UniProt:Q8MQC5	protein_id:CCD65627.1
   #    score  bias  c-Evalue  i-Evalue hmmfrom  hmm to    alifrom  ali to    envfrom  env to     acc
 ---   ------ ----- --------- --------- ------- -------    ------- -------    ------- -------    ----
   1 !   14.9   4.5   2.4e-05    0.0037    1226    1377 ..     150     307 ..     117     311 .. 0.74

  Alignments for each domain:
  == domain 1    score: 14.9 bits;  conditional E-value: 2.4e-05
  na-PD(narrow_abdomen)_FBpp0111727-aln 1226 vtyldWvmilvttlscislmFEtpkyrvmekkaLqiaeygFvifmsiElaLkilAdGl...FftPk...a 1289
                                              ty   v+ +v +  ++s+    p ++v  + +L++ e +Fvi +  E + ++   G    ++       
                               C25B8.1b  150 ATYHLAVLFMVLMCLALSVFSTMPDFEVNATIVLYYLEIVFVIWLATEYICRVWSAGCrsrYRGISgriR 219 
                                             344433444444444555555669******************************9998333332221124 PP

  na-PD(narrow_abdomen)_FBpp0111727-aln 1290 YikdvasvLDvfiyvvslvfLlwmpk.svppnsgaqlLmilRcvRPLRiftlvphmRkvvyeLcrgfkei 1358
                                             + ++   v+D+++++ s++ L++  + +v + s+++ L+    +R LRi  +  +  k    ++ + ++ 
                               C25B8.1b  220 FATSAYCVIDIIVILASITVLCIGATgQVFAASAIRGLRFFQILRMLRID-RRAGTWKLLGSVVWAHRQE 288 
                                             789999*****************76548********************85.5567778888889999999 PP

  na-PD(narrow_abdomen)_FBpp0111727-aln 1359 llvstllillmfiFasyGv 1377
                                             ll  + +  l +iF+s+ v
                               C25B8.1b  289 LLTTVYIGFLGLIFSSFLV 307 
                                             9988888899999999876 PP

>> Y73F8A.1  CE38663	WBGene00004035	locus:pkd-2	status:Partially_confirmed	UniProt:Q9U1S7	protein_id:CAB60565.3
   #    score  bias  c-Evalue  i-Evalue hmmfrom  hmm to    alifrom  ali to    envfrom  env to     acc
 ---   ------ ----- --------- --------- ------- -------    ------- -------    ------- -------    ----
   1 ?    1.6   0.1      0.24        37    1334    1385 ..     424     475 ..     405     487 .. 0.82
   2 ?    9.1   0.0    0.0014      0.21     909     936 ..     511     539 ..     506     653 .. 0.91

  Alignments for each domain:
  == domain 1    score: 1.6 bits;  conditional E-value: 0.24
  na-PD(narrow_abdomen)_FBpp0111727-aln 1334 PLRiftlvphmRkvvyeLcrgfkeillvstllillmfiFasyGvqlyGGrla 1385
                                               + ++  + m +    L r+ k+i    ++  +++f Fa +G   +G ++a
                               Y73F8A.1  424 VFKFISVNKTMSQLSSTLTRSAKDIGGFAVMFAVFFFAFAQFGYLCFGTQIA 475 
                                             4566777788888889999999999999999999999999999999998876 PP

  == domain 2    score: 9.1 bits;  conditional E-value: 0.0014
  na-PD(narrow_abdomen)_FBpp0111727-aln 909 yFilyhlfvtlivLsLFvAviLdnl.eld 936
                                            +Fi y  fv++i L++F+A+i d++ e+ 
                               Y73F8A.1 511 FFIAYVFFVSFILLNMFLAIINDSYvEVK 539
                                            7********************99852444 PP

>> Y54G9A.3b  CE43414	WBGene00002235	locus:kqt-3	status:Partially_confirmed	UniProt:B7FAS2	protein_id:CAV31817.1
   #    score  bias  c-Evalue  i-Evalue hmmfrom  hmm to    alifrom  ali to    envfrom  env to     acc
 ---   ------ ----- --------- --------- ------- -------    ------- -------    ------- -------    ----
   1 ?   11.7   5.8   0.00022     0.033    1193    1338 ..      37     192 ..      21     233 .. 0.67

  Alignments for each domain:
  == domain 1    score: 11.7 bits;  conditional E-value: 0.00022
  na-PD(narrow_abdomen)_FBpp0111727-aln 1193 sivsarydar.lkdpltGkeRkvqykslhnflglvtyldWvmilvttlscisl.mFEtpkyr.vmekkaL 1259
                                             ++ +ary  +  k+      R + y  l    g   +l  + +++++l c+ l +  t++ +     + L
                              Y54G9A.3b   37 EMFNARYRNIkEKKAAKMTYRAMIYNCLERPTGWKCFLYHFSVFLIVLICLILsVLSTVEEHsHFAAELL 106 
                                             566777755414555556678888888999999999999999999999997662344544333888999* PP

  na-PD(narrow_abdomen)_FBpp0111727-aln 1260 qiaeygFvifmsiElaLkilAdGl......FftPkaYikdvasvLDvfiyvvslvfLlw.mpksvppnsg 1322
                                             +i e + v+f+s+E+++++   G        +    +++   +++D+++++ sl+ +++  + +v + s+
                              Y54G9A.3b  107 YILEIVLVVFFSVEFIVRLWSAGCrskyigVYGRLKFVRKPITLIDLVVVICSLFVICFgTEGQVFAASA 176 
                                             ******************999886322222223445788899****************944668988887 PP

  na-PD(narrow_abdomen)_FBpp0111727-aln 1323 aqlLmilRcvRPLRif 1338
                                             ++ ++ l  +R L + 
                              Y54G9A.3b  177 MRGIRFLQILRMLHVD 192 
                                             7766666666666543 PP

>> ZK673.7  CE01719	WBGene00006583	locus:tnc-2	troponin C	status:Confirmed	UniProt:Q09665	protein_id:CAA88482.1
   #    score  bias  c-Evalue  i-Evalue hmmfrom  hmm to    alifrom  ali to    envfrom  env to     acc
 ---   ------ ----- --------- --------- ------- -------    ------- -------    ------- -------    ----
   1 ?    8.8   0.0    0.0017      0.26    1800    1840 ..      12      52 ..       6      61 .. 0.88
   2 ?    0.1   0.0      0.73   1.1e+02    1809    1839 ..      98     128 ..      76     137 .. 0.79

  Alignments for each domain:
  == domain 1    score: 8.8 bits;  conditional E-value: 0.0017
  na-PD(narrow_abdomen)_FBpp0111727-aln 1800 lsyaDirnFqntWnvvDnhqkgvipvkrvkfilrlLkgrLe 1840
                                             ls + i++F++ +n++D+  kg+i   +v  ilr +    e
                                ZK673.7   12 LSADQIEQFRKYFNMFDKEGKGYIRATQVGQILRTMGQAFE 52  
                                             899*******************************9876555 PP

  == domain 2    score: 0.1 bits;  conditional E-value: 0.73
  na-PD(narrow_abdomen)_FBpp0111727-aln 1809 qntWnvvDnhqkgvipvkrvkfilrlLkgrL 1839
                                             ++ +  +D+  +g+i+v  ++ ilr L+  +
                                ZK673.7   98 REAFRLYDKEGNGYINVSDLRDILRALDDNV 128 
                                             4566789*******************99765 PP

>> Y73B6BL.19  CE46429	WBGene00022240	locus:shl-1	status:Partially_confirmed	UniProt:Q95XD1	protein_id:CCD74199.1
   #    score  bias  c-Evalue  i-Evalue hmmfrom  hmm to    alifrom  ali to    envfrom  env to     acc
 ---   ------ ----- --------- --------- ------- -------    ------- -------    ------- -------    ----
   1 ?   10.4   7.3   0.00056     0.085     743     883 ..     224     370 ..     180     420 .. 0.82

  Alignments for each domain:
  == domain 1    score: 10.4 bits;  conditional E-value: 0.00056
  na-PD(narrow_abdomen)_FBpp0111727-aln 743 evfyekyyyieiaftilldlEtlfkivclgfrsyfkhsih.kFeLllaigttlhiipely..lsg....lty 807
                                            e ++e+++ i+ a  i++++E +++++    r  f  si    +++ ++   + ++ +    +sg    l+ 
                             Y73B6BL.19 224 EAYEEQFFVIDTACVIIFTIEYFLRLISAPDRIKFMRSIMsVIDVIAIMPYYVSLVLTDNkdVSGlfvtLRV 295
                                            6899999999************99999988787777776515677666677777776554556652222678 PP

  na-PD(narrow_abdomen)_FBpp0111727-aln 808 fqvLRvvrLikaspmledfvykifgpgkkLGsLiiftmcllvisssismqLFcflrdftkFetFpeaFmsmF 879
                                            f+v R+ +  + s  l+ + y + +   +LG L++ + + ++i+++i m    + +d t+F + p aF    
                             Y73B6BL.19 296 FRVFRIFKFSRHSQGLRILGYTLKSCASELGFLVFSLAMAIIIFATI-MYYAEKKVDATRFTSIPSAFWYTI 366
                                            88888888889999999****************************99.88889999***********97666 PP

  na-PD(narrow_abdomen)_FBpp0111727-aln 880 qiLt 883
                                              Lt
                             Y73B6BL.19 367 VTLT 370
                                            5555 PP

>> T10B10.7  CE40872	WBGene00003840	locus:ocr-3	ankyrin repeats	status:Partially_confirmed	UniProt:Q22374	protein_id:CAA
   #    score  bias  c-Evalue  i-Evalue hmmfrom  hmm to    alifrom  ali to    envfrom  env to     acc
 ---   ------ ----- --------- --------- ------- -------    ------- -------    ------- -------    ----
   1 ?   10.1   4.9    0.0007      0.11     866     940 ..     655     731 ..     564     782 .. 0.70

  Alignments for each domain:
  == domain 1    score: 10.1 bits;  conditional E-value: 0.0007
  na-PD(narrow_abdomen)_FBpp0111727-aln 866 tkFet....FpeaFmsmFqiLtqeaWvevldetmlrtsetlaplvavyFilyhlfvtlivLsLFvAviLdnl 933
                                            +kFe       ea m mF +  +e     l   +   ++++ap   v+Fil+ l+vt++ L+L +A++   +
                               T10B10.7 655 EKFENimedGWEAVMRMFIMSVGE--FGALYKNLNECKSSIAPQSKVFFILFELIVTVMLLNLLIAMMTRTY 724
                                            6787744445689*****888886..57899999999******************************99888 PP

  na-PD(narrow_abdomen)_FBpp0111727-aln 934 eldEdik 940
                                            e   + +
                               T10B10.7 725 EKIAETE 731
                                            7532222 PP

>> F14F11.1a  CE32375	WBGene00008819	locus:shw-1	potassium channel	status:Confirmed	UniProt:Q19464	protein_id:CAA91092.2
   #    score  bias  c-Evalue  i-Evalue hmmfrom  hmm to    alifrom  ali to    envfrom  env to     acc
 ---   ------ ----- --------- --------- ------- -------    ------- -------    ------- -------    ----
   1 ?    9.8   5.3   0.00087      0.13    1584    1690 ..     236     346 ..     228     356 .. 0.81

  Alignments for each domain:
  == domain 1    score: 9.8 bits;  conditional E-value: 0.00087
  na-PD(narrow_abdomen)_FBpp0111727-aln 1584 vsailtlvFlvEvimkniaftprg.YwqsrrnryDllvtvvgviwivletilkndls...lvvgfvvvil 1649
                                             v  i+ + F +E +++ +   + + + +s+    D++ t +     +l+ il+++ s   l +  ++ +l
                              F14F11.1a  236 VDLICNIWFTIELLIRSLFCPSFHkFVRSPLTIIDVISTGAFFFESLLHAILIQTGSlvtLDFLSMICVL 305 
                                             66677888888888888755554426688999999999999999999999999987754566778999** PP

  na-PD(narrow_abdomen)_FBpp0111727-aln 1650 rfltitgkhktlkkllltvgvsvcksffiifglfllvfiya 1690
                                             r++++t++ ++lk l+ t   s  ++f ++f ++l + i+a
                              F14F11.1a  306 RLFKLTQHFSGLKILIQTFKASAQELFLLVFFVILAIVIFA 346 
                                             ***************************99998888666665 PP

>> C32C4.1g  CE45168	WBGene00007862	status:Partially_confirmed	UniProt:D9N133	protein_id:CBO22680.1
   #    score  bias  c-Evalue  i-Evalue hmmfrom  hmm to    alifrom  ali to    envfrom  env to     acc
 ---   ------ ----- --------- --------- ------- -------    ------- -------    ------- -------    ----
   1 ?    9.2   0.7    0.0013       0.2     799     855 ..     359     415 ..     356     429 .. 0.94
   2 ?    1.2   0.0      0.34        51    1772    1815 ..     465     510 ..     452     521 .. 0.88

  Alignments for each domain:
  == domain 1    score: 9.2 bits;  conditional E-value: 0.0013
  na-PD(narrow_abdomen)_FBpp0111727-aln 799 elylsgltyfqvLRvvrLikaspmledfvykifgpgkkLGsLiiftmcllvisssis 855
                                            +l++ +l+ +++ Rv +L++ s+ l+ f   + +++ +L  L +f++  +v +s+i 
                               C32C4.1g 359 MLVVRVLRVLRMARVFKLARYSTSLQTFGHTLQSSITELSMLSMFLITGIVFFSTIM 415
                                            678899************************************************995 PP

  == domain 2    score: 1.2 bits;  conditional E-value: 0.34
  na-PD(narrow_abdomen)_FBpp0111727-aln 1772 iityivlnllvaiilenfslfys..eedallsyaDirnFqntWnvv 1815
                                             i  +ivl + +++i+e f+ + +   ed  + +     F n Wn++
                               C32C4.1g  465 ICGIIVLAFPISMIVEKFATAQQraIEDQQIQQGQKSFFFNFWNKI 510 
                                             6779****************999878******************87 PP

>> F14F11.1d  CE32378	WBGene00008819	locus:shw-1	status:Confirmed	UniProt:Q8I4L4	protein_id:CAD56572.1
   #    score  bias  c-Evalue  i-Evalue hmmfrom  hmm to    alifrom  ali to    envfrom  env to     acc
 ---   ------ ----- --------- --------- ------- -------    ------- -------    ------- -------    ----
   1 ?    9.7   5.3    0.0009      0.14    1584    1690 ..     246     356 ..     238     366 .. 0.81

  Alignments for each domain:
  == domain 1    score: 9.7 bits;  conditional E-value: 0.0009
  na-PD(narrow_abdomen)_FBpp0111727-aln 1584 vsailtlvFlvEvimkniaftprg.YwqsrrnryDllvtvvgviwivletilkndls...lvvgfvvvil 1649
                                             v  i+ + F +E +++ +   + + + +s+    D++ t +     +l+ il+++ s   l +  ++ +l
                              F14F11.1d  246 VDLICNIWFTIELLIRSLFCPSFHkFVRSPLTIIDVISTGAFFFESLLHAILIQTGSlvtLDFLSMICVL 315 
                                             66677888888888888755554426688999999999999999999999999987754566778999** PP

  na-PD(narrow_abdomen)_FBpp0111727-aln 1650 rfltitgkhktlkkllltvgvsvcksffiifglfllvfiya 1690
                                             r++++t++ ++lk l+ t   s  ++f ++f ++l + i+a
                              F14F11.1d  316 RLFKLTQHFSGLKILIQTFKASAQELFLLVFFVILAIVIFA 356 
                                             ***************************99998888666665 PP

>> F14F11.1f  CE32380	WBGene00008819	locus:shw-1	status:Confirmed	UniProt:Q8I4L2	protein_id:CAD56574.1
   #    score  bias  c-Evalue  i-Evalue hmmfrom  hmm to    alifrom  ali to    envfrom  env to     acc
 ---   ------ ----- --------- --------- ------- -------    ------- -------    ------- -------    ----
   1 ?    9.7   5.3   0.00092      0.14    1584    1690 ..     253     363 ..     245     373 .. 0.81

  Alignments for each domain:
  == domain 1    score: 9.7 bits;  conditional E-value: 0.00092
  na-PD(narrow_abdomen)_FBpp0111727-aln 1584 vsailtlvFlvEvimkniaftprg.YwqsrrnryDllvtvvgviwivletilkndls...lvvgfvvvil 1649
                                             v  i+ + F +E +++ +   + + + +s+    D++ t +     +l+ il+++ s   l +  ++ +l
                              F14F11.1f  253 VDLICNIWFTIELLIRSLFCPSFHkFVRSPLTIIDVISTGAFFFESLLHAILIQTGSlvtLDFLSMICVL 322 
                                             66677888888888888755554426688999999999999999999999999987754566778999** PP

  na-PD(narrow_abdomen)_FBpp0111727-aln 1650 rfltitgkhktlkkllltvgvsvcksffiifglfllvfiya 1690
                                             r++++t++ ++lk l+ t   s  ++f ++f ++l + i+a
                              F14F11.1f  323 RLFKLTQHFSGLKILIQTFKASAQELFLLVFFVILAIVIFA 363 
                                             ***************************99998888666665 PP

>> F14F11.1g  CE32381	WBGene00008819	locus:shw-1	status:Confirmed	UniProt:Q8I4L1	protein_id:CAD56575.1
   #    score  bias  c-Evalue  i-Evalue hmmfrom  hmm to    alifrom  ali to    envfrom  env to     acc
 ---   ------ ----- --------- --------- ------- -------    ------- -------    ------- -------    ----
   1 ?    9.7   5.3   0.00093      0.14    1584    1690 ..     256     366 ..     248     376 .. 0.81

  Alignments for each domain:
  == domain 1    score: 9.7 bits;  conditional E-value: 0.00093
  na-PD(narrow_abdomen)_FBpp0111727-aln 1584 vsailtlvFlvEvimkniaftprg.YwqsrrnryDllvtvvgviwivletilkndls...lvvgfvvvil 1649
                                             v  i+ + F +E +++ +   + + + +s+    D++ t +     +l+ il+++ s   l +  ++ +l
                              F14F11.1g  256 VDLICNIWFTIELLIRSLFCPSFHkFVRSPLTIIDVISTGAFFFESLLHAILIQTGSlvtLDFLSMICVL 325 
                                             66677888888888888755554426688999999999999999999999999987754566778999** PP

  na-PD(narrow_abdomen)_FBpp0111727-aln 1650 rfltitgkhktlkkllltvgvsvcksffiifglfllvfiya 1690
                                             r++++t++ ++lk l+ t   s  ++f ++f ++l + i+a
                              F14F11.1g  326 RLFKLTQHFSGLKILIQTFKASAQELFLLVFFVILAIVIFA 366 
                                             ***************************99998888666665 PP

>> F14F11.1e  CE32379	WBGene00008819	locus:shw-1	status:Partially_confirmed	UniProt:Q8I4L3	protein_id:CAD56573.1
   #    score  bias  c-Evalue  i-Evalue hmmfrom  hmm to    alifrom  ali to    envfrom  env to     acc
 ---   ------ ----- --------- --------- ------- -------    ------- -------    ------- -------    ----
   1 ?    9.7   5.3   0.00093      0.14    1584    1690 ..     259     369 ..     251     379 .. 0.81

  Alignments for each domain:
  == domain 1    score: 9.7 bits;  conditional E-value: 0.00093
  na-PD(narrow_abdomen)_FBpp0111727-aln 1584 vsailtlvFlvEvimkniaftprg.YwqsrrnryDllvtvvgviwivletilkndls...lvvgfvvvil 1649
                                             v  i+ + F +E +++ +   + + + +s+    D++ t +     +l+ il+++ s   l +  ++ +l
                              F14F11.1e  259 VDLICNIWFTIELLIRSLFCPSFHkFVRSPLTIIDVISTGAFFFESLLHAILIQTGSlvtLDFLSMICVL 328 
                                             66677888888888888755554426688999999999999999999999999987754566778999** PP

  na-PD(narrow_abdomen)_FBpp0111727-aln 1650 rfltitgkhktlkkllltvgvsvcksffiifglfllvfiya 1690
                                             r++++t++ ++lk l+ t   s  ++f ++f ++l + i+a
                              F14F11.1e  329 RLFKLTQHFSGLKILIQTFKASAQELFLLVFFVILAIVIFA 369 
                                             ***************************99998888666665 PP

>> C32C4.1c  CE44797	WBGene00007862	status:Partially_confirmed	UniProt:D5MCS0	protein_id:CBL43414.1
   #    score  bias  c-Evalue  i-Evalue hmmfrom  hmm to    alifrom  ali to    envfrom  env to     acc
 ---   ------ ----- --------- --------- ------- -------    ------- -------    ------- -------    ----
   1 ?    9.3   0.7    0.0012      0.18     799     855 ..     326     382 ..     323     396 .. 0.94

  Alignments for each domain:
  == domain 1    score: 9.3 bits;  conditional E-value: 0.0012
  na-PD(narrow_abdomen)_FBpp0111727-aln 799 elylsgltyfqvLRvvrLikaspmledfvykifgpgkkLGsLiiftmcllvisssis 855
                                            +l++ +l+ +++ Rv +L++ s+ l+ f   + +++ +L  L +f++  +v +s+i 
                               C32C4.1c 326 MLVVRVLRVLRMARVFKLARYSTSLQTFGHTLQSSITELSMLSMFLITGIVFFSTIM 382
                                            678899************************************************995 PP

>> F14F11.1c  CE32377	WBGene00008819	locus:shw-1	status:Confirmed	UniProt:Q8I0P0	protein_id:CAD56577.1
   #    score  bias  c-Evalue  i-Evalue hmmfrom  hmm to    alifrom  ali to    envfrom  env to     acc
 ---   ------ ----- --------- --------- ------- -------    ------- -------    ------- -------    ----
   1 ?    9.5   5.3     0.001      0.15    1584    1690 ..     286     396 ..     278     406 .. 0.81

  Alignments for each domain:
  == domain 1    score: 9.5 bits;  conditional E-value: 0.001
  na-PD(narrow_abdomen)_FBpp0111727-aln 1584 vsailtlvFlvEvimkniaftprg.YwqsrrnryDllvtvvgviwivletilkndls...lvvgfvvvil 1649
                                             v  i+ + F +E +++ +   + + + +s+    D++ t +     +l+ il+++ s   l +  ++ +l
                              F14F11.1c  286 VDLICNIWFTIELLIRSLFCPSFHkFVRSPLTIIDVISTGAFFFESLLHAILIQTGSlvtLDFLSMICVL 355 
                                             66677888888888888755554426688999999999999999999999999987754566778999** PP

  na-PD(narrow_abdomen)_FBpp0111727-aln 1650 rfltitgkhktlkkllltvgvsvcksffiifglfllvfiya 1690
                                             r++++t++ ++lk l+ t   s  ++f ++f ++l + i+a
                              F14F11.1c  356 RLFKLTQHFSGLKILIQTFKASAQELFLLVFFVILAIVIFA 396 
                                             ***************************99998888666665 PP

>> C32C4.1e  CE45141	WBGene00007862	status:Partially_confirmed	UniProt:D9N131	protein_id:CBO22678.1
   #    score  bias  c-Evalue  i-Evalue hmmfrom  hmm to    alifrom  ali to    envfrom  env to     acc
 ---   ------ ----- --------- --------- ------- -------    ------- -------    ------- -------    ----
   1 ?    9.2   0.7    0.0013       0.2     799     855 ..     353     409 ..     350     423 .. 0.94

  Alignments for each domain:
  == domain 1    score: 9.2 bits;  conditional E-value: 0.0013
  na-PD(narrow_abdomen)_FBpp0111727-aln 799 elylsgltyfqvLRvvrLikaspmledfvykifgpgkkLGsLiiftmcllvisssis 855
                                            +l++ +l+ +++ Rv +L++ s+ l+ f   + +++ +L  L +f++  +v +s+i 
                               C32C4.1e 353 MLVVRVLRVLRMARVFKLARYSTSLQTFGHTLQSSITELSMLSMFLITGIVFFSTIM 409
                                            678899************************************************995 PP

>> C32C4.1a  CE37877	WBGene00007862	potassium channel	status:Partially_confirmed	UniProt:Q18351	protein_id:CAA98109.3
   #    score  bias  c-Evalue  i-Evalue hmmfrom  hmm to    alifrom  ali to    envfrom  env to     acc
 ---   ------ ----- --------- --------- ------- -------    ------- -------    ------- -------    ----
   1 ?    9.1   0.7    0.0013       0.2     799     855 ..     359     415 ..     356     429 .. 0.94

  Alignments for each domain:
  == domain 1    score: 9.1 bits;  conditional E-value: 0.0013
  na-PD(narrow_abdomen)_FBpp0111727-aln 799 elylsgltyfqvLRvvrLikaspmledfvykifgpgkkLGsLiiftmcllvisssis 855
                                            +l++ +l+ +++ Rv +L++ s+ l+ f   + +++ +L  L +f++  +v +s+i 
                               C32C4.1a 359 MLVVRVLRVLRMARVFKLARYSTSLQTFGHTLQSSITELSMLSMFLITGIVFFSTIM 415
                                            678899************************************************995 PP

>> C32C4.1f  CE45209	WBGene00007862	status:Partially_confirmed	UniProt:D9N132	protein_id:CBO22679.1
   #    score  bias  c-Evalue  i-Evalue hmmfrom  hmm to    alifrom  ali to    envfrom  env to     acc
 ---   ------ ----- --------- --------- ------- -------    ------- -------    ------- -------    ----
   1 ?    9.1   0.7    0.0014       0.2     799     855 ..     365     421 ..     362     435 .. 0.94

  Alignments for each domain:
  == domain 1    score: 9.1 bits;  conditional E-value: 0.0014
  na-PD(narrow_abdomen)_FBpp0111727-aln 799 elylsgltyfqvLRvvrLikaspmledfvykifgpgkkLGsLiiftmcllvisssis 855
                                            +l++ +l+ +++ Rv +L++ s+ l+ f   + +++ +L  L +f++  +v +s+i 
                               C32C4.1f 365 MLVVRVLRVLRMARVFKLARYSTSLQTFGHTLQSSITELSMLSMFLITGIVFFSTIM 421
                                            678899************************************************995 PP

>> Y54G9A.3a  CE32760	WBGene00002235	locus:kqt-3	Ion transport proteins	status:Confirmed	UniProt:Q9XWG9	protein_id:CAA21
   #    score  bias  c-Evalue  i-Evalue hmmfrom  hmm to    alifrom  ali to    envfrom  env to     acc
 ---   ------ ----- --------- --------- ------- -------    ------- -------    ------- -------    ----
   1 ?    9.5   6.6     0.001      0.15    1196    1338 ..      44     196 ..      40     237 .. 0.66

  Alignments for each domain:
  == domain 1    score: 9.5 bits;  conditional E-value: 0.001
  na-PD(narrow_abdomen)_FBpp0111727-aln 1196 saryda.rlkdpltGkeRkvqykslhnflglvtyldWvmilvttlscisl.mFEtpkyr.vmekkaLqia 1262
                                             +ary   + k+      R + y  l    g   +l  + +++++l c+ l +  t++ +     + L+i 
                              Y54G9A.3a   44 NARYRNiKEKKAAKMTYRAMIYNCLERPTGWKCFLYHFSVFLIVLICLILsVLSTVEEHsHFAAELLYIL 113 
                                             566654144555556678899999999999999999999999999997662344544333788999**** PP

  na-PD(narrow_abdomen)_FBpp0111727-aln 1263 eygFvifmsiElaLkilAdGl......FftPkaYikdvasvLDvfiyvvslvfLlw.mpksvppnsgaql 1325
                                             e + v+f+s+E+++++   G        +    +++   +++D+++++ sl+ +++  + +v + s+++ 
                              Y54G9A.3a  114 EIVLVVFFSVEFIVRLWSAGCrskyigVYGRLKFVRKPITLIDLVVVICSLFVICFgTEGQVFAASAMRG 183 
                                             ***************999886322222223445788899****************944668988887776 PP

  na-PD(narrow_abdomen)_FBpp0111727-aln 1326 LmilRcvRPLRif 1338
                                             ++ l  +R L + 
                              Y54G9A.3a  184 IRFLQILRMLHVD 196 
                                             6666666666543 PP

>> F14F11.1b  CE32376	WBGene00008819	locus:shw-1	status:Partially_confirmed	UniProt:Q8I0I3	protein_id:CAD56576.1
   #    score  bias  c-Evalue  i-Evalue hmmfrom  hmm to    alifrom  ali to    envfrom  env to     acc
 ---   ------ ----- --------- --------- ------- -------    ------- -------    ------- -------    ----
   1 ?    9.3   5.3    0.0012      0.17    1584    1690 ..     332     442 ..     324     452 .. 0.81

  Alignments for each domain:
  == domain 1    score: 9.3 bits;  conditional E-value: 0.0012
  na-PD(narrow_abdomen)_FBpp0111727-aln 1584 vsailtlvFlvEvimkniaftprg.YwqsrrnryDllvtvvgviwivletilkndls...lvvgfvvvil 1649
                                             v  i+ + F +E +++ +   + + + +s+    D++ t +     +l+ il+++ s   l +  ++ +l
                              F14F11.1b  332 VDLICNIWFTIELLIRSLFCPSFHkFVRSPLTIIDVISTGAFFFESLLHAILIQTGSlvtLDFLSMICVL 401 
                                             66677888888888888755554426688999999999999999999999999987754566778999** PP

  na-PD(narrow_abdomen)_FBpp0111727-aln 1650 rfltitgkhktlkkllltvgvsvcksffiifglfllvfiya 1690
                                             r++++t++ ++lk l+ t   s  ++f ++f ++l + i+a
                              F14F11.1b  402 RLFKLTQHFSGLKILIQTFKASAQELFLLVFFVILAIVIFA 442 
                                             ***************************99998888666665 PP

>> C32C4.1d  CE45157	WBGene00007862	status:Partially_confirmed	UniProt:D9N130	protein_id:CBO22674.1
   #    score  bias  c-Evalue  i-Evalue hmmfrom  hmm to    alifrom  ali to    envfrom  env to     acc
 ---   ------ ----- --------- --------- ------- -------    ------- -------    ------- -------    ----
   1 ?    9.0   0.7    0.0015      0.23     799     855 ..     405     461 ..     402     475 .. 0.94

  Alignments for each domain:
  == domain 1    score: 9.0 bits;  conditional E-value: 0.0015
  na-PD(narrow_abdomen)_FBpp0111727-aln 799 elylsgltyfqvLRvvrLikaspmledfvykifgpgkkLGsLiiftmcllvisssis 855
                                            +l++ +l+ +++ Rv +L++ s+ l+ f   + +++ +L  L +f++  +v +s+i 
                               C32C4.1d 405 MLVVRVLRVLRMARVFKLARYSTSLQTFGHTLQSSITELSMLSMFLITGIVFFSTIM 461
                                            678899************************************************995 PP

>> C32C4.1b  CE41505	WBGene00007862	potassium channel	status:Partially_confirmed	UniProt:A7UQ08	protein_id:CAO94906.1
   #    score  bias  c-Evalue  i-Evalue hmmfrom  hmm to    alifrom  ali to    envfrom  env to     acc
 ---   ------ ----- --------- --------- ------- -------    ------- -------    ------- -------    ----
   1 ?    8.7   1.0    0.0018      0.27     799     855 ..     368     424 ..     364     438 .. 0.93

  Alignments for each domain:
  == domain 1    score: 8.7 bits;  conditional E-value: 0.0018
  na-PD(narrow_abdomen)_FBpp0111727-aln 799 elylsgltyfqvLRvvrLikaspmledfvykifgpgkkLGsLiiftmcllvisssis 855
                                            +l++ +l+ +++ Rv +L++ s+ l+ f   + +++ +L  L +f++  +v +s+i 
                               C32C4.1b 368 MLVVRVLRVLRMARVFKLARYSTSLQTFGHTLQSSITELSMLSMFLITGIVFFSTIM 424
                                            688999************************************************995 PP

>> ZK1321.2a  CE32769	WBGene00014261	locus:shk-1	potassium channel protein	status:Confirmed	UniProt:Q09658	protein_id:CA
   #    score  bias  c-Evalue  i-Evalue hmmfrom  hmm to    alifrom  ali to    envfrom  env to     acc
 ---   ------ ----- --------- --------- ------- -------    ------- -------    ------- -------    ----
   1 ?    7.1   5.1    0.0055      0.84    1574    1686 ..     264     382 ..     222     417 .. 0.65
   2 ?   -0.6   0.0       1.1   1.7e+02    1772    1801 ..     439     468 ..     434     471 .. 0.83

  Alignments for each domain:
  == domain 1    score: 7.1 bits;  conditional E-value: 0.0055
  na-PD(narrow_abdomen)_FBpp0111727-aln 1574 eeehtealatvsailtlvFlvEvimkniaftpr.gYwqsrrnryDllvtvvgviwivletilkndls... 1639
                                             +e+h   +  +  ++ l F +E i++ i+   +  + +s  n  D++ +    +  ++ ++ k++ s   
                              ZK1321.2a  264 DEKHYSPFFWIELMCILWFTIELILRFISCPCKvTFATSVLNIIDFVAIAPFFVNFFFADTSKSNSSmsf 333 
                                             4555555555566666666666666666665441344566666666655555666666666666555444 PP

  na-PD(narrow_abdomen)_FBpp0111727-aln 1640 ..lvvgfvvvilrfltitgkhktlkkllltvgvsvcksffiifglfllv 1686
                                               l+v ++v++ r++++ ++  +l+ l  t   sv +   +if +++  
                              ZK1321.2a  334 avLRVLRLVRVFRVFKLSRHSVGLQILGKTFRSSVQEFCLLIFFMAIAL 382 
                                             4444445555555555556666666666666666665555555554433 PP

  == domain 2    score: -0.6 bits;  conditional E-value: 1.1
  na-PD(narrow_abdomen)_FBpp0111727-aln 1772 iityivlnllvaiilenfslfyseedalls 1801
                                             +i ++ l l v ii+ nf+ fy++e+ l s
                              ZK1321.2a  439 MIGVLTLALPVPIIVANFKHFYRQENRLAS 468 
                                             5667789999*************9987765 PP

>> ZK1321.2f  CE40295	WBGene00014261	locus:shk-1	status:Confirmed	UniProt:Q14V33	protein_id:CAK55179.1
   #    score  bias  c-Evalue  i-Evalue hmmfrom  hmm to    alifrom  ali to    envfrom  env to     acc
 ---   ------ ----- --------- --------- ------- -------    ------- -------    ------- -------    ----
   1 ?    7.0   5.4     0.006      0.91    1574    1686 ..     218     336 ..     175     371 .. 0.64
   2 ?   -0.4   0.0         1   1.5e+02    1772    1801 ..     393     422 ..     388     425 .. 0.83

  Alignments for each domain:
  == domain 1    score: 7.0 bits;  conditional E-value: 0.006
  na-PD(narrow_abdomen)_FBpp0111727-aln 1574 eeehtealatvsailtlvFlvEvimkniaftpr.gYwqsrrnryDllvtvvgviwivletilkndls... 1639
                                             +e+h   +  +  ++ l F +E i++ i+   +  + +s  n  D++ +    +  ++ ++ k++ s   
                              ZK1321.2f  218 DEKHYSPFFWIELMCILWFTIELILRFISCPCKvTFATSVLNIIDFVAIAPFFVNFFFADTSKSNSSmsf 287 
                                             4555555555556666666666666666655441344556666666655555666666666665555444 PP

  na-PD(narrow_abdomen)_FBpp0111727-aln 1640 ..lvvgfvvvilrfltitgkhktlkkllltvgvsvcksffiifglfllv 1686
                                               l+v ++v++ r++++ ++  +l+ l  t   sv +   +if +++  
                              ZK1321.2f  288 avLRVLRLVRVFRVFKLSRHSVGLQILGKTFRSSVQEFCLLIFFMAIAL 336 
                                             4444445555555555555666666666666666655555555554433 PP

  == domain 2    score: -0.4 bits;  conditional E-value: 1
  na-PD(narrow_abdomen)_FBpp0111727-aln 1772 iityivlnllvaiilenfslfyseedalls 1801
                                             +i ++ l l v ii+ nf+ fy++e+ l s
                              ZK1321.2f  393 MIGVLTLALPVPIIVANFKHFYRQENRLAS 422 
                                             5667789999*************9987765 PP

>> ZK1321.2e  CE36966	WBGene00014261	locus:shk-1	status:Confirmed	UniProt:Q6BEV2	protein_id:CAH04712.1
   #    score  bias  c-Evalue  i-Evalue hmmfrom  hmm to    alifrom  ali to    envfrom  env to     acc
 ---   ------ ----- --------- --------- ------- -------    ------- -------    ------- -------    ----
   1 ?    6.9   5.4    0.0064      0.97    1574    1686 ..     231     349 ..     188     384 .. 0.64
   2 ?   -0.5   0.0       1.1   1.6e+02    1772    1801 ..     406     435 ..     401     438 .. 0.83

  Alignments for each domain:
  == domain 1    score: 6.9 bits;  conditional E-value: 0.0064
  na-PD(narrow_abdomen)_FBpp0111727-aln 1574 eeehtealatvsailtlvFlvEvimkniaftpr.gYwqsrrnryDllvtvvgviwivletilkndls... 1639
                                             +e+h   +  +  ++ l F +E i++ i+   +  + +s  n  D++ +    +  ++ ++ k++ s   
                              ZK1321.2e  231 DEKHYSPFFWIELMCILWFTIELILRFISCPCKvTFATSVLNIIDFVAIAPFFVNFFFADTSKSNSSmsf 300 
                                             4555555555556666666666666666655441344556666666655555666666666665555444 PP

  na-PD(narrow_abdomen)_FBpp0111727-aln 1640 ..lvvgfvvvilrfltitgkhktlkkllltvgvsvcksffiifglfllv 1686
                                               l+v ++v++ r++++ ++  +l+ l  t   sv +   +if +++  
                              ZK1321.2e  301 avLRVLRLVRVFRVFKLSRHSVGLQILGKTFRSSVQEFCLLIFFMAIAL 349 
                                             4444445555555555555666666666666666655555555554433 PP

  == domain 2    score: -0.5 bits;  conditional E-value: 1.1
  na-PD(narrow_abdomen)_FBpp0111727-aln 1772 iityivlnllvaiilenfslfyseedalls 1801
                                             +i ++ l l v ii+ nf+ fy++e+ l s
                              ZK1321.2e  406 MIGVLTLALPVPIIVANFKHFYRQENRLAS 435 
                                             5667789999*************9987765 PP

>> ZK1321.2d  CE32772	WBGene00014261	locus:shk-1	status:Partially_confirmed	UniProt:Q8I4A9	protein_id:CAD57717.1
   #    score  bias  c-Evalue  i-Evalue hmmfrom  hmm to    alifrom  ali to    envfrom  env to     acc
 ---   ------ ----- --------- --------- ------- -------    ------- -------    ------- -------    ----
   1 ?    7.0   5.1     0.006       0.9    1574    1686 ..     284     402 ..     242     437 .. 0.65
   2 ?   -0.7   0.0       1.2   1.8e+02    1772    1801 ..     459     488 ..     454     491 .. 0.83

  Alignments for each domain:
  == domain 1    score: 7.0 bits;  conditional E-value: 0.006
  na-PD(narrow_abdomen)_FBpp0111727-aln 1574 eeehtealatvsailtlvFlvEvimkniaftpr.gYwqsrrnryDllvtvvgviwivletilkndls... 1639
                                             +e+h   +  +  ++ l F +E i++ i+   +  + +s  n  D++ +    +  ++ ++ k++ s   
                              ZK1321.2d  284 DEKHYSPFFWIELMCILWFTIELILRFISCPCKvTFATSVLNIIDFVAIAPFFVNFFFADTSKSNSSmsf 353 
                                             4555555555566666666666666666665441344566666666655555666666666666555444 PP

  na-PD(narrow_abdomen)_FBpp0111727-aln 1640 ..lvvgfvvvilrfltitgkhktlkkllltvgvsvcksffiifglfllv 1686
                                               l+v ++v++ r++++ ++  +l+ l  t   sv +   +if +++  
                              ZK1321.2d  354 avLRVLRLVRVFRVFKLSRHSVGLQILGKTFRSSVQEFCLLIFFMAIAL 402 
                                             4444445555555555556666666666666666665555555554433 PP

  == domain 2    score: -0.7 bits;  conditional E-value: 1.2
  na-PD(narrow_abdomen)_FBpp0111727-aln 1772 iityivlnllvaiilenfslfyseedalls 1801
                                             +i ++ l l v ii+ nf+ fy++e+ l s
                              ZK1321.2d  459 MIGVLTLALPVPIIVANFKHFYRQENRLAS 488 
                                             5667789999*************9987765 PP

>> ZK1321.2b  CE32770	WBGene00014261	locus:shk-1	status:Confirmed	UniProt:Q8I4B1	protein_id:CAD57715.1
   #    score  bias  c-Evalue  i-Evalue hmmfrom  hmm to    alifrom  ali to    envfrom  env to     acc
 ---   ------ ----- --------- --------- ------- -------    ------- -------    ------- -------    ----
   1 ?    6.9   5.1    0.0065      0.98    1574    1686 ..     307     425 ..     265     460 .. 0.65
   2 ?   -0.7   0.0       1.3   1.9e+02    1772    1801 ..     482     511 ..     477     514 .. 0.83

  Alignments for each domain:
  == domain 1    score: 6.9 bits;  conditional E-value: 0.0065
  na-PD(narrow_abdomen)_FBpp0111727-aln 1574 eeehtealatvsailtlvFlvEvimkniaftpr.gYwqsrrnryDllvtvvgviwivletilkndls... 1639
                                             +e+h   +  +  ++ l F +E i++ i+   +  + +s  n  D++ +    +  ++ ++ k++ s   
                              ZK1321.2b  307 DEKHYSPFFWIELMCILWFTIELILRFISCPCKvTFATSVLNIIDFVAIAPFFVNFFFADTSKSNSSmsf 376 
                                             4555555555566666666666666666665441344566666666655555666666666666555444 PP

  na-PD(narrow_abdomen)_FBpp0111727-aln 1640 ..lvvgfvvvilrfltitgkhktlkkllltvgvsvcksffiifglfllv 1686
                                               l+v ++v++ r++++ ++  +l+ l  t   sv +   +if +++  
                              ZK1321.2b  377 avLRVLRLVRVFRVFKLSRHSVGLQILGKTFRSSVQEFCLLIFFMAIAL 425 
                                             4444445555555555556666666666666666665555555554433 PP

  == domain 2    score: -0.7 bits;  conditional E-value: 1.3
  na-PD(narrow_abdomen)_FBpp0111727-aln 1772 iityivlnllvaiilenfslfyseedalls 1801
                                             +i ++ l l v ii+ nf+ fy++e+ l s
                              ZK1321.2b  482 MIGVLTLALPVPIIVANFKHFYRQENRLAS 511 
                                             5667789999*************9987765 PP

>> ZK1321.2c  CE32771	WBGene00014261	locus:shk-1	status:Partially_confirmed	UniProt:Q8I4B0	protein_id:CAD57716.1
   #    score  bias  c-Evalue  i-Evalue hmmfrom  hmm to    alifrom  ali to    envfrom  env to     acc
 ---   ------ ----- --------- --------- ------- -------    ------- -------    ------- -------    ----
   1 ?    6.8   5.1    0.0067         1    1574    1686 ..     319     437 ..     277     472 .. 0.65
   2 ?   -0.8   0.0       1.3     2e+02    1772    1801 ..     494     523 ..     489     526 .. 0.83

  Alignments for each domain:
  == domain 1    score: 6.8 bits;  conditional E-value: 0.0067
  na-PD(narrow_abdomen)_FBpp0111727-aln 1574 eeehtealatvsailtlvFlvEvimkniaftpr.gYwqsrrnryDllvtvvgviwivletilkndls... 1639
                                             +e+h   +  +  ++ l F +E i++ i+   +  + +s  n  D++ +    +  ++ ++ k++ s   
                              ZK1321.2c  319 DEKHYSPFFWIELMCILWFTIELILRFISCPCKvTFATSVLNIIDFVAIAPFFVNFFFADTSKSNSSmsf 388 
                                             4555555555566666666666666666665441344566666666655555666666666666555444 PP

  na-PD(narrow_abdomen)_FBpp0111727-aln 1640 ..lvvgfvvvilrfltitgkhktlkkllltvgvsvcksffiifglfllv 1686
                                               l+v ++v++ r++++ ++  +l+ l  t   sv +   +if +++  
                              ZK1321.2c  389 avLRVLRLVRVFRVFKLSRHSVGLQILGKTFRSSVQEFCLLIFFMAIAL 437 
                                             4444445555555555556666666666666666665555555554433 PP

  == domain 2    score: -0.8 bits;  conditional E-value: 1.3
  na-PD(narrow_abdomen)_FBpp0111727-aln 1772 iityivlnllvaiilenfslfyseedalls 1801
                                             +i ++ l l v ii+ nf+ fy++e+ l s
                              ZK1321.2c  494 MIGVLTLALPVPIIVANFKHFYRQENRLAS 523 
                                             5667789999*************9987765 PP

>> Y54G9A.3c  CE43403	WBGene00002235	locus:kqt-3	status:Confirmed	UniProt:Q56UQ0	protein_id:CAV31818.1
   #    score  bias  c-Evalue  i-Evalue hmmfrom  hmm to    alifrom  ali to    envfrom  env to     acc
 ---   ------ ----- --------- --------- ------- -------    ------- -------    ------- -------    ----
   1 ?    8.4   7.2    0.0022      0.33    1197    1338 ..       4     155 ..       1     196 [. 0.66

  Alignments for each domain:
  == domain 1    score: 8.4 bits;  conditional E-value: 0.0022
  na-PD(narrow_abdomen)_FBpp0111727-aln 1197 aryda.rlkdpltGkeRkvqykslhnflglvtyldWvmilvttlscisl.mFEtpkyr.vmekkaLqiae 1263
                                             ary   + k+      R + y  l    g   +l  + +++++l c+ l +  t++ +     + L+i e
                              Y54G9A.3c    4 ARYRNiKEKKAAKMTYRAMIYNCLERPTGWKCFLYHFSVFLIVLICLILsVLSTVEEHsHFAAELLYILE 73  
                                             55543134555555678888888888899999999999999999997662344544333788999***** PP

  na-PD(narrow_abdomen)_FBpp0111727-aln 1264 ygFvifmsiElaLkilAdGl......FftPkaYikdvasvLDvfiyvvslvfLlw.mpksvppnsgaqlL 1326
                                              + v+f+s+E+++++   G        +    +++   +++D+++++ sl+ +++  + +v + s+++ +
                              Y54G9A.3c   74 IVLVVFFSVEFIVRLWSAGCrskyigVYGRLKFVRKPITLIDLVVVICSLFVICFgTEGQVFAASAMRGI 143 
                                             **************999886322222223445788899****************9446689888877766 PP

  na-PD(narrow_abdomen)_FBpp0111727-aln 1327 milRcvRPLRif 1338
                                             + l  +R L + 
                              Y54G9A.3c  144 RFLQILRMLHVD 155 
                                             666666666543 PP

>> R13A5.1b  CE30111	WBGene00000846	locus:cup-5	status:Confirmed	UniProt:Q8WSP3	protein_id:CCD63608.1
   #    score  bias  c-Evalue  i-Evalue hmmfrom  hmm to    alifrom  ali to    envfrom  env to     acc
 ---   ------ ----- --------- --------- ------- -------    ------- -------    ------- -------    ----
   1 ?    8.0   1.7     0.003      0.45     866     935 ..     493     561 ..     453     575 .. 0.75

  Alignments for each domain:
  == domain 1    score: 8.0 bits;  conditional E-value: 0.003
  na-PD(narrow_abdomen)_FBpp0111727-aln 866 tkFetFpeaFmsmFqiLtqeaWvevldetmlrtsetlaplvavyFilyhlfvtl...ivLsLFvAviLdnle 934
                                             kF t +e+  ++F +L +    + +  t    +++ + + ++  +  +lfv+l   +vLsLF+A+i+d +e
                               R13A5.1b 493 MKFRTLAESSEALFSLLNG----DDMFATFYTINDSNTVIKVFGTVYIYLFVSLfiyVVLSLFIAIIMDAYE 560
                                            5999999999999999999....677777766655555554444455555665433379**********998 PP

  na-PD(narrow_abdomen)_FBpp0111727-aln 935 l 935
                                            +
                               R13A5.1b 561 V 561
                                            7 PP

>> R07H5.9  CE39953	WBGene00011129	status:Partially_confirmed	UniProt:Q93935	protein_id:CAB03231.3
   #    score  bias  c-Evalue  i-Evalue hmmfrom  hmm to    alifrom  ali to    envfrom  env to     acc
 ---   ------ ----- --------- --------- ------- -------    ------- -------    ------- -------    ----
   1 ?    8.1   2.2    0.0028      0.42    1941    2041 ..      92     199 ..      66     243 .. 0.58

  Alignments for each domain:
  == domain 1    score: 8.1 bits;  conditional E-value: 0.0028
  na-PD(narrow_abdomen)_FBpp0111727-aln 1941 elvallqqekeeekssgkekkkeeesetkdtd.....garlktkkavvplprsdsiG.sssgrkylaptl 2004
                                             +++ +l+  k  +++s+ ++ +e++set +++       r ++++  v  +rs s+  sss+    ++  
                                R07H5.9   92 KKTSKLMGYKITNEKSRTNSLREKASETLNNGlpfppDLRSRSQQCEVSESRSSSVTaSSSAPTSTTCYD 161 
                                             233333333444444444444444444444431121134445555555599*999861566788899*** PP

  na-PD(narrow_abdomen)_FBpp0111727-aln 2005 sdPasrrsekdklavkkk.kqkapdedvakkrlghlte 2041
                                             s+P++  ++k+    ++k  ++ + ++ + k++g+l e
                                R07H5.9  162 SEPTKSDTSKKSSKKSRKsSRSSKVPHRKFKNVGSLDE 199 
                                             ****9976655433322202333334445556666655 PP
[truncated: 96,010 more chars]
