# Supplementary material for: Potential Conservation of Circadian Clock Proteins in the phylum Nematoda as Revealed by Bioinformatic Searches
Source: PLoS One. 2014 Nov 14;9(11):e112871. doi: 10.1371/journal.pone.0112871 (PMC4232591; doi:10.1371/journal.pone.0112871)
Supplement: File S1 — HMM profiles used in this work and HMMsearch results. (ZIP) [file pone.0112871.s007.zip › HMMs-CE/Artropodos/lark-PA_FBpp0076552-aln.res]

# hmmsearch :: search profile(s) against a sequence database
# HMMER 3.0 (March 2010); http://hmmer.org/
# Copyright (C) 2010 Howard Hughes Medical Institute.
# Freely distributed under the GNU General Public License (GPLv3).
# - - - - - - - - - - - - - - - - - - - - - - - - - - - - - - - - - - - -
# query HMM file:                  lark-PA_FBpp0076552-aln.hmm
# target sequence database:        ../../../ProteomasGus/wormpep229
# Max sensitivity mode:            on [all heuristic filters off]
# - - - - - - - - - - - - - - - - - - - - - - - - - - - - - - - - - - - -

Query:       lark-PA_FBpp0076552-aln  [M=359]
Scores for complete sequences (score includes all domains):
   --- full sequence ---   --- best 1 domain ---    -#dom-
    E-value  score  bias    E-value  score  bias    exp  N  Sequence    Description
    ------- ------ -----    ------- ------ -----   ---- --  --------    -----------
    1.8e-36  127.0   7.3    8.9e-17   62.2   4.5    3.8  2  F18H3.3b    CE03230	WBGene00003903	locus:pab-2	RNA recogniti
    1.2e-34  120.9  12.8    5.8e-16   59.5   0.0    3.9  2  F18H3.3a    CE02193	WBGene00003903	locus:pab-2	poly-adenylat
      1e-32  114.6  32.3    2.8e-12   47.4  17.9    5.4  2  Y106G6H.2a  CE20412	WBGene00003902	locus:pab-1	RNA recogniti
    2.7e-31  109.9   0.3    4.2e-31  109.3   0.1    1.3  1  R10E9.1     CE29337	WBGene00003423	locus:msi-1	RNA binding p
    2.8e-31  109.9   4.0    6.5e-23   82.4   0.0    2.2  2  Y46G5A.13   CE21988	WBGene00012904	locus:tiar-2	status:Parti
    4.6e-30  105.9   0.0      6e-10   39.7   0.0    5.3  5  T23F6.4     CE18963	WBGene00004315	locus:rbd-1	RNA recogniti
    6.5e-29  102.1  13.3    2.9e-22   80.2   0.1    2.4  2  C18A3.5a    CE27708	WBGene00015943	locus:tiar-1	RNA binding 
    5.1e-27   95.9   0.0    1.2e-15   58.5   0.0    2.1  2  F35H8.5     CE00983	WBGene00001368	locus:exc-7	HUD	status:Pa
    1.5e-26   94.4  37.2    2.9e-12   47.4  17.9    4.6  2  Y106G6H.2b  CE36227	WBGene00003902	locus:pab-1	status:Partia
    6.7e-26   92.2   0.4    5.2e-19   69.5   0.1    2.6  2  T01D1.2g    CE41586	WBGene00001340	locus:etr-1	status:Confir
    1.2e-25   91.3   4.3    1.5e-24   87.7   3.2    1.9  1  C07A4.1     CE43237	WBGene00007396	locus:tiar-3	RNA binding 
    3.9e-25   89.7   4.0    6.6e-19   69.2   0.1    3.2  3  T01D1.2a    CE12942	WBGene00001340	locus:etr-1	RNA-binding p
    7.9e-25   88.7   0.4    1.5e-24   87.7   0.3    1.5  1  F42A6.7d    CE39251	WBGene00001999	locus:hrp-1	status:Confir
    1.8e-24   87.5   0.3    2.7e-24   86.9   0.2    1.4  1  ZK863.7a    CE15447	WBGene00004384	locus:rnp-1	RNP-1 protein
    3.8e-24   86.4   7.2    6.8e-19   69.1   0.1    3.4  2  T01D1.2f    CE41585	WBGene00001340	locus:etr-1	status:Confir
      4e-24   86.3   7.3    8.9e-19   68.8   0.1    3.4  2  T01D1.2d    CE41583	WBGene00001340	locus:etr-1	status:Confir
    4.1e-24   86.3   1.6    4.1e-24   86.3   1.1    1.5  1  F42A6.7a    CE17059	WBGene00001999	locus:hrp-1	RNA-binding p
    4.7e-24   86.1   7.6    6.8e-19   69.1   0.1    3.4  2  T01D1.2e    CE41584	WBGene00001340	locus:etr-1	status:Confir
    4.6e-23   82.9   0.6    2.8e-17   63.9   0.1    2.0  2  Y73B6BL.6b  CE38662	WBGene00022235	locus:sqd-1	status:Confir
    3.3e-22   80.1  25.5    8.2e-13   49.1  16.6    4.5  2  Y106G6H.2c  CE36228	WBGene00003902	locus:pab-1	status:Confir
      4e-22   79.8   0.0    7.7e-14   52.5   0.0    2.8  2  C17D12.2    CE36103	WBGene00006807	locus:unc-75	RNA recognit
    1.6e-21   77.8  11.2    3.5e-19   70.1   6.1    3.0  2  C18A3.5b    CE27709	WBGene00015943	locus:tiar-1	status:Confi
    8.9e-20   72.1  10.1    4.4e-19   69.8   7.0    2.1  1  C18A3.5e    CE32130	WBGene00015943	locus:tiar-1	status:Confi
    1.1e-19   71.8  10.4    4.8e-19   69.6   7.2    2.1  1  C18A3.5f    CE32131	WBGene00015943	locus:tiar-1	status:Confi
    7.4e-18   65.7   2.5    7.4e-18   65.7   1.7    1.5  1  F42A6.7b    CE31510	WBGene00001999	locus:hrp-1	status:Confir
    7.7e-18   65.7   2.5    7.7e-18   65.7   1.7    1.5  1  F42A6.7c    CE29317	WBGene00001999	locus:hrp-1	status:Confir
    1.7e-17   64.6   0.1    1.7e-17   64.6   0.1    2.1  1  Y73B6BL.6a  CE29008	WBGene00022235	locus:sqd-1	status:Confir
    6.2e-17   62.7   0.0      8e-16   59.0   0.0    2.1  1  H28G03.1b   CE30080	WBGene00019249	status:Partially_confirme
    6.4e-17   62.7   0.0    7.3e-16   59.2   0.0    2.2  1  H28G03.1c   CE31190	WBGene00019249	status:Confirmed	UniProt:
    6.7e-17   62.6   0.0    7.4e-16   59.2   0.0    2.2  1  H28G03.1a   CE30079	WBGene00019249	RNA binding protein	statu
    1.7e-15   58.0   0.1    1.7e-15   58.0   0.0    4.2  1  C08B11.5    CE36374	WBGene00004723	locus:sap-49	Poly(A) RNA 
    4.3e-15   56.7   0.0    1.1e-14   55.4   0.0    1.6  1  F44G4.4a    CE02231	WBGene00006514	locus:tdp-1	RNA binding p
      3e-14   53.8   0.0    7.2e-14   52.6   0.0    1.6  1  F44G4.4c    CE44236	WBGene00006514	locus:tdp-1	status:Confir
    4.3e-14   53.4   0.5    1.7e-07   31.6   2.4    2.3  2  F58D5.1a    CE36388	WBGene00002000	locus:hrp-2	status:Confir
    8.9e-14   52.3   0.0      6e-09   36.4   0.0    3.3  2  Y47G6A.20b  CE24366	WBGene00004389	locus:rnp-6	RNA-binding p
    2.3e-13   50.9   2.3    3.1e-08   34.1   0.3    2.4  2  F11A10.7    CE28911	WBGene00008688	status:Confirmed	UniProt:
    1.3e-12   48.5   0.1    2.5e-12   47.6   0.1    1.4  1  B0035.12    CE05167	WBGene00007111	polyadenylate-binding pro
    3.3e-12   47.2   0.0    4.9e-12   46.6   0.0    1.4  1  T07D1.4     CE25105	WBGene00001484	locus:fox-1	RNA-binding p
    1.2e-11   45.3   0.0    1.4e-11   45.1   0.0    1.1  1  T22B2.4b    CE42801	WBGene00006321	locus:sup-12	status:Confi
    3.6e-11   43.8   0.0    5.5e-11   43.1   0.0    1.2  1  T22B2.4a    CE13934	WBGene00006321	locus:sup-12	RNA-binding 
    4.8e-11   43.3   0.0    1.2e-09   38.7   0.0    2.1  1  Y47G6A.20a  CE24365	WBGene00004389	locus:rnp-6	RNA-binding p
    6.3e-11   42.9   1.2    1.6e-10   41.6   0.1    2.1  1  R10E4.2o    CE44614	WBGene00006331	locus:sup-26	status:Confi
    6.9e-11   42.8   4.7    2.4e-06   27.9   0.0    2.7  2  R10E4.2p    CE44587	WBGene00006331	locus:sup-26	status:Confi
    7.8e-11   42.6   1.7    1.5e-10   41.7   0.1    2.2  2  R10E4.2k    CE44582	WBGene00006331	locus:sup-26	status:Parti
    8.4e-11   42.5   0.3    1.7e-10   41.5   0.0    1.4  1  W02B12.3c   CE32945	WBGene00004698	locus:rsp-1	status:Confir
    8.6e-11   42.5   0.3    1.6e-05   25.1   0.1    2.5  2  F29C4.7b    CE31493	WBGene00017929	locus:grld-1	status:Parti
    8.9e-11   42.4   2.8    1.2e-10   42.0   0.1    2.3  1  R10E4.2j    CE44721	WBGene00006331	locus:sup-26	status:Parti
      9e-11   42.4   0.0    3.6e-05   24.0   0.0    2.1  2  Y47G6A.20c  CE31375	WBGene00004389	locus:rnp-6	status:Confir
      1e-10   42.3   0.7    1.6e-10   41.6   0.0    1.4  1  W02B12.3b   CE32944	WBGene00004698	locus:rsp-1	status:Confir
    1.1e-10   42.2   0.0    1.1e-10   42.2   0.0    1.9  1  R74.5a      CE01058	WBGene00011279	locus:asd-1	RNA binding p
    1.2e-10   42.0   0.1    1.2e-10   42.0   0.1    2.8  1  R10E4.2a    CE18908	WBGene00006331	locus:sup-26	RNA or singl
    1.4e-10   41.8   0.1    1.4e-10   41.8   0.1    2.8  2  R10E4.2f    CE44599	WBGene00006331	locus:sup-26	status:Parti
    1.7e-10   41.5   0.3    2.3e-05   24.7   0.1    2.5  2  F29C4.7a    CE17724	WBGene00017929	locus:grld-1	RNA-binding 
    1.7e-10   41.5   0.3    2.1e-05   24.8   0.1    2.3  2  F29C4.7c    CE37226	WBGene00017929	locus:grld-1	status:Parti
    1.7e-10   41.5   0.1    1.7e-10   41.5   0.1    2.6  1  R10E4.2n    CE44564	WBGene00006331	locus:sup-26	status:Confi
    1.9e-10   41.4   0.1    1.9e-10   41.4   0.1    3.1  2  R10E4.2r    CE44660	WBGene00006331	locus:sup-26	status:Parti
    2.2e-10   41.2   0.1    2.3e-08   34.5   0.0    3.0  2  W02B12.2    CE03762	WBGene00004699	locus:rsp-2	pre-mRNA spli
    2.3e-10   41.1   0.1    2.3e-10   41.1   0.1    3.0  1  R10E4.2q    CE44636	WBGene00006331	locus:sup-26	status:Parti
    2.3e-10   41.1   0.0    2.5e-10   40.9   0.0    1.1  1  EEED8.7b    CE27910	WBGene00004701	locus:rsp-4	status:Confir
      6e-10   39.7   0.0      6e-10   39.7   0.0    1.6  1  F56A8.6     CE16126	WBGene00000774	locus:cpf-2	RNA recogniti
    9.5e-10   39.1   1.6    5.5e-07   30.0   0.0    2.1  2  F22B5.2     CE02197	WBGene00001230	locus:eif-3.G	RNA binding
      1e-09   38.9   0.0      1e-09   38.9   0.0    2.1  1  EEED8.7a    CE01891	WBGene00004701	locus:rsp-4	splicing fact
    1.2e-09   38.8   8.5    1.5e-09   38.4   5.9    1.1  1  Y111B2A.18  CE31089	WBGene00004700	locus:rsp-3	splicing fact
    1.7e-09   38.3   2.1    1.7e-09   38.2   0.0    2.0  1  F25B5.7d    CE32391	WBGene00017778	locus:psf-1	status:Partia
    2.1e-09   37.9   8.6    4.7e-06   26.9   0.0    3.0  2  R10E4.2m    CE44657	WBGene00006331	locus:sup-26	status:Confi
    2.5e-09   37.7   9.9      4e-06   27.2   0.0    3.2  3  R10E4.2g    CE44674	WBGene00006331	locus:sup-26	status:Parti
    3.6e-09   37.2   0.0    3.6e-09   37.2   0.0    2.6  1  F25B5.7a    CE42671	WBGene00017778	locus:psf-1	status:Confir
    3.7e-09   37.1   9.2      6e-06   26.6   0.0    3.2  2  R10E4.2l    CE44632	WBGene00006331	locus:sup-26	status:Confi
    4.2e-09   36.9  10.5    4.4e-06   27.0   0.0    3.4  2  R10E4.2i    CE44670	WBGene00006331	locus:sup-26	status:Parti
    5.7e-09   36.5   0.1      6e-09   36.4   0.1    1.0  1  R09B3.3     CE16308	WBGene00011156	RNA recognition motif. (a
    6.7e-09   36.3  51.6      0.066   13.3   2.6    5.0  5  K08D12.3a   CE21045	WBGene00019537	status:Confirmed	UniProt:
    6.9e-09   36.2   2.7       0.01   15.9   0.0    4.1  4  R05H10.2    CE31214	WBGene00011043	locus:rbm-28	RNA recognit
    7.5e-09   36.1   0.1    4.5e-06   27.0   0.0    3.4  3  R10E4.2b    CE18909	WBGene00006331	locus:sup-26	RNA recognit
    2.6e-08   34.3   0.2    2.6e-08   34.3   0.1    2.1  1  F39H2.2b    CE32411	WBGene00000890	locus:sig-7	peptidylproly
    3.5e-08   33.9   0.2    3.5e-08   33.9   0.1    2.2  1  F39H2.2a    CE32410	WBGene00000890	locus:sig-7	peptidylproly
    6.6e-08   33.0   0.1    6.9e-08   32.9   0.1    1.0  1  R06C1.4     CE18119	WBGene00011059	RNA recognition motif. (a
    6.9e-08   32.9   0.0    1.8e-05   25.0   0.0    2.0  2  ZK616.1     CE45009	WBGene00022771	status:Partially_confirme
    7.4e-08   32.8   0.2     0.0046   17.1   0.0    2.5  2  Y54E10A.4b  CE27480	WBGene00001481	locus:fog-1	status:Confir
    9.1e-08   32.5   0.0    9.4e-08   32.5   0.0    1.0  1  R09B3.2     CE16307	WBGene00011155	RNA recognition motif. (a
    1.3e-07   32.0   0.1    3.1e-07   30.8   0.0    1.5  1  ZC404.8     CE07598	WBGene00004984	locus:spn-4	RNA-binding p
    1.9e-07   31.5   0.0    2.2e-07   31.3   0.0    1.0  1  C33H5.12c   CE29698	WBGene00004703	locus:rsp-6	status:Confir
    1.9e-07   31.5   0.0    4.3e-07   30.3   0.0    1.5  1  Y54H5A.3    CE24459	WBGene00021901	locus:tag-262	status:Conf
    2.1e-07   31.4   0.1    2.1e-07   31.4   0.1    2.0  2  R74.5b      CE33537	WBGene00011279	locus:asd-1	status:Confir
    2.1e-07   31.4   0.0    3.2e-07   30.7   0.0    1.2  1  C30B5.4     CE02523	WBGene00016245	Probable RNA binding prot
    2.2e-07   31.3  24.0    4.7e-07   30.2  16.6    1.7  1  W02B12.3a   CE03763	WBGene00004698	locus:rsp-1	pre-mRNA spli
    3.4e-07   30.6   0.0    4.4e-07   30.3   0.0    1.1  1  C33H5.12b   CE29697	WBGene00004703	locus:rsp-6	status:Confir
    4.6e-07   30.2   0.0    4.6e-07   30.2   0.0    2.0  1  T28D9.2b    CE36573	WBGene00004702	locus:rsp-5	status:Confir
    6.9e-07   29.6   0.0    6.9e-07   29.6   0.0    2.5  1  T28D9.2a    CE36572	WBGene00004702	locus:rsp-5	splicing fact
    7.1e-07   29.6   0.0    7.1e-07   29.6   0.0    2.0  1  T28D9.2d    CE36574	WBGene00004702	locus:rsp-5	status:Partia
    3.1e-06   27.5   0.0    5.7e-06   26.6   0.0    1.4  1  Y116A8C.34a CE24152	WBGene00000889	locus:cyn-13	status:Confi
    3.4e-06   27.4   1.9    7.1e-06   26.3   0.0    2.0  2  F25B5.7b    CE29284	WBGene00017778	locus:psf-1	status:Confir
    4.1e-06   27.1   0.0    4.1e-06   27.1   0.0    2.4  1  C18D11.4a   CE18515	WBGene00004705	locus:rsp-8	RNA recogniti
    6.9e-06   26.4   0.0    1.8e-05   25.0   0.0    1.7  1  T10B11.3    CE34364	WBGene00020399	locus:ztf-4	RNA-binding	s
    7.8e-06   26.2   0.1    1.1e-05   25.7   0.0    1.1  1  R07E5.14    CE01044	WBGene00004387	locus:rnp-4	RNA binding d
      1e-05   25.8   1.3    0.00052   20.2   0.0    3.2  3  Y92C3B.2c   CE29149	WBGene00006697	locus:uaf-1	status:Confir
    1.4e-05   25.4   0.0    1.4e-05   25.4   0.0    1.9  1  K04G7.10    CE30443	WBGene00004390	locus:rnp-7	SN-RNP U1	sta
    1.8e-05   25.0   1.5    1.8e-05   25.0   1.1    3.4  1  K02F3.11    CE29981	WBGene00004388	locus:rnp-5	Probable RNA 
    4.1e-05   23.8   0.0        0.2   11.7   0.0    2.1  2  K08D10.3    CE07355	WBGene00004386	locus:rnp-3	U1 small nucl
    4.2e-05   23.8   1.1    0.00049   20.3   0.0    2.8  2  Y92C3B.2d   CE30403	WBGene00006697	locus:uaf-1	status:Confir
    5.1e-05   23.5   0.7    0.00033   20.8   0.0    2.1  2  T01D1.2b    CE41582	WBGene00001340	locus:etr-1	RNA-binding p
    5.5e-05   23.4   4.5    0.00059   20.0   0.0    3.3  3  Y92C3B.2a   CE27339	WBGene00006697	locus:uaf-1	status:Confir
    7.1e-05   23.0   0.0    7.1e-05   23.0   0.0    2.1  1  Y55F3AM.3c  CE31656	WBGene00021921	status:Partially_confirme
    7.3e-05   23.0   0.1    8.2e-05   22.8   0.0    1.0  1  Y57G11A.5   CE43586	WBGene00013293	RNA recognition motif. (a
    8.8e-05   22.7   0.1      0.011   15.8   0.0    2.4  2  R05D3.8     CE42017	WBGene00019881	status:Partially_confirme
    9.6e-05   22.6   0.0      0.022   14.8   0.0    2.5  2  C30B5.3     CE44953	WBGene00000771	locus:cpb-2	C. elegans pr
    0.00013   22.1   0.0    0.00013   22.1   0.0    3.1  1  Y55F3AM.3a  CE29126	WBGene00021921	status:Partially_confirme
    0.00017   21.8   4.9    0.00018   21.7   0.0    2.1  2  T12D8.2     CE16399	WBGene00011730	locus:drr-2	RNA recogniti
     0.0002   21.5   0.0    0.00027   21.1   0.0    1.3  1  EEED8.4     CE39716	WBGene00017135	Probable RNA binding prot
    0.00037   20.7   0.1    0.00062   19.9   0.1    1.4  1  T08B6.5     CE33690	WBGene00020354	RNA binding protein	statu
     0.0008   19.6   0.4        1.1    9.3   0.0    2.3  2  Y65B4A.1    CE27299	WBGene00022025	status:Confirmed	UniProt:
     0.0008   19.6   0.0    0.00092   19.4   0.0    1.3  1  EEED8.12    CE01885	WBGene00017140	Probable RNA binding prot
    0.00082   19.5   0.0     0.0011   19.1   0.0    1.2  1  T07F10.3    CE40238	WBGene00011589	polyadenylate-binding pro
    0.00086   19.5   0.0     0.0024   18.0   0.0    1.4  1  F26A3.2a    CE46329	WBGene00009141	locus:ncbp-2	Cap binding 
    0.00088   19.4   0.0      0.001   19.2   0.0    1.0  1  C50B8.1     CE08881	WBGene00008224	RNA binding protein	statu
    0.00094   19.3   0.0    0.00094   19.3   0.0    3.0  1  Y37D8A.21   CE44816	WBGene00012558	RNA recognition motif. (a
      0.001   19.2   0.0     0.0013   18.9   0.0    1.3  1  C17E4.5     CE08254	WBGene00003904	locus:pabp-2	RNA binding 
      0.001   19.2   0.2     0.0024   18.0   0.0    1.6  1  Y54E10A.4a  CE27479	WBGene00001481	locus:fog-1	status:Confir
     0.0014   18.8   0.0        1.5    8.8   0.0    2.0  2  K08D10.4    CE28597	WBGene00004385	locus:rnp-2	U1 small nucl
     0.0015   18.7  20.6     0.0015   18.7  14.3    2.6  1  F56D1.7     CE27175	WBGene00000935	locus:daz-1	status:Confir
     0.0027   17.8   6.1       0.31   11.0   0.3    2.1  2  F40F12.9a   CE44812	WBGene00043995	status:Confirmed	UniProt:
     0.0031   17.6   0.0     0.0052   16.9   0.0    1.3  1  EEED8.10a   CE39344	WBGene00017138	Probable RNA binding prot
     0.0036   17.4   8.6        0.2   11.7   0.3    2.2  2  F40F12.9b   CE44781	WBGene00043995	status:Partially_confirme
      0.004   17.3  18.8    2.6e+04  -14.7  13.0    1.8  0  C33H5.12a   CE04155	WBGene00004703	locus:rsp-6	RNA binding p
      0.007   16.5   0.0      0.013   15.6   0.0    1.4  1  T04A8.6     CE01075	WBGene00011408	ribonuleoprotein	status:C
     0.0075   16.4   0.0     0.0075   16.4   0.0    3.2  1  W04D2.6a    CE32000	WBGene00012245	RNA recognition motif. (a
     0.0076   16.4   0.0     0.0076   16.4   0.0    3.3  1  W04D2.6c    CE46822	WBGene00012245	status:Partially_confirme
  ------ inclusion threshold ------
      0.021   14.9   0.1        6.2    6.8   0.1    2.9  3  C25A1.4     CE08369	WBGene00007706	RNA binding protein	statu
      0.022   14.8   0.3      0.055   13.5   0.2    1.6  1  K02F6.1     CE11656	WBGene00019335	status:Predicted	UniProt:
      0.034   14.2   0.0        1.6    8.7   0.0    2.5  2  C40H1.1     CE43522	WBGene00000770	locus:cpb-1	Ovarian prote
      0.035   14.2   0.1        1.9    8.5   0.0    2.4  2  D2089.4b    CE30509	WBGene00004207	locus:ptb-1	status:Confir
      0.036   14.1   0.0      0.045   13.8   0.0    1.2  1  C50D2.5     CE38492	WBGene00016808	status:Confirmed	UniProt:
      0.037   14.1   3.9      0.036   14.1   2.7    1.0  1  K08D12.3b   CE31712	WBGene00019537	status:Confirmed	UniProt:
      0.041   13.9   0.4       0.22   11.6   0.0    2.3  1  Y59E9AL.36  CE44919	WBGene00195093	status:Partially_confirme
      0.051   13.6   0.1        3.1    7.8   0.0    2.7  2  D2089.4a    CE30508	WBGene00004207	locus:ptb-1	polypyrimidin
      0.059   13.4   0.2       0.11   12.5   0.1    1.4  1  Y38H6C.5    CE46359	WBGene00012618	locus:dct-10	Zinc finger,
      0.059   13.4   0.2      0.081   13.0   0.1    1.3  1  C18A3.5c    CE27710	WBGene00015943	locus:tiar-1	status:Confi
        0.1   12.7   0.0        0.1   12.7   0.0    6.0  2  F07A11.6a   CE37499	WBGene00008549	locus:din-1	RNA recogniti
       0.11   12.5   0.0       0.11   12.5   0.0    6.5  1  F07A11.6c   CE32619	WBGene00008549	locus:din-1	status:Partia
       0.11   12.5   0.0       0.11   12.5   0.0    6.5  1  F07A11.6b   CE32618	WBGene00008549	locus:din-1	status:Partia
       0.16   12.0   0.0        0.3   11.1   0.0    1.4  1  T11G6.8     CE33830	WBGene00011722	RNA recognition motif. (a
       0.16   12.0   0.3       0.24   11.4   0.2    1.2  1  Y116A8C.35  CE23341	WBGene00006698	locus:uaf-2	status:Confir
        0.3   11.1   0.2       0.54   10.3   0.1    1.3  1  EEED8.1     CE26746	WBGene00017132	locus:mel-47	status:Confi
       0.49   10.4   1.0       0.78    9.7   0.7    1.4  1  F10E9.3     CE29959	WBGene00017355	status:Confirmed	UniProt:
       0.53   10.3   0.0       0.54   10.3   0.0    1.0  1  Y48G1BL.4   CE22180	WBGene00021663	status:Predicted	UniProt:
       0.64   10.0   5.0       0.35   10.9   0.7    1.9  2  F11A10.8    CE35178	WBGene00044329	locus:cpsf-4	status:Confi
       0.71    9.9   0.0       0.88    9.6   0.0    1.1  1  D2089.1b    CE30507	WBGene00004704	locus:rsp-7	RNA binding p
       0.77    9.8   0.0       0.77    9.8   0.0    3.2  2  C07H6.4     CE00755	WBGene00015581	Probable RNA binding prot
       0.83    9.6   0.0        3.4    7.6   0.0    2.0  1  C02B10.4    CE16801	WBGene00015329	status:Confirmed	UniProt:
       0.84    9.6   3.8        0.3   11.1   0.1    2.0  1  K08F4.2     CE37535	WBGene00010677	RNA recognition motif. (a
        1.2    9.1  21.1        2.6    8.0  14.6    1.5  1  F36F2.3b    CE39152	WBGene00009477	locus:tag-214	Zinc finger
        1.2    9.1   0.0        1.7    8.6   0.0    1.3  1  M18.7a      CE06198	WBGene00000122	locus:aly-3	RNA recogniti
        1.9    8.5   0.3        4.4    7.3   0.2    1.6  2  C47E8.4a    CE44805	WBGene00008143	status:Confirmed	UniProt:
        1.9    8.5   0.9        5.2    7.0   0.1    2.1  1  F54G2.2     CE19461	WBGene00018838	status:Predicted	UniProt:
        1.9    8.4   2.5        9.3    6.2   0.1    2.3  2  F02E9.2b    CE24880	WBGene00003014	locus:lin-28	cold shock d
        2.2    8.2   0.2         26    4.7   0.0    2.3  4  F46A9.6     CE08260	WBGene00003172	locus:mec-8	mecanosensory
        2.3    8.2   2.3         12    5.9   0.1    2.3  2  F02E9.2a    CE24879	WBGene00003014	locus:lin-28	cold shock d
        2.4    8.2   0.1        3.4    7.6   0.0    1.1  1  C02F5.6a    CE00042	WBGene00015349	status:Partially_confirme
        2.4    8.1   7.3        5.6    6.9   5.1    1.6  1  W03F11.6b   CE26730	WBGene00021009	locus:afd-1	status:Confir
        2.6    8.0   0.1        3.8    7.5   0.0    1.1  1  C02F5.6b    CE30417	WBGene00015349	status:Partially_confirme
        3.2    7.7   0.1        7.1    6.6   0.0    1.4  1  C01F6.5     CE02954	WBGene00000120	locus:aly-1	RNA recogniti
        3.2    7.7   2.8        3.3    7.7   1.9    1.1  1  ZC15.8      CE16689	WBGene00004173	locus:pqn-94	status:Confi
        3.3    7.7   0.0        3.8    7.5   0.0    1.1  1  R09E12.9    CE38859	WBGene00044514	status:Confirmed	UniProt:
        3.7    7.5   0.0        4.4    7.3   0.0    1.1  1  T19H12.12   CE45093	WBGene00044282	status:Confirmed	UniProt:
        4.4    7.3   2.3        7.5    6.5   1.6    1.2  1  C33A11.1    CE24824	WBGene00007877	Ank repeat	status:Confirm
        4.9    7.1   1.8        6.1    6.8   1.3    1.1  1  T28D9.2c    CE28094	WBGene00004702	locus:rsp-5	status:Partia
          5    7.1   0.5         10    6.1   0.4    1.4  1  Y57A10A.31  CE43429	WBGene00013270	status:Partially_confirme
          5    7.1   1.9        8.5    6.3   1.3    1.3  1  Y48G8AR.1   CE34614	WBGene00001707	locus:grh-1	status:Confir
        5.7    6.9   0.1        8.1    6.4   0.1    1.1  1  ZC506.3     CE01681	WBGene00013920	locus:pssy-1	phosphatidyl
        6.7    6.7   0.3        7.9    6.4   0.2    1.3  1  C34E10.7    CE01187	WBGene00000561	locus:cnd-1	status:Confir
        7.1    6.6   1.6         15    5.6   1.1    1.4  1  F15A4.8c    CE43437	WBGene00008842	status:Partially_confirme
        7.1    6.6   4.7         12    5.8   3.3    1.4  1  F58H1.5     CE06029	WBGene00010288	status:Confirmed	UniProt:
        7.2    6.6   1.6        7.6    6.5   1.1    1.3  1  R10H1.1     CE31820	WBGene00019998	trypsin inhibitor	status:
        7.5    6.5   2.2        8.4    6.3   1.5    1.0  1  T05G5.12    CE31363	WBGene00000932	locus:dao-6	status:Confir
        7.8    6.4   2.9         12    5.8   2.0    1.1  1  Y119C1B.3   CE37422	WBGene00022469	status:Partially_confirme
        8.2    6.4  18.0        6.1    6.8   1.3    4.0  3  T12F5.3     CE29052	WBGene00001601	locus:glh-4	helicase	stat
        8.7    6.3   0.0         21    5.0   0.0    1.7  1  F07D3.3     CE41785	WBGene00008556	status:Partially_confirme
        8.9    6.3   0.1         13    5.7   0.1    1.1  1  T12B5.6b    CE39403	WBGene00020453	locus:fbxa-55	status:Part
        9.1    6.2   2.2         12    5.8   1.5    1.2  1  ZK682.7     CE36080	WBGene00022790	status:Partially_confirme
        9.2    6.2   1.0         54    3.7   0.2    2.0  2  B0228.8     CE39885	WBGene00015065	status:Partially_confirme
        9.2    6.2   0.3         15    5.5   0.2    1.3  1  Y17G7B.19   CE42431	WBGene00012470	status:Partially_confirme
        9.3    6.2   2.6         13    5.7   1.8    1.1  1  F26F4.5     CE29289	WBGene00017827	status:Confirmed	UniProt:
        9.8    6.1   0.0         15    5.5   0.0    1.2  1  F53C3.13a   CE20846	WBGene00018756	phosphatidic acid phospha


Domain annotation for each sequence (and alignments):
>> F18H3.3b  CE03230	WBGene00003903	locus:pab-2	RNA recognition motif. (aka RRM, RBD, or RNP domain) (4 domains)	status:
   #    score  bias  c-Evalue  i-Evalue hmmfrom  hmm to    alifrom  ali to    envfrom  env to     acc
 ---   ------ ----- --------- --------- ------- -------    ------- -------    ------- -------    ----
   1 !   60.0   0.0   2.9e-18   4.1e-16       8     161 ..      56     226 ..      49     233 .. 0.90
   2 !   62.2   4.5   6.4e-19   8.9e-17       9     164 ..     238     426 ..     230     527 .. 0.84

  Alignments for each domain:
  == domain 1    score: 60.0 bits;  conditional E-value: 2.9e-18
  lark-PA_FBpp0076552-aln   8 tfklfiGnlsektteedlrplfekyGkvveCdvvkn........fGfvhmedeesgreAiqnlnGelvdgqaikveaaksRkapnt 85 
                                 l+iG+l  + +e+ l + f+  G v+   v ++        + +v+++++  +++A++ +n e+++g+++ +    s + p +
                 F18H3.3b  56 MASLYIGDLHPDVSEAMLFEKFSMAGPVLSIRVCRDntsrlslgYAYVNFQQPADAERALDTMNFEVIHGRPMRIM--WSQRDPAA 139
                              5679*******************************99************************************986..56677777 PP

  lark-PA_FBpp0076552-aln  86 ptt...kiFvGnLtdntkapevRelFakyGtvvEcdivrn.......yGFvhleatgdvndaikelngki.vdgqplkvqistsrv 160
                              ++     iF+ nL   + ++ v + F+ +G ++ c +  +       yGFvh+e++   + ai   ng++ +d+++ + + +++  
                 F18H3.3b 140 RRAgngNIFIKNLDRVIDNKSVYDTFSLFGNILSCKVATDdegnskgYGFVHFETEHSAQTAIEKVNGMLlSDKKVYVGKFQPRAQ 225
                              7766679*******************************999***************************972688888888877766 PP

  lark-PA_FBpp0076552-aln 161 r 161
                              r
                 F18H3.3b 226 R 226
                              6 PP

  == domain 2    score: 62.2 bits;  conditional E-value: 6.4e-19
  lark-PA_FBpp0076552-aln   9 fklfiGnlsektteedlrplfekyGkvveCdvvkn.......fGfvhmedeesgreAiqnlnGelvdgqaikveaaksRkapntpt 87 
                                +f+ n+ e+  +e+l ++f+k+G++   +v+ +       fGfv ++d++++ +A++ ln ++++g   k   +++ k+ +   
                 F18H3.3b 238 TNVFVKNFGEHLDQEKLSAMFSKFGEITSAVVMTDaqgkpkgFGFVAFADQDAAGQAVEKLNDSILEGTDCKLSVCRAQKKSERSA 323
                              579******************************9999*********************************9999998777665544 PP

  lark-PA_FBpp0076552-aln  88 t...................kiFvGnLtdntkapevRelFakyGtvvEcdivrn.......yGFvhleatgdvndaikelngkivd 147
                                                   ++v n+ ++ ++  +R+ F+ +Gt+    ++ +       +GFv +e   +   a++++n+k+++
                 F18H3.3b 324 ElkrkyealkqervqryqgvNLYVKNIEEDLNDDGLRDHFSSFGTITSAKVMVDengrskgFGFVCFEKPEEATAAVTDMNSKMIG 409
                              46677999**********999*******************************999******************************* PP

  lark-PA_FBpp0076552-aln 148 gqplkvqistsrvrqrp 164
                               +pl v + +++  +r 
                 F18H3.3b 410 AKPLYVALAQRKEDRRA 426
                              *****999888766554 PP

>> F18H3.3a  CE02193	WBGene00003903	locus:pab-2	poly-adenylate binding protein	status:Confirmed	UniProt:Q19579	protein_i
   #    score  bias  c-Evalue  i-Evalue hmmfrom  hmm to    alifrom  ali to    envfrom  env to     acc
 ---   ------ ----- --------- --------- ------- -------    ------- -------    ------- -------    ----
   1 !   59.5   0.0   4.1e-18   5.8e-16       8     161 ..      56     226 ..      49     234 .. 0.90
   2 !   56.7   8.3     3e-17   4.2e-15       9     166 ..     238     428 ..     230     581 .. 0.78

  Alignments for each domain:
  == domain 1    score: 59.5 bits;  conditional E-value: 4.1e-18
  lark-PA_FBpp0076552-aln   8 tfklfiGnlsektteedlrplfekyGkvveCdvvkn........fGfvhmedeesgreAiqnlnGelvdgqaikveaaksRkapnt 85 
                                 l+iG+l  + +e+ l + f+  G v+   v ++        + +v+++++  +++A++ +n e+++g+++ +    s + p +
                 F18H3.3a  56 MASLYIGDLHPDVSEAMLFEKFSMAGPVLSIRVCRDntsrlslgYAYVNFQQPADAERALDTMNFEVIHGRPMRIM--WSQRDPAA 139
                              5679*******************************99************************************986..56677777 PP

  lark-PA_FBpp0076552-aln  86 ptt...kiFvGnLtdntkapevRelFakyGtvvEcdivrn.......yGFvhleatgdvndaikelngki.vdgqplkvqistsrv 160
                              ++     iF+ nL   + ++ v + F+ +G ++ c +  +       yGFvh+e++   + ai   ng++ +d+++ + + +++  
                 F18H3.3a 140 RRAgngNIFIKNLDRVIDNKSVYDTFSLFGNILSCKVATDdegnskgYGFVHFETEHSAQTAIEKVNGMLlSDKKVYVGKFQPRAQ 225
                              7766679*******************************999***************************972688888888877766 PP

  lark-PA_FBpp0076552-aln 161 r 161
                              r
                 F18H3.3a 226 R 226
                              6 PP

  == domain 2    score: 56.7 bits;  conditional E-value: 3e-17
  lark-PA_FBpp0076552-aln   9 fklfiGnlsektteedlrplfekyGkvveCdvvkn.......fGfvhmedeesgreAiqnlnGelvdgqaikveaaksRkapntpt 87 
                                +f+ n+ e+  +e+l ++f+k+G++   +v+ +       fGfv ++d++++ +A++ ln ++++g   k   +++ k+ +   
                 F18H3.3a 238 TNVFVKNFGEHLDQEKLSAMFSKFGEITSAVVMTDaqgkpkgFGFVAFADQDAAGQAVEKLNDSILEGTDCKLSVCRAQKKSERSA 323
                              579******************************9999*********************************9999998777665544 PP

  lark-PA_FBpp0076552-aln  88 t...................kiFvGnLtdntkapevRelFakyGtvvEcdivrn.......yGFvhleatgdvndaikelngkivd 147
                                                   ++v n+ ++ ++  +R+ F+ +Gt+    ++ +       +GFv +e   +   a++++n+k+++
                 F18H3.3a 324 ElkrkyealkqervqryqgvNLYVKNIEEDLNDDGLRDHFSSFGTITSAKVMVDengrskgFGFVCFEKPEEATAAVTDMNSKMIG 409
                              46677999**********999*******************************999******************************* PP

  lark-PA_FBpp0076552-aln 148 gqplkvqistsrvrqrpgm 166
                               +pl v + +++  +r   
                 F18H3.3a 410 AKPLYVALAQRKEDRRAQL 428
                              ******9988876666543 PP

>> Y106G6H.2a  CE20412	WBGene00003902	locus:pab-1	RNA recognition motif. (aka RRM, RBD, or RNP domain) \; Poly-adenylate
   #    score  bias  c-Evalue  i-Evalue hmmfrom  hmm to    alifrom  ali to    envfrom  env to     acc
 ---   ------ ----- --------- --------- ------- -------    ------- -------    ------- -------    ----
   1 !   44.4   0.3   1.6e-13   2.3e-11       6      85 ..     117     203 ..     112     214 .. 0.90
   2 !   47.4  17.9     2e-14   2.8e-12       9     167 ..     213     403 ..     204     540 .. 0.73

  Alignments for each domain:
  == domain 1    score: 44.4 bits;  conditional E-value: 1.6e-13
  lark-PA_FBpp0076552-aln   6 aetfklfiGnlsektteedlrplfekyGkvveCdvvkn.......fGfvhmedeesgreAiqnlnGelvdgqaikveaaksRkapn 84 
                               + + +fi nl++   ++ +   f+ +G+++ C+v  +       +Gfvh+e+ee++++Aiq  nG l+ g+++ v   ++R + n
               Y106G6H.2a 117 SGAGNIFIKNLDKVIDNKSIYDTFSLFGNILSCKVAIDedgfskgYGFVHFETEEAAQNAIQKVNGMLLAGKKVFVGKFQPRAQRN 202
                              57789******************************9878899999*****************************999999998877 PP

  lark-PA_FBpp0076552-aln  85 t 85 
                               
               Y106G6H.2a 203 R 203
                              4 PP

  == domain 2    score: 47.4 bits;  conditional E-value: 2e-14
  lark-PA_FBpp0076552-aln   9 fklfiGnlsektteedlrplfekyGkvveCdvvkn......fGfvhmedeesgreAiqnlnGelvdgqaikveaaksRkapntptt 88 
                                +++ n+ ++ ++e l +lf k+G++  C+v+        fGfv ++++e+++ A+q+l  ++++g  +k + +++ k+ +    
               Y106G6H.2a 213 TNVYVKNFGDHYNKETLEKLFAKFGNITSCEVMTVegkskgFGFVAFANPEEAETAVQALHDSTIEGTDLKLHVCRAQKKSERHAE 298
                              46899****************************87888888*******************************99988776655544 PP

  lark-PA_FBpp0076552-aln  89 ...................kiFvGnLtdntkapevRelFakyGtvvEcdivrn.......yGFvhleatgdvndaikelngkivdg 148
                                                  ++v nL +++ +  +++ F+ yG +    ++ +       +GFv +e   +   a++e+n+k+v  
               Y106G6H.2a 299 lkkkheqhkaermqkyqgvNLYVKNLDETVDDDGLKKQFESYGNITSAKVMTDengrskgFGFVCFEKPEEATSAVTEMNSKMVCS 384
                              5566788899999*999999********************************9********************************* PP

  lark-PA_FBpp0076552-aln 149 qplkvqistsrvrqrpgmg 167
                              +pl v i +++  +r   +
               Y106G6H.2a 385 KPLYVAIAQRKEDRRAQLA 403
                              *******998877776543 PP

>> R10E9.1  CE29337	WBGene00003423	locus:msi-1	RNA binding protein	status:Confirmed	UniProt:Q21911	protein_id:CAA84667.2
   #    score  bias  c-Evalue  i-Evalue hmmfrom  hmm to    alifrom  ali to    envfrom  env to     acc
 ---   ------ ----- --------- --------- ------- -------    ------- -------    ------- -------    ----
   1 !  109.3   0.1     3e-33   4.2e-31       5     160 ..      41     214 ..      34     275 .. 0.89

  Alignments for each domain:
  == domain 1    score: 109.3 bits;  conditional E-value: 3e-33
  lark-PA_FBpp0076552-aln   5 saetfklfiGnlsektteedlrplfekyGkvveCdvvkn........fGfvhmedeesgreAiqnlnGelvdgqaikveaaksRka 82 
                              s++ +k+fiG+ls++tt+e+lr +f ++G+v eC v+++        fGf+++ d++s+ + ++n + + +dg++i+++ a ++++
                  R10E9.1  41 SQDPGKMFIGGLSWQTTAENLRDYFGRFGEVNECMVMRDpatkrargFGFITFVDPSSVDKVLNNRE-HELDGKKIDPKVAFPKRT 125
                              56779*************************************************************9.*************99876 PP

  lark-PA_FBpp0076552-aln  83 pn...tpttkiFvGnLtdntkapevRelFakyGtvvEcdivrn........yGFvhleatgdvndaike.lngkivdgqplkvqis 156
                              +    t+t k+F+G+L+ + + ++++++F+ yG v +  ++ +        +GFv +++  +v d + e ++ +i ++ ++ ++++
                  R10E9.1 126 QAklvTKTKKVFIGGLSATSTLEDMKQYFETYGKVEDAMLMFDkatqrhrgFGFVTFDSD-EVADKVCEiHFHEINGKMVECKKAQ 210
                              642447888**************************************************9.7777665525666666666667766 PP

  lark-PA_FBpp0076552-aln 157 tsrv 160
                              +++v
                  R10E9.1 211 PKEV 214
                              6655 PP

>> Y46G5A.13  CE21988	WBGene00012904	locus:tiar-2	status:Partially_confirmed	UniProt:Q9U2F5	protein_id:CAB60356.1
   #    score  bias  c-Evalue  i-Evalue hmmfrom  hmm to    alifrom  ali to    envfrom  env to     acc
 ---   ------ ----- --------- --------- ------- -------    ------- -------    ------- -------    ----
   1 !   82.4   0.0   4.6e-25   6.5e-23      10     161 ..      41     213 ..      32     240 .. 0.88
   2 !   25.3   2.8     1e-07   1.4e-05      85     245 ..     253     406 ..     248     418 .. 0.71

  Alignments for each domain:
  == domain 1    score: 82.4 bits;  conditional E-value: 4.6e-25
  lark-PA_FBpp0076552-aln  10 klfiGnlsektteedlrplfekyGkvveCdvvkn.....fGfvhmedeesgreAiqnlnGelvdgqaikv.......eaaksRkap 83 
                               lf+ nl+   t+e l +lf++ G v++ +++       + fv++ d++++  A+q  nG+ + +++++v       e+ + R++p
                Y46G5A.13  41 TLFVANLDPAITDEFLATLFNQIGAVMKAKIIFEglndpYAFVEFSDHNQATLALQSHNGRELLEKEMHVtwafeprEPGENRSKP 126
                              69*****************************9888999***************************999984444444566777888 PP

  lark-PA_FBpp0076552-aln  84 ntptt.kiFvGnLtdntkapevRelFakyGtvvEcdivrn........yGFvhleatgdvndaikelngkivdgqplkvqistsrv 160
                              +t +   +FvG+L  ++  +++Re F k+G v E  i+r+        yGFv+     d ++ai e+ng  ++  +++ +  t++ 
                Y46G5A.13 127 ETSRHfHVFVGDLCSEIDSTKLREAFVKFGEVSEAKIIRDnntnkgkgYGFVSYPRREDAERAIDEMNGAWLGRRTIRTNWATRKP 212
                              887768******************************************************************99999988888765 PP

  lark-PA_FBpp0076552-aln 161 r 161
                               
                Y46G5A.13 213 D 213
                              5 PP

  == domain 2    score: 25.3 bits;  conditional E-value: 1e-07
  lark-PA_FBpp0076552-aln  85 tpttkiFvGnLtdntkapevRelFakyGtvvEcdivrn..yGFvhleatgdvndaikelngkivdgqplkvqistsrvrqrpgmgd 168
                              +  t ++vGn++ n  + e+R  F ++G + E+   +   y Fv++e++    +ai ++n   ++gq ++    +s    +p+   
                Y46G5A.13 253 ADNTSVYVGNIA-NLGEDEIRRAFDRFGPINEVRTFKIqgYAFVKFETKESAARAIVQMNNADIGGQIVRCSWGKSGDSGKPSERG 337
                              67899*****97.78999**************98754344****************************999988887777776544 PP

  lark-PA_FBpp0076552-aln 169 peqcYrcGrgGh.WskecpkggmGGpdrngfrdrifgrdpyppppPppsflrdrlmggaafgayqsfddydsyydrsr 245
                                     G+ G+ +      gg GGp+   f++       ++  pPp + ++ + ++g++    q ++ y +yy+  +
                Y46G5A.13 338 SGGGGGSGNYGYgYGNSGGGGGSGGPGNSQFSN-------FNQRPPPSGNGGSGGGSGGQN--NQYWQYYSQYYNNPH 406
                              443333333333123334444466677666665.......455566665555554444444..588999999998654 PP

>> T23F6.4  CE18963	WBGene00004315	locus:rbd-1	RNA recognition motif. (aka RRM, RBD, or RNP domain) (6 domains)	status:P
   #    score  bias  c-Evalue  i-Evalue hmmfrom  hmm to    alifrom  ali to    envfrom  env to     acc
 ---   ------ ----- --------- --------- ------- -------    ------- -------    ------- -------    ----
   1 !   24.8   0.0   1.4e-07     2e-05       8      87 ..       2      88 ..       1      92 [. 0.90
   2 ?    0.7   0.0       3.2   4.5e+02      44      76 ..     212     243 ..     186     250 .. 0.85
   3 !   28.2   0.0   1.4e-08   1.9e-06       7      82 ..     277     360 ..     272     368 .. 0.91
   4 ?    4.5   0.0      0.22        31       9      64 ..     483     541 ..     475     555 .. 0.70
   5 !   39.7   0.0   4.3e-12     6e-10      10     139 ..     642     808 ..     632     821 .. 0.82

  Alignments for each domain:
  == domain 1    score: 24.8 bits;  conditional E-value: 1.4e-07
  lark-PA_FBpp0076552-aln  8 tfklfiGnlsektteedlrplfekyGkvveCdvvkn.......fGfvhmedeesgreAiqnlnGelvdgqaikveaaksRkapntpt 87
                             t +l + nl    te++lr++fekyG++ +  +          f fv + de s+ +A+   n +  + +++ ve +++    n p+
                  T23F6.4  2 TTRLIVKNLPSTCTEQQLRKFFEKYGQISDASLKYTkegkfrgFAFVGFLDEGSASNALAKSNQTFFNSKKLTVEECRPFGDANKPR 88
                             678999************************9875446699999**********************************9977777765 PP

  == domain 2    score: 0.7 bits;  conditional E-value: 3.2
  lark-PA_FBpp0076552-aln  44 fGfvhmedeesgreAiqnlnGelvdgqaikvea 76 
                                fv+++ +  +r+A+q  +G+ + g +i +e 
                  T23F6.4 212 AAFVTFNRPPDVRRALQK-DGQFLGGFKIGIEK 243
                              57**************97.68****99998885 PP

  == domain 3    score: 28.2 bits;  conditional E-value: 1.4e-08
  lark-PA_FBpp0076552-aln   7 etfklfiGnlsektteedlrplfekyGkvveCdvvkn........fGfvhmedeesgreAiqnlnGelvdgqaikveaaksRka 82 
                              et++lf+ nl   t+e+dl+ lf+kyG+v e +vv +        f  v++  +e++ +A  +l+G++ +g+ +++ +   +++
                  T23F6.4 277 ETGRLFLRNLPYATKEDDLQFLFKKYGEVSEVQVVIDkktgackgFAIVEFVFPEAAVAAYSALDGYVFKGRMMHILPGDEKRT 360
                              799*****************************9998778999999999**************************9988776665 PP

  == domain 4    score: 4.5 bits;  conditional E-value: 0.22
  lark-PA_FBpp0076552-aln   9 fklfiGnlsektteedlrplfekyGkvveCdvvkn...fGfvhmedeesgreAiqnlnG 64 
                                ++  nl    ++e+l+++fek+G+  +  +        +v m ++  +++A ++l  
                  T23F6.4 483 TVMLAKNLPAGVESEELQRMFEKFGDCTKVLMPTEggvSALVIMGNPVDAKKAFRALAY 541
                              55666788889999***********8776554444444557888888888888888765 PP

  == domain 5    score: 39.7 bits;  conditional E-value: 4.3e-12
  lark-PA_FBpp0076552-aln  10 klfiGnlsektteedlrplfe.kyGkvveCd.vvkn.............fGfvhmedeesgreAiqnlnGelvdgqaikve..... 75 
                               lf+ nl+ +tt+  l  lf  +yG++v+   + k              fGfv++ +   ++ A+++++Gel+dg++++ +     
                  T23F6.4 642 TLFVKNLAFDTTDGSLEFLFRkRYGDLVKSAqISKKlnpaeptkplsmgFGFVQFYTAFDAKTALKDMQGELLDGHSLELKishre 727
                              69******************626***998751556599*************************************99877511222 PP

  lark-PA_FBpp0076552-aln  76 ....aaksRkapntptt....kiFvGnLtdntkapevRelFakyGtvvEcdivrn.........yGFvhleatgdvndaik 139
                                   a  Rk+ + +      k+ v nL+ +   +ev  lF+ +G v  + i ++         +GFv + +  + ++a  
                  T23F6.4 728 nadkGALKRKEVKQKEQgectKLLVRNLPFEASVKEVETLFETFGAVKTIRIPKKpgqkqqhrgFGFVDFISADEAHRAFD 808
                              211134456554443313333********************************9999***********9988877777765 PP

>> C18A3.5a  CE27708	WBGene00015943	locus:tiar-1	RNA binding protein	status:Confirmed	UniProt:Q95QV8	protein_id:CCD65015
   #    score  bias  c-Evalue  i-Evalue hmmfrom  hmm to    alifrom  ali to    envfrom  env to     acc
 ---   ------ ----- --------- --------- ------- -------    ------- -------    ------- -------    ----
   1 !   80.2   0.1   2.1e-24   2.9e-22       9     173 ..      46     229 ..      38     232 .. 0.89
   2 !   24.3   5.8   2.1e-07   2.9e-05      84     165 ..     237     320 ..     231     402 .. 0.73

  Alignments for each domain:
  == domain 1    score: 80.2 bits;  conditional E-value: 2.1e-24
  lark-PA_FBpp0076552-aln   9 fklfiGnlsektteedlrplfekyGkvveCdvvkn.....fGfvhmedeesgreAiqnlnGelvdgqaikveaa.ks.Rkapntpt 87 
                                l++Gnl+   te+ + +lf++ G v + +v+ +     + fv++ d+ ++ +A+q +n +l+ ++++kv+ a ++  ++ +  t
                 C18A3.5a  46 RTLYVGNLDSTVTEDFIATLFNQIGSVTKTKVIFDgsndpYAFVEFSDHGQASQALQTMNKRLLLDREMKVNWAvEPgQQQSKIDT 131
                              569******************************88888*********************************966244244555667 PP

  lark-PA_FBpp0076552-aln  88 t...kiFvGnLtdntkapevRelFakyGtvvEcdivrn........yGFvhleatgdvndaikelngkivdgqplkvqistsr.vr 161
                              t    +FvG+L+ ++ ++++Re F+ +G v +  ++r+        yGFv+     + ++ai ++ng+ ++  +++ +  t++ + 
                 C18A3.5a 132 TrhfHVFVGDLSSEVDNQKLREAFQPFGDVSDAKVIRDtnttkskgYGFVSYPKREEAERAIEQMNGQWLGRRTIRTNWATRKpGD 217
                              77789**********************************************************************99998886356 PP

  lark-PA_FBpp0076552-aln 162 qrpgmgdpeqcY 173
                              q+     +e++Y
                 C18A3.5a 218 QEKPSHYNEKSY 229
                              666666677777 PP

  == domain 2    score: 24.3 bits;  conditional E-value: 2.1e-07
  lark-PA_FBpp0076552-aln  84 ntpttkiFvGnLtdntkapevRelFakyGtvvEcdivrn..yGFvhleatgdvndaikelngkivdgqplkvqi.stsrvrqrpg 165
                              +   t ++vGn++   ++ e+R+ Fa +G + E+ i +   y Fv+++++ +  +ai ++n + v+gq ++    +t +  + pg
                 C18A3.5a 237 SGDNTSVYVGNIAS-LTEDEIRQGFASFGRITEVRIFKMqgYAFVKFDNKDAAAKAIVQMNNQDVGGQLVRCSWgKTGDTGKTPG 320
                              557899*****986.56889****************7655599*************************98765412333333333 PP

>> F35H8.5  CE00983	WBGene00001368	locus:exc-7	HUD	status:Partially_confirmed	UniProt:Q20084	protein_id:CAA85327.1
   #    score  bias  c-Evalue  i-Evalue hmmfrom  hmm to    alifrom  ali to    envfrom  env to     acc
 ---   ------ ----- --------- --------- ------- -------    ------- -------    ------- -------    ----
   1 !   58.5   0.0   8.5e-18   1.2e-15       8     155 ..      41     203 ..      33     216 .. 0.92
   2 !   35.2   0.0     1e-10   1.4e-08       3      74 ..     368     446 ..     366     453 .. 0.93

  Alignments for each domain:
  == domain 1    score: 58.5 bits;  conditional E-value: 8.5e-18
  lark-PA_FBpp0076552-aln   8 tfklfiGnlsektteedlrplfekyGkvveCdvvkn........fGfvhmedeesgreAiqnlnGelvdgqaikveaaksRkapnt 85 
                              +  l i  l +  t+e++r+lf   G++  C++v++        +Gfv++  ee + +A+   nG  +++++ikv  a++  + + 
                  F35H8.5  41 KTNLIINYLPQGMTQEEVRSLFTSIGEIESCKLVRDkvtgqslgYGFVNYVREEDALRAVSSFNGLRLQNKTIKVSYARPS-NDQI 125
                              5678899999999*****************************************************************995.6789 PP

  lark-PA_FBpp0076552-aln  86 pttkiFvGnLtdntkapevRelFakyGtvvEcdivrn........yGFvhleatgdvndaikelngkivdgqplkvqi 155
                              +   ++v ++++ ++  e+ ++F  +G ++   i+ +         GFv ++ + + + aik lng i  g  +++ +
                  F35H8.5 126 KGSNLYVSGIPKSMTLHELESIFRPFGQIITSRILSDnvtglskgVGFVRFDKKDEADVAIKTLNGSIPSGCSEQITV 203
                              999*********************************99******************************9887766544 PP

  == domain 2    score: 35.2 bits;  conditional E-value: 1e-10
  lark-PA_FBpp0076552-aln   3 aesaetfklfiGnlsektteedlrplfekyGkvveCdvvkn.......fGfvhmedeesgreAiqnlnGelvdgqaikv 74 
                               +++  + lf+ nls +t ++ l +lf+++G +v+ +++++       + fv m + +++ +A+  lnG+ + g++++v
                  F35H8.5 368 PSDTAGYCLFVYNLSSDTDDTLLWQLFSQFGAIVNVKILRDltqqckgYAFVSMSNYTEAYNAMLSLNGTNLAGKTLQV 446
                              55778889******************************************************************99986 PP

>> Y106G6H.2b  CE36227	WBGene00003902	locus:pab-1	status:Partially_confirmed	UniProt:Q7K798	protein_id:CAE54916.1
   #    score  bias  c-Evalue  i-Evalue hmmfrom  hmm to    alifrom  ali to    envfrom  env to     acc
 ---   ------ ----- --------- --------- ------- -------    ------- -------    ------- -------    ----
   1 !   44.7   0.2   1.3e-13   1.9e-11       6      84 ..      54     139 ..      43     149 .. 0.91
   2 !   47.4  17.9     2e-14   2.9e-12       9     167 ..     150     340 ..     142     473 .. 0.75

  Alignments for each domain:
  == domain 1    score: 44.7 bits;  conditional E-value: 1.3e-13
  lark-PA_FBpp0076552-aln   6 aetfklfiGnlsektteedlrplfekyGkvveCdvvkn.......fGfvhmedeesgreAiqnlnGelvdgqaikveaaksRkapn 84 
                               + + +fi nl++   ++ +   f+ +G+++ C+v  +       +Gfvh+e+ee++++Aiq  nG l+ g+++ v   ++R + n
               Y106G6H.2b  54 SGAGNIFIKNLDKVIDNKSIYDTFSLFGNILSCKVAIDedgfskgYGFVHFETEEAAQNAIQKVNGMLLAGKKVFVGKFQPRAQRN 139
                              57899******************************9878899999*****************************999999998877 PP

  == domain 2    score: 47.4 bits;  conditional E-value: 2e-14
  lark-PA_FBpp0076552-aln   9 fklfiGnlsektteedlrplfekyGkvveCdvvkn......fGfvhmedeesgreAiqnlnGelvdgqaikveaaksRkapntptt 88 
                                +++ n+ ++ ++e l +lf k+G++  C+v+        fGfv ++++e+++ A+q+l  ++++g  +k + +++ k+ +    
               Y106G6H.2b 150 TNVYVKNFGDHYNKETLEKLFAKFGNITSCEVMTVegkskgFGFVAFANPEEAETAVQALHDSTIEGTDLKLHVCRAQKKSERHAE 235
                              46899****************************87888888*******************************99988776655544 PP

  lark-PA_FBpp0076552-aln  89 ...................kiFvGnLtdntkapevRelFakyGtvvEcdivrn.......yGFvhleatgdvndaikelngkivdg 148
                                                  ++v nL +++ +  +++ F+ yG +    ++ +       +GFv +e   +   a++e+n+k+v  
               Y106G6H.2b 236 lkkkheqhkaermqkyqgvNLYVKNLDETVDDDGLKKQFESYGNITSAKVMTDengrskgFGFVCFEKPEEATSAVTEMNSKMVCS 321
                              5566788899999*999999********************************9********************************* PP

  lark-PA_FBpp0076552-aln 149 qplkvqistsrvrqrpgmg 167
                              +pl v i +++  +r   +
               Y106G6H.2b 322 KPLYVAIAQRKEDRRAQLA 340
                              *******998877776543 PP

>> T01D1.2g  CE41586	WBGene00001340	locus:etr-1	status:Confirmed	UniProt:A7KQE9	protein_id:CCD71503.1
   #    score  bias  c-Evalue  i-Evalue hmmfrom  hmm to    alifrom  ali to    envfrom  env to     acc
 ---   ------ ----- --------- --------- ------- -------    ------- -------    ------- -------    ----
   1 !   69.5   0.1   3.7e-21   5.2e-19       2     142 ..      47     203 ..      44     235 .. 0.82
   2 !   20.0   0.0   4.3e-06    0.0006      10      76 ..     429     503 ..     421     512 .. 0.84

  Alignments for each domain:
  == domain 1    score: 69.5 bits;  conditional E-value: 3.7e-21
  lark-PA_FBpp0076552-aln   2 Pae.saetfklfiGnlsektteedlrplfekyGkvveCdvvkn...........fGfvhmedeesgreAiqnlnGelvdgqaikve 75 
                              P+e +++  k+f+G++  + +e+d r+lfekyG v  C+++++             f h +d  +++ A++n    +++g    + 
                 T01D1.2g  47 PSEpDTDAIKMFVGQIPRQWNETDCRRLFEKYGSVFSCNILRDkstqaskgccfVTFYHRKDAIEAQGALHNIK--VIEGMHH-PV 129
                              66678999*******************************************55444555556666666777766..7777543.33 PP

  lark-PA_FBpp0076552-aln  76 aaksRkapntpttkiFvGnLtdntkapevRelFakyGtvvEcdivrn.......yGFvhleatgdvndaikeln 142
                                k+  + n +  k+F+G L+++ +++++Re+Fak+G + +c ++r+         Fv + + +    a+ke+ 
                 T01D1.2g 130 QMKPADTENRNERKLFIGQLSKKHNEENLREIFAKFGHIEDCSVLRDqdgksrgCAFVTFTNRSCAVVATKEMH 203
                              4555667788889**********************************999999999****99998888998854 PP

  == domain 2    score: 20.0 bits;  conditional E-value: 4.3e-06
  lark-PA_FBpp0076552-aln  10 klfiGnlsektteedlrplfekyGkvveCdvvkn........fGfvhmedeesgreAiqnlnGelvdgqaikvea 76 
                               lfi  l ++  ++dl + f  +G ++  +v  +        fGfv +e+ +s+ +Ai ++nG  +  + +kv+ 
                 T01D1.2g 429 NLFIYHLPQDFGDSDLINTFAPFGGILSAKVFIDkvtnlskcFGFVSYENAQSATNAISAMNGFQIGSKRLKVQL 503
                              689999999999999999999999999998876666779999999999999999999999999999998888875 PP

>> C07A4.1  CE43237	WBGene00007396	locus:tiar-3	RNA binding protein	status:Partially_confirmed	UniProt:Q93194	protein_id
   #    score  bias  c-Evalue  i-Evalue hmmfrom  hmm to    alifrom  ali to    envfrom  env to     acc
 ---   ------ ----- --------- --------- ------- -------    ------- -------    ------- -------    ----
   1 !   87.7   3.2   1.1e-26   1.5e-24       5     150 ..     221     392 ..     214     395 .. 0.88

  Alignments for each domain:
  == domain 1    score: 87.7 bits;  conditional E-value: 1.1e-26
  lark-PA_FBpp0076552-aln   5 saetfklfiGnlsektteedlrplfekyGkvveCdvvkn........fGfvhmedeesgreAiqnlnGelvdgqaikveaaksRk. 81 
                                + f +f+G+ls++ ++e l++ f k+G+v e +v+++        +Gfv + +++++++Ai  +nG+ +  +a+ ++ a  ++ 
                  C07A4.1 221 TSKHFHVFVGDLSKDVSNELLKSTFTKFGEVSEAKVIRDvqtqkskgYGFVSFPNKQNAENAIAGMNGKWIGKRAVRTNWAARKNs 306
                              5678************************************************************************9986543330 PP

  lark-PA_FBpp0076552-aln  82 apn.tptt.............kiFvGnLtdntkapevRelFakyGtvvEcdivrn..yGFvhleatgdvndaikelngk.ivdgqp 150
                              + n  + t              ++vGn++++t+++++R+lF+ yG + E+ i ++  y Fv  e +    +ai e+ngk + ++q+
                  C07A4.1 307 EENrDKLTfeqvfnstkadntSVYVGNISQQTTDADLRDLFSTYGDIAEVRIFKTqrYAFVRYEKKECATKAIMEMNGKeMAGNQV 392
                              3331344588888888888889*******************************9888********************973556564 PP

>> T01D1.2a  CE12942	WBGene00001340	locus:etr-1	RNA-binding protein	status:Confirmed	UniProt:Q17385	protein_id:CCD71491.
   #    score  bias  c-Evalue  i-Evalue hmmfrom  hmm to    alifrom  ali to    envfrom  env to     acc
 ---   ------ ----- --------- --------- ------- -------    ------- -------    ------- -------    ----
   1 !   69.2   0.1   4.7e-21   6.6e-19       2     142 ..      47     203 ..      44     237 .. 0.82
   2 ?   -0.5   0.2       7.1     1e+03     287     335 ..     329     351 ..     277     421 .. 0.62
   3 !   19.7   0.0   5.1e-06   0.00072      10      76 ..     500     574 ..     492     583 .. 0.84

  Alignments for each domain:
  == domain 1    score: 69.2 bits;  conditional E-value: 4.7e-21
  lark-PA_FBpp0076552-aln   2 Pae.saetfklfiGnlsektteedlrplfekyGkvveCdvvkn...........fGfvhmedeesgreAiqnlnGelvdgqaikve 75 
                              P+e +++  k+f+G++  + +e+d r+lfekyG v  C+++++             f h +d  +++ A++n    +++g    + 
                 T01D1.2a  47 PSEpDTDAIKMFVGQIPRQWNETDCRRLFEKYGSVFSCNILRDkstqaskgccfVTFYHRKDAIEAQGALHNIK--VIEGMHH-PV 129
                              66678999*******************************************55444555556666666777766..7777543.33 PP

  lark-PA_FBpp0076552-aln  76 aaksRkapntpttkiFvGnLtdntkapevRelFakyGtvvEcdivrn.......yGFvhleatgdvndaikeln 142
                                k+  + n +  k+F+G L+++ +++++Re+Fak+G + +c ++r+         Fv + + +    a+ke+ 
                 T01D1.2a 130 QMKPADTENRNERKLFIGQLSKKHNEENLREIFAKFGHIEDCSVLRDqdgksrgCAFVTFTNRSCAVVATKEMH 203
                              4555667788889**********************************999999999****99998888998854 PP

  == domain 2    score: -0.5 bits;  conditional E-value: 7.1
  lark-PA_FBpp0076552-aln 287 mpqskptasgsmrdgstsrgskdgmfsrrspapaggaarasraymYedf 335
                              m ++ pta++s+++++ +                            ++ 
                 T01D1.2a 329 MTSPAPTATSSTSSSASHHH--------------------------QQH 351
                              22233333333332222222..........................111 PP

  == domain 3    score: 19.7 bits;  conditional E-value: 5.1e-06
  lark-PA_FBpp0076552-aln  10 klfiGnlsektteedlrplfekyGkvveCdvvkn........fGfvhmedeesgreAiqnlnGelvdgqaikvea 76 
                               lfi  l ++  ++dl + f  +G ++  +v  +        fGfv +e+ +s+ +Ai ++nG  +  + +kv+ 
                 T01D1.2a 500 NLFIYHLPQDFGDSDLINTFAPFGGILSAKVFIDkvtnlskcFGFVSYENAQSATNAISAMNGFQIGSKRLKVQL 574
                              689999999999999999999999999998876666779999999999999999999999999999998888865 PP

>> F42A6.7d  CE39251	WBGene00001999	locus:hrp-1	status:Confirmed	UniProt:Q22037	protein_id:CCD71137.1
   #    score  bias  c-Evalue  i-Evalue hmmfrom  hmm to    alifrom  ali to    envfrom  env to     acc
 ---   ------ ----- --------- --------- ------- -------    ------- -------    ------- -------    ----
   1 !   87.7   0.3   1.1e-26   1.5e-24       9     188 ..      23     217 ..      16     264 .. 0.79

  Alignments for each domain:
  == domain 1    score: 87.7 bits;  conditional E-value: 1.1e-26
  lark-PA_FBpp0076552-aln   9 fklfiGnlsektteedlrplfekyGkvveCdvvkn........fGfvhmedeesgreAiqnlnGelvdgqaikveaaksRkapntp 86 
                               k+f+G+l+ +tt++ +r++++++G++ +  v+++        fGfv++  ++++ +A++  + +++dg++++++ a +R  +n  
                 F42A6.7d  23 RKIFVGGLTSNTTDDLMREFYSQFGEITDIIVMRDpttkrsrgFGFVTFSGKTEVDAAMKQRP-HIIDGKTVDPKRAVPRDDKNRS 107
                              69*************************************************************.************9877665544 PP

  lark-PA_FBpp0076552-aln  87 tt.....kiFvGnLtdntkapevRelFakyGtvvEcdivrn........yGFvhleatgdvndaikelngkivdgqplkvqistsr 159
                                     +++v ++ ++ ++  + e+F+kyGtv   +i+ +        +GFv ++ +  v++ + +  +++v+g    v+   s+
                 F42A6.7d 108 ESnvstkRLYVSGVREDHTEDMLTEYFTKYGTVTKSEIILDkatqkprgFGFVTFDDHDSVDQCVLQK-SHMVNGHRCDVRKGLSK 192
                              33333339********************************99****************99*9999765.56776665555443333 PP

  lark-PA_FBpp0076552-aln 160 vrqrpgmgdpeqcYrcGrgGhWskecpkg 188
                                   +  + +   r Gr    s++  +g
                 F42A6.7d 193 DEMSKAQMNRDRETRGGR----SRDGQRG 217
                              322222222222234444....3333333 PP

>> ZK863.7a  CE15447	WBGene00004384	locus:rnp-1	RNP-1 protein	status:Confirmed	UniProt:Q10667	protein_id:CAB01455.1
   #    score  bias  c-Evalue  i-Evalue hmmfrom  hmm to    alifrom  ali to    envfrom  env to     acc
 ---   ------ ----- --------- --------- ------- -------    ------- -------    ------- -------    ----
   1 !   86.9   0.2     2e-26   2.7e-24      89     202 ..       4     115 ..       2     261 .. 0.70

  Alignments for each domain:
  == domain 1    score: 86.9 bits;  conditional E-value: 2e-26
  lark-PA_FBpp0076552-aln  89 kiFvGnLtdntkapevRelFakyGtvvEcdivrnyGFvhleatgdvndaikelngkivdgqplkvqistsrvrqrpgmgdpeqcYr 174
                              k+FvGnL+dn+  ++++++F+ +  v Ecdiv+ny Fvh+e   dv+ +i+ l g  +dg+++ ++ sts+ r  p  g+p+ c+r
                 ZK863.7a   4 KLFVGNLPDNVDSNKLKQVFQPFCKVTECDIVKNYAFVHIEED-DVDPIITRLTGYTIDGKVVNIKKSTSKLRPTP--GMPNRCFR 86 
                              9****************************************98.******************99999999887666..579***** PP

  lark-PA_FBpp0076552-aln 175 cGrgGhWskecpkggmGG.pdrngfrdri 202
                              c +  h + +cp++        ng + + 
                 ZK863.7a  87 CQSDEHRTPQCPQDPTNNqKTENGVQTLK 115
                              ************98644434455555443 PP

>> T01D1.2f  CE41585	WBGene00001340	locus:etr-1	status:Confirmed	UniProt:A8DYS0	protein_id:CCD71502.1
   #    score  bias  c-Evalue  i-Evalue hmmfrom  hmm to    alifrom  ali to    envfrom  env to     acc
 ---   ------ ----- --------- --------- ------- -------    ------- -------    ------- -------    ----
   1 !   69.1   0.1   4.9e-21   6.8e-19       2     142 ..      47     203 ..      45     237 .. 0.81
   2 !   19.7   0.0   5.2e-06   0.00073      10      76 ..     504     578 ..     496     587 .. 0.84

  Alignments for each domain:
  == domain 1    score: 69.1 bits;  conditional E-value: 4.9e-21
  lark-PA_FBpp0076552-aln   2 Pae.saetfklfiGnlsektteedlrplfekyGkvveCdvvkn...........fGfvhmedeesgreAiqnlnGelvdgqaikve 75 
                              P+e +++  k+f+G++  + +e+d r+lfekyG v  C+++++             f h +d  +++ A++n    +++g    + 
                 T01D1.2f  47 PSEpDTDAIKMFVGQIPRQWNETDCRRLFEKYGSVFSCNILRDkstqaskgccfVTFYHRKDAIEAQGALHNIK--VIEGMHH-PV 129
                              66678999*******************************************55444555556666666777766..7777543.33 PP

  lark-PA_FBpp0076552-aln  76 aaksRkapntpttkiFvGnLtdntkapevRelFakyGtvvEcdivrn.......yGFvhleatgdvndaikeln 142
                                k+  + n +  k+F+G L+++ +++++Re+Fak+G + +c ++r+         Fv + + +    a+ke+ 
                 T01D1.2f 130 QMKPADTENRNERKLFIGQLSKKHNEENLREIFAKFGHIEDCSVLRDqdgksrgCAFVTFTNRSCAVVATKEMH 203
                              4555667788889**********************************999999999****99998888998854 PP

  == domain 2    score: 19.7 bits;  conditional E-value: 5.2e-06
  lark-PA_FBpp0076552-aln  10 klfiGnlsektteedlrplfekyGkvveCdvvkn........fGfvhmedeesgreAiqnlnGelvdgqaikvea 76 
                               lfi  l ++  ++dl + f  +G ++  +v  +        fGfv +e+ +s+ +Ai ++nG  +  + +kv+ 
                 T01D1.2f 504 NLFIYHLPQDFGDSDLINTFAPFGGILSAKVFIDkvtnlskcFGFVSYENAQSATNAISAMNGFQIGSKRLKVQL 578
                              689999999999999999999999999998876666779999999999999999999999999999998888865 PP

>> T01D1.2d  CE41583	WBGene00001340	locus:etr-1	status:Confirmed	UniProt:A8DYS3	protein_id:CCD71499.1
   #    score  bias  c-Evalue  i-Evalue hmmfrom  hmm to    alifrom  ali to    envfrom  env to     acc
 ---   ------ ----- --------- --------- ------- -------    ------- -------    ------- -------    ----
   1 !   68.8   0.1   6.4e-21   8.9e-19       2     142 ..      47     203 ..      45     221 .. 0.83
   2 !   19.9   0.0   4.5e-06   0.00064      10      76 ..     451     525 ..     443     534 .. 0.84

  Alignments for each domain:
  == domain 1    score: 68.8 bits;  conditional E-value: 6.4e-21
  lark-PA_FBpp0076552-aln   2 Pae.saetfklfiGnlsektteedlrplfekyGkvveCdvvkn...........fGfvhmedeesgreAiqnlnGelvdgqaikve 75 
                              P+e +++  k+f+G++  + +e+d r+lfekyG v  C+++++             f h +d  +++ A++n    +++g    + 
                 T01D1.2d  47 PSEpDTDAIKMFVGQIPRQWNETDCRRLFEKYGSVFSCNILRDkstqaskgccfVTFYHRKDAIEAQGALHNIK--VIEGMHH-PV 129
                              66678999*******************************************55444555556666666777766..7777543.33 PP

  lark-PA_FBpp0076552-aln  76 aaksRkapntpttkiFvGnLtdntkapevRelFakyGtvvEcdivrn.......yGFvhleatgdvndaikeln 142
                                k+  + n +  k+F+G L+++ +++++Re+Fak+G + +c ++r+         Fv + + +    a+ke+ 
                 T01D1.2d 130 QMKPADTENRNERKLFIGQLSKKHNEENLREIFAKFGHIEDCSVLRDqdgksrgCAFVTFTNRSCAVVATKEMH 203
                              4555667788889**********************************9999999999*9999998888888864 PP

  == domain 2    score: 19.9 bits;  conditional E-value: 4.5e-06
  lark-PA_FBpp0076552-aln  10 klfiGnlsektteedlrplfekyGkvveCdvvkn........fGfvhmedeesgreAiqnlnGelvdgqaikvea 76 
                               lfi  l ++  ++dl + f  +G ++  +v  +        fGfv +e+ +s+ +Ai ++nG  +  + +kv+ 
                 T01D1.2d 451 NLFIYHLPQDFGDSDLINTFAPFGGILSAKVFIDkvtnlskcFGFVSYENAQSATNAISAMNGFQIGSKRLKVQL 525
                              689999999999999999999999999998876666779999999999999999999999999999998888865 PP

>> F42A6.7a  CE17059	WBGene00001999	locus:hrp-1	RNA-binding protein	status:Confirmed	UniProt:Q22037	protein_id:CCD71134.
   #    score  bias  c-Evalue  i-Evalue hmmfrom  hmm to    alifrom  ali to    envfrom  env to     acc
 ---   ------ ----- --------- --------- ------- -------    ------- -------    ------- -------    ----
   1 !   86.3   1.1   2.9e-26   4.1e-24       9     187 ..      23     216 ..      16     249 .. 0.79

  Alignments for each domain:
  == domain 1    score: 86.3 bits;  conditional E-value: 2.9e-26
  lark-PA_FBpp0076552-aln   9 fklfiGnlsektteedlrplfekyGkvveCdvvkn........fGfvhmedeesgreAiqnlnGelvdgqaikveaaksRkapntp 86 
                               k+f+G+l+ +tt++ +r++++++G++ +  v+++        fGfv++  ++++ +A++  + +++dg++++++ a +R  +n  
                 F42A6.7a  23 RKIFVGGLTSNTTDDLMREFYSQFGEITDIIVMRDpttkrsrgFGFVTFSGKTEVDAAMKQRP-HIIDGKTVDPKRAVPRDDKNRS 107
                              69*************************************************************.************9877665544 PP

  lark-PA_FBpp0076552-aln  87 tt.....kiFvGnLtdntkapevRelFakyGtvvEcdivrn........yGFvhleatgdvndaikelngkivdgqplkvqistsr 159
                                     +++v ++ ++ ++  + e+F+kyGtv   +i+ +        +GFv ++ +  v++ + +  +++v+g    v+   s+
                 F42A6.7a 108 ESnvstkRLYVSGVREDHTEDMLTEYFTKYGTVTKSEIILDkatqkprgFGFVTFDDHDSVDQCVLQK-SHMVNGHRCDVRKGLSK 192
                              33333339********************************99****************99*9999765.57777766555544333 PP

  lark-PA_FBpp0076552-aln 160 vrqrpgmgdpeqcYrcGrgGhWskecpk 187
                                   +  + +   r Gr    s++  +
                 F42A6.7a 193 DEMSKAQMNRDRETRGGR----SRDGQR 216
                              332222222222234444....344333 PP

>> T01D1.2e  CE41584	WBGene00001340	locus:etr-1	status:Confirmed	UniProt:A8DYS1	protein_id:CCD71501.1
   #    score  bias  c-Evalue  i-Evalue hmmfrom  hmm to    alifrom  ali to    envfrom  env to     acc
 ---   ------ ----- --------- --------- ------- -------    ------- -------    ------- -------    ----
   1 !   69.1   0.1   4.8e-21   6.8e-19       2     142 ..      47     203 ..      45     237 .. 0.81
   2 !   19.7   0.0   5.2e-06   0.00073      10      76 ..     502     576 ..     494     585 .. 0.84

  Alignments for each domain:
  == domain 1    score: 69.1 bits;  conditional E-value: 4.8e-21
  lark-PA_FBpp0076552-aln   2 Pae.saetfklfiGnlsektteedlrplfekyGkvveCdvvkn...........fGfvhmedeesgreAiqnlnGelvdgqaikve 75 
                              P+e +++  k+f+G++  + +e+d r+lfekyG v  C+++++             f h +d  +++ A++n    +++g    + 
                 T01D1.2e  47 PSEpDTDAIKMFVGQIPRQWNETDCRRLFEKYGSVFSCNILRDkstqaskgccfVTFYHRKDAIEAQGALHNIK--VIEGMHH-PV 129
                              66678999*******************************************55444555556666666777766..7777543.33 PP

  lark-PA_FBpp0076552-aln  76 aaksRkapntpttkiFvGnLtdntkapevRelFakyGtvvEcdivrn.......yGFvhleatgdvndaikeln 142
                                k+  + n +  k+F+G L+++ +++++Re+Fak+G + +c ++r+         Fv + + +    a+ke+ 
                 T01D1.2e 130 QMKPADTENRNERKLFIGQLSKKHNEENLREIFAKFGHIEDCSVLRDqdgksrgCAFVTFTNRSCAVVATKEMH 203
                              4555667788889**********************************999999999****99998888998854 PP

  == domain 2    score: 19.7 bits;  conditional E-value: 5.2e-06
  lark-PA_FBpp0076552-aln  10 klfiGnlsektteedlrplfekyGkvveCdvvkn........fGfvhmedeesgreAiqnlnGelvdgqaikvea 76 
                               lfi  l ++  ++dl + f  +G ++  +v  +        fGfv +e+ +s+ +Ai ++nG  +  + +kv+ 
                 T01D1.2e 502 NLFIYHLPQDFGDSDLINTFAPFGGILSAKVFIDkvtnlskcFGFVSYENAQSATNAISAMNGFQIGSKRLKVQL 576
                              689999999999999999999999999998876666779999999999999999999999999999998888865 PP

>> Y73B6BL.6b  CE38662	WBGene00022235	locus:sqd-1	status:Confirmed	UniProt:Q4W5P0	protein_id:CCD74156.1
   #    score  bias  c-Evalue  i-Evalue hmmfrom  hmm to    alifrom  ali to    envfrom  env to     acc
 ---   ------ ----- --------- --------- ------- -------    ------- -------    ------- -------    ----
   1 !   63.9   0.1     2e-19   2.8e-17       6     131 ..      26     161 ..      21     169 .. 0.86
   2 !   24.9   0.0   1.4e-07   1.9e-05       8      77 ..     109     185 ..     108     193 .. 0.77

  Alignments for each domain:
  == domain 1    score: 63.9 bits;  conditional E-value: 2e-19
  lark-PA_FBpp0076552-aln   6 aetfklfiGnlsektteedlrplfekyGkvveCdvvkn........fGfvhmedeesgreAiqnlnGelvdgqaikveaaksRkap 83 
                               e  k+f+G++s + ++edl + f +yG+v + +v  +        f fv++ + e  + A+ + + ++++g++++v++aksR+++
               Y73B6BL.6b  26 NEDKKIFVGGISPEVNNEDLSSHFTQYGEVAQAQVKYDrtngrsrgFAFVEFTTGEGCKLALAARE-QTIKGKSVEVKPAKSRENK 110
                              5678******************************9877888***********************99.****************865 PP

  lark-PA_FBpp0076552-aln  84 ntpttkiFvGnLtdntkapevRelFakyGtvvEcdivrn........yGFvhleat 131
                                   k+FvG+L+ +  ++++R+ F+++G v +++   +        + F+ +e +
               Y73B6BL.6b 111 -----KVFVGGLPSDYSEQDLRSHFEQFGKVDDIEWPFDkqtkarrnFAFIVFEEE 161
                              .....9************************97765443334444444777777766 PP

  == domain 2    score: 24.9 bits;  conditional E-value: 1.4e-07
  lark-PA_FBpp0076552-aln   8 tfklfiGnlsektteedlrplfekyGkvveCd........vvknfGfvhmedeesgreAiqnlnGelvdgqaikveaa 77 
                              + k+f+G+l  + +e+dlr+ fe++Gkv + +          +nf f+ +e+ees+ +A      ++   ++ +v+ a
               Y73B6BL.6b 109 NKKVFVGGLPSDYSEQDLRSHFEQFGKVDDIEwpfdkqtkARRNFAFIVFEEEESADKASSQTK-QTFGTRECDVKKA 185
                              569*************************6643111111115677*************9988777.7777777777766 PP

>> Y106G6H.2c  CE36228	WBGene00003902	locus:pab-1	status:Confirmed	UniProt:Q7K797	protein_id:CAE54917.1
   #    score  bias  c-Evalue  i-Evalue hmmfrom  hmm to    alifrom  ali to    envfrom  env to     acc
 ---   ------ ----- --------- --------- ------- -------    ------- -------    ------- -------    ----
   1 !   19.2   0.0   7.4e-06     0.001       6      98 ..      29     138 ..      19     148 .. 0.77
   2 !   49.1  16.6   5.8e-15   8.2e-13       9     166 ..     153     342 ..     144     472 .. 0.78

  Alignments for each domain:
  == domain 1    score: 19.2 bits;  conditional E-value: 7.4e-06
  lark-PA_FBpp0076552-aln   6 aetfklfiGnlsektteedlrplfekyGkvveCdvvkn........fGfvhmedeesgreAiqnlnGelvdgqaikveaaksRkap 83 
                                   l++G+l  + +e+ l + f+  G v+   v ++        + +v+++++  +++A++ +n e ++g+++ +    s + p
               Y106G6H.2c  29 YTMASLYVGDLHPDVNESILFEKFSAAGPVLSIRVCRDnatrlslgYAYVNFQQPADAERAMDTMNFEALHGKPMRIM--WSQRDP 112
                              555679999999999999999999999999999999988999999999999999999999999999999999999874..344444 PP

  lark-PA_FBpp0076552-aln  84 ntptt...........kiFvGnLtdn 98 
                                ++            k+FvG   ++
               Y106G6H.2c 113 AMRRSgagnifiknldKVFVGKFQPR 138
                              44444445444456667777777665 PP

  == domain 2    score: 49.1 bits;  conditional E-value: 5.8e-15
  lark-PA_FBpp0076552-aln   9 fklfiGnlsektteedlrplfekyGkvveCdvvkn......fGfvhmedeesgreAiqnlnGelvdgqaikveaaksRkapntptt 88 
                                +++ n+ ++ ++e l +lf k+G++  C+v+        fGfv ++++e+++ A+q+l  ++++g  +k + +++ k+ +    
               Y106G6H.2c 153 TNVYVKNFGDHYNKETLEKLFAKFGNITSCEVMTVegkskgFGFVAFANPEEAETAVQALHDSTIEGTDLKLHVCRAQKKSERHAE 238
                              46899****************************87888888*******************************99988776655544 PP

  lark-PA_FBpp0076552-aln  89 ...................kiFvGnLtdntkapevRelFakyGtvvEcdivrn.......yGFvhleatgdvndaikelngkivdg 148
                                                  ++v nL +++ +  +++ F+ yG +    ++ +       +GFv +e   +   a++e+n+k+v  
               Y106G6H.2c 239 lkkkheqhkaermqkyqgvNLYVKNLDETVDDDGLKKQFESYGNITSAKVMTDengrskgFGFVCFEKPEEATSAVTEMNSKMVCS 324
                              5566788899999*999999********************************9********************************* PP

  lark-PA_FBpp0076552-aln 149 qplkvqistsrvrqrpgm 166
                              +pl v i +++  +r   
               Y106G6H.2c 325 KPLYVAIAQRKEDRRAQL 342
                              *******99887776554 PP

>> C17D12.2  CE36103	WBGene00006807	locus:unc-75	RNA recognition motif. (aka RRM, RBD, or RNP domain) (2 domains)	status
   #    score  bias  c-Evalue  i-Evalue hmmfrom  hmm to    alifrom  ali to    envfrom  env to     acc
 ---   ------ ----- --------- --------- ------- -------    ------- -------    ------- -------    ----
   1 !   52.5   0.0   5.5e-16   7.7e-14       2     144 ..      22     187 ..      21     387 .. 0.85
   2 !   24.5   0.0   1.8e-07   2.5e-05      49     164 ..     392     513 ..     358     514 .] 0.66

  Alignments for each domain:
  == domain 1    score: 52.5 bits;  conditional E-value: 5.5e-16
  lark-PA_FBpp0076552-aln   2 PaesaetfklfiGnlsektteedlrplfekyGkvveCdvvkn...........fGfvhmedeesgreAiqnlnGelvdgqaikvea 76 
                              P ++ +  klf+G++  + +e+dlr+lfe++Gk+ e  ++k+             + h +   + ++ +++       ++a++v++
                 C17D12.2  22 PVKDPDAIKLFVGQIPRNLEEKDLRHLFEQFGKIYEFTILKDkytgmhkgcafLTYCHRDSAVRCQATLHDQKTLPGMNRAMQVKP 107
                              66677899****************************************996655566666666666667666544445689***** PP

  lark-PA_FBpp0076552-aln  77 aksRkapntptt.....kiFvGnLtdntkapevRelFakyGtvvEcdivrn.......yGFvhleatgdvndaikelngk 144
                              a + + p +p+      k+F+G L+++  + evR lFa +G   E+ ++r          Fv+     d + ai  l g 
                 C17D12.2 108 ADTDSRPASPKDkmddkKLFIGMLSKQQSEDEVRALFATFGELDEVTVLRGadgaskgCAFVKYKHGLDAHMAISALHGS 187
                              *99999999988788989********************************988888888899988888888888888774 PP

  == domain 2    score: 24.5 bits;  conditional E-value: 1.8e-07
  lark-PA_FBpp0076552-aln  49 medeesgreAiqnlnGelvdgqaikveaaksRkapntpttkiFvGnLtdntkapevRelFakyGtvvEcdivrn........yGFv 126
                              me ++++ +A+q  +  + ++ a      ++R+   +    +F+  L+++  ++e+ ++Fa +G +v   +  +        +GFv
                 C17D12.2 392 MESQHNAAAALQLAQ--IQQQAAAALPMVTPREVLGPDGCNLFIYHLPQEFGDAELIQMFAPFGHIVSAKVFVDratnqskcFGFV 475
                              566666666665443..444445555566777777777777777777777777777777777777777777766677777777777 PP

  lark-PA_FBpp0076552-aln 127 hleatgdvndaikelngkivdgqplkvqistsrvrqrp 164
                              + ++    + ai+ +ng  ++ + lkvq++  r   rp
                 C17D12.2 476 SYDNIHSSQAAITAMNGFQIGMKRLKVQLKRPRNESRP 513
                              77777777777777777777777777777766666555 PP

>> C18A3.5b  CE27709	WBGene00015943	locus:tiar-1	status:Confirmed	UniProt:Q95QV7	protein_id:CCD65016.1
   #    score  bias  c-Evalue  i-Evalue hmmfrom  hmm to    alifrom  ali to    envfrom  env to     acc
 ---   ------ ----- --------- --------- ------- -------    ------- -------    ------- -------    ----
   1 ?    6.5   0.0     0.054       7.6      10      40 ..      47      77 ..      35      86 .. 0.63
   2 !   70.1   6.1   2.5e-21   3.5e-19       5     165 ..      99     288 ..      90     368 .. 0.81

  Alignments for each domain:
  == domain 1    score: 6.5 bits;  conditional E-value: 0.054
  lark-PA_FBpp0076552-aln 10 klfiGnlsektteedlrplfekyGkvveCdv 40
                              l++Gnl+   te+ + +lf++ G v + +v
                 C18A3.5b 47 TLYVGNLDSTVTEDFIATLFNQIGSVTKTKV 77
                             4556666665555556666666666555544 PP

  == domain 2    score: 70.1 bits;  conditional E-value: 2.5e-21
  lark-PA_FBpp0076552-aln   5 saetfklfiGnlsektteedlrplfekyGkvveCdvvkn........fGfvhmedeesgreAiqnlnGelvdgqaikveaaksRka 82 
                               ++ f +f+G+ls +  +++lr+ f+ +G+v + +v+++        +Gfv + + e++++Ai+ +nG+ +  ++i ++ a+ + +
                 C18A3.5b  99 TTRHFHVFVGDLSSEVDNQKLREAFQPFGDVSDAKVIRDtnttkskgYGFVSYPKREEAERAIEQMNGQWLGRRTIRTNWATRKPG 184
                              5789**********************************999**************************************9998877 PP

  lark-PA_FBpp0076552-aln  83 pntptt...................kiFvGnLtdntkapevRelFakyGtvvEcdivrn..yGFvhleatgdvndaikelngkivd 147
                               + +                      ++vGn++   ++ e+R+ Fa +G + E+ i +   y Fv+++++ +  +ai ++n + v+
                 C18A3.5b 185 DQEKPShyneksydeiynqtsgdntSVYVGNIAS-LTEDEIRQGFASFGRITEVRIFKMqgYAFVKFDNKDAAAKAIVQMNNQDVG 269
                              7766666788999999999999999*******86.5689*****************76555************************* PP

  lark-PA_FBpp0076552-aln 148 gqplkvqi.stsrvrqrpg 165
                              gq ++    +t +  + pg
                 C18A3.5b 270 GQLVRCSWgKTGDTGKTPG 288
                              **98765412333333333 PP

>> C18A3.5e  CE32130	WBGene00015943	locus:tiar-1	status:Confirmed	UniProt:Q8IG50	protein_id:CCD65018.1
   #    score  bias  c-Evalue  i-Evalue hmmfrom  hmm to    alifrom  ali to    envfrom  env to     acc
 ---   ------ ----- --------- --------- ------- -------    ------- -------    ------- -------    ----
   1 !   69.8   7.0   3.1e-21   4.4e-19       5     165 ..      28     217 ..      18     300 .. 0.80

  Alignments for each domain:
  == domain 1    score: 69.8 bits;  conditional E-value: 3.1e-21
  lark-PA_FBpp0076552-aln   5 saetfklfiGnlsektteedlrplfekyGkvveCdvvkn........fGfvhmedeesgreAiqnlnGelvdgqaikveaaksRka 82 
                               ++ f +f+G+ls +  +++lr+ f+ +G+v + +v+++        +Gfv + + e++++Ai+ +nG+ +  ++i ++ a+ + +
                 C18A3.5e  28 TTRHFHVFVGDLSSEVDNQKLREAFQPFGDVSDAKVIRDtnttkskgYGFVSYPKREEAERAIEQMNGQWLGRRTIRTNWATRKPG 113
                              5789**********************************999**************************************9998877 PP

  lark-PA_FBpp0076552-aln  83 pntptt...................kiFvGnLtdntkapevRelFakyGtvvEcdivrn..yGFvhleatgdvndaikelngkivd 147
                               + +                      ++vGn++   ++ e+R+ Fa +G + E+ i +   y Fv+++++ +  +ai ++n + v+
                 C18A3.5e 114 DQEKPShyneksydeiynqtsgdntSVYVGNIAS-LTEDEIRQGFASFGRITEVRIFKMqgYAFVKFDNKDAAAKAIVQMNNQDVG 198
                              7766666788999999999999999*******86.5689*****************76555************************* PP

  lark-PA_FBpp0076552-aln 148 gqplkvqi.stsrvrqrpg 165
                              gq ++    +t +  + pg
                 C18A3.5e 199 GQLVRCSWgKTGDTGKTPG 217
                              **98765412333333333 PP

>> C18A3.5f  CE32131	WBGene00015943	locus:tiar-1	status:Confirmed	UniProt:Q8IG49	protein_id:CCD65019.1
   #    score  bias  c-Evalue  i-Evalue hmmfrom  hmm to    alifrom  ali to    envfrom  env to     acc
 ---   ------ ----- --------- --------- ------- -------    ------- -------    ------- -------    ----
   1 !   69.6   7.2   3.4e-21   4.8e-19       5     165 ..      18     207 ..       9     290 .. 0.80

  Alignments for each domain:
  == domain 1    score: 69.6 bits;  conditional E-value: 3.4e-21
  lark-PA_FBpp0076552-aln   5 saetfklfiGnlsektteedlrplfekyGkvveCdvvkn........fGfvhmedeesgreAiqnlnGelvdgqaikveaaksRka 82 
                               ++ f +f+G+ls +  +++lr+ f+ +G+v + +v+++        +Gfv + + e++++Ai+ +nG+ +  ++i ++ a+ + +
                 C18A3.5f  18 TTRHFHVFVGDLSSEVDNQKLREAFQPFGDVSDAKVIRDtnttkskgYGFVSYPKREEAERAIEQMNGQWLGRRTIRTNWATRKPG 103
                              5789**********************************999**************************************9998877 PP

  lark-PA_FBpp0076552-aln  83 pntptt...................kiFvGnLtdntkapevRelFakyGtvvEcdivrn..yGFvhleatgdvndaikelngkivd 147
                               + +                      ++vGn++   ++ e+R+ Fa +G + E+ i +   y Fv+++++ +  +ai ++n + v+
                 C18A3.5f 104 DQEKPShyneksydeiynqtsgdntSVYVGNIAS-LTEDEIRQGFASFGRITEVRIFKMqgYAFVKFDNKDAAAKAIVQMNNQDVG 188
                              7766666788999999999999999*******86.5689*****************76555************************* PP

  lark-PA_FBpp0076552-aln 148 gqplkvqi.stsrvrqrpg 165
                              gq ++    +t +  + pg
                 C18A3.5f 189 GQLVRCSWgKTGDTGKTPG 207
                              **98765412333333333 PP

>> F42A6.7b  CE31510	WBGene00001999	locus:hrp-1	status:Confirmed	UniProt:Q22037	protein_id:CCD71135.1
   #    score  bias  c-Evalue  i-Evalue hmmfrom  hmm to    alifrom  ali to    envfrom  env to     acc
 ---   ------ ----- --------- --------- ------- -------    ------- -------    ------- -------    ----
   1 !   65.7   1.7   5.3e-20   7.4e-18      25     188 ..       1     179 [.       1     222 [. 0.77

  Alignments for each domain:
  == domain 1    score: 65.7 bits;  conditional E-value: 5.3e-20
  lark-PA_FBpp0076552-aln  25 lrplfekyGkvveCdvvkn........fGfvhmedeesgreAiqnlnGelvdgqaikveaaksRkapntptt.....kiFvGnLtd 97 
                              +r++++++G++ +  v+++        fGfv++  ++++ +A++  + +++dg++++++ a +R  +n         +++v ++ +
                 F42A6.7b   1 MREFYSQFGEITDIIVMRDpttkrsrgFGFVTFSGKTEVDAAMKQRP-HIIDGKTVDPKRAVPRDDKNRSESnvstkRLYVSGVRE 85 
                              5899*******************************************.************987766554433333339******** PP

  lark-PA_FBpp0076552-aln  98 ntkapevRelFakyGtvvEcdivrn........yGFvhleatgdvndaikelngkivdgqplkvqistsrvrqrpgmgdpeqcYrc 175
                              + ++  + e+F+kyGtv   +i+ +        +GFv ++ +  v++ + +  +++v+g    v+   s+     +  + +   r 
                 F42A6.7b  86 DHTEDMLTEYFTKYGTVTKSEIILDkatqkprgFGFVTFDDHDSVDQCVLQK-SHMVNGHRCDVRKGLSKDEMSKAQMNRDRETRG 170
                              ************************99****************99*9999765.567766655554433333222222222222344 PP

  lark-PA_FBpp0076552-aln 176 GrgGhWskecpkg 188
                              Gr    s++  +g
                 F42A6.7b 171 GR----SRDGQRG 179
                              44....3333333 PP

>> F42A6.7c  CE29317	WBGene00001999	locus:hrp-1	status:Confirmed	UniProt:Q22037	protein_id:CCD71136.1
   #    score  bias  c-Evalue  i-Evalue hmmfrom  hmm to    alifrom  ali to    envfrom  env to     acc
 ---   ------ ----- --------- --------- ------- -------    ------- -------    ------- -------    ----
   1 !   65.7   1.7   5.5e-20   7.7e-18      25     188 ..       1     179 [.       1     214 [. 0.77

  Alignments for each domain:
  == domain 1    score: 65.7 bits;  conditional E-value: 5.5e-20
  lark-PA_FBpp0076552-aln  25 lrplfekyGkvveCdvvkn........fGfvhmedeesgreAiqnlnGelvdgqaikveaaksRkapntptt.....kiFvGnLtd 97 
                              +r++++++G++ +  v+++        fGfv++  ++++ +A++  + +++dg++++++ a +R  +n         +++v ++ +
                 F42A6.7c   1 MREFYSQFGEITDIIVMRDpttkrsrgFGFVTFSGKTEVDAAMKQRP-HIIDGKTVDPKRAVPRDDKNRSESnvstkRLYVSGVRE 85 
                              5899*******************************************.************987766554433333339******** PP

  lark-PA_FBpp0076552-aln  98 ntkapevRelFakyGtvvEcdivrn........yGFvhleatgdvndaikelngkivdgqplkvqistsrvrqrpgmgdpeqcYrc 175
                              + ++  + e+F+kyGtv   +i+ +        +GFv ++ +  v++ + +  +++v+g    v+   s+     +  + +   r 
                 F42A6.7c  86 DHTEDMLTEYFTKYGTVTKSEIILDkatqkprgFGFVTFDDHDSVDQCVLQK-SHMVNGHRCDVRKGLSKDEMSKAQMNRDRETRG 170
                              ************************99****************99*9999765.567776665554433333322222222222344 PP

  lark-PA_FBpp0076552-aln 176 GrgGhWskecpkg 188
                              Gr    s++  +g
                 F42A6.7c 171 GR----SRDGQRG 179
                              44....3333333 PP

>> Y73B6BL.6a  CE29008	WBGene00022235	locus:sqd-1	status:Confirmed	UniProt:Q8MXR6	protein_id:CCD74155.1
   #    score  bias  c-Evalue  i-Evalue hmmfrom  hmm to    alifrom  ali to    envfrom  env to     acc
 ---   ------ ----- --------- --------- ------- -------    ------- -------    ------- -------    ----
   1 !   64.6   0.1   1.2e-19   1.7e-17       6     137 ..      26     167 ..      21     177 .. 0.86

  Alignments for each domain:
  == domain 1    score: 64.6 bits;  conditional E-value: 1.2e-19
  lark-PA_FBpp0076552-aln   6 aetfklfiGnlsektteedlrplfekyGkvveCdvvkn........fGfvhmedeesgreAiqnlnGelvdgqaikveaaksRkap 83 
                               e  k+f+G++s + ++edl + f +yG+v + +v  +        f fv++ + e  + A+ + + ++++g++++v++aksR+++
               Y73B6BL.6a  26 NEDKKIFVGGISPEVNNEDLSSHFTQYGEVAQAQVKYDrtngrsrgFAFVEFTTGEGCKLALAARE-QTIKGKSVEVKPAKSRENK 110
                              5678******************************9877888***********************99.****************865 PP

  lark-PA_FBpp0076552-aln  84 ntpttkiFvGnLtdntkapevRelFakyGtvvEcdivrn........yGFvhleatgdvnda 137
                                   k+FvG+L+ +  ++++R+ F+++G v +++   +        + F+ +e +   ++a
               Y73B6BL.6a 111 -----KVFVGGLPSDYSEQDLRSHFEQFGKVDDIEWPFDkqtkarrnFAFIVFEEEESADKA 167
                              .....9*************************7776544444555555888888877655554 PP

>> H28G03.1b  CE30080	WBGene00019249	status:Partially_confirmed	UniProt:Q8WSM5	protein_id:CCD72472.1
   #    score  bias  c-Evalue  i-Evalue hmmfrom  hmm to    alifrom  ali to    envfrom  env to     acc
 ---   ------ ----- --------- --------- ------- -------    ------- -------    ------- -------    ----
   1 !   59.0   0.0   5.7e-18     8e-16       9     157 ..      49     221 ..      43     223 .. 0.88

  Alignments for each domain:
  == domain 1    score: 59.0 bits;  conditional E-value: 5.7e-18
  lark-PA_FBpp0076552-aln   9 fklfiGnlsektteedlrplfekyGkvveCdvvkn........fGfvhmedeesgreAiqnlnGelvdgqaikveaaksRkapntp 86 
                               klfiG+ls++tt+e+l ++f+++G vv+  v+++        fGfv+++   s+++A+++ + + + g++++ + a +R++ ++ 
                H28G03.1b  49 RKLFIGGLSHDTTDEQLGNYFSQWGPVVDAIVIRDpntkhsrgFGFVTFASIFSAESAMNDRP-HKLGGKTVDSKRAIPREQMSSM 133
                              59********************************999************************99.9***************998765 PP

  lark-PA_FBpp0076552-aln  87 tt............kiFvGnLtdntkape.vRelFakyGtvvEcdivrn...yGFvhleatgdvndaikelng.kivdgqplkvqi 155
                                            k+ + ++t+ ++  + +R +F+ +Gt   ++i+ +    GFv  e +   ++ +    g +iv+   + v++
                H28G03.1b 134 IPppffetdpapgcKLLLNGITNGVHSVDsLRVYFETFGTLDQVEILGQprgLGFVIYEDKESADRCLAHNSGrHIVNERKIEVRV 219
                              44445666899999**********9875449***************966666******9998888887766654799999999888 PP

  lark-PA_FBpp0076552-aln 156 st 157
                               t
                H28G03.1b 220 FT 221
                              66 PP

>> H28G03.1c  CE31190	WBGene00019249	status:Confirmed	UniProt:Q8MXF3	protein_id:CCD72473.1
   #    score  bias  c-Evalue  i-Evalue hmmfrom  hmm to    alifrom  ali to    envfrom  env to     acc
 ---   ------ ----- --------- --------- ------- -------    ------- -------    ------- -------    ----
   1 !   59.2   0.0   5.2e-18   7.3e-16       9     158 ..      69     242 ..      63     245 .. 0.89

  Alignments for each domain:
  == domain 1    score: 59.2 bits;  conditional E-value: 5.2e-18
  lark-PA_FBpp0076552-aln   9 fklfiGnlsektteedlrplfekyGkvveCdvvkn........fGfvhmedeesgreAiqnlnGelvdgqaikveaaksRkapntp 86 
                               klfiG+ls++tt+e+l ++f+++G vv+  v+++        fGfv+++   s+++A+++ + + + g++++ + a +R++ ++ 
                H28G03.1c  69 RKLFIGGLSHDTTDEQLGNYFSQWGPVVDAIVIRDpntkhsrgFGFVTFASIFSAESAMNDRP-HKLGGKTVDSKRAIPREQMSSM 153
                              59********************************999************************99.9***************998765 PP

  lark-PA_FBpp0076552-aln  87 tt............kiFvGnLtdntkape.vRelFakyGtvvEcdivrn...yGFvhleatgdvndaikelng.kivdgqplkvqi 155
                                            k+ + ++t+ ++  + +R +F+ +Gt   ++i+ +    GFv  e +   ++ +    g +iv+   + v++
                H28G03.1c 154 IPppffetdpapgcKLLLNGITNGVHSVDsLRVYFETFGTLDQVEILGQprgLGFVIYEDKESADRCLAHNSGrHIVNERKIEVRV 239
                              44445666899999**********9875449***************966666******9998888887766654799999999998 PP

  lark-PA_FBpp0076552-aln 156 sts 158
                               t+
                H28G03.1c 240 FTK 242
                              765 PP

>> H28G03.1a  CE30079	WBGene00019249	RNA binding protein	status:Confirmed	UniProt:Q8WSM6	protein_id:CCD72471.1
   #    score  bias  c-Evalue  i-Evalue hmmfrom  hmm to    alifrom  ali to    envfrom  env to     acc
 ---   ------ ----- --------- --------- ------- -------    ------- -------    ------- -------    ----
   1 !   59.2   0.0   5.3e-18   7.4e-16       9     158 ..      70     243 ..      64     246 .. 0.89

  Alignments for each domain:
  == domain 1    score: 59.2 bits;  conditional E-value: 5.3e-18
  lark-PA_FBpp0076552-aln   9 fklfiGnlsektteedlrplfekyGkvveCdvvkn........fGfvhmedeesgreAiqnlnGelvdgqaikveaaksRkapntp 86 
                               klfiG+ls++tt+e+l ++f+++G vv+  v+++        fGfv+++   s+++A+++ + + + g++++ + a +R++ ++ 
                H28G03.1a  70 RKLFIGGLSHDTTDEQLGNYFSQWGPVVDAIVIRDpntkhsrgFGFVTFASIFSAESAMNDRP-HKLGGKTVDSKRAIPREQMSSM 154
                              59********************************999************************99.9***************998765 PP

  lark-PA_FBpp0076552-aln  87 tt............kiFvGnLtdntkape.vRelFakyGtvvEcdivrn...yGFvhleatgdvndaikelng.kivdgqplkvqi 155
                                            k+ + ++t+ ++  + +R +F+ +Gt   ++i+ +    GFv  e +   ++ +    g +iv+   + v++
                H28G03.1a 155 IPppffetdpapgcKLLLNGITNGVHSVDsLRVYFETFGTLDQVEILGQprgLGFVIYEDKESADRCLAHNSGrHIVNERKIEVRV 240
                              44445666899999**********9875449***************966666******9998888887766654799999999998 PP

  lark-PA_FBpp0076552-aln 156 sts 158
                               t+
                H28G03.1a 241 FTK 243
                              765 PP

>> C08B11.5  CE36374	WBGene00004723	locus:sap-49	Poly(A) RNA binding protein	status:Confirmed	UniProt:Q09442	protein_id:
   #    score  bias  c-Evalue  i-Evalue hmmfrom  hmm to    alifrom  ali to    envfrom  env to     acc
 ---   ------ ----- --------- --------- ------- -------    ------- -------    ------- -------    ----
   1 !   58.0   0.0   1.2e-17   1.7e-15       8     154 ..      12     175 ..       5     189 .. 0.93

  Alignments for each domain:
  == domain 1    score: 58.0 bits;  conditional E-value: 1.2e-17
  lark-PA_FBpp0076552-aln   8 tfklfiGnlsektteedlrplfekyGkvveCdvvkn........fGfvhmedeesgreAiqnlnGelvdgqaikveaaksRkapnt 85 
                                 +++G+l+ek +e+ l +l+ + G vv  ++ k+        fGfv++  ee +  Ai+ ln   + g++ikv+ a + ++   
                 C08B11.5  12 DATIYVGGLDEKVSESILWELMVQAGPVVSVNMPKDrvtanhqgFGFVEFMGEEDADYAIKILNMIKLYGKPIKVNKASAHEKNMD 97 
                              5679****************************999999999***********************999**************99999 PP

  lark-PA_FBpp0076552-aln  86 pttkiFvGnLtdntkapevRelFakyGtvvEc.divrn........yGFvhleatgdvndaikelngkivdgqplkvq 154
                                  iFvGnL +++ ++ + + F+ +G ++ +  i+r+        + F+++ +  + + a+  +ng+ + + ++ v 
                 C08B11.5  98 VGANIFVGNLDPEVDEKLLYDTFSAFGVILQVpKIMRDvdsgtskgFAFINFASFEASDTALEAMNGQFLCNRAITVS 175
                              99*****************************967*********************999**********9988877765 PP

>> F44G4.4a  CE02231	WBGene00006514	locus:tdp-1	RNA binding protein	status:Confirmed	UniProt:Q20414	protein_id:CAA90120.
   #    score  bias  c-Evalue  i-Evalue hmmfrom  hmm to    alifrom  ali to    envfrom  env to     acc
 ---   ------ ----- --------- --------- ------- -------    ------- -------    ------- -------    ----
   1 !   55.4   0.0   7.5e-17   1.1e-14      10     139 ..     174     320 ..     166     348 .. 0.84

  Alignments for each domain:
  == domain 1    score: 55.4 bits;  conditional E-value: 7.5e-17
  lark-PA_FBpp0076552-aln  10 klfiGnlsektteedlrplfekyGkvveCdvvkn.......fGfvhmedeesgreAiqnlnGelvdgqaikveaaksRkap.ntpt 87 
                               l + +++ ktt+e ++++fe  G+vv C++ +        fGfv+m    + ++ + + + +++dg+  +v+    R ++ ++  
                 F44G4.4a 174 DLIVLGVDFKTTDECFQKYFEDIGTVVFCEIKRKsdgnskgFGFVRMSSVGEQNK-VLAIPQHMIDGRRCDVKVPDGRDKQgRPSI 258
                              577888999**********************9999999*********98776555.557788***************966515556 PP

  lark-PA_FBpp0076552-aln  88 tkiFvGnLtdntkapevRelFak.yGtvvEcdivrn.........yGFvhleatgdvndaik 139
                               +iFvG Ltd++ + ++R++F       +E  +v +         + Fv l +  + ++++ 
                 F44G4.4a 259 SRIFVGRLTDKVDEHQLRKVFGDeAKSYIETAVVTDvfipkpfrgFAFVTLSSAEAAERIVS 320
                              7********************75145778999999999999999999***999988888765 PP

>> F44G4.4c  CE44236	WBGene00006514	locus:tdp-1	status:Confirmed	UniProt:D0VWM8	protein_id:CBH29662.1
   #    score  bias  c-Evalue  i-Evalue hmmfrom  hmm to    alifrom  ali to    envfrom  env to     acc
 ---   ------ ----- --------- --------- ------- -------    ------- -------    ------- -------    ----
   1 !   52.6   0.0   5.2e-16   7.2e-14      10     139 ..     174     323 ..     165     351 .. 0.82

  Alignments for each domain:
  == domain 1    score: 52.6 bits;  conditional E-value: 5.2e-16
  lark-PA_FBpp0076552-aln  10 klfiGnlsektteedlrplfekyGkvveCdvvkn.......fGfvhmedeesgreAiqnlnGelvdgqaikveaaksR....kapn 84 
                               l + +++ ktt+e ++++fe  G+vv C++ +        fGfv+m    + ++ + + + +++dg+  +v+    R    k+ +
                 F44G4.4c 174 DLIVLGVDFKTTDECFQKYFEDIGTVVFCEIKRKsdgnskgFGFVRMSSVGEQNK-VLAIPQHMIDGRRCDVKVPDGRslqdKQGR 258
                              677888999**********************9999999*********98776555.557788***********9999932223445 PP

  lark-PA_FBpp0076552-aln  85 tpttkiFvGnLtdntkapevRelFak.yGtvvEcdivrn.........yGFvhleatgdvndaik 139
                              +   +iFvG Ltd++ + ++R++F       +E  +v +         + Fv l +  + ++++ 
                 F44G4.4c 259 PSISRIFVGRLTDKVDEHQLRKVFGDeAKSYIETAVVTDvfipkpfrgFAFVTLSSAEAAERIVS 323
                              5566********************75145778999999999999999999***999988888765 PP

>> F58D5.1a  CE36388	WBGene00002000	locus:hrp-2	status:Confirmed	UniProt:Q9NLD1	protein_id:CAB70238.2
   #    score  bias  c-Evalue  i-Evalue hmmfrom  hmm to    alifrom  ali to    envfrom  env to     acc
 ---   ------ ----- --------- --------- ------- -------    ------- -------    ------- -------    ----
   1 !   23.6   0.0   3.3e-07   4.6e-05       9     141 ..     200     348 ..     191     358 .. 0.81
   2 !   31.6   2.4   1.2e-09   1.7e-07       8     203 ..     280     498 ..     275     543 .. 0.70

  Alignments for each domain:
  == domain 1    score: 23.6 bits;  conditional E-value: 3.3e-07
  lark-PA_FBpp0076552-aln   9 fklfiGnlsektteedlrplfekyGkvveCdvvkn........fGfvhmedeesgreAiqnlnGelv.dgqaikveaaksRkapnt 85 
                                +++G +  +  e+ l plfek Gk+ +  ++ +        + fv++ ++e + +A +  +G+ +  g+++kv+ +        
                 F58D5.1a 200 HEIYVGHIPTDVFEDTLVPLFEKSGKIWDLRLMMDpmsgasrgYAFVTYCNKEDAAAAAKTYDGHEIsTGKPLKVNVS-------I 278
                              579******************************999****************************97625899999764.......5 PP

  lark-PA_FBpp0076552-aln  86 pttkiFvGnLtdntkapevRelFa.kyGtvvEcdivrn...........yGFvhl...eatgdvndaikel 141
                                t++F+Gn++++  + e+ e  + +   vv+ +iv+            + Fv +    + +d+++ i ++
                 F58D5.1a 279 ANTRLFIGNIPKTKSKDEILEELKtHAEGVVD-VIVYSvpdnekiknrgFCFVDFidhKTASDIKRKIAQH 348
                              6799******9988888876555505555666.57777788899999886666543225667888877766 PP

  == domain 2    score: 31.6 bits;  conditional E-value: 1.2e-09
  lark-PA_FBpp0076552-aln   8 tfklfiGnlsektteedlrplfekyGk.vveCdvvkn..........fGfvhmedeesgreAiqnlnGelvdgqa..ikveaaksR 80 
                              + +lfiGn+ +  +++++ + ++ + + vv+  v             f fv + d++++ +  +    + +   +  + v+ a+  
                 F58D5.1a 280 NTRLFIGNIPKTKSKDEILEELKTHAEgVVDVIVYSVpdnekiknrgFCFVDFIDHKTASDIKRKIAQHKIRPFNadVYVDWAEHQ 365
                              679******88777776655555444426666654435558888899**********99999999999999866511567889999 PP

  lark-PA_FBpp0076552-aln  81 kapntptt...ki.FvGnLtdntkapevRelFakyGtvvEcdivrnyGFvhleatgdvndaikelngkivdgqplkvqis..tsrv 160
                              ++p+  t    k+ ++ n+ + ++++++ elF+ y     +  v++y F+h++   d  +a+ e ngk ++g ++   +   +++ 
                 F58D5.1a 366 EEPDEDTMskvKVlYIRNIKEAVTEEKLNELFKEYASLDRVKKVKDYAFIHFNERDDCLKAMEEWNGKELEGTVVEASLAkpPQEK 451
                              9999888776654489******************************************************9999887765223455 PP

  lark-PA_FBpp0076552-aln 161 rqrpgm.gdpeqcYrcGrgGhWskecpkgg..mGG.pdrngfrdrif 203
                              +++p m g        G g h  +   +gg   GG  +  g+ +  f
                 F58D5.1a 452 KKKPVMrGRGFGGAGGGAGNHGQRGGQRGGgqWGGnAGPGGYYPNHF 498
                              55665522223333344444555555555455555444444444444 PP

>> Y47G6A.20b  CE24366	WBGene00004389	locus:rnp-6	RNA-binding protein	status:Confirmed	UniProt:Q9N3S4	protein_id:CCD7256
   #    score  bias  c-Evalue  i-Evalue hmmfrom  hmm to    alifrom  ali to    envfrom  env to     acc
 ---   ------ ----- --------- --------- ------- -------    ------- -------    ------- -------    ----
   1 !   36.4   0.0   4.3e-11     6e-09      10     153 ..     103     280 ..      96     281 .. 0.91
   2 !   10.0   0.1    0.0047      0.66      23      76 ..     677     736 ..     671     739 .. 0.81

  Alignments for each domain:
  == domain 1    score: 36.4 bits;  conditional E-value: 4.3e-11
  lark-PA_FBpp0076552-aln  10 klfiGnlsektteedlrplfekyGkvveCdvvkn........fGfvhmedeesgreAiqnlnGelvdgqaikveaa...ksRkapn 84 
                              ++++G++s +  e+ lr+ f+ +G +   ++  +        f fv++e +e++  A + +nG+++ g+++kv++    + R  +n
               Y47G6A.20b 103 RIYVGSISFEIREDMLRRAFDPFGPIKSINMSWDpatghhktFAFVEYEVPEAALLAQESMNGQMLGGRNLKVNSMmfqEMRLPQN 188
                              89**********************998888776688888888*******************************9973324566667 PP

  lark-PA_FBpp0076552-aln  85 tptt...............kiFvGnLtdntkapevRelFakyGtvvEcdivrn........yGFvhleatgdvndaikelngkivd 147
                               p+                +++v  + ++  +++++++F+ +G +v c++ r         +G++++++ +  ++ai  +n   ++
               Y47G6A.20b 189 MPQAqpiidmvqkdakkyfRVYVSSVHPDLSETDLKSVFEAFGEIVKCQLARAptgrghrgFGYLEFNNLTSQSEAIAGMNMFDLG 274
                              77779999********9999************************************************************999999 PP

  lark-PA_FBpp0076552-aln 148 gqplkv 153
                              gq l+v
               Y47G6A.20b 275 GQYLRV 280
                              997765 PP

  == domain 2    score: 10.0 bits;  conditional E-value: 0.0047
  lark-PA_FBpp0076552-aln  23 edlrplfekyGkvveCdvvkn.......fGfvhmedeesgreAiqnlnGelvdgqaikvea 76 
                               ++r+   kyG+v++ ++  n         fv++ d  ++ +A  +l+G+   g+++k ea
               Y47G6A.20b 677 GEIREECGKYGNVIDVVI-ANfassglvKIFVKYSDSMQVDRAKAALDGRFFGGNTVKAEA 736
                              578888899*****9655.5636655554599999*******************9999998 PP

>> F11A10.7  CE28911	WBGene00008688	status:Confirmed	UniProt:Q95QL3	protein_id:CAC70081.1
   #    score  bias  c-Evalue  i-Evalue hmmfrom  hmm to    alifrom  ali to    envfrom  env to     acc
 ---   ------ ----- --------- --------- ------- -------    ------- -------    ------- -------    ----
   1 !   16.1   0.0   6.3e-05    0.0088      77     149 ..     132     199 ..     112     204 .. 0.76
   2 !   34.1   0.3   2.2e-10   3.1e-08      46     141 ..     205     308 ..     202     347 .. 0.88

  Alignments for each domain:
  == domain 1    score: 16.1 bits;  conditional E-value: 6.3e-05
  lark-PA_FBpp0076552-aln  77 aksRkapntpttkiFvGnLtdntkapevRelFakyGtvvEcdivrnyGFvhleatgdvndaikelngkivdgq 149
                              +++R +   +   +FvGn++ +++++ vR +F+ +Gt+  +  +rn     l a+    + ++ l gk+ d+q
                 F11A10.7 132 SNARASAAENALTVFVGNMPLTMNEKSVRRIFSDFGTISSVR-MRNL----LPANEKLTKRVTHLTGKLNDKQ 199
                              4556666666668************************97654.6663....5556666666666666666666 PP

  == domain 2    score: 34.1 bits;  conditional E-value: 2.2e-10
  lark-PA_FBpp0076552-aln  46 fvhmedeesgreAiqnlnGelvdgqaikveaaksRkapntpttkiFvGnLtdntkapevRelF.akyGtvvEcdivrn........ 122
                              +v++  ees+++A++  nG+ +d++ i v+   s+k+   +   iFvGnL+ ++++  +  +F a+ G v  + ivr+        
                 F11A10.7 205 YVKFGAEESVEKALK-YNGTKLDDHVIRVDKVGSKKKEFGKDMAIFVGNLPFEITEDALITFFsAQIGPVEAVRIVRDkdtgkgkg 289
                              79999*********8.699*******************************************94589***99************** PP

  lark-PA_FBpp0076552-aln 123 yGFvhleatgdvndaikel 141
                              + Fv++   + v+ a+   
                 F11A10.7 290 FAFVNFKQDSSVSLALSME 308
                              ************9886544 PP

>> B0035.12  CE05167	WBGene00007111	polyadenylate-binding protein like	status:Confirmed	UniProt:Q17430	protein_id:CAA974
   #    score  bias  c-Evalue  i-Evalue hmmfrom  hmm to    alifrom  ali to    envfrom  env to     acc
 ---   ------ ----- --------- --------- ------- -------    ------- -------    ------- -------    ----
   1 !   47.6   0.1   1.8e-14   2.5e-12       8     169 ..     592     771 ..     585     776 .. 0.89

  Alignments for each domain:
  == domain 1    score: 47.6 bits;  conditional E-value: 1.8e-14
  lark-PA_FBpp0076552-aln   8 tfklfiGnlsektteedlrplfe.....kyGkvveCdvvkn.fGfvhmedeesgreAiqnlnGelvdgqaikveaaks..Rkapnt 85 
                                 +f+ nl+  tte+++r+  e     ++ +  + d+v+  f +v me+++++++A+       v+g+++ + a  +  R + + 
                 B0035.12 592 ARTIFVSNLDFTTTEDEIRQAIEgvasiRFARKANSDLVHRgFAYVVMENDQKAQQALLKDR-VPVKGRPMFISANDPekRVGFKF 676
                              4569****************9986666688888999987544***************98877.78******999987632668889 PP

  lark-PA_FBpp0076552-aln  86 ptt....kiFvGnLtdntkapevRelFakyGtvvEcdivrn.......yGFvhleatgdvndaikelngkivdgqplkvqistsrv 160
                               tt    k+Fv n+  + ++ e++ lF+k+Gtv  +  v           Fv +++++  ++ +      ++    l v +s+  v
                 B0035.12 677 STTleksKVFVRNVHFQATDDELKALFSKFGTVTSVRRVTHkdgkpkgIAFVDFDTEASAQKCVASGDKLMLRERELEVALSNPPV 762
                              9999999*****************************9998889***9999************************************ PP

  lark-PA_FBpp0076552-aln 161 rqrpgmgdp 169
                              ++  + g+p
                 B0035.12 763 KKDKSHGKP 771
                              *99999988 PP

>> T07D1.4  CE25105	WBGene00001484	locus:fox-1	RNA-binding protein	status:Partially_confirmed	UniProt:Q10572	protein_id:
   #    score  bias  c-Evalue  i-Evalue hmmfrom  hmm to    alifrom  ali to    envfrom  env to     acc
 ---   ------ ----- --------- --------- ------- -------    ------- -------    ------- -------    ----
   1 !   46.6   0.0   3.5e-14   4.9e-12      10      83 ..     154     233 ..      70     243 .. 0.89

  Alignments for each domain:
  == domain 1    score: 46.6 bits;  conditional E-value: 3.5e-14
  lark-PA_FBpp0076552-aln  10 klfiGnlsektteedlrplfekyGkvveCdvvkn......fGfvhmedeesgreAiqnlnGelvdgqaikveaaksRkap 83 
                              +l + n+  +  + dl+++fek+G v + +++ n      fGfv+me ++ +++A q+l G++++g++i+v+ a++R   
                  T07D1.4 154 RLHVSNIPFRFRDPDLKTMFEKFGVVSDVEIIFNergskgFGFVTMERPQDAERARQELHGSMIEGRKIEVNCATARVHS 233
                              57778888888888999999999999999999999999999999999999999999999999999999999999988654 PP

>> T22B2.4b  CE42801	WBGene00006321	locus:sup-12	status:Confirmed	UniProt:B3KM00	protein_id:CCD71429.1
   #    score  bias  c-Evalue  i-Evalue hmmfrom  hmm to    alifrom  ali to    envfrom  env to     acc
 ---   ------ ----- --------- --------- ------- -------    ------- -------    ------- -------    ----
   1 !   45.1   0.0   9.8e-14   1.4e-11       5      83 ..      31     116 ..      25     144 .. 0.87

  Alignments for each domain:
  == domain 1    score: 45.1 bits;  conditional E-value: 9.8e-14
  lark-PA_FBpp0076552-aln   5 saetfklfiGnlsektteedlrplfekyGkvveCdvvkn........fGfvhmedeesgreAiqnlnGelvdgqaikveaaksRka 82 
                              ++   k+f+G+l  +t+++ l+++fe++G++ e +v+ +        +Gfv+m+d  s+++A ++ n  ++dg++ +v+ a    +
                 T22B2.4b  31 DTMFTKIFVGGLPYHTSDKTLHEYFEQFGDIEEAVVITDrntqksrgYGFVTMKDRASAERACKDPN-PIIDGRKANVNLAYLGAK 115
                              55668*******************************98777************************99.999*99998887654444 PP

  lark-PA_FBpp0076552-aln  83 p 83 
                              p
                 T22B2.4b 116 P 116
                              4 PP

>> T22B2.4a  CE13934	WBGene00006321	locus:sup-12	RNA-binding protein	status:Confirmed	UniProt:O45189	protein_id:CCD71425
   #    score  bias  c-Evalue  i-Evalue hmmfrom  hmm to    alifrom  ali to    envfrom  env to     acc
 ---   ------ ----- --------- --------- ------- -------    ------- -------    ------- -------    ----
   1 !   43.1   0.0   3.9e-13   5.5e-11       5      79 ..      31     112 ..      25     130 .. 0.87

  Alignments for each domain:
  == domain 1    score: 43.1 bits;  conditional E-value: 3.9e-13
  lark-PA_FBpp0076552-aln   5 saetfklfiGnlsektteedlrplfekyGkvveCdvvkn........fGfvhmedeesgreAiqnlnGelvdgqaikveaaks 79 
                              ++   k+f+G+l  +t+++ l+++fe++G++ e +v+ +        +Gfv+m+d  s+++A ++ n  ++dg++ +v+ a  
                 T22B2.4a  31 DTMFTKIFVGGLPYHTSDKTLHEYFEQFGDIEEAVVITDrntqksrgYGFVTMKDRASAERACKDPN-PIIDGRKANVNLAYL 112
                              55667*******************************98777************************99.999999988876654 PP

>> Y47G6A.20a  CE24365	WBGene00004389	locus:rnp-6	RNA-binding protein	status:Confirmed	UniProt:Q9N3S3	protein_id:CCD7256
   #    score  bias  c-Evalue  i-Evalue hmmfrom  hmm to    alifrom  ali to    envfrom  env to     acc
 ---   ------ ----- --------- --------- ------- -------    ------- -------    ------- -------    ----
   1 !   38.7   0.0   8.7e-12   1.2e-09       9     152 ..     102     279 ..      93     280 .. 0.91

  Alignments for each domain:
  == domain 1    score: 38.7 bits;  conditional E-value: 8.7e-12
  lark-PA_FBpp0076552-aln   9 fklfiGnlsektteedlrplfekyGkvveCdvvkn........fGfvhmedeesgreAiqnlnGelvdgqaikveaa...ksRkap 83 
                               ++++G++s +  e+ lr+ f+ +G +   ++  +        f fv++e +e++  A + +nG+++ g+++kv++    + R  +
               Y47G6A.20a 102 SRIYVGSISFEIREDMLRRAFDPFGPIKSINMSWDpatghhktFAFVEYEVPEAALLAQESMNGQMLGGRNLKVNSMmfqEMRLPQ 187
                              589**********************998888776688888888*******************************997332456666 PP

  lark-PA_FBpp0076552-aln  84 ntptt...............kiFvGnLtdntkapevRelFakyGtvvEcdivrn........yGFvhleatgdvndaikelngkiv 146
                              n p+                +++v  + ++  +++++++F+ +G +v c++ r         +G++++++ +  ++ai  +n   +
               Y47G6A.20a 188 NMPQAqpiidmvqkdakkyfRVYVSSVHPDLSETDLKSVFEAFGEIVKCQLARAptgrghrgFGYLEFNNLTSQSEAIAGMNMFDL 273
                              777779999********9999***********************************************************999988 PP

  lark-PA_FBpp0076552-aln 147 dgqplk 152
                              +gq l+
               Y47G6A.20a 274 GGQYLR 279
                              998765 PP

>> R10E4.2o  CE44614	WBGene00006331	locus:sup-26	status:Confirmed	UniProt:D5MCQ8	protein_id:CBK55596.1
   #    score  bias  c-Evalue  i-Evalue hmmfrom  hmm to    alifrom  ali to    envfrom  env to     acc
 ---   ------ ----- --------- --------- ------- -------    ------- -------    ------- -------    ----
   1 !   41.6   0.1   1.2e-12   1.6e-10      10     148 ..      44     191 ..      37     225 .. 0.82

  Alignments for each domain:
  == domain 1    score: 41.6 bits;  conditional E-value: 1.2e-12
  lark-PA_FBpp0076552-aln  10 klfiGnlsektteedlrplfekyGkvveCdvvkn........fGfvhmedeesgreAiqnlnGelvdgqaikveaaksRkapntpt 87 
                               l+i +l  +t+++ lr++ +kyG++   + + +        +Gfv +e ++++ +A++ ln e v+      + ak  ++ + p 
                 R10E4.2o  44 NLYIRGLMPNTNDDLLREMCSKYGNIASTKAIMDkatnnckgYGFVDFESPQAAAAAVDGLNTEGVQ-----AQMAKLQQQEQDP- 123
                              68999*********************9987665557889999********************65555.....5566666777666. PP

  lark-PA_FBpp0076552-aln  88 tkiFvGnLtdntkapevRelFakyGtvvEcdivrn.......yGFvhleatgdvndaikelngkivdg 148
                              t +++ nL+ + +++ +    +k+G v+   i+r+        GF  ++++   + +i  lng   d 
                 R10E4.2o 124 TNLYIANLPLDFTEQMLETELNKFGMVISTRILRTpdnqsrgVGFARMDSKEKCEVIISALNGGRFDT 191
                              78************************************************************964443 PP

>> R10E4.2p  CE44587	WBGene00006331	locus:sup-26	status:Confirmed	UniProt:D5MCQ9	protein_id:CBK55597.1
   #    score  bias  c-Evalue  i-Evalue hmmfrom  hmm to    alifrom  ali to    envfrom  env to     acc
 ---   ------ ----- --------- --------- ------- -------    ------- -------    ------- -------    ----
   1 !   27.9   0.0   1.7e-08   2.4e-06      79     157 ..      98     184 ..      78     188 .. 0.86
   2 !   15.8   0.0   8.2e-05     0.012       9      68 ..     188     254 ..     182     276 .. 0.89

  Alignments for each domain:
  == domain 1    score: 27.9 bits;  conditional E-value: 1.7e-08
  lark-PA_FBpp0076552-aln  79 sRkapntpttkiFvGnLtdntkapevRelFakyGtvvEcdivrn........yGFvhleatgdvndaikelngkivdgqplkvqis 156
                              s  +  +  t +++ +L +nt++  +Re+ +kyG +     + +        yGFv +e+  +   a+  ln + v+ q  k q +
                 R10E4.2p  98 SNFNTTPSSTNLYIRGLMPNTNDDLLREMCSKYGNIASTKAIMDkatnnckgYGFVDFESPQAAAAAVDGLNTEGVQAQMAKLQQQ 183
                              44444556779*************************999877777999*******************************9999866 PP

  lark-PA_FBpp0076552-aln 157 t 157
                              +
                 R10E4.2p 184 E 184
                              5 PP

  == domain 2    score: 15.8 bits;  conditional E-value: 8.2e-05
  lark-PA_FBpp0076552-aln   9 fklfiGnlsektteedlrplfekyGkvveCdvvkn.......fGfvhmedeesgreAiqnlnGelvd 68 
                                l+i nl  + te+ l + ++k+G v+   +++         Gf +m+ +e+ +  i +lnG   d
                 R10E4.2p 188 TNLYIANLPLDFTEQMLETELNKFGMVISTRILRTpdnqsrgVGFARMDSKEKCEVIISALNGGRFD 254
                              5799******************************9999***9********************97655 PP

>> R10E4.2k  CE44582	WBGene00006331	locus:sup-26	status:Partially_confirmed	UniProt:D5MCR5	protein_id:CBK55603.1
   #    score  bias  c-Evalue  i-Evalue hmmfrom  hmm to    alifrom  ali to    envfrom  env to     acc
 ---   ------ ----- --------- --------- ------- -------    ------- -------    ------- -------    ----
   1 !   41.7   0.1   1.1e-12   1.5e-10      10     147 ..      44     190 ..      30     224 .. 0.82
   2 ?   -0.9   0.2       9.5   1.3e+03     264     332 ..     252     278 ..     199     300 .. 0.52

  Alignments for each domain:
  == domain 1    score: 41.7 bits;  conditional E-value: 1.1e-12
  lark-PA_FBpp0076552-aln  10 klfiGnlsektteedlrplfekyGkvveCdvvkn........fGfvhmedeesgreAiqnlnGelvdgqaikveaaksRkapntpt 87 
                               l+i +l  +t+++ lr++ +kyG++   + + +        +Gfv +e ++++ +A++ ln e v+      + ak  ++ + p 
                 R10E4.2k  44 NLYIRGLMPNTNDDLLREMCSKYGNIASTKAIMDkatnnckgYGFVDFESPQAAAAAVDGLNTEGVQ-----AQMAKLQQQEQDP- 123
                              6999**********************9987665557889999********************65555.....5566666777666. PP

  lark-PA_FBpp0076552-aln  88 tkiFvGnLtdntkapevRelFakyGtvvEcdivrn.......yGFvhleatgdvndaikelngkivd 147
                              t +++ nL+ + +++ +    +k+G v+   i+r+        GF  ++++   + +i  lng   d
                 R10E4.2k 124 TNLYIANLPLDFTEQMLETELNKFGMVISTRILRTpdnqsrgVGFARMDSKEKCEVIISALNGGRFD 190
                              78************************************************************96444 PP

  == domain 2    score: -0.9 bits;  conditional E-value: 9.5
  lark-PA_FBpp0076552-aln 264 salsaagsggdslspplntrreampqskptasgsmrdgstsrgskdgmfsrrspapaggaarasraymY 332
                              s                                          +  gm+ +++ ++a g++ +  a+mY
                 R10E4.2k 252 S------------------------------------------QMGGMHVGGGNPQANGGGDMYGAHMY 278
                              2..........................................22234444444444444444444444 PP

>> W02B12.3c  CE32945	WBGene00004698	locus:rsp-1	status:Confirmed	UniProt:Q23121	protein_id:CAD59160.1
   #    score  bias  c-Evalue  i-Evalue hmmfrom  hmm to    alifrom  ali to    envfrom  env to     acc
 ---   ------ ----- --------- --------- ------- -------    ------- -------    ------- -------    ----
   1 !   41.5   0.0   1.2e-12   1.7e-10       9      81 ..       3      75 ..       1      80 [. 0.88

  Alignments for each domain:
  == domain 1    score: 41.5 bits;  conditional E-value: 1.2e-12
  lark-PA_FBpp0076552-aln  9 fklfiGnlsektteedlrplfekyGkvveCdvvknfGfvhmedeesgreAiqnlnGelvdgqaikveaaksRk 81
                              +++iG l+ + +e+d+ ++f  yG++ +  +   fGfv+++d+  +++A+++lnG+ + g+ +  + +k+R 
                W02B12.3c  3 ARIYIGRLTSRVSEKDIEHFFRGYGQIRDVLLKNGFGFVEFDDKRDAEDAVHDLNGKELGGERVILDYSKPRG 75
                             5799*********************9988655555**********************9999999999888885 PP

>> F29C4.7b  CE31493	WBGene00017929	locus:grld-1	status:Partially_confirmed	UniProt:Q8MXG5	protein_id:CCD62181.1
   #    score  bias  c-Evalue  i-Evalue hmmfrom  hmm to    alifrom  ali to    envfrom  env to     acc
 ---   ------ ----- --------- --------- ------- -------    ------- -------    ------- -------    ----
   1 !   25.1   0.1   1.1e-07   1.6e-05      84     134 ..     164     221 ..     148     252 .. 0.76
   2 !   14.9   0.0   0.00015     0.021       7      69 ..     249     313 ..     243     334 .. 0.82

  Alignments for each domain:
  == domain 1    score: 25.1 bits;  conditional E-value: 1.1e-07
  lark-PA_FBpp0076552-aln  84 ntptt.kiFvGnLtdntkapevRelFakyGtvvEcdivrn......yGFvhleatgdv 134
                              +   t  +FvGn++ ++k+ e+R +F+ +G v E+di         y Fv +++  + 
                 F29C4.7b 164 DDEATrTLFVGNMPSDVKEREIRHVFEEHGKVEEVDIKTPintdaaYAFVMFQTVDQA 221
                              33344379****************************9776778999999999876433 PP

  == domain 2    score: 14.9 bits;  conditional E-value: 0.00015
  lark-PA_FBpp0076552-aln   7 etfklfiGnlsektteedlrplfekyGkv..veCdvvknfGfvhmedeesgreAiqnlnGelvdg 69 
                                 +lf+G+l     +e l++ f  +G v  ++ d  + + +v +e+ ++++eA + l G  +  
                 F29C4.7b 249 VSRRLFVGGLGSWCDKEILQKAFGEFGFVenIDYDHGQPYAYVVYENTHTSQEACRSLRGACISK 313
                              5668***********************885577778888*********************99863 PP

>> R10E4.2j  CE44721	WBGene00006331	locus:sup-26	status:Partially_confirmed	UniProt:D5MCQ4	protein_id:CBK55592.1
   #    score  bias  c-Evalue  i-Evalue hmmfrom  hmm to    alifrom  ali to    envfrom  env to     acc
 ---   ------ ----- --------- --------- ------- -------    ------- -------    ------- -------    ----
   1 !   42.0   0.1   8.5e-13   1.2e-10      10     147 ..      44     190 ..      39     223 .. 0.82

  Alignments for each domain:
  == domain 1    score: 42.0 bits;  conditional E-value: 8.5e-13
  lark-PA_FBpp0076552-aln  10 klfiGnlsektteedlrplfekyGkvveCdvvkn........fGfvhmedeesgreAiqnlnGelvdgqaikveaaksRkapntpt 87 
                               l+i +l  +t+++ lr++ +kyG++   + + +        +Gfv +e ++++ +A++ ln e v+      + ak  ++ + p 
                 R10E4.2j  44 NLYIRGLMPNTNDDLLREMCSKYGNIASTKAIMDkatnnckgYGFVDFESPQAAAAAVDGLNTEGVQ-----AQMAKLQQQEQDP- 123
                              68999*********************9987665557889999********************65555.....5566666777666. PP

  lark-PA_FBpp0076552-aln  88 tkiFvGnLtdntkapevRelFakyGtvvEcdivrn.......yGFvhleatgdvndaikelngkivd 147
                              t +++ nL+ + +++ +    +k+G v+   i+r+        GF  ++++   + +i  lng   d
                 R10E4.2j 124 TNLYIANLPLDFTEQMLETELNKFGMVISTRILRTpdnqsrgVGFARMDSKEKCEVIISALNGGRFD 190
                              78************************************************************96444 PP

>> Y47G6A.20c  CE31375	WBGene00004389	locus:rnp-6	status:Confirmed	UniProt:Q8MXS9	protein_id:CCD72566.1
   #    score  bias  c-Evalue  i-Evalue hmmfrom  hmm to    alifrom  ali to    envfrom  env to     acc
 ---   ------ ----- --------- --------- ------- -------    ------- -------    ------- -------    ----
   1 !   16.1   0.0   6.3e-05    0.0088       9      76 ..     102     177 ..      93     187 .. 0.90
   2 !   24.0   0.0   2.5e-07   3.6e-05       5      64 ..     203     270 ..     189     283 .. 0.89

  Alignments for each domain:
  == domain 1    score: 16.1 bits;  conditional E-value: 6.3e-05
  lark-PA_FBpp0076552-aln   9 fklfiGnlsektteedlrplfekyGkvveCdvvkn........fGfvhmedeesgreAiqnlnGelvdgqaikvea 76 
                               ++++G++s +  e+ lr+ f+ +G +   ++  +        f fv++e +e++  A + +nG+++ g+++kv++
               Y47G6A.20c 102 SRIYVGSISFEIREDMLRRAFDPFGPIKSINMSWDpatghhktFAFVEYEVPEAALLAQESMNGQMLGGRNLKVNS 177
                              589**********************998887776678888888*****************************9976 PP

  == domain 2    score: 24.0 bits;  conditional E-value: 2.5e-07
  lark-PA_FBpp0076552-aln   5 saetfklfiGnlsektteedlrplfekyGkvveCdvvkn........fGfvhmedeesgreAiqnlnG 64 
                               ++ f++++ ++  + +e+dl+++fe +G++v+C++ +         fG++++++ +s  eAi  +n 
               Y47G6A.20c 203 AKKYFRVYVSSVHPDLSETDLKSVFEAFGEIVKCQLARAptgrghrgFGYLEFNNLTSQSEAIAGMNM 270
                              456799********************************9************************98884 PP

>> W02B12.3b  CE32944	WBGene00004698	locus:rsp-1	status:Confirmed	UniProt:Q23121	protein_id:CAD59159.1
   #    score  bias  c-Evalue  i-Evalue hmmfrom  hmm to    alifrom  ali to    envfrom  env to     acc
 ---   ------ ----- --------- --------- ------- -------    ------- -------    ------- -------    ----
   1 !   41.6   0.0   1.2e-12   1.6e-10       9      81 ..       3      75 ..       1      80 [. 0.88

  Alignments for each domain:
  == domain 1    score: 41.6 bits;  conditional E-value: 1.2e-12
  lark-PA_FBpp0076552-aln  9 fklfiGnlsektteedlrplfekyGkvveCdvvknfGfvhmedeesgreAiqnlnGelvdgqaikveaaksRk 81
                              +++iG l+ + +e+d+ ++f  yG++ +  +   fGfv+++d+  +++A+++lnG+ + g+ +  + +k+R 
                W02B12.3b  3 ARIYIGRLTSRVSEKDIEHFFRGYGQIRDVLLKNGFGFVEFDDKRDAEDAVHDLNGKELGGERVILDYSKPRG 75
                             5799*********************9988655555**********************9999999999888885 PP

>> R74.5a  CE01058	WBGene00011279	locus:asd-1	RNA binding protein	status:Confirmed	UniProt:Q22030	protein_id:CAA85276.1
   #    score  bias  c-Evalue  i-Evalue hmmfrom  hmm to    alifrom  ali to    envfrom  env to     acc
 ---   ------ ----- --------- --------- ------- -------    ------- -------    ------- -------    ----
   1 !   42.2   0.0   7.6e-13   1.1e-10      78     164 ..      87     182 ..      71     196 .. 0.71

  Alignments for each domain:
  == domain 1    score: 42.2 bits;  conditional E-value: 7.6e-13
  lark-PA_FBpp0076552-aln  78 ksRkapntptt...kiFvGnLtdntkapevRelFakyGtvvEcdivrn......yGFvhleatgdvndaikelngkivdgqplkvq 154
                              + R++ ++ t    ++ v n++ + ++p++  +F+k G vv+++i+ n      +GFv +++  d ++a  e+ng+ ++g  + v+
                   R74.5a  87 NDRSTSSSSTDgprRLHVSNIPFKYREPDLTAMFEKVGPVVDVEIIFNergskgFGFVTMQNPDDADRARAEFNGTTIEGRRVEVN 172
                              55555555444555777777777777777777777777777777777777777777777777777777777777777777777777 PP

  lark-PA_FBpp0076552-aln 155 istsrvrqrp 164
                              + t+rv+++ 
                   R74.5a 173 LATQRVHNKK 182
                              7777776654 PP

>> R10E4.2a  CE18908	WBGene00006331	locus:sup-26	RNA or single stranded DNA binding protein	status:Confirmed	UniProt:Q7J
   #    score  bias  c-Evalue  i-Evalue hmmfrom  hmm to    alifrom  ali to    envfrom  env to     acc
 ---   ------ ----- --------- --------- ------- -------    ------- -------    ------- -------    ----
   1 !   42.0   0.1   8.4e-13   1.2e-10       9     148 ..      81     229 ..      73     263 .. 0.82

  Alignments for each domain:
  == domain 1    score: 42.0 bits;  conditional E-value: 8.4e-13
  lark-PA_FBpp0076552-aln   9 fklfiGnlsektteedlrplfekyGkvveCdvvkn........fGfvhmedeesgreAiqnlnGelvdgqaikveaaksRkapntp 86 
                                l+i +l  +t+++ lr++ +kyG++   + + +        +Gfv +e ++++ +A++ ln e v+      + ak  ++ + p
                 R10E4.2a  81 TNLYIRGLMPNTNDDLLREMCSKYGNIASTKAIMDkatnnckgYGFVDFESPQAAAAAVDGLNTEGVQ-----AQMAKLQQQEQDP 161
                              5799***********************9987665557889999********************65555.....5566666777666 PP

  lark-PA_FBpp0076552-aln  87 ttkiFvGnLtdntkapevRelFakyGtvvEcdivrn.......yGFvhleatgdvndaikelngkivdg 148
                               t +++ nL+ + +++ +    +k+G v+   i+r+        GF  ++++   + +i  lng   d 
                 R10E4.2a 162 -TNLYIANLPLDFTEQMLETELNKFGMVISTRILRTpdnqsrgVGFARMDSKEKCEVIISALNGGRFDT 229
                              .78************************************************************964443 PP

>> R10E4.2f  CE44599	WBGene00006331	locus:sup-26	status:Partially_confirmed	UniProt:D5MCQ1	protein_id:CBK55589.1
   #    score  bias  c-Evalue  i-Evalue hmmfrom  hmm to    alifrom  ali to    envfrom  env to     acc
 ---   ------ ----- --------- --------- ------- -------    ------- -------    ------- -------    ----
   1 !   41.8   0.1   9.7e-13   1.4e-10       9     147 ..      81     228 ..      76     261 .. 0.82
   2 ?   -0.7   0.3       8.5   1.2e+03     264     332 ..     290     316 ..     237     344 .. 0.53

  Alignments for each domain:
  == domain 1    score: 41.8 bits;  conditional E-value: 9.7e-13
  lark-PA_FBpp0076552-aln   9 fklfiGnlsektteedlrplfekyGkvveCdvvkn........fGfvhmedeesgreAiqnlnGelvdgqaikveaaksRkapntp 86 
                                l+i +l  +t+++ lr++ +kyG++   + + +        +Gfv +e ++++ +A++ ln e v+      + ak  ++ + p
                 R10E4.2f  81 TNLYIRGLMPNTNDDLLREMCSKYGNIASTKAIMDkatnnckgYGFVDFESPQAAAAAVDGLNTEGVQ-----AQMAKLQQQEQDP 161
                              5799***********************9987665557889999********************65555.....5566666777666 PP

  lark-PA_FBpp0076552-aln  87 ttkiFvGnLtdntkapevRelFakyGtvvEcdivrn.......yGFvhleatgdvndaikelngkivd 147
                               t +++ nL+ + +++ +    +k+G v+   i+r+        GF  ++++   + +i  lng   d
                 R10E4.2f 162 -TNLYIANLPLDFTEQMLETELNKFGMVISTRILRTpdnqsrgVGFARMDSKEKCEVIISALNGGRFD 228
                              .78************************************************************96444 PP

  == domain 2    score: -0.7 bits;  conditional E-value: 8.5
  lark-PA_FBpp0076552-aln 264 salsaagsggdslspplntrreampqskptasgsmrdgstsrgskdgmfsrrspapaggaarasraymY 332
                              s                                          +  gm+ +++ ++a g++ +  a+mY
                 R10E4.2f 290 S------------------------------------------QMGGMHVGGGNPQANGGGDMYGAHMY 316
                              2..........................................22233444443333334444444444 PP

>> F29C4.7a  CE17724	WBGene00017929	locus:grld-1	RNA-binding protein	status:Partially_confirmed	UniProt:O76366	protein_i
   #    score  bias  c-Evalue  i-Evalue hmmfrom  hmm to    alifrom  ali to    envfrom  env to     acc
 ---   ------ ----- --------- --------- ------- -------    ------- -------    ------- -------    ----
   1 !   24.7   0.1   1.6e-07   2.3e-05      82     133 ..     162     220 ..     140     249 .. 0.79
   2 !   14.5   0.0    0.0002     0.028       7      69 ..     249     313 ..     243     334 .. 0.82

  Alignments for each domain:
  == domain 1    score: 24.7 bits;  conditional E-value: 1.6e-07
  lark-PA_FBpp0076552-aln  82 apntptt.kiFvGnLtdntkapevRelFakyGtvvEcdivrn......yGFvhleatgd 133
                              + +   t  +FvGn++ ++k+ e+R +F+ +G v E+di         y Fv +++  +
                 F29C4.7a 162 QDDDEATrTLFVGNMPSDVKEREIRHVFEEHGKVEEVDIKTPintdaaYAFVMFQTVDQ 220
                              4444444379****************************977677899999999987633 PP

  == domain 2    score: 14.5 bits;  conditional E-value: 0.0002
  lark-PA_FBpp0076552-aln   7 etfklfiGnlsektteedlrplfekyGkv..veCdvvknfGfvhmedeesgreAiqnlnGelvdg 69 
                                 +lf+G+l     +e l++ f  +G v  ++ d  + + +v +e+ ++++eA + l G  +  
                 F29C4.7a 249 VSRRLFVGGLGSWCDKEILQKAFGEFGFVenIDYDHGQPYAYVVYENTHTSQEACRSLRGACISK 313
                              5668***********************885577778888*********************99863 PP

>> F29C4.7c  CE37226	WBGene00017929	locus:grld-1	status:Partially_confirmed	UniProt:Q688A7	protein_id:CCD62182.1
   #    score  bias  c-Evalue  i-Evalue hmmfrom  hmm to    alifrom  ali to    envfrom  env to     acc
 ---   ------ ----- --------- --------- ------- -------    ------- -------    ------- -------    ----
   1 !   24.8   0.1   1.5e-07   2.1e-05      82     133 ..     139     197 ..     117     226 .. 0.79
   2 !   14.5   0.0   0.00019     0.027       8      69 ..     227     290 ..     221     312 .. 0.82

  Alignments for each domain:
  == domain 1    score: 24.8 bits;  conditional E-value: 1.5e-07
  lark-PA_FBpp0076552-aln  82 apntptt.kiFvGnLtdntkapevRelFakyGtvvEcdivrn......yGFvhleatgd 133
                              + +   t  +FvGn++ ++k+ e+R +F+ +G v E+di         y Fv +++  +
                 F29C4.7c 139 QDDDEATrTLFVGNMPSDVKEREIRHVFEEHGKVEEVDIKTPintdaaYAFVMFQTVDQ 197
                              4444444379****************************977677899999999987633 PP

  == domain 2    score: 14.5 bits;  conditional E-value: 0.00019
  lark-PA_FBpp0076552-aln   8 tfklfiGnlsektteedlrplfekyGkv..veCdvvknfGfvhmedeesgreAiqnlnGelvdg 69 
                                +lf+G+l     +e l++ f  +G v  ++ d  + + +v +e+ ++++eA + l G  +  
                 F29C4.7c 227 SRRLFVGGLGSWCDKEILQKAFGEFGFVenIDYDHGQPYAYVVYENTHTSQEACRSLRGACISK 290
                              568***********************885577778888*********************99863 PP

>> R10E4.2n  CE44564	WBGene00006331	locus:sup-26	status:Confirmed	UniProt:D5MCQ7	protein_id:CBK55595.1
   #    score  bias  c-Evalue  i-Evalue hmmfrom  hmm to    alifrom  ali to    envfrom  env to     acc
 ---   ------ ----- --------- --------- ------- -------    ------- -------    ------- -------    ----
   1 !   41.5   0.1   1.2e-12   1.7e-10       9     147 ..      81     228 ..      75     263 .. 0.82

  Alignments for each domain:
  == domain 1    score: 41.5 bits;  conditional E-value: 1.2e-12
  lark-PA_FBpp0076552-aln   9 fklfiGnlsektteedlrplfekyGkvveCdvvkn........fGfvhmedeesgreAiqnlnGelvdgqaikveaaksRkapntp 86 
                                l+i +l  +t+++ lr++ +kyG++   + + +        +Gfv +e ++++ +A++ ln e v+      + ak  ++ + p
                 R10E4.2n  81 TNLYIRGLMPNTNDDLLREMCSKYGNIASTKAIMDkatnnckgYGFVDFESPQAAAAAVDGLNTEGVQ-----AQMAKLQQQEQDP 161
                              5799***********************9987665557889999********************65555.....5566666777666 PP

  lark-PA_FBpp0076552-aln  87 ttkiFvGnLtdntkapevRelFakyGtvvEcdivrn.......yGFvhleatgdvndaikelngkivd 147
                               t +++ nL+ + +++ +    +k+G v+   i+r+        GF  ++++   + +i  lng   d
                 R10E4.2n 162 -TNLYIANLPLDFTEQMLETELNKFGMVISTRILRTpdnqsrgVGFARMDSKEKCEVIISALNGGRFD 228
                              .78************************************************************96444 PP

>> R10E4.2r  CE44660	WBGene00006331	locus:sup-26	status:Partially_confirmed	UniProt:D5MCR4	protein_id:CBK55602.1
   #    score  bias  c-Evalue  i-Evalue hmmfrom  hmm to    alifrom  ali to    envfrom  env to     acc
 ---   ------ ----- --------- --------- ------- -------    ------- -------    ------- -------    ----
   1 !   41.4   0.1   1.3e-12   1.9e-10       9     147 ..     148     295 ..     141     328 .. 0.82
   2 ?   -0.9   0.2       9.7   1.4e+03     264     332 ..     357     383 ..     293     407 .. 0.55

  Alignments for each domain:
  == domain 1    score: 41.4 bits;  conditional E-value: 1.3e-12
  lark-PA_FBpp0076552-aln   9 fklfiGnlsektteedlrplfekyGkvveCdvvkn........fGfvhmedeesgreAiqnlnGelvdgqaikveaaksRkapntp 86 
                                l+i +l  +t+++ lr++ +kyG++   + + +        +Gfv +e ++++ +A++ ln e v+      + ak  ++ + p
                 R10E4.2r 148 TNLYIRGLMPNTNDDLLREMCSKYGNIASTKAIMDkatnnckgYGFVDFESPQAAAAAVDGLNTEGVQ-----AQMAKLQQQEQDP 228
                              5799***********************9987665557889999********************65555.....5566666777666 PP

  lark-PA_FBpp0076552-aln  87 ttkiFvGnLtdntkapevRelFakyGtvvEcdivrn.......yGFvhleatgdvndaikelngkivd 147
                               t +++ nL+ + +++ +    +k+G v+   i+r+        GF  ++++   + +i  lng   d
                 R10E4.2r 229 -TNLYIANLPLDFTEQMLETELNKFGMVISTRILRTpdnqsrgVGFARMDSKEKCEVIISALNGGRFD 295
                              .78************************************************************96444 PP

  == domain 2    score: -0.9 bits;  conditional E-value: 9.7
  lark-PA_FBpp0076552-aln 264 salsaagsggdslspplntrreampqskptasgsmrdgstsrgskdgmfsrrspapaggaarasraymY 332
                              s                                          +  gm+ +++ ++a g++ +  a+mY
                 R10E4.2r 357 S------------------------------------------QMGGMHVGGGNPQANGGGDMYGAHMY 383
                              1..........................................22234444444444444444444444 PP

>> W02B12.2  CE03762	WBGene00004699	locus:rsp-2	pre-mRNA splicing factor like protein	status:Confirmed	UniProt:Q23120	pr
   #    score  bias  c-Evalue  i-Evalue hmmfrom  hmm to    alifrom  ali to    envfrom  env to     acc
 ---   ------ ----- --------- --------- ------- -------    ------- -------    ------- -------    ----
   1 !   34.5   0.0   1.6e-10   2.3e-08      10      73 ..       3      66 ..       1      82 [. 0.88
   2 !   12.0   0.0    0.0011      0.16       7      85 ..     110     193 ..     105     197 .. 0.78

  Alignments for each domain:
  == domain 1    score: 34.5 bits;  conditional E-value: 1.6e-10
  lark-PA_FBpp0076552-aln 10 klfiGnlsektteedlrplfekyGkvveCdvvkn.fGfvhmedeesgreAiqnlnGelvdgqaik 73
                             +++iG l +++++ d+ ++f  yGk+ + +++kn fGfv ++d+  + +A+++lnG+ + g+ + 
                 W02B12.2  3 RVYIGRLPNRASDRDVEHFFRGYGKLSD-VIMKNgFGFVDFQDQRDADDAVHDLNGKELCGERVI 66
                             799**********************988.688888*********************998887665 PP

  == domain 2    score: 12.0 bits;  conditional E-value: 0.0011
  lark-PA_FBpp0076552-aln   7 etfklfiGnlsektteedlrplfekyG.kvveCdvvk.n..fGfvhmedeesgreAiqnlnGelvdgqaikvea.aksRkapnt 85 
                               +f+l i nls + + +d++    k G +    +  k n     v +  ++  r+A++ l+Ge ++g+++k+   ++ R+  ++
                 W02B12.2 110 TRFRLVIDNLSTRYSWQDIKDHIRKLGiEPTYSEAHKrNvnQAIVCFTSHDDLRDAMNKLQGEDLNGRKLKCTDeTRDRSRSRS 193
                              679**********************994222233333224489****************************9641555555555 PP

>> R10E4.2q  CE44636	WBGene00006331	locus:sup-26	status:Partially_confirmed	UniProt:D5MCR3	protein_id:CBK55601.1
   #    score  bias  c-Evalue  i-Evalue hmmfrom  hmm to    alifrom  ali to    envfrom  env to     acc
 ---   ------ ----- --------- --------- ------- -------    ------- -------    ------- -------    ----
   1 !   41.1   0.1   1.6e-12   2.3e-10       9     147 ..     148     295 ..     140     330 .. 0.82

  Alignments for each domain:
  == domain 1    score: 41.1 bits;  conditional E-value: 1.6e-12
  lark-PA_FBpp0076552-aln   9 fklfiGnlsektteedlrplfekyGkvveCdvvkn........fGfvhmedeesgreAiqnlnGelvdgqaikveaaksRkapntp 86 
                                l+i +l  +t+++ lr++ +kyG++   + + +        +Gfv +e ++++ +A++ ln e v+      + ak  ++ + p
                 R10E4.2q 148 TNLYIRGLMPNTNDDLLREMCSKYGNIASTKAIMDkatnnckgYGFVDFESPQAAAAAVDGLNTEGVQ-----AQMAKLQQQEQDP 228
                              5799***********************9987665557889999********************65555.....5566666777666 PP

  lark-PA_FBpp0076552-aln  87 ttkiFvGnLtdntkapevRelFakyGtvvEcdivrn.......yGFvhleatgdvndaikelngkivd 147
                               t +++ nL+ + +++ +    +k+G v+   i+r+        GF  ++++   + +i  lng   d
                 R10E4.2q 229 -TNLYIANLPLDFTEQMLETELNKFGMVISTRILRTpdnqsrgVGFARMDSKEKCEVIISALNGGRFD 295
                              .78************************************************************96444 PP

>> EEED8.7b  CE27910	WBGene00004701	locus:rsp-4	status:Confirmed	UniProt:Q09511	protein_id:CCD68735.1
   #    score  bias  c-Evalue  i-Evalue hmmfrom  hmm to    alifrom  ali to    envfrom  env to     acc
 ---   ------ ----- --------- --------- ------- -------    ------- -------    ------- -------    ----
   1 !   40.9   0.0   1.8e-12   2.5e-10      11      79 ..      21      97 ..      13     124 .. 0.93

  Alignments for each domain:
  == domain 1    score: 40.9 bits;  conditional E-value: 1.8e-12
  lark-PA_FBpp0076552-aln 11 lfiGnlsektteedlrplfekyGkvveCdvvkn........fGfvhmedeesgreAiqnlnGelvdgqaikveaaks 79
                             l i nls +tt +dlr+ fe+yG++ +  + ++        fGfv++ +   +++A++  +G+lvdg+++ v  ak 
                 EEED8.7b 21 LKIDNLSYQTTPNDLRRTFERYGDIGDVHIPRDkysrqskgFGFVRFYERRDAEHALDRTDGKLVDGRELRVTLAKY 97
                             6689***************************9999***********************************9998875 PP

>> F56A8.6  CE16126	WBGene00000774	locus:cpf-2	RNA recognition motif. (aka RRM, RBD, or RNP domain)	status:Confirmed	Uni
   #    score  bias  c-Evalue  i-Evalue hmmfrom  hmm to    alifrom  ali to    envfrom  env to     acc
 ---   ------ ----- --------- --------- ------- -------    ------- -------    ------- -------    ----
   1 !   39.7   0.0   4.3e-12     6e-10       5      77 ..      14      94 ..      10     100 .. 0.94

  Alignments for each domain:
  == domain 1    score: 39.7 bits;  conditional E-value: 4.3e-12
  lark-PA_FBpp0076552-aln  5 saetfklfiGnlsektteedlrplfekyGkvveCdvvkn........fGfvhmedeesgreAiqnlnGelvdgqaikveaa 77
                             +  +  +f+Gn+s + +e+ +r++f+k G+v+  ++v++        +Gf+++ d ++++ Ai+nlnG+ + g+ + v++a
                  F56A8.6 14 DRSQRSVFVGNISYDVSEDTIRSIFSKAGNVLSIKMVHDretgkpkgYGFIEFPDIQTAEVAIRNLNGYELSGRILRVDSA 94
                             5566789******************************999**********************************9999987 PP

>> F22B5.2  CE02197	WBGene00001230	locus:eif-3.G	RNA binding protein	status:Confirmed	UniProt:Q19706	protein_id:CAA90354
   #    score  bias  c-Evalue  i-Evalue hmmfrom  hmm to    alifrom  ali to    envfrom  env to     acc
 ---   ------ ----- --------- --------- ------- -------    ------- -------    ------- -------    ----
   1 ?    8.2   0.4     0.016       2.3     159     204 ..     108     153 ..      87     172 .. 0.77
   2 !   30.0   0.0   3.9e-09   5.5e-07      92     144 ..     180     240 ..     164     253 .. 0.88

  Alignments for each domain:
  == domain 1    score: 8.2 bits;  conditional E-value: 0.016
  lark-PA_FBpp0076552-aln 159 rvrqrpgmgdpeqcYrcGrgGhWskecpkggmGGpdrngfrdrifg 204
                              + +q    +  e c +c    hWs  cp + m   d ++  d+   
                  F22B5.2 108 EDKQTAKTTSREHCRHCKGNDHWSTHCPYKVMYQLDEEADADKDTE 153
                              55677788899******999********999877666555555444 PP

  == domain 2    score: 30.0 bits;  conditional E-value: 3.9e-09
  lark-PA_FBpp0076552-aln  92 vGnLtdntkapevRelFakyGtvvEcdivrn........yGFvhleatgdvndaikelngk 144
                              v nL++++++ e+R+lF k G v+ + i r+        + Fv +e+  d  +ai eln  
                  F22B5.2 180 VTNLPQEMNEDELRDLFGKIGRVIRIFIARDkvtglpkgFAFVTFESRDDAARAIAELNDI 240
                              78********************************************************964 PP

>> EEED8.7a  CE01891	WBGene00004701	locus:rsp-4	splicing factor SC35	status:Confirmed	UniProt:Q09511	protein_id:CCD68734
   #    score  bias  c-Evalue  i-Evalue hmmfrom  hmm to    alifrom  ali to    envfrom  env to     acc
 ---   ------ ----- --------- --------- ------- -------    ------- -------    ------- -------    ----
   1 !   38.9   0.0   7.3e-12     1e-09      11      78 ..      21      96 ..      14     105 .. 0.93

  Alignments for each domain:
  == domain 1    score: 38.9 bits;  conditional E-value: 7.3e-12
  lark-PA_FBpp0076552-aln 11 lfiGnlsektteedlrplfekyGkvveCdvvkn........fGfvhmedeesgreAiqnlnGelvdgqaikveaak 78
                             l i nls +tt +dlr+ fe+yG++ +  + ++        fGfv++ +   +++A++  +G+lvdg+++ v  ak
                 EEED8.7a 21 LKIDNLSYQTTPNDLRRTFERYGDIGDVHIPRDkysrqskgFGFVRFYERRDAEHALDRTDGKLVDGRELRVTLAK 96
                             6689***************************9999***********************************999887 PP

>> Y111B2A.18  CE31089	WBGene00004700	locus:rsp-3	splicing factor	status:Confirmed	UniProt:Q9NEW6	protein_id:CAC35847.2
   #    score  bias  c-Evalue  i-Evalue hmmfrom  hmm to    alifrom  ali to    envfrom  env to     acc
 ---   ------ ----- --------- --------- ------- -------    ------- -------    ------- -------    ----
   1 !   38.4   5.9   1.1e-11   1.5e-09      88     317 ..       9     255 ..       2     258 .] 0.68

  Alignments for each domain:
  == domain 1    score: 38.4 bits;  conditional E-value: 1.1e-11
  lark-PA_FBpp0076552-aln  88 tkiFvGnLtdntkapevRelFakyGtvvEcdivrn....yGFvhleatgdvndaikelngkivdgqplkvqistsrvrqrpgmgdp 169
                               k++vGnL+ +++++ev ++F+kyG +  +di       + Fv++e + d +da++   g   dg  ++v+  t+ v  r   g p
               Y111B2A.18   9 QKVYVGNLPGDVREKEVEDIFHKYGRIKYVDIKSGrgpaFAFVEFEDHRDAEDAVRARDGYEFDGRRIRVEF-TRGVGPRGPGGRP 93 
                              59******************************9878899******************************997.67888888889** PP

  lark-PA_FBpp0076552-aln 170 eqcYrcGrgGhWskecpkggmGG.pdrngfrdrifgrdpyppppPppsflrdr......lmggaafgayqsfddyds.yydrsrfe 247
                               q     rgG +      g  GG   r g+r  + g  p ++ +  + ++rd        +++ ++g   +f++y++  y  ++ +
               Y111B2A.18  94 LQDGGDHRGGDFRGGRGGGRGGGpQRRTGYRVIVEGLPPTGSWQDLKDHMRDAgdvcyaDVARDGTG-VVEFTRYEDvKYAVRKLD 178
                              *9999999999976666555677556789*******9999999999999998622211112223344.567788765257788999 PP

  lark-PA_FBpp0076552-aln 248 dtr.dlyerr..ydgltess..alsaagsg.gdslspplntrreampqskptasgs.mrdgstsrgskdgmfsrrsp 317
                              dt+    e++  y +++e +   + ++g g   s s ++ + r a p+ +p  s s  r+ s sr ++ +    rsp
               Y111B2A.18 179 DTKfRSHEGEtaYIRVREDNssGGGSGGGGrDRSRSRSPRAERRASPKYSPRRSRSrSRSRSRSRSRSASRSPSRSP 255
                              99732334444477665443002333333333334444444444445443333333023334444433333334454 PP

>> F25B5.7d  CE32391	WBGene00017778	locus:psf-1	status:Partially_confirmed	UniProt:Q8I7K5	protein_id:CCD68786.1
   #    score  bias  c-Evalue  i-Evalue hmmfrom  hmm to    alifrom  ali to    envfrom  env to     acc
 ---   ------ ----- --------- --------- ------- -------    ------- -------    ------- -------    ----
   1 !   38.2   0.0   1.2e-11   1.7e-09       6     114 ..     113     215 ..     107     254 .. 0.68

  Alignments for each domain:
  == domain 1    score: 38.2 bits;  conditional E-value: 1.2e-11
  lark-PA_FBpp0076552-aln   6 aetfklfiGnlsektteedlrplfekyGkvveCdvv.knfGfvhmedeesgreAiqnlnGelvdgqaikveaaksRkapntpttki 90 
                              +++ +lf+Gnl ++ +e++l++lf+ +G++ eC +  k f f+++++  ++++A ++ +G++++g+++ v+ a            i
                 F25B5.7d 113 TGRCRLFVGNLPNEVKETELKELFSPHGDIAECYLSgKGFAFLRLDTRAHAESAKEAIDGRIIHGRQVRVRFAVH-------GAAI 191
                              456788888888888888888888888888888875477888888888888888888888888888888776543.......2334 PP

  lark-PA_FBpp0076552-aln  91 FvGnLtdntkapevRelFakyGtv 114
                               v +L++++ ++ +   F+++G v
                 F25B5.7d 192 RVKELSPTVSNEMLYHAFSHFGDV 215
                              455555555555555555555555 PP

>> R10E4.2m  CE44657	WBGene00006331	locus:sup-26	status:Confirmed	UniProt:D5MCQ6	protein_id:CBK55594.1
   #    score  bias  c-Evalue  i-Evalue hmmfrom  hmm to    alifrom  ali to    envfrom  env to     acc
 ---   ------ ----- --------- --------- ------- -------    ------- -------    ------- -------    ----
   1 !   26.9   0.0   3.3e-08   4.7e-06      79     157 ..      98     184 ..      79     189 .. 0.86
   2 !   14.9   0.0   0.00015     0.021       9      68 ..     188     254 ..     182     281 .. 0.88

  Alignments for each domain:
  == domain 1    score: 26.9 bits;  conditional E-value: 3.3e-08
  lark-PA_FBpp0076552-aln  79 sRkapntpttkiFvGnLtdntkapevRelFakyGtvvEcdivrn........yGFvhleatgdvndaikelngkivdgqplkvqis 156
                              s  +  +  t +++ +L +nt++  +Re+ +kyG +     + +        yGFv +e+  +   a+  ln + v+ q  k q +
                 R10E4.2m  98 SNFNTTPSSTNLYIRGLMPNTNDDLLREMCSKYGNIASTKAIMDkatnnckgYGFVDFESPQAAAAAVDGLNTEGVQAQMAKLQQQ 183
                              44444556779*************************999877777999*******************************9999876 PP

  lark-PA_FBpp0076552-aln 157 t 157
                              +
                 R10E4.2m 184 E 184
                              5 PP

  == domain 2    score: 14.9 bits;  conditional E-value: 0.00015
  lark-PA_FBpp0076552-aln   9 fklfiGnlsektteedlrplfekyGkvveCdvvkn.......fGfvhmedeesgreAiqnlnGelvd 68 
                                l+i nl  + te+ l + ++k+G v+   +++         Gf +m+ +e+ +  i +lnG   d
                 R10E4.2m 188 TNLYIANLPLDFTEQMLETELNKFGMVISTRILRTpdnqsrgVGFARMDSKEKCEVIISALNGGRFD 254
                              5799*****************************99999**99********************97655 PP

>> R10E4.2g  CE44674	WBGene00006331	locus:sup-26	status:Partially_confirmed	UniProt:D5MCQ2	protein_id:CBK55590.1
   #    score  bias  c-Evalue  i-Evalue hmmfrom  hmm to    alifrom  ali to    envfrom  env to     acc
 ---   ------ ----- --------- --------- ------- -------    ------- -------    ------- -------    ----
   1 !   27.2   0.0   2.8e-08     4e-06      79     157 ..      98     184 ..      80     188 .. 0.86
   2 !   15.0   0.0   0.00014      0.02       9      68 ..     188     254 ..     183     277 .. 0.89
   3 ?   -1.0   0.2        10   1.4e+03     264     332 ..     316     342 ..     265     366 .. 0.53

  Alignments for each domain:
  == domain 1    score: 27.2 bits;  conditional E-value: 2.8e-08
  lark-PA_FBpp0076552-aln  79 sRkapntpttkiFvGnLtdntkapevRelFakyGtvvEcdivrn........yGFvhleatgdvndaikelngkivdgqplkvqis 156
                              s  +  +  t +++ +L +nt++  +Re+ +kyG +     + +        yGFv +e+  +   a+  ln + v+ q  k q +
                 R10E4.2g  98 SNFNTTPSSTNLYIRGLMPNTNDDLLREMCSKYGNIASTKAIMDkatnnckgYGFVDFESPQAAAAAVDGLNTEGVQAQMAKLQQQ 183
                              44444556779*************************999877777999*******************************9999866 PP

  lark-PA_FBpp0076552-aln 157 t 157
                              +
                 R10E4.2g 184 E 184
                              5 PP

  == domain 2    score: 15.0 bits;  conditional E-value: 0.00014
  lark-PA_FBpp0076552-aln   9 fklfiGnlsektteedlrplfekyGkvveCdvvkn.......fGfvhmedeesgreAiqnlnGelvd 68 
                                l+i nl  + te+ l + ++k+G v+   +++         Gf +m+ +e+ +  i +lnG   d
                 R10E4.2g 188 TNLYIANLPLDFTEQMLETELNKFGMVISTRILRTpdnqsrgVGFARMDSKEKCEVIISALNGGRFD 254
                              5799******************************9999************************97655 PP

  == domain 3    score: -1.0 bits;  conditional E-value: 10
  lark-PA_FBpp0076552-aln 264 salsaagsggdslspplntrreampqskptasgsmrdgstsrgskdgmfsrrspapaggaarasraymY 332
                              s                                          +  gm+ +++ ++a g++ +  a+mY
                 R10E4.2g 316 S------------------------------------------QMGGMHVGGGNPQANGGGDMYGAHMY 342
                              2..........................................22234444444444444444444444 PP

>> F25B5.7a  CE42671	WBGene00017778	locus:psf-1	status:Confirmed	UniProt:B3GWA1	protein_id:CCD68787.1
   #    score  bias  c-Evalue  i-Evalue hmmfrom  hmm to    alifrom  ali to    envfrom  env to     acc
 ---   ------ ----- --------- --------- ------- -------    ------- -------    ------- -------    ----
   1 !   37.2   0.0   2.6e-11   3.6e-09       7     113 ..     114     214 ..     107     254 .. 0.67

  Alignments for each domain:
  == domain 1    score: 37.2 bits;  conditional E-value: 2.6e-11
  lark-PA_FBpp0076552-aln   7 etfklfiGnlsektteedlrplfekyGkvveCdvv.knfGfvhmedeesgreAiqnlnGelvdgqaikveaaksRkapntpttkiF 91 
                              ++ +lf+Gnl ++ +e++l++lf+ +G++ eC +  k f f+++++  ++++A ++ +G++++g+++ v+ a            i 
                 F25B5.7a 114 GRCRLFVGNLPNEVKETELKELFSPHGDIAECYLSgKGFAFLRLDTRAHAESAKEAIDGRIIHGRQVRVRFAVHG-------AAIR 192
                              567888888888888888888888888888888754778888888888888888888888888888877665432.......2344 PP

  lark-PA_FBpp0076552-aln  92 vGnLtdntkapevRelFakyGt 113
                              v +L++++ ++ +   F+++G 
                 F25B5.7a 193 VKELSPTVSNEMLYHAFSHFGD 214
                              4555555555555555555555 PP

>> R10E4.2l  CE44632	WBGene00006331	locus:sup-26	status:Confirmed	UniProt:D5MCQ5	protein_id:CBK55593.1
   #    score  bias  c-Evalue  i-Evalue hmmfrom  hmm to    alifrom  ali to    envfrom  env to     acc
 ---   ------ ----- --------- --------- ------- -------    ------- -------    ------- -------    ----
   1 !   26.6   0.0   4.3e-08     6e-06      80     157 ..      99     184 ..      88     188 .. 0.86
   2 !   14.8   0.0   0.00017     0.023       9      68 ..     188     254 ..     182     277 .. 0.88

  Alignments for each domain:
  == domain 1    score: 26.6 bits;  conditional E-value: 4.3e-08
  lark-PA_FBpp0076552-aln  80 RkapntpttkiFvGnLtdntkapevRelFakyGtvvEcdivrn........yGFvhleatgdvndaikelngkivdgqplkvqist 157
                                +  +  t +++ +L +nt++  +Re+ +kyG +     + +        yGFv +e+  +   a+  ln + v+ q  k q ++
                 R10E4.2l  99 NFNTTPSSTNLYIRGLMPNTNDDLLREMCSKYGNIASTKAIMDkatnnckgYGFVDFESPQAAAAAVDGLNTEGVQAQMAKLQQQE 184
                              4444556789*************************999877777999*******************************99998665 PP

  == domain 2    score: 14.8 bits;  conditional E-value: 0.00017
  lark-PA_FBpp0076552-aln   9 fklfiGnlsektteedlrplfekyGkvveCdvvkn.......fGfvhmedeesgreAiqnlnGelvd 68 
                                l+i nl  + te+ l + ++k+G v+   +++         Gf +m+ +e+ +  i +lnG   d
                 R10E4.2l 188 TNLYIANLPLDFTEQMLETELNKFGMVISTRILRTpdnqsrgVGFARMDSKEKCEVIISALNGGRFD 254
                              5799******************************9999***9********************97655 PP

>> R10E4.2i  CE44670	WBGene00006331	locus:sup-26	status:Partially_confirmed	UniProt:D5MCQ3	protein_id:CBK55591.1
   #    score  bias  c-Evalue  i-Evalue hmmfrom  hmm to    alifrom  ali to    envfrom  env to     acc
 ---   ------ ----- --------- --------- ------- -------    ------- -------    ------- -------    ----
   1 !   27.0   0.0   3.1e-08   4.4e-06      80     157 ..      99     184 ..      87     189 .. 0.86
   2 !   15.0   0.0   0.00014      0.02       9      68 ..     188     254 ..     183     279 .. 0.88

  Alignments for each domain:
  == domain 1    score: 27.0 bits;  conditional E-value: 3.1e-08
  lark-PA_FBpp0076552-aln  80 RkapntpttkiFvGnLtdntkapevRelFakyGtvvEcdivrn........yGFvhleatgdvndaikelngkivdgqplkvqist 157
                                +  +  t +++ +L +nt++  +Re+ +kyG +     + +        yGFv +e+  +   a+  ln + v+ q  k q ++
                 R10E4.2i  99 NFNTTPSSTNLYIRGLMPNTNDDLLREMCSKYGNIASTKAIMDkatnnckgYGFVDFESPQAAAAAVDGLNTEGVQAQMAKLQQQE 184
                              4445556789*************************999877777999*******************************99998765 PP

  == domain 2    score: 15.0 bits;  conditional E-value: 0.00014
  lark-PA_FBpp0076552-aln   9 fklfiGnlsektteedlrplfekyGkvveCdvvkn.......fGfvhmedeesgreAiqnlnGelvd 68 
                                l+i nl  + te+ l + ++k+G v+   +++         Gf +m+ +e+ +  i +lnG   d
                 R10E4.2i 188 TNLYIANLPLDFTEQMLETELNKFGMVISTRILRTpdnqsrgVGFARMDSKEKCEVIISALNGGRFD 254
                              5799******************************9999************************97655 PP

>> R09B3.3  CE16308	WBGene00011156	RNA recognition motif. (aka RRM, RBD, or RNP domain)	status:Confirmed	UniProt:O45713	
   #    score  bias  c-Evalue  i-Evalue hmmfrom  hmm to    alifrom  ali to    envfrom  env to     acc
 ---   ------ ----- --------- --------- ------- -------    ------- -------    ------- -------    ----
   1 !   36.4   0.1   4.3e-11     6e-09       9      81 ..       4      84 ..       1      85 [] 0.95

  Alignments for each domain:
  == domain 1    score: 36.4 bits;  conditional E-value: 4.3e-11
  lark-PA_FBpp0076552-aln  9 fklfiGnlsektteedlrplfekyGkvveCdvvkn........fGfvhmedeesgreAiqnlnGelvdgqaikveaaksRk 81
                             f +++Gn   +tte+dl ++f++ G+v +  +v +        f fv++ +e ++++A++  nG   +g+a+ v+ a+ R+
                  R09B3.3  4 FSVYVGNAPFQTTEDDLGNYFSQAGNVSNVRIVCDretgrprgFAFVEFTEEAAAQRAVDQFNGVDFNGRALRVNLAQNRN 84
                             889****************************99989999**************************************9996 PP

>> K08D12.3a  CE21045	WBGene00019537	status:Confirmed	UniProt:Q966I7	protein_id:CCD72801.1
   #    score  bias  c-Evalue  i-Evalue hmmfrom  hmm to    alifrom  ali to    envfrom  env to     acc
 ---   ------ ----- --------- --------- ------- -------    ------- -------    ------- -------    ----
   1 !    9.9   2.8    0.0049      0.69     170     192 ..       4      27 ..       1      33 [. 0.80
   2 !   12.1   7.4    0.0011      0.15     163     196 ..      28      61 ..      23      64 .. 0.84
   3 ?    5.5  10.5       0.1        15     162     197 ..      59      98 ..      57     108 .. 0.74
   4 !   13.3   2.6   0.00047     0.066     170     188 ..     107     125 ..      96     129 .. 0.85
   5 !   12.3   0.5    0.0009      0.13     165     188 ..     126     149 ..     123     151 .] 0.87

  Alignments for each domain:
  == domain 1    score: 9.9 bits;  conditional E-value: 0.0049
  lark-PA_FBpp0076552-aln 170 eqcYrcGrgGhWskecpkgg.mGG 192
                               +cY+c + Gh s++cp+g+  GG
                K08D12.3a   4 RNCYKCQQPGHISRNCPNGEsDGG 27 
                              68****************984444 PP

  == domain 2    score: 12.1 bits;  conditional E-value: 0.0011
  lark-PA_FBpp0076552-aln 163 rpgmgdpeqcYrcGrgGhWskecpkggmGGpdrn 196
                              r g g    cY c ++Gh+s++cpkgg GG +r 
                K08D12.3a  28 RRGGGGGSTCYNCQETGHFSRDCPKGGSGGGQRG 61 
                              456677789******************9997775 PP

  == domain 3    score: 5.5 bits;  conditional E-value: 0.1
  lark-PA_FBpp0076552-aln 162 qrpgmgdpeqcYrcGrgGhWskecpkgg....mGGpdrng 197
                              qr g g    cY cG  Gh+s++cp +      GG++  g
                K08D12.3a  59 QRGGGGGGGSCYNCGGRGHYSRDCPSARseggSGGYGGRG 98 
                              899999999****************876533345555545 PP

  == domain 4    score: 13.3 bits;  conditional E-value: 0.00047
  lark-PA_FBpp0076552-aln 170 eqcYrcGrgGhWskecpkg 188
                              ++cY cGr+Gh s+ec+  
                K08D12.3a 107 QKCYNCGRSGHISRECTES 125
                              68**************976 PP

  == domain 5    score: 12.3 bits;  conditional E-value: 0.0009
  lark-PA_FBpp0076552-aln 165 gmgdpeqcYrcGrgGhWskecpkg 188
                              g ++++ cY+c ++Gh s++cp +
                K08D12.3a 126 GSAEEKRCYQCQETGHISRDCPSQ 149
                              6778899***************76 PP

>> R05H10.2  CE31214	WBGene00011043	locus:rbm-28	RNA recognition motif. (aka RRM, RBD, or RNP domain) (2 domains)	status
   #    score  bias  c-Evalue  i-Evalue hmmfrom  hmm to    alifrom  ali to    envfrom  env to     acc
 ---   ------ ----- --------- --------- ------- -------    ------- -------    ------- -------    ----
   1 ?   -0.5   0.2       7.1     1e+03     236     265 ..      30      59 ..      14      93 .. 0.75
   2 !   11.9   0.0    0.0012      0.17       7      71 ..      93     166 ..      87     183 .. 0.78
   3 !   15.9   0.0   7.3e-05      0.01       9      83 ..     262     346 ..     253     357 .. 0.84
   4 ?    4.9   0.0      0.16        23      10      64 ..     412     484 ..     400     495 .. 0.77

  Alignments for each domain:
  == domain 1    score: -0.5 bits;  conditional E-value: 7.1
  lark-PA_FBpp0076552-aln 236 dydsyydrsrfedtrdlyerrydgltessa 265
                               y +y+++++++d ++  e++y  +++ ++
                 R05H10.2  30 GYGGYSQKRNYNDCEEDGEQKYAETEQFEH 59 
                              588999999***999999999998877663 PP

  == domain 2    score: 11.9 bits;  conditional E-value: 0.0012
  lark-PA_FBpp0076552-aln   7 etfklfiGnlsektteedlrplfekyGkvveCdvvkn.........fGfvhmedeesgreAiqnlnGelvdgqa 71 
                              ++ +l i nl  kt++edl++l +  Gk ve ++            fGf+++ ++  +++  +  n + v g++
                 R05H10.2  93 KEWRLIIRNLPFKTKKEDLQNLCSNIGKFVEIVLPPSrkdpktcagFGFIQFVEKADAEKGREFFNTNKVLGRS 166
                              567899*************************998765678999***9999987766666555555555555555 PP

  == domain 3    score: 15.9 bits;  conditional E-value: 7.3e-05
  lark-PA_FBpp0076552-aln   9 fk.lfiGnlsektteedlrplfekyGkvveCdvvkn........fGfvhmedeesgreAiqnl.nGelvdgqaikveaaksRkap 83 
                              +k +f+ nls +t+ee +++ ++k+Gk+    + k           fvh+ ++ ++ + i+   +G ++d++ +k + a +Rk+ 
                 R05H10.2 262 GKvVFLRNLSYDTKEELIKEELSKFGKIDLAIICKYkdsghskgTAFVHFSTPIEASNCIEGVeDGVIIDNRLVKANLAIPRKEA 346
                              45269**********************8666666667889998899***************873699***************975 PP

  == domain 4    score: 4.9 bits;  conditional E-value: 0.16
  lark-PA_FBpp0076552-aln  10 klfiGnlsektteedlrplfeky...Gk.vveCdvvkn..............fGfvhmedeesgreAiqnlnG 64 
                              +l i nl +k ++ +l++l +k+   G  + eC v  +              fGfv ++++ ++ e ++ ln 
                 R05H10.2 412 RLCIHNLPQKINDVKLKELAQKFtspGAlITECRVWMDkkrltpdgkpkssgFGFVAFKEHMHALECLKKLNN 484
                              5778888888888888888888744444356898876667889999999999999999988888888888773 PP

>> R10E4.2b  CE18909	WBGene00006331	locus:sup-26	RNA recognition motif. (aka RRM, RBD, or RNP domain) (2 domains)	status
   #    score  bias  c-Evalue  i-Evalue hmmfrom  hmm to    alifrom  ali to    envfrom  env to     acc
 ---   ------ ----- --------- --------- ------- -------    ------- -------    ------- -------    ----
   1 !   27.0   0.0   3.2e-08   4.5e-06      80     157 ..      99     184 ..      88     189 .. 0.86
   2 !   15.0   0.0   0.00014      0.02       9      68 ..     188     254 ..     183     280 .. 0.88
   3 ?   -0.9   0.6       9.7   1.4e+03     237     314 ..     316     350 ..     264     400 .. 0.54

  Alignments for each domain:
  == domain 1    score: 27.0 bits;  conditional E-value: 3.2e-08
  lark-PA_FBpp0076552-aln  80 RkapntpttkiFvGnLtdntkapevRelFakyGtvvEcdivrn........yGFvhleatgdvndaikelngkivdgqplkvqist 157
                                +  +  t +++ +L +nt++  +Re+ +kyG +     + +        yGFv +e+  +   a+  ln + v+ q  k q ++
                 R10E4.2b  99 NFNTTPSSTNLYIRGLMPNTNDDLLREMCSKYGNIASTKAIMDkatnnckgYGFVDFESPQAAAAAVDGLNTEGVQAQMAKLQQQE 184
                              4445556789*************************999877777999*******************************99998765 PP

  == domain 2    score: 15.0 bits;  conditional E-value: 0.00014
  lark-PA_FBpp0076552-aln   9 fklfiGnlsektteedlrplfekyGkvveCdvvkn.......fGfvhmedeesgreAiqnlnGelvd 68 
                                l+i nl  + te+ l + ++k+G v+   +++         Gf +m+ +e+ +  i +lnG   d
                 R10E4.2b 188 TNLYIANLPLDFTEQMLETELNKFGMVISTRILRTpdnqsrgVGFARMDSKEKCEVIISALNGGRFD 254
                              5799******************************9999************************97655 PP

  == domain 3    score: -0.9 bits;  conditional E-value: 9.7
  lark-PA_FBpp0076552-aln 237 ydsyydrsrfedtrdlyerrydgltessalsaagsggdslspplntrreampqskptasgsmrdgstsrgskdgmfsr 314
                              ++ y+ + ++     +y+++yd+ +  s++                                           gm+ +
                 R10E4.2b 316 PQVYQSYYGYH-PAAVYQQHYDVNSLASQMG------------------------------------------GMHVG 350
                              33333333332.2234444444433333222..........................................22222 PP

>> F39H2.2b  CE32411	WBGene00000890	locus:sig-7	peptidylprolyl isomerase	status:Confirmed	UniProt:Q8I4J2	protein_id:CAD5
   #    score  bias  c-Evalue  i-Evalue hmmfrom  hmm to    alifrom  ali to    envfrom  env to     acc
 ---   ------ ----- --------- --------- ------- -------    ------- -------    ------- -------    ----
   1 !   34.3   0.1   1.9e-10   2.6e-08      11      82 ..     174     253 ..     168     260 .. 0.94

  Alignments for each domain:
  == domain 1    score: 34.3 bits;  conditional E-value: 1.9e-10
  lark-PA_FBpp0076552-aln  11 lfiGnlsektteedlrplfekyGkvveCdvvkn........fGfvhmedeesgreAiqnlnGelvdgqaikveaaksRka 82 
                              lf+  l+  tt+edl  +f+++Gk+ +C++v++        + f+++++ +s ++A   ++  l+d++ i+v+ ++s ++
                 F39H2.2b 174 LFVCKLNPVTTDEDLEIIFSRFGKINNCEIVRDrrsgdslqYAFIEFDNAKSCEQAFFKMDNVLIDDRRIHVDFSQSVSQ 253
                              8********************************************************99999**********99888766 PP

>> F39H2.2a  CE32410	WBGene00000890	locus:sig-7	peptidylprolyl isomerase	status:Confirmed	UniProt:O18161	protein_id:CAB1
   #    score  bias  c-Evalue  i-Evalue hmmfrom  hmm to    alifrom  ali to    envfrom  env to     acc
 ---   ------ ----- --------- --------- ------- -------    ------- -------    ------- -------    ----
   1 !   33.9   0.1   2.5e-10   3.5e-08      11      82 ..     243     322 ..     237     329 .. 0.94

  Alignments for each domain:
  == domain 1    score: 33.9 bits;  conditional E-value: 2.5e-10
  lark-PA_FBpp0076552-aln  11 lfiGnlsektteedlrplfekyGkvveCdvvkn........fGfvhmedeesgreAiqnlnGelvdgqaikveaaksRka 82 
                              lf+  l+  tt+edl  +f+++Gk+ +C++v++        + f+++++ +s ++A   ++  l+d++ i+v+ ++s ++
                 F39H2.2a 243 LFVCKLNPVTTDEDLEIIFSRFGKINNCEIVRDrrsgdslqYAFIEFDNAKSCEQAFFKMDNVLIDDRRIHVDFSQSVSQ 322
                              8********************************************************99999*********999888766 PP

>> R06C1.4  CE18119	WBGene00011059	RNA recognition motif. (aka RRM, RBD, or RNP domain)	status:Confirmed	UniProt:O62337	
   #    score  bias  c-Evalue  i-Evalue hmmfrom  hmm to    alifrom  ali to    envfrom  env to     acc
 ---   ------ ----- --------- --------- ------- -------    ------- -------    ------- -------    ----
   1 !   32.9   0.1   4.9e-10   6.9e-08       7      78 ..       4      83 ..       1      84 [] 0.92

  Alignments for each domain:
  == domain 1    score: 32.9 bits;  conditional E-value: 4.9e-10
  lark-PA_FBpp0076552-aln  7 etfklfiGnlsektteedlrplfekyGkvveCdvvkn........fGfvhmedeesgreAiqnlnGelvdgqaikveaak 78
                             + f +++Gn+  + tee++ ++f   G+v +  +v +        f fv++ +e  +++A++ lnG   +g+++ v+ a+
                  R06C1.4  4 QGFSVYVGNVPYQGTEEEIGNYFAAVGHVNNVRIVYDretgrprgFAFVEFSEEAGAQRAVEQLNGVAFNGRNLRVNYAN 83
                             56899*****************************9999999**99***************************99998776 PP

>> ZK616.1  CE45009	WBGene00022771	status:Partially_confirmed	UniProt:D0G911	protein_id:CCD71120.1
   #    score  bias  c-Evalue  i-Evalue hmmfrom  hmm to    alifrom  ali to    envfrom  env to     acc
 ---   ------ ----- --------- --------- ------- -------    ------- -------    ------- -------    ----
   1 ?    6.0   0.0     0.074        10      89     133 ..      10      63 ..       4      84 .. 0.77
   2 !   25.0   0.0   1.3e-07   1.8e-05       8      79 ..      95     167 ..      86     178 .. 0.86

  Alignments for each domain:
  == domain 1    score: 6.0 bits;  conditional E-value: 0.074
  lark-PA_FBpp0076552-aln  89 kiFvGnLtdntkapevRelFakyGtvvEc..divrn.......yGFvhleatgd 133
                              +++vG+ + n   +++R+l ++     E+  div n       + Fv+  + ++
                  ZK616.1  10 RLYVGGFSTNLSSEQIRNLITQLAAPFEVsiDIVENgsrkhrgFAFVQCRSLAE 63 
                              578999999999999999999999876653378888888887777777666555 PP

  == domain 2    score: 25.0 bits;  conditional E-value: 1.3e-07
  lark-PA_FBpp0076552-aln   8 tfklfiGnlsektteedlrplfekyGk.vveCdvvknfGfvhmedeesgreAiqnlnGelvdgqaikveaaks 79 
                                 +f+ ++s +  +++l + f    + vv+C v   +Gfv +++  ++++ i +++G++++g+ i v  a++
                  ZK616.1  95 ISNVFVRGISRDMPDTELYQAFGGITDgVVQCHVADGYGFVLFDTRANAQKKIVEMDGKTLNGKLISVSWARP 167
                              5679999**********999998765449*************************************9988775 PP

>> Y54E10A.4b  CE27480	WBGene00001481	locus:fog-1	status:Confirmed	UniProt:Q9GNI9	protein_id:CCD72822.1
   #    score  bias  c-Evalue  i-Evalue hmmfrom  hmm to    alifrom  ali to    envfrom  env to     acc
 ---   ------ ----- --------- --------- ------- -------    ------- -------    ------- -------    ----
   1 !   13.2   0.0   0.00048     0.067      48     115 ..     157     232 ..     123     238 .. 0.74
   2 !   17.1   0.0   3.3e-05    0.0046      89     143 ..     320     382 ..     289     398 .. 0.80

  Alignments for each domain:
  == domain 1    score: 13.2 bits;  conditional E-value: 0.00048
  lark-PA_FBpp0076552-aln  48 hmedeesgreAiqnlnGelvdgqai....kve.aaksRkapntptt...kiFvGnLtdntkapevRelFakyGtvv 115
                              h +++++ reA    +G+  d+ +i    +v+   k  ++ n ++    k+FvG+++  ++ + + ++F ++Gtv 
               Y54E10A.4b 157 HNNNQQQRREAHVSRDGKSFDQGNIytaeDVHtVVKNHRNENNQRVvsnKVFVGGISHMMNRKIINKFFGQFGTVF 232
                              5566777777777777777766655222222212344444455544577*************************95 PP

  == domain 2    score: 17.1 bits;  conditional E-value: 3.3e-05
  lark-PA_FBpp0076552-aln  89 kiFvGnLtdntkapevRelFakyGtv..vEcdivrnyGF......vhleatgdvndaikelng 143
                               +F+G+L+  ++a+e+ ++F+ +G v  v +di ++yG+      v +e  ++ n+a+   + 
               Y54E10A.4b 320 TVFLGGLPRIVTAEEIAQMFSEFGVVllVTIDIDQDYGYpkgaarVTFERDSAFNRALEKKFL 382
                              49***********************95567899999**9777777888888888888877665 PP

>> R09B3.2  CE16307	WBGene00011155	RNA recognition motif. (aka RRM, RBD, or RNP domain)	status:Confirmed	UniProt:O45712	
   #    score  bias  c-Evalue  i-Evalue hmmfrom  hmm to    alifrom  ali to    envfrom  env to     acc
 ---   ------ ----- --------- --------- ------- -------    ------- -------    ------- -------    ----
   1 !   32.5   0.0   6.7e-10   9.4e-08       8      78 ..       4      82 ..       1      83 [] 0.92

  Alignments for each domain:
  == domain 1    score: 32.5 bits;  conditional E-value: 6.7e-10
  lark-PA_FBpp0076552-aln  8 tfklfiGnlsektteedlrplfekyGkvveCdvvkn........fGfvhmedeesgreAiqnlnGelvdgqaikveaak 78
                              f +++Gn   +ttee+l ++f+  G++ +  +v +        f f+++++e s+++A++ +nG   +g+++ v+ a+
                  R09B3.2  4 IFSVYVGNAPFQTTEEELGNFFSSIGQINNVRIVCDretgrprgFAFIEFAEEGSAQRAVEQMNGAEFNGRPLRVNLAN 82
                             6899************************9999998888999999****************************9998775 PP

>> ZC404.8  CE07598	WBGene00004984	locus:spn-4	RNA-binding protein	status:Confirmed	UniProt:Q23287	protein_id:CCD72494.1
   #    score  bias  c-Evalue  i-Evalue hmmfrom  hmm to    alifrom  ali to    envfrom  env to     acc
 ---   ------ ----- --------- --------- ------- -------    ------- -------    ------- -------    ----
   1 !   30.8   0.0   2.2e-09   3.1e-07       6      81 ..      48     129 ..      36     141 .. 0.81

  Alignments for each domain:
  == domain 1    score: 30.8 bits;  conditional E-value: 2.2e-09
  lark-PA_FBpp0076552-aln   6 aetfklfiGnlsektteedlrplfekyGkvveCdvvkn......fGfvhmedeesgreAiqnlnGelvdgqaikveaaksRk 81 
                                  ++++ n+     e+dl ++f  yG+v+  ++v n      fGfv+++  es ++A  +l  + v+g+ i+v+ a++ +
                  ZC404.8  48 FTDNRIYVSNIPFSFREQDLAAMFFAYGRVLSVEIVTNdrgskgFGFVTLDSIESCEKARAALHESHVQGRIIEVRRATPTR 129
                              4566889999999999999999999999999999999999999999999999999999999999999999999998887643 PP

>> C33H5.12c  CE29698	WBGene00004703	locus:rsp-6	status:Confirmed	UniProt:Q18409	protein_id:CCD66576.1
   #    score  bias  c-Evalue  i-Evalue hmmfrom  hmm to    alifrom  ali to    envfrom  env to     acc
 ---   ------ ----- --------- --------- ------- -------    ------- -------    ------- -------    ----
   1 !   31.3   0.0   1.5e-09   2.2e-07      10     158 ..       4      76 ..       1      87 [. 0.53

  Alignments for each domain:
  == domain 1    score: 31.3 bits;  conditional E-value: 1.5e-09
  lark-PA_FBpp0076552-aln  10 klfiGnlsektteedlrplfekyGkvveCdvvkn...fGfvhmedeesgreAiqnlnGelvdgqaikveaaksRkapntpttkiFv 92 
                              k+++G+l  ++t+++l ++f+++G++ +  v +    f fv+++d   +++A+++l+G+ + g                       
                C33H5.12c   4 KVYVGGLPSDATSQELEEIFDRFGRIRKVWVARRppgFAFVEYDDVRDAEDAVRALDGSRICGVR--------------------- 68 
                              55555555555555555555555555555555555555555555555555555555555555544..................... PP

  lark-PA_FBpp0076552-aln  93 GnLtdntkapevRelFakyGtvvEcdivrnyGFvhleatgdvndaikelngkivdgqplkvqists 158
                                                                                         +v++st 
                C33H5.12c  69 ----------------------------------------------------------ARVELSTG 76 
                              ..........................................................44444443 PP

>> Y54H5A.3  CE24459	WBGene00021901	locus:tag-262	status:Confirmed	UniProt:Q9N394	protein_id:CCD69850.1
   #    score  bias  c-Evalue  i-Evalue hmmfrom  hmm to    alifrom  ali to    envfrom  env to     acc
 ---   ------ ----- --------- --------- ------- -------    ------- -------    ------- -------    ----
   1 !   30.3   0.0   3.1e-09   4.3e-07       5      76 ..     199     278 ..     192     290 .. 0.91

  Alignments for each domain:
  == domain 1    score: 30.3 bits;  conditional E-value: 3.1e-09
  lark-PA_FBpp0076552-aln   5 saetfklfiGnlsektteedlrplfekyGkvveCdvvkn........fGfvhmedeesgreAiqnlnGelvdgqaikvea 76 
                              + + f++f G+l ++ ++e l + f ky    + +vv+         +Gfv + d e   +A+++++G+ v +++ik + 
                 Y54H5A.3 199 DENDFRVFCGDLGNEVSDELLAKAFRKYPSFQKAKVVREsrtnkskgYGFVSFRDSEDYVRAMREMDGKYVGNRPIKLRK 278
                              7789**********************************99999*********************************9864 PP

>> R74.5b  CE33537	WBGene00011279	locus:asd-1	status:Confirmed	UniProt:Q86G94	protein_id:CAD82915.1
   #    score  bias  c-Evalue  i-Evalue hmmfrom  hmm to    alifrom  ali to    envfrom  env to     acc
 ---   ------ ----- --------- --------- ------- -------    ------- -------    ------- -------    ----
   1 !   31.4   0.1   1.5e-09   2.1e-07      28      84 ..       1      63 [.       1      78 [. 0.83
   2 ?   -0.2   0.7       5.9   8.3e+02     276     297 ..     172     193 ..     106     271 .. 0.49

  Alignments for each domain:
  == domain 1    score: 31.4 bits;  conditional E-value: 1.5e-09
  lark-PA_FBpp0076552-aln 28 lfekyGkvveCdvvkn......fGfvhmedeesgreAiqnlnGelvdgqaikveaaksRkapn 84
                             +fek G vv+ +++ n      fGfv+m++++ + +A  + nG++++g+ ++v+ a+ R   +
                   R74.5b  1 MFEKVGPVVDVEIIFNergskgFGFVTMQNPDDADRARAEFNGTTIEGRRVEVNLATQRVHNK 63
                             589999999999998889999999999999999999999999999999999999998886555 PP

  == domain 2    score: -0.2 bits;  conditional E-value: 5.9
  lark-PA_FBpp0076552-aln 276 lspplntrreampqskptasgs 297
                              ++   + ++++m+q++ +a+ +
                   R74.5b 172 IQHQQQFAMDPMAQAQAQAAQA 193
                              2222222222222222211111 PP

>> C30B5.4  CE02523	WBGene00016245	Probable RNA binding protein	status:Confirmed	UniProt:Q18318	protein_id:CCD66136.1
   #    score  bias  c-Evalue  i-Evalue hmmfrom  hmm to    alifrom  ali to    envfrom  env to     acc
 ---   ------ ----- --------- --------- ------- -------    ------- -------    ------- -------    ----
   1 !   30.7   0.0   2.3e-09   3.2e-07      10      84 ..      39     121 ..      30     126 .. 0.93

  Alignments for each domain:
  == domain 1    score: 30.7 bits;  conditional E-value: 2.3e-09
  lark-PA_FBpp0076552-aln  10 klfiGnlsektteedlrplfekyGkvveCdvvkn........fGfvhmedeesgreAiqnlnGelvdgqaikveaaksRkapn 84 
                               ++iG+ls   +e d+ ++f++yG+v++ +++++        f f+ ++d+ s   A++n nG  ++ + i v+  +  k p+
                  C30B5.4  39 WIYIGGLSYALSEGDVIAVFSQYGEVMNINLIRDkdtgkskgFAFLCYKDQRSTILAVDNFNGISLHKRMIRVDHVEEYKVPK 121
                              59*******************************99**************************************9988888776 PP

>> W02B12.3a  CE03763	WBGene00004698	locus:rsp-1	pre-mRNA splicing factor like protein	status:Confirmed	UniProt:Q23121	p
   #    score  bias  c-Evalue  i-Evalue hmmfrom  hmm to    alifrom  ali to    envfrom  env to     acc
 ---   ------ ----- --------- --------- ------- -------    ------- -------    ------- -------    ----
   1 !   30.2  16.6   3.4e-09   4.7e-07      88     350 ..       3     266 ..       1     304 [. 0.68

  Alignments for each domain:
  == domain 1    score: 30.2 bits;  conditional E-value: 3.4e-09
  lark-PA_FBpp0076552-aln  88 tkiFvGnLtdntkapevRelFakyGtvvEcdivrnyGFvhleatgdvndaikelngkivdgqplkvqistsrvrqrpgmgdpeqcY 173
                               +i++G Lt ++ ++++  +F  yG + ++ +   +GFv+++ + d +da+++lngk ++g  +    s    + r g gd     
                W02B12.3a   3 ARIYIGRLTSRVSEKDIEHFFRGYGQIRDVLLKNGFGFVEFDDKRDAEDAVHDLNGKELGGERVILDYS----KPRGGGGDRGGFG 84 
                              58****************************99999**************************87766655....5677999999999 PP

  lark-PA_FBpp0076552-aln 174 rcGrgGhWskecpkggmGGpdrngfrdrifgrdpyppppPppsflrdrlmggaafgayqsfddydsyydrsrfedtrdlyerr... 256
                                GrgG      + gg GG dr    dr  +r       P     r r++   +  ++ s++d ++   r++ e t     +r   
                W02B12.3a  85 GGGRGGARVSSYSGGGGGGRDRFDRYDRGPPRRESRYGRPYS--TRHRVVVE-NLSSRISWQDLKDQVRRQGVEPTYAEAHKRpne 167
                              99****999999999899999999999999999999999988..89999988.78889***************9998888887544 PP

  lark-PA_FBpp0076552-aln 257 ....ydgltessalsaagsggdslspplntrreampqskptasgsmrdgstsrgskdgmfsrrspapagg.aarasraymYedfsr 337
                                  +    + s+l+      +   + ln r+ +m + ++++ +  r+ s sr ++ +   rrs  ++ + ++  sr+   + + r
                W02B12.3a 168 allcF---ATPSDLKRCI--EKCDGMDLNGRKIKMIDDSQAGRSRSRSNSRSRSRSRSRDRRRSRSRSSSrSKSRSRS-PPKRSRR 247
                              43222...2222222222..3344455666666666444444444444444444333333333332222212222222.2222222 PP

  lark-PA_FBpp0076552-aln 338 dsfdeRrrgvrg......p 350
                              +s  + r+++r        
                W02B12.3a 248 ESKSKSRSRSRSrsadnrK 266
                              3222222222221111121 PP

>> C33H5.12b  CE29697	WBGene00004703	locus:rsp-6	status:Confirmed	UniProt:Q18409	protein_id:CCD66575.1
   #    score  bias  c-Evalue  i-Evalue hmmfrom  hmm to    alifrom  ali to    envfrom  env to     acc
 ---   ------ ----- --------- --------- ------- -------    ------- -------    ------- -------    ----
   1 !   30.3   0.0   3.1e-09   4.4e-07      10     158 ..       4      76 ..       1      88 [. 0.53

  Alignments for each domain:
  == domain 1    score: 30.3 bits;  conditional E-value: 3.1e-09
  lark-PA_FBpp0076552-aln  10 klfiGnlsektteedlrplfekyGkvveCdvvkn...fGfvhmedeesgreAiqnlnGelvdgqaikveaaksRkapntpttkiFv 92 
                              k+++G+l  ++t+++l ++f+++G++ +  v +    f fv+++d   +++A+++l+G+ + g                       
                C33H5.12b   4 KVYVGGLPSDATSQELEEIFDRFGRIRKVWVARRppgFAFVEYDDVRDAEDAVRALDGSRICGVR--------------------- 68 
                              55555555555555555555555555555555555555555555555555555555555555544..................... PP

  lark-PA_FBpp0076552-aln  93 GnLtdntkapevRelFakyGtvvEcdivrnyGFvhleatgdvndaikelngkivdgqplkvqists 158
                                                                                         +v++st 
                C33H5.12b  69 ----------------------------------------------------------ARVELSTG 76 
                              ..........................................................44444443 PP

>> T28D9.2b  CE36573	WBGene00004702	locus:rsp-5	status:Confirmed	UniProt:Q10021	protein_id:CCD72698.1
   #    score  bias  c-Evalue  i-Evalue hmmfrom  hmm to    alifrom  ali to    envfrom  env to     acc
 ---   ------ ----- --------- --------- ------- -------    ------- -------    ------- -------    ----
   1 !   30.2   0.0   3.3e-09   4.6e-07      90     163 ..       4      77 ..       2      84 .. 0.94

  Alignments for each domain:
  == domain 1    score: 30.2 bits;  conditional E-value: 3.3e-09
  lark-PA_FBpp0076552-aln  90 iFvGnLtdntkapevRelFakyGtvvEcdivrnyGFvhleatgdvndaikelngkivdgqplkvqistsrvrqr 163
                              +++G ++ n ++ +v  + + yG + ++ + + + Fv +e + d +da ++l gk ++g  ++  ++  r++ r
                 T28D9.2b   4 LYLGKIPYNARERDVERFLKGYGKINNISMKYGFAFVDFEDSRDAEDACHDLDGKTMEGSSMRLVVEMARGKPR 77 
                              789****************************************************************9999987 PP

>> T28D9.2a  CE36572	WBGene00004702	locus:rsp-5	splicing factor	status:Confirmed	UniProt:Q10021	protein_id:CCD72697.1
   #    score  bias  c-Evalue  i-Evalue hmmfrom  hmm to    alifrom  ali to    envfrom  env to     acc
 ---   ------ ----- --------- --------- ------- -------    ------- -------    ------- -------    ----
   1 !   29.6   0.0   4.9e-09   6.9e-07      90     164 ..       4      78 ..       2      87 .. 0.93

  Alignments for each domain:
  == domain 1    score: 29.6 bits;  conditional E-value: 4.9e-09
  lark-PA_FBpp0076552-aln  90 iFvGnLtdntkapevRelFakyGtvvEcdivrnyGFvhleatgdvndaikelngkivdgqplkvqistsrvrqrp 164
                              +++G ++ n ++ +v  + + yG + ++ + + + Fv +e + d +da ++l gk ++g  ++  ++  r++ r 
                 T28D9.2a   4 LYLGKIPYNARERDVERFLKGYGKINNISMKYGFAFVDFEDSRDAEDACHDLDGKTMEGSSMRLVVEMARGKPRG 78 
                              789****************************************************************99999874 PP

>> T28D9.2d  CE36574	WBGene00004702	locus:rsp-5	status:Partially_confirmed	UniProt:Q10021	protein_id:CCD72700.1
   #    score  bias  c-Evalue  i-Evalue hmmfrom  hmm to    alifrom  ali to    envfrom  env to     acc
 ---   ------ ----- --------- --------- ------- -------    ------- -------    ------- -------    ----
   1 !   29.6   0.0   5.1e-09   7.1e-07      90     164 ..       4      78 ..       2      86 .. 0.93

  Alignments for each domain:
  == domain 1    score: 29.6 bits;  conditional E-value: 5.1e-09
  lark-PA_FBpp0076552-aln  90 iFvGnLtdntkapevRelFakyGtvvEcdivrnyGFvhleatgdvndaikelngkivdgqplkvqistsrvrqrp 164
                              +++G ++ n ++ +v  + + yG + ++ + + + Fv +e + d +da ++l gk ++g  ++  ++  r++ r 
                 T28D9.2d   4 LYLGKIPYNARERDVERFLKGYGKINNISMKYGFAFVDFEDSRDAEDACHDLDGKTMEGSSMRLVVEMARGKPRG 78 
                              789****************************************************************99999874 PP

>> Y116A8C.34a  CE24152	WBGene00000889	locus:cyn-13	status:Confirmed	UniProt:Q9U2S6	protein_id:CAB55151.1
   #    score  bias  c-Evalue  i-Evalue hmmfrom  hmm to    alifrom  ali to    envfrom  env to     acc
 ---   ------ ----- --------- --------- ------- -------    ------- -------    ------- -------    ----
   1 !   26.6   0.0   4.1e-08   5.7e-06       7      84 ..       9      94 ..       2     119 .. 0.79

  Alignments for each domain:
  == domain 1    score: 26.6 bits;  conditional E-value: 4.1e-08
  lark-PA_FBpp0076552-aln  7 etfklfiGnlsektteedlrplfekyGkvveCdvvkn........fGfvhmedeesgreAiqnlnGelvdgqaikveaaksRkapn 84
                             ++  l++G+++e+ te+ l + f  +G+vv   +  +        fGfv+++  e +  Ai+n+n + + g++i v+ a++ ka +
              Y116A8C.34a  9 RKRTLYVGGFTEDVTEKVLMAAFIPFGDVVAISIPMDyesgkhrgFGFVEFDMAEDAAMAIDNMNESELFGKTIRVNFARPPKATE 94
                             56678888888888888888888888888888886666788888888888888888888888888888888888888888777654 PP

>> F25B5.7b  CE29284	WBGene00017778	locus:psf-1	status:Confirmed	UniProt:Q95QI9	protein_id:CCD68785.1
   #    score  bias  c-Evalue  i-Evalue hmmfrom  hmm to    alifrom  ali to    envfrom  env to     acc
 ---   ------ ----- --------- --------- ------- -------    ------- -------    ------- -------    ----
   1 ?   -0.2   0.4       5.7     8e+02     296     329 ..      16      49 ..       3      53 .. 0.79
   2 !   26.3   0.0     5e-08   7.1e-06      83     128 ..     111     157 ..      94     164 .. 0.81

  Alignments for each domain:
  == domain 1    score: -0.2 bits;  conditional E-value: 5.7
  lark-PA_FBpp0076552-aln 296 gsmrdgstsrgskdgmfsrrspapaggaarasra 329
                               s r +  + ++k+g + r++  + g++++a+r+
                 F25B5.7b  16 DSSRVAKAENDRKPGRENRGGDEKRGNSNNAARS 49 
                              5677778888899999999999999998888875 PP

  == domain 2    score: 26.3 bits;  conditional E-value: 5e-08
  lark-PA_FBpp0076552-aln  83 pntpttkiFvGnLtdntkapevRelFakyGtvvEcdivrn.yGFvhl 128
                              + t + ++FvGnL++++k++e++elF+ +G + Ec +  + + F+ l
                 F25B5.7b 111 KFTGRCRLFVGNLPNEVKETELKELFSPHGDIAECYLSGKgFAFLRL 157
                              44666799***************************886433777766 PP

>> C18D11.4a  CE18515	WBGene00004705	locus:rsp-8	RNA recognition motif. (aka RRM, RBD, or RNP domain)	status:Confirmed	U
   #    score  bias  c-Evalue  i-Evalue hmmfrom  hmm to    alifrom  ali to    envfrom  env to     acc
 ---   ------ ----- --------- --------- ------- -------    ------- -------    ------- -------    ----
   1 !   27.1   0.0   2.9e-08   4.1e-06      92     160 ..      80     156 ..      65     200 .. 0.62

  Alignments for each domain:
  == domain 1    score: 27.1 bits;  conditional E-value: 2.9e-08
  lark-PA_FBpp0076552-aln  92 vGnLtdntkapevRelFakyGtvvEcdivrn........yGFvhleatgdvndaikelngkivdgqplkvqistsrv 160
                              v nL+  t+++++R++F  +G +  cd+v++        +GF+ ++   d   a   l  + +dg  ++v  s  + 
                C18D11.4a  80 VFNLSSYTTEKDLRDVFGEFGEINKCDLVYDrpsgnsrgFGFIYFNLIEDATAARDKLCNTDLDGHKIRVDFSLTKR 156
                              33555555555555555555555555555555555555555555555555555555555555555555555543222 PP

>> T10B11.3  CE34364	WBGene00020399	locus:ztf-4	RNA-binding	status:Confirmed	UniProt:Q9TZI2	protein_id:CCD66241.1
   #    score  bias  c-Evalue  i-Evalue hmmfrom  hmm to    alifrom  ali to    envfrom  env to     acc
 ---   ------ ----- --------- --------- ------- -------    ------- -------    ------- -------    ----
   1 !   25.0   0.0   1.3e-07   1.8e-05      77     144 ..      72     142 ..      45     165 .. 0.82

  Alignments for each domain:
  == domain 1    score: 25.0 bits;  conditional E-value: 1.3e-07
  lark-PA_FBpp0076552-aln  77 aksRkapntpttkiFvGnLtdn.tkapevRelFakyGtvvEcdivrn..yGFvhleatgdvndaikelngk 144
                               +s k p+  + ++F+Gn++   ++  ++ elF  +G ++ ++   +  +GFv+++  g  ++  + lng+
                 T10B11.3  72 DTSSKDPHMIRARVFIGNIARAiITRDDIIELFRPFGKIIAVNYFAQqgFGFVQFNEAGSADESCRSLNGM 142
                              3688999999*********987258899************999987777******************9997 PP

>> R07E5.14  CE01044	WBGene00004387	locus:rnp-4	RNA binding domain	status:Confirmed	UniProt:Q21832	protein_id:CAA83626.1
   #    score  bias  c-Evalue  i-Evalue hmmfrom  hmm to    alifrom  ali to    envfrom  env to     acc
 ---   ------ ----- --------- --------- ------- -------    ------- -------    ------- -------    ----
   1 !   25.7   0.0   7.6e-08   1.1e-05       2      77 ..      48     131 ..      46     140 .. 0.86

  Alignments for each domain:
  == domain 1    score: 25.7 bits;  conditional E-value: 7.6e-08
  lark-PA_FBpp0076552-aln   2 PaesaetfklfiGnlsektteedlrplfekyGkvveCdvvkn........fGfvhmedeesgreAiqnlnGelvdgqaikveaa 77 
                              P  s+e   +f+ n+ e++te+d++  f+ yGk+ +  +  +        + +v++e++++++eAi+  n + + gq++kv+ +
                 R07E5.14  48 PQRSVEGWIVFVTNIHEEATEDDVHDKFSEYGKIKNIHLNLDrrtgflkgYALVEYETQKEANEAIDQSNDTDLLGQNVKVDWC 131
                              5567888899***********************97766543356777777******************************9877 PP

>> Y92C3B.2c  CE29149	WBGene00006697	locus:uaf-1	status:Confirmed	UniProt:P90978	protein_id:CCD62280.1
   #    score  bias  c-Evalue  i-Evalue hmmfrom  hmm to    alifrom  ali to    envfrom  env to     acc
 ---   ------ ----- --------- --------- ------- -------    ------- -------    ------- -------    ----
   1 ?    0.9   0.5       2.7   3.8e+02     288     330 ..      74     114 ..      23     147 .. 0.76
   2 !   20.2   0.0   3.7e-06   0.00052      88     164 ..     257     352 ..     197     360 .. 0.67
   3 ?    0.5   0.0       3.5   4.9e+02     103     144 ..     401     452 ..     396     463 .. 0.81

  Alignments for each domain:
  == domain 1    score: 0.9 bits;  conditional E-value: 2.7
  lark-PA_FBpp0076552-aln 288 pqskptasgsmrdgstsrgskdgmfsrrspapaggaarasray 330
                               + ++  +g+ rd +  rg +d   srr p p  + +r  ++y
                Y92C3B.2c  74 RSRERRRGGGGRDEPRRRGGDDEARSRREPEP--QKPREPKKY 114
                              35667778889999999999999999999998..444544444 PP

  == domain 2    score: 20.2 bits;  conditional E-value: 3.7e-06
  lark-PA_FBpp0076552-aln  88 t............kiFvGnLtdntkapevRelFakyGtvvEcdivrn.......yGFvhleatgdvndaikelngkivdgqplkvq 154
                                           kiF+G+L++  ++ +v+el + +G      +  +       y F +    +  ++ai  lng+ ++ + l+vq
                Y92C3B.2c 257 RmpvstivvdsanKIFIGGLPNYLTEDQVKELLCSFGPLKAFSLNVDsqgnskgYAFAEYLDPTLTDQAIAGLNGMQLGDKQLVVQ 342
                              0344445556667************************9876666555667799999997555558999******999988889999 PP

  lark-PA_FBpp0076552-aln 155 istsrvrqrp 164
                              +   + ++++
                Y92C3B.2c 343 LACANQQRHN 352
                              8776655444 PP

  == domain 3    score: 0.5 bits;  conditional E-value: 3.5
  lark-PA_FBpp0076552-aln 103 evRelFakyGtvvEcdivrn..........yGFvhleatgdvndaikelngk 144
                              +vR+  +kyG v   +i r             Fv++ +t+d ++a   l g+
                Y92C3B.2c 401 DVRDECSKYGIVRSLEIPRPyedhpvpgvgKVFVEFASTSDCQRAQAALTGR 452
                              7999999999999999999867777777554599999999999998888775 PP

>> K04G7.10  CE30443	WBGene00004390	locus:rnp-7	SN-RNP U1	status:Confirmed	UniProt:Q09584	protein_id:CCD61618.1
   #    score  bias  c-Evalue  i-Evalue hmmfrom  hmm to    alifrom  ali to    envfrom  env to     acc
 ---   ------ ----- --------- --------- ------- -------    ------- -------    ------- -------    ----
   1 !   25.4   0.0   9.7e-08   1.4e-05      10      82 ..     105     184 ..      92     191 .. 0.90

  Alignments for each domain:
  == domain 1    score: 25.4 bits;  conditional E-value: 9.7e-08
  lark-PA_FBpp0076552-aln  10 klfiGnlsektteedlrplfekyGkvveCdvvkn.......fGfvhmedeesgreAiqnlnGelvdgqaikveaaksRka 82 
                               lf+G ++ +t+e++lr+ fe yGk+ +  +v++       + f+++ d+ + + A +  +G  vdg+ + v+  + R +
                 K04G7.10 105 TLFVGRINYETSESKLRREFEAYGKIKKLTMVHDeagkprgYAFIEYSDKAEMHTAYKKADGIKVDGKRLVVDYERGRTQ 184
                              59******************************999********************************9988876666655 PP

>> K02F3.11  CE29981	WBGene00004388	locus:rnp-5	Probable RNA binding protein	status:Confirmed	UniProt:Q21155	protein_id:
   #    score  bias  c-Evalue  i-Evalue hmmfrom  hmm to    alifrom  ali to    envfrom  env to     acc
 ---   ------ ----- --------- --------- ------- -------    ------- -------    ------- -------    ----
   1 !   25.0   1.1   1.3e-07   1.8e-05      77     156 ..     118     210 ..     113     261 .. 0.83

  Alignments for each domain:
  == domain 1    score: 25.0 bits;  conditional E-value: 1.3e-07
  lark-PA_FBpp0076552-aln  77 aksRkapntptt....kiFvGnLtdntkapevRelFakyGtvvEcdivrn.........yGFvhleatgdvndaikelngkivdgq 149
                              a +R++p ++      ++ + nL+ n+ ++++ e+F+ yG + ++d+  +         yG+v+ ++  d ++ ik + g  +dg 
                 K02F3.11 118 ASPRRSPAARSAspakRVVIKNLSRNVLKTHLEEIFSIYGAIKNVDLPPDrfhnhvhrgYGYVEYDNLEDAEKSIKHMDGGQIDGM 203
                              66777776655555558999999999999999999999999999998877888888889999999999999999999999999987 PP

  lark-PA_FBpp0076552-aln 150 plkvqis 156
                              ++ v++ 
                 K02F3.11 204 AVHVEMT 210
                              6666543 PP

>> K08D10.3  CE07355	WBGene00004386	locus:rnp-3	U1 small nuclear ribonucleoprotein A	status:Confirmed	UniProt:Q21323	pro
   #    score  bias  c-Evalue  i-Evalue hmmfrom  hmm to    alifrom  ali to    envfrom  env to     acc
 ---   ------ ----- --------- --------- ------- -------    ------- -------    ------- -------    ----
   1 !   11.7   0.0    0.0014       0.2      10      79 ..       9      87 ..       3     110 .. 0.81
   2 !   10.3   0.0    0.0038      0.53      11      74 ..     145     212 ..     133     217 .] 0.75

  Alignments for each domain:
  == domain 1    score: 11.7 bits;  conditional E-value: 0.0014
  lark-PA_FBpp0076552-aln 10 klfiGnlsektteedlrp....lfekyGkvveCdvvkn.....fGfvhmedeesgreAiqnlnGelvdgqaikveaaks 79
                              +++ nl+ek ++++l++    +f ++G++++    +         + +++ +s+ +A+++l+G    g+++ ++ a+ 
                 K08D10.3  9 TIYVNNLNEKVKKDELKRslhmVFTQFGEIIQLMSFRKekmrgQAHIVFKEVSSASNALRALQGFPFYGKPMRIQYARE 87
                             699********99998764444799******987766656655778889999999*********999999999988865 PP

  == domain 2    score: 10.3 bits;  conditional E-value: 0.0038
  lark-PA_FBpp0076552-aln  11 lfiGnlsektteedlrplfekyGkvveCdvvkn...fGfvhmedeesgreAiqnlnG.elvdgqaikv 74 
                              lf  n+ e t+ e+++++f+++  + e   + n   f f+++e e+ ++ A q+l+  ++   q+i v
                 K08D10.3 145 LFCSNIPEGTEPEQIQTIFSQFPGLREVRWMPNtkdFAFIEYESEDLSEPARQALDNfRITPTQQITV 212
                              78899999999999999999999999999887777799999999987777666664213444555554 PP

>> Y92C3B.2d  CE30403	WBGene00006697	locus:uaf-1	status:Confirmed	UniProt:Q8MXS2	protein_id:CCD62281.1
   #    score  bias  c-Evalue  i-Evalue hmmfrom  hmm to    alifrom  ali to    envfrom  env to     acc
 ---   ------ ----- --------- --------- ------- -------    ------- -------    ------- -------    ----
   1 !   20.3   0.0   3.5e-06   0.00049      88     164 ..     254     349 ..     194     358 .. 0.67
   2 ?    0.5   0.0       3.5   4.9e+02     103     144 ..     398     449 ..     393     460 .. 0.81

  Alignments for each domain:
  == domain 1    score: 20.3 bits;  conditional E-value: 3.5e-06
  lark-PA_FBpp0076552-aln  88 t............kiFvGnLtdntkapevRelFakyGtvvEcdivrn.......yGFvhleatgdvndaikelngkivdgqplkvq 154
                                           kiF+G+L++  ++ +v+el + +G      +  +       y F +    +  ++ai  lng+ ++ + l+vq
                Y92C3B.2d 254 RmpvstivvdsanKIFIGGLPNYLTEDQVKELLCSFGPLKAFSLNVDsqgnskgYAFAEYLDPTLTDQAIAGLNGMQLGDKQLVVQ 339
                              0344445556667************************9876666555667799999997555558999******999988889999 PP

  lark-PA_FBpp0076552-aln 155 istsrvrqrp 164
                              +   + ++++
                Y92C3B.2d 340 LACANQQRHN 349
                              8876655444 PP

  == domain 2    score: 0.5 bits;  conditional E-value: 3.5
  lark-PA_FBpp0076552-aln 103 evRelFakyGtvvEcdivrn..........yGFvhleatgdvndaikelngk 144
                              +vR+  +kyG v   +i r             Fv++ +t+d ++a   l g+
                Y92C3B.2d 398 DVRDECSKYGIVRSLEIPRPyedhpvpgvgKVFVEFASTSDCQRAQAALTGR 449
                              7999999999999999999867777777554599999999999998888775 PP

>> T01D1.2b  CE41582	WBGene00001340	locus:etr-1	RNA-binding protein	status:Confirmed	UniProt:A8DYR9	protein_id:CCD71500.
   #    score  bias  c-Evalue  i-Evalue hmmfrom  hmm to    alifrom  ali to    envfrom  env to     acc
 ---   ------ ----- --------- --------- ------- -------    ------- -------    ------- -------    ----
   1 ?    0.9   0.2       2.8   3.9e+02     287     335 ..      97     119 ..      37     200 .. 0.63
   2 !   20.8   0.0   2.3e-06   0.00033      10      76 ..     268     342 ..     260     351 .. 0.84

  Alignments for each domain:
  == domain 1    score: 0.9 bits;  conditional E-value: 2.8
  lark-PA_FBpp0076552-aln 287 mpqskptasgsmrdgstsrgskdgmfsrrspapaggaarasraymYedf 335
                              m ++ pta++s+++++ +                            ++ 
                 T01D1.2b  97 MTSPAPTATSSTSSSASHHH--------------------------QQH 119
                              22223333333322222222..........................111 PP

  == domain 2    score: 20.8 bits;  conditional E-value: 2.3e-06
  lark-PA_FBpp0076552-aln  10 klfiGnlsektteedlrplfekyGkvveCdvvkn........fGfvhmedeesgreAiqnlnGelvdgqaikvea 76 
                               lfi  l ++  ++dl + f  +G ++  +v  +        fGfv +e+ +s+ +Ai ++nG  +  + +kv+ 
                 T01D1.2b 268 NLFIYHLPQDFGDSDLINTFAPFGGILSAKVFIDkvtnlskcFGFVSYENAQSATNAISAMNGFQIGSKRLKVQL 342
                              689999999999999999999999999998876666779999999999999999999999999999998888875 PP

>> Y92C3B.2a  CE27339	WBGene00006697	locus:uaf-1	status:Confirmed	UniProt:P90978	protein_id:CCD62278.1
   #    score  bias  c-Evalue  i-Evalue hmmfrom  hmm to    alifrom  ali to    envfrom  env to     acc
 ---   ------ ----- --------- --------- ------- -------    ------- -------    ------- -------    ----
   1 ?   -0.6   2.3       7.7   1.1e+03     283     330 ..      91     136 ..      20     168 .. 0.68
   2 !   20.0   0.0   4.2e-06   0.00059      88     164 ..     281     374 ..     222     383 .. 0.67
   3 ?    0.4   0.0       3.7   5.2e+02     103     144 ..     423     474 ..     418     485 .. 0.81

  Alignments for each domain:
  == domain 1    score: -0.6 bits;  conditional E-value: 7.7
  lark-PA_FBpp0076552-aln 283 rreampqskptasgsmrdgstsrgskdgmfsrrspapaggaarasray 330
                               r++  + ++  +g+ rd +  rg +d   srr p p  + +r  ++y
                Y92C3B.2a  91 DRDRSRSRERRRGGGGRDEPRRRGGDDEARSRREPEP--QKPREPKKY 136
                              2333445667778889999999999999999999998..444444444 PP

  == domain 2    score: 20.0 bits;  conditional E-value: 4.2e-06
  lark-PA_FBpp0076552-aln  88 t..........kiFvGnLtdntkapevRelFakyGtvvEcdivrn.......yGFvhleatgdvndaikelngkivdgqplkvqis 156
                                         kiF+G+L++  ++ +v+el + +G      +  +       y F +    +  ++ai  lng+ ++ + l+vq+ 
                Y92C3B.2a 281 PvstivvdsanKIFIGGLPNYLTEDQVKELLCSFGPLKAFSLNVDsqgnskgYAFAEYLDPTLTDQAIAGLNGMQLGDKQLVVQLA 366
                              04445556666************************9876666555667799999997555558999******99998888999987 PP

  lark-PA_FBpp0076552-aln 157 tsrvrqrp 164
                                + ++++
                Y92C3B.2a 367 CANQQRHN 374
                              76655444 PP

  == domain 3    score: 0.4 bits;  conditional E-value: 3.7
  lark-PA_FBpp0076552-aln 103 evRelFakyGtvvEcdivrn..........yGFvhleatgdvndaikelngk 144
                              +vR+  +kyG v   +i r             Fv++ +t+d ++a   l g+
                Y92C3B.2a 423 DVRDECSKYGIVRSLEIPRPyedhpvpgvgKVFVEFASTSDCQRAQAALTGR 474
                              7999999999999999999867777777554599999999999998888775 PP

>> Y55F3AM.3c  CE31656	WBGene00021921	status:Partially_confirmed	UniProt:Q8MXS6	protein_id:CCD74061.1
   #    score  bias  c-Evalue  i-Evalue hmmfrom  hmm to    alifrom  ali to    envfrom  env to     acc
 ---   ------ ----- --------- --------- ------- -------    ------- -------    ------- -------    ----
   1 !   23.0   0.0   5.1e-07   7.1e-05       5     155 ..      21     201 ..      17     220 .. 0.80

  Alignments for each domain:
  == domain 1    score: 23.0 bits;  conditional E-value: 5.1e-07
  lark-PA_FBpp0076552-aln   5 saetfklfiGnlsektteedlrplfekyGkvveCdvvkn........fGfvhmedeesgreAiqnlnGelvdgqaikve.aaksR. 80 
                              + ++  l+i +++ +t   dl ++f+  G v +  ++ +          +v++ dees+   + +lnG+ + g +++++ ++  R 
               Y55F3AM.3c  21 ERDQRTLLIMQIARDTRPRDLEEFFSAVGAVRDVRIITDsrtgrskgICYVEFWDEESVPLGL-ALNGQRLMGAPLQIQrTCAERn 105
                              556667899999*************************99999**99999**********9998.7*********999863344441 PP

  lark-PA_FBpp0076552-aln  81 kapntptt..............kiFvGnLtdntkapevRelFakyGtvvEcdivrn.......yGFvhleatgdvndaikelngki 145
                              +a n+                  + v nL +++ ++ +R++F+ +G +  +d+  +       +  + + +  d ++   +ln   
               Y55F3AM.3c 106 RAANSSVAstlgfvapgnkgptHVLVENLHPKIDEKMIRDIFESFGRIEKIDLEVDsnrenrgFATITFRNADDAQKSCEQLNNFE 191
                              34444333569999999999999************************976666554455575566678888889999988888777 PP

  lark-PA_FBpp0076552-aln 146 vdgqplkvqi 155
                              + g  ++  i
               Y55F3AM.3c 192 LAGRCIRLSI 201
                              7776665554 PP

>> Y57G11A.5  CE43586	WBGene00013293	RNA recognition motif. (aka RRM, RBD, or RNP domain)	status:Partially_confirmed	Uni
   #    score  bias  c-Evalue  i-Evalue hmmfrom  hmm to    alifrom  ali to    envfrom  env to     acc
 ---   ------ ----- --------- --------- ------- -------    ------- -------    ------- -------    ----
   1 !   22.8   0.0   5.8e-07   8.2e-05       5      78 ..      13      89 ..       4      97 .. 0.92

  Alignments for each domain:
  == domain 1    score: 22.8 bits;  conditional E-value: 5.8e-07
  lark-PA_FBpp0076552-aln  5 saetfklfiGnlsektteedlrplfekyGkvveCdvvkn...fGfvhmedeesgreAiqnlnGelvdgqaikveaak 78
                             ++e+ ++++Gn+  ++te+++ ++f+  G +    + k    f fv+++   ++ +A++ lnG+ + + + kve ++
                Y57G11A.5 13 NVENRQVYVGNMPFDATEKEIEAVFSVMGPIKSIWMAKRppgFAFVTFKRTVHAFDAVKYLNGKKICDLEAKVEMCE 89
                             678889************************999999998999********************************996 PP

>> R05D3.8  CE42017	WBGene00019881	status:Partially_confirmed	UniProt:P34541	protein_id:CCD73196.1
   #    score  bias  c-Evalue  i-Evalue hmmfrom  hmm to    alifrom  ali to    envfrom  env to     acc
 ---   ------ ----- --------- --------- ------- -------    ------- -------    ------- -------    ----
   1 !   15.8   0.0   8.1e-05     0.011      10      39 ..       4      33 ..       2      45 .. 0.88
   2 ?    4.5   0.0      0.21        30       7     122 ..     153     190 ..      81     215 .. 0.58

  Alignments for each domain:
  == domain 1    score: 15.8 bits;  conditional E-value: 8.1e-05
  lark-PA_FBpp0076552-aln 10 klfiGnlsektteedlrplfekyGkvveCd 39
                             ++f+ +l+  tte+ ++++fe++G++ eC 
                  R05D3.8  4 RIFVQGLDSYTTESTVKKYFEQFGTLYECI 33
                             689999999999999999999999999996 PP

  == domain 2    score: 4.5 bits;  conditional E-value: 0.21
  lark-PA_FBpp0076552-aln   7 etfklfiGnlsektteedlrplfekyGkvveCdvvknfGfvhmedeesgreAiqnlnGelvdgqaikveaaksRkapntpttkiFv 92 
                              e                                                                                 ++Fv
                  R05D3.8 153 ESK-------------------------------------------------------------------------------RLFV 159
                              333...............................................................................4555 PP

  lark-PA_FBpp0076552-aln  93 GnLt.dntkapevRelFakyGtvvEcdivrn 122
                                 + d+ + +e++  F  yG + +++ v +
                  R05D3.8 160 SYFPlDRLTSKELKMNFGAYGKITDVEFVSD 190
                              5544345555555555555555555554444 PP

>> C30B5.3  CE44953	WBGene00000771	locus:cpb-2	C. elegans protein C40H1.1	status:Confirmed	UniProt:Q18317	protein_id:CCD
   #    score  bias  c-Evalue  i-Evalue hmmfrom  hmm to    alifrom  ali to    envfrom  env to     acc
 ---   ------ ----- --------- --------- ------- -------    ------- -------    ------- -------    ----
   1 !   14.8   0.0   0.00016     0.022      83     113 ..     231     261 ..     226     265 .. 0.87
   2 ?    5.0   0.0      0.16        22      90     123 ..     436     478 ..     427     531 .. 0.70

  Alignments for each domain:
  == domain 1    score: 14.8 bits;  conditional E-value: 0.00016
  lark-PA_FBpp0076552-aln  83 pntpttkiFvGnLtdntkapevRelFakyGt 113
                              p+    k+FvG+L+  +k++++ ++F++yG 
                  C30B5.3 231 PEVYSRKVFVGGLPSCVKESDILNFFSRYGR 261
                              566677***********************95 PP

  == domain 2    score: 5.0 bits;  conditional E-value: 0.16
  lark-PA_FBpp0076552-aln  90 iFvGnLtdntkapevRelFak.yGtvvEcdivrn........y 123
                               F+G+++   ka e+  +F++ yG vv + i  +         
                  C30B5.3 436 AFIGGVPRPLKAVELAHFFEQtYGHVVCVGIDIDnkfkyprgS 478
                              49*****************644****98877554344444444 PP

>> Y55F3AM.3a  CE29126	WBGene00021921	status:Partially_confirmed	UniProt:Q9N368	protein_id:CCD74059.1
   #    score  bias  c-Evalue  i-Evalue hmmfrom  hmm to    alifrom  ali to    envfrom  env to     acc
 ---   ------ ----- --------- --------- ------- -------    ------- -------    ------- -------    ----
   1 !   22.1   0.0   9.5e-07   0.00013       6     155 ..     167     346 ..     162     364 .. 0.80

  Alignments for each domain:
  == domain 1    score: 22.1 bits;  conditional E-value: 9.5e-07
  lark-PA_FBpp0076552-aln   6 aetfklfiGnlsektteedlrplfekyGkvveCdvvkn........fGfvhmedeesgreAiqnlnGelvdgqaikve.aaksR.k 81 
                               ++  l+i +++ +t   dl ++f+  G v +  ++ +          +v++ dees+   + +lnG+ + g +++++ ++  R +
               Y55F3AM.3a 167 RDQRTLLIMQIARDTRPRDLEEFFSAVGAVRDVRIITDsrtgrskgICYVEFWDEESVPLGL-ALNGQRLMGAPLQIQrTCAERnR 251
                              55667899999*************************99999**99999**********9998.7*********9998633444413 PP

  lark-PA_FBpp0076552-aln  82 apntptt..............kiFvGnLtdntkapevRelFakyGtvvEcdivrn.......yGFvhleatgdvndaikelngkiv 146
                              a n+                  + v nL +++ ++ +R++F+ +G +  +d+  +       +  + + +  d ++   +ln   +
               Y55F3AM.3a 252 AANSSVAstlgfvapgnkgptHVLVENLHPKIDEKMIRDIFESFGRIEKIDLEVDsnrenrgFATITFRNADDAQKSCEQLNNFEL 337
                              4444333569999999999999***********************99766665444555755666778888899998888887777 PP

  lark-PA_FBpp0076552-aln 147 dgqplkvqi 155
                               g  ++  i
               Y55F3AM.3a 338 AGRCIRLSI 346
                              776665554 PP

>> T12D8.2  CE16399	WBGene00011730	locus:drr-2	RNA recognition motif. (aka RRM, RBD, or RNP domain)	status:Confirmed	Uni
   #    score  bias  c-Evalue  i-Evalue hmmfrom  hmm to    alifrom  ali to    envfrom  env to     acc
 ---   ------ ----- --------- --------- ------- -------    ------- -------    ------- -------    ----
   1 !   21.7   0.0   1.3e-06   0.00018       7      81 ..       4      92 ..       2      97 .. 0.86
   2 ?    0.9   1.4       2.7   3.8e+02     174     209 ..     122     158 ..     106     206 .. 0.63

  Alignments for each domain:
  == domain 1    score: 21.7 bits;  conditional E-value: 1.3e-06
  lark-PA_FBpp0076552-aln  7 etfklfiGnlsektteedlrplfekyGkvveCdvvkn...............fGfvhmedeesgreAiqnlnGelvdgqaikveaaks 79
                             e fk fiG+l  +  ++d+ +++ k+ k  + ++ k                f +v++e+e++ + Ai  lnG    ++ +kv+ a+ 
                  T12D8.2  4 EIFKAFIGGLPYDSIATDIETIL-KHCKFTDEELKKFdihlvhdrdsgsfkgFAYVTFENEQQMNTAISGLNGADFGNRVLKVNRAQQ 90
                             6799***************9987.5566666666665667777799999999**********************************99 PP

  lark-PA_FBpp0076552-aln 80 Rk 81
                             R 
                  T12D8.2 91 RD 92
                             96 PP

  == domain 2    score: 0.9 bits;  conditional E-value: 2.7
  lark-PA_FBpp0076552-aln 174 rcGrgGhWskecpkggmGG.pdrngfrdrifgrdpyp 209
                              r G+gG +     +gg+GG   r g+r+r    ++++
                  T12D8.2 122 RGGEGGRFNEGERRGGFGGgGHRGGYRQRRESEEQHK 158
                              4578999999999999877688899998877665543 PP

>> EEED8.4  CE39716	WBGene00017135	Probable RNA binding protein	status:Confirmed	UniProt:Q09295	protein_id:CCD68731.1
   #    score  bias  c-Evalue  i-Evalue hmmfrom  hmm to    alifrom  ali to    envfrom  env to     acc
 ---   ------ ----- --------- --------- ------- -------    ------- -------    ------- -------    ----
   1 !   21.1   0.0   1.9e-06   0.00027       8      76 ..      54     129 ..      43     163 .. 0.90

  Alignments for each domain:
  == domain 1    score: 21.1 bits;  conditional E-value: 1.9e-06
  lark-PA_FBpp0076552-aln   8 tfklfiGnlsektteedlrplfekyGkvveCdvvkn........fGfvhmedeesgreAiqnlnGelvdgqaikvea 76 
                                 +fiGn++ + t e++ + f+  G++v+  + k+        f +++++d +s ++A+  +nG+l   ++i v a
                  EEED8.4  54 AKSVFIGNVDFNSTIEEIEEHFKGCGQIVKTTIPKDkftkkqknFAYIEFDDSSSIENALV-MNGSLFRSRPIVVTA 129
                              4569****************************998888888888***************95.899999999998876 PP

>> T08B6.5  CE33690	WBGene00020354	RNA binding protein	status:Confirmed	UniProt:O44530	protein_id:CCD73994.1
   #    score  bias  c-Evalue  i-Evalue hmmfrom  hmm to    alifrom  ali to    envfrom  env to     acc
 ---   ------ ----- --------- --------- ------- -------    ------- -------    ------- -------    ----
   1 !   19.9   0.1   4.4e-06   0.00062       7      74 ..      44     118 ..      34     134 .. 0.85

  Alignments for each domain:
  == domain 1    score: 19.9 bits;  conditional E-value: 4.4e-06
  lark-PA_FBpp0076552-aln   7 etfklfiGnlsektteedlrplfekyGkvveCdvvkn........fGfvhmedeesgreAiqnlnGelvdgqaikv 74 
                              +   +++Gn+++k t +++ + f   Gkv    + k+        f fv++++ es++ A+  l G++  +++i v
                  T08B6.5  44 DARSVYVGNVDWKSTVSEIEEHFAVCGKVARVTIPKDkftgyqknFAFVEFQKLESVQLAL-VLSGTMFRNRKIMV 118
                              45679**************************99988888888888**************99.58899999998876 PP

>> Y65B4A.1  CE27299	WBGene00022025	status:Confirmed	UniProt:Q9BL57	protein_id:CCD71919.1
   #    score  bias  c-Evalue  i-Evalue hmmfrom  hmm to    alifrom  ali to    envfrom  env to     acc
 ---   ------ ----- --------- --------- ------- -------    ------- -------    ------- -------    ----
   1 ?    8.1   0.1     0.017       2.4      10      78 ..     180     263 ..     175     275 .. 0.92
   2 !    9.3   0.0    0.0076       1.1      23      85 ..     336     402 ..     329     410 .. 0.82

  Alignments for each domain:
  == domain 1    score: 8.1 bits;  conditional E-value: 0.017
  lark-PA_FBpp0076552-aln  10 klfiGnlsektteedlrplfekyGkvveCdvvkn................fGfvhmedeesgreAiqnlnGelvdgqaikveaak 78 
                               +++ nl e+ t+e+++++++k G v++ d+  n                 G   + ++es++ A + l+G  ++g+++kve a+
                 Y65B4A.1 180 AVYVSNLPEDITDEEFQKFMSKCG-VIQPDIRTNkpkcklyreengklkgDGRCCYIKKESVELACNILDGANLNGREVKVEEAR 263
                              589*******************99.999****999*********999999889999999**********************9886 PP

  == domain 2    score: 9.3 bits;  conditional E-value: 0.0076
  lark-PA_FBpp0076552-aln  23 edlrplfekyGkvveCdvvkn....fGfvhmedeesgreAiqnlnGelvdgqaikveaaksRkapnt 85 
                              e++ +  +kyG v + +v  n       v++ + e++  A++ l G++vdg+++  e    R + + 
                 Y65B4A.1 336 EEMTQSCQKYGIVKKVVVYANhpdgVVSVTFPTTEESDMAVKYLHGRVVDGRKLTAELWDGRTKFKV 402
                              67777889****99999999966444457899999999**************999998877776655 PP

>> EEED8.12  CE01885	WBGene00017140	Probable RNA binding protein	status:Confirmed	UniProt:Q09301	protein_id:CCD68740.1
   #    score  bias  c-Evalue  i-Evalue hmmfrom  hmm to    alifrom  ali to    envfrom  env to     acc
 ---   ------ ----- --------- --------- ------- -------    ------- -------    ------- -------    ----
   1 !   19.4   0.0   6.6e-06   0.00092       8      76 ..      60     135 ..      25     168 .. 0.87

  Alignments for each domain:
  == domain 1    score: 19.4 bits;  conditional E-value: 6.6e-06
  lark-PA_FBpp0076552-aln   8 tfklfiGnlsektteedlrplfekyGkvveCdvvkn........fGfvhmedeesgreAiqnlnGelvdgqaikvea 76 
                                 +fiGn++ + t e++ + f+  G++v   + k+        f +++++d +s ++A+  +nG+l   ++i v a
                 EEED8.12  60 AKSVFIGNVDFNSTIEEVEEHFKGCGHIVRTTIPKDkftkkqknFAYIEFDDSSSIENALV-MNGSLFRSRPIVVTA 135
                              4568999999999999999999999999999998877777777799999999999999985.789999999988766 PP

>> T07F10.3  CE40238	WBGene00011589	polyadenylate-binding protein like	status:Confirmed	UniProt:Q22318	protein_id:CAB012
   #    score  bias  c-Evalue  i-Evalue hmmfrom  hmm to    alifrom  ali to    envfrom  env to     acc
 ---   ------ ----- --------- --------- ------- -------    ------- -------    ------- -------    ----
   1 !   19.1   0.0   7.6e-06    0.0011       8     162 ..      67     237 ..      56     304 .. 0.86

  Alignments for each domain:
  == domain 1    score: 19.1 bits;  conditional E-value: 7.6e-06
  lark-PA_FBpp0076552-aln   8 tfklfiGnlsektteedlrplfekyGkv...veCdvvkn....fGfvhmedeesgreAiqnlnGelvdgq.aikveaaksRkapnt 85 
                              +  l+iG++  + tee l ++f   G+    v+ + vk+    + f+++ + +++r+ + +lnG+ + g   i  + + +  + n+
                 T07F10.3  67 QRTLWIGDVPTDWTEETLSQVFTECGHApykVKRVYVKDelkgYCFIEFITFDEARQTLYDLNGNRIPGFkDIRFNLCFANDSYNP 152
                              4568999999999999999999999974434666666666777************************9962699999999999998 PP

  lark-PA_FBpp0076552-aln  86 ptt.kiFvGnLtdntkapevRelFakyGtvvEcdivrn.......yGFvhleatgdvndaikelngkivdgqplkvqistsrvrq 162
                              +    + v  ++d++ ++e+  +F ky       + r         GFv + +++d + a+ e+  + v+g  +  ++  sr+ +
                 T07F10.3 153 NSEfNLHVSSVPDDMADAELYRIFDKYQSCRGAKMFRFvdgsskgSGFVRFGNQTDQQMALVEMHRTKVGGCRIILKLAGSRGER 237
                              87669*************************999999988899999**************************99999999999854 PP

>> F26A3.2a  CE46329	WBGene00009141	locus:ncbp-2	Cap binding protein	status:Confirmed	protein_id:CCD31067.1
   #    score  bias  c-Evalue  i-Evalue hmmfrom  hmm to    alifrom  ali to    envfrom  env to     acc
 ---   ------ ----- --------- --------- ------- -------    ------- -------    ------- -------    ----
   1 !   18.0   0.0   1.7e-05    0.0024      10      73 ..      38     109 ..      29     114 .. 0.67

  Alignments for each domain:
  == domain 1    score: 18.0 bits;  conditional E-value: 1.7e-05
  lark-PA_FBpp0076552-aln  10 klfiGnlsektteedlrplfekyGkvveCdvvkn.........fGfvhmedeesgreAiqnlnGelvdgqaik 73 
                               l++Gnls  t+e+++ +lf + G+v    ++           f fv++ + e ++ A+qn   + +d++ i 
                 F26A3.2a  38 TLYVGNLSYYTKEDQVYELFGRAGDVRRV-IMGLdrfkktpcgFCFVEYYTREDAELALQNISNTRMDDRVIR 109
                              57777777777777777777777776433.2222345557777777777777777777777777777777665 PP

>> C50B8.1  CE08881	WBGene00008224	RNA binding protein	status:Confirmed	UniProt:Q18724	protein_id:CAB01127.1
   #    score  bias  c-Evalue  i-Evalue hmmfrom  hmm to    alifrom  ali to    envfrom  env to     acc
 ---   ------ ----- --------- --------- ------- -------    ------- -------    ------- -------    ----
   1 !   19.2   0.0   7.3e-06     0.001      11      77 ..      27     100 ..      18     111 .. 0.88

  Alignments for each domain:
  == domain 1    score: 19.2 bits;  conditional E-value: 7.3e-06
  lark-PA_FBpp0076552-aln  11 lfiGnlsektteedlrplfekyGkvveCdvvkn........fGfvhmedeesgreAiqnlnGelvdgqaikveaa 77 
                              +++  +++ t +++l ++f++yG +   ++  +        f  ++++ ++ +++Ai+  + +++dg  ++ve+ 
                  C50B8.1  27 VYLTHVKWVTGKSQLEHYFKRYGSIQSVNMFYDpdtglhrgFASITFDSKDGANKAIEQRP-HVIDGDRVDVEPY 100
                              6788899*****************999999888999999888889****************.**********985 PP

>> Y37D8A.21  CE44816	WBGene00012558	RNA recognition motif. (aka RRM, RBD, or RNP domain)	status:Confirmed	UniProt:Q9XWV
   #    score  bias  c-Evalue  i-Evalue hmmfrom  hmm to    alifrom  ali to    envfrom  env to     acc
 ---   ------ ----- --------- --------- ------- -------    ------- -------    ------- -------    ----
   1 !   19.3   0.0   6.7e-06   0.00094       9      82 ..      13      92 ..       6     108 .. 0.87

  Alignments for each domain:
  == domain 1    score: 19.3 bits;  conditional E-value: 6.7e-06
  lark-PA_FBpp0076552-aln  9 fklfiGnlsektteedlrplfekyGkvveCdvvkn.......fGfvhmedeesgreAiqnlnGelvdgqaikveaaksRka 82
                               +++ n+se+  ee l +lf + G vv+  ++++       f +v++ede s+  Ai+ +nG  + +q+++v++ +  ++
                Y37D8A.21 13 RTIYVANFSEEVDEELLEELFIQAGPVVKV-ILRDvrdsnakFALVEFEDELSVLFAIELMNGVRLFNQELQVKPRNGTNQ 92
                             569************************985.55555668999*****************************9998776554 PP

>> C17E4.5  CE08254	WBGene00003904	locus:pabp-2	RNA binding protein (RNP like)	status:Confirmed	UniProt:Q93233	protein_i
   #    score  bias  c-Evalue  i-Evalue hmmfrom  hmm to    alifrom  ali to    envfrom  env to     acc
 ---   ------ ----- --------- --------- ------- -------    ------- -------    ------- -------    ----
   1 !   18.9   0.0   9.4e-06    0.0013       5      81 ..      74     157 ..      32     178 .. 0.83

  Alignments for each domain:
  == domain 1    score: 18.9 bits;  conditional E-value: 9.4e-06
  lark-PA_FBpp0076552-aln   5 saetfklfiGnlsektteedlrplfekyGkv....veCdvvkn....fGfvhmedeesgreAiqnlnGelvdgqaikveaaksRk 81 
                              +a+   +++Gn++  +t+e++ + f   G v    ++Cd        f +v++ ++e  ++A+   + +l+ g++ikv++ ++ k
                  C17E4.5  74 EADAKSVYVGNVDYGATAEEIEQHFHGCGSVsrvtIQCDRFSGhpkgFAYVEFTEKEGMQNALAMTD-SLLRGRQIKVDPKRTNK 157
                              4556679999999999999999999999998555567776644666699999999999999999888.99999999999876654 PP

>> Y54E10A.4a  CE27479	WBGene00001481	locus:fog-1	status:Confirmed	UniProt:Q95XX9	protein_id:CCD72821.1
   #    score  bias  c-Evalue  i-Evalue hmmfrom  hmm to    alifrom  ali to    envfrom  env to     acc
 ---   ------ ----- --------- --------- ------- -------    ------- -------    ------- -------    ----
   1 !   18.0   0.0   1.7e-05    0.0024      89     143 ..     106     168 ..      75     185 .. 0.80

  Alignments for each domain:
  == domain 1    score: 18.0 bits;  conditional E-value: 1.7e-05
  lark-PA_FBpp0076552-aln  89 kiFvGnLtdntkapevRelFakyGtv..vEcdivrnyGF......vhleatgdvndaikelng 143
                               +F+G+L+  ++a+e+ ++F+ +G v  v +di ++yG+      v +e  ++ n+a+   + 
               Y54E10A.4a 106 TVFLGGLPRIVTAEEIAQMFSEFGVVllVTIDIDQDYGYpkgaarVTFERDSAFNRALEKKFL 168
                              49***********************95567899999**9777777888888888888877665 PP

>> K08D10.4  CE28597	WBGene00004385	locus:rnp-2	U1 small nuclear ribonucleoprotein A	status:Confirmed	UniProt:Q21322	pro
   #    score  bias  c-Evalue  i-Evalue hmmfrom  hmm to    alifrom  ali to    envfrom  env to     acc
 ---   ------ ----- --------- --------- ------- -------    ------- -------    ------- -------    ----
   1 ?    8.8   0.0     0.011       1.5      10      77 ..       9      85 ..       2     100 .. 0.66
   2 ?    8.3   0.0     0.016       2.2      82     151 ..     126     199 ..     105     205 .. 0.69

  Alignments for each domain:
  == domain 1    score: 8.8 bits;  conditional E-value: 0.011
  lark-PA_FBpp0076552-aln 10 klfiGnlsektteedlrp....lfekyGkvveCdvvkn.....fGfvhmedeesgreAiqnlnGelvdgqaikveaa 77
                              l+i nl+ek + ++lr+    +f+++G++v     +         v +++  ++ +A ++lnG    ++++ ++ a
                 K08D10.4  9 TLYINNLNEKIKIDELRKslvaVFKQFGEIVSVMCFRTlkmrgQAHVIFKELPAASAAREALNGFPFYEKPMRIQFA 85
                             57788888888777776433336888888877665554444445566677777777777777777777777766655 PP

  == domain 2    score: 8.3 bits;  conditional E-value: 0.016
  lark-PA_FBpp0076552-aln  82 apntpttkiFvGnLtdntkapevRelFakyGtvvEcdivrn...yGFvhleatgdvndaikel.ngkivdgqpl 151
                              +p +p   +F  nL+d  +a+ +  +F+++    ++ +v n     Fv++++ +    a + l n ki+   ++
                 K08D10.4 126 GPAPPNKILFCTNLPDSATAEMLEIMFNQFAGLKDIRMVPNrpgIAFVEFDTDSLAIPARTTLnNFKISAEHTM 199
                              45666666788999999999999999999999999999888877788888887644444333313455555555 PP

>> F56D1.7  CE27175	WBGene00000935	locus:daz-1	status:Confirmed	UniProt:Q20870	protein_id:CCD68962.1
   #    score  bias  c-Evalue  i-Evalue hmmfrom  hmm to    alifrom  ali to    envfrom  env to     acc
 ---   ------ ----- --------- --------- ------- -------    ------- -------    ------- -------    ----
   1 !   18.7  14.3   1.1e-05    0.0015      89     358 ..      67     346 ..      51     349 .. 0.75

  Alignments for each domain:
  == domain 1    score: 18.7 bits;  conditional E-value: 1.1e-05
  lark-PA_FBpp0076552-aln  89 kiFvGnLtdntkapevRelFakyGtvvEcdivrn.......yGFvhleatgdvndaikelngkivdgqplkvqistsrvrqrpgmg 167
                              +iFvG+ +  t+++e+Re F+k+  v ++ +v+        yGF+ +e++ d  + i+ l  k ++    k ++ +  +r+ ++++
                  F56D1.7  67 RIFVGGFPTSTTETELREHFEKFFAVKDVKMVKSldgqskgYGFITFETE-DQAEEIRKLTPKQLEFRSRKLNLGPA-IRKINSNS 150
                              8********************************9**************99.88888999************999986.67777777 PP

  lark-PA_FBpp0076552-aln 168 dpeqcYrcGrgGhWskecpkggmGGpdrngfrdrifgrdpyppppPppsflrd..rlmggaafgayqsfddydsyydrsrfedtrd 251
                                + +Y        + +   +  G p   + +    ++ +y  p  p+ f+    r  ++++ ++ q+ +  +s+ ++++ ++ + 
                  F56D1.7 151 F-QPSYAIAT----PSQLVAASPG-PFSYAIPASPSPYSGYSYPASPQMFVYPplRSQDQSRQQSEQQTTPQNSPTNLQHQQSPQV 230
                              5.46899988....4444444355.88889999999***99988888889875226677778888889999999999966666666 PP

  lark-PA_FBpp0076552-aln 252 lyerrydgltessalsaagsggdslspplntrreamp........qskptasgsmrdgstsrgskdgmfsrrspapagg..aaras 327
                               + +  d +++     +ag  ++ +sp  ++  ++ p        +++ +++    ++ ++++++++m s  + + + +  ++  +
                  F56D1.7 231 FFGGDQDPIRSYA-SAVAGVEKSEVSPEKHESVSPQPllpnqnvlNTQYSQGQQQWNSNVQQQQQQQMDSNNGGPYYNEnySQGYT 315
                              6666655554444.344444445555555555555557767665444444444555677788899999998887776664677788 PP

  lark-PA_FBpp0076552-aln 328 raymYedfsrdsfdeRrrgvrgpsksrryaP 358
                              r + Y++f +       +g++ +s s   +P
                  F56D1.7 316 RPHPYQQFAQSGVYMNSQGMYHSSYSYMTPP 346
                              88*******9987777888888887776665 PP

>> F40F12.9a  CE44812	WBGene00043995	status:Confirmed	UniProt:D5MCP3	protein_id:CBL43439.1
   #    score  bias  c-Evalue  i-Evalue hmmfrom  hmm to    alifrom  ali to    envfrom  env to     acc
 ---   ------ ----- --------- --------- ------- -------    ------- -------    ------- -------    ----
   1 !   11.0   0.3    0.0022      0.31     159     188 ..      14      45 ..       5      47 .. 0.80
   2 !   10.5   0.7    0.0033      0.46     168     188 ..      46      66 ..      44      70 .. 0.90

  Alignments for each domain:
  == domain 1    score: 11.0 bits;  conditional E-value: 0.0022
  lark-PA_FBpp0076552-aln 159 rvrqrpgmgdpeq..cYrcGrgGhWskecpkg 188
                              +  +  +m + eq  cY c + Gh s++cp +
                F40F12.9a  14 DSSETSSMHNLEQsiCYNCHKLGHMSRDCPEE 45 
                              5566677777777669**************87 PP

  == domain 2    score: 10.5 bits;  conditional E-value: 0.0033
  lark-PA_FBpp0076552-aln 168 dpeqcYrcGrgGhWskecpkg 188
                              +p+ c++cG  Gh+ +ecp +
                F40F12.9a  46 QPKACFKCGFRGHYYRECPSQ 66 
                              6899***************75 PP

>> EEED8.10a  CE39344	WBGene00017138	Probable RNA binding protein.	status:Confirmed	UniProt:Q09299	protein_id:CCD68738.1
   #    score  bias  c-Evalue  i-Evalue hmmfrom  hmm to    alifrom  ali to    envfrom  env to     acc
 ---   ------ ----- --------- --------- ------- -------    ------- -------    ------- -------    ----
   1 !   16.9   0.0   3.7e-05    0.0052       6      42 ..     109     145 ..     103     184 .. 0.86

  Alignments for each domain:
  == domain 1    score: 16.9 bits;  conditional E-value: 3.7e-05
  lark-PA_FBpp0076552-aln   6 aetfklfiGnlsektteedlrplfekyGkvveCdvvk 42 
                               +  k+ + n+s k t+++l+++f++yGk+  C + +
                EEED8.10a 109 RDDRKIVVSNISAKVTQSQLQSFFSQYGKITSCILPR 145
                              56779****************************8755 PP

>> F40F12.9b  CE44781	WBGene00043995	status:Partially_confirmed	UniProt:D5MCP4	protein_id:CBL43440.1
   #    score  bias  c-Evalue  i-Evalue hmmfrom  hmm to    alifrom  ali to    envfrom  env to     acc
 ---   ------ ----- --------- --------- ------- -------    ------- -------    ------- -------    ----
   1 !   11.7   0.3    0.0014       0.2     159     188 ..      14      45 ..       5      47 .. 0.80
   2 !   10.1   2.0    0.0042      0.58     168     188 ..      46      66 ..      44      89 .. 0.84

  Alignments for each domain:
  == domain 1    score: 11.7 bits;  conditional E-value: 0.0014
  lark-PA_FBpp0076552-aln 159 rvrqrpgmgdpeq..cYrcGrgGhWskecpkg 188
                              +  +  +m + eq  cY c + Gh s++cp +
                F40F12.9b  14 DSSETSSMHNLEQsiCYNCHKLGHMSRDCPEE 45 
                              5566677777777669**************87 PP

  == domain 2    score: 10.1 bits;  conditional E-value: 0.0042
  lark-PA_FBpp0076552-aln 168 dpeqcYrcGrgGhWskecpkg 188
                              +p+ c++cG  Gh+ +ecp +
                F40F12.9b  46 QPKACFKCGFRGHYYRECPSQ 66 
                              6899***************86 PP

>> C33H5.12a  CE04155	WBGene00004703	locus:rsp-6	RNA binding protein	status:Confirmed	UniProt:Q18409	protein_id:CCD66574
   [No individual domains that satisfy reporting thresholds (although complete target did)]

>> T04A8.6  CE01075	WBGene00011408	ribonuleoprotein	status:Confirmed	UniProt:Q22135	protein_id:CAA84724.1
   #    score  bias  c-Evalue  i-Evalue hmmfrom  hmm to    alifrom  ali to    envfrom  env to     acc
 ---   ------ ----- --------- --------- ------- -------    ------- -------    ------- -------    ----
   1 !   15.6   0.0   9.2e-05     0.013      22      83 ..      45     114 ..      26     119 .. 0.91

  Alignments for each domain:
  == domain 1    score: 15.6 bits;  conditional E-value: 9.2e-05
  lark-PA_FBpp0076552-aln  22 eedlrplfekyGkvveCdvvkn........fGfvhmedeesgreAiqnlnGelvdgqaikveaaksRkap 83 
                              e++l  +f ++G+v+   v +n        + +v ++++  ++ A + +nG+l+ +q + +   k+   p
                  T04A8.6  45 EKELLGYFRQFGNVLRIRVARNrrtgnhkgWAYVGFDNKAVAEIAAESMNGYLMFEQRLGCTVMKPELIP 114
                              568889****************************************************999988876555 PP

>> W04D2.6a  CE32000	WBGene00012245	RNA recognition motif. (aka RRM, RBD, or RNP domain)	status:Confirmed	UniProt:Q22859
   #    score  bias  c-Evalue  i-Evalue hmmfrom  hmm to    alifrom  ali to    envfrom  env to     acc
 ---   ------ ----- --------- --------- ------- -------    ------- -------    ------- -------    ----
   1 !   16.4   0.0   5.4e-05    0.0075       9      76 ..      47     121 ..      29     131 .. 0.85

  Alignments for each domain:
  == domain 1    score: 16.4 bits;  conditional E-value: 5.4e-05
  lark-PA_FBpp0076552-aln   9 fklfiGnlsektteedlrplfekyGkvveCdvvkn.......fGfvhmedeesgreAiqnlnGelvdgqaikvea 76 
                                +f+Gn+s+k ++e +r++++  G+v   + +k        fGf h+ d e   +A++ l    + ++++ v++
                 W04D2.6a  47 SPVFVGNISDKCSDEFIRKILNECGNVASWKRIKGsngklqgFGFCHFTDLEGTLRALRILHEFHLGDKKLTVKP 121
                              568**************************9999988899999********9999999999988788887777766 PP

>> W04D2.6c  CE46822	WBGene00012245	status:Partially_confirmed
   #    score  bias  c-Evalue  i-Evalue hmmfrom  hmm to    alifrom  ali to    envfrom  env to     acc
 ---   ------ ----- --------- --------- ------- -------    ------- -------    ------- -------    ----
   1 !   16.4   0.0   5.4e-05    0.0076       9      76 ..      47     121 ..      29     131 .. 0.85

  Alignments for each domain:
  == domain 1    score: 16.4 bits;  conditional E-value: 5.4e-05
  lark-PA_FBpp0076552-aln   9 fklfiGnlsektteedlrplfekyGkvveCdvvkn.......fGfvhmedeesgreAiqnlnGelvdgqaikvea 76 
                                +f+Gn+s+k ++e +r++++  G+v   + +k        fGf h+ d e   +A++ l    + ++++ v++
                 W04D2.6c  47 SPVFVGNISDKCSDEFIRKILNECGNVASWKRIKGsngklqgFGFCHFTDLEGTLRALRILHEFHLGDKKLTVKP 121
                              568**************************9999988899999********9999999999988788887777766 PP

>> C25A1.4  CE08369	WBGene00007706	RNA binding protein	status:Confirmed	UniProt:Q9XVS2	protein_id:CAB02757.1
   #    score  bias  c-Evalue  i-Evalue hmmfrom  hmm to    alifrom  ali to    envfrom  env to     acc
 ---   ------ ----- --------- --------- ------- -------    ------- -------    ------- -------    ----
   1 ?    6.8   0.1     0.044       6.2       6      72 ..      42     116 ..      35     128 .. 0.85
   2 ?   -0.6   0.0       7.8   1.1e+03      10      69 ..     189     255 ..     181     264 .. 0.58
   3 ?    4.2   0.0      0.27        37       9      75 ..     385     452 ..     378     454 .] 0.74

  Alignments for each domain:
  == domain 1    score: 6.8 bits;  conditional E-value: 0.044
  lark-PA_FBpp0076552-aln   6 aetfklfiGnlsektteedlrplf.ekyGkvveCdvvkn.......fGfvhmedeesgreAiqnlnGelvdgqai 72 
                               ++  +fi n++ ++   dl++l  ek G+v  C+++ +          v++e+ e +++ ++nl+    +g++i
                  C25A1.4  42 SNNRMVFITNIAYEARWVDLKSLVrEKGGEVAFCELLEDrngkpkgNAVVEFETREGAEKCVENLQKFDWKGRTI 116
                              455679****************9758999********877799988899***************98655555555 PP

  == domain 2    score: -0.6 bits;  conditional E-value: 7.8
  lark-PA_FBpp0076552-aln  10 klfiGnlsektteedlrplfekyGkv..veCdvvkn.....fGfvhmedeesgreAiqnlnGelvdg 69 
                              ++fi nl+ +  +++l ++f   Gk+  ++  + k         +++  + ++ +A+  lnG+ + +
                  C25A1.4 189 RIFIANLAFNVGTDKLYEVFGMAGKItwMDFRIDKEgkskgVCVIQYTHPIEAVQAVSMLNGQRLFD 255
                              5677777777777777777777776622233343435554444555555555666666666665555 PP

  == domain 3    score: 4.2 bits;  conditional E-value: 0.27
  lark-PA_FBpp0076552-aln   9 fklfiGnlsektteedlrplfekyGkvveCdvvkn....fGfvhmedeesgreAiqnlnGelvdgqaikve 75 
                                + i nl  + t + +r     +G+v   d++        f +++d e++r+A   l G++v+g+ i v+
                  C25A1.4 385 RVIIIRNLPSDYTWQIVRDRVRNFGEVDSVDMMAPgaarIRFATFQDAERARAA---LYGSTVEGRMISVD 452
                              557788888888888999999999999999999876555566666666666655...67899999999876 PP

>> K02F6.1  CE11656	WBGene00019335	status:Predicted	UniProt:O16635	protein_id:CCD70871.1
   #    score  bias  c-Evalue  i-Evalue hmmfrom  hmm to    alifrom  ali to    envfrom  env to     acc
 ---   ------ ----- --------- --------- ------- -------    ------- -------    ------- -------    ----
   1 ?   13.5   0.2   0.00039     0.055     152     190 ..     293     333 ..     287     355 .. 0.81

  Alignments for each domain:
  == domain 1    score: 13.5 bits;  conditional E-value: 0.00039
  lark-PA_FBpp0076552-aln 152 kvqistsrvrqrpgmgdpeqcYrcGrgGhWskecpkgg..m 190
                              +v ++ ++   r g+  p  cY+c   Gh sk+cp+     
                  K02F6.1 293 QVDADDKKKDSRKGNYRPPYCYKCKVVGHVSKDCPQSStnS 333
                              5666777788999**********************986423 PP

>> C40H1.1  CE43522	WBGene00000770	locus:cpb-1	Ovarian protein (fly)	status:Partially_confirmed	UniProt:Q03571	protein_i
   #    score  bias  c-Evalue  i-Evalue hmmfrom  hmm to    alifrom  ali to    envfrom  env to     acc
 ---   ------ ----- --------- --------- ------- -------    ------- -------    ------- -------    ----
   1 ?    8.7   0.0     0.012       1.6      61     115 ..     217     273 ..     187     275 .. 0.77
   2 ?    2.6   0.0      0.83   1.2e+02      89     115 ..     367     394 ..     355     452 .. 0.72

  Alignments for each domain:
  == domain 1    score: 8.7 bits;  conditional E-value: 0.012
  lark-PA_FBpp0076552-aln  61 nlnGelvdgqaikveaaksRkapntptt..kiFvGnLtdntkapevRelFakyGtvv 115
                               l+G+l+   +   ea+k R     p    k+F+G+L+ ++ +++v   F  +G v+
                  C40H1.1 217 RLDGSLMGVSKSCLEASKKRPISAEPLYsrKVFIGGLPIDVSEEQVWATFGAFGKVL 273
                              5667777666677788888877666654559***************99999999985 PP

  == domain 2    score: 2.6 bits;  conditional E-value: 0.83
  lark-PA_FBpp0076552-aln  89 kiFvGnLtdntkapev.RelFakyGtvv 115
                               +F+G+++  t+a+++ R l  +yG v 
                  C40H1.1 367 TVFIGGVPRPTRAQDLaRCLEGHYGKVS 394
                              3666666666666665455666666664 PP

>> D2089.4b  CE30509	WBGene00004207	locus:ptb-1	status:Confirmed	UniProt:Q8T3E6	protein_id:CAD30435.1
   #    score  bias  c-Evalue  i-Evalue hmmfrom  hmm to    alifrom  ali to    envfrom  env to     acc
 ---   ------ ----- --------- --------- ------- -------    ------- -------    ------- -------    ----
   1 ?    3.0   0.0      0.62        87      24      65 ..      85     130 ..      68     141 .. 0.72
   2 ?    8.5   0.0     0.013       1.9      11      79 ..     261     333 ..     254     343 .. 0.81

  Alignments for each domain:
  == domain 1    score: 3.0 bits;  conditional E-value: 0.62
  lark-PA_FBpp0076552-aln  24 dlrplfekyGkvveCdvv.kn...fGfvhmedeesgreAiqnlnGe 65 
                               l +lf +yGkv+      kn     +v+m + +s++ A q l+ +
                 D2089.4b  85 VLYQLFTRYGKVLRIITFnKNntfQALVQMSEANSAQLAKQGLENQ 130
                              57799*******9976542775544568888888887777766544 PP

  == domain 2    score: 8.5 bits;  conditional E-value: 0.013
  lark-PA_FBpp0076552-aln  11 lfiGnlse.ktteedlrplfekyGkvveCdvvkn...fGfvhmedeesgreAiqnlnGelvdgqaikveaaks 79 
                              +++ nl e k t++ l +lf  yG+v+  +++ n     ++++ ++++++ A+  l+    +++ i v ++k 
                 D2089.4b 261 ILVSNLHEmKVTTDALFTLFGVYGDVMRVKILYNkkdNALIQYSEPQQAQLALTHLDKVKWHDRLIRVAPSKH 333
                              6788887636777779999999999999999988777889999999999999999998888999998888775 PP

>> C50D2.5  CE38492	WBGene00016808	status:Confirmed	UniProt:Q8ITY4	protein_id:CCD65337.1
   #    score  bias  c-Evalue  i-Evalue hmmfrom  hmm to    alifrom  ali to    envfrom  env to     acc
 ---   ------ ----- --------- --------- ------- -------    ------- -------    ------- -------    ----
   1 ?   13.8   0.0   0.00032     0.045      11      82 ..      21     100 ..      11     119 .. 0.78

  Alignments for each domain:
  == domain 1    score: 13.8 bits;  conditional E-value: 0.00032
  lark-PA_FBpp0076552-aln  11 lfiGnlsektteedlrplfekyGkvveCdvvkn.....fGfvhmedeesgreAiqnlnGelvdgqaikv...eaaksRka 82 
                              l+i nl  k t+e++ ++f k+G v +  v          fv +ed   ++ A + l G+ v ++ + v   +a+k+ k 
                  C50D2.5  21 LYIKNLPYKITTEEMYEIFGKFGAVRQIRVGNTaetrgTAFVVYEDIFDAKTACEHLSGYNVSNRYLVVlyyQATKAWKR 100
                              78999999999999999999999999988865577777899999999999999999999999998764422245554444 PP

>> K08D12.3b  CE31712	WBGene00019537	status:Confirmed	UniProt:Q8MXU9	protein_id:CCD72802.1
   #    score  bias  c-Evalue  i-Evalue hmmfrom  hmm to    alifrom  ali to    envfrom  env to     acc
 ---   ------ ----- --------- --------- ------- -------    ------- -------    ------- -------    ----
   1 ?   14.1   2.7   0.00026     0.036     170     192 ..       4      27 ..       1      36 [. 0.80

  Alignments for each domain:
  == domain 1    score: 14.1 bits;  conditional E-value: 0.00026
  lark-PA_FBpp0076552-aln 170 eqcYrcGrgGhWskecpkgg.mGG 192
                               +cY+c + Gh s++cp+g+  GG
                K08D12.3b   4 RNCYKCQQPGHISRNCPNGEsDGG 27 
                              68****************994454 PP

>> Y59E9AL.36  CE44919	WBGene00195093	status:Partially_confirmed	UniProt:D6RYE4	protein_id:CCD74084.1
   #    score  bias  c-Evalue  i-Evalue hmmfrom  hmm to    alifrom  ali to    envfrom  env to     acc
 ---   ------ ----- --------- --------- ------- -------    ------- -------    ------- -------    ----
   1 ?   11.6   0.0    0.0015      0.22       8      48 ..     177     260 ..     170     295 .. 0.54

  Alignments for each domain:
  == domain 1    score: 11.6 bits;  conditional E-value: 0.0015
  lark-PA_FBpp0076552-aln   8 tfklfiGnlsektteedlrplfekyGkvveCdvvkn...........................................fGfvh 48 
                                 +++ nl e  +ee+l +l + yG+vve  + k                                            fGfv+
               Y59E9AL.36 177 AATVYVDNLPEGCSEEKLLRLCSCYGTVVEVRISKKggrwirpkqnfkkrtsgvstnrqahrtppkkkplinvgsrpkaFGFVR 260
                              445566666666666666666666666666666555555555555555555555555555555555555555555555555555 PP

>> D2089.4a  CE30508	WBGene00004207	locus:ptb-1	polypyrimidine tract binding protein	status:Confirmed	UniProt:Q18999	pro
   #    score  bias  c-Evalue  i-Evalue hmmfrom  hmm to    alifrom  ali to    envfrom  env to     acc
 ---   ------ ----- --------- --------- ------- -------    ------- -------    ------- -------    ----
   1 ?    2.4   0.0      0.96   1.4e+02      24      65 ..     247     292 ..     231     303 .. 0.72
   2 ?    7.8   0.0     0.022       3.1      11      79 ..     423     495 ..     416     504 .. 0.80

  Alignments for each domain:
  == domain 1    score: 2.4 bits;  conditional E-value: 0.96
  lark-PA_FBpp0076552-aln  24 dlrplfekyGkvveCdvv.kn...fGfvhmedeesgreAiqnlnGe 65 
                               l +lf +yGkv+      kn     +v+m + +s++ A q l+ +
                 D2089.4a 247 VLYQLFTRYGKVLRIITFnKNntfQALVQMSEANSAQLAKQGLENQ 292
                              57789*******9976542775544568888888887777766544 PP

  == domain 2    score: 7.8 bits;  conditional E-value: 0.022
  lark-PA_FBpp0076552-aln  11 lfiGnlse.ktteedlrplfekyGkvveCdvvkn...fGfvhmedeesgreAiqnlnGelvdgqaikveaaks 79 
                              +++ nl e k t++ l +lf  yG+v+  +++ n     ++++ ++++++ A+  l+    +++ i v ++k 
                 D2089.4a 423 ILVSNLHEmKVTTDALFTLFGVYGDVMRVKILYNkkdNALIQYSEPQQAQLALTHLDKVKWHDRLIRVAPSKH 495
                              6788887636777778999999999999999988777889999999999999999998888999998888775 PP

>> Y38H6C.5  CE46359	WBGene00012618	locus:dct-10	Zinc finger, CCHC class	status:Predicted	UniProt:Q9XX53	protein_id:CAA2
   #    score  bias  c-Evalue  i-Evalue hmmfrom  hmm to    alifrom  ali to    envfrom  env to     acc
 ---   ------ ----- --------- --------- ------- -------    ------- -------    ------- -------    ----
   1 ?   12.5   0.1    0.0008      0.11     143     199 ..     332     393 ..     321     460 .. 0.68

  Alignments for each domain:
  == domain 1    score: 12.5 bits;  conditional E-value: 0.0008
  lark-PA_FBpp0076552-aln 143 gkivdgqplkvqistsrvr...qrpgmgdp...eqcYrcGrgGhWskecpkggmGGpdrngfr 199
                               ++++ q +++qi+    +    r g  ++    +cY cG+ Gh + ec +++    ++ng r
                 Y38H6C.5 332 QELLQDQKMRKQIEDPVANaffARHGLQKNsfvGNCYYCGKRGHTANECRRKKSD-ESQNGER 393
                              56778888888888755542224555444411169**************999744.3444433 PP

>> C18A3.5c  CE27710	WBGene00015943	locus:tiar-1	status:Confirmed	UniProt:Q95QV6	protein_id:CCD65017.1
   #    score  bias  c-Evalue  i-Evalue hmmfrom  hmm to    alifrom  ali to    envfrom  env to     acc
 ---   ------ ----- --------- --------- ------- -------    ------- -------    ------- -------    ----
   1 ?   13.0   0.1   0.00058     0.081      86     132 ..      45      91 ..      26      98 .. 0.78

  Alignments for each domain:
  == domain 1    score: 13.0 bits;  conditional E-value: 0.00058
  lark-PA_FBpp0076552-aln  86 pttkiFvGnLtdntkapevRelFakyGtvvEcdivrn.yGFvhleatg 132
                              p+t ++vGnL  ++++  +  lF++ G v    ++ +  G++  +a+g
                 C18A3.5c  45 PRT-LYVGNLDSTVTEDFIATLFNQIGSVTKTKVIFDeLGYLATNAQG 91 
                              554.68899999999999999999999998887665548888877776 PP

>> F07A11.6a  CE37499	WBGene00008549	locus:din-1	RNA recognition motif. (aka RRM, RBD, or RNP domain)	status:Partially_c
   #    score  bias  c-Evalue  i-Evalue hmmfrom  hmm to    alifrom  ali to    envfrom  env to     acc
 ---   ------ ----- --------- --------- ------- -------    ------- -------    ------- -------    ----
   1 ?   -1.0   1.5        10   1.4e+03     286     327 ..      84     126 ..      51     169 .. 0.64
   2 ?   12.7   0.0   0.00072       0.1      23      63 ..     290     335 ..     278     339 .. 0.90

  Alignments for each domain:
  == domain 1    score: -1.0 bits;  conditional E-value: 10
  lark-PA_FBpp0076552-aln 286 amp.qskptasgsmrdgstsrgskdgmfsrrspapaggaaras 327
                               +p ++++++++sm++++ s++s+       sp+++g++  a 
                F07A11.6a  84 YIPePTQNSSMASMSSTPSSGQSSSPRNAELSPQRYGDTRGAE 126
                              3334578899999999999999999999999999998844332 PP

  == domain 2    score: 12.7 bits;  conditional E-value: 0.00072
  lark-PA_FBpp0076552-aln  23 edlrplfekyGkvveCdvvkn.....fGfvhmedeesgreAiqnln 63 
                              ++ r+ fe yG+v++ d+vk      f  v++ + + +++A+q+ n
                F07A11.6a 290 DHYRRRFESYGQVIDVDMVKSndnkaFAVVQFTNIDDAQKALQDTN 335
                              567999*************9889999*****************987 PP

>> F07A11.6c  CE32619	WBGene00008549	locus:din-1	status:Partially_confirmed	UniProt:Q8I0K1	protein_id:CAD57719.1
   #    score  bias  c-Evalue  i-Evalue hmmfrom  hmm to    alifrom  ali to    envfrom  env to     acc
 ---   ------ ----- --------- --------- ------- -------    ------- -------    ------- -------    ----
   1 ?   12.5   0.0   0.00078      0.11      23      63 ..     275     320 ..     263     324 .. 0.90

  Alignments for each domain:
  == domain 1    score: 12.5 bits;  conditional E-value: 0.00078
  lark-PA_FBpp0076552-aln  23 edlrplfekyGkvveCdvvkn.....fGfvhmedeesgreAiqnln 63 
                              ++ r+ fe yG+v++ d+vk      f  v++ + + +++A+q+ n
                F07A11.6c 275 DHYRRRFESYGQVIDVDMVKSndnkaFAVVQFTNIDDAQKALQDTN 320
                              567999*************9889999*****************987 PP

>> F07A11.6b  CE32618	WBGene00008549	locus:din-1	status:Partially_confirmed	UniProt:Q7YSH5	protein_id:CAB54502.2
   #    score  bias  c-Evalue  i-Evalue hmmfrom  hmm to    alifrom  ali to    envfrom  env to     acc
 ---   ------ ----- --------- --------- ------- -------    ------- -------    ------- -------    ----
   1 ?   12.5   0.0   0.00078      0.11      23      63 ..     290     335 ..     278     339 .. 0.90

  Alignments for each domain:
  == domain 1    score: 12.5 bits;  conditional E-value: 0.00078
  lark-PA_FBpp0076552-aln  23 edlrplfekyGkvveCdvvkn.....fGfvhmedeesgreAiqnln 63 
                              ++ r+ fe yG+v++ d+vk      f  v++ + + +++A+q+ n
                F07A11.6b 290 DHYRRRFESYGQVIDVDMVKSndnkaFAVVQFTNIDDAQKALQDTN 335
                              567999*************9889999*****************987 PP

>> T11G6.8  CE33830	WBGene00011722	RNA recognition motif. (aka RRM, RBD, or RNP domain)	status:Confirmed	UniProt:Q22412	
   #    score  bias  c-Evalue  i-Evalue hmmfrom  hmm to    alifrom  ali to    envfrom  env to     acc
 ---   ------ ----- --------- --------- ------- -------    ------- -------    ------- -------    ----
   1 ?   11.1   0.0    0.0021       0.3       5      72 ..     231     305 ..     208     322 .. 0.63

  Alignments for each domain:
  == domain 1    score: 11.1 bits;  conditional E-value: 0.0021
  lark-PA_FBpp0076552-aln   5 saetfklfiGnl....sektteedlrplfekyGkvveCdvvkn..fGfvhmedeesgreAiq.nlnGelvdgqai 72 
                              ++    l+iGnl    +++ te+dl+ +f +yG++    v+      f+++ + e++++A +   n + ++g+ +
                  T11G6.8 231 DTTITTLYIGNLgpsgAQQVTEKDLNDFFYQYGDIRCLRVLTEkgCAFIEFTTREAAERAAErSFNKTFIKGKRL 305
                              455556777777444446677777777777777765445554422557777776666555441455555665555 PP

>> Y116A8C.35  CE23341	WBGene00006698	locus:uaf-2	status:Confirmed	UniProt:Q9U2U0	protein_id:CAB55137.1
   #    score  bias  c-Evalue  i-Evalue hmmfrom  hmm to    alifrom  ali to    envfrom  env to     acc
 ---   ------ ----- --------- --------- ------- -------    ------- -------    ------- -------    ----
   1 ?   11.4   0.2    0.0017      0.24      30      77 ..     100     154 ..      89     177 .. 0.77

  Alignments for each domain:
  == domain 1    score: 11.4 bits;  conditional E-value: 0.0017
  lark-PA_FBpp0076552-aln  30 ekyGkvveCdvvkn.......fGfvhmedeesgreAiqnlnGelvdgqaikveaa 77 
                               kyG+v e +v  n         +v++ +ee +++A ++ln +  +gq+i  e +
               Y116A8C.35 100 RKYGEVEEINVCENigehmvgNVYVKFMKEEDAEKAKNDLNNRWFNGQPIYAELC 154
                              5888888888888866666554578888888888888888888888888877765 PP

>> EEED8.1  CE26746	WBGene00017132	locus:mel-47	status:Confirmed	UniProt:Q09293	protein_id:CCD68728.1
   #    score  bias  c-Evalue  i-Evalue hmmfrom  hmm to    alifrom  ali to    envfrom  env to     acc
 ---   ------ ----- --------- --------- ------- -------    ------- -------    ------- -------    ----
   1 ?   10.3   0.1    0.0038      0.54      17      67 ..      21      79 ..      11      93 .. 0.68

  Alignments for each domain:
  == domain 1    score: 10.3 bits;  conditional E-value: 0.0038
  lark-PA_FBpp0076552-aln 17 sektteedlrplfekyGkvveCdvvkn.......fGfvhmedeesgreAiqnln.Gelv 67
                              +  ++ +l ++f+ +Gkv  C vv          Gfv+m     + e  +nln G+l+
                  EEED8.1 21 PKAWNDWNLFHVFQNFGKVSYCRVVGQsndgqvqLGFVNMMSVADADEVRKNLNdGNLI 79
                             55556678888999999999999997677999999999987666666666666523333 PP

>> F10E9.3  CE29959	WBGene00017355	status:Confirmed	UniProt:P34397	protein_id:CCD69130.1
   #    score  bias  c-Evalue  i-Evalue hmmfrom  hmm to    alifrom  ali to    envfrom  env to     acc
 ---   ------ ----- --------- --------- ------- -------    ------- -------    ------- -------    ----
   1 ?    9.7   0.7    0.0055      0.78     203     319 ..     168     282 ..     128     323 .. 0.78

  Alignments for each domain:
  == domain 1    score: 9.7 bits;  conditional E-value: 0.0055
  lark-PA_FBpp0076552-aln 203 fgrdpyppppPppsflrdrlmggaafgayqsfddydsyy.drsrfedtrdlyerrydgltessalsaagsggdslspplntrream 287
                               g   y+ ppP p  lr+ +++ + +g+ +s++        +++f++ +d  + + + l + +    +  g ++ ++p+ ++ +++
                  F10E9.3 168 VGIRKYGVPPPMPRSLRNIAGSINVVGSNSSLGPARLLEsRKRHFDKDKDGKNPKRSSLVAYN---GGRAGENFRKVPP-SAVSPA 249
                              677899*******99**9999999999999999887655145689998887776655544444...3445566777776.899999 PP

  lark-PA_FBpp0076552-aln 288 pqskptasgsmrdgstsrg.skdgmfsrrspap 319
                              p s+++as++++++s ++  + ++m   +sp +
                  F10E9.3 250 PGSGSSASSGTSTSSSNGIiDVQSMLRDQSPVR 282
                              *99999999999776665545555655566654 PP

>> Y48G1BL.4  CE22180	WBGene00021663	status:Predicted	UniProt:Q9N3P9	protein_id:CCD72873.1
   #    score  bias  c-Evalue  i-Evalue hmmfrom  hmm to    alifrom  ali to    envfrom  env to     acc
 ---   ------ ----- --------- --------- ------- -------    ------- -------    ------- -------    ----
   1 ?   10.3   0.0    0.0038      0.54      10     142 ..       3      58 ..       1      72 [. 0.51

  Alignments for each domain:
  == domain 1    score: 10.3 bits;  conditional E-value: 0.0038
  lark-PA_FBpp0076552-aln  10 klfiGnlsektteedlrplfekyGkvveCdvvkn.fGfvhmedeesgreAiqnlnGelvdgqaikveaaksRkapntpttkiFvGn 94 
                              +++iG + +++++ d  ++f  yGk+ +  ++kn fG                                                 
                Y48G1BL.4   3 RVYIGRFPNRASDRDAEHFFCDYGKLPD-AIMKNvFG------------------------------------------------- 38 
                              3455555555555555555555555544.24444422................................................. PP

  lark-PA_FBpp0076552-aln  95 LtdntkapevRelFakyGtvvEcdivrnyGFvhleatgdvndaikeln 142
                                                           G   ++ ++d +d+i +  
                Y48G1BL.4  39 ----------------------------VGCKDFQDQSDADDIICDEQ 58 
                              ............................33444555555555555544 PP

>> F11A10.8  CE35178	WBGene00044329	locus:cpsf-4	status:Confirmed	UniProt:Q7YTG9	protein_id:CAE45045.1
   #    score  bias  c-Evalue  i-Evalue hmmfrom  hmm to    alifrom  ali to    envfrom  env to     acc
 ---   ------ ----- --------- --------- ------- -------    ------- -------    ------- -------    ----
   1 ?    1.1   0.3       2.4   3.4e+02     162     188 ..     196     222 ..     189     238 .. 0.81
   2 ?   10.9   0.7    0.0025      0.35     150     190 ..     231     270 ..     221     283 .. 0.73

  Alignments for each domain:
  == domain 1    score: 1.1 bits;  conditional E-value: 2.4
  lark-PA_FBpp0076552-aln 162 qrpgmgdpeqcYrcGrgGhWskecpkg 188
                               +p+ ++   c  c + Gh +  cp+ 
                 F11A10.8 196 AKPTYSQAITCHNCHERGHKATTCPHL 222
                              689999999****************87 PP

  == domain 2    score: 10.9 bits;  conditional E-value: 0.0025
  lark-PA_FBpp0076552-aln 150 plkvqistsrvrqrpgmgdpeqcYrcGrgGhWskecpkggm 190
                                  +++ s + ++   +d   cY+cG+ Gh++  c kg +
                 F11A10.8 231 DHHHRVDLSLIPDKKNLSDV-TCYKCGEKGHYANRCHKGAL 270
                              55555555555566666654.6***************9965 PP

>> D2089.1b  CE30507	WBGene00004704	locus:rsp-7	RNA binding protein	status:Confirmed	UniProt:O01159	protein_id:CAD30448.
   #    score  bias  c-Evalue  i-Evalue hmmfrom  hmm to    alifrom  ali to    envfrom  env to     acc
 ---   ------ ----- --------- --------- ------- -------    ------- -------    ------- -------    ----
   1 ?    9.6   0.0    0.0063      0.88       1      73 [.       1      84 [.       1      89 [. 0.84

  Alignments for each domain:
  == domain 1    score: 9.6 bits;  conditional E-value: 0.0063
  lark-PA_FBpp0076552-aln  1 mPaesaetfkl.fiGnlsektteedlrplfekyGkvveCdvvkn...........fGfvhmedeesgreAiqnlnGelvdgqaik 73
                             m +e++e+ k+  + n+s  +t++++ ++f+  Gk+ + +v                f++++de  ++ A +  n ++v + ai 
                 D2089.1b  1 MSGEEKEKVKIlHVANISTSATRDHIYNMFNYLGKIQDLKVYPSegnitantllkTAFIKFDDERCVEVAQHLTN-TVVIDCAIV 84
                             5678899999736*************************9999877889999999999******999999866666.666666665 PP

>> C07H6.4  CE00755	WBGene00015581	Probable RNA binding protein	status:Partially_confirmed	UniProt:Q95YF1	protein_id:CCD
   #    score  bias  c-Evalue  i-Evalue hmmfrom  hmm to    alifrom  ali to    envfrom  env to     acc
 ---   ------ ----- --------- --------- ------- -------    ------- -------    ------- -------    ----
   1 ?    9.8   0.0    0.0055      0.77      83     152 ..     195     275 ..     188     280 .. 0.93
   2 ?    1.8   0.3       1.5   2.1e+02     273     344 ..     439     518 ..     399     539 .. 0.71

  Alignments for each domain:
  == domain 1    score: 9.8 bits;  conditional E-value: 0.0055
  lark-PA_FBpp0076552-aln  83 pntpttkiFvGnLtdntkapevRelFakyGtvvEcdivrn...........yGFvhleatgdvndaikelngkivdgqplk 152
                               ++ tt ++v n++  +++ ++   F  +G      i++              Fv + + +dv++ + e  + iv + p++
                  C07H6.4 195 DDPYTTNVYVSNIPHSVTEDDLLFTFGSFGPLAALKILYPrseeerrrphiCAFVAFMSRADVDRFMAEVRVIIVRNEPIR 275
                              56789**********************************999********99**********************9988875 PP

  == domain 2    score: 1.8 bits;  conditional E-value: 1.5
  lark-PA_FBpp0076552-aln 273 gdslspplntrreamp.........qskptasgsmrdgstsrgskdgmfsrrspapaggaarasraymYedfsrdsfdeRr 344
                              + + ++p+n+ r+amp         ++ p     +rdg+  rg  +++  rr + + +++ ++ r    e   r+  +++r
                  C07H6.4 439 WWIPPYPINELRDAMPkelyhmnclRTYPDKWMKVRDGGQRRG-GESSKNRRNSDAEKEERKMRREEEKERKRREKNEKKR 518
                              6667889999999999999998888666667778899999999.6777788888888888888887444444444433333 PP

>> C02B10.4  CE16801	WBGene00015329	status:Confirmed	UniProt:O44444	protein_id:CCD61166.1
   #    score  bias  c-Evalue  i-Evalue hmmfrom  hmm to    alifrom  ali to    envfrom  env to     acc
 ---   ------ ----- --------- --------- ------- -------    ------- -------    ------- -------    ----
   1 ?    7.6   0.0     0.024       3.4       9      81 ..      93     170 ..      81     193 .. 0.68

  Alignments for each domain:
  == domain 1    score: 7.6 bits;  conditional E-value: 0.024
  lark-PA_FBpp0076552-aln   9 fklfiGnlsektteedlrplfekyG.kvveCdvvkn...fGfvhmedeesgreAiq.nlnGelvdgqaikveaaksRk 81 
                                l i nl+   t+edl +lfe+y  ++v+          G   +  +++  + iq +l+G l+dg++i+v  a++ k
                 C02B10.4  93 STLIIKNLATTVTQEDLEELFEQYEpELVQLHYGPTgesNGCADLIVPHAQVAIIQkALEGVLLDGEPIEVLEANPPK 170
                              467899999999999999999999524444432221333566666655555555542567777777777776666655 PP

>> K08F4.2  CE37535	WBGene00010677	RNA recognition motif. (aka RRM, RBD, or RNP domain)	status:Confirmed	UniProt:Q21351	
   #    score  bias  c-Evalue  i-Evalue hmmfrom  hmm to    alifrom  ali to    envfrom  env to     acc
 ---   ------ ----- --------- --------- ------- -------    ------- -------    ------- -------    ----
   1 ?   11.1   0.1    0.0021       0.3      78     198 ..     316     463 ..     287     470 .. 0.62

  Alignments for each domain:
  == domain 1    score: 11.1 bits;  conditional E-value: 0.0021
  lark-PA_FBpp0076552-aln  78 ksRkapntpttkiFvGnLtdnt.......kapevRelFakyGtvvEcdivrn............yGFvhleatgdvn....daike 140
                              +  +  n +  ki++G++t ++        ++e++++F kyG + E+ + r+            + F+ + +++ v+     a+k+
                  K08F4.2 316 QESSDANLNERKIYLGGITREIvpsntaqAESEIKQVFYKYGEIEEVRMPRKvldspndtskhaFAFITMRNKAGVKaifeAATKD 401
                              44445555666999999886542222222357899999999999999998888889999999999999999888875111134455 PP

  lark-PA_FBpp0076552-aln 141 lngkivdgqplkvqistsrvrqrpgmg.dpeq..cYrcGrgGhWskecp...kggmGGpdrngf 198
                                g  v + plk  +   +++ + +   d  q   +r GrgG  ++      +gg GG +r g+
                  K08F4.2 402 EQG--VWKLPLKLDAFGFDGHAQISEQrDQPQggGFRGGRGGFQPRGGQffrRGGSGGAPRGGM 463
                              444..44556666655555554433321222212467777776665543221455566666555 PP

>> F36F2.3b  CE39152	WBGene00009477	locus:tag-214	Zinc finger, C3HC4 type (RING finger), Zinc finger, CCHC class	status:
   #    score  bias  c-Evalue  i-Evalue hmmfrom  hmm to    alifrom  ali to    envfrom  env to     acc
 ---   ------ ----- --------- --------- ------- -------    ------- -------    ------- -------    ----
   1 ?    8.0  14.6     0.018       2.6     144     345 ..     126     327 ..     109     347 .. 0.60

  Alignments for each domain:
  == domain 1    score: 8.0 bits;  conditional E-value: 0.018
  lark-PA_FBpp0076552-aln 144 kivdgqplkvqistsrvrqrpgmgdp....eqcYrcGrgGhWskecpkggmGGpdrngfrdrifgrdpyppppPppsflrdrlmgg 225
                              +i d+ +     s+ r rq   m+ p      c rc + GhW k+cp++    p+ +  r+    rd        + + rdr    
                 F36F2.3b 126 HIRDQSTRAYDQSNFRRRQPGIMTGPppptYTCNRCSQPGHWYKNCPMKLQA-PKTKVKREDK-KRD-----D-RKDYERDRERRK 203
                              56666666666666666666656544222236899999***********544.5554444433.233.....3.345999997776 PP

  lark-PA_FBpp0076552-aln 226 aafgayqsfddydsyydrsrfedtrdlyerrydgltessalsaagsggdslspplntrreampqskptasgsmrdgst.srgskdg 310
                                 + +++ ++ +s  d     + +++ e++ ++ +e++  + ++   +  + p ++ +e+m ++ +++s+s r+++  s ++k+ 
                 F36F2.3b 204 DDYE-KEKSKRKESDRDN----EKEKQREKEVEKEHEKDRKEKRKIVEKESEKPRKSVHERMQKADSSTSSSSRTTTApSLERKPV 284
                              4444.3333344433333....33344444444444444444444445667889999999999888888888887665144599** PP

  lark-PA_FBpp0076552-aln 311 mfsrrspapagg.....aarasraymYedfsrdsfdeRr...r 345
                              +f+  s++p+ +      +  s++   ed +r   d R+   +
                 F36F2.3b 285 SFTVASSKPTTNirvrqYSSSSSTKEQEDEERSKRDRRKkdeT 327
                              *********9988865423333335777777777666664441 PP

>> M18.7a  CE06198	WBGene00000122	locus:aly-3	RNA recognition motif. (aka RRM, RBD, or RNP domain)	status:Confirmed	UniP
   #    score  bias  c-Evalue  i-Evalue hmmfrom  hmm to    alifrom  ali to    envfrom  env to     acc
 ---   ------ ----- --------- --------- ------- -------    ------- -------    ------- -------    ----
   1 ?    8.6   0.0     0.012       1.7      79     201 ..      65     191 ..      54     233 .. 0.76

  Alignments for each domain:
  == domain 1    score: 8.6 bits;  conditional E-value: 0.012
  lark-PA_FBpp0076552-aln  79 sRkapntpttkiFvGnLtdntkapevRelFakyGtvvEcdivrn.......yGFvhleatgdvndaikelngkivdgqplkvqi.s 156
                              s ++ +++  ++ + nL++++  +++ elF  y     + +  n        G ++l    d +++++ + g  +dg+ +k  + +
                   M18.7a  65 SSRGNDSKVIRVNISNLAPTVISSDLEELFGDYRLS-SVSVNFNehgdslgTGDISLTKR-DAERLVQKFSGVALDGKIMKFAViD 148
                              55788889999**********************743.33344444588988899999888.9*******************87525 PP

  lark-PA_FBpp0076552-aln 157 tsrvrqrpgmgdpeqcYrcGrgGhWskecpkggmGGpdrngfrdr 201
                              +s+   r   g+   +   Gr+    +  p+ + G  + + +rd 
                   M18.7a 149 SSNMAGRVDFGNRSRS-SPGRSSRGFQSGPRRNNG-KPEDFLRDG 191
                              6666666666665555.457766677777777777.566666665 PP

>> C47E8.4a  CE44805	WBGene00008143	status:Confirmed	UniProt:Q18691	protein_id:CBL43418.1
   #    score  bias  c-Evalue  i-Evalue hmmfrom  hmm to    alifrom  ali to    envfrom  env to     acc
 ---   ------ ----- --------- --------- ------- -------    ------- -------    ------- -------    ----
   1 ?    7.3   0.2     0.031       4.4     106     141 ..      44      80 ..      34     107 .. 0.74
   2 ?   -0.7   0.0       8.5   1.2e+03     299     343 ..      80     124 ..      71     194 .. 0.58

  Alignments for each domain:
  == domain 1    score: 7.3 bits;  conditional E-value: 0.031
  lark-PA_FBpp0076552-aln 106 elFakyGtvvEcdivrnyGFvhleatgdvnd.aikel 141
                              ++ a y tv E++  ++yG v+l+   ++++  i + 
                 C47E8.4a  44 KFMANYETVEEVVKSKTYGLVSLDDMKNIQKnEISNR 80 
                              57899*******************9988865134444 PP

  == domain 2    score: -0.7 bits;  conditional E-value: 8.5
  lark-PA_FBpp0076552-aln 299 rdgstsrgskdgmfsrrspapaggaarasraymYedfsrdsfdeR 343
                              rd  ++rg++ ++ + + ++ a++  +  ++++ + f   +fd+ 
                 C47E8.4a  80 RDLQVARGDQSSSTQSKDSQEAREKEEHVAKHTQKRFLSFAFDDE 124
                              455555554444333333333344333333344444444444443 PP

>> F54G2.2  CE19461	WBGene00018838	status:Predicted	UniProt:O76571	protein_id:CCD63793.1
   #    score  bias  c-Evalue  i-Evalue hmmfrom  hmm to    alifrom  ali to    envfrom  env to     acc
 ---   ------ ----- --------- --------- ------- -------    ------- -------    ------- -------    ----
   1 ?    7.0   0.1     0.037       5.2     169     188 ..     607     626 ..     602     642 .. 0.86

  Alignments for each domain:
  == domain 1    score: 7.0 bits;  conditional E-value: 0.037
  lark-PA_FBpp0076552-aln 169 peqcYrcGrgGhWskecpkg 188
                              p qc+ cG+ Gh s  cpk 
                  F54G2.2 607 PPQCFTCGEMGHISTYCPKR 626
                              78****************97 PP

>> F02E9.2b  CE24880	WBGene00003014	locus:lin-28	cold shock domain	status:Confirmed	UniProt:P92186	protein_id:CAB61009.1
   #    score  bias  c-Evalue  i-Evalue hmmfrom  hmm to    alifrom  ali to    envfrom  env to     acc
 ---   ------ ----- --------- --------- ------- -------    ------- -------    ------- -------    ----
   1 ?    2.8   0.1      0.73     1e+02     170     187 ..     111     129 ..      53     133 .. 0.80
   2 ?    6.2   0.1     0.066       9.3     167     189 ..     132     154 ..     128     182 .. 0.80

  Alignments for each domain:
  == domain 1    score: 2.8 bits;  conditional E-value: 0.73
  lark-PA_FBpp0076552-aln 170 eqcYrcGr.gGhWskecpk 187
                                c+rcG+ + h +k cp+
                 F02E9.2b 111 LRCFRCGKfATHKAKSCPN 129
                              57*****9668******97 PP

  == domain 2    score: 6.2 bits;  conditional E-value: 0.066
  lark-PA_FBpp0076552-aln 167 gdpeqcYrcGrgGhWskecpkgg 189
                              +d + cY cG+  h s  cp   
                 F02E9.2b 132 TDAKVCYTCGSEEHVSSICPERR 154
                              67889***************865 PP

>> F46A9.6  CE08260	WBGene00003172	locus:mec-8	mecanosensory gene mec-8	status:Confirmed	UniProt:Q19018	protein_id:CAB03
   #    score  bias  c-Evalue  i-Evalue hmmfrom  hmm to    alifrom  ali to    envfrom  env to     acc
 ---   ------ ----- --------- --------- ------- -------    ------- -------    ------- -------    ----
   1 ?   -0.0   0.0       5.1   7.1e+02      44      68 ..      75      99 ..      23     126 .. 0.60
   2 ?   -0.8   0.1       8.9   1.3e+03     206     266 ..     120     179 ..     109     229 .. 0.45
   3 ?    4.2   0.1      0.27        38      88     111 ..     225     251 ..     187     282 .. 0.73
   4 ?    4.7   0.0      0.19        26       9      64 ..     228     287 ..     219     303 .. 0.71

  Alignments for each domain:
  == domain 1    score: -0.0 bits;  conditional E-value: 5.1
  lark-PA_FBpp0076552-aln 44 fGfvhmedeesgreAiqnlnGelvd 68
                              Gfv++  ++ +++A + l+G   d
                  F46A9.6 75 VGFVTFLSQQDAQDARKMLQGVRFD 99
                             4566655555555555555544333 PP

  == domain 2    score: -0.8 bits;  conditional E-value: 8.9
  lark-PA_FBpp0076552-aln 206 dpyppppPppsflrdrlmggaafgayqsfddydsyydrsrfedtrdlyerrydgltessal 266
                                  pppP+ + l   + g  +f a  + d   +++  + f++ + l       l++ +al
                  F46A9.6 120 PKQSPPPPQHAALSAAAAGVPQFLAPMQHDLLLDPQSAALFNEQQ-LLALSLPHLHAAQAL 179
                              455566666655555555555555555555555566665555543.333333333333333 PP

  == domain 3    score: 4.2 bits;  conditional E-value: 0.27
  lark-PA_FBpp0076552-aln  88 t...kiFvGnLtdntkapevRelFaky 111
                                   +Fv nL+ ++++  +R +F+ +
                  F46A9.6 225 SacsTLFVANLSAEVNEDTLRGVFKAF 251
                              233467777777777777777777766 PP

  == domain 4    score: 4.7 bits;  conditional E-value: 0.19
  lark-PA_FBpp0076552-aln   9 fklfiGnlsektteedlrplfekyGkvveCdvv.kn...fGfvhmedeesgreAiqnlnG 64 
                                lf+ nls + +e+ lr +f+ +       +  kn     fv++ d +++ +A+  l+G
                  F46A9.6 228 STLFVANLSAEVNEDTLRGVFKAFSGFTRLRLHnKNgscVAFVEYSDLQKATQAMISLQG 287
                              457888888888888888888888777666654134666667777777777777766666 PP

>> F02E9.2a  CE24879	WBGene00003014	locus:lin-28	cold shock domain	status:Confirmed	UniProt:P92186	protein_id:CAB61008.1
   #    score  bias  c-Evalue  i-Evalue hmmfrom  hmm to    alifrom  ali to    envfrom  env to     acc
 ---   ------ ----- --------- --------- ------- -------    ------- -------    ------- -------    ----
   1 ?    2.5   0.1      0.88   1.2e+02     170     188 ..     142     161 ..      85     165 .. 0.81
   2 ?    5.9   0.1     0.083        12     167     189 ..     163     185 ..     160     220 .. 0.80

  Alignments for each domain:
  == domain 1    score: 2.5 bits;  conditional E-value: 0.88
  lark-PA_FBpp0076552-aln 170 eqcYrcGr.gGhWskecpkg 188
                                c+rcG+ + h +k cp+ 
                 F02E9.2a 142 LRCFRCGKfATHKAKSCPNV 161
                              57*****9668******975 PP

  == domain 2    score: 5.9 bits;  conditional E-value: 0.083
  lark-PA_FBpp0076552-aln 167 gdpeqcYrcGrgGhWskecpkgg 189
                              +d + cY cG+  h s  cp   
                 F02E9.2a 163 TDAKVCYTCGSEEHVSSICPERR 185
                              67889***************865 PP

>> C02F5.6a  CE00042	WBGene00015349	status:Partially_confirmed	UniProt:P34283	protein_id:CCD62630.1
   #    score  bias  c-Evalue  i-Evalue hmmfrom  hmm to    alifrom  ali to    envfrom  env to     acc
 ---   ------ ----- --------- --------- ------- -------    ------- -------    ------- -------    ----
   1 ?    7.6   0.0     0.024       3.4     220     293 ..      33     106 ..      30     131 .. 0.77

  Alignments for each domain:
  == domain 1    score: 7.6 bits;  conditional E-value: 0.024
  lark-PA_FBpp0076552-aln 220 drlmggaafga.yqsfddydsyydrsrfedtrdlyerr.ydgltessalsaagsggdslspplntrreampqskpt 293
                              dr++++a+++  +++f++ ++++dr++ ++  + +    y+  t++s+++   +++++++ppl+ +r++    k+t
                 C02F5.6a  33 DRILETANVEEfRPKFKNHQDPNDRKNKKNNDEEWRDSiYNIATDESDTDDHEQRKNFFQPPLQVQRNSFV--KNT 106
                              677776666541578999999999998877777666666************************99888765..333 PP

>> W03F11.6b  CE26730	WBGene00021009	locus:afd-1	status:Confirmed	UniProt:Q9BIC0	protein_id:CCD69314.1
   #    score  bias  c-Evalue  i-Evalue hmmfrom  hmm to    alifrom  ali to    envfrom  env to     acc
 ---   ------ ----- --------- --------- ------- -------    ------- -------    ------- -------    ----
   1 ?    6.9   5.1      0.04       5.6     203     316 ..     111     230 ..     102     253 .. 0.76

  Alignments for each domain:
  == domain 1    score: 6.9 bits;  conditional E-value: 0.04
  lark-PA_FBpp0076552-aln 203 fgrdpyppppPppsflrdrlmggaafgayqsfddydsyydrsrfedtrdlyerrydgltessalsaagsggdslspplntrreamp 288
                               gr p +  +Ppps+     ++++a g+    +++  +   s ++++   ++++y   +++++++ ++  g     p + r ++++
                W03F11.6b 111 VGRTPSYDGQPPPSYNHRNGGASGAGGSSGRNSAFVAPLSNSSSNASSSHMQQHYAHHNMMHNGNLSAAPGAPAGDPKHYRSSSAS 196
                              69999999*******988888888888888999999999999****************9999999998887777888888888887 PP

  lark-PA_FBpp0076552-aln 289 .........qskptasgsmrdgstsrgskdgmfsrrs 316
                                        s+++++gs+r++ +++     +++r s
                W03F11.6b 197 dlqhdpnasFSQSSMTGSARSSVFDKL---PSHYRHS 230
                              455554443444455555555555433...3334443 PP

>> C02F5.6b  CE30417	WBGene00015349	status:Partially_confirmed	UniProt:P34283	protein_id:CCD62631.1
   #    score  bias  c-Evalue  i-Evalue hmmfrom  hmm to    alifrom  ali to    envfrom  env to     acc
 ---   ------ ----- --------- --------- ------- -------    ------- -------    ------- -------    ----
   1 ?    7.5   0.0     0.027       3.8     220     293 ..      33     106 ..      30     131 .. 0.77

  Alignments for each domain:
  == domain 1    score: 7.5 bits;  conditional E-value: 0.027
  lark-PA_FBpp0076552-aln 220 drlmggaafga.yqsfddydsyydrsrfedtrdlyerr.ydgltessalsaagsggdslspplntrreampqskpt 293
                              dr++++a+++  +++f++ ++++dr++ ++  + +    y+  t++s+++   +++++++ppl+ +r++    k+t
                 C02F5.6b  33 DRILETANVEEfRPKFKNHQDPNDRKNKKNNDEEWRDSiYNIATDESDTDDHEQRKNFFQPPLQVQRNSFV--KNT 106
                              677776666541578999999999998877777666666************************99888765..333 PP

>> C01F6.5  CE02954	WBGene00000120	locus:aly-1	RNA recognition motif. (aka RRM, RBD, or RNP domain)	status:Confirmed	Uni
   #    score  bias  c-Evalue  i-Evalue hmmfrom  hmm to    alifrom  ali to    envfrom  env to     acc
 ---   ------ ----- --------- --------- ------- -------    ------- -------    ------- -------    ----
   1 ?    6.6   0.0      0.05       7.1       1      75 [.      64     143 ..      64     155 .. 0.75

  Alignments for each domain:
  == domain 1    score: 6.6 bits;  conditional E-value: 0.05
  lark-PA_FBpp0076552-aln   1 mPaesaetfklfiGnlsektteedlrplfekyGkvveCdvvkn.......fGfvhmedeesgreAiqnlnGelvdgqaikve 75 
                              +Pa++ ++ ++ + nl++   + dlr+lf  + k+ +  v  n        G v++ +  ++ + iq   G  +dg++ik  
                  C01F6.5  64 IPANENREVRINLSNLAHTVHSGDLRQLFAEF-KIRNVSVNFNehgkpvgTGDVTLPKR-HADRLIQKFAGVSLDGKEIKFA 143
                              68999999999999999999999999999998.56666666666777777777777654.4556788888888888888765 PP

>> ZC15.8  CE16689	WBGene00004173	locus:pqn-94	status:Confirmed	UniProt:O18271	protein_id:CAB07715.1
   #    score  bias  c-Evalue  i-Evalue hmmfrom  hmm to    alifrom  ali to    envfrom  env to     acc
 ---   ------ ----- --------- --------- ------- -------    ------- -------    ------- -------    ----
   1 ?    7.7   1.9     0.024       3.3     216     272 ..       3      59 ..       1     104 [. 0.63

  Alignments for each domain:
  == domain 1    score: 7.7 bits;  conditional E-value: 0.024
  lark-PA_FBpp0076552-aln 216 sflrdrlmggaafgayqsfddydsyydrsrfedtrdlyerrydgltessalsaagsg 272
                              sfl   l+ ++ f  yq+ +  +++y+ +++ + + ++ r y++ ++ +++++ g+ 
                   ZC15.8   3 SFLIASLLVASVFAQYQQQQYQQQPYNNQQYSNNQYQTTRGYNQQQQYGQTNQFGQT 59 
                              677777777778888888888888888888888777777778777766644443333 PP

>> R09E12.9  CE38859	WBGene00044514	status:Confirmed	UniProt:Q4R148	protein_id:CCD63255.1
   #    score  bias  c-Evalue  i-Evalue hmmfrom  hmm to    alifrom  ali to    envfrom  env to     acc
 ---   ------ ----- --------- --------- ------- -------    ------- -------    ------- -------    ----
   1 ?    7.5   0.0     0.027       3.8      21      43 ..       9      31 ..       2      67 .. 0.74

  Alignments for each domain:
  == domain 1    score: 7.5 bits;  conditional E-value: 0.027
  lark-PA_FBpp0076552-aln 21 teedlrplfekyGkvveCdvvkn 43
                             +e+ l+p fekyGk+v+ +v   
                 R09E12.9  9 AEALLKPQFEKYGKLVDDEVWAE 31
                             56679************988655 PP

>> T19H12.12  CE45093	WBGene00044282	status:Confirmed	UniProt:O01613	protein_id:CCD67008.1
   #    score  bias  c-Evalue  i-Evalue hmmfrom  hmm to    alifrom  ali to    envfrom  env to     acc
 ---   ------ ----- --------- --------- ------- -------    ------- -------    ------- -------    ----
   1 ?    7.3   0.0     0.031       4.4     122     160 ..      25      65 ..       2      73 .. 0.82

  Alignments for each domain:
  == domain 1    score: 7.3 bits;  conditional E-value: 0.031
  lark-PA_FBpp0076552-aln 122 n..yGFvhleatgdvndaikelngkivdgqplkvqistsrv 160
                              n  yGF h+   + v d+i ++  ++   qp  + +++ ++
                T19H12.12  25 NpiYGFSHVKFISKVADIIADHGHHVTLFQPYHIALKNLDG 65 
                              356***********************999999888777665 PP

>> C33A11.1  CE24824	WBGene00007877	Ank repeat	status:Confirmed	UniProt:Q93318	protein_id:CAB61033.1
   #    score  bias  c-Evalue  i-Evalue hmmfrom  hmm to    alifrom  ali to    envfrom  env to     acc
 ---   ------ ----- --------- --------- ------- -------    ------- -------    ------- -------    ----
   1 ?    6.5   1.6     0.053       7.5     172     311 ..     194     325 ..     188     347 .. 0.58

  Alignments for each domain:
  == domain 1    score: 6.5 bits;  conditional E-value: 0.053
  lark-PA_FBpp0076552-aln 172 cYrcGrgGhWskecpkggmGGpdrngfrdrifgrdpyppppPppsflrdrlmggaafgayqsfddydsyydrsrfedtrdlyerry 257
                               Y cG+   Ws  +    +G  ++ + +d +   d+y+++ Pp+   ++ l +  +  +  + +++  + + +  e+ +d   ++ 
                 C33A11.1 194 GYECGS--TWSLSPDTT-IGSISASTTPDTVLSSDGYGSASPPQHSPKESLQSPFSDISSADTSRVLTPENNELPESLQDFILQYS 276
                              699**9..9**987776.*************************9666777766644444555555555555544444455444443 PP

  lark-PA_FBpp0076552-aln 258 dgltessalsaagsg.gdslspplntrreampqskptasgsmrdgstsrgskdgm 311
                              +++t++++++ +     + +s p+++r        p+as+ + +g+ s+  +++ 
                 C33A11.1 277 NQYTKEESIRGRPPSaDSGVSSPMSARS------APYASPHVPQGTCSGPTTPSF 325
                              4444444333333331223444443333......344444444444444333333 PP

>> T28D9.2c  CE28094	WBGene00004702	locus:rsp-5	status:Partially_confirmed	UniProt:Q10021	protein_id:CCD72699.1
   #    score  bias  c-Evalue  i-Evalue hmmfrom  hmm to    alifrom  ali to    envfrom  env to     acc
 ---   ------ ----- --------- --------- ------- -------    ------- -------    ------- -------    ----
   1 ?    6.8   1.3     0.043       6.1     209     316 ..      75     177 ..      64     188 .. 0.55

  Alignments for each domain:
  == domain 1    score: 6.8 bits;  conditional E-value: 0.043
  lark-PA_FBpp0076552-aln 209 ppppPppsflrdrlmgga..afgayqsfddydsyydrsrfedtrdlyerr.ydgltessalsaagsggdslspplntrreampqsk 291
                               pp P  +f++  + +    +++  + + +y+  y   +f  +++ y++  +   ++++   a+ s+    + p  + r++  + +
                 T28D9.2c  75 APPDPDHQFVKVVAEANPvrRARKETLWVNYQ--YISIHFSFSPHSYQKPlFRLKEKRE---ASRSR---SPLPA-KDRSRTRSGS 151
                              46777777888776666411444444455555..55559**********9565555555...33333...22333.3333333445 PP

  lark-PA_FBpp0076552-aln 292 ptasgsmrdgstsrg.skdgmfsrrs 316
                              p   g+ r+ s+srg s+    s rs
                 T28D9.2c 152 PPKNGGDRKRSVSRGrSHSRDGSNRS 177
                              55666777778888843332223332 PP

>> Y57A10A.31  CE43429	WBGene00013270	status:Partially_confirmed	UniProt:Q9NA71	protein_id:CAB55036.2
   #    score  bias  c-Evalue  i-Evalue hmmfrom  hmm to    alifrom  ali to    envfrom  env to     acc
 ---   ------ ----- --------- --------- ------- -------    ------- -------    ------- -------    ----
   1 ?    6.1   0.4     0.072        10     209     264 ..    1110    1167 ..    1086    1177 .. 0.72

  Alignments for each domain:
  == domain 1    score: 6.1 bits;  conditional E-value: 0.072
  lark-PA_FBpp0076552-aln  209 ppppPppsflrd..rlmggaafgayqsfddydsyydrsrfedtrdlyerrydgltess 264 
                               ppppPpp+++rd  +l+  +    y + ++  +y d  ++ +t+d+ e +  +l+++ 
               Y57A10A.31 1110 PPPPPPPQYIRDlpQLLIDTFPTIYGDPETRVDYVDFVNSAQTQDQLEANLVMLYQNA 1167
                               45666677***9554555545566888888888*************999966655544 PP

>> Y48G8AR.1  CE34614	WBGene00001707	locus:grh-1	status:Confirmed	UniProt:Q9N3N7	protein_id:CCD72954.1
   #    score  bias  c-Evalue  i-Evalue hmmfrom  hmm to    alifrom  ali to    envfrom  env to     acc
 ---   ------ ----- --------- --------- ------- -------    ------- -------    ------- -------    ----
   1 ?    6.3   1.3     0.061       8.5     225     307 ..      31     117 ..      10     135 .. 0.61

  Alignments for each domain:
  == domain 1    score: 6.3 bits;  conditional E-value: 0.061
  lark-PA_FBpp0076552-aln 225 gaafgayqsfddydsyydrsrfedt.rdlyerrydgltessalsaagsggdslspplntrreamp...qskptasgsmrdgstsrg 306
                              +++++   ++++ d+yy+++  +    ++y r y+ +++++++  a+++   ++  l t ++ +    + +++ +++ +++++sr 
                Y48G8AR.1  31 SSNIQDLAKMQTLDGYYQQTSLQLPqSQQYHRMYENVYNNQQILYAQTQNFQYPSTLLTNGSLAQtewRGQQMDTSAYSNTGYSRS 116
                              4456667899*********99998625889999*9999988777666662223333333333333333222333333444444444 PP

  lark-PA_FBpp0076552-aln 307 s 307
                              s
                Y48G8AR.1 117 S 117
                              2 PP

>> ZC506.3  CE01681	WBGene00013920	locus:pssy-1	phosphatidylserine synthase I	status:Confirmed	UniProt:Q09643	protein_id
   #    score  bias  c-Evalue  i-Evalue hmmfrom  hmm to    alifrom  ali to    envfrom  env to     acc
 ---   ------ ----- --------- --------- ------- -------    ------- -------    ------- -------    ----
   1 ?    6.4   0.1     0.058       8.1     196     264 ..      11      78 ..       2      92 .. 0.65

  Alignments for each domain:
  == domain 1    score: 6.4 bits;  conditional E-value: 0.058
  lark-PA_FBpp0076552-aln 196 ngfrdrifgrdpyppppPpps.flrdrlmggaafgayqsfddydsyydrsrfedtrdlyerr.ydgltess 264
                              n+ + +   r      +P++   l dr++++aa+    + d+ d+  +r r +++r + e   +++++e+ 
                  ZC506.3  11 NMTPRKRKNRSNNE--QPEEMhLLDDRVGDAAATT-EAEADSDDESEKRVRRNKSRRQLESThFQMVNERV 78 
                              44444444444444..4444306778888886655.78888888888888888888777776599998876 PP

>> C34E10.7  CE01187	WBGene00000561	locus:cnd-1	status:Confirmed	UniProt:P46581	protein_id:CCD66651.1
   #    score  bias  c-Evalue  i-Evalue hmmfrom  hmm to    alifrom  ali to    envfrom  env to     acc
 ---   ------ ----- --------- --------- ------- -------    ------- -------    ------- -------    ----
   1 ?    6.4   0.2     0.056       7.9     274     341 ..     120     189 ..      52     191 .. 0.81

  Alignments for each domain:
  == domain 1    score: 6.4 bits;  conditional E-value: 0.056
  lark-PA_FBpp0076552-aln 274 dslspplntr.reampqskptasgsmrdgstsrgskdgmfsrrspapaggaarasraymYedfs.rdsfd 341
                              d++s p +++ +++ p+++++ s+s  ++s s  +++++ ++ s+ap +g+     + mY++ s +++f+
                 C34E10.7 120 DIFSDPSHHQlHPSHPPPHSSFSSSSPSSSCSPPQYYYSPTQPSAAPLQGSCDPQYQQMYHQHShQNTFN 189
                              55555555441445667888888888889999999************99988888888999876378887 PP

>> F15A4.8c  CE43437	WBGene00008842	status:Partially_confirmed	UniProt:B7WN99	protein_id:CAV31769.1
   #    score  bias  c-Evalue  i-Evalue hmmfrom  hmm to    alifrom  ali to    envfrom  env to     acc
 ---   ------ ----- --------- --------- ------- -------    ------- -------    ------- -------    ----
   1 ?    5.6   1.1       0.1        15     274     336 ..     418     484 ..     393     490 .. 0.58

  Alignments for each domain:
  == domain 1    score: 5.6 bits;  conditional E-value: 0.1
  lark-PA_FBpp0076552-aln 274 dslspplntrreamp.....qskptasgsmrdgstsrgskdgmfsrrspapaggaarasraymYedfs 336
                              +s ++p+ + + ++p     ++ p  s+++   ++    +++ f+  s+ +  +++r+s++ +Yedfs
                 F15A4.8c 418 ESSTTPPVESTTTAPvtkssSTPPVKSTTIAPVTMPSTTEKTTFTSTSSST-TSSPRCSKKCKYEDFS 484
                              333333334444444333322222222222222233335667777777766.789************8 PP

>> F58H1.5  CE06029	WBGene00010288	status:Confirmed	UniProt:Q21014	protein_id:CAB00108.1
   #    score  bias  c-Evalue  i-Evalue hmmfrom  hmm to    alifrom  ali to    envfrom  env to     acc
 ---   ------ ----- --------- --------- ------- -------    ------- -------    ------- -------    ----
   1 ?    5.8   3.3     0.088        12     153     216 ..     192     256 ..     181     310 .. 0.72

  Alignments for each domain:
  == domain 1    score: 5.8 bits;  conditional E-value: 0.088
  lark-PA_FBpp0076552-aln 153 vqistsrvrqrpgmgdpeqcYrcGrgGhWskecpkggmGG.pdrngfrdrifgrdpyppppPpps 216
                                +s sr +  p     e+    G  Gh     ++ +mG   ++n +++r+  r+p p+  Pp++
                  F58H1.5 192 HTVSVSRQNGCPPSEVYEEIAPIGTMGHVGYMTTRPNMGNmTPMNNMNNRMSLRKPPPTCRPPQP 256
                              5677777777777778888888999999999999999999889999********99887655543 PP

>> R10H1.1  CE31820	WBGene00019998	trypsin inhibitor	status:Confirmed	UniProt:Q10043	protein_id:CCD65948.1
   #    score  bias  c-Evalue  i-Evalue hmmfrom  hmm to    alifrom  ali to    envfrom  env to     acc
 ---   ------ ----- --------- --------- ------- -------    ------- -------    ------- -------    ----
   1 ?    6.5   1.1     0.054       7.6     241     311 ..      20      94 ..       1     154 [. 0.66

  Alignments for each domain:
  == domain 1    score: 6.5 bits;  conditional E-value: 0.054
  lark-PA_FBpp0076552-aln 241 ydrsrfedtrdlyerrydgltessalsaagsggdslspplntrreamp........qskptasgsmrdgstsrgskdgm 311
                              +  ++f+ ++ l er+y+++++++    ++          +tr+e+++        +    a  sm+d  ++r+ ++ m
                  R10H1.1  20 QAGEDFDLAHRLQEREYEMYYNHNRNVNGTIV----GDRKKTREEQIAedehaaslRRLGHAERSMSDEEYARQLQEEM 94 
                              444689*************9998844443333....2233333333331111222333334455677777776655555 PP

>> T05G5.12  CE31363	WBGene00000932	locus:dao-6	status:Confirmed	UniProt:Q8MPY0	protein_id:CAD44154.1
   #    score  bias  c-Evalue  i-Evalue hmmfrom  hmm to    alifrom  ali to    envfrom  env to     acc
 ---   ------ ----- --------- --------- ------- -------    ------- -------    ------- -------    ----
   1 ?    6.3   1.5      0.06       8.4     255     315 ..       5      66 ..       1      77 [. 0.61

  Alignments for each domain:
  == domain 1    score: 6.3 bits;  conditional E-value: 0.06
  lark-PA_FBpp0076552-aln 255 rrydgltessalsaagsggdslspplntrreampqskptasgsmrd.gstsrgskdgmfsrr 315
                               +++ +++ ++ ++ +++++++++   +  e+mp  ++t  gs  + +st+   + ++ s+r
                 T05G5.12   5 SQFTAYKKVESDEQDSEKQNTFNYQKLSESETMPVHQKTRKGSNHSnASTASTCSTTSSSKR 66 
                              4588898888888888899999999999999**96666555554420222222222222222 PP

>> Y119C1B.3  CE37422	WBGene00022469	status:Partially_confirmed	UniProt:Q65XY1	protein_id:CCD68300.1
   #    score  bias  c-Evalue  i-Evalue hmmfrom  hmm to    alifrom  ali to    envfrom  env to     acc
 ---   ------ ----- --------- --------- ------- -------    ------- -------    ------- -------    ----
   1 ?    5.8   2.0     0.085        12     197     302 ..     308     423 ..     305     438 .. 0.45

  Alignments for each domain:
  == domain 1    score: 5.8 bits;  conditional E-value: 0.085
  lark-PA_FBpp0076552-aln 197 gfrdrifgrdpyppppPppsflrdrlmggaafgayqsfddydsyydrsrfedtrdlyerrydgltessalsaagsg........gd 274
                              ++r  i   d y  p+Pp   + +  m+  +    +++dd  + + +s++++ ++ ye+  ++ +++++ s ++           +
                Y119C1B.3 308 TYRSIIIINDRYINPKPPDMDIIEHNMDLMKSSRTNDIDDDYPSSPYSHHKTHNKHYEKMSKKEKKREKKSKKAAAanhknasrNN 393
                              57788888899999999986555555555444444444443333334444444444444433333333222222221112222233 PP

  lark-PA_FBpp0076552-aln 275 slspplntrreamp..qskptasgsmrdgs 302
                                ++p +trr++    + +p++  s r+ s
                Y119C1B.3 394 GNETPKKTRRSSSTtpTRTPKQRRSSRIRS 423
                              334444444433221133333333333333 PP

>> T12F5.3  CE29052	WBGene00001601	locus:glh-4	helicase	status:Confirmed	UniProt:O76743	protein_id:CCD69784.1
   #    score  bias  c-Evalue  i-Evalue hmmfrom  hmm to    alifrom  ali to    envfrom  env to     acc
 ---   ------ ----- --------- --------- ------- -------    ------- -------    ------- -------    ----
   1 ?    4.7   3.2      0.18        26     165     190 ..     565     590 ..     554     634 .. 0.78
   2 ?    1.4   0.2       1.9   2.7e+02     172     188 ..     641     657 ..     637     661 .. 0.88
   3 ?    6.8   1.3     0.043       6.1     162     188 ..     657     683 ..     652     714 .. 0.79

  Alignments for each domain:
  == domain 1    score: 4.7 bits;  conditional E-value: 0.18
  lark-PA_FBpp0076552-aln 165 gmgdpeqcYrcGrgGhWskecpkggm 190
                              g   p  c  cG+ Gh skec k ++
                  T12F5.3 565 GGERPRGCHNCGEEGHISKECDKPKV 590
                              5567999**************99765 PP

  == domain 2    score: 1.4 bits;  conditional E-value: 1.9
  lark-PA_FBpp0076552-aln 172 cYrcGrgGhWskecpkg 188
                              c  cG+ Gh++k+c ++
                  T12F5.3 641 CRNCGQEGHFAKDCQNE 657
                              889***********876 PP

  == domain 3    score: 6.8 bits;  conditional E-value: 0.043
  lark-PA_FBpp0076552-aln 162 qrpgmgdpeqcYrcGrgGhWskecpkg 188
                              +r  m   e c rc + GhW  ecp  
                  T12F5.3 657 ERVRMEPTEPCRRCAEEGHWGYECPTR 683
                              4556777899**************976 PP

>> F07D3.3  CE41785	WBGene00008556	status:Partially_confirmed	UniProt:Q19164	protein_id:CAA94888.2
   #    score  bias  c-Evalue  i-Evalue hmmfrom  hmm to    alifrom  ali to    envfrom  env to     acc
 ---   ------ ----- --------- --------- ------- -------    ------- -------    ------- -------    ----
   1 ?    5.0   0.0      0.15        21     102     156 ..     111     175 ..      55     181 .. 0.52

  Alignments for each domain:
  == domain 1    score: 5.0 bits;  conditional E-value: 0.15
  lark-PA_FBpp0076552-aln 102 pevRelFakyGtvvEcdivrn...........yGFvhleatgdvndaikelngkivdgqplkvqis 156
                               ev +lF++y  v+     +n             F+ +  + +  +a++eln   v+  ++ + is
                  F07D3.3 111 FEVMKLFSRYSSVLGLSQ-YNfklwngsvprtTSFIRFRDQDECMQAVQELNNIPVEDSVIHMTIS 175
                              455555555555544332.22233333333334555555555555555555555555555555554 PP

>> T12B5.6b  CE39403	WBGene00020453	locus:fbxa-55	status:Partially_confirmed	UniProt:Q2WF55	protein_id:CCD73256.1
   #    score  bias  c-Evalue  i-Evalue hmmfrom  hmm to    alifrom  ali to    envfrom  env to     acc
 ---   ------ ----- --------- --------- ------- -------    ------- -------    ------- -------    ----
   1 ?    5.7   0.1     0.093        13      48      98 ..      83     133 ..      78     144 .. 0.93

  Alignments for each domain:
  == domain 1    score: 5.7 bits;  conditional E-value: 0.093
  lark-PA_FBpp0076552-aln  48 hmedeesgreAiqnlnGelvdgqaikveaaksRkapntpttkiFvGnLtdn 98 
                              + e+++s+ + i+n + +l+dg++   +aak  k  +    ki + n t+n
                 T12B5.6b  83 TAENDSSSSNVIHNEQTKLIDGENFVEKAAKDFKILSKHARKIAIRNFTEN 133
                              6799********************************************998 PP

>> ZK682.7  CE36080	WBGene00022790	status:Partially_confirmed	UniProt:Q23581	protein_id:CCD69800.1
   #    score  bias  c-Evalue  i-Evalue hmmfrom  hmm to    alifrom  ali to    envfrom  env to     acc
 ---   ------ ----- --------- --------- ------- -------    ------- -------    ------- -------    ----
   1 ?    5.8   1.5     0.088        12     234     319 ..     152     244 ..     134     250 .] 0.58

  Alignments for each domain:
  == domain 1    score: 5.8 bits;  conditional E-value: 0.088
  lark-PA_FBpp0076552-aln 234 fddydsyydrsrfedtrdlyerr...ydgltessalsaagsg.gdslspplntrreamp...qskptasgsmrdgstsrgskdgmf 312
                              +++  +   + + e++ d   ++    + +++s+  s + ++ + + +ppl+ + e+++   + ++ +s+s +++ ts  s+ ++f
                  ZK682.7 152 MEKLAGVISWDDLEKAADELIKKiglNTNVQNSRRSSRSRDKnQRFNKPPLPYKVERIGsaqSLESLSSPSSSSAKTSSSSSSSSF 237
                              66666666666666666655555353333333333333333337788899999999999665444555666666777766777777 PP

  lark-PA_FBpp0076552-aln 313 srrspap 319
                              s  s  +
                  ZK682.7 238 STSSQET 244
                              7766655 PP

>> B0228.8  CE39885	WBGene00015065	status:Partially_confirmed	UniProt:Q09224	protein_id:CCD61452.1
   #    score  bias  c-Evalue  i-Evalue hmmfrom  hmm to    alifrom  ali to    envfrom  env to     acc
 ---   ------ ----- --------- --------- ------- -------    ------- -------    ------- -------    ----
   1 ?    0.8   0.0       2.8     4e+02      78     114 ..     229     265 ..     208     270 .. 0.76
   2 ?    3.7   0.2      0.38        54     209     275 ..     290     358 ..     276     422 .. 0.80

  Alignments for each domain:
  == domain 1    score: 0.8 bits;  conditional E-value: 2.8
  lark-PA_FBpp0076552-aln  78 ksRkapntpttkiFvGnLtdntkapevRelFakyGtv 114
                              +s  +  tp tk+F+ ++ +   ++ v   ++++G v
                  B0228.8 229 ESMYNYITPATKVFICDVGKMNGNQFVEYWYKRFGKV 265
                              5555667899999999888777777777778888876 PP

  == domain 2    score: 3.7 bits;  conditional E-value: 0.38
  lark-PA_FBpp0076552-aln 209 ppppPppsflrdrlmggaafgayqsfddydsyydrsrfedtrdlyerrydgltess...alsaagsggds 275
                              + ++P + f rdr   + +  +  +++ ++++ d++ ++  ++ +e r +++++     ++  a+ ++d 
                  B0228.8 290 YESEPGK-FYRDRYQFSMNKYTNVKVEYFENFLDWRIYQIQQNCTESRTKMSKSDAsvvKMALASRRWDQ 358
                              5678888.******999666666778899******************97776554311123334444553 PP

>> Y17G7B.19  CE42431	WBGene00012470	status:Partially_confirmed	UniProt:Q9XXH5	protein_id:CAQ16166.1
   #    score  bias  c-Evalue  i-Evalue hmmfrom  hmm to    alifrom  ali to    envfrom  env to     acc
 ---   ------ ----- --------- --------- ------- -------    ------- -------    ------- -------    ----
   1 ?    5.5   0.2      0.11        15     168     247 ..     285     358 ..     280     405 .. 0.73

  Alignments for each domain:
  == domain 1    score: 5.5 bits;  conditional E-value: 0.11
  lark-PA_FBpp0076552-aln 168 dpeqcYrcGrgGhWskecpkggmGGpdrngfrdrifgrdpyppppPppsflrdrlmggaafgayqsf..ddydsyydrsrfe 247
                              + e+cYr G    W     k +    d   + +r+   ++y   pP  sf  d+++   +++  +++  +d+++y +     
                Y17G7B.19 285 KHEDCYRIGD-AEWINRNEKSYCS--DYSYLGKRLCKTKQYTC-PP-DSFNSDGVLLKDKAQCVDDVdcEDMEDYANI---S 358
                              679******9.8999999999666..77778888877777754.45.55*****998888876665511455555544...3 PP

>> F26F4.5  CE29289	WBGene00017827	status:Confirmed	UniProt:Q19816	protein_id:CCD65753.1
   #    score  bias  c-Evalue  i-Evalue hmmfrom  hmm to    alifrom  ali to    envfrom  env to     acc
 ---   ------ ----- --------- --------- ------- -------    ------- -------    ------- -------    ----
   1 ?    5.7   1.8     0.094        13     194     317 ..      31     144 ..      12     170 .. 0.66

  Alignments for each domain:
  == domain 1    score: 5.7 bits;  conditional E-value: 0.094
  lark-PA_FBpp0076552-aln 194 drngfrdrifgrdpyppppPppsflrdrlmggaafgayqsfddydsyydrsrfedtrdlyerrydgltessalsaagsggdslspp 279
                              ++ + +  ++g d++ ++ P + + r+ +++  +    + fd++d+  + s   +  ++   +  +++++++ +  +++ +  +pp
                  F26F4.5  31 KISAVSTSLQGDDGLVAASPRNCYARNNVISHRR----RVFDEPDGATMSSPARTPVEQRAAEIRRMNSQTEANLHKER-NHAPPP 111
                              566788899*********************9944....46999999999877777777777777777777766666666.777777 PP

  lark-PA_FBpp0076552-aln 280 lntrreampqskptasgsmrdgstsrgskdgmfsrrsp 317
                              ++  + + p+s+++  + ++++s++     ++f  r++
                  F26F4.5 112 MPIEGLPPPTSQNQKKSRTSSSSLA-----SVFRSRAS 144
                              7666555553333333322222222.....22322222 PP

>> F53C3.13a  CE20846	WBGene00018756	phosphatidic acid phosphatase	status:Confirmed	UniProt:Q9TXU1	protein_id:CCD67681.1
   #    score  bias  c-Evalue  i-Evalue hmmfrom  hmm to    alifrom  ali to    envfrom  env to     acc
 ---   ------ ----- --------- --------- ------- -------    ------- -------    ------- -------    ----
   1 ?    5.5   0.0      0.11        15      38      88 ..     273     326 ..     262     332 .. 0.84

  Alignments for each domain:
  == domain 1    score: 5.5 bits;  conditional E-value: 0.11
  lark-PA_FBpp0076552-aln  38 CdvvknfGfvhmedeesgreAiqnlnGelvdgqai...kveaaksRkapntptt 88 
                              C     fG+++m+ ++ + +A  n+  ++v  q +   +v++a+ R + n++ t
                F53C3.13a 273 CGPSNEFGLIRMDRPDGVSNANGNGSNTVVSTQHVivsEVDPANQRLKTNPKDT 326
                              555667****************99999999999874556889999999999887 PP


Internal pipeline statistics summary:
-------------------------------------
Query model(s):                            1  (359 nodes)
Target sequences:                      25547  (11210993 residues)
Passed MSV filter:                     25547  (1); expected 25547.0 (1)
Passed bias filter:                    25547  (1); expected 25547.0 (1)
Passed Vit filter:                     25547  (1); expected 25547.0 (1)
Passed Fwd filter:                     25547  (1); expected 25547.0 (1)
Initial search space (Z):              25547  [actual number of targets]
Domain search space  (domZ):             182  [number of targets reported over threshold]
# CPU time: 93.22u 0.06s 00:01:33.28 Elapsed: 00:00:26.06
# Mc/sec: 154.44
//
