# Supplementary material for: Potential Conservation of Circadian Clock Proteins in the phylum Nematoda as Revealed by Bioinformatic Searches
Source: PLoS One. 2014 Nov 14;9(11):e112871. doi: 10.1371/journal.pone.0112871 (PMC4232591; doi:10.1371/journal.pone.0112871)
Supplement: File S1 — HMM profiles used in this work and HMMsearch results. (ZIP) [file pone.0112871.s007.zip › HMMs-CE/Artropodos/jet-PA(jetlag)_FBpp0078693-aln.res]

# hmmsearch :: search profile(s) against a sequence database
# HMMER 3.0 (March 2010); http://hmmer.org/
# Copyright (C) 2010 Howard Hughes Medical Institute.
# Freely distributed under the GNU General Public License (GPLv3).
# - - - - - - - - - - - - - - - - - - - - - - - - - - - - - - - - - - - -
# query HMM file:                  jet-PA(jetlag)_FBpp0078693-aln.hmm
# target sequence database:        ../../../ProteomasGus/wormpep229
# Max sensitivity mode:            on [all heuristic filters off]
# - - - - - - - - - - - - - - - - - - - - - - - - - - - - - - - - - - - -

Query:       jet-PA(jetlag)_FBpp0078693-aln  [M=391]
Scores for complete sequences (score includes all domains):
   --- full sequence ---   --- best 1 domain ---    -#dom-
    E-value  score  bias    E-value  score  bias    exp  N  Sequence    Description
    ------- ------ -----    ------- ------ -----   ---- --  --------    -----------
   8.8e-128  426.8  28.1   2.4e-113  379.2  16.2    2.0  2  C02F5.7a    CE24780	WBGene00015350	Glucose-induced repressor
   9.3e-128  426.7  28.1   2.5e-113  379.2  16.2    2.0  2  C02F5.7b    CE30418	WBGene00015350	status:Confirmed	UniProt:
      1e-36  127.0   9.4    1.9e-19   70.1   0.8    2.2  2  EEED8.10a   CE39344	WBGene00017138	Probable RNA binding prot
      8e-33  114.2  13.4    4.1e-15   55.8   1.5    3.6  3  T01E8.1     CE32922	WBGene00011331	status:Partially_confirme
    8.1e-25   87.8  10.3    3.3e-21   75.9   3.6    3.9  2  T28B4.1a    CE27215	WBGene00020884	status:Confirmed	UniProt:
      2e-24   86.5  10.3    2.9e-18   66.2   1.5    4.0  4  T28B4.1b    CE27216	WBGene00020884	status:Confirmed	UniProt:
    1.1e-23   84.1  10.8    3.1e-20   72.7   3.8    4.0  2  T28B4.1c    CE37154	WBGene00020884	status:Confirmed	UniProt:
    8.1e-19   68.0  11.2    1.8e-09   37.3   0.1    2.5  2  F48E8.7a    CE28404	WBGene00018613	locus:skpt-1	status:Confi
      1e-18   67.7  11.8    1.8e-09   37.3   0.1    2.5  3  F48E8.7b    CE01959	WBGene00018613	locus:skpt-1	status:Confi
      2e-14   53.6  29.7    8.3e-13   48.3  12.3    3.3  3  B0564.6a    CE05182	WBGene00007206	Leucine Rich Repeat (2 co
      2e-14   53.6  29.7    8.3e-13   48.3  12.3    3.3  3  B0564.9     CE05182	WBGene00007208	Leucine Rich Repeat (2 co
    2.4e-14   53.3  28.9    1.7e-13   50.5  10.5    3.3  3  B0564.6b    CE05180	WBGene00007206	status:Predicted	UniProt:
    7.4e-11   41.8  12.1    5.1e-10   39.1   8.4    2.2  1  B0393.3     CE00856	WBGene00007168	Leucine Rich Repeat (2 co
    4.6e-09   35.9   0.2    5.9e-09   35.6   0.1    1.1  1  K03H1.11    CE01026	WBGene00010546	status:Partially_confirme
      4e-06   26.2   0.0    6.9e-06   25.5   0.0    1.3  1  K04A8.6     CE27388	WBGene00001089	locus:dre-1	status:Partia
    5.2e-05   22.6   0.1    6.4e-05   22.3   0.0    1.1  1  C05C8.1b    CE41192	WBGene00015460	status:Confirmed	UniProt:
    5.5e-05   22.5   0.1    6.5e-05   22.3   0.0    1.2  1  C05C8.1a    CE29480	WBGene00015460	status:Confirmed	UniProt:
     0.0014   17.9   0.0     0.0019   17.5   0.0    1.1  1  Y53G8AR.8   CE25420	WBGene00021815	status:Confirmed	UniProt:
     0.0016   17.7   1.0     0.0038   16.4   0.7    1.6  1  Y55F3C.9    CE38906	WBGene00044459	status:Partially_confirme
     0.0018   17.5   0.0     0.0027   17.0   0.0    1.1  1  R02D5.8     CE41689	WBGene00050937	status:Confirmed	UniProt:
     0.0027   16.9   0.3        1.4    8.0   0.1    3.2  3  T23G11.6b   CE38226	WBGene00011971	status:Partially_confirme
     0.0035   16.6   0.3        1.6    7.9   0.1    3.1  3  T23G11.6a   CE14102	WBGene00011971	Rat insulin-like growth f
     0.0057   15.9   0.1     0.0074   15.5   0.1    1.1  1  T19H12.2    CE13754	WBGene00020588	status:Confirmed	UniProt:
  ------ inclusion threshold ------
      0.011   14.9   2.9      0.024   13.8   0.0    2.3  2  F47G4.2     CE19875	WBGene00009823	locus:gadr-6	Leucine Rich
      0.018   14.2   2.2       0.28   10.3   0.8    2.2  2  C44H4.2     CE43213	WBGene00002282	locus:let-4	Drosophila ch
       0.02   14.1   0.0      0.026   13.7   0.0    1.1  1  F33H2.3     CE17766	WBGene00009367	Leucine Rich Repeat (2 co
      0.025   13.8   4.1       0.23   10.6   1.0    3.0  3  F44E5.2     CE45536	WBGene00009689	Leucine Rich Repeat (2 co
       0.12   11.6   7.3       0.23   10.6   1.3    2.3  2  K05C4.9     CE19977	WBGene00010585	Leucine Rich Repeat (2 co
       0.12   11.5  10.6      0.057   12.6   1.4    3.0  3  K07G5.1     CE06129	WBGene00010641	locus:crml-1	Leucine Rich
       0.13   11.4   0.1       0.23   10.6   0.1    1.4  1  Y71A12B.17b CE46747	WBGene00045058	locus:gadr-5	status:Confi
       0.13   11.4   0.2         10    5.2   0.0    2.2  2  F56F10.2    CE31187	WBGene00018985	status:Partially_confirme
       0.14   11.3   0.1       0.25   10.5   0.0    1.5  1  C27F2.7     CE38942	WBGene00016169	status:Partially_confirme
       0.17   11.0   1.5       0.52    9.4   1.0    1.7  1  H04D03.4    CE34900	WBGene00010365	status:Partially_confirme
       0.17   11.0   2.1       0.16   11.1   0.2    1.9  1  C50F2.1     CE36635	WBGene00016835	status:Partially_confirme
       0.21   10.7   0.4         25    3.9   0.0    2.3  2  F20D1.7     CE31487	WBGene00008977	Leucine Rich Repeat (2 co
        0.3   10.2   0.0       0.67    9.0   0.0    1.5  1  F45D11.10   CE40256	WBGene00018456	locus:fbxc-39	status:Part
       0.36   10.0   0.2       0.49    9.5   0.1    1.2  1  T12B5.5     CE32722	WBGene00020452	locus:fbxa-22	status:Pred
       0.38    9.9   0.1       0.48    9.5   0.0    1.1  1  R13A5.10    CE01371	WBGene00020052	status:Partially_confirme
       0.38    9.9   0.7        1.1    8.3   0.5    1.7  1  Y9C9A.13    CE25647	WBGene00021180	status:Partially_confirme
       0.45    9.6   0.4       0.53    9.4   0.3    1.2  1  T19D7.6     CE35774	WBGene00020574	status:Confirmed	UniProt:
       0.48    9.5   0.0       0.97    8.5   0.0    1.4  1  Y71A12B.17a CE46660	WBGene00045058	locus:gadr-5	status:Confi
       0.54    9.3   0.0         10    5.1   0.0    2.0  2  Y37H2A.7    CE46325	WBGene00012567	status:Predicted	UniProt:
       0.57    9.3   0.4        4.1    6.5   0.0    2.1  2  K07H8.1     CE18021	WBGene00019503	status:Confirmed	UniProt:
       0.58    9.3   0.0        1.1    8.4   0.0    1.4  1  F55B12.3b   CE27762	WBGene00004767	locus:sel-10	status:Confi
       0.58    9.3   0.0        1.1    8.4   0.0    1.4  1  F55B12.3a   CE25007	WBGene00004767	locus:sel-10	Candida CDC4
       0.63    9.1   0.0        1.4    8.0   0.0    1.5  1  F13E9.1     CE33773	WBGene00008750	SD22 like protein	status:
       0.63    9.1   0.1        1.6    7.8   0.0    1.6  2  F28F8.4     CE43846	WBGene00009222	locus:fbxa-95	status:Part
       0.68    9.0   0.1        3.4    6.7   0.0    1.8  2  C39E9.8d    CE44665	WBGene00008032	status:Confirmed	UniProt:
       0.76    8.9   1.0         20    4.2   0.1    2.1  2  F08D12.10   CE09243	WBGene00017253	locus:sdz-9	status:Confir
        0.9    8.6   0.4        1.6    7.8   0.3    1.3  1  R02F11.4    CE12502	WBGene00019842	status:Partially_confirme
          1    8.5   0.2        3.3    6.8   0.0    1.7  2  C39E9.8e    CE44688	WBGene00008032	status:Confirmed	UniProt:
          1    8.5   0.2        1.4    8.0   0.1    1.1  1  C06A5.7a    CE29023	WBGene00006823	locus:unc-94	tropomodulin
          1    8.4   0.1        1.7    7.7   0.1    1.4  1  K02E7.7     CE11634	WBGene00019312	status:Partially_confirme
        1.1    8.4   0.9        4.1    6.5   0.4    2.1  2  F47D12.5    CE43720	WBGene00018561	locus:gadr-3	status:Parti
        1.1    8.4   0.2        1.5    7.9   0.1    1.1  1  C06A5.7b    CE29024	WBGene00006823	locus:unc-94	status:Confi
        1.1    8.3   1.9         12    4.9   0.9    2.4  2  C13F10.6    CE08147	WBGene00015745	status:Confirmed	UniProt:
        1.2    8.3  11.1      0.037   13.2   2.8    2.0  2  C08B11.1    CE01471	WBGene00006996	locus:zyg-11	Leucine Rich
        1.2    8.2   0.4        3.5    6.7   0.0    1.9  1  T24C4.6a    CE39414	WBGene00020762	locus:zer-1	status:Confir
        1.3    8.1   0.4        3.7    6.6   0.0    1.9  1  T24C4.6b    CE39415	WBGene00020762	locus:zer-1	status:Confir
        1.3    8.1   0.2        5.5    6.0   0.0    1.9  2  C39E9.8a    CE27838	WBGene00008032	status:Confirmed	UniProt:
        1.4    8.0   0.1        7.6    5.6   0.0    1.8  2  C52B9.3a    CE04255	WBGene00016866	locus:coel-1	status:Confi
        1.5    7.9   0.4        2.2    7.3   0.3    1.2  1  T22H9.4     CE33328	WBGene00020708	locus:dmd-8	status:Confir
        1.5    7.9   0.0        2.8    7.0   0.0    1.4  1  Y37H2A.5a   CE24211	WBGene00012565	locus:fbxa-210	status:Par
        1.5    7.9   2.1        3.6    6.6   1.5    1.6  1  W06A11.2    CE05040	WBGene00021053	locus:gadr-4	status:Parti
        1.6    7.8   0.0          3    6.9   0.0    1.4  1  Y37H2A.5b   CE45352	WBGene00012565	locus:fbxa-210	status:Par
        1.8    7.6   0.2        5.4    6.1   0.0    1.8  2  C39E9.8b    CE05391	WBGene00008032	status:Confirmed	UniProt:
        1.9    7.6   4.6        3.1    6.9   1.5    2.3  2  C07D10.1    CE27056	WBGene00015566	status:Confirmed	UniProt:
          2    7.5   0.3        3.1    6.8   0.2    1.3  1  F45C12.1    CE10436	WBGene00018432	status:Partially_confirme
        2.1    7.4   1.0        3.8    6.6   0.7    1.3  1  T18D3.4     CE31619	WBGene00003514	locus:myo-2	myosin heavy 
        2.1    7.4   0.3        7.1    5.7   0.0    1.8  2  Y40B10A.4   CE26080	WBGene00021489	status:Partially_confirme
        2.3    7.3   0.8        3.7    6.6   0.6    1.3  1  Y39A1A.17   CE40279	WBGene00012655	Leucine Rich Repeat (2 co
        2.6    7.1   0.4        4.1    6.5   0.3    1.2  1  T11F1.8     CE42699	WBGene00020432	locus:hpa-2	status:Predic
        2.7    7.1   1.6        8.7    5.4   0.0    2.4  2  C29E4.3b    CE30621	WBGene00004303	locus:ran-2	status:Confir
        2.8    7.0   1.5        9.1    5.3   0.0    2.4  3  C29E4.3a    CE37483	WBGene00004303	locus:ran-2	RNA productio
        2.8    7.0   1.0        2.8    7.0   0.7    1.1  1  ZK105.1     CE27646	WBGene00022653	status:Confirmed	UniProt:
        2.8    7.0   0.0        4.6    6.3   0.0    1.3  1  C39E9.8c    CE42625	WBGene00008032	status:Confirmed	UniProt:
        2.9    7.0   0.2         36    3.4   0.0    2.0  1  Y71A12B.15  CE40538	WBGene00013511	status:Partially_confirme
        3.3    6.8   0.1          5    6.2   0.1    1.2  1  F56A8.5     CE16125	WBGene00010141	status:Confirmed	UniProt:
        3.4    6.7   0.0        4.8    6.3   0.0    1.1  1  F37D6.4     CE46743	WBGene00009510	status:Partially_confirme
        3.4    6.7   1.1         27    3.7   0.1    2.0  2  F08D12.9    CE09242	WBGene00017252	locus:sdz-10	status:Parti
        3.5    6.7   0.4         14    4.7   0.0    2.0  2  T10C6.7     CE46647	WBGene00011689	status:Partially_confirme
        3.8    6.6   0.9        5.1    6.2   0.6    1.1  1  Y106G6D.1   CE42181	WBGene00013698	status:Partially_confirme
        4.1    6.4   0.0        5.6    6.0   0.0    1.1  1  Y72A10A.1   CE37172	WBGene00022202	status:Confirmed	UniProt:
        4.3    6.4   0.1        6.3    5.8   0.1    1.2  1  F56A8.4     CE42906	WBGene00010140	status:Confirmed	UniProt:
        4.3    6.4   0.1        6.6    5.8   0.1    1.3  1  F23F12.4    CE01251	WBGene00017752	locus:sdz-15	status:Parti
        4.5    6.3   0.0        7.1    5.7   0.0    1.3  1  H37A05.2    CE19947	WBGene00010426	status:Partially_confirme
        4.6    6.3   0.1        4.9    6.2   0.1    1.0  1  C33E10.1    CE34265	WBGene00016345	status:Confirmed	UniProt:
        4.8    6.2   0.5         65    2.5   0.0    2.6  3  K02A6.3a    CE28577	WBGene00019294	status:Partially_confirme
        5.3    6.1   0.0        7.5    5.6   0.0    1.2  1  C02C6.3a    CE29169	WBGene00007261	Leucine Rich Repeat (2 co
        5.9    6.0   0.2         19    4.3   0.1    1.4  1  F33G12.4    CE27150	WBGene00018016	locus:lrr-1	status:Confir
        6.2    5.9   0.4         13    4.8   0.1    1.7  1  T21D12.9c   CE28417	WBGene00020649	locus:sma-10	status:Confi
        6.2    5.9   0.1        8.2    5.5   0.1    1.1  1  Y6G8.9      CE41855	WBGene00050974	status:Predicted	UniProt:
        6.6    5.8   0.3         11    5.0   0.0    1.5  1  F43C9.1     CE04564	WBGene00018375	status:Confirmed	UniProt:
        7.2    5.7   1.2    1.5e+02    1.3   0.1    3.0  4  T05A1.3a    CE32926	WBGene00011454	Leucine Rich Repeat (2 co
        7.7    5.6   1.9         12    4.9   0.5    1.6  2  F09G8.5     CE43735	WBGene00017320	status:Partially_confirme
        7.8    5.5   9.1        3.6    6.7   0.3    3.0  3  K02B12.5    CE39383	WBGene00010498	ankyrin motif	status:Part
        7.9    5.5   4.9        6.3    5.8   0.1    2.3  2  F58D2.1     CE18782	WBGene00010240	locus:gadr-1	C.elegans ZY
        8.2    5.5   0.3         18    4.4   0.1    1.7  1  T21D12.9a   CE28415	WBGene00020649	locus:sma-10	status:Confi
        8.4    5.4   0.0         12    4.9   0.0    1.1  1  C14B1.3     CE00900	WBGene00007574	status:Confirmed	UniProt:
        8.5    5.4   0.1         13    4.8   0.0    1.2  1  F55C9.10    CE18742	WBGene00010106	locus:fbxb-61	status:Part
          9    5.3  13.3       0.61    9.2   1.7    2.8  2  F26D11.11a  CE29778	WBGene00002632	locus:let-413	status:Part
          9    5.3   0.1         10    5.2   0.1    1.1  1  F46E10.3    CE45474	WBGene00018490	status:Confirmed	UniProt:
        9.1    5.3   0.3         18    4.4   0.2    1.6  1  F58E1.7     CE40305	WBGene00019038	status:Partially_confirme
        9.2    5.3   0.0         24    4.0   0.0    1.5  1  K08B5.2     CE39950	WBGene00019519	status:Partially_confirme
        9.5    5.3   0.1         49    2.9   0.0    2.0  2  F59B1.8     CE33119	WBGene00019100	status:Partially_confirme
         10    5.2   1.9         23    4.0   1.3    1.6  1  T03F1.6a    CE13106	WBGene00020188	status:Confirmed	UniProt:


Domain annotation for each sequence (and alignments):
>> C02F5.7a  CE24780	WBGene00015350	Glucose-induced repressor	status:Confirmed	UniProt:P34284	protein_id:CCD62632.1
   #    score  bias  c-Evalue  i-Evalue hmmfrom  hmm to    alifrom  ali to    envfrom  env to     acc
 ---   ------ ----- --------- --------- ------- -------    ------- -------    ------- -------    ----
   1 !  379.2  16.2    1e-115  2.4e-113      18     351 ..      49     382 ..      30     388 .. 0.97
   2 !   51.1   0.1   4.8e-16   1.2e-13     327     391 .]     385     448 ..     380     448 .. 0.96

  Alignments for each domain:
  == domain 1    score: 379.2 bits;  conditional E-value: 1e-115
  jet-PA(jetlag)_FBpp0078693-aln  18 lqsdeaqinkklpkellLkilSyldvvsLcriaqvsklwnelaldgslwqkidlrdfqrdaekaveenlrrrcggflre 96 
                                     +q d++ in+ lpke lLk++S+ld+  Lcr aqv++ w  laldgs+wq++dl+ fqrd+++av enl rrcggfl+e
                        C02F5.7a  49 AQVDNSLINRVLPKEVLLKVFSFLDTKALCRSAQVCRSWSILALDGSNWQRVDLFTFQRDVKTAVVENLARRCGGFLKE 127
                                     577899999********************************************************************** PP

  jet-PA(jetlag)_FBpp0078693-aln  97 LslsgcqsigdkslkalaqscpnleelnLnkskkitdaavtvladrCsklqklnldgCvsitdvslkslsdgkrrLtki 175
                                     Lsl+gc+++ d++l++   +cpnle+l L ++k++tda+++ l + C+kl+ lnl+ C+sitd ++k   dg+++L ++
                        C02F5.7a 128 LSLKGCENVHDSALRTFTSRCPNLEHLSLYRCKRVTDASCENLGRYCHKLNYLNLENCSSITDRAMKYIGDGCPNLSYL 206
                                     ******************************************************************************* PP

  jet-PA(jetlag)_FBpp0078693-aln 176 nlsecqnvtdngleaiisgckeLkslllrrCkkltdaavkalasfcskLeelnvsdCekitDeavkeLaerlgrllyls 254
                                     n+s+c  ++d+g+++i+s+ck L +l+lr+C+ lt+    ++  + +++++ln+ +C ++tD +v+++a+   +l yl+
                        C02F5.7a 207 NISWCDAIQDRGVQIILSNCKSLDTLILRGCEGLTENVFGSVEAHMGAIKKLNLLQCFQLTDITVQNIANGATALEYLC 285
                                     ******************************************************************************* PP

  jet-PA(jetlag)_FBpp0078693-aln 255 vskCdalsdasLivlarkckkLrvLelagceavtDaallalarscrrLekldleeCvlitDatliaLavgCprLekLsl 333
                                     +s+C+++sd+sL++l ++ ++L+vLel+gc  + D++++ lar cr+Le+ld+e+C li+D+t+  La  C  L++Lsl
                        C02F5.7a 286 MSNCNQISDRSLVSLGQHSHNLKVLELSGCTLLGDNGFIPLARGCRQLERLDMEDCSLISDHTINSLANNCTALRELSL 364
                                     ******************************************************************************* PP

  jet-PA(jetlag)_FBpp0078693-aln 334 reCelvTdeglkqlalsc 351
                                     ++Cel+Tde++++la + 
                        C02F5.7a 365 SHCELITDESIQNLASKH 382
                                     **************9864 PP

  == domain 2    score: 51.1 bits;  conditional E-value: 4.8e-16
  jet-PA(jetlag)_FBpp0078693-aln 327 rLekLslreCelvTdeglkqlalscrnLqrleiddcqlitrdgiralkkylpriiveayfapvsp 391
                                      L+ L l +C+++Td  l +l+  c+ L+r+ ++dcq +++++i + +++ p+i ++ayfapv+p
                        C02F5.7a 385 TLNVLELDNCPQLTDSTLSHLRH-CKALKRIDLYDCQNVSKEAIVRFQHHRPNIEIHAYFAPVTP 448
                                     6899******************9.***************************************97 PP

>> C02F5.7b  CE30418	WBGene00015350	status:Confirmed	UniProt:P34284	protein_id:CCD62633.1
   #    score  bias  c-Evalue  i-Evalue hmmfrom  hmm to    alifrom  ali to    envfrom  env to     acc
 ---   ------ ----- --------- --------- ------- -------    ------- -------    ------- -------    ----
   1 !  379.2  16.2    1e-115  2.5e-113      18     351 ..      49     382 ..      30     388 .. 0.97
   2 !   51.0   0.1   4.9e-16   1.2e-13     327     391 .]     385     448 ..     380     448 .. 0.96

  Alignments for each domain:
  == domain 1    score: 379.2 bits;  conditional E-value: 1e-115
  jet-PA(jetlag)_FBpp0078693-aln  18 lqsdeaqinkklpkellLkilSyldvvsLcriaqvsklwnelaldgslwqkidlrdfqrdaekaveenlrrrcggflre 96 
                                     +q d++ in+ lpke lLk++S+ld+  Lcr aqv++ w  laldgs+wq++dl+ fqrd+++av enl rrcggfl+e
                        C02F5.7b  49 AQVDNSLINRVLPKEVLLKVFSFLDTKALCRSAQVCRSWSILALDGSNWQRVDLFTFQRDVKTAVVENLARRCGGFLKE 127
                                     577899999********************************************************************** PP

  jet-PA(jetlag)_FBpp0078693-aln  97 LslsgcqsigdkslkalaqscpnleelnLnkskkitdaavtvladrCsklqklnldgCvsitdvslkslsdgkrrLtki 175
                                     Lsl+gc+++ d++l++   +cpnle+l L ++k++tda+++ l + C+kl+ lnl+ C+sitd ++k   dg+++L ++
                        C02F5.7b 128 LSLKGCENVHDSALRTFTSRCPNLEHLSLYRCKRVTDASCENLGRYCHKLNYLNLENCSSITDRAMKYIGDGCPNLSYL 206
                                     ******************************************************************************* PP

  jet-PA(jetlag)_FBpp0078693-aln 176 nlsecqnvtdngleaiisgckeLkslllrrCkkltdaavkalasfcskLeelnvsdCekitDeavkeLaerlgrllyls 254
                                     n+s+c  ++d+g+++i+s+ck L +l+lr+C+ lt+    ++  + +++++ln+ +C ++tD +v+++a+   +l yl+
                        C02F5.7b 207 NISWCDAIQDRGVQIILSNCKSLDTLILRGCEGLTENVFGSVEAHMGAIKKLNLLQCFQLTDITVQNIANGATALEYLC 285
                                     ******************************************************************************* PP

  jet-PA(jetlag)_FBpp0078693-aln 255 vskCdalsdasLivlarkckkLrvLelagceavtDaallalarscrrLekldleeCvlitDatliaLavgCprLekLsl 333
                                     +s+C+++sd+sL++l ++ ++L+vLel+gc  + D++++ lar cr+Le+ld+e+C li+D+t+  La  C  L++Lsl
                        C02F5.7b 286 MSNCNQISDRSLVSLGQHSHNLKVLELSGCTLLGDNGFIPLARGCRQLERLDMEDCSLISDHTINSLANNCTALRELSL 364
                                     ******************************************************************************* PP

  jet-PA(jetlag)_FBpp0078693-aln 334 reCelvTdeglkqlalsc 351
                                     ++Cel+Tde++++la + 
                        C02F5.7b 365 SHCELITDESIQNLASKH 382
                                     **************9864 PP

  == domain 2    score: 51.0 bits;  conditional E-value: 4.9e-16
  jet-PA(jetlag)_FBpp0078693-aln 327 rLekLslreCelvTdeglkqlalscrnLqrleiddcqlitrdgiralkkylpriiveayfapvsp 391
                                      L+ L l +C+++Td  l +l+  c+ L+r+ ++dcq +++++i + +++ p+i ++ayfapv+p
                        C02F5.7b 385 TLNVLELDNCPQLTDSTLSHLRH-CKALKRIDLYDCQNVSKEAIVRFQHHRPNIEIHAYFAPVTP 448
                                     6899******************9.***************************************97 PP

>> EEED8.10a  CE39344	WBGene00017138	Probable RNA binding protein.	status:Confirmed	UniProt:Q09299	protein_id:CCD68738.1
   #    score  bias  c-Evalue  i-Evalue hmmfrom  hmm to    alifrom  ali to    envfrom  env to     acc
 ---   ------ ----- --------- --------- ------- -------    ------- -------    ------- -------    ----
   1 !   70.1   0.8   7.7e-22   1.9e-19       6     307 ..     221     529 ..     217     532 .. 0.84
   2 !   70.1   1.1   8.2e-22     2e-19      92     347 ..     367     621 ..     353     625 .. 0.90

  Alignments for each domain:
  == domain 1    score: 70.1 bits;  conditional E-value: 7.7e-22
  jet-PA(jetlag)_FBpp0078693-aln   6 tilqseakltrllqsdeaqin.kklpkellLkilSyldvvsLcriaqvsklwnel...aldgslwqkid...lrdfqrd 77 
                                     t+l++  +++ l++ +e+  n   +p+++l +++S+l   + +r+  v k++ e     ++++++  ++   +++ qr 
                       EEED8.10a 221 TPLSRASSTQSLASGSEQSFNlGNVPDKILRRVISFLPIHETIRLERVNKKFMEEsikSWELVNKIALAretVFNKQRP 299
                                     5666667777777777777787899************999999998888887653111455555544432225566666 PP

  jet-PA(jetlag)_FBpp0078693-aln  78 aekaveenlrrrcggflreLslsgcqsigd..kslkalaqscpnleelnLnkskkitdaavtvladrCsklqklnldgC 154
                                       +   +++  r+g++lr L +sg   + d   +lk +a  cpnl +l++++++     a+++l +  s+l++l   g 
                       EEED8.10a 300 MRTSHLKAILTRAGAHLRSLDVSGIVHLLDdrRALKVIATCCPNLVDLDISGTHAQ-AEALEELGESLSHLEQLSYRGM 377
                                     655544555556************8887653369****************998765.568******************* PP

  jet-PA(jetlag)_FBpp0078693-aln 155 vsitdvslkslsdgk.rrLtkinlsecqnvtdngleaiisgckeLkslllrrCkkltdaavkalasfcskLeelnvsdC 232
                                     ++  d++ + l++++ + L+ ++l +++ +  ++ ++      +L+sl+l +  k+ + a + l + c+ L+el +++C
                       EEED8.10a 378 ETTGDKAFYFLLKNCgHSLKFVDLRNSKRLHGRSFKLFG---SQLESLYLDGSSKVDEMAFEDLCTSCGGLKELRINEC 453
                                     ************776478*****************9986...589********************************** PP

  jet-PA(jetlag)_FBpp0078693-aln 233 ekitDeavkeLaerlgrll..ylsvskCdalsdasLivlarkckkLrvLelagceavtDaallalarscrrLekldl 307
                                      kitDe ++ +a+r++ l    l+  + + l+ a+Li +  ++++++ L l   + v D++l+ ++   ++L  l l
                       EEED8.10a 454 YKITDENLSMIARRMEDLSilTLCGDGFKSLTSAGLIHI-SHMRNITELALDYNALVNDELLISISAGLPLLSSLSL 529
                                     ****************9874467778899*******987.699**********************999998888876 PP

  == domain 2    score: 70.1 bits;  conditional E-value: 8.2e-22
  jet-PA(jetlag)_FBpp0078693-aln  92 gflreLslsgcqsigdkslkalaqsc.pnleelnLnkskkitdaavtvladrCsklqklnldgCvsitdvslkslsdgk 169
                                     ++l +Ls +g ++ gdk++  l+++c  +l+ ++L++sk++   +++ +    s+l+ l ldg +++ +++  +l   +
                       EEED8.10a 367 SHLEQLSYRGMETTGDKAFYFLLKNCgHSLKFVDLRNSKRLHGRSFKLFG---SQLESLYLDGSSKVDEMAFEDLCTSC 442
                                     5699**********************45899***************9998...58************************ PP

  jet-PA(jetlag)_FBpp0078693-aln 170 rrLtkinlsecqnvtdngleaiisgckeLkslll..rrCkkltdaavkalasfcskLeelnvsdCekitDeavkeLaer 246
                                       L+++ ++ec ++td++l +i++++ +L +l l   + k lt+a+++ + s+  ++ el +     + De + ++++ 
                       EEED8.10a 443 GGLKELRINECYKITDENLSMIARRMEDLSILTLcgDGFKSLTSAGLIHI-SHMRNITELALDYNALVNDELLISISAG 520
                                     ******************************998733578*********99.6999********99************** PP

  jet-PA(jetlag)_FBpp0078693-aln 247 lgrllylsvskCda...lsdasLivlarkckkLrvLelagceavtDaallalarscrrLekldleeCvlitDatliaLa 322
                                     l+ l  ls+++  +   ++  +++++ +++k+L+ L+++  +av  ++l +l+ s + Le ++l +C    D +++a  
                       EEED8.10a 521 LPLLSSLSLANAGNdssITAEGVSAI-KNLKELTQLDASSLAAVNSKVLEQLG-SLKKLEIIQLRNCTYLGDDGVRA-K 596
                                     **999999998754222777777765.89***********************9.6799***********99****99.4 PP

  jet-PA(jetlag)_FBpp0078693-aln 323 vgCprLekLslreCelvTdeglkql 347
                                        p++++  l+   lv + +++q 
                       EEED8.10a 597 LRMPNIRHVDLSGSILVSNDSIQQF 621
                                     567******************9985 PP

>> T01E8.1  CE32922	WBGene00011331	status:Partially_confirmed	UniProt:Q21768	protein_id:CAA88748.2
   #    score  bias  c-Evalue  i-Evalue hmmfrom  hmm to    alifrom  ali to    envfrom  env to     acc
 ---   ------ ----- --------- --------- ------- -------    ------- -------    ------- -------    ----
   1 !   55.8   1.5   1.7e-17   4.1e-15     155     307 ..      70     223 ..      58     228 .. 0.71
   2 !   41.8   2.3   3.2e-13   7.7e-11     208     326 ..     337     458 ..     281     460 .. 0.84
   3 !   19.2   0.0   2.3e-06   0.00056      94     151 ..     459     518 ..     458     529 .. 0.86

  Alignments for each domain:
  == domain 1    score: 55.8 bits;  conditional E-value: 1.7e-17
  jet-PA(jetlag)_FBpp0078693-aln 155 vsitdvslkslsdgkrrLtkinlsecqnvtdngleaiisgckeLkslllrrCkkltdaavkalasfcskLeelnvsdCe 233
                                      ++td++l +l+ + +   ki l +c nvt+ g +a+ +g   L+ l lr  ++ltd+ ++ +  + + L  +++s+C 
                         T01E8.1  70 AELTDEMLNQLTTNNKYVEKITLVDCPNVTNLGAQAVTTGQILLRQLELRAMHQLTDQCLENV--YSPFLYSVDLSGCG 146
                                     467777777777777777777777777777777777777777777777777777777777765..67777777777777 PP

  jet-PA(jetlag)_FBpp0078693-aln 234 kitDeavkeLaerlgrllylsvskCdalsdasLivlarkc.kkLrvLelagceavtD..aallalarscrrLekldl 307
                                     kit ++++ L  + + +  l + +C  l d+ L  +a+ +   L+vLel    +++D  aal  l+ +c+ L +l l
                         T01E8.1 147 KITSQGIRTLLIKNPTIGCLYLNHCRSLDDQVLYDIAHYVgDRLHVLELDFPTSLADpaAALHYLSSQCPNLSQLSL 223
                                     77777777777777777777777777777777777777663467777777777777744456777777777777765 PP

  == domain 2    score: 41.8 bits;  conditional E-value: 3.2e-13
  jet-PA(jetlag)_FBpp0078693-aln 208 kltdaavkalasfcskLeelnvsdCekitDeavkeL...aerlgrllylsvskCd.alsdasLivlarkckkLrvLela 282
                                     +l d  +k ++ + ++L +l+++  +++    +++    + + ++++  ++  C  +++ + L ++ar  ++L+ Le +
                         T01E8.1 337 RLFDEPLKLVTEYLPNLTHLSLE-INHLNTNILQKYfagGSKSNASKLKCLKICRmRMTYRVLFAIARGARNLTDLETS 414
                                     56778899999********9999.666666666554222356677778999999658********************** PP

  jet-PA(jetlag)_FBpp0078693-aln 283 gceavtDaallalarscrrLekldleeCvlitDatliaLavgCp 326
                                       ++v D  l  l+ +cr+L+ l++++C +++D++l  La  Cp
                         T01E8.1 415 HMSSVDDRFLCLLGGNCRQLRCLNINGCRMVSDKGLAVLAKRCP 458
                                     *******************************************8 PP

  == domain 3    score: 19.2 bits;  conditional E-value: 2.3e-06
  jet-PA(jetlag)_FBpp0078693-aln  94 lreLslsgcqsigdkslkalaqscpnleeln...LnkskkitdaavtvladrCsklqklnl 151
                                     lre+ ++g ++ +dks+ +laq cp+le +     ++ +k +daa++ l d C++ + ln 
                         T01E8.1 459 LREVRIRG-TACTDKSIYTLAQFCPELEWISyadYSGRPKFSDAALQCLRDSCIQKKFLNF 518
                                     79999***.9*****************998622257889***************9988884 PP

>> T28B4.1a  CE27215	WBGene00020884	status:Confirmed	UniProt:Q968Y7	protein_id:CCD69936.1
   #    score  bias  c-Evalue  i-Evalue hmmfrom  hmm to    alifrom  ali to    envfrom  env to     acc
 ---   ------ ----- --------- --------- ------- -------    ------- -------    ------- -------    ----
   1 !   75.9   3.6   1.4e-23   3.3e-21      16     370 ..      39     381 ..      33     392 .. 0.82
   2 ?    4.2   0.1     0.082        20     314     364 ..     439     495 ..     432     508 .. 0.63

  Alignments for each domain:
  == domain 1    score: 75.9 bits;  conditional E-value: 1.4e-23
  jet-PA(jetlag)_FBpp0078693-aln  16 rllqsdeaqinkklpkellLkilSyldvvsLcriaqvsklwnelaldgslwqkidlrdfqrdaekaveen.lrrrcggf 93 
                                     +  +++++++ +klp++ l  i+ yl + ++ ++  v+k+w +   ++ lw+ +  r  ++ + + v+ + + +    f
                        T28B4.1a  39 QYYTERNQYTIEKLPDKVLRDIFQYLSPKQINQVGLVCKRWRVTSQNPLLWKFVSFR--PNYGGIQVNPQcIDH----F 111
                                     455666666669*******************************************99..777777777541333....4 PP

  jet-PA(jetlag)_FBpp0078693-aln  94 lreLslsgcqsigdkslkalaqscpnleelnLnkskkitdaavtvladrCsklqklnldgCvsitdvslkslsdgkrrL 172
                                        ++l g              ++ +l  ++L  +  it   + +la++ +klq l ld  ++++ +   +l++   rL
                        T28B4.1a 112 ---IQLIG-------------TRFSELRIVELA-TDLITPNVLYELANKAPKLQYLTLDFSTAMQLHDFTDLQSFPSRL 173
                                     ...44667.............346666666665.4678999999*****************************999*** PP

  jet-PA(jetlag)_FBpp0078693-aln 173 tkinlsecqnvtdng....leaiisgckeLkslllrr.C....kkl.tdaavkalasfcskLeelnvsdCekitDeavk 241
                                     +++ l  ++n+  +g    +   is +  L+++   +      +++  +  v  l +f ++L+++n+ +   itDe v 
                        T28B4.1a 174 KSLTLCLSENIFLEGflrkVYTFISSVETLHIIGTYEkVedeeEEVyETVNVFKLKQFLPNLRVVNLWGVPFITDEHVD 252
                                     **********98766322256677778888776433202111122213345667999********************** PP

  jet-PA(jetlag)_FBpp0078693-aln 242 eLaerlgrllylsvskCdalsdasLivlarkckkLrvLelagceavtDaallalarscrrLekldleeCvlitDatlia 320
                                     +++ ++ +l  l+v +C++++ ++L+ ++++c+kL++L la ++ +  + +  +  +  r+e+ld+++  l +Da +  
                        T28B4.1a 253 AISSNCAHLECLCVNYCPKVTGSCLKLVLQRCRKLKTLFLAHTK-LDNNIVKMVDWEKTRIEELDIKGTELNSDALISI 330
                                     ****************************************9975.77888888899999*************9997776 PP

  jet-PA(jetlag)_FBpp0078693-aln 321 LavgCprLekLslreCelvTdeglkqlals..crnLqrleiddcqlitrdgi 370
                                     L+   p+L+ L  +  e +Td+ l++ + s  +  Lq l++d c  i +++ 
                        T28B4.1a 331 LT-RLPHLRWLDASWLECMTDQVLEAWQNSnaMGSLQFLNMDTCDSINEQAL 381
                                     65.67********************9987755789*********99987664 PP

  == domain 2    score: 4.2 bits;  conditional E-value: 0.082
  jet-PA(jetlag)_FBpp0078693-aln 314 tDatliaLavgCprLekLslreCe...lvTdeg...lkqlalscrnLqrleiddcql 364
                                      D+ +  +a  CprL +L +r  +   +  d++   + +l+++c  L+ + + d q 
                        T28B4.1a 439 VDQFVDCIAQNCPRLTRLEVRWDDetlRFSDKSskfIDVLRMKCLMLHSIVLSDGQY 495
                                     466666677777777777776433222455655444666777777777777766665 PP

>> T28B4.1b  CE27216	WBGene00020884	status:Confirmed	UniProt:Q968Y8	protein_id:CCD69937.1
   #    score  bias  c-Evalue  i-Evalue hmmfrom  hmm to    alifrom  ali to    envfrom  env to     acc
 ---   ------ ----- --------- --------- ------- -------    ------- -------    ------- -------    ----
   1 !   17.2   0.1   9.2e-06    0.0022      22     151 ..      28     161 ..       8     167 .. 0.77
   2 ?    6.5   0.0     0.017         4     130     203 ..      89     161 ..      80     204 .. 0.56
   3 !   66.2   1.5   1.2e-20   2.9e-18     215     370 ..     209     364 ..     200     376 .. 0.89
   4 ?    4.3   0.1     0.078        19     314     364 ..     422     478 ..     413     492 .. 0.64

  Alignments for each domain:
  == domain 1    score: 17.2 bits;  conditional E-value: 9.2e-06
  jet-PA(jetlag)_FBpp0078693-aln  22 eaqinkklpkellLkilSyldvvsLcriaqvsklwnelaldgslwqkidlr.......dfqrdaekaveenlrrrcggf 93 
                                      +++ +klp++ l  i+ yl + ++ ++  v+k+w +   ++ lw+ +  r         +++ +++++    r   ++
                        T28B4.1b  28 RTKTIEKLPDKVLRDIFQYLSPKQINQVGLVCKRWRVTSQNPLLWKFVSFRpnyggiqVNPQCIDHFIQLIGTR--FSE 104
                                     333337******************************************98822211112234444444444444..667 PP

  jet-PA(jetlag)_FBpp0078693-aln  94 lreLslsgcqsigdkslkalaqscpnleelnLnkskkitdaavtvladrCsklqklnl 151
                                     lr + l   + i+ + l  la++ p+l+ l L+ s+ +    +t l +  s+l+ l l
                        T28B4.1b 105 LRIVELAT-DLITPNVLYELANKAPKLQYLTLDFSTAMQLHDFTDLQSFPSRLKSLTL 161
                                     77778877.89************************99999999999999999999877 PP

  == domain 2    score: 6.5 bits;  conditional E-value: 0.017
  jet-PA(jetlag)_FBpp0078693-aln 130 kitdaavtvladrCsklqklnldgCvsitdvslkslsdgkrrLtkinlsecqnvtdngleaiisgckeLkslll 203
                                     + +d  ++ +  r s+l+ ++l++   it ++l++l ++ ++L+++ l  ++ ++ +  + + s   +Lksl l
                        T28B4.1b  89 QCIDHFIQLIGTRFSELRIVELAT-DLITPNVLYELANKAPKLQYLTLDFSTAMQLHDFTDLQSFPSRLKSLTL 161
                                     555555555555555565555554.4555555666665556665555544444444444444444444444443 PP

  == domain 3    score: 66.2 bits;  conditional E-value: 1.2e-20
  jet-PA(jetlag)_FBpp0078693-aln 215 kalasfcskLeelnvsdCekitDeavkeLaerlgrllylsvskCdalsdasLivlarkckkLrvLelagceavtDaall 293
                                       l +f ++L+++n+ +   itDe v +++ ++ +l  l+v +C++++ ++L+ ++++c+kL++L la ++ +  + + 
                        T28B4.1b 209 FKLKQFLPNLRVVNLWGVPFITDEHVDAISSNCAHLECLCVNYCPKVTGSCLKLVLQRCRKLKTLFLAHTK-LDNNIVK 286
                                     56889**************************************************************9975.7788888 PP

  jet-PA(jetlag)_FBpp0078693-aln 294 alarscrrLekldleeCvlitDatliaLavgCprLekLslreCelvTdeglkqlals..crnLqrleiddcqlitrdgi 370
                                      +  +  r+e+ld+++  l +Da +  L+   p+L+ L  +  e +Td+ l++ + s  +  Lq l++d c  i +++ 
                        T28B4.1b 287 MVDWEKTRIEELDIKGTELNSDALISILT-RLPHLRWLDASWLECMTDQVLEAWQNSnaMGSLQFLNMDTCDSINEQAL 364
                                     8899999*************999777665.67********************9987755789*********99987664 PP

  == domain 4    score: 4.3 bits;  conditional E-value: 0.078
  jet-PA(jetlag)_FBpp0078693-aln 314 tDatliaLavgCprLekLslreCe...lvTdeg...lkqlalscrnLqrleiddcql 364
                                      D+ +  +a  CprL +L +r  +   +  d++   + +l+++c  L+ + + d q 
                        T28B4.1b 422 VDQFVDCIAQNCPRLTRLEVRWDDetlRFSDKSskfIDVLRMKCLMLHSIVLSDGQY 478
                                     466666677777777777776433222455655444666777777777777766665 PP

>> T28B4.1c  CE37154	WBGene00020884	status:Confirmed	UniProt:Q6A590	protein_id:CCD69938.1
   #    score  bias  c-Evalue  i-Evalue hmmfrom  hmm to    alifrom  ali to    envfrom  env to     acc
 ---   ------ ----- --------- --------- ------- -------    ------- -------    ------- -------    ----
   1 !   72.7   3.8   1.3e-22   3.1e-20      27     370 ..      67     398 ..      46     412 .. 0.82
   2 ?    4.0   0.1     0.092        22     314     364 ..     456     512 ..     451     525 .. 0.63

  Alignments for each domain:
  == domain 1    score: 72.7 bits;  conditional E-value: 1.3e-22
  jet-PA(jetlag)_FBpp0078693-aln  27 kklpkellLkilSyldvvsLcriaqvsklwnelaldgslwqkidlrdfqrdaekaveen.lrrrcggflreLslsgcqs 104
                                     +klp++ l  i+ yl + ++ ++  v+k+w +   ++ lw+ +  r  ++ + + v+ + + +    f   ++l g   
                        T28B4.1c  67 EKLPDKVLRDIFQYLSPKQINQVGLVCKRWRVTSQNPLLWKFVSFR--PNYGGIQVNPQcIDH----F---IQLIG--- 133
                                     799***999**********************************999..777777776541333....4...44567... PP

  jet-PA(jetlag)_FBpp0078693-aln 105 igdkslkalaqscpnleelnLnkskkitdaavtvladrCsklqklnldgCvsitdvslkslsdgkrrLtkinlsecqnv 183
                                                ++ +l  ++L  +  it   + +la++ +klq l ld  ++++ +   +l++   rL+++ l  ++n+
                        T28B4.1c 134 ----------TRFSELRIVELA-TDLITPNVLYELANKAPKLQYLTLDFSTAMQLHDFTDLQSFPSRLKSLTLCLSENI 201
                                     ..........346666666665.4678899999***********************9*****999*************9 PP

  jet-PA(jetlag)_FBpp0078693-aln 184 tdng....leaiisgckeLkslllrr.C....kkl.tdaavkalasfcskLeelnvsdCekitDeavkeLaerlgrlly 252
                                       +g    +   is +  L+++   +      +++  +  v  l +f ++L+++n+ +   itDe v +++ ++ +l  
                        T28B4.1c 202 FLEGflrkVYTFISSVETLHIIGTYEkVedeeEEVyETVNVFKLKQFLPNLRVVNLWGVPFITDEHVDAISSNCAHLEC 280
                                     8766322256677778888776433202111122213345667999********************************* PP

  jet-PA(jetlag)_FBpp0078693-aln 253 lsvskCdalsdasLivlarkckkLrvLelagceavtDaallalarscrrLekldleeCvlitDatliaLavgCprLekL 331
                                     l+v +C++++ ++L+ ++++c+kL++L la ++ +  + +  +  +  r+e+ld+++  l +Da +  L+   p+L+ L
                        T28B4.1c 281 LCVNYCPKVTGSCLKLVLQRCRKLKTLFLAHTK-LDNNIVKMVDWEKTRIEELDIKGTELNSDALISILT-RLPHLRWL 357
                                     *****************************9975.77888888899999*************999777665.67****** PP

  jet-PA(jetlag)_FBpp0078693-aln 332 slreCelvTdeglkqlals..crnLqrleiddcqlitrdgi 370
                                       +  e +Td+ l++ + s  +  Lq l++d c  i +++ 
                        T28B4.1c 358 DASWLECMTDQVLEAWQNSnaMGSLQFLNMDTCDSINEQAL 398
                                     **************9987755789*********99987664 PP

  == domain 2    score: 4.0 bits;  conditional E-value: 0.092
  jet-PA(jetlag)_FBpp0078693-aln 314 tDatliaLavgCprLekLslreCe...lvTdeg...lkqlalscrnLqrleiddcql 364
                                      D+ +  +a  CprL +L +r  +   +  d++   + +l+++c  L+ + + d q 
                        T28B4.1c 456 VDQFVDCIAQNCPRLTRLEVRWDDetlRFSDKSskfIDVLRMKCLMLHSIVLSDGQY 512
                                     466666677777777777776433222455655444666777777777777766665 PP

>> F48E8.7a  CE28404	WBGene00018613	locus:skpt-1	status:Confirmed	UniProt:Q09397	protein_id:CCD71514.1
   #    score  bias  c-Evalue  i-Evalue hmmfrom  hmm to    alifrom  ali to    envfrom  env to     acc
 ---   ------ ----- --------- --------- ------- -------    ------- -------    ------- -------    ----
   1 !   37.1   5.3   8.5e-12   2.1e-09      27     231 ..      91     292 ..      62     295 .. 0.76
   2 !   37.3   0.1   7.4e-12   1.8e-09      80     200 ..     271     391 ..     269     394 .. 0.91

  Alignments for each domain:
  == domain 1    score: 37.1 bits;  conditional E-value: 8.5e-12
  jet-PA(jetlag)_FBpp0078693-aln  27 kklpkellLkilSyldvvsLcriaqvsklwnelaldgslwqkidlrdfqrdaekaveenlrrrcggflreLslsgcqs. 104
                                       +p+e+  +i+S l+  +L +   v++++  +  +  +w   d  d +   e+ +++  +r     ++ L l g+++ 
                        F48E8.7a  91 YSIPDEITEQIFSNLKKKDLLSAMLVCHRFYGIGHKSRNWIITDAQDRP-ISEISLIALSQR----KIKVLRLAGAKAd 164
                                     45899***********************************999988654.456666666555....5777777774432 PP

  jet-PA(jetlag)_FBpp0078693-aln 105 .i..gdkslkala.qscpnleelnLnkskkitdaavtvladrCsklqklnldgCvsitdvslkslsdgkrrLtkinlse 179
                                      i  +d+ l   a  s   le l+L++ +++t   ++ +++ C+kl+ l ++g +++ d++     +  r L ++++s 
                        F48E8.7a 165 rIlrADERLVEVAlLSTSRLELLDLSR-TNLTARQMQIMLKPCQKLKCLSIEG-NQLDDHVAICIAE-NRGLRELDISM 240
                                     232234444333213455677777765.689999*****************99.6788876555545.599******** PP

  jet-PA(jetlag)_FBpp0078693-aln 180 cqnvtdngleaiisgckeLkslllrrCkkltdaavka.lasfcskLeelnvsd 231
                                      + +t+ng  +i ++ck+L+ l l  C  lt+  v++ + s  +kL++ln+s+
                        F48E8.7a 241 TNGITANGASLIFRNCKDLQQLNLAWCG-LTQPIVTViIHSIGEKLKKLNLSG 292
                                     ***************************7.777777651577889******997 PP

  == domain 2    score: 37.3 bits;  conditional E-value: 7.4e-12
  jet-PA(jetlag)_FBpp0078693-aln  80 kaveenlrrrcggflreLslsgcqs...igdkslkalaqscpnleelnLnkskkitdaavtvladrCsklqklnldgCv 155
                                     +++ +++ +  g  l++L+lsg+     i +k ++ la +   +++l+L+++ +i+d  ++v++++ ++l  + l++C 
                        F48E8.7a 271 QPIVTVIIHSIGEKLKKLNLSGTVRnfgINNKHIEILAAKSNYVTDLDLSDNVEISDPGLAVILNKFPRLTTISLNRCY 349
                                     56677777889999********75344499************************************************* PP

  jet-PA(jetlag)_FBpp0078693-aln 156 sitdvslkslsdgkrrLtkinlsecqnvtdngleaiisgckeLks 200
                                      +  ++++   + k+ L ++n+  c  v d+++e+ +  c +Lk+
                        F48E8.7a 350 GLDPNMVVHF-NSKPSLVYLNVHGC--VSDTNMELFLEMCSNLKV 391
                                     *****99988.888***********..6899**********9986 PP

>> F48E8.7b  CE01959	WBGene00018613	locus:skpt-1	status:Confirmed	UniProt:Q8MQ34	protein_id:CCD71515.1
   #    score  bias  c-Evalue  i-Evalue hmmfrom  hmm to    alifrom  ali to    envfrom  env to     acc
 ---   ------ ----- --------- --------- ------- -------    ------- -------    ------- -------    ----
   1 ?   -0.9   0.0       2.9   6.9e+02     165     189 ..      48      71 ..      22      82 .. 0.65
   2 !   37.0   5.4   9.2e-12   2.2e-09      27     231 ..      88     289 ..      61     293 .. 0.76
   3 !   37.3   0.1   7.3e-12   1.8e-09      80     200 ..     268     388 ..     266     391 .. 0.91

  Alignments for each domain:
  == domain 1    score: -0.9 bits;  conditional E-value: 2.9
  jet-PA(jetlag)_FBpp0078693-aln 165 lsdgkrrLtkinlsecqnvtdngle 189
                                      s + ++L++inl+ c+n+ +  + 
                        F48E8.7b  48 VSGNSEKLKSINLN-CKNLVEDEIA 71 
                                     33566777777776.5555444444 PP

  == domain 2    score: 37.0 bits;  conditional E-value: 9.2e-12
  jet-PA(jetlag)_FBpp0078693-aln  27 kklpkellLkilSyldvvsLcriaqvsklwnelaldgslwqkidlrdfqrdaekaveenlrrrcggflreLslsgcqs. 104
                                       +p+e+  +i+S l+  +L +   v++++  +  +  +w   d  d +   e+ +++  +r     ++ L l g+++ 
                        F48E8.7b  88 YSIPDEITEQIFSNLKKKDLLSAMLVCHRFYGIGHKSRNWIITDAQDRP-ISEISLIALSQR----KIKVLRLAGAKAd 161
                                     35899***********************************999988654.456666666555....5777777774432 PP

  jet-PA(jetlag)_FBpp0078693-aln 105 .i..gdkslkala.qscpnleelnLnkskkitdaavtvladrCsklqklnldgCvsitdvslkslsdgkrrLtkinlse 179
                                      i  +d+ l   a  s   le l+L++ +++t   ++ +++ C+kl+ l ++g +++ d++     +  r L ++++s 
                        F48E8.7b 162 rIlrADERLVEVAlLSTSRLELLDLSR-TNLTARQMQIMLKPCQKLKCLSIEG-NQLDDHVAICIAE-NRGLRELDISM 237
                                     232234444333213455677777765.689999*****************99.6788876555545.599******** PP

  jet-PA(jetlag)_FBpp0078693-aln 180 cqnvtdngleaiisgckeLkslllrrCkkltdaavka.lasfcskLeelnvsd 231
                                      + +t+ng  +i ++ck+L+ l l  C  lt+  v++ + s  +kL++ln+s+
                        F48E8.7b 238 TNGITANGASLIFRNCKDLQQLNLAWCG-LTQPIVTViIHSIGEKLKKLNLSG 289
                                     ***************************7.777777651577889******997 PP

  == domain 3    score: 37.3 bits;  conditional E-value: 7.3e-12
  jet-PA(jetlag)_FBpp0078693-aln  80 kaveenlrrrcggflreLslsgcqs...igdkslkalaqscpnleelnLnkskkitdaavtvladrCsklqklnldgCv 155
                                     +++ +++ +  g  l++L+lsg+     i +k ++ la +   +++l+L+++ +i+d  ++v++++ ++l  + l++C 
                        F48E8.7b 268 QPIVTVIIHSIGEKLKKLNLSGTVRnfgINNKHIEILAAKSNYVTDLDLSDNVEISDPGLAVILNKFPRLTTISLNRCY 346
                                     56677777889999********75344499************************************************* PP

  jet-PA(jetlag)_FBpp0078693-aln 156 sitdvslkslsdgkrrLtkinlsecqnvtdngleaiisgckeLks 200
                                      +  ++++   + k+ L ++n+  c  v d+++e+ +  c +Lk+
                        F48E8.7b 347 GLDPNMVVHF-NSKPSLVYLNVHGC--VSDTNMELFLEMCSNLKV 388
                                     *****99988.888***********..6899**********9986 PP

>> B0564.6a  CE05182	WBGene00007206	Leucine Rich Repeat (2 copies) (2 domains)	status:Predicted	UniProt:Q17534	protein_i
   #    score  bias  c-Evalue  i-Evalue hmmfrom  hmm to    alifrom  ali to    envfrom  env to     acc
 ---   ------ ----- --------- --------- ------- -------    ------- -------    ------- -------    ----
   1 !    8.3   2.5    0.0048       1.2      41     204 ..      92     274 ..      74     279 .. 0.61
   2 ?    4.3   0.8     0.077        19     106     208 ..     254     356 ..     245     365 .. 0.47
   3 !   48.3  12.3   3.4e-15   8.3e-13     102     231 ..     360     479 ..     317     492 .. 0.85

  Alignments for each domain:
  == domain 1    score: 8.3 bits;  conditional E-value: 0.0048
  jet-PA(jetlag)_FBpp0078693-aln  41 ldvvsLcriaqvsklwnelaldgslwqkidlrdfqrdaekaveenlrrrcggflreL...slsgcqsigdkslkalaqs 116
                                      +  s  +i   +++w e+   +   + i lr  + ++++ v + l+   +  ++      +++  s++  s+ a+   
                        B0564.6a  92 FNRTSKRSIGSMDQAWLEIIDRLTIEDAIRLRRTSSKVDNLVSKSLKSMRHLDVQMHcpsVIRD--SVAMASVIAQCS- 167
                                     5666666788899999999999**********99999999999999993333333221112333..444444444443. PP

  jet-PA(jetlag)_FBpp0078693-aln 117 cpnleelnLn...ksk.........kitdaavtvladrCsklqklnldgCvsitdvslkslsdgkrrLtkinls....e 179
                                       nl+ l+L+   ++          ki    +t + ++ +kl+kl++d+C+ i+  ++ s  d    + +i ++    e
                        B0564.6a 168 -YNLQTLDLKirsDNAkyagipsdvKIRRNVMTSINENATKLRKLHIDRCR-ISPGAIGSFGDLPDSIEEISITnsmiE 244
                                     .566666664222222111111111444456788999*************7.555555555555555555544411123 PP

  jet-PA(jetlag)_FBpp0078693-aln 180 cq.....nvtdngleaiisgckeLkslllr 204
                                     c+      +  ++   ++++c++L+++ ++
                        B0564.6a 245 CSewdvaTIIRKSFGTLLKKCRKLRYFEIS 274
                                     431111146667778888888888888765 PP

  == domain 2    score: 4.3 bits;  conditional E-value: 0.077
  jet-PA(jetlag)_FBpp0078693-aln 106 gdkslkalaqscpnleelnLn.....kskkitdaavtvladrCsklqklnldgCvsitdvslkslsdgkrrLtkinlse 179
                                       ks+ +l+++c +l   +++     +s+ ++d     l    + +++l ++  +s+t +sl  l d  +rL+++nl  
                        B0564.6a 254 IRKSFGTLLKKCRKLRYFEISgqclmNSHFHVDPK--ILQFISNTVEHLAIAVGHSLTINSLAFLKD--KRLKTLNLQR 328
                                     44555555555555544443310000233333333..333333455666666666666666665533..3556666554 PP

  jet-PA(jetlag)_FBpp0078693-aln 180 cqnvtdngleaiisgckeLkslllrrCkk 208
                                     +  + +  le i+     ++ l l+r  +
                        B0564.6a 329 S-FISPCDLEHIVAMADTITHLDLSRSVN 356
                                     3.355555555555555555554444433 PP

  == domain 3    score: 48.3 bits;  conditional E-value: 3.4e-15
  jet-PA(jetlag)_FBpp0078693-aln 102 cqsigdkslkalaqscpnleelnLnkskk.itdaavtvladrCsklqklnldgCvsitdvslkslsdgkrrLtkinlse 179
                                     c++i+         ++ nl +l L+++k+ + d +++ + ++Cskl++l ld+C+ +t +sl  l  + ++L+++ l  
                        B0564.6a 360 CRQIA---------ELVNLRHLSLKNNKEgVRDDSLQLIIKNCSKLEELSLDCCEYLTVNSLITL-GNLNNLKQLSLPG 428
                                     43333.........3789*******9997478*********************************.5569********* PP

  jet-PA(jetlag)_FBpp0078693-aln 180 cqnvtdngleaiisgckeLkslllrrCkkltdaavkalasfcskLeelnvsd 231
                                       nv+d ++++ is+c +L++l +  C+++ ++++ +l s  ++L +l+v +
                        B0564.6a 429 IVNVDD-SVCLQISRCSKLTYLNINFCRRVQKRGLLCLLSCLTSLDHLEVLG 479
                                     ****87.79***************************************9985 PP

>> B0564.9  CE05182	WBGene00007208	Leucine Rich Repeat (2 copies) (2 domains)	status:Predicted	UniProt:Q17534	protein_id
   #    score  bias  c-Evalue  i-Evalue hmmfrom  hmm to    alifrom  ali to    envfrom  env to     acc
 ---   ------ ----- --------- --------- ------- -------    ------- -------    ------- -------    ----
   1 !    8.3   2.5    0.0048       1.2      41     204 ..      92     274 ..      74     279 .. 0.61
   2 ?    4.3   0.8     0.077        19     106     208 ..     254     356 ..     245     365 .. 0.47
   3 !   48.3  12.3   3.4e-15   8.3e-13     102     231 ..     360     479 ..     317     492 .. 0.85

  Alignments for each domain:
  == domain 1    score: 8.3 bits;  conditional E-value: 0.0048
  jet-PA(jetlag)_FBpp0078693-aln  41 ldvvsLcriaqvsklwnelaldgslwqkidlrdfqrdaekaveenlrrrcggflreL...slsgcqsigdkslkalaqs 116
                                      +  s  +i   +++w e+   +   + i lr  + ++++ v + l+   +  ++      +++  s++  s+ a+   
                         B0564.9  92 FNRTSKRSIGSMDQAWLEIIDRLTIEDAIRLRRTSSKVDNLVSKSLKSMRHLDVQMHcpsVIRD--SVAMASVIAQCS- 167
                                     5666666788899999999999**********99999999999999993333333221112333..444444444443. PP

  jet-PA(jetlag)_FBpp0078693-aln 117 cpnleelnLn...ksk.........kitdaavtvladrCsklqklnldgCvsitdvslkslsdgkrrLtkinls....e 179
                                       nl+ l+L+   ++          ki    +t + ++ +kl+kl++d+C+ i+  ++ s  d    + +i ++    e
                         B0564.9 168 -YNLQTLDLKirsDNAkyagipsdvKIRRNVMTSINENATKLRKLHIDRCR-ISPGAIGSFGDLPDSIEEISITnsmiE 244
                                     .566666664222222111111111444456788999*************7.555555555555555555544411123 PP

  jet-PA(jetlag)_FBpp0078693-aln 180 cq.....nvtdngleaiisgckeLkslllr 204
                                     c+      +  ++   ++++c++L+++ ++
                         B0564.9 245 CSewdvaTIIRKSFGTLLKKCRKLRYFEIS 274
                                     431111146667778888888888888765 PP

  == domain 2    score: 4.3 bits;  conditional E-value: 0.077
  jet-PA(jetlag)_FBpp0078693-aln 106 gdkslkalaqscpnleelnLn.....kskkitdaavtvladrCsklqklnldgCvsitdvslkslsdgkrrLtkinlse 179
                                       ks+ +l+++c +l   +++     +s+ ++d     l    + +++l ++  +s+t +sl  l d  +rL+++nl  
                         B0564.9 254 IRKSFGTLLKKCRKLRYFEISgqclmNSHFHVDPK--ILQFISNTVEHLAIAVGHSLTINSLAFLKD--KRLKTLNLQR 328
                                     44555555555555544443310000233333333..333333455666666666666666665533..3556666554 PP

  jet-PA(jetlag)_FBpp0078693-aln 180 cqnvtdngleaiisgckeLkslllrrCkk 208
                                     +  + +  le i+     ++ l l+r  +
                         B0564.9 329 S-FISPCDLEHIVAMADTITHLDLSRSVN 356
                                     3.355555555555555555554444433 PP

  == domain 3    score: 48.3 bits;  conditional E-value: 3.4e-15
  jet-PA(jetlag)_FBpp0078693-aln 102 cqsigdkslkalaqscpnleelnLnkskk.itdaavtvladrCsklqklnldgCvsitdvslkslsdgkrrLtkinlse 179
                                     c++i+         ++ nl +l L+++k+ + d +++ + ++Cskl++l ld+C+ +t +sl  l  + ++L+++ l  
                         B0564.9 360 CRQIA---------ELVNLRHLSLKNNKEgVRDDSLQLIIKNCSKLEELSLDCCEYLTVNSLITL-GNLNNLKQLSLPG 428
                                     43333.........3789*******9997478*********************************.5569********* PP

  jet-PA(jetlag)_FBpp0078693-aln 180 cqnvtdngleaiisgckeLkslllrrCkkltdaavkalasfcskLeelnvsd 231
                                       nv+d ++++ is+c +L++l +  C+++ ++++ +l s  ++L +l+v +
                         B0564.9 429 IVNVDD-SVCLQISRCSKLTYLNINFCRRVQKRGLLCLLSCLTSLDHLEVLG 479
                                     ****87.79***************************************9985 PP

>> B0564.6b  CE05180	WBGene00007206	status:Predicted	UniProt:Q17531	protein_id:CAA97768.1
   #    score  bias  c-Evalue  i-Evalue hmmfrom  hmm to    alifrom  ali to    envfrom  env to     acc
 ---   ------ ----- --------- --------- ------- -------    ------- -------    ------- -------    ----
   1 ?    7.1   1.9     0.011       2.7      54     204 ..       3     172 ..       1     177 [. 0.50
   2 ?    4.8   1.0     0.053        13     105     208 ..     151     254 ..     139     264 .. 0.47
   3 !   50.5  10.5     7e-16   1.7e-13     115     231 ..     262     377 ..     246     390 .. 0.90

  Alignments for each domain:
  == domain 1    score: 7.1 bits;  conditional E-value: 0.011
  jet-PA(jetlag)_FBpp0078693-aln  54 klwnelaldgslwqkidlrdfqrdaekaveenlrrrcggflreL...slsgcqsigdkslkalaqscpnleelnLn... 126
                                     ++w e+   +   + i lr  + ++++ v + l+   +  ++      +++  s++  s+ a+     nl+ l+L+   
                        B0564.6b   3 QAWLEIIDRLTIEDAIRLRRTSSKVDNLVSKSLKSMRHLDVQMHcpsVIRD--SVAMASVIAQCS--YNLQTLDLKirs 77 
                                     677777777888888888888888888888888773333222211112333..333333333333..455555554212 PP

  jet-PA(jetlag)_FBpp0078693-aln 127 ksk.........kitdaavtvladrCsklqklnldgCvsitdvslkslsdgkrrLtkinls....ecq.....nvtdng 187
                                     ++          ki    +t + ++ +kl+kl++d+C+ i+  ++ s  d    + +i ++    ec+      +  ++
                        B0564.6b  78 DNAkyagipsdvKIRRNVMTSINENATKLRKLHIDRCR-ISPGAIGSFGDLPDSIEEISITnsmiECSewdvaTIIRKS 155
                                     22211111111134444567788888899999999986.4444454444444444444443111133311111455667 PP

  jet-PA(jetlag)_FBpp0078693-aln 188 leaiisgckeLkslllr 204
                                        ++++c++L+++ ++
                        B0564.6b 156 FGTLLKKCRKLRYFEIS 172
                                     77777778888777654 PP

  == domain 2    score: 4.8 bits;  conditional E-value: 0.053
  jet-PA(jetlag)_FBpp0078693-aln 105 igdkslkalaqscpnleelnLn.....kskkitdaavtvladrCsklqklnldgCvsitdvslkslsdgkrrLtkinls 178
                                     i  ks+ +l+++c +l   +++     +s+ ++d     l    + +++l ++  +s+t +sl  l d  +rL+++nl 
                        B0564.6b 151 IIRKSFGTLLKKCRKLRYFEISgqclmNSHFHVDPK--ILQFISNTVEHLAIAVGHSLTINSLAFLKD--KRLKTLNLQ 225
                                     444555555555555544443310000222233332..233333455566666666666665555532..355555555 PP

  jet-PA(jetlag)_FBpp0078693-aln 179 ecqnvtdngleaiisgckeLkslllrrCkk 208
                                      +  + +  le i+     ++ l l+r  +
                        B0564.6b 226 RS-FISPCDLEHIVAMADTITHLDLSRSVN 254
                                     43.355555555555555444444444333 PP

  == domain 3    score: 50.5 bits;  conditional E-value: 7e-16
  jet-PA(jetlag)_FBpp0078693-aln 115 qscpnleelnLnkskk.itdaavtvladrCsklqklnldgCvsitdvslkslsdgkrrLtkinlsecqnvtdngleaii 192
                                      ++ nl +l L+++k+ + d +++ + ++Cskl++l ld+C+ +t +sl  l  + ++L+++ l    nv+d ++++ i
                        B0564.6b 262 AELVNLRHLSLKNNKEgVRDDSLQLIIKNCSKLEELSLDCCEYLTVNSLITL-GNLNNLKQLSLPGIVNVDD-SVCLQI 338
                                     34789*******9997478*********************************.5569*************87.79**** PP

  jet-PA(jetlag)_FBpp0078693-aln 193 sgckeLkslllrrCkkltdaavkalasfcskLeelnvsd 231
                                     s+c +L++l +  C+++ ++++ +l s  ++L +l+v +
                        B0564.6b 339 SRCSKLTYLNINFCRRVQKRGLLCLLSCLTSLDHLEVLG 377
                                     ***********************************9985 PP

>> B0393.3  CE00856	WBGene00007168	Leucine Rich Repeat (2 copies) (2 domains)	status:Confirmed	UniProt:Q17492	protein_id
   #    score  bias  c-Evalue  i-Evalue hmmfrom  hmm to    alifrom  ali to    envfrom  env to     acc
 ---   ------ ----- --------- --------- ------- -------    ------- -------    ------- -------    ----
   1 !   39.1   8.4   2.1e-12   5.1e-10      70     351 ..     115     397 ..      62     411 .. 0.82

  Alignments for each domain:
  == domain 1    score: 39.1 bits;  conditional E-value: 2.1e-12
  jet-PA(jetlag)_FBpp0078693-aln  70 dlrdfqr.daekaveenlrrrcggflreLslsgc..qsigdkslkalaqscpnleelnLnkskkitdaavtvladrCsk 145
                                      lr++ +    + v+  + r  ++ l++L +  c  + + d+ l+ + ++c +leel+++ s   +  + + +++  + 
                         B0393.3 115 SLREYTQwSWRQSVISSVTR--CPQLKQLDILICcrHRLRDGDLQVIFKQCNQLEELRMDASY--I--NGHCFSKAPQT 187
                                     45555441346789999999..999***987766345799*****************998764..4..4456999**** PP

  jet-PA(jetlag)_FBpp0078693-aln 146 lqklnldgCvsitdvslkslsdgkrrLtkinlsecqnvtdngleaiisgckeLkslll..rrCkkltdaavkalasfcs 222
                                     l+kl+l++C+++ +++   + +   +L+++ +s  q ++++ ++  i ++k Lk l +     +k+++  +  + +  s
                         B0393.3 188 LRKLELECCQTLNKQGFIGMCSRLFKLQTLHVSLMQCIDEQLIKR-IGDMKSLKNLSVvaDPDQKMNQFRLAEIRR-LS 264
                                     ******************9999999*************9886665.689999998865115578999999999977.68 PP

  jet-PA(jetlag)_FBpp0078693-aln 223 kLeelnvsdCekitDeavkeLae...r.lgrll.ylsvskCdalsdasLivlarkckkLrvLelagceavt.Daallal 295
                                     kL  l + + +++tD  + +L++   +  g +  +ls+s C++++ ++++ l + +++L+ L+l g+++     +l a+
                         B0393.3 265 KLTTLCLDGVNNVTDKFLGDLSDlstSpAGSSIeHLSLSFCKNIGSNGISKL-KTLPNLKSLNLDGVSKRDiSTGLEAI 342
                                     9**************9887777521122455567***************987.789**********9986425789999 PP

  jet-PA(jetlag)_FBpp0078693-aln 296 arscrrLekldleeCvlitDatliaLavgCprLekLslreCelvTdeglkqlalsc 351
                                     ++   rLe+l + e   +  +t+     +C  L++L ++   ++ d++ ++  +s 
                         B0393.3 343 GQAG-RLERLLVSEDTYVNPKTIAEFVNTCESLRTLDISGNHRLKDKSFAEQVYSA 397
                                     9876.68999998888888***************************9998776665 PP

>> K03H1.11  CE01026	WBGene00010546	status:Partially_confirmed	UniProt:Q21199	protein_id:CAA82663.1
   #    score  bias  c-Evalue  i-Evalue hmmfrom  hmm to    alifrom  ali to    envfrom  env to     acc
 ---   ------ ----- --------- --------- ------- -------    ------- -------    ------- -------    ----
   1 !   35.6   0.1   2.5e-11   5.9e-09     100     230 ..     102     239 ..      65     259 .. 0.73

  Alignments for each domain:
  == domain 1    score: 35.6 bits;  conditional E-value: 2.5e-11
  jet-PA(jetlag)_FBpp0078693-aln 100 sgcqsigdkslkalaqscpn..leelnLnksk.kitdaavtvladrCsklqklnldgCvsitdvslksls...dgkrrL 172
                                       +++i+d+ l  l+q   n  l++l L++   + +++   +l++   kl+k++++gC+   d+  k l       ++L
                        K03H1.11 102 V-GDEISDEQLAQLLQLTKNapLKQLALSEIDlERINTWTLALLAGYDKLEKVEIEGCNLGGDTEAKLLRcfqASFQTL 179
                                     3.37899999999888776644788888876536778888889999999999999999976555444333335778899 PP

  jet-PA(jetlag)_FBpp0078693-aln 173 tkinlsecqnvtdngleaiisgckeLkslllrrCkkltd.aavkalasfcskLe.elnvs 230
                                     t+i+l   +++td+  + + + c++L+++ ++ C ++t+  a+ ++ s   +L  +l+v+
                        K03H1.11 180 TQIDLKGTSQITDHFSQRVSRSCPNLAYFRISDCPRVTTlSALPFIESTAFRLSdKLDVH 239
                                     999999999999999999999999999999999999986356777766665554245655 PP

>> K04A8.6  CE27388	WBGene00001089	locus:dre-1	status:Partially_confirmed	UniProt:Q94251	protein_id:CCD68857.1
   #    score  bias  c-Evalue  i-Evalue hmmfrom  hmm to    alifrom  ali to    envfrom  env to     acc
 ---   ------ ----- --------- --------- ------- -------    ------- -------    ------- -------    ----
   1 !   25.5   0.0   2.9e-08   6.9e-06      11      69 ..     147     205 ..     138     214 .. 0.79

  Alignments for each domain:
  == domain 1    score: 25.5 bits;  conditional E-value: 2.9e-08
  jet-PA(jetlag)_FBpp0078693-aln  11 eakltrllqsdeaqinkklpkellLkilSyldvvsLcriaqvsklwnelaldgslwqki 69 
                                     +++ + + ++d+++  ++lp+ellLk++S+l   sL ++  vs ++n++  +   w+++
                         K04A8.6 147 PEEEEAVEEEDQQDHINRLPEELLLKVFSFLPDKSLLACSSVSYRFNQISNSHEVWKEL 205
                                     44555556666665556***********************************9999986 PP

>> C05C8.1b  CE41192	WBGene00015460	status:Confirmed	UniProt:A6PVA5	protein_id:CCD63096.1
   #    score  bias  c-Evalue  i-Evalue hmmfrom  hmm to    alifrom  ali to    envfrom  env to     acc
 ---   ------ ----- --------- --------- ------- -------    ------- -------    ------- -------    ----
   1 !   22.3   0.0   2.7e-07   6.4e-05     197     245 ..     112     161 ..      70     183 .. 0.78

  Alignments for each domain:
  == domain 1    score: 22.3 bits;  conditional E-value: 2.7e-07
  jet-PA(jetlag)_FBpp0078693-aln 197 eLkslllrrCkkltdaavkalasfc.skLeelnvsdCekitDeavkeLae 245
                                      +ks +  +Ck+l d +++ +  +  ++L+ l +++C++it+++++ L++
                        C05C8.1b 112 GIKSVYFIKCKNLHDFGLEYMGNHVgGHLKTLHIEECRRITEFGLEHLTK 161
                                     46888999999999999999999973589999999999999999999987 PP

>> C05C8.1a  CE29480	WBGene00015460	status:Confirmed	UniProt:O16314	protein_id:CCD63087.1
   #    score  bias  c-Evalue  i-Evalue hmmfrom  hmm to    alifrom  ali to    envfrom  env to     acc
 ---   ------ ----- --------- --------- ------- -------    ------- -------    ------- -------    ----
   1 !   22.3   0.0   2.7e-07   6.5e-05     196     245 ..     112     162 ..      70     185 .. 0.80

  Alignments for each domain:
  == domain 1    score: 22.3 bits;  conditional E-value: 2.7e-07
  jet-PA(jetlag)_FBpp0078693-aln 196 keLkslllrrCkkltdaavkalasfc.skLeelnvsdCekitDeavkeLae 245
                                       +ks +  +Ck+l d +++ +  +  ++L+ l +++C++it+++++ L++
                        C05C8.1a 112 TGIKSVYFIKCKNLHDFGLEYMGNHVgGHLKTLHIEECRRITEFGLEHLTK 162
                                     446788999999999999999999973589999999999999999999987 PP

>> Y53G8AR.8  CE25420	WBGene00021815	status:Confirmed	UniProt:Q9N3G1	protein_id:CCD73817.1
   #    score  bias  c-Evalue  i-Evalue hmmfrom  hmm to    alifrom  ali to    envfrom  env to     acc
 ---   ------ ----- --------- --------- ------- -------    ------- -------    ------- -------    ----
   1 !   17.5   0.0   7.7e-06    0.0019     114     334 ..     196     258 ..     170     286 .. 0.52

  Alignments for each domain:
  == domain 1    score: 17.5 bits;  conditional E-value: 7.7e-06
  jet-PA(jetlag)_FBpp0078693-aln 114 aqscpnleelnLnkskkitdaavtvladrCsklqklnldgCvsitdvslkslsdgkrrLtkinlsecqnvtdngleaii 192
                                                                                                                    
                       Y53G8AR.8 196 E------------------------------------------------------------------------------ 196
                                     3.............................................................................. PP

  jet-PA(jetlag)_FBpp0078693-aln 193 sgckeLkslllrrCkkltdaavkalasfcskLeelnvsdCekitDeavkeLaerlgrllylsvskCdalsdasLivlar 271
                                                                                                                    
                       Y53G8AR.8   - -------------------------------------------------------------------------------   -
                                     ............................................................................... PP

  jet-PA(jetlag)_FBpp0078693-aln 272 kckkLrvLelagceavtDaallalarscrrLekldleeCvlitDatliaLavgCprLekLslr 334
                                     +++kLr L la+ e v D  +  ++   + Le ldl +C  i+ ++l+ L  + ++L+ L l 
                       Y53G8AR.8 197 NLQKLRLLRLANSEYVDDWCIGRIGGLLPNLEMLDLSGCHRISSKGLMGLKAS-KNLKFLRLE 258
                                     34445555555555555555555555555555555555555555555444332.444444443 PP

>> Y55F3C.9  CE38906	WBGene00044459	status:Partially_confirmed	UniProt:Q4R156	protein_id:CCD70966.1
   #    score  bias  c-Evalue  i-Evalue hmmfrom  hmm to    alifrom  ali to    envfrom  env to     acc
 ---   ------ ----- --------- --------- ------- -------    ------- -------    ------- -------    ----
   1 !   16.4   0.7   1.6e-05    0.0038     167     332 ..     279     442 ..     260     446 .. 0.76

  Alignments for each domain:
  == domain 1    score: 16.4 bits;  conditional E-value: 1.6e-05
  jet-PA(jetlag)_FBpp0078693-aln 167 dgkrrLtkinlsecqnvtdngl.eaiisgckeLkslllrrCkkltdaavkalasfcskLeelnvsdCekitDeavkeLa 244
                                     + + +L+++++s+++++  +g  e i+  ++ L++++l++ kklt+  ++ l +  ++L  l++s      D  +k+L 
                        Y55F3C.9 279 NSRTTLKSLDISKSEQILRQGWpEKIADMLPSLTTFILSG-KKLTENEMTLLIKSFPNLSCLDIS------DTNIKNLN 350
                                     56789*************999847888899********98.99**********999*99999999......77888887 PP

  jet-PA(jetlag)_FBpp0078693-aln 245 erlgrllylsvskCdalsdasLivlar..kckkLrvLela....gceavtDaallalarscrrLekldleeCvlitDat 317
                                       +++l +l v    +l  ++   ++   ++k+L+ L+++    ++   t + ++  ++s + L  ld +  +l  D+ 
                        Y55F3C.9 351 G-ISNLTHLQVLSMRNLHFNTWFDMMDlfNLKNLTFLDVShdhyNTGIKTMQQFIGCGKSIEKLAFLDCTSTDLN-DNL 427
                                     6.6666667776667776655554433126888999998722224555566777777788888888888888888.999 PP

  jet-PA(jetlag)_FBpp0078693-aln 318 liaLavgCprLekLs 332
                                     l  L ++ p+L+k++
                        Y55F3C.9 428 LNSLMESHPNLQKIT 442
                                     999999999999876 PP

>> R02D5.8  CE41689	WBGene00050937	status:Confirmed	UniProt:A8WHS8	protein_id:CAP16284.1
   #    score  bias  c-Evalue  i-Evalue hmmfrom  hmm to    alifrom  ali to    envfrom  env to     acc
 ---   ------ ----- --------- --------- ------- -------    ------- -------    ------- -------    ----
   1 !   17.0   0.0   1.1e-05    0.0027     287     383 ..     134     232 ..     125     237 .. 0.82

  Alignments for each domain:
  == domain 1    score: 17.0 bits;  conditional E-value: 1.1e-05
  jet-PA(jetlag)_FBpp0078693-aln 287 vtDaallalarscrrLekldleeCvlitDatliaLavgCp..rLekLslreCelvTdeglkqlalscrnLqrleidd.c 362
                                     ++ ++++ l r  rr+ekl l+ C+   D++l+ La g p   L  L +   + +Td ++  l    + L+r + +  +
                         R02D5.8 134 IANEGFTYL-RDVRRIEKLKLNFCDYFGDEALKFLAQGRPaqTLTDLEIVLNPCITDGAVYWLLK-LKSLRRAHFYFlP 210
                                     555566665.899************************9763379****************99987.69*****999624 PP

  jet-PA(jetlag)_FBpp0078693-aln 363 qlitrdg.iralkkylpriive 383
                                      +  r+g ir+lk+ lpr+ v 
                         R02D5.8 211 YVAHRQGfIRQLKMALPRCNVT 232
                                     4445554489*********985 PP

>> T23G11.6b  CE38226	WBGene00011971	status:Partially_confirmed	UniProt:Q58A95	protein_id:CAI70413.1
   #    score  bias  c-Evalue  i-Evalue hmmfrom  hmm to    alifrom  ali to    envfrom  env to     acc
 ---   ------ ----- --------- --------- ------- -------    ------- -------    ------- -------    ----
   1 ?    2.1   0.0      0.37        89     315     364 ..      96     147 ..      73     160 .. 0.68
   2 ?    2.7   0.0      0.23        56     169     229 ..     230     287 ..     202     313 .. 0.66
   3 !    8.0   0.1    0.0059       1.4      91     160 ..     373     433 ..     339     461 .. 0.69

  Alignments for each domain:
  == domain 1    score: 2.1 bits;  conditional E-value: 0.37
  jet-PA(jetlag)_FBpp0078693-aln 315 DatliaLavgCprLekLslreCe.....lvTdeglkqlalscrnLqrleiddcql 364
                                     D +l       p L++L ++eC      +v d + k l +    L+ l i+ c+l
                       T23G11.6b  96 DGGLPEFGKLAPDLKSLEIKECSgqdelKVGDDSFKGLEQT---LRNLTIHACNL 147
                                     55555555556777777777775444445777777777774...55555666654 PP

  == domain 2    score: 2.7 bits;  conditional E-value: 0.23
  jet-PA(jetlag)_FBpp0078693-aln 169 krrLtkinlsecqnvtdngleaiisgckeLkslllrrCkkltdaavkalasfcskLeelnv 229
                                      + L++++ls +  + +   e + ++++++++l+l++C   t    ++ ++  +kL+el++
                       T23G11.6b 230 LKALKTLDLSRADGIFQP-PETLFKEIPQIEVLKLSGCSIPTLEPGQFATL--KKLKELDL 287
                                     467888888888888754.47888999999999999998777666666554..45555554 PP

  == domain 3    score: 8.0 bits;  conditional E-value: 0.0059
  jet-PA(jetlag)_FBpp0078693-aln  91 ggflreLslsgcqsigdkslka.laqscpnleelnLnkskkitdaavtvladrCsklqklnldgCvsitdv 160
                                      g+l +Lsl +c   g +s+ a +++ +p+leel+L+k+ +i++   + + ++   l+klnl+       +
                       T23G11.6b 373 LGMLEKLSLAEC---GFTSISAdQLKDYPKLEELDLSKC-NISNIVENTFENQKDSLKKLNLQK------N 433
                                     567788888884...555565535677888888888888.577777788888888888888764......2 PP

>> T23G11.6a  CE14102	WBGene00011971	Rat insulin-like growth factor binding protein complex acid labile chain like	statu
   #    score  bias  c-Evalue  i-Evalue hmmfrom  hmm to    alifrom  ali to    envfrom  env to     acc
 ---   ------ ----- --------- --------- ------- -------    ------- -------    ------- -------    ----
   1 ?    1.8   0.0      0.45   1.1e+02     315     363 ..      96     146 ..      76     154 .. 0.65
   2 ?    2.6   0.0      0.26        63     169     229 ..     230     287 ..     205     313 .. 0.65
   3 !    7.9   0.1    0.0064       1.6      91     160 ..     373     433 ..     339     461 .. 0.69

  Alignments for each domain:
  == domain 1    score: 1.8 bits;  conditional E-value: 0.45
  jet-PA(jetlag)_FBpp0078693-aln 315 DatliaLavgCprLekLslreCe.....lvTdeglkqlalscrnLqrleiddcq 363
                                     D +l       p L++L ++eC      +v d + k l +    L+ l i+ c+
                       T23G11.6a  96 DGGLPEFGKLAPDLKSLEIKECSgqdelKVGDDSFKGLEQT---LRNLTIHACN 146
                                     44555555556677777777775444445677777777764...5555566664 PP

  == domain 2    score: 2.6 bits;  conditional E-value: 0.26
  jet-PA(jetlag)_FBpp0078693-aln 169 krrLtkinlsecqnvtdngleaiisgckeLkslllrrCkkltdaavkalasfcskLeelnv 229
                                      + L++++ls +  + +   e + ++++++++l+l++C   t    ++ ++  +kL+el++
                       T23G11.6a 230 LKALKTLDLSRADGIFQP-PETLFKEIPQIEVLKLSGCSIPTLEPGQFATL--KKLKELDL 287
                                     467888888888888754.47888999999999999998777666666554..45555554 PP

  == domain 3    score: 7.9 bits;  conditional E-value: 0.0064
  jet-PA(jetlag)_FBpp0078693-aln  91 ggflreLslsgcqsigdkslka.laqscpnleelnLnkskkitdaavtvladrCsklqklnldgCvsitdv 160
                                      g+l +Lsl +c   g +s+ a +++ +p+leel+L+k+ +i++   + + ++   l+klnl+       +
                       T23G11.6a 373 LGMLEKLSLAEC---GFTSISAdQLKDYPKLEELDLSKC-NISNIVENTFENQKDSLKKLNLQK------N 433
                                     567788888884...555555535677888888888888.577777788888888888888764......2 PP

>> T19H12.2  CE13754	WBGene00020588	status:Confirmed	UniProt:O01615	protein_id:CCD66998.1
   #    score  bias  c-Evalue  i-Evalue hmmfrom  hmm to    alifrom  ali to    envfrom  env to     acc
 ---   ------ ----- --------- --------- ------- -------    ------- -------    ------- -------    ----
   1 !   15.5   0.1   3.1e-05    0.0074     271     364 ..      35     122 ..      22     144 .. 0.56

  Alignments for each domain:
  == domain 1    score: 15.5 bits;  conditional E-value: 3.1e-05
  jet-PA(jetlag)_FBpp0078693-aln 271 rkckkLrvLelagceavtDaallalarscrrLekldleeCvlitDatliaLavgCprLekLslreCelvTdeglkqlal 349
                                     +k++kL+ L++++c   t +++ +l    + L+ ldl +  l+ Da+   L  + p+++k++l+  +++T   +++l++
                        T19H12.2  35 EKLTKLELLSMVKCGLTTLKGMPVL----PALNYLDLSDNELGDDASFDVLIKCAPEIKKITLSG-NRLTLDNVRTLKM 108
                                     4555555555555555555555555....345555555555555555555555555555555554.4445555555555 PP

  jet-PA(jetlag)_FBpp0078693-aln 350 scrnLqrleiddcql 364
                                        nL  l + + + 
                        T19H12.2 109 -LPNLMELDLSNNSS 122
                                     .35555555544444 PP

>> F47G4.2  CE19875	WBGene00009823	locus:gadr-6	Leucine Rich Repeat (2 copies)	status:Partially_confirmed	UniProt:Q9XTS0
   #    score  bias  c-Evalue  i-Evalue hmmfrom  hmm to    alifrom  ali to    envfrom  env to     acc
 ---   ------ ----- --------- --------- ------- -------    ------- -------    ------- -------    ----
   1 ?   13.8   0.0   9.9e-05     0.024     252     334 ..     115     192 ..     103     232 .. 0.82
   2 ?   -1.8   2.6       5.5   1.3e+03     116     182 ..     209     276 ..     179     351 .. 0.66

  Alignments for each domain:
  == domain 1    score: 13.8 bits;  conditional E-value: 9.9e-05
  jet-PA(jetlag)_FBpp0078693-aln 252 ylsvskCdalsdasLivlarkckkLrvLelagceavtDaallalarscrrLekldleeCvlitDatliaLavgCprLek 330
                                     +l +s+ ++ s a L++  +++++Lr+L+++g++ +  + +++  +s + L  ld+ +C +    ++  L    ++L++
                         F47G4.2 115 HLDLSGRSQFSTAWLKTTGQQLPLLRTLNVSGVKLLNPD-FFQFCKSFPNLYSLDISNCGVTILTGISRL----KNLRH 188
                                     6677888899999999*****************998766.66799**************99866666666....67888 PP

  jet-PA(jetlag)_FBpp0078693-aln 331 Lslr 334
                                     Lslr
                         F47G4.2 189 LSLR 192
                                     8777 PP

  == domain 2    score: -1.8 bits;  conditional E-value: 5.5
  jet-PA(jetlag)_FBpp0078693-aln 116 scpnleelnLnkskkitdaavtvladrCsklqklnldgCv.sitd.vslkslsdgkrrLtkinlsecqn 182
                                     +++n+ +l ++ s+++   +++ ++d+ + l +l    C+ ++ d  +l +l+ +  +L ++ + +c  
                         F47G4.2 209 KLLNVLDLSMH-STHHARRNMQRFLDCKQVLPELRFLECSgNLMDeDMLEELLITHSHLHQLAIVDCDV 276
                                     45566666654.566677777777777777777777777533444045556667777888888777764 PP

>> C44H4.2  CE43213	WBGene00002282	locus:let-4	Drosophila chaoptin protein like	status:Partially_confirmed	UniProt:Q9337
   #    score  bias  c-Evalue  i-Evalue hmmfrom  hmm to    alifrom  ali to    envfrom  env to     acc
 ---   ------ ----- --------- --------- ------- -------    ------- -------    ------- -------    ----
   1 ?    4.9   0.1     0.051        12      89     205 ..     107     217 ..      86     229 .. 0.75
   2 ?   10.3   0.8    0.0012      0.28     119     281 ..     185     344 ..     164     388 .. 0.68

  Alignments for each domain:
  == domain 1    score: 4.9 bits;  conditional E-value: 0.051
  jet-PA(jetlag)_FBpp0078693-aln  89 rcggflreLslsgcqsigdkslkalaqscpnleelnLnkskkitdaavtvladrCsklqklnldgCvsitdvslkslsd 167
                                     +  + l e+ l+  + i ++   ala  +pnl  l+L++++ i++   +++  + +kl  +nl + ++i        ++
                         C44H4.2 107 GINPVLEEVVLNH-NLIEKVPAAALAG-LPNLLRLDLSNNS-IVEIQEQEIFPNLNKLYDINLGS-NKIFSIHTSTFQN 181
                                     6667778888887.7788888888887.9999999999775.8899999999999*******976.5666665666668 PP

  jet-PA(jetlag)_FBpp0078693-aln 168 gkrrLtkinlsecqnvtdngleaiisgckeLkslllrr 205
                                      k+ +++inl + +n+t+      i+g+k+L+sl l++
                         C44H4.2 182 VKNSIQTINLGH-NNMTAVP-SSAIRGLKQLQSLHLHK 217
                                     889999999987.5566655.45579999999999876 PP

  == domain 2    score: 10.3 bits;  conditional E-value: 0.0012
  jet-PA(jetlag)_FBpp0078693-aln 119 nleelnLnkskkitdaavtvladrCsklqklnldgCvsitdvslksls.dgkrrLtkinlsecqnvtdngleaiisgck 196
                                     +++ +nL +++ +t +  ++  +  ++lq l+l     i +    +l   + + L  +nl+  +++ + + +a + +++
                         C44H4.2 185 SIQTINLGHNN-MTAVPSSA-IRGLKQLQSLHLHKN-RIEQL--DALNfLNLPVLNLLNLA-GNQIHELNRQAFL-NVP 256
                                     55666665543.33333333.344578888888874.45444..33333356889999997.5789999999875.89* PP

  jet-PA(jetlag)_FBpp0078693-aln 197 eLkslllrrCkkltdaavkalasfcskLeelnvsdCekitDeavkeLa...erlgrllylsvskCd.....alsdasLi 267
                                      L++l+l++ +k+t+ +     +f ++Le l++   ++i     ++L+   + l++ lyl+  k +     a +++s++
                         C44H4.2 257 SLRYLYLSG-NKITKLTAYQFQTF-EQLEMLDLT-NNEIGAIPANSLSglkQ-LRQ-LYLAHNKISnissnAFTNSSIV 330
                                     *******98.67999888888888.589999998.45555555555551104.444.5777555540001156899*** PP

  jet-PA(jetlag)_FBpp0078693-aln 268 vlarkckkLrvLel 281
                                     vl+ + ++L++L +
                         C44H4.2 331 VLVLSSNELKTLTA 344
                                     ***********976 PP

>> F33H2.3  CE17766	WBGene00009367	Leucine Rich Repeat (2 copies) (2 domains)	status:Confirmed	UniProt:O62220	protein_id
   #    score  bias  c-Evalue  i-Evalue hmmfrom  hmm to    alifrom  ali to    envfrom  env to     acc
 ---   ------ ----- --------- --------- ------- -------    ------- -------    ------- -------    ----
   1 ?   13.7   0.0   0.00011     0.026     103     178 ..      46     121 ..      15     137 .. 0.56

  Alignments for each domain:
  == domain 1    score: 13.7 bits;  conditional E-value: 0.00011
  jet-PA(jetlag)_FBpp0078693-aln 103 qsigdkslkala..qscpnleelnLnkskkitdaavtvladrCsklqklnldgCvsitdvslkslsdgkrrLtkinls 178
                                      s+ + +l++la  +++p l+ l++++++   +a++ vl+++ + l+k+ l++  +++   l  l +  ++L +++ls
                         F33H2.3  46 LSMVKCGLTTLAgfPTLPALTYLDISDNQLGDNASFDVLVKNAPDLKKITLASN-KLSLDNLRCL-KVLPNLFELDLS 121
                                     334444555554223455555555555555555555555555555555555553.3333334444.334555555555 PP

>> F44E5.2  CE45536	WBGene00009689	Leucine Rich Repeat (2 copies)	status:Partially_confirmed	UniProt:Q9XU96	protein_id:C
   #    score  bias  c-Evalue  i-Evalue hmmfrom  hmm to    alifrom  ali to    envfrom  env to     acc
 ---   ------ ----- --------- --------- ------- -------    ------- -------    ------- -------    ----
   1 ?    1.7   1.3      0.47   1.1e+02     147     183 ..      56      95 ..       2     115 .. 0.65
   2 ?   10.6   1.0   0.00094      0.23     256     386 ..      63     206 ..      53     211 .. 0.74
   3 ?   -1.0   0.0       3.3   7.8e+02      90     123 ..     247     279 ..     223     284 .. 0.77

  Alignments for each domain:
  == domain 1    score: 1.7 bits;  conditional E-value: 0.47
  jet-PA(jetlag)_FBpp0078693-aln 147 qklnld..gCvsitdvslkslsdgk.rrLtkinlsecqnv 183
                                     +kln++   C+++t++ +k ls+++ + Lt  n+ + ++v
                         F44E5.2  56 RKLNITkaVCKNVTTEHIKLLSNNCiLSLTIGNIDKVKQV 95 
                                     3455542247777777777777554245555566665555 PP

  == domain 2    score: 10.6 bits;  conditional E-value: 0.00094
  jet-PA(jetlag)_FBpp0078693-aln 256 skCdalsdasLivlarkck.kLrvLelagceavt.D...aallalar.........scrrLekldleeCvlitDatlia 320
                                     + C++++   ++ l ++c   L++ ++ ++++v  D   + ++ +ar         s + L+ ld+++  l + +  +a
                         F44E5.2  63 AVCKNVTTEHIKLLSNNCIlSLTIGNIDKVKQVYqDdkeNPIINIARlledvlgeeSRQNLQYLDIQGNELFSYNWPKA 141
                                     567777777777777666524666666666666322111345555553333333323457999*********99999** PP

  jet-PA(jetlag)_FBpp0078693-aln 321 LavgCprLekLslreCelvTdeglkqlalscrnLqrleiddcqlitrdgiralkkylpriiveayf 386
                                     L    p L++L +++   + de   ql  s  nL++l i d +     gi +lk+  + ++++  f
                         F44E5.2 142 LGHMLPSLQTLIVCQRSFINDE-FSQLCNSFPNLHKLDISDTNIGNLSGISNLKNLQKLCMMNLEF 206
                                     ******************9998.78999999***********9999********999999887655 PP

  == domain 3    score: -1.0 bits;  conditional E-value: 3.3
  jet-PA(jetlag)_FBpp0078693-aln  90 cggflreLslsgcqsigdkslkalaqscpnleel 123
                                       ++lr L  sg +++ ++s+ ++ +s pnl+++
                         F44E5.2 247 VLPELRFLDCSG-TNVDKESISTIQNSHPNLKKV 279
                                     556777777787.788888888888888888776 PP

>> K05C4.9  CE19977	WBGene00010585	Leucine Rich Repeat (2 copies) (3 domains)	status:Partially_confirmed	UniProt:Q9XUU3	
   #    score  bias  c-Evalue  i-Evalue hmmfrom  hmm to    alifrom  ali to    envfrom  env to     acc
 ---   ------ ----- --------- --------- ------- -------    ------- -------    ------- -------    ----
   1 ?    9.0   4.2    0.0029       0.7      88     258 ..     126     293 ..      77     299 .. 0.55
   2 ?   10.6   1.3   0.00097      0.23      94     181 ..     205     294 ..     196     379 .. 0.72

  Alignments for each domain:
  == domain 1    score: 9.0 bits;  conditional E-value: 0.0029
  jet-PA(jetlag)_FBpp0078693-aln  88 rrcggflreLslsgcqsigdkslkalaqscpnleelnLnkskkitdaavtvladrCsklqklnldgCvsitdvslksls 166
                                      ++   lr+L+++g+  ig +    l + +p+l+ ln+++     d  +  l    + l +l++ g +     sl  l 
                         K05C4.9 126 EKSRKRLRHLNIRGAGLIGCGWSDKLSELFPSLKTLNVSNILFENDE-LLRLCVSFPSLCVLDISGTNIA---SLHGL- 199
                                     45555666666666666666666666666666666666554433332.2233333444455555444332...23333. PP

  jet-PA(jetlag)_FBpp0078693-aln 167 dgkrrLtkinlsecqnvtdngleaiisgckeLkslllrrCkkl.tdaavkalasfcskLeelnvsdCe..kitDeavke 242
                                     ++ ++L+++ +   +  ++n+l+ +  ++ +Lk+l +++ k+l t++ v        +L el v dC   +i +e   +
                         K05C4.9 200 SNLKNLQELSIRYLEFANANNLVDLF-QLTNLKVLDMSKSKNLeTSKNVLRFVECGMNLPELRVLDCSgtDIDEELFAK 277
                                     22255666666666555555555543.4555666666666665334444444444555555555555411333333344 PP

  jet-PA(jetlag)_FBpp0078693-aln 243 LaerlgrllylsvskC 258
                                     L   l++l  +++  C
                         K05C4.9 278 LLSFLPNLQQIALMDC 293
                                     4444444444444444 PP

  == domain 2    score: 10.6 bits;  conditional E-value: 0.00097
  jet-PA(jetlag)_FBpp0078693-aln  94 lreLslsgcqsigdkslkalaqscpnleelnLnkskki.tdaavtvladrCsklqklnldgCv..sitdvslkslsdgk 169
                                     l+eLs++  +    + l  l q ++nl+ l+++ksk++ t  +v  ++++  +l +l +  C+   i +++  +l++  
                         K05C4.9 205 LQELSIRYLEFANANNLVDLFQ-LTNLKVLDMSKSKNLeTSKNVLRFVECGMNLPELRVLDCSgtDIDEELFAKLLSFL 282
                                     5555555544444455555555.56666666666666434556666666666666666666642245555555555666 PP

  jet-PA(jetlag)_FBpp0078693-aln 170 rrLtkinlsecq 181
                                     ++L++i l +cq
                         K05C4.9 283 PNLQQIALMDCQ 294
                                     666666666665 PP

>> K07G5.1  CE06129	WBGene00010641	locus:crml-1	Leucine Rich Repeat (2 copies) (4 domains)	status:Partially_confirmed	Un
   #    score  bias  c-Evalue  i-Evalue hmmfrom  hmm to    alifrom  ali to    envfrom  env to     acc
 ---   ------ ----- --------- --------- ------- -------    ------- -------    ------- -------    ----
   1 ?   10.6   1.1   0.00096      0.23     127     216 ..     234     328 ..     217     336 .. 0.67
   2 ?   12.6   1.4   0.00024     0.057     190     338 ..     244     410 ..     242     442 .. 0.74
   3 ?    0.4   0.6       1.2   2.8e+02     164     185 ..     545     566 ..     486     636 .. 0.64

  Alignments for each domain:
  == domain 1    score: 10.6 bits;  conditional E-value: 0.00096
  jet-PA(jetlag)_FBpp0078693-aln 127 kskkitdaavtvladrCsklqklnldgCvsitdvs.lksls...dgkrrLtkinlsecqnvtdngleaiis...gckeL 198
                                      s++++d+ ++v+ ++ ++l+kl+l +C+  +d   l++     ++  +L +++ls     +++g +++ s   ++++L
                         K07G5.1 234 VSSEVIDVVLSVI-RKSQNLKKLQLRSCSLPKDFItLLASAfhnNQNACLEYLDLSRNPIDDKKGFTILSSvlpRLNQL 311
                                     5677888888776.56799999999999877775312222244566678999999986655556655544411155666 PP

  jet-PA(jetlag)_FBpp0078693-aln 199 kslllrrCkkltdaavka 216
                                     k+   ++C+ l d++++ 
                         K07G5.1 312 KYVNFSECQ-LSDKSINL 328
                                     777778884.66666655 PP

  == domain 2    score: 12.6 bits;  conditional E-value: 0.00024
  jet-PA(jetlag)_FBpp0078693-aln 190 aiisgckeLkslllrrCkkltdaavkalas.fcsk....LeelnvsdCekitDe.avkeLae...rlgrllylsvskCd 259
                                      +i++ ++Lk l lr C    +  ++ las f+++    Le l++s  + i D  +   L+    rl++l+y+  s+C 
                         K07G5.1 244 SVIRKSQNLKKLQLRSCSL-PKDFITLLASaFHNNqnacLEYLDLS-RNPIDDKkGFTILSSvlpRLNQLKYVNFSEC- 319
                                     57899999*********74.44444444432332224449999999.566777436666666111555666*******. PP

  jet-PA(jetlag)_FBpp0078693-aln 260 alsdasLivl.......arkck....kLrvLelagceavtD.aallalarscrrLekldleeCvlitDatliaLavgCp 326
                                     +lsd+s+  l       + +ck    +L+ L l++ ++  D ++++ l   +  L+ ld  +  +  D+    L +g  
                         K07G5.1 320 QLSDKSINLLctglyngMTSCKsggmQLTELILSANPMKDDiSGIINLVSISTSLRVLDFSDTGIHLDKLWNSLKFGGL 398
                                     699999988822222223456444446999999998888886789********************************** PP

  jet-PA(jetlag)_FBpp0078693-aln 327 rLekLslreCel 338
                                     ++ekL l  C l
                         K07G5.1 399 QIEKLILNGCSL 410
                                     **********87 PP

  == domain 3    score: 0.4 bits;  conditional E-value: 1.2
  jet-PA(jetlag)_FBpp0078693-aln 164 slsdgkrrLtkinlsecqnvtd 185
                                     +l ++  +L ++nls+c++   
                         K07G5.1 545 KLYSEEGCLEELNLSDCRLGAY 566
                                     2334455677777777765443 PP

>> Y71A12B.17b  CE46747	WBGene00045058	locus:gadr-5	status:Confirmed
   #    score  bias  c-Evalue  i-Evalue hmmfrom  hmm to    alifrom  ali to    envfrom  env to     acc
 ---   ------ ----- --------- --------- ------- -------    ------- -------    ------- -------    ----
   1 ?   10.6   0.1   0.00096      0.23     283     375 ..     302     394 ..     269     441 .. 0.79

  Alignments for each domain:
  == domain 1    score: 10.6 bits;  conditional E-value: 0.00096
  jet-PA(jetlag)_FBpp0078693-aln 283 gceavtDaallalarscrrLekldleeCvlitDat.liaLavgCprLekLslreCelvTdeglkqlalscrnLqrleid 360
                                     +++ +t  + +  ++s + ++ ld++eC      + ++ + +  p L++L +++ +l   e   ql    +nLq+l+i 
                     Y71A12B.17b 302 NIDIMTSLTSVLYGKSLAKIHSLDIGECRSQLTPGwVRLIGTMLPSLQSLDISNKPL-SKEDFSQLCNFFQNLQKLNIS 379
                                     555555555556678888899999999986644441666678889999999999776.566788888888999999999 PP

  jet-PA(jetlag)_FBpp0078693-aln 361 dcqlitrdgiralkk 375
                                     d  + + +gi +lk+
                     Y71A12B.17b 380 DTCVKKLQGISKLKN 394
                                     888888888888876 PP

>> F56F10.2  CE31187	WBGene00018985	status:Partially_confirmed	UniProt:Q20892	protein_id:CCD70866.1
   #    score  bias  c-Evalue  i-Evalue hmmfrom  hmm to    alifrom  ali to    envfrom  env to     acc
 ---   ------ ----- --------- --------- ------- -------    ------- -------    ------- -------    ----
   1 ?    4.2   0.0     0.081        19      18      58 ..      88     131 ..      75     148 .. 0.78
   2 ?    5.2   0.0     0.042        10     259     316 ..     256     318 ..     232     371 .. 0.72

  Alignments for each domain:
  == domain 1    score: 4.2 bits;  conditional E-value: 0.081
  jet-PA(jetlag)_FBpp0078693-aln  18 lqsdeaqin...kklpkellLkilSyldvvsLcriaqvsklwne 58 
                                     +q++e++++   +  ++++l  ++ yld  +L ++  v+ +wn 
                        F56F10.2  88 VQKEEIIVEpiaQDFESHILADVFKYLDIDDLLNCKLVCWKWNA 131
                                     4555555545546778889999********************96 PP

  == domain 2    score: 5.2 bits;  conditional E-value: 0.042
  jet-PA(jetlag)_FBpp0078693-aln 259 dalsdasLivlarkckkLrvLelagcea..vtDaallalar...scrrLekldleeCvlitDa 316
                                       l+d+ L+ ++++++ Lr  +  + ++  vtD++l+ +     +   +e +dl+ C l++ a
                        F56F10.2 256 HLLTDRLLSPILKNLTSLRLWNNGKGSHygVTDDTLIRINDailNGSPVETIDLGTCFLSSEA 318
                                     4699****************99988776559*****9998633356789*********99665 PP

>> C27F2.7  CE38942	WBGene00016169	status:Partially_confirmed	UniProt:Q18262	protein_id:CCD65744.1
   #    score  bias  c-Evalue  i-Evalue hmmfrom  hmm to    alifrom  ali to    envfrom  env to     acc
 ---   ------ ----- --------- --------- ------- -------    ------- -------    ------- -------    ----
   1 ?   10.5   0.0     0.001      0.25      27      62 ..     128     163 ..     109     226 .. 0.86

  Alignments for each domain:
  == domain 1    score: 10.5 bits;  conditional E-value: 0.001
  jet-PA(jetlag)_FBpp0078693-aln  27 kklpkellLkilSyldvvsLcriaqvsklwnelald 62 
                                      +lp++ + +i+S+ld+ sL ++ q++  + +l l 
                         C27F2.7 128 MQLPDTDICQIMSFLDAQSLLNLSQTCSHLRQLCLA 163
                                     79****************************999874 PP

>> H04D03.4  CE34900	WBGene00010365	status:Partially_confirmed	UniProt:Q7YWY1	protein_id:CAE17871.1
   #    score  bias  c-Evalue  i-Evalue hmmfrom  hmm to    alifrom  ali to    envfrom  env to     acc
 ---   ------ ----- --------- --------- ------- -------    ------- -------    ------- -------    ----
   1 ?    9.4   1.0    0.0022      0.52     216     364 ..     150     297 ..     143     310 .. 0.58

  Alignments for each domain:
  == domain 1    score: 9.4 bits;  conditional E-value: 0.0022
  jet-PA(jetlag)_FBpp0078693-aln 216 alasfcskLeelnvsdCekitDeavkeLaerlgrllylsvskCdalsdasLivlarkckkLrvLelagceavtDaalla 294
                                      +++  ++L+ l vs   +  D   ++L ++ ++l yl +s+ +  s  ++     k++kL +L+l+  +  +   ++ 
                        H04D03.4 150 RISQMLPSLQSLGVS-NIEFHDDDFSQLCNNFPNLTYLDISETNIKSLDGI----SKLQKLYILNLRYLKFSAHTDIIE 223
                                     455556667777777.44566777777777777777777666544333333....355666666666555555555555 PP

  jet-PA(jetlag)_FBpp0078693-aln 295 larscrrLekldleeCvli..tDatliaLavgCpr.LekLslreCel..vTdeglkqlalscrnLqrleiddcql 364
                                     l  + + L+ ld+   +++  t   +i  +  C + L +L+  +C    + +++l  l +   nLqr+ + dc l
                        H04D03.4 224 LF-ELKKLQILDVSSRQISiaTPTKIILHSKYCSKvLPELTFLDCTEtdLNEKSLDYLLQTHENLQRVVVLDCPL 297
                                     54.346677777765444311444444444455432667777777542256677777777788999999888854 PP

>> C50F2.1  CE36635	WBGene00016835	status:Partially_confirmed	UniProt:P91178	protein_id:CCD67768.1
   #    score  bias  c-Evalue  i-Evalue hmmfrom  hmm to    alifrom  ali to    envfrom  env to     acc
 ---   ------ ----- --------- --------- ------- -------    ------- -------    ------- -------    ----
   1 ?   11.1   0.2   0.00066      0.16     116     268 ..      66     213 ..      44     259 .. 0.76

  Alignments for each domain:
  == domain 1    score: 11.1 bits;  conditional E-value: 0.00066
  jet-PA(jetlag)_FBpp0078693-aln 116 scpnleelnLnkskkitdaavtvladrCsklqklnldgCvsitdvslkslsdgkrrLtkinlsecqnvtdngleaiisg 194
                                     +  nle+l++ +s+  ++  ++ + +  + l++l ++g +++td+   +l ++ ++L ++++s  +n+t+      i +
                         C50F2.1  66 TWQNLESLDITGSELFLNGWIRQIGSTLPSLKRLVIAG-RTLTDQDFSNLCNNFPNLLSLDISS-TNITNL---FGIGN 139
                                     46799*****************************9987.899********************96.567653...33556 PP

  jet-PA(jetlag)_FBpp0078693-aln 195 ckeLkslllrrCkkltdaavkalasfc.skLeelnvsdCekitDeavkeLaerlgrlly.lsvskCdalsdasLiv 268
                                     +k L++l +r+ +   +  ++ + +f   +L++l++s   + t+  + e   ++g  ly +  s    l++a+L +
                         C50F2.1 140 LKTLQVLSSRNLE--FESYMDLIGLFDlVNLRNLDISRELNFTEPRIVEQYVECGSNLYnFVTSDIRLLNEATLNS 213
                                     6777777666544..3566888888853689999999999999988888888898888625556777778887753 PP

>> F20D1.7  CE31487	WBGene00008977	Leucine Rich Repeat (2 copies) (4 domains)	status:Partially_confirmed	UniProt:Q93539	
   #    score  bias  c-Evalue  i-Evalue hmmfrom  hmm to    alifrom  ali to    envfrom  env to     acc
 ---   ------ ----- --------- --------- ------- -------    ------- -------    ------- -------    ----
   1 ?    3.9   0.0       0.1        25     272     321 ..      76     126 ..      61     132 .. 0.80
   2 ?    3.5   0.7      0.13        32      90     226 ..     172     297 ..     125     321 .. 0.63

  Alignments for each domain:
  == domain 1    score: 3.9 bits;  conditional E-value: 0.1
  jet-PA(jetlag)_FBpp0078693-aln 272 kckkLrvLelagceavtDaallalarscrrLekldleeCvlit.DatliaL 321
                                      ++kLrvL+++  +++ D+  +   ++ ++L+ l  ++C l t  ++l+aL
                         F20D1.7  76 DMPKLRVLKVQSSPSLDDSDWFLRRNQFPELQTLHFKNCSLKTfPKALMAL 126
                                     568999999999999999999988889999999999999988733555555 PP

  == domain 2    score: 3.5 bits;  conditional E-value: 0.13
  jet-PA(jetlag)_FBpp0078693-aln  90 cggflreLslsgcqsigdkslkalaqscpnleelnLnkskkitdaavtvladrCsklqklnldgCvsitdvslkslsdg 168
                                       + l+ L lsg  +     +++   s  +l el L+++k  +++  t  ++  ++l+ l+l g + +++v l +  ++
                         F20D1.7 172 YMPTLKMLDLSG--NNMTRLVTSDFTSAVSLRELILRENK--IELIETDTTEPMQQLETLDLSG-NLLSEVRLEAQ-QN 244
                                     667778888888..22333455556677788888888876..3333444456678899999976.67888888887.77 PP

  jet-PA(jetlag)_FBpp0078693-aln 169 krrLtkinlsecqnvtdngleaiisgckeLkslllrrCkk..ltdaavkalasfcskLee 226
                                      r+L ++nls c+ ++   +     ++++L++l l +C+   +  +a  +l+    +L+ 
                         F20D1.7 245 FRHLFSLNLS-CNPLQ--IIREGFLQLPDLQVLQLDNCNIsvVEAGAFVSLP----RLHS 297
                                     7999999998.55443..2333345678888888888864113333333333....3444 PP

>> F45D11.10  CE40256	WBGene00018456	locus:fbxc-39	status:Partially_confirmed	UniProt:Q9N5U0	protein_id:CCD66365.1
   #    score  bias  c-Evalue  i-Evalue hmmfrom  hmm to    alifrom  ali to    envfrom  env to     acc
 ---   ------ ----- --------- --------- ------- -------    ------- -------    ------- -------    ----
   1 ?    9.0   0.0    0.0028      0.67     125     213 ..      62     160 ..      47     169 .. 0.77

  Alignments for each domain:
  == domain 1    score: 9.0 bits;  conditional E-value: 0.0028
  jet-PA(jetlag)_FBpp0078693-aln 125 Lnkskkitdaavt.vladrCsklqklnldgCvsitdvsl..ksls..dgkrrLtkinlsecqnv.....tdngleaiis 193
                                     L+  ++ +d +++ +la+rC+ lqk++  +   i + s   + l   + + +L+ in+ + +n       d+ l   ++
                       F45D11.10  62 LRAVHRQLDPNLRiALAQRCPSLQKIEKSTPLRINTLSFgtYGLKinSHTYHLQRINIGKPENTfiqleRDATLIYGLR 140
                                     6667777888876479******************999863344445577899******988774333335788888899 PP

  jet-PA(jetlag)_FBpp0078693-aln 194 gckeLkslllrrCkkltdaa 213
                                     + k+L +l++  C +    a
                       F45D11.10 141 DTKHLPVLKCATCSRDYREA 160
                                     99***********8755555 PP

>> T12B5.5  CE32722	WBGene00020452	locus:fbxa-22	status:Predicted	UniProt:Q9TZ28	protein_id:CCD73254.1
   #    score  bias  c-Evalue  i-Evalue hmmfrom  hmm to    alifrom  ali to    envfrom  env to     acc
 ---   ------ ----- --------- --------- ------- -------    ------- -------    ------- -------    ----
   1 ?    9.5   0.1     0.002      0.49     140     204 ..      11      74 ..       3      88 .. 0.79

  Alignments for each domain:
  == domain 1    score: 9.5 bits;  conditional E-value: 0.002
  jet-PA(jetlag)_FBpp0078693-aln 140 adrCsklqklnldgCvsitdvslkslsdgkrrLtkinlsecqnvtdngleaiisgckeLkslllr 204
                                     a++C +++kl+l  C++    ++++ +d  + L +i+ls+ +  ++    a + + k+ k+++l+
                         T12B5.5  11 AKKCVHVKKLELVYCSATEILGILPWLDV-QVLEQIQLSDTEISNQLERFAHLEQWKNAKIFKLS 74 
                                     589**************999999999887.99*******99876666666666666666666665 PP

>> R13A5.10  CE01371	WBGene00020052	status:Partially_confirmed	UniProt:Q95Y87	protein_id:CCD63605.1
   #    score  bias  c-Evalue  i-Evalue hmmfrom  hmm to    alifrom  ali to    envfrom  env to     acc
 ---   ------ ----- --------- --------- ------- -------    ------- -------    ------- -------    ----
   1 ?    9.5   0.0     0.002      0.48     123     160 ..      40      77 ..      31      93 .. 0.78

  Alignments for each domain:
  == domain 1    score: 9.5 bits;  conditional E-value: 0.002
  jet-PA(jetlag)_FBpp0078693-aln 123 lnLnkskkitdaavtvladrCsklqklnldgCvsitdv 160
                                     ++L    ++  a vt++ + C+++ + +l gC+  t  
                        R13A5.10  40 MVLVTKDPTAHAEVTAIRNTCKNVDNFDLSGCQLYTSC 77 
                                     56666677788899999999999999999999877765 PP

>> Y9C9A.13  CE25647	WBGene00021180	status:Partially_confirmed	UniProt:Q9N2S4	protein_id:CCD68697.1
   #    score  bias  c-Evalue  i-Evalue hmmfrom  hmm to    alifrom  ali to    envfrom  env to     acc
 ---   ------ ----- --------- --------- ------- -------    ------- -------    ------- -------    ----
   1 ?    8.3   0.5    0.0047       1.1      78     180 ..     107     207 ..     102     221 .. 0.67

  Alignments for each domain:
  == domain 1    score: 8.3 bits;  conditional E-value: 0.0047
  jet-PA(jetlag)_FBpp0078693-aln  78 aekaveenlrrrcggflreLslsgcqsigdkslkalaqscpnleelnLnkskk.itdaavtvladrCsklqklnldgCv 155
                                     +++ ++  l+++++  lr+L +sg++   ++++k + + +p+l++l +  + +  +   ++ l +  ++l+ l++    
                        Y9C9A.13 107 VDEILQIILNKKSANNLRQLDISGSRRFLNGAIKKIGKLLPSLQSLIV--CDRlFSGSDFQKLCSSFKNLKSLDISDTG 183
                                     566677778888888888888888888888888888888888887754..44414556677777777788887775544 PP

  jet-PA(jetlag)_FBpp0078693-aln 156 sitdvslkslsdgkrrLtkinlsec 180
                                       +  ++ +l  + ++L   nl+ c
                        Y9C9A.13 184 VSSLYGISQL-TNLETLAMRNLNIC 207
                                     3333333333.33344544455444 PP

>> T19D7.6  CE35774	WBGene00020574	status:Confirmed	UniProt:Q22587	protein_id:CCD73154.1
   #    score  bias  c-Evalue  i-Evalue hmmfrom  hmm to    alifrom  ali to    envfrom  env to     acc
 ---   ------ ----- --------- --------- ------- -------    ------- -------    ------- -------    ----
   1 ?    9.4   0.3    0.0022      0.53     114     157 ..      65     109 ..      29     136 .. 0.70

  Alignments for each domain:
  == domain 1    score: 9.4 bits;  conditional E-value: 0.0022
  jet-PA(jetlag)_FBpp0078693-aln 114 aqscpnleelnLnksk.kitdaavtvladrCsklqklnldgCvsi 157
                                     +++++nl+el ++++k +++ + ++ + ++C+++++l ++  + i
                         T19D7.6  65 MPKFANLKELSVRNNKiRNLGVLLANIQKNCPNIEVLRVKNNPGI 109
                                     467888888888887656777888888888888888887765555 PP

>> Y71A12B.17a  CE46660	WBGene00045058	locus:gadr-5	status:Confirmed
   #    score  bias  c-Evalue  i-Evalue hmmfrom  hmm to    alifrom  ali to    envfrom  env to     acc
 ---   ------ ----- --------- --------- ------- -------    ------- -------    ------- -------    ----
   1 ?    8.5   0.0     0.004      0.97     282     375 ..     301     391 ..     269     401 .. 0.83

  Alignments for each domain:
  == domain 1    score: 8.5 bits;  conditional E-value: 0.004
  jet-PA(jetlag)_FBpp0078693-aln 282 agceavtDaallalarscrrLekldleeCvlitDatliaLavgCprLekLslreCelvTdeglkqlalscrnLqrleid 360
                                     ++++ +t  + +  ++s + ++ ld++eC      t   + +  p L++L +++ +l   e   ql    +nLq+l+i 
                     Y71A12B.17a 301 RNIDIMTSLTSVLYGKSLAKIHSLDIGECRSQ--LTPGWIGTMLPSLQSLDISNKPL-SKEDFSQLCNFFQNLQKLNIS 376
                                     55666666666667899999*********977..888899999***********887.67789999999********** PP

  jet-PA(jetlag)_FBpp0078693-aln 361 dcqlitrdgiralkk 375
                                     d  + + +gi +lk+
                     Y71A12B.17a 377 DTCVKKLQGISKLKN 391
                                     *98999999999987 PP

>> Y37H2A.7  CE46325	WBGene00012567	status:Predicted	UniProt:Q9U2N4	protein_id:CAB60576.3
   #    score  bias  c-Evalue  i-Evalue hmmfrom  hmm to    alifrom  ali to    envfrom  env to     acc
 ---   ------ ----- --------- --------- ------- -------    ------- -------    ------- -------    ----
   1 ?    2.0   0.0      0.39        93      28      60 ..      84     116 ..      68     136 .. 0.81
   2 ?    5.1   0.0     0.043        10     167     204 ..     189     226 ..     173     234 .. 0.83

  Alignments for each domain:
  == domain 1    score: 2.0 bits;  conditional E-value: 0.39
  jet-PA(jetlag)_FBpp0078693-aln  28 klpkellLkilSyldvvsLcriaqvsklwnela 60 
                                      lp+++l ki+  +++++L+ i +vs+++  + 
                        Y37H2A.7  84 ELPDDMLNKIFDCVKPIELFPIRKVSRRFRDVI 116
                                     699*************************98775 PP

  == domain 2    score: 5.1 bits;  conditional E-value: 0.043
  jet-PA(jetlag)_FBpp0078693-aln 167 dgkrrLtkinlsecqnvtdngleaiisgckeLkslllr 204
                                     + k  L +++++ c+ +  +++e++   +k+Lks+ ++
                        Y37H2A.7 189 NPKFSLETLDVTFCEYLRGENMELVENMMKKLKSIQVK 226
                                     45668999************************998765 PP

>> K07H8.1  CE18021	WBGene00019503	status:Confirmed	UniProt:Q20068	protein_id:CCD70598.1
   #    score  bias  c-Evalue  i-Evalue hmmfrom  hmm to    alifrom  ali to    envfrom  env to     acc
 ---   ------ ----- --------- --------- ------- -------    ------- -------    ------- -------    ----
   1 ?   -0.7   0.0       2.5     6e+02      94     129 ..     144     179 ..      91     184 .. 0.68
   2 ?    6.5   0.0     0.017       4.1     139     218 ..     267     344 ..     244     365 .. 0.66

  Alignments for each domain:
  == domain 1    score: -0.7 bits;  conditional E-value: 2.5
  jet-PA(jetlag)_FBpp0078693-aln  94 lreLslsgcqsigdkslkalaqscpnleelnLnksk 129
                                      reL+l g      k+++ +++ +p ++elnL++++
                         K07H8.1 144 CRELNLYGNLLYKWKTVRQILEYFPRIQELNLRRNR 179
                                     477777776666667777777888888888887775 PP

  == domain 2    score: 6.5 bits;  conditional E-value: 0.017
  jet-PA(jetlag)_FBpp0078693-aln 139 ladrCsklqklnldgCvsitdvslkslsdgkrrLtkinlsecqnvtdngleaiisgckeLkslllrrCkkl.tdaavka 216
                                     +    ++l +l ++ C  it     + s + ++L ++n+   + v+ ++++  i+ +k Lk ll   Ckkl t+++v+a
                         K07H8.1 267 IHGTFPNLTQLSVANCG-ITSLNGFDGSIKFPKLEYLNIKRNSIVEWKSVNS-IRSLKSLKRLLF-DCKKLsTEKGVHA 342
                                     44556778888888885.5555556666777888888888888888888776.467778877755.5777734556665 PP

  jet-PA(jetlag)_FBpp0078693-aln 217 la 218
                                       
                         K07H8.1 343 YE 344
                                     44 PP

>> F55B12.3b  CE27762	WBGene00004767	locus:sel-10	status:Confirmed	UniProt:Q93794	protein_id:CAC42307.1
   #    score  bias  c-Evalue  i-Evalue hmmfrom  hmm to    alifrom  ali to    envfrom  env to     acc
 ---   ------ ----- --------- --------- ------- -------    ------- -------    ------- -------    ----
   1 ?    8.4   0.0    0.0045       1.1      29      76 ..     125     172 ..     102     177 .. 0.87

  Alignments for each domain:
  == domain 1    score: 8.4 bits;  conditional E-value: 0.0045
  jet-PA(jetlag)_FBpp0078693-aln  29 lpkellLkilSyldvvsLcriaqvsklwnelaldgslwqkidlrdfqr 76 
                                     lp el +kil  l + +L ++aqvsk w+ +      w+ + + +f++
                       F55B12.3b 125 LPVELGMKILHNLTGYDLLKVAQVSKNWKLISEIDKIWKSLGVEEFKH 172
                                     788999************************999999999988877766 PP

>> F55B12.3a  CE25007	WBGene00004767	locus:sel-10	Candida CDC4 protein like	status:Confirmed	UniProt:Q93794	protein_id:C
   #    score  bias  c-Evalue  i-Evalue hmmfrom  hmm to    alifrom  ali to    envfrom  env to     acc
 ---   ------ ----- --------- --------- ------- -------    ------- -------    ------- -------    ----
   1 ?    8.4   0.0    0.0045       1.1      29      76 ..     127     174 ..     104     179 .. 0.87

  Alignments for each domain:
  == domain 1    score: 8.4 bits;  conditional E-value: 0.0045
  jet-PA(jetlag)_FBpp0078693-aln  29 lpkellLkilSyldvvsLcriaqvsklwnelaldgslwqkidlrdfqr 76 
                                     lp el +kil  l + +L ++aqvsk w+ +      w+ + + +f++
                       F55B12.3a 127 LPVELGMKILHNLTGYDLLKVAQVSKNWKLISEIDKIWKSLGVEEFKH 174
                                     788999************************999999999988877766 PP

>> F13E9.1  CE33773	WBGene00008750	SD22 like protein	status:Confirmed	UniProt:Q19407	protein_id:CAD89747.1
   #    score  bias  c-Evalue  i-Evalue hmmfrom  hmm to    alifrom  ali to    envfrom  env to     acc
 ---   ------ ----- --------- --------- ------- -------    ------- -------    ------- -------    ----
   1 ?    8.0   0.0    0.0056       1.4     347     385 ..     224     262 ..     197     267 .. 0.85

  Alignments for each domain:
  == domain 1    score: 8.0 bits;  conditional E-value: 0.0056
  jet-PA(jetlag)_FBpp0078693-aln 347 lalscrnLqrleiddcqlitrdgiralkkylpriiveay 385
                                       + c++L+ l i d  +   +gi+ +++ l+r +v++ 
                         F13E9.1 224 SLYFCKGLKALWIADSDVCRINGIKSIRETLRRLVVHYS 262
                                     3455********************************985 PP

>> F28F8.4  CE43846	WBGene00009222	locus:fbxa-95	status:Partially_confirmed	UniProt:O17849	protein_id:CAB03015.3
   #    score  bias  c-Evalue  i-Evalue hmmfrom  hmm to    alifrom  ali to    envfrom  env to     acc
 ---   ------ ----- --------- --------- ------- -------    ------- -------    ------- -------    ----
   1 ?   -1.9   0.0       5.9   1.4e+03      96     149 ..       3      59 ..       1      69 [. 0.72
   2 ?    7.8   0.0    0.0066       1.6      68     154 ..     189     272 ..     169     283 .. 0.79

  Alignments for each domain:
  == domain 1    score: -1.9 bits;  conditional E-value: 5.9
  jet-PA(jetlag)_FBpp0078693-aln  96 eLslsgcqsigdkslka.laqscpnleelnLnkskk..itdaavtvladrCsklqkl 149
                                     ++ l+++ s++ +s +a  ++ + +l++++L++ k+   +d+ ++vl +   +++ +
                         F28F8.4   3 QIALRDSYSLSVTSNEAtVVEIVEDLDSMKLSGKKPpsFSDMPLAVLHNILDHVKPI 59 
                                     788999999998887651556677899999987764226788888888777776665 PP

  == domain 2    score: 7.8 bits;  conditional E-value: 0.0066
  jet-PA(jetlag)_FBpp0078693-aln  68 kidlrdfqrdaekaveenlrrrcggflreLslsgcqsigdkslkalaqscpnleelnLnkskkitd...aavtvladrC 143
                                     k+++++f+++   +v +  +r    +++eL+  g+  +g+ +  a ++   +l +++++  kk+ +   a + +l++r 
                         F28F8.4 189 KLKIVGFHQEQIPMVLQYFER---DHIQELNFGGAVCLGHPGRYAELK---QLSHIQIQSMKKVAEqdaAHILELLKRS 261
                                     566667777777777777777...899*******99999999999988...5666666666666541115688999*** PP

  jet-PA(jetlag)_FBpp0078693-aln 144 sklqklnldgC 154
                                       ++ +n+++C
                         F28F8.4 262 ATIKSINITSC 272
                                     *********** PP

>> C39E9.8d  CE44665	WBGene00008032	status:Confirmed	UniProt:D3YT45	protein_id:CBK19381.1
   #    score  bias  c-Evalue  i-Evalue hmmfrom  hmm to    alifrom  ali to    envfrom  env to     acc
 ---   ------ ----- --------- --------- ------- -------    ------- -------    ------- -------    ----
   1 ?    6.7   0.0     0.014       3.4      71     119 ..      37      85 ..      26     100 .. 0.89
   2 ?   -0.2   0.0       1.8   4.2e+02     358     388 ..     151     181 ..     143     183 .. 0.86

  Alignments for each domain:
  == domain 1    score: 6.7 bits;  conditional E-value: 0.014
  jet-PA(jetlag)_FBpp0078693-aln  71 lrdfqrdaekaveenlrrrcggflreLslsgcqsigdkslkalaqscpn 119
                                     l df ++ e+ ve+ ++ + g+ +++  ++g  ++++ks+ ++ +++  
                        C39E9.8d  37 LEDFLTCFENRVEACVNDQHGPQIQKTDIRGIFKVTEKSIATQTNTFQT 85 
                                     678889999999999*999************************998765 PP

  == domain 2    score: -0.2 bits;  conditional E-value: 1.8
  jet-PA(jetlag)_FBpp0078693-aln 358 eiddcqlitrdgiralkkylpriiveayfap 388
                                     e+ +c++   +  r+l++y+   ++    ap
                        C39E9.8d 151 ELCECSVQAGVDSRELRQYCAMFKLMRRRAP 181
                                     577999999999********99998877666 PP

>> F08D12.10  CE09243	WBGene00017253	locus:sdz-9	status:Confirmed	UniProt:P91233	protein_id:CCD69008.1
   #    score  bias  c-Evalue  i-Evalue hmmfrom  hmm to    alifrom  ali to    envfrom  env to     acc
 ---   ------ ----- --------- --------- ------- -------    ------- -------    ------- -------    ----
   1 ?    4.2   0.1     0.081        20     263     301 ..      14      52 ..      11      61 .. 0.67
   2 ?    3.3   0.0      0.15        37     322     346 ..     237     263 ..     231     309 .. 0.70

  Alignments for each domain:
  == domain 1    score: 4.2 bits;  conditional E-value: 0.081
  jet-PA(jetlag)_FBpp0078693-aln 263 dasLivlarkckkLrvLelagceavtDaallalarscrr 301
                                     ++ L +++++++ L  L  + c+++t a +++l r+ ++
                       F08D12.10  14 EKNLRIVLEQMRFLDLLAFSLCSKITKAHTTQLKRNIKY 52 
                                     555666666677777777777777777777777666655 PP

  == domain 2    score: 3.3 bits;  conditional E-value: 0.15
  jet-PA(jetlag)_FBpp0078693-aln 322 avgCprLekLslreCel..vTdeglkq 346
                                     + +C  L+ L++++C +  +Td  lk 
                       F08D12.10 237 SYACITLNDLLVSNCTKliITDSTLKS 263
                                     567888888888888754478887764 PP

>> R02F11.4  CE12502	WBGene00019842	status:Partially_confirmed	UniProt:O16366	protein_id:CCD67013.1
   #    score  bias  c-Evalue  i-Evalue hmmfrom  hmm to    alifrom  ali to    envfrom  env to     acc
 ---   ------ ----- --------- --------- ------- -------    ------- -------    ------- -------    ----
   1 ?    7.8   0.3    0.0065       1.6      88     160 ..     183     251 ..     159     268 .. 0.61

  Alignments for each domain:
  == domain 1    score: 7.8 bits;  conditional E-value: 0.0065
  jet-PA(jetlag)_FBpp0078693-aln  88 rrcggflreLslsgcqsigdkslkalaqscpnleelnLnkskkitdaavtvladrCsklqklnldgCvsitdv 160
                                     +  +  l+++sl + ++i+d +  + +   +nl++l+++ +  i d++   +++  +kl++  ++g +sit v
                        R02F11.4 183 K--CVALQTISLAD-NKISDLTTITKLICPTNLKNLDISSN-SIEDLSQFSVLSTFKKLEEFVVAGNPSITSV 251
                                     3..44556666666.56666555555554445666665533.3455554444455566666666666655554 PP

>> C39E9.8e  CE44688	WBGene00008032	status:Confirmed	UniProt:D3YT46	protein_id:CBK19382.1
   #    score  bias  c-Evalue  i-Evalue hmmfrom  hmm to    alifrom  ali to    envfrom  env to     acc
 ---   ------ ----- --------- --------- ------- -------    ------- -------    ------- -------    ----
   1 ?    6.8   0.0     0.014       3.3      71     119 ..      37      85 ..      26     100 .. 0.89
   2 ?   -1.0   0.0       3.1   7.4e+02     362     383 ..     153     174 ..     148     181 .. 0.55

  Alignments for each domain:
  == domain 1    score: 6.8 bits;  conditional E-value: 0.014
  jet-PA(jetlag)_FBpp0078693-aln  71 lrdfqrdaekaveenlrrrcggflreLslsgcqsigdkslkalaqscpn 119
                                     l df ++ e+ ve+ ++ + g+ +++  ++g  ++++ks+ ++ +++  
                        C39E9.8e  37 LEDFLTCFENRVEACVNDQHGPQIQKTDIRGIFKVTEKSIATQTNTFQT 85 
                                     678889999999999*999************************998765 PP

  == domain 2    score: -1.0 bits;  conditional E-value: 3.1
  jet-PA(jetlag)_FBpp0078693-aln 362 cqlitrdgiralkkylpriive 383
                                     c+  +++g+ +l++y+   ++ 
                        C39E9.8e 153 CECSVQAGVEELRQYCAMFKLM 174
                                     3334555555555555555554 PP

>> C06A5.7a  CE29023	WBGene00006823	locus:unc-94	tropomodulin	status:Confirmed	UniProt:O01479	protein_id:CCD61217.1
   #    score  bias  c-Evalue  i-Evalue hmmfrom  hmm to    alifrom  ali to    envfrom  env to     acc
 ---   ------ ----- --------- --------- ------- -------    ------- -------    ------- -------    ----
   1 ?    8.0   0.1    0.0059       1.4     221     294 ..     235     312 ..     224     323 .. 0.71

  Alignments for each domain:
  == domain 1    score: 8.0 bits;  conditional E-value: 0.0059
  jet-PA(jetlag)_FBpp0078693-aln 221 cskLeelnvsdCekitDeavkeLaer.lgrll..ylsvskCdalsd...asLivlarkckkLrvLelagceavtDaall 293
                                      ++L+e+n+++ +++  e +++L e  ++  +   +s+++  a+sd   ++Li l++  + LrvL++   + +t ++l 
                        C06A5.7a 235 DTDLKEVNINNMKRVSKERIRSLIEAaCNSKHieKFSLANT-AISDseaRGLIELIETSPSLRVLNVE-SNFLTPELLA 311
                                     57899999999999999999999654155555567888874.56663336999999999999999985.4556655555 PP

  jet-PA(jetlag)_FBpp0078693-aln 294 a 294
                                      
                        C06A5.7a 312 R 312
                                     5 PP

>> K02E7.7  CE11634	WBGene00019312	status:Partially_confirmed	UniProt:O17251	protein_id:CCD63500.1
   #    score  bias  c-Evalue  i-Evalue hmmfrom  hmm to    alifrom  ali to    envfrom  env to     acc
 ---   ------ ----- --------- --------- ------- -------    ------- -------    ------- -------    ----
   1 ?    7.7   0.1    0.0072       1.7     131     167 ..     151     188 ..     119     195 .. 0.75

  Alignments for each domain:
  == domain 1    score: 7.7 bits;  conditional E-value: 0.0072
  jet-PA(jetlag)_FBpp0078693-aln 131 itdaavtvladrCsklqklnldgCvsitdvslksls.d 167
                                     + + +++ l  +C+k +k+ l++C  i ++  k++  +
                         K02E7.7 151 VANCSFALLICNCNKFKKILLKTCYMIRKTNQKPMKyS 188
                                     56888899999999999999999999998877776654 PP

>> F47D12.5  CE43720	WBGene00018561	locus:gadr-3	status:Partially_confirmed	UniProt:Q09562	protein_id:CCD83375.1
   #    score  bias  c-Evalue  i-Evalue hmmfrom  hmm to    alifrom  ali to    envfrom  env to     acc
 ---   ------ ----- --------- --------- ------- -------    ------- -------    ------- -------    ----
   1 ?    6.5   0.4     0.017       4.1     274     357 ..     125     225 ..     115     299 .. 0.70
   2 ?   -0.4   0.3         2   4.9e+02     146     181 ..     252     289 ..     221     377 .. 0.55

  Alignments for each domain:
  == domain 1    score: 6.5 bits;  conditional E-value: 0.017
  jet-PA(jetlag)_FBpp0078693-aln 274 kkLrvLelagceavtDaallalarscrrLekldleeCvlitDatliaLavgCprLekLslreCelvTdeglkqlals.. 350
                                     ++L++L+++g +a++ + +  ++   ++L+ l + +  l +D   + L ++ p+L +L ++e +     g+  l+    
                        F47D12.5 125 RNLHYLDIKGSHAFSKKWTKNIGTILPVLRSLIICGRHLQSDD-FQQLCESIPNLTYLDISETNVPNISGISSLKNLes 202
                                     5688888888888888888888888888888888888888775.78888888888888888877666666666665555 PP

  jet-PA(jetlag)_FBpp0078693-aln 351 ................crnLqrl 357
                                                       nL  l
                        F47D12.5 203 limrsvelecfeqfvdLFNLTGL 225
                                     56666666666666663333333 PP

  == domain 2    score: -0.4 bits;  conditional E-value: 2
  jet-PA(jetlag)_FBpp0078693-aln 146 lqklnldgCv..sitdvslkslsdgkrrLtkinlsecq 181
                                     l++l    C+   i +++l + ++   +L+++   +c+
                        F47D12.5 252 LKELRFLECSgtDINKNLLEQILNSHDNLQQVAAINCH 289
                                     33333333321133333333333333333333333332 PP

>> C06A5.7b  CE29024	WBGene00006823	locus:unc-94	status:Confirmed	UniProt:O01479	protein_id:CCD61218.1
   #    score  bias  c-Evalue  i-Evalue hmmfrom  hmm to    alifrom  ali to    envfrom  env to     acc
 ---   ------ ----- --------- --------- ------- -------    ------- -------    ------- -------    ----
   1 ?    7.9   0.1    0.0061       1.5     221     294 ..     244     321 ..     233     332 .. 0.71

  Alignments for each domain:
  == domain 1    score: 7.9 bits;  conditional E-value: 0.0061
  jet-PA(jetlag)_FBpp0078693-aln 221 cskLeelnvsdCekitDeavkeLaer.lgrll..ylsvskCdalsd...asLivlarkckkLrvLelagceavtDaall 293
                                      ++L+e+n+++ +++  e +++L e  ++  +   +s+++  a+sd   ++Li l++  + LrvL++   + +t ++l 
                        C06A5.7b 244 DTDLKEVNINNMKRVSKERIRSLIEAaCNSKHieKFSLANT-AISDseaRGLIELIETSPSLRVLNVE-SNFLTPELLA 320
                                     57899999999999999999999654155555567888874.56663336999999999999999985.4556655555 PP

  jet-PA(jetlag)_FBpp0078693-aln 294 a 294
                                      
                        C06A5.7b 321 R 321
                                     5 PP

>> C13F10.6  CE08147	WBGene00015745	status:Confirmed	UniProt:O01487	protein_id:CCD63116.1
   #    score  bias  c-Evalue  i-Evalue hmmfrom  hmm to    alifrom  ali to    envfrom  env to     acc
 ---   ------ ----- --------- --------- ------- -------    ------- -------    ------- -------    ----
   1 ?    0.9   0.0      0.83     2e+02     304     349 ..     267     312 ..     254     335 .. 0.67
   2 ?    4.9   0.9     0.051        12      90     152 ..     344     407 ..     313     410 .. 0.67

  Alignments for each domain:
  == domain 1    score: 0.9 bits;  conditional E-value: 0.83
  jet-PA(jetlag)_FBpp0078693-aln 304 kldleeCvlitDatliaLavgCprL.ekLslreCelvTdeglkqlal 349
                                      l+++  +   D+t++ La +Cp + +k  + +   + + g  ql +
                        C13F10.6 267 TLNIQFRDEE-DNTVKDLADACPSIfKKAEVIHMTNLHEDGFIQLET 312
                                     5555555555.999999999999864666666666666666666654 PP

  == domain 2    score: 4.9 bits;  conditional E-value: 0.051
  jet-PA(jetlag)_FBpp0078693-aln  90 cggflreLslsgcqsigdkslkalaqscp.nleelnLnkskk.itdaavtvladrCsklqklnld 152
                                       + +r+L l++c +++ +s+  l+ +c   l +l+ +++   +t +++t l+d  ++l+ l+ld
                        C13F10.6 344 IPSTVRTLYLNDC-KLTPSSIDLLISRCStTLRNLHFHNNGScNTVQNFTKLLDGLQELRILELD 407
                                     4556788888885.567778888888875257788877764415667788888888888877776 PP

>> C08B11.1  CE01471	WBGene00006996	locus:zyg-11	Leucine Rich Repeat (2 copies)	status:Confirmed	UniProt:P21541	protein_
   #    score  bias  c-Evalue  i-Evalue hmmfrom  hmm to    alifrom  ali to    envfrom  env to     acc
 ---   ------ ----- --------- --------- ------- -------    ------- -------    ------- -------    ----
   1 ?   13.2   2.8   0.00015     0.037      78     204 ..     118     238 ..      44     245 .. 0.84
   2 ?   -2.1   0.4       6.9   1.7e+03     317     357 ..     411     449 ..     392     481 .. 0.73

  Alignments for each domain:
  == domain 1    score: 13.2 bits;  conditional E-value: 0.00015
  jet-PA(jetlag)_FBpp0078693-aln  78 aekaveenlrrrcggflreLslsgcqsigdkslkalaqscpnleelnLnkskkitdaavtvladrCsklqklnldgCvs 156
                                     +   ++++l+r +   lr+L lsg + i+ +  +  a+++p le+l    ++ + + +++ + +   +l+ l++ + + 
                        C08B11.1 118 VADVLDTALNRTSRQQLRHLDLSGRHRITSNWPTYVARKLPRLESLAFA-NRSTANETLSQIGASLLNLRFLDISS-TC 194
                                     5567788999999999999999999999999999999999999999986.56678899999999999999999976.45 PP

  jet-PA(jetlag)_FBpp0078693-aln 157 itdvslkslsdgkrrLtkinlsecqnvtdngleaiisgckeLkslllr 204
                                     +td s  s + + + L   nl    n+ +  ++ ++s++ +L++l ++
                        C08B11.1 195 VTDISCISSLRNLEVLIMYNL----NILKGDVTETLSNLTKLRVLDIS 238
                                     888888887777777777777....56677777788888888887665 PP

  == domain 2    score: -2.1 bits;  conditional E-value: 6.9
  jet-PA(jetlag)_FBpp0078693-aln 317 tliaLavgCprLekLslreCelvTdeglkqlalscrnLqrl 357
                                      l +L    +r+++Ls++e +   +++l +  ++ r + +l
                        C08B11.1 411 CLYHLCK-MKRIKRLSVKEVNNCIERSLDAAEQY-RSMTQL 449
                                     5555543.37888888888888888888877776.544444 PP

>> T24C4.6a  CE39414	WBGene00020762	locus:zer-1	status:Confirmed	UniProt:Q2WF59	protein_id:CCD69960.1
   #    score  bias  c-Evalue  i-Evalue hmmfrom  hmm to    alifrom  ali to    envfrom  env to     acc
 ---   ------ ----- --------- --------- ------- -------    ------- -------    ------- -------    ----
   1 ?    6.7   0.0     0.014       3.5     120     184 ..      98     165 ..      91     169 .. 0.80

  Alignments for each domain:
  == domain 1    score: 6.7 bits;  conditional E-value: 0.014
  jet-PA(jetlag)_FBpp0078693-aln 120 leelnLnkskkitdaavtvladrCsklqklnldgCvsitdvs...lkslsdgkrrLtkinlsecqnvt 184
                                     le+lnL +++   +  v  l ++ + + +l+l+  + +td s   l+++s   + Lt+i ++   +vt
                        T24C4.6a  98 LEKLNLTGATVDDQIFVDLLHAHAHSITELDLTNVTGVTDLSnayLYARSTHFPMLTSIRMTSMDLVT 165
                                     78899999888888888899999999999998877777665433399999999999999999888887 PP

>> T24C4.6b  CE39415	WBGene00020762	locus:zer-1	status:Confirmed	UniProt:Q2WF59	protein_id:CCD69961.1
   #    score  bias  c-Evalue  i-Evalue hmmfrom  hmm to    alifrom  ali to    envfrom  env to     acc
 ---   ------ ----- --------- --------- ------- -------    ------- -------    ------- -------    ----
   1 ?    6.6   0.0     0.015       3.7     120     184 ..      98     165 ..      91     169 .. 0.80

  Alignments for each domain:
  == domain 1    score: 6.6 bits;  conditional E-value: 0.015
  jet-PA(jetlag)_FBpp0078693-aln 120 leelnLnkskkitdaavtvladrCsklqklnldgCvsitdvs...lkslsdgkrrLtkinlsecqnvt 184
                                     le+lnL +++   +  v  l ++ + + +l+l+  + +td s   l+++s   + Lt+i ++   +vt
                        T24C4.6b  98 LEKLNLTGATVDDQIFVDLLHAHAHSITELDLTNVTGVTDLSnayLYARSTHFPMLTSIRMTSMDLVT 165
                                     78899999888888888899999999999998877777665433399999999999999999888887 PP

>> C39E9.8a  CE27838	WBGene00008032	status:Confirmed	UniProt:Q18541	protein_id:CAA94333.2
   #    score  bias  c-Evalue  i-Evalue hmmfrom  hmm to    alifrom  ali to    envfrom  env to     acc
 ---   ------ ----- --------- --------- ------- -------    ------- -------    ------- -------    ----
   1 ?    6.0   0.0     0.023       5.5      71     119 ..      98     146 ..      85     160 .. 0.89
   2 ?   -0.8   0.0       2.8   6.7e+02     358     388 ..     212     242 ..     207     244 .. 0.85

  Alignments for each domain:
  == domain 1    score: 6.0 bits;  conditional E-value: 0.023
  jet-PA(jetlag)_FBpp0078693-aln  71 lrdfqrdaekaveenlrrrcggflreLslsgcqsigdkslkalaqscpn 119
                                     l df ++ e+ ve+ ++ + g+ +++  ++g  ++++ks+ ++ +++  
                        C39E9.8a  98 LEDFLTCFENRVEACVNDQHGPQIQKTDIRGIFKVTEKSIATQTNTFQT 146
                                     6788899999999999999************************998765 PP

  == domain 2    score: -0.8 bits;  conditional E-value: 2.8
  jet-PA(jetlag)_FBpp0078693-aln 358 eiddcqlitrdgiralkkylpriiveayfap 388
                                     e+ +c++   +  r+l++y+   ++    ap
                        C39E9.8a 212 ELCECSVQAGVDSRELRQYCAMFKLMRRRAP 242
                                     577999999999********99998877666 PP

>> C52B9.3a  CE04255	WBGene00016866	locus:coel-1	status:Confirmed	UniProt:Q22939	protein_id:CCD65411.1
   #    score  bias  c-Evalue  i-Evalue hmmfrom  hmm to    alifrom  ali to    envfrom  env to     acc
 ---   ------ ----- --------- --------- ------- -------    ------- -------    ------- -------    ----
   1 ?   -0.6   0.0       2.4   5.9e+02     104     151 ..      58     103 ..      39     107 .. 0.63
   2 ?    5.6   0.0     0.031       7.6      92     167 ..     119     191 ..      84     210 .. 0.81

  Alignments for each domain:
  == domain 1    score: -0.6 bits;  conditional E-value: 2.4
  jet-PA(jetlag)_FBpp0078693-aln 104 sigdks.lkalaqscpnleelnLnkskkitdaavtvladrCsklqklnl 151
                                     +igd+  l +la    +  +l  n+ +k +d a+  ++++ ++l++ln+
                        C52B9.3a  58 TIGDSEkLATLAS-HVSEADLGWNQISKWSDIAC--ILKNLPHLRVLNI 103
                                     4666541444444.44446677777777777766..6677777777775 PP

  == domain 2    score: 5.6 bits;  conditional E-value: 0.031
  jet-PA(jetlag)_FBpp0078693-aln  92 gflreLslsgcqsigdkslkalaqscpnleelnLnkskkitdaavtvladrCsklqklnldgCvsitdvslkslsd 167
                                     + l++++l+g + +  k+l++ +  +p+++el++++++ + d  + +  +  + ++ ++l++C  ++ +s+++  +
                        C52B9.3a 119 STLHTIILNG-THLPFKTLQSFLSVLPKVTELHMSDNQFNDDDDCDEPIS--TTVRTVHLNRCGFLKWSSVMNVVK 191
                                     6788999999.9999******************************98665..578999999999998888877654 PP

>> T22H9.4  CE33328	WBGene00020708	locus:dmd-8	status:Confirmed	UniProt:Q9TXN8	protein_id:CCD74234.1
   #    score  bias  c-Evalue  i-Evalue hmmfrom  hmm to    alifrom  ali to    envfrom  env to     acc
 ---   ------ ----- --------- --------- ------- -------    ------- -------    ------- -------    ----
   1 ?    7.3   0.3    0.0092       2.2      42     102 ..     129     189 ..     126     220 .. 0.79

  Alignments for each domain:
  == domain 1    score: 7.3 bits;  conditional E-value: 0.0092
  jet-PA(jetlag)_FBpp0078693-aln  42 dvvsLcriaqvsklwnelaldgslwqkidl..rdfqrdaekaveenlrrrcggflreLslsgc 102
                                     + +++c  +q++k  n+l ++   +++ +   +++q++  +  + +l r  +   r++s++g 
                         T22H9.4 129 ENMNMCYFCQKCKNHNVLVWKKNHKKECQYssCECQQCNLIDSRRALDR--HIKKRKMSIKGN 189
                                     67899*********************98862266777777777788888..778899999983 PP

>> Y37H2A.5a  CE24211	WBGene00012565	locus:fbxa-210	status:Partially_confirmed	UniProt:Q9U2P0	protein_id:CAB60570.1
   #    score  bias  c-Evalue  i-Evalue hmmfrom  hmm to    alifrom  ali to    envfrom  env to     acc
 ---   ------ ----- --------- --------- ------- -------    ------- -------    ------- -------    ----
   1 ?    7.0   0.0     0.012       2.8     164     245 ..     276     355 ..     234     366 .. 0.82

  Alignments for each domain:
  == domain 1    score: 7.0 bits;  conditional E-value: 0.012
  jet-PA(jetlag)_FBpp0078693-aln 164 slsdgkrrLtkinlsecqnvtdngleaiisgckeLkslllrrCkkltdaavkalasfcskLeelnvsdCekitDeavke 242
                                     sl  + + Lt+i l +c+n+ d +    + + k+ ks  +   +k   + +  l++f  kLe ++v d  ki D  +k+
                       Y37H2A.5a 276 SL-FQPKALTNIKL-KCSNLADISAIFELEQWKNAKSVEINSFTKFPIGNLFHLSQFSVKLESFSVDDAIKIRDILLKS 352
                                     44.44588999999.69999999999999********************************************998887 PP

  jet-PA(jetlag)_FBpp0078693-aln 243 Lae 245
                                      + 
                       Y37H2A.5a 353 PSF 355
                                     655 PP

>> W06A11.2  CE05040	WBGene00021053	locus:gadr-4	status:Partially_confirmed	UniProt:Q23181	protein_id:CCD73309.1
   #    score  bias  c-Evalue  i-Evalue hmmfrom  hmm to    alifrom  ali to    envfrom  env to     acc
 ---   ------ ----- --------- --------- ------- -------    ------- -------    ------- -------    ----
   1 ?    6.6   1.5     0.015       3.6      96     287 ..     241     419 ..     230     434 .. 0.78

  Alignments for each domain:
  == domain 1    score: 6.6 bits;  conditional E-value: 0.015
  jet-PA(jetlag)_FBpp0078693-aln  96 eLslsgcqsigdkslkalaqscpnleelnLnkskkitdaavtvladrCsklqklnldgCvsitdvslkslsdgkrrLtk 174
                                      L+++g +s     ++ l +s+pnl +ln+++++      +++l    ++l++l ++  +  t++ l +l +   +L+ 
                        W06A11.2 241 SLHVKG-RSFFVFEFTQLCRSFPNLISLNISGTNIKNLNGISAL----KRLEVLSMQFLEIETTEHLINLFNL-SNLKF 313
                                     566666.66666677889999****9999998654444456666....5789999998888899999999555.99*** PP

  jet-PA(jetlag)_FBpp0078693-aln 175 inlsecqnvtdngleaiisgc.keLkslllrrCk..kltdaavkalasfcskLeelnvsdCekitDeavkeLaerlgrl 250
                                     +++s+  + +   ++ + ++c k L  l+   C+   +++  ++ +   ++kLe ++          + + L++ ++  
                        W06A11.2 314 LDISDIPEYDSCIIVHLYVECgKGLPNLKFMDCTatDINNDLLEKILISHPKLETISAI--------GKQCLGNFMQ-- 382
                                     ********************9556999***99973368999999999999***999877........4555555222.. PP

  jet-PA(jetlag)_FBpp0078693-aln 251 lylsvskCdalsdasLivlarkckkLrvLelagceav 287
                                     + + v++  ++sd++++vl     +  v +l +c+ +
                        W06A11.2 383 YIFPVTNLHRVSDSGVCVLQTDAIDSAVTSLIQCSRL 419
                                     3578999999999999999888888888888888766 PP

>> Y37H2A.5b  CE45352	WBGene00012565	locus:fbxa-210	status:Partially_confirmed	UniProt:E0R7K6	protein_id:CBW48578.1
   #    score  bias  c-Evalue  i-Evalue hmmfrom  hmm to    alifrom  ali to    envfrom  env to     acc
 ---   ------ ----- --------- --------- ------- -------    ------- -------    ------- -------    ----
   1 ?    6.9   0.0     0.012         3     165     245 ..     283     361 ..     241     372 .. 0.83

  Alignments for each domain:
  == domain 1    score: 6.9 bits;  conditional E-value: 0.012
  jet-PA(jetlag)_FBpp0078693-aln 165 lsdgkrrLtkinlsecqnvtdngleaiisgckeLkslllrrCkkltdaavkalasfcskLeelnvsdCekitDeavkeL 243
                                     l  + + Lt+i l +c+n+ d +    + + k+ ks  +   +k   + +  l++f  kLe ++v d  ki D  +k+ 
                       Y37H2A.5b 283 L-FQPKALTNIKL-KCSNLADISAIFELEQWKNAKSVEINSFTKFPIGNLFHLSQFSVKLESFSVDDAIKIRDILLKSP 359
                                     4.44588999999.69999999999999********************************************9988876 PP

  jet-PA(jetlag)_FBpp0078693-aln 244 ae 245
                                     + 
                       Y37H2A.5b 360 SF 361
                                     55 PP

>> C39E9.8b  CE05391	WBGene00008032	status:Confirmed	UniProt:Q7JLS6	protein_id:CAE54887.1
   #    score  bias  c-Evalue  i-Evalue hmmfrom  hmm to    alifrom  ali to    envfrom  env to     acc
 ---   ------ ----- --------- --------- ------- -------    ------- -------    ------- -------    ----
   1 ?    6.1   0.0     0.023       5.4      71     119 ..      98     146 ..      85     160 .. 0.89
   2 ?   -1.6   0.0       4.8   1.1e+03     362     383 ..     214     235 ..     210     242 .. 0.55

  Alignments for each domain:
  == domain 1    score: 6.1 bits;  conditional E-value: 0.023
  jet-PA(jetlag)_FBpp0078693-aln  71 lrdfqrdaekaveenlrrrcggflreLslsgcqsigdkslkalaqscpn 119
                                     l df ++ e+ ve+ ++ + g+ +++  ++g  ++++ks+ ++ +++  
                        C39E9.8b  98 LEDFLTCFENRVEACVNDQHGPQIQKTDIRGIFKVTEKSIATQTNTFQT 146
                                     6788899999999999999************************998765 PP

  == domain 2    score: -1.6 bits;  conditional E-value: 4.8
  jet-PA(jetlag)_FBpp0078693-aln 362 cqlitrdgiralkkylpriive 383
                                     c+  +++g+ +l++y+   ++ 
                        C39E9.8b 214 CECSVQAGVEELRQYCAMFKLM 235
                                     3334555555555555555554 PP

>> C07D10.1  CE27056	WBGene00015566	status:Confirmed	UniProt:Q17783	protein_id:CCD63528.1
   #    score  bias  c-Evalue  i-Evalue hmmfrom  hmm to    alifrom  ali to    envfrom  env to     acc
 ---   ------ ----- --------- --------- ------- -------    ------- -------    ------- -------    ----
   1 ?    6.9   1.5     0.013       3.1      27     199 ..       6     180 ..       1     184 [. 0.63
   2 ?   -2.4   0.0       8.3     2e+03      99      99 ..     248     248 ..     198     287 .. 0.52

  Alignments for each domain:
  == domain 1    score: 6.9 bits;  conditional E-value: 0.013
  jet-PA(jetlag)_FBpp0078693-aln  27 kklpkellLkilSyldvvsLcriaqvsklwne....laldgslwqkidlrdfqrdaekavee..nlrrrcggflreLsl 99 
                                     +++++  l k++  +d++ L r+  v+ +wn     l  + s      l+ ++ +a+k+ +   nl+ r + ++  ++ 
                        C07D10.1   6 RRIDDVALWKVFKSVDAATLQRCRRVCTKWNSeilrLNEYTSKFTPCSLM-MEINAKKFKISlgNLKSRNCLEIDSIKF 83 
                                     56777788888888888888888888888885222244455666666666.4455555543323677777788888888 PP

  jet-PA(jetlag)_FBpp0078693-aln 100 sgcqsigdkslkalaqscpnleelnLn.kskkitdaavtvladrCsklqkln.ldgCvsitdvslkslsdgkrrLtkin 176
                                     ++     +ksl+  a+  + +  l  + +s+ i ++   +  + Cs++++l+ ++  ++++ +s+++l++  ++L    
                        C07D10.1  84 NE----IQKSLRHVAPPATLMIYLSCDsESSAIEEVMGGATERWCSEIRELEfVTHNPNLKISSILKLLERFPNLIRFS 158
                                     88....4677777777666666665541455566666667777888888887456777888888888888888888888 PP

  jet-PA(jetlag)_FBpp0078693-aln 177 lsecqnvtdngleaiisgckeLk 199
                                     ls+c   +  ++  i +++ +L+
                        C07D10.1 159 LSHCFT-EFVSIGEIFKKLSHLQ 180
                                     888853.3444555555555554 PP

  == domain 2    score: -2.4 bits;  conditional E-value: 8.3
  jet-PA(jetlag)_FBpp0078693-aln  99 l 99 
                                     +
                        C07D10.1 248 V 248
                                     1 PP

>> F45C12.1  CE10436	WBGene00018432	status:Partially_confirmed	UniProt:O16751	protein_id:CCD71250.1
   #    score  bias  c-Evalue  i-Evalue hmmfrom  hmm to    alifrom  ali to    envfrom  env to     acc
 ---   ------ ----- --------- --------- ------- -------    ------- -------    ------- -------    ----
   1 ?    6.8   0.2     0.013       3.1      89     208 ..     243     357 ..     192     367 .. 0.81

  Alignments for each domain:
  == domain 1    score: 6.8 bits;  conditional E-value: 0.013
  jet-PA(jetlag)_FBpp0078693-aln  89 rcggflreLsl.sgcqsigdkslkalaqscpnleelnLnkskkitdaavtvladrCsklqklnldgCvsitdvslksls 166
                                     ++ +fl +L l +  ++i+   +   ++  pn+++l+L   ++i ++   +l     ++++++ d C ++ +      +
                        F45C12.1 243 KSLSFLANLRLiRSVNKIARRQVSVNIRDNPNMTHLRLPLLERIENMLSGALIF---NVENVHPDFCFNVDEL--HMHL 316
                                     5577888887538889******************************99999985...6888999******887..4455 PP

  jet-PA(jetlag)_FBpp0078693-aln 167 dgkrrLtkinlsecqnvtdngleaiisgckeLkslllrrCkk 208
                                     d   + +++  + c + +++g    + + ++L sl  ++C+ 
                        F45C12.1 317 DLEIQFQNLHATYCPDFENSGRIHRACKFQQLSSLE-KGCTG 357
                                     88999****************999999999999985.77875 PP

>> T18D3.4  CE31619	WBGene00003514	locus:myo-2	myosin heavy chain C	status:Confirmed	UniProt:P12845	protein_id:CAA92197.
   #    score  bias  c-Evalue  i-Evalue hmmfrom  hmm to    alifrom  ali to    envfrom  env to     acc
 ---   ------ ----- --------- --------- ------- -------    ------- -------    ------- -------    ----
   1 ?    6.6   0.7     0.016       3.8      64     146 ..     896     973 ..     878     998 .. 0.86

  Alignments for each domain:
  == domain 1    score: 6.6 bits;  conditional E-value: 0.016
  jet-PA(jetlag)_FBpp0078693-aln  64 slwqkidlrdfqrdaekaveenlrrrcggflreLslsgcqsigdkslkalaqscpnleelnLnkskkitdaavtvladr 142
                                      ++++ dl    +  ++  +e+ +r ++   +++ l+g  +++d s k  ++   +   +++nk kk+++a ++ l ++
                         T18D3.4 896 LNKETADLLAQLEASKGSTREVEERMTAMNEQKVALEG--KLADASKKLEVE---EARAVEINKQKKLVEAECADLKKN 969
                                     57888889888888888888888998889999******..999999887766...888999****************** PP

  jet-PA(jetlag)_FBpp0078693-aln 143 Cskl 146
                                     C+ +
                         T18D3.4 970 CQDV 973
                                     *976 PP

>> Y40B10A.4  CE26080	WBGene00021489	status:Partially_confirmed	UniProt:Q965W6	protein_id:CCD70633.1
   #    score  bias  c-Evalue  i-Evalue hmmfrom  hmm to    alifrom  ali to    envfrom  env to     acc
 ---   ------ ----- --------- --------- ------- -------    ------- -------    ------- -------    ----
   1 ?    5.7   0.0     0.029       7.1     140     236 ..     135     231 ..     119     241 .. 0.80
   2 ?   -1.2   0.0       3.6   8.8e+02      42      84 ..     372     414 ..     371     429 .. 0.79

  Alignments for each domain:
  == domain 1    score: 5.7 bits;  conditional E-value: 0.029
  jet-PA(jetlag)_FBpp0078693-aln 140 adrCsklqklnldgCvsitdvslkslsdgkrrLtkinlsecqnvtdngleai..isgckeLkslllrrCkkltdaavka 216
                                      + C  + ++n++g ++i++    +l++  +   kin ++  +  dng e +  +++ keL  +   + + +       
                       Y40B10A.4 135 FADCLTVSEMNITGHRTISEL--AELLSIIHSVRKINYTQKLDPADNGYEKLteMTQWKELLEFEQTNVTTIPIDNFLH 211
                                     578***************987..899999999******************98223456777777777777777788889 PP

  jet-PA(jetlag)_FBpp0078693-aln 217 lasfcskLeelnvsdCekit 236
                                     l +f+ +Le +++++ +ki 
                       Y40B10A.4 212 LNKFHVRLERFSLEGLRKIK 231
                                     9************9988764 PP

  == domain 2    score: -1.2 bits;  conditional E-value: 3.6
  jet-PA(jetlag)_FBpp0078693-aln  42 dvvsLcriaqvsklwnelaldgslwqkidlrdfqrdaekavee 84 
                                     ++ +L ++   sk +n++       ++++l+  +r+  +av +
                       Y40B10A.4 372 NPFDLLDLTTHSKIYNKILNRVDFIDTLALMKTSRKLREAVLK 414
                                     678999999**********999999****99999999888843 PP

>> Y39A1A.17  CE40279	WBGene00012655	Leucine Rich Repeat (2 copies) (2 domains)	status:Predicted	UniProt:Q9XX12	protein_
   #    score  bias  c-Evalue  i-Evalue hmmfrom  hmm to    alifrom  ali to    envfrom  env to     acc
 ---   ------ ----- --------- --------- ------- -------    ------- -------    ------- -------    ----
   1 ?    6.6   0.6     0.015       3.7      89     237 ..      45     187 ..      22     195 .. 0.53

  Alignments for each domain:
  == domain 1    score: 6.6 bits;  conditional E-value: 0.015
  jet-PA(jetlag)_FBpp0078693-aln  89 rcggflreLslsgcqsigdkslkalaqscpnleelnLnkskkitdaavtvladrCsklqklnldgCvsitdvslkslsd 167
                                     r++  l +L l+g   +    ++ l + +p+l + ++++s+      +  l ++ ++l+ l+      i +++l    +
                       Y39A1A.17  45 RSQQKLLHLGLNGQLILRRDWINKLNNMLPSLRSFDMSNSQL-DAKDFFRLCKNFPNLEFLD------IRETGLSTI-S 115
                                     555555566666633334445666666666666666665542.2223333444444444443......344444444.3 PP

  jet-PA(jetlag)_FBpp0078693-aln 168 gkrrLtkinlsecqnvtdngleaii..sgckeLkslllrrCkkltdaavkalasfcsk.LeelnvsdCekitD 237
                                     g +rL+++++ + qn++ ++   ii   g+ +Lk+l ++  + l ++ ++ l   c+  L el++ dC  +tD
                       Y39A1A.17 116 GLNRLQNLQILKMQNMEFHNHFDIIdlFGLTKLKILDVSCNRYLKKRNIIKLYIECDMvLPELQLLDCS-MTD 187
                                     445666666666666665555554422466677777766666667777766666665336667777664.455 PP

>> T11F1.8  CE42699	WBGene00020432	locus:hpa-2	status:Predicted	UniProt:B3CJ42	protein_id:CCD72788.1
   #    score  bias  c-Evalue  i-Evalue hmmfrom  hmm to    alifrom  ali to    envfrom  env to     acc
 ---   ------ ----- --------- --------- ------- -------    ------- -------    ------- -------    ----
   1 ?    6.5   0.3     0.017       4.1     233     298 ..      39     105 ..      19     117 .. 0.85

  Alignments for each domain:
  == domain 1    score: 6.5 bits;  conditional E-value: 0.017
  jet-PA(jetlag)_FBpp0078693-aln 233 ekitDeavkeLaerlgrll.ylsvskCdalsdasLivlarkckkLrvLelagceavtDaallalars 298
                                      ++t e++k   ++++++   l +   ++ls+  L+v++++ +kL    +++ +++    ++al+++
                         T11F1.8  39 SELTSETIKFFPKKCKAVCgILVINSNSNLSETQLKVVFQETYKLVGGLIVENSSLESLSFIALSKN 105
                                     4799**************999************************8766666677777777777765 PP

>> C29E4.3b  CE30621	WBGene00004303	locus:ran-2	status:Confirmed	UniProt:P34342	protein_id:CCD66005.1
   #    score  bias  c-Evalue  i-Evalue hmmfrom  hmm to    alifrom  ali to    envfrom  env to     acc
 ---   ------ ----- --------- --------- ------- -------    ------- -------    ------- -------    ----
   1 ?   -1.4   0.3       4.1   9.8e+02     298     321 ..     245     267 ..     201     285 .. 0.59
   2 ?    5.4   0.0     0.036       8.7      80     237 ..     617     669 ..     492     696 .. 0.63

  Alignments for each domain:
  == domain 1    score: -1.4 bits;  conditional E-value: 4.1
  jet-PA(jetlag)_FBpp0078693-aln 298 scrrLekldleeCvlitDatliaL 321
                                       +++e ldl++Cv   D ++ a+
                        C29E4.3b 245 DLQFIEVLDLGDCVCD-DPGVLAI 267
                                     3456677777777766.7666664 PP

  == domain 2    score: 5.4 bits;  conditional E-value: 0.036
  jet-PA(jetlag)_FBpp0078693-aln  80 kaveenlrrrcggflreLslsgcqsigdkslkalaqscpnleelnLnkskkitdaavtvladrCsklqklnldgCvsit 158
                                     +a+ ++l++                                                                      
                        C29E4.3b 617 RALVAALKH--NRN----------------------------------------------------------------- 628
                                     222222222..222................................................................. PP

  jet-PA(jetlag)_FBpp0078693-aln 159 dvslkslsdgkrrLtkinlsecqnvtdngleaiisgckeLkslllrrCkkltdaavkalas...fcskLeelnvsdCek 234
                                                                            L++l l   + l ++a kala+     +kLe+ln+sdC  
                        C29E4.3b 629 ---------------------------------------LRYLWLEDNTVLPKGA-KALAKtleSWPKLEVLNLSDCL- 666
                                     .......................................3333333333332222.2222100012333333333332. PP

  jet-PA(jetlag)_FBpp0078693-aln 235 itD 237
                                     i D
                        C29E4.3b 667 IRD 669
                                     222 PP

>> C29E4.3a  CE37483	WBGene00004303	locus:ran-2	RNA production\/processing	status:Confirmed	UniProt:P34342	protein_id:CC
   #    score  bias  c-Evalue  i-Evalue hmmfrom  hmm to    alifrom  ali to    envfrom  env to     acc
 ---   ------ ----- --------- --------- ------- -------    ------- -------    ------- -------    ----
   1 ?   -2.2   0.0       7.2   1.7e+03     274     307 ..     225     260 ..     204     268 .. 0.60
   2 ?   -1.1   0.3       3.3     8e+02     299     321 ..     283     304 ..     238     336 .. 0.60
   3 ?    5.3   0.0     0.038       9.1      80     237 ..     654     706 ..     529     733 .. 0.63

  Alignments for each domain:
  == domain 1    score: -2.2 bits;  conditional E-value: 7.2
  jet-PA(jetlag)_FBpp0078693-aln 274 kkLrvLelagcea..vtDaallalarscrrLekldl 307
                                      kL +Le    ++  + D++++ala   r+ +kl +
                        C29E4.3a 225 IKLGTLEEIRLPQngIRDDGIIALAEAFRMNKKLRI 260
                                     555555544443322678888888876666555544 PP

  == domain 2    score: -1.1 bits;  conditional E-value: 3.3
  jet-PA(jetlag)_FBpp0078693-aln 299 crrLekldleeCvlitDatliaL 321
                                      +++e ldl++Cv   D ++ a+
                        C29E4.3a 283 LQFIEVLDLGDCVCD-DPGVLAI 304
                                     355666777777666.6666654 PP

  == domain 3    score: 5.3 bits;  conditional E-value: 0.038
  jet-PA(jetlag)_FBpp0078693-aln  80 kaveenlrrrcggflreLslsgcqsigdkslkalaqscpnleelnLnkskkitdaavtvladrCsklqklnldgCvsit 158
                                     +a+ ++l++                                                                      
                        C29E4.3a 654 RALVAALKH--NRN----------------------------------------------------------------- 665
                                     222222222..222................................................................. PP

  jet-PA(jetlag)_FBpp0078693-aln 159 dvslkslsdgkrrLtkinlsecqnvtdngleaiisgckeLkslllrrCkkltdaavkalas...fcskLeelnvsdCek 234
                                                                            L++l l   + l ++a kala+     +kLe+ln+sdC  
                        C29E4.3a 666 ---------------------------------------LRYLWLEDNTVLPKGA-KALAKtleSWPKLEVLNLSDCL- 703
                                     .......................................3333333333332222.2222100012333333333332. PP

  jet-PA(jetlag)_FBpp0078693-aln 235 itD 237
                                     i D
                        C29E4.3a 704 IRD 706
                                     222 PP

>> ZK105.1  CE27646	WBGene00022653	status:Confirmed	UniProt:Q965Z4	protein_id:CCD64281.1
   #    score  bias  c-Evalue  i-Evalue hmmfrom  hmm to    alifrom  ali to    envfrom  env to     acc
 ---   ------ ----- --------- --------- ------- -------    ------- -------    ------- -------    ----
   1 ?    7.0   0.7     0.012       2.8     182     239 ..      60     121 ..      38     183 .. 0.75

  Alignments for each domain:
  == domain 1    score: 7.0 bits;  conditional E-value: 0.012
  jet-PA(jetlag)_FBpp0078693-aln 182 nvtdngleaiisgckeLk.slllrrCkkltdaavkalasfcskLe..elnvsdCe.kitDea 239
                                       ++++++  +s c+ L+ ++   rC k  +  +k++  +c+     +++  +C+ k+ D +
                         ZK105.1  60 MANQSNMKNFVSACNSLHtCFSNIRCDKNKEYMLKSVENYCEFVAyvHVDFAECNeKLNDNG 121
                                     4567899999******962677789****************976511455567752455554 PP

>> C39E9.8c  CE42625	WBGene00008032	status:Confirmed	UniProt:B3GWC9	protein_id:CAQ58100.1
   #    score  bias  c-Evalue  i-Evalue hmmfrom  hmm to    alifrom  ali to    envfrom  env to     acc
 ---   ------ ----- --------- --------- ------- -------    ------- -------    ------- -------    ----
   1 ?    6.3   0.0     0.019       4.6      71     119 ..      98     146 ..      85     160 .. 0.89

  Alignments for each domain:
  == domain 1    score: 6.3 bits;  conditional E-value: 0.019
  jet-PA(jetlag)_FBpp0078693-aln  71 lrdfqrdaekaveenlrrrcggflreLslsgcqsigdkslkalaqscpn 119
                                     l df ++ e+ ve+ ++ + g+ +++  ++g  ++++ks+ ++ +++  
                        C39E9.8c  98 LEDFLTCFENRVEACVNDQHGPQIQKTDIRGIFKVTEKSIATQTNTFQT 146
                                     6788899999999999999************************998765 PP

>> Y71A12B.15  CE40538	WBGene00013511	status:Partially_confirmed	UniProt:Q7YTI9	protein_id:CAE18021.2
   #    score  bias  c-Evalue  i-Evalue hmmfrom  hmm to    alifrom  ali to    envfrom  env to     acc
 ---   ------ ----- --------- --------- ------- -------    ------- -------    ------- -------    ----
   1 ?    3.4   0.0      0.15        36     243     321 ..     130     208 ..      83     260 .. 0.64

  Alignments for each domain:
  == domain 1    score: 3.4 bits;  conditional E-value: 0.15
  jet-PA(jetlag)_FBpp0078693-aln 243 LaerlgrllylsvskCdalsdasLiv.larkckkLrvLelagceavtDaallalarscrrLekldleeCvlitDatlia 320
                                       +  + l+yl vs+C+   +++ i  l   ++ Lr++   +  +++ + +    +s + ++ ld+   ++ +  ++  
                      Y71A12B.15 130 NKNTRRSLHYLDVSGCATFFQNGWIPkLRVLLPALRTIC-LESRKFAANEFPKFCKSFPNIRFLDVSSTNVRSLDGISK 207
                                     333344455777777777766665541334456666663.345666667777777777777777777666665555444 PP

  jet-PA(jetlag)_FBpp0078693-aln 321 L 321
                                     L
                      Y71A12B.15 208 L 208
                                     4 PP

>> F56A8.5  CE16125	WBGene00010141	status:Confirmed	UniProt:O45576	protein_id:CAB05745.1
   #    score  bias  c-Evalue  i-Evalue hmmfrom  hmm to    alifrom  ali to    envfrom  env to     acc
 ---   ------ ----- --------- --------- ------- -------    ------- -------    ------- -------    ----
   1 ?    6.2   0.1     0.021         5     142     178 ..     161     197 ..     140     207 .. 0.70

  Alignments for each domain:
  == domain 1    score: 6.2 bits;  conditional E-value: 0.021
  jet-PA(jetlag)_FBpp0078693-aln 142 rCsklqklnldgCvsitdvslkslsdgkrrLtkinls 178
                                     + + l++l+l gC++   +   +l  ++  L  +n +
                         F56A8.5 161 NFKDLEHLELSGCSWFRAEHFRALEANRVSLYCLNFT 197
                                     4456778888888888888888887777777777754 PP

>> F37D6.4  CE46743	WBGene00009510	status:Partially_confirmed	UniProt:Q20132	protein_id:CAA99850.1
   #    score  bias  c-Evalue  i-Evalue hmmfrom  hmm to    alifrom  ali to    envfrom  env to     acc
 ---   ------ ----- --------- --------- ------- -------    ------- -------    ------- -------    ----
   1 ?    6.3   0.0      0.02       4.8      28      91 ..      11      73 ..       2      87 .. 0.85

  Alignments for each domain:
  == domain 1    score: 6.3 bits;  conditional E-value: 0.02
  jet-PA(jetlag)_FBpp0078693-aln 28 klpkellLkilSyldvvsLcriaqvsklwnelaldgslwqkidlrdfqrdaekave.enlrrrcg 91
                                    +lp++ + ++lS++ + +L++  + s   +++  + ++ ++ +l+ f++ ++  +   n+++  +
                         F37D6.4 11 QLPSKTIQVVLSIMSPFELINFSKSSAEAKKVVKQFANAKRRELYKFKKYVDSSLSgRNISK--Q 73
                                    79999999*******************************************99986357877..3 PP

>> F08D12.9  CE09242	WBGene00017252	locus:sdz-10	status:Partially_confirmed	UniProt:P91232	protein_id:CCD69007.1
   #    score  bias  c-Evalue  i-Evalue hmmfrom  hmm to    alifrom  ali to    envfrom  env to     acc
 ---   ------ ----- --------- --------- ------- -------    ------- -------    ------- -------    ----
   1 ?    3.7   0.1      0.11        27     265     302 ..      15      52 ..       9      94 .. 0.57
   2 ?    1.8   0.1      0.45   1.1e+02     318     340 ..     220     242 ..     193     297 .. 0.65

  Alignments for each domain:
  == domain 1    score: 3.7 bits;  conditional E-value: 0.11
  jet-PA(jetlag)_FBpp0078693-aln 265 sLivlarkckkLrvLelagceavtDaallalarscrrL 302
                                      L ++++++  L  L  + c+++t a +++l r+   L
                        F08D12.9  15 NLRIVLEQMGFLDLLAFSLCSKITKAHTTQLKRKIDNL 52 
                                     33333333333333333333333333333333333222 PP

  == domain 2    score: 1.8 bits;  conditional E-value: 0.45
  jet-PA(jetlag)_FBpp0078693-aln 318 liaLavgCprLekLslreCelvT 340
                                     +     +C  ++ L++ +C ++T
                        F08D12.9 220 VDRVLYSCITVNDLLVNNCTQLT 242
                                     33333334444444444444333 PP

>> T10C6.7  CE46647	WBGene00011689	status:Partially_confirmed	UniProt:O45769	protein_id:CAB07663.1
   #    score  bias  c-Evalue  i-Evalue hmmfrom  hmm to    alifrom  ali to    envfrom  env to     acc
 ---   ------ ----- --------- --------- ------- -------    ------- -------    ------- -------    ----
   1 ?   -0.7   0.0       2.5   6.1e+02     316     340 ..     127     151 ..     108     169 .. 0.79
   2 ?    4.7   0.0      0.06        14     147     362 ..     224     256 ..     197     272 .. 0.59

  Alignments for each domain:
  == domain 1    score: -0.7 bits;  conditional E-value: 2.5
  jet-PA(jetlag)_FBpp0078693-aln 316 atliaLavgCprLekLslreCelvT 340
                                     + +   a + +   kL +++C+lv 
                         T10C6.7 127 NVMSSVAACVQYFSKLFVCRCKLVS 151
                                     5666777788888899999998885 PP

  == domain 2    score: 4.7 bits;  conditional E-value: 0.06
  jet-PA(jetlag)_FBpp0078693-aln 147 qklnldgCvsitdvslkslsdgkrrLtkinlsecqnvtdngleaiisgckeLkslllrrCkkltdaavkalasfcskLe 225
                                      ++ ++ C +it ++++++                                                            
                         T10C6.7 224 PHVCITKCDWITSSVIMDM------------------------------------------------------------ 242
                                     3444455555555554444............................................................ PP

  jet-PA(jetlag)_FBpp0078693-aln 226 elnvsdCekitDeavkeLaerlgrllylsvskCdalsdasLivlarkckkLrvLelagceavtDaallalarscrrLek 304
                                                                                                                    
                         T10C6.7   - -------------------------------------------------------------------------------   -
                                     ............................................................................... PP

  jet-PA(jetlag)_FBpp0078693-aln 305 ldleeCvlitDatliaLavgCprLekLslreCelvTdeglkqlalscrnLqrleiddc 362
                                                                                ++   nL rl + + 
                         T10C6.7 243 -------------------------------------------RIT-GNLTRLTLMNI 256
                                     ...........................................432.34444443333 PP

>> Y106G6D.1  CE42181	WBGene00013698	status:Partially_confirmed	UniProt:Q9XX63	protein_id:CAA20974.2
   #    score  bias  c-Evalue  i-Evalue hmmfrom  hmm to    alifrom  ali to    envfrom  env to     acc
 ---   ------ ----- --------- --------- ------- -------    ------- -------    ------- -------    ----
   1 ?    6.2   0.6     0.021       5.1      16     150 ..      90     227 ..      79     233 .. 0.78

  Alignments for each domain:
  == domain 1    score: 6.2 bits;  conditional E-value: 0.021
  jet-PA(jetlag)_FBpp0078693-aln  16 rllqsdeaqin..kklpkellLkilSyldvvsLcriaqvsklwnelaldgslwqkidlrdfqrdaeka.veenlrrrcg 91 
                                      + +++e+  +  + + +el++  +S+l++ +L    ++s   +++ l   ++++++l +++++ +k+ +e +  +   
                       Y106G6D.1  90 EMEKESENLLTpgDETIEELIVN-ISWLET-ELEGRKAESIHKETICLRAENKHRLQLQEVEKEMKKMeMEIKFYQNEN 166
                                     55556666555555555555554.478776.4555566677778999999*********99998876526667778888 PP

  jet-PA(jetlag)_FBpp0078693-aln  92 gflreLslsgcqsigdkslkalaqscpnleel..nLnkskkitdaavtvladrCsklqkln 150
                                       lr+++++ +    + +lk l +  ++l+ l  n  +s+k +++ +   +++C+ lq+l+
                       Y106G6D.1 167 FSLRRMMMETTLPEQQPALKELFKMTLKLDTLenNFYESRKSINTKLINYMEECKLLQELK 227
                                     889******988888999******99999988446789********************985 PP

>> Y72A10A.1  CE37172	WBGene00022202	status:Confirmed	UniProt:Q3V5K9	protein_id:CCD64639.1
   #    score  bias  c-Evalue  i-Evalue hmmfrom  hmm to    alifrom  ali to    envfrom  env to     acc
 ---   ------ ----- --------- --------- ------- -------    ------- -------    ------- -------    ----
   1 ?    6.0   0.0     0.023       5.6     190     234 ..      94     139 ..      86     152 .. 0.82

  Alignments for each domain:
  == domain 1    score: 6.0 bits;  conditional E-value: 0.023
  jet-PA(jetlag)_FBpp0078693-aln 190 aiisgckeLkslllrrC..kkltdaavkalasfcskLeelnvsdCek 234
                                      ++ ++++L+ ++lr+   +k++ ++v  la + ++L+++ v+ C++
                       Y72A10A.1  94 YMANKMPKLQFIYLRELdlEKINRGTVVELANH-PNLKKVIVHLCRN 139
                                     578899999999999753379999999999997.7899999999987 PP

>> F56A8.4  CE42906	WBGene00010140	status:Confirmed	UniProt:O45575	protein_id:CAB05744.2
   #    score  bias  c-Evalue  i-Evalue hmmfrom  hmm to    alifrom  ali to    envfrom  env to     acc
 ---   ------ ----- --------- --------- ------- -------    ------- -------    ------- -------    ----
   1 ?    5.8   0.1     0.026       6.3     194     235 ..     156     206 ..     127     217 .. 0.68

  Alignments for each domain:
  == domain 1    score: 5.8 bits;  conditional E-value: 0.026
  jet-PA(jetlag)_FBpp0078693-aln 194 gckeLkslllrrCkkltdaavka.........lasfcskLeelnvsdCeki 235
                                     ++keL++ll+ +C++ t+ +++a          + f s + +l ++dC+++
                         F56A8.4 156 ELKELEVLLINQCNWFTTSSLEAwnpkylkikTPYFSSWMTNLFIQDCCNL 206
                                     567888888888888888888762222222112345555666666666655 PP

>> F23F12.4  CE01251	WBGene00017752	locus:sdz-15	status:Partially_confirmed	UniProt:P46500	protein_id:CCD69925.1
   #    score  bias  c-Evalue  i-Evalue hmmfrom  hmm to    alifrom  ali to    envfrom  env to     acc
 ---   ------ ----- --------- --------- ------- -------    ------- -------    ------- -------    ----
   1 ?    5.8   0.1     0.027       6.6      78     189 ..     160     264 ..     117     282 .. 0.75

  Alignments for each domain:
  == domain 1    score: 5.8 bits;  conditional E-value: 0.027
  jet-PA(jetlag)_FBpp0078693-aln  78 aekaveenlrrrcggflreLslsgcq.sigdkslkalaqscpnleelnLn.kskkitdaavtvladrCsklqklnldgC 154
                                     a ++++ + +r  g  l+++++ g + ++  ++ k l+++c++  eln+  + +   +  v+ +++ C+k   l ++  
                        F23F12.4 160 AVEFLKSVKNR--GVQLKNVNITGFEvTLEAEAYKNLLNECTETSELNVApHVNWGFEYPVSNFSNFCQKF--LTIEHA 234
                                     55555555556..6678888888865245667899999*********9972455568999*********97..667788 PP

  jet-PA(jetlag)_FBpp0078693-aln 155 vsitdvslkslsdgkrrLtkinlsecqnvtdngle 189
                                     +++t + lksl  ++    ++ l++++ +t+++l+
                        F23F12.4 235 HWVTVHHLKSLR-NC---ASVTLNNSK-LTNQNLN 264
                                     999999999993.33...444454443.3444444 PP

>> H37A05.2  CE19947	WBGene00010426	status:Partially_confirmed	UniProt:Q9U3D0	protein_id:CAB63233.1
   #    score  bias  c-Evalue  i-Evalue hmmfrom  hmm to    alifrom  ali to    envfrom  env to     acc
 ---   ------ ----- --------- --------- ------- -------    ------- -------    ------- -------    ----
   1 ?    5.7   0.0      0.03       7.1     142     185 ..     130     173 ..      71     182 .. 0.77

  Alignments for each domain:
  == domain 1    score: 5.7 bits;  conditional E-value: 0.03
  jet-PA(jetlag)_FBpp0078693-aln 142 rCsklqklnldgCvsitdvslkslsdgkrrLtkinlsecqnvtd 185
                                      C+ +++l l++ ++++    +  s+  ++L ++ +++c ++++
                        H37A05.2 130 ACPTVNVLSLEAFTELSPLKAYIISEYIPNLHHVGMNDCISIEE 173
                                     58888888888888888888888888888888888888888876 PP

>> C33E10.1  CE34265	WBGene00016345	status:Confirmed	UniProt:O61801	protein_id:CCD66491.1
   #    score  bias  c-Evalue  i-Evalue hmmfrom  hmm to    alifrom  ali to    envfrom  env to     acc
 ---   ------ ----- --------- --------- ------- -------    ------- -------    ------- -------    ----
   1 ?    6.2   0.1      0.02       4.9     136     174 ..      11      48 ..       3      64 .. 0.46

  Alignments for each domain:
  == domain 1    score: 6.2 bits;  conditional E-value: 0.02
  jet-PA(jetlag)_FBpp0078693-aln 136 vtvladrCsklqklnldgCvsitdvslkslsdgkrrLtk 174
                                     ++  +++C+ l  ln    ++ t+++ ksl +    L  
                        C33E10.1  11 LRCTLQHCQLLDILNFSFVSKKTKNLAKSL-HRFVFLVI 48 
                                     233333444444444444444444433333.33334444 PP

>> K02A6.3a  CE28577	WBGene00019294	status:Partially_confirmed	UniProt:Q21112	protein_id:CCD67572.1
   #    score  bias  c-Evalue  i-Evalue hmmfrom  hmm to    alifrom  ali to    envfrom  env to     acc
 ---   ------ ----- --------- --------- ------- -------    ------- -------    ------- -------    ----
   1 ?    0.3   0.0       1.3   3.1e+02      29      71 ..      10      52 ..       4      56 .. 0.85
   2 ?   -1.5   0.1       4.5   1.1e+03     266     281 ..     193     209 ..     162     261 .. 0.50
   3 ?    2.5   0.0      0.27        65     131     150 ..     377     396 ..     340     412 .. 0.73

  Alignments for each domain:
  == domain 1    score: 0.3 bits;  conditional E-value: 1.3
  jet-PA(jetlag)_FBpp0078693-aln 29 lpkellLkilSyldvvsLcriaqvsklwnelaldgslwqkidl 71
                                    +p ell  i+  l v +  r+ qv+++w++ + +   w+k+  
                        K02A6.3a 10 MPIELLEDIFQRLPVKNKGRCSQVCRQWQRGFNSKLSWRKFTF 52
                                    5668888899999999999**********99999999999875 PP

  == domain 2    score: -1.5 bits;  conditional E-value: 4.5
  jet-PA(jetlag)_FBpp0078693-aln 266 Livlarkck.kLrvLel 281
                                     L++l++k + kL++L+l
                        K02A6.3a 193 LSTLLEKFYeKLTYLSL 209
                                     33333332213333333 PP

  == domain 3    score: 2.5 bits;  conditional E-value: 0.27
  jet-PA(jetlag)_FBpp0078693-aln 131 itdaavtvladrCsklqkln 150
                                      +d a+ ++++rC++l++l 
                        K02A6.3a 377 RVDSALIEIVSRCPNLERLA 396
                                     45555555555555555553 PP

>> C02C6.3a  CE29169	WBGene00007261	Leucine Rich Repeat (2 copies)	status:Partially_confirmed	UniProt:Q93177	protein_id:
   #    score  bias  c-Evalue  i-Evalue hmmfrom  hmm to    alifrom  ali to    envfrom  env to     acc
 ---   ------ ----- --------- --------- ------- -------    ------- -------    ------- -------    ----
   1 ?    5.6   0.0     0.031       7.5     145     214 ..     123     190 ..      80     218 .. 0.71

  Alignments for each domain:
  == domain 1    score: 5.6 bits;  conditional E-value: 0.031
  jet-PA(jetlag)_FBpp0078693-aln 145 klqklnldgCvsitdvslkslsdgkrrLtkinlsecqnvtdngleaiisgckeLkslllrrCkkltdaav 214
                                      l klnl +   +  +   +l  + ++L+ +++s+ + v     +  +++ ++L+ l++rr   +t    
                        C02C6.3a 123 SLIKLNLSANYIVNLN-SNAL-RNMPNLQVLDISNNEIVFRPRDVDFLKHTPHLTQLYMRRAFTVTINRT 190
                                     4566666554444333.3333.78899********9999877777788999*********9999997654 PP

>> F33G12.4  CE27150	WBGene00018016	locus:lrr-1	status:Confirmed	UniProt:Q19988	protein_id:CCD65793.1
   #    score  bias  c-Evalue  i-Evalue hmmfrom  hmm to    alifrom  ali to    envfrom  env to     acc
 ---   ------ ----- --------- --------- ------- -------    ------- -------    ------- -------    ----
   1 ?    4.3   0.1     0.078        19      88     155 ..     143     207 ..     111     209 .. 0.79

  Alignments for each domain:
  == domain 1    score: 4.3 bits;  conditional E-value: 0.078
  jet-PA(jetlag)_FBpp0078693-aln  88 rrcggflreLslsgcqsigdkslkalaqscpnleelnLnkskk.itdaavtvladrCsklqklnldgCv 155
                                     + c+ fl++L+++    i         + c nl+ l Ln+++    +  + v++ + ++lq l++ +C+
                        F33G12.4 143 QSCSEFLKTLKIEP---IDLRRPDKAWRFCHNLTRLTLNGNPIgAHNRDLDVFS-KLKQLQSLEMRSCS 207
                                     46999999999998...888888888999**********998614556666665.56999999999996 PP

>> T21D12.9c  CE28417	WBGene00020649	locus:sma-10	status:Confirmed	UniProt:Q965M3	protein_id:CCD72527.1
   #    score  bias  c-Evalue  i-Evalue hmmfrom  hmm to    alifrom  ali to    envfrom  env to     acc
 ---   ------ ----- --------- --------- ------- -------    ------- -------    ------- -------    ----
   1 ?    4.8   0.1     0.054        13      94     255 ..     173     322 ..     143     370 .. 0.79

  Alignments for each domain:
  == domain 1    score: 4.8 bits;  conditional E-value: 0.054
  jet-PA(jetlag)_FBpp0078693-aln  94 lreLslsgcqsigdkslkalaqscpnleelnLnkskkitdaavtvladrCsklqklnldgCvsitdvslkslsdgkrrL 172
                                     + +L l   +si+d +       +  l  l+L +++  + +  +   +r +kl+ l+l++ + i +v  ++  ++ + L
                       T21D12.9c 173 IEKLDLAS-NSITDIGTDHFSS-FNTLVTLKLARNH--ITTLNQFSFSRLRKLESLDLTR-NMIREVRFLAF-NQLPSL 245
                                     55666666.7777777655544.7777777776554..3333333346789*******98.78999988888.6679** PP

  jet-PA(jetlag)_FBpp0078693-aln 173 tkinlsecqnvt.dngleaiisgckeLkslllrrCkkltdaavkalasfcskLeelnvsdCekitDeavkeLaerlgrl 250
                                     +++ l+       d g+     g+k+L+ l   r + +t++ +  l+    +Le+l++s  ++i  + +++ ++  ++l
                       T21D12.9c 246 QNVSLARNDVYRlDDGMFYACEGLKHLN-LSTNRVQAVTEGWMFGLT----SLEVLDLS-YNQIQSFHISSWSH-TPKL 317
                                     ***9986544323678988899999996.788999******999997....5999**99.99999999999998.8888 PP

  jet-PA(jetlag)_FBpp0078693-aln 251 lylsv 255
                                     ++ls+
                       T21D12.9c 318 KWLSL 322
                                     88887 PP

>> Y6G8.9  CE41855	WBGene00050974	status:Predicted	UniProt:A8WI70	protein_id:CAP19356.1
   #    score  bias  c-Evalue  i-Evalue hmmfrom  hmm to    alifrom  ali to    envfrom  env to     acc
 ---   ------ ----- --------- --------- ------- -------    ------- -------    ------- -------    ----
   1 ?    5.5   0.1     0.034       8.2      95     165 ..      67     139 ..      54     154 .. 0.79

  Alignments for each domain:
  == domain 1    score: 5.5 bits;  conditional E-value: 0.034
  jet-PA(jetlag)_FBpp0078693-aln  95 reLslsgcqsigdksl..kalaqscpnleelnLnkskkitdaavtvladrCsklqklnldgCvsitdvslksl 165
                                     + Ls++  q+igd     k  ++   + +e++L++ +  t +a++     C+k  + nl    ++ d ++++ 
                          Y6G8.9  67 KSLSMQVNQAIGDDEWarKCAMNFSRQCDEVDLDGEPLSTHTACEFQNFACQKFTRFNLSKKCTLNDLLVMES 139
                                     678888888888876411344444567899*****************************98888888877654 PP

>> F43C9.1  CE04564	WBGene00018375	status:Confirmed	UniProt:Q20359	protein_id:CCD67082.1
   #    score  bias  c-Evalue  i-Evalue hmmfrom  hmm to    alifrom  ali to    envfrom  env to     acc
 ---   ------ ----- --------- --------- ------- -------    ------- -------    ------- -------    ----
   1 ?    5.0   0.0     0.046        11     159     218 ..     132     193 ..      89     203 .. 0.75

  Alignments for each domain:
  == domain 1    score: 5.0 bits;  conditional E-value: 0.046
  jet-PA(jetlag)_FBpp0078693-aln 159 dvslksls.dgkrrLtkinlsecqnvt.dngleaiisgckeLkslllrrCkkltdaavkala 218
                                     +v l +    + ++L  i l +c+nvt +n+  +i  +   Lks +  + +++ + + k+l+
                         F43C9.1 132 NVRLSADVaTEVKQLFDIALYQCENVTvENSNLPISFHSDSLKSAKFDHFRWISSTGSKTLP 193
                                     44444444477889999999999999845566677788899999999999999888877776 PP

>> T05A1.3a  CE32926	WBGene00011454	Leucine Rich Repeat (2 copies) (6 domains)	status:Partially_confirmed
   #    score  bias  c-Evalue  i-Evalue hmmfrom  hmm to    alifrom  ali to    envfrom  env to     acc
 ---   ------ ----- --------- --------- ------- -------    ------- -------    ------- -------    ----
   1 ?   -0.9   0.0       2.9   6.9e+02     350     364 ..      88     106 ..      50     111 .. 0.66
   2 ?   -0.7   0.0       2.6   6.2e+02     127     180 ..     126     175 ..     109     223 .. 0.68
   3 ?   -0.6   0.0       2.5   5.9e+02     119     154 ..     211     243 ..     162     286 .. 0.51
   4 ?    1.3   0.1      0.64   1.5e+02     144     203 ..     456     510 ..     429     527 .. 0.55

  Alignments for each domain:
  == domain 1    score: -0.9 bits;  conditional E-value: 2.9
  jet-PA(jetlag)_FBpp0078693-aln 350 s....crnLqrleiddcql 364
                                     s     rnL rle+d+c  
                        T05A1.3a  88 SlfqgFRNLDRLELDRCLI 106
                                     0444478999999999944 PP

  == domain 2    score: -0.7 bits;  conditional E-value: 2.6
  jet-PA(jetlag)_FBpp0078693-aln 127 kskkitdaavtvladrCsklqklnldgCv.sitdvslkslsdgkrrLtkinlsec 180
                                     k+ kitd   +++ ++ ++l  l+l g +  i   sl sl    ++L ++++s+ 
                        T05A1.3a 126 KNAKITDFP-REIFAHVPNLMTLDLSGNRlRIEPYSLRSL----QNLIHLDVSDN 175
                                     456666665.456667788888888775425666666655....56777777764 PP

  == domain 3    score: -0.6 bits;  conditional E-value: 2.5
  jet-PA(jetlag)_FBpp0078693-aln 119 nleelnLnkskkitdaavtvladrCsklqklnldgC 154
                                     nl++l ++++      +++ + +  ++l++l+l+g 
                        T05A1.3a 211 NLTDLSIRHNL---VSTIHYVPASARNLKRLDLAGN 243
                                     23333333322...1223333334444444444443 PP

  == domain 4    score: 1.3 bits;  conditional E-value: 0.64
  jet-PA(jetlag)_FBpp0078693-aln 144 sklqklnldgCvsitdvslkslsdgkrrLtkinlsecqnvtdngleaiisgckeLkslll 203
                                     s+l+ l+++  +++t v + +l+d   +Lt+++++ +  +t  ++  +i++++ L+ l+l
                        T05A1.3a 456 SNLRALKITN-SKMTSVEMEKLTDL-ANLTHLEITSSA-IT--SIPETITKLPSLTHLYL 510
                                     3444444443.23344444444333.455555555432.22..44455555555555554 PP

>> F09G8.5  CE43735	WBGene00017320	status:Partially_confirmed	UniProt:P34390	protein_id:CCD62650.1
   #    score  bias  c-Evalue  i-Evalue hmmfrom  hmm to    alifrom  ali to    envfrom  env to     acc
 ---   ------ ----- --------- --------- ------- -------    ------- -------    ------- -------    ----
   1 ?    1.9   1.3      0.41        99     140     205 ..     112     171 ..      94     175 .. 0.60
   2 ?    4.9   0.5      0.05        12     272     384 ..     135     246 ..     130     251 .. 0.76

  Alignments for each domain:
  == domain 1    score: 1.9 bits;  conditional E-value: 0.41
  jet-PA(jetlag)_FBpp0078693-aln 140 adrCs..klqklnldgCvsitdvslkslsdgkrrLtkinlsecqnvtdngleaiisgckeLkslllrr 205
                                       +Cs  +++klnl gC  i d  ++++ +    L  + ls    v++    a +++ck+Lk  +lr+
                         F09G8.5 112 RTKCSleNVKKLNLWGCG-IDDIQVCEKMSL---LEVLSLS----VNEVKSLAPLQHCKNLKEVYLRK 171
                                     455533388888888884.888888887444...4444444....22222223346777777777764 PP

  == domain 2    score: 4.9 bits;  conditional E-value: 0.05
  jet-PA(jetlag)_FBpp0078693-aln 272 kckkLrvLelagceavtDaallala..rscrrLekldleeCvlitDatliaLavgCprLekLslreCelvTdeglkqla 348
                                      c+k++ Le+     ++ + +  la  ++c+ L+++ l +  l +   l+ L +  p+L++L + e + v + g +  +
                         F09G8.5 135 VCEKMSLLEVLS---LSVNEVKSLAplQHCKNLKEVYLRKNCLESLDELEYLKE-LPNLRTLWIDENPCVGEGGQEYRR 209
                                     566666666654...334444444433799999999999877777778888865.699999999999999999999999 PP

  jet-PA(jetlag)_FBpp0078693-aln 349 lscrnLqrl.eiddcqlitrdgiralkkylpriivea 384
                                       +r L  l ++dd  + t d   a+ + +p++ ++ 
                         F09G8.5 210 KVIRVLPNLtKLDDKPVTTTDHQEAIEDSIPECDMHN 246
                                     9999997763588888888899999999999998875 PP

>> K02B12.5  CE39383	WBGene00010498	ankyrin motif	status:Partially_confirmed	UniProt:Q21117	protein_id:CAB00035.3
   #    score  bias  c-Evalue  i-Evalue hmmfrom  hmm to    alifrom  ali to    envfrom  env to     acc
 ---   ------ ----- --------- --------- ------- -------    ------- -------    ------- -------    ----
   1 ?    0.5   0.0       1.1   2.7e+02     286     323 ..     886     923 ..     873     929 .. 0.78
   2 ?    0.9   0.9      0.85   2.1e+02     169     198 ..     990    1021 ..     948    1030 .. 0.73
   3 ?    6.7   0.3     0.015       3.6     107     180 ..    1056    1135 ..    1033    1143 .. 0.59

  Alignments for each domain:
  == domain 1    score: 0.5 bits;  conditional E-value: 1.1
  jet-PA(jetlag)_FBpp0078693-aln 286 avtDaallalarscrrLekldleeCvlitDatliaLav 323
                                      ++ ++ +   + +r  ++ d+++C l+   tl +La 
                        K02B12.5 886 VLSNNTSISQLKISRAWKQDDVDKCLLGDELTLNHLAG 923
                                     55666656666778899999********999*****95 PP

  == domain 2    score: 0.9 bits;  conditional E-value: 0.85
  jet-PA(jetlag)_FBpp0078693-aln  169 krrLtkinlsecq.nvtd.ngleaiisgckeL 198 
                                      +++  ++nls+c  +++d ++l+ +i +c eL
                        K02B12.5  990 RPQNFSLNLSHCDlSIDDeANLQSVIDECSEL 1021
                                      34446799999973476427999999999998 PP

  == domain 3    score: 6.7 bits;  conditional E-value: 0.015
  jet-PA(jetlag)_FBpp0078693-aln  107 dkslkalaqscpnleelnLnk.....skkitdaavtvladrCsklqklnld.gCvsitdvslkslsdgkrrLtkinl 177 
                                      ++ +   +++c n+e+lnL++     ++  +d+ +  +    s+l+kl+l    ++i+d+     + + ++L ++ +
                        K02B12.5 1056 ESQIIKVLNQCSNIESLNLSGirllaNNTSIDTIIPSVFIGMSHLKKLDLSfNSSWISDQIWILILGELKNLEELTI 1132
                                      44455555567777777776522222444555556666666777777777634567777755555555666766666 PP

  jet-PA(jetlag)_FBpp0078693-aln  178 sec 180 
                                      +e 
                        K02B12.5 1133 NET 1135
                                      665 PP

>> F58D2.1  CE18782	WBGene00010240	locus:gadr-1	C.elegans ZYG-11 protein like	status:Partially_confirmed	UniProt:Q9XVM3	
   #    score  bias  c-Evalue  i-Evalue hmmfrom  hmm to    alifrom  ali to    envfrom  env to     acc
 ---   ------ ----- --------- --------- ------- -------    ------- -------    ------- -------    ----
   1 ?    5.8   0.1     0.026       6.3     117     197 ..     116     192 ..      73     258 .. 0.76
   2 ?    1.1   0.6      0.72   1.7e+02     109     160 ..     456     511 ..     400     528 .. 0.55

  Alignments for each domain:
  == domain 1    score: 5.8 bits;  conditional E-value: 0.026
  jet-PA(jetlag)_FBpp0078693-aln 117 cpnleelnLnkskkitdaavtvlad.rCsklqklnldgCvsitdvslkslsdgkrrLtkinlsecqnvtdngleaii.s 193
                                     +pnl +l++++++  + + ++ l + +   ++ l +++C++++d    +l    ++L+++++se + + +++ + i+ +
                         F58D2.1 116 FPNLRSLDISGTNIKSLTGISRLRKlEVLAVRDLPIKSCEELSDL--FNL----NNLKAVDISETRFIRESNNNTIMyV 188
                                     566666666666655556666665424556677777777777776..444....6799999999999988876665424 PP

  jet-PA(jetlag)_FBpp0078693-aln 194 gcke 197
                                      c++
                         F58D2.1 189 ACQK 192
                                     5644 PP

  == domain 2    score: 1.1 bits;  conditional E-value: 0.72
  jet-PA(jetlag)_FBpp0078693-aln 109 slkalaqscpnleelnLnk..skkitdaavtvladrCskl.qkl.nldgCvsitdv 160
                                      ++   + c++++e  +    s+ + +   +++ d+C +l ++l  +  C+s+++v
                         F58D2.1 456 IIEKSSKACMEITEAGIISfvSSCVENFESNAINDKCLELlRNLsSMLDCNSLQEV 511
                                     44444444555544433221133344444445555554431333123345555544 PP

>> T21D12.9a  CE28415	WBGene00020649	locus:sma-10	status:Confirmed	UniProt:Q965M2	protein_id:CCD72526.1
   #    score  bias  c-Evalue  i-Evalue hmmfrom  hmm to    alifrom  ali to    envfrom  env to     acc
 ---   ------ ----- --------- --------- ------- -------    ------- -------    ------- -------    ----
   1 ?    4.4   0.1     0.074        18      94     255 ..     173     322 ..     147     360 .. 0.78

  Alignments for each domain:
  == domain 1    score: 4.4 bits;  conditional E-value: 0.074
  jet-PA(jetlag)_FBpp0078693-aln  94 lreLslsgcqsigdkslkalaqscpnleelnLnkskkitdaavtvladrCsklqklnldgCvsitdvslkslsdgkrrL 172
                                     + +L l   +si+d +       +  l  l+L +++  + +  +   +r +kl+ l+l++ + i +v  ++  ++ + L
                       T21D12.9a 173 IEKLDLAS-NSITDIGTDHFSS-FNTLVTLKLARNH--ITTLNQFSFSRLRKLESLDLTR-NMIREVRFLAF-NQLPSL 245
                                     55666666.6777777655544.7777777766554..3333333346789*******98.78999988888.6679** PP

  jet-PA(jetlag)_FBpp0078693-aln 173 tkinlsecqnvt.dngleaiisgckeLkslllrrCkkltdaavkalasfcskLeelnvsdCekitDeavkeLaerlgrl 250
                                     +++ l+       d g+     g+k+L+ l   r + +t++ +  l+    +Le+l++s  ++i  + +++ ++  ++l
                       T21D12.9a 246 QNVSLARNDVYRlDDGMFYACEGLKHLN-LSTNRVQAVTEGWMFGLT----SLEVLDLS-YNQIQSFHISSWSH-TPKL 317
                                     ***9986544323678988899999996.7889999*****999997....59999999.99999999999998.8888 PP

  jet-PA(jetlag)_FBpp0078693-aln 251 lylsv 255
                                     ++ls+
                       T21D12.9a 318 KWLSL 322
                                     88887 PP

>> C14B1.3  CE00900	WBGene00007574	status:Confirmed	UniProt:Q17962	protein_id:CAA85486.1
   #    score  bias  c-Evalue  i-Evalue hmmfrom  hmm to    alifrom  ali to    envfrom  env to     acc
 ---   ------ ----- --------- --------- ------- -------    ------- -------    ------- -------    ----
   1 ?    4.9   0.0      0.05        12      27      67 ..      25      65 ..       5      74 .. 0.83

  Alignments for each domain:
  == domain 1    score: 4.9 bits;  conditional E-value: 0.05
  jet-PA(jetlag)_FBpp0078693-aln 27 kklpkellLkilSyldvvsLcriaqvsklwnelaldgslwq 67
                                    + +p+e    i+  ld  sL ++   ++++n l  + s w 
                         C14B1.3 25 ETVPNECFSPIFRRLDKKSLLNCQLACHRFNDLISSDSFWI 65
                                    56677788889999**********************99995 PP

>> F55C9.10  CE18742	WBGene00010106	locus:fbxb-61	status:Partially_confirmed	UniProt:Q9XUZ3	protein_id:CAB04469.1
   #    score  bias  c-Evalue  i-Evalue hmmfrom  hmm to    alifrom  ali to    envfrom  env to     acc
 ---   ------ ----- --------- --------- ------- -------    ------- -------    ------- -------    ----
   1 ?    4.8   0.0     0.054        13     182     226 ..     147     193 ..     128     202 .. 0.83

  Alignments for each domain:
  == domain 1    score: 4.8 bits;  conditional E-value: 0.054
  jet-PA(jetlag)_FBpp0078693-aln 182 nvtdngleaiisgckeLkslllrrCkkltdaa..vkalasfcskLee 226
                                     +v   +le+++ + k  +s+l+++C++lt a+   + l+  c +Le+
                        F55C9.10 147 KVSSGSLEITLPDFKGYRSMLSSHCQNLTVASglTDLLSVNCAHLEV 193
                                     6778899999999**************99764325667777877776 PP

>> F26D11.11a  CE29778	WBGene00002632	locus:let-413	status:Partially_confirmed	UniProt:O61967	protein_id:CCD70053.1
   #    score  bias  c-Evalue  i-Evalue hmmfrom  hmm to    alifrom  ali to    envfrom  env to     acc
 ---   ------ ----- --------- --------- ------- -------    ------- -------    ------- -------    ----
   1 ?   -0.0   2.5       1.6   3.8e+02     101     152 ..      65     113 ..      15     237 .. 0.67
   2 ?    9.2   1.7    0.0025      0.61     103     205 ..     248     344 ..     229     370 .. 0.79

  Alignments for each domain:
  == domain 1    score: -0.0 bits;  conditional E-value: 1.6
  jet-PA(jetlag)_FBpp0078693-aln 101 gcqsigdkslkalaqscpnleelnLnkskkitdaavtvladrCsklqklnld 152
                                     +   ++d+ l  l  ++ nl++l   + ++++ a +   +++C+ l  lnl 
                      F26D11.11a  65 D---VSDNELAVLPAEIGNLTQLIELNLNRNSIAKLPDTMQNCKLLTTLNLS 113
                                     3...333333333333333333322222222223333333333333333333 PP

  == domain 2    score: 9.2 bits;  conditional E-value: 0.0025
  jet-PA(jetlag)_FBpp0078693-aln 103 qsigdkslkalaqscpnleelnLnkskkitdaavtvladrCsklqklnldgCvsitdvslkslsdgkrrLtkinlsecq 181
                                      +i+ + +  l  s+ +l+ l++ k+ +++  ++t    +C+ l +l l   + +td    +     r+Lt++n+ +c+
                      F26D11.11a 248 LNISINEIIELPSSFGELKRLQMLKADRNSLHNLTSEIGKCQSLTELYLGQ-NFLTDL--PDTIGDLRQLTTLNV-DCN 322
                                     46777888889999999*****999999999999999999*******9965.678876..555556699*****8.899 PP

  jet-PA(jetlag)_FBpp0078693-aln 182 nvtdngleaiisgckeLkslllrr 205
                                     n+ d  +  +i +ck L++l lr+
                      F26D11.11a 323 NLSD--IPDTIGNCKSLTVLSLRQ 344
                                     9987..78999********99986 PP

>> F46E10.3  CE45474	WBGene00018490	status:Confirmed	UniProt:Q9UAV6	protein_id:CCD71320.1
   #    score  bias  c-Evalue  i-Evalue hmmfrom  hmm to    alifrom  ali to    envfrom  env to     acc
 ---   ------ ----- --------- --------- ------- -------    ------- -------    ------- -------    ----
   1 ?    5.2   0.1     0.042        10      29      98 ..      15      82 ..       2      96 .. 0.62

  Alignments for each domain:
  == domain 1    score: 5.2 bits;  conditional E-value: 0.042
  jet-PA(jetlag)_FBpp0078693-aln 29 lpkellLkilSyldvvsLcriaqvsklwnelaldgslwqkidlrdfqrda.ekaveenlrrrcggflreLs 98
                                    lp+e +  ilS l++++L++i +   + +e+  + + ++   lr++ + a  ++v+ + + ++   +r+L 
                        F46E10.3 15 LPSETIQIILSNLEPLELINISKSNMRAKEIVTEFARKH---LRGCYNVAaSIMVHRVSKSQSVRKIRKLG 82
                                    677777778888888888888888888888877766554...45444433034444333334555555554 PP

>> F58E1.7  CE40305	WBGene00019038	status:Partially_confirmed	UniProt:Q9TZG8	protein_id:CCD71273.1
   #    score  bias  c-Evalue  i-Evalue hmmfrom  hmm to    alifrom  ali to    envfrom  env to     acc
 ---   ------ ----- --------- --------- ------- -------    ------- -------    ------- -------    ----
   1 ?    4.4   0.2     0.074        18     144     196 ..     129     179 ..      51     214 .. 0.49

  Alignments for each domain:
  == domain 1    score: 4.4 bits;  conditional E-value: 0.074
  jet-PA(jetlag)_FBpp0078693-aln 144 sklqklnldgCvsitdvslkslsdgkrrLtkinlsecqnvtdngleaiisgck 196
                                      +l++l+ d C +i +  l  l+  + +  ++  + c + +++g  ++ + ck
                         F58E1.7 129 MNLENLHPDFCLNIDELQL--LLTHRVEFRNLHATYCPDFENSGRRVLYKTCK 179
                                     3344444444444443322..22233344444444444444444444444443 PP

>> K08B5.2  CE39950	WBGene00019519	status:Partially_confirmed	UniProt:Q21308	protein_id:CCD72131.1
   #    score  bias  c-Evalue  i-Evalue hmmfrom  hmm to    alifrom  ali to    envfrom  env to     acc
 ---   ------ ----- --------- --------- ------- -------    ------- -------    ------- -------    ----
   1 ?    4.0   0.0     0.099        24      57     131 ..     196     271 ..     181     283 .. 0.73

  Alignments for each domain:
  == domain 1    score: 4.0 bits;  conditional E-value: 0.099
  jet-PA(jetlag)_FBpp0078693-aln  57 nelaldgslwqkidlrdfqrdaekaveenlrrrcggflreLslsgcqsigdkslkal...aqscpnleelnLnkskki 131
                                     ne+ l    + k+++r  + d  + + + ++  c+++++e+  +g    +++ ++a    +  +p+le ++L++++ i
                         K08B5.2 196 NEIYLTKCVKAKFNVRLSSPDIPHLIMKFIE--CHPHIQEIAFNGFLFTTQEQVQAFyghLLALPQLERVQLENCSVI 271
                                     5667777777788888777777777777774..799999999999777777777665111455788999999999755 PP

>> F59B1.8  CE33119	WBGene00019100	status:Partially_confirmed	UniProt:O61882	protein_id:CCD72122.1
   #    score  bias  c-Evalue  i-Evalue hmmfrom  hmm to    alifrom  ali to    envfrom  env to     acc
 ---   ------ ----- --------- --------- ------- -------    ------- -------    ------- -------    ----
   1 ?    2.9   0.0       0.2        49      24      47 ..      67      90 ..      55      97 .. 0.83
   2 ?   -1.0   0.0       3.1   7.5e+02     181     210 ..     173     204 ..     168     209 .. 0.67

  Alignments for each domain:
  == domain 1    score: 2.9 bits;  conditional E-value: 0.2
  jet-PA(jetlag)_FBpp0078693-aln 24 qinkklpkellLkilSyldvvsLc 47
                                    +++++lpk+l+Lki+S++ v  L 
                         F59B1.8 67 IPSSHLPKKLILKIVSFVHVQGLL 90
                                    55689*************999886 PP

  == domain 2    score: -1.0 bits;  conditional E-value: 3.1
  jet-PA(jetlag)_FBpp0078693-aln 181 qnvtdngleaiisgckeLkslllr..rCkklt 210
                                     +nvt   l++i++ + +L+ l l+   C++l 
                         F59B1.8 173 ENVTVDELQPILKALARLQALSLSteSCRNLD 204
                                     57777888888888888877665422577665 PP

>> T03F1.6a  CE13106	WBGene00020188	status:Confirmed	UniProt:P91421	protein_id:CCD67790.1
   #    score  bias  c-Evalue  i-Evalue hmmfrom  hmm to    alifrom  ali to    envfrom  env to     acc
 ---   ------ ----- --------- --------- ------- -------    ------- -------    ------- -------    ----
   1 ?    4.0   1.3     0.095        23     144     230 ..      75     166 ..      56     188 .. 0.59

  Alignments for each domain:
  == domain 1    score: 4.0 bits;  conditional E-value: 0.095
  jet-PA(jetlag)_FBpp0078693-aln 144 sklqklnldgCvsitdvslkslsdgkrrLtkinlsecqnvtdngl.eaiisgckeLkslllr......rC....kkltd 211
                                     s++ +lnl+gC +  dv +    +   ++ k++l+ c     + l + i +    L+sl++       +C    k+l +
                        T03F1.6a  75 SRVTNLNLTGCDW-EDV-I----KYGTCIEKLELNICPGKSTSQLfQTIKRASFTLRSLKINvlagadKCvqkmKNLEK 147
                                     6677777777776.333.1....22356667777777654444441334444446666654222222245222255777 PP

  jet-PA(jetlag)_FBpp0078693-aln 212 aavkalasfcskLeelnvs 230
                                     +  + ++++ s+L++l++s
                        T03F1.6a 148 RCFDLVSRHSSSLRHLELS 166
                                     7777777777777777776 PP


Internal pipeline statistics summary:
-------------------------------------
Query model(s):                            1  (391 nodes)
Target sequences:                      25547  (11210993 residues)
Passed MSV filter:                     25547  (1); expected 25547.0 (1)
Passed bias filter:                    25547  (1); expected 25547.0 (1)
Passed Vit filter:                     25547  (1); expected 25547.0 (1)
Passed Fwd filter:                     25547  (1); expected 25547.0 (1)
Initial search space (Z):              25547  [actual number of targets]
Domain search space  (domZ):             106  [number of targets reported over threshold]
# CPU time: 66.09u 0.04s 00:01:06.13 Elapsed: 00:00:17.95
# Mc/sec: 244.21
//
