# Supplementary material for: Potential Conservation of Circadian Clock Proteins in the phylum Nematoda as Revealed by Bioinformatic Searches
Source: PLoS One. 2014 Nov 14;9(11):e112871. doi: 10.1371/journal.pone.0112871 (PMC4232591; doi:10.1371/journal.pone.0112871)
Supplement: File S1 — HMM profiles used in this work and HMMsearch results. (ZIP) [file pone.0112871.s007.zip › HMMs-CE/Artropodos/Jafrac1-PA_FBpp0073595-aln.res]

# hmmsearch :: search profile(s) against a sequence database
# HMMER 3.0 (March 2010); http://hmmer.org/
# Copyright (C) 2010 Howard Hughes Medical Institute.
# Freely distributed under the GNU General Public License (GPLv3).
# - - - - - - - - - - - - - - - - - - - - - - - - - - - - - - - - - - - -
# query HMM file:                  Jafrac1-PA_FBpp0073595-aln.hmm
# target sequence database:        ../../../ProteomasGus/wormpep229
# Max sensitivity mode:            on [all heuristic filters off]
# - - - - - - - - - - - - - - - - - - - - - - - - - - - - - - - - - - - -

Query:       Jafrac1-PA_FBpp0073595-aln  [M=196]
Scores for complete sequences (score includes all domains):
   --- full sequence ---   --- best 1 domain ---    -#dom-
    E-value  score  bias    E-value  score  bias    exp  N  Sequence   Description
    ------- ------ -----    ------- ------ -----   ---- --  --------   -----------
   5.1e-105  349.9   0.0   5.6e-105  349.8   0.0    1.0  1  F09E5.15a  CE32361	WBGene00006434	locus:prdx-2	status:Confir
   5.4e-105  349.9   0.0   6.1e-105  349.7   0.0    1.0  1  F09E5.15b  CE41559	WBGene00006434	locus:prdx-2	status:Confir
    5.4e-92  307.4   0.0    6.7e-92  307.1   0.0    1.0  1  R07E5.2    CE00657	WBGene00011110	locus:prdx-3	Mer5 (mouse)	
    2.3e-17   63.9   0.0    2.9e-17   63.5   0.0    1.1  1  Y38C1AA.11 CE31640	WBGene00021401	locus:prdx-6	status:Confir
  ------ inclusion threshold ------
       0.37   11.0   0.1       0.61   10.3   0.1    1.2  1  T23G7.2a   CE35908	WBGene00011965	status:Confirmed	UniProt:Q
        1.6    8.9   0.5         21    5.3   0.0    2.1  2  T20B3.13   CE46474	WBGene00011853	locus:clec-40	Lectin C-typ
        2.9    8.1   0.5        5.8    7.1   0.3    1.5  1  F26B1.6    CE09678	WBGene00005171	locus:srg-14	7TM chemorece
        3.2    7.9   0.0        9.6    6.4   0.0    1.8  2  F11A5.3    CE15781	WBGene00008671	RAS related protein	status
        3.2    7.9   0.1        3.9    7.7   0.1    1.2  1  Y94H6A.4   CE34620	WBGene00022377	status:Partially_confirmed
        3.5    7.8   0.2        6.5    7.0   0.2    1.4  1  R13D11.6   CE38213	WBGene00020060	locus:srab-16	7TM chemorec
        3.5    7.8   0.1        5.4    7.2   0.1    1.3  1  C08F1.10   CE31770	WBGene00015613	status:Confirmed	UniProt:Q
        4.1    7.6   0.1         70    3.6   0.0    2.2  2  Y60A3A.5   CE24529	WBGene00005387	locus:srh-171	status:Parti
        4.4    7.5   0.3        7.5    6.7   0.2    1.3  1  W03F8.2    CE35040	WBGene00020992	protein kinase	status:Part
        4.8    7.4   0.8        8.3    6.6   0.2    1.6  2  F46B6.9    CE26975	WBGene00009774	status:Confirmed	UniProt:Q
        6.1    7.0   0.0        8.6    6.6   0.0    1.3  1  F26E4.12   CE09696	WBGene00009165	glutathione peroxidase	sta
        6.6    6.9   0.1         86    3.3   0.0    2.1  2  F59F5.2b   CE26715	WBGene00010341	locus:glo-3	status:Confirm
        7.6    6.7   0.1         11    6.2   0.1    1.2  1  T01E8.7    CE33163	WBGene00005352	locus:srh-135	G-protein co
        8.7    6.5   0.0         15    5.7   0.0    1.3  1  C01B4.10   CE20479	WBGene00006136	locus:str-76	7TM chemorece
        8.7    6.5   0.0         15    5.7   0.0    1.3  1  Y19D10A.13 CE20479	WBGene00021228	locus:str-265	7TM chemorec
        9.2    6.5   0.1         11    6.2   0.1    1.1  1  F40G9.6    CE19853	WBGene00018242	status:Partially_confirmed
        9.5    6.4   0.0         20    5.4   0.0    1.4  1  Y65B4BR.3  CE24559	WBGene00004235	locus:ptr-21	status:Partia


Domain annotation for each sequence (and alignments):
>> F09E5.15a  CE32361	WBGene00006434	locus:prdx-2	status:Confirmed	UniProt:Q8IG31	protein_id:CCD68767.1
   #    score  bias  c-Evalue  i-Evalue hmmfrom  hmm to    alifrom  ali to    envfrom  env to     acc
 ---   ------ ----- --------- --------- ------- -------    ------- -------    ------- -------    ----
   1 !  349.8   0.0  4.6e-108  5.6e-105       5     194 ..       5     194 ..       1     195 [] 0.98

  Alignments for each domain:
  == domain 1    score: 349.8 bits;  conditional E-value: 4.6e-108
  Jafrac1-PA_FBpp0073595-aln   5 qlqkpapefkgtavvngefkdislsdykgkyvvlffypldftfvcpteiiafsdradefkkikceviaastdshfshlawint 87 
                                  + kpap+fk+ avv+gef d+slsdykgkyvvlffypldftfvcpteiiafsdra+efk+i++ v+aastds fshlawin 
                   F09E5.15a   5 FIGKPAPQFKTQAVVDGEFVDVSLSDYKGKYVVLFFYPLDFTFVCPTEIIAFSDRAEEFKAINTVVLAASTDSVFSHLAWINQ 87 
                                 5789******************************************************************************* PP

  Jafrac1-PA_FBpp0073595-aln  88 prkqgglgelniplladksakiardygvldeesgvpfrglfiiddkqnlrqvtindlpvgrsvdetlrlvqafqytdkhgevc 170
                                 prk+gglge+nip+lad  ++i+rdygvl+e+ g++frglfiid  qnlrq+tindlpvgrsvdetlrlvqafq+ +khgevc
                   F09E5.15a  88 PRKHGGLGEMNIPVLADTNHQISRDYGVLKEDEGIAFRGLFIIDPSQNLRQITINDLPVGRSVDETLRLVQAFQFVEKHGEVC 170
                                 *********************************************************************************** PP

  Jafrac1-PA_FBpp0073595-aln 171 panwkpgkktlkpdskkskeyfkd 194
                                 pa+w pg+ t+kp +k+s+eyfk+
                   F09E5.15a 171 PAGWTPGSDTIKPGVKESQEYFKK 194
                                 **********************96 PP

>> F09E5.15b  CE41559	WBGene00006434	locus:prdx-2	status:Confirmed	UniProt:A8DYR6	protein_id:CCD68770.1
   #    score  bias  c-Evalue  i-Evalue hmmfrom  hmm to    alifrom  ali to    envfrom  env to     acc
 ---   ------ ----- --------- --------- ------- -------    ------- -------    ------- -------    ----
   1 !  349.7   0.0    5e-108  6.1e-105       5     194 ..       9     198 ..       5     199 .] 0.98

  Alignments for each domain:
  == domain 1    score: 349.7 bits;  conditional E-value: 5e-108
  Jafrac1-PA_FBpp0073595-aln   5 qlqkpapefkgtavvngefkdislsdykgkyvvlffypldftfvcpteiiafsdradefkkikceviaastdshfshlawint 87 
                                  + kpap+fk+ avv+gef d+slsdykgkyvvlffypldftfvcpteiiafsdra+efk+i++ v+aastds fshlawin 
                   F09E5.15b   9 FIGKPAPQFKTQAVVDGEFVDVSLSDYKGKYVVLFFYPLDFTFVCPTEIIAFSDRAEEFKAINTVVLAASTDSVFSHLAWINQ 91 
                                 5789******************************************************************************* PP

  Jafrac1-PA_FBpp0073595-aln  88 prkqgglgelniplladksakiardygvldeesgvpfrglfiiddkqnlrqvtindlpvgrsvdetlrlvqafqytdkhgevc 170
                                 prk+gglge+nip+lad  ++i+rdygvl+e+ g++frglfiid  qnlrq+tindlpvgrsvdetlrlvqafq+ +khgevc
                   F09E5.15b  92 PRKHGGLGEMNIPVLADTNHQISRDYGVLKEDEGIAFRGLFIIDPSQNLRQITINDLPVGRSVDETLRLVQAFQFVEKHGEVC 174
                                 *********************************************************************************** PP

  Jafrac1-PA_FBpp0073595-aln 171 panwkpgkktlkpdskkskeyfkd 194
                                 pa+w pg+ t+kp +k+s+eyfk+
                   F09E5.15b 175 PAGWTPGSDTIKPGVKESQEYFKK 198
                                 **********************96 PP

>> R07E5.2  CE00657	WBGene00011110	locus:prdx-3	Mer5 (mouse)	status:Confirmed	UniProt:Q21824	protein_id:CAA83619.1
   #    score  bias  c-Evalue  i-Evalue hmmfrom  hmm to    alifrom  ali to    envfrom  env to     acc
 ---   ------ ----- --------- --------- ------- -------    ------- -------    ------- -------    ----
   1 !  307.1   0.0   5.5e-95   6.7e-92       8     196 .]      37     225 ..      33     225 .. 0.99

  Alignments for each domain:
  == domain 1    score: 307.1 bits;  conditional E-value: 5.5e-95
  Jafrac1-PA_FBpp0073595-aln   8 kpapefkgtavvngefkdislsdykgkyvvlffypldftfvcpteiiafsdradefkkikceviaastdshfshlawintprk 90 
                                 ++ p+fkgtavv+g+fk is +dykgk++v+ffypldftfvcpteiia+ dra+ef+ +++ev+a+s+dshfshlaw+ntprk
                     R07E5.2  37 NTVPAFKGTAVVDGDFKVISDQDYKGKWLVMFFYPLDFTFVCPTEIIAYGDRANEFRSLGAEVVACSCDSHFSHLAWVNTPRK 119
                                 568******************************************************************************** PP

  Jafrac1-PA_FBpp0073595-aln  91 qgglgelniplladksakiardygvldeesgvpfrglfiiddkqnlrqvtindlpvgrsvdetlrlvqafqytdkhgevcpan 173
                                 +gglg+++ipllad  +kia  +gvld+esg+++rglf+id  +++r  t ndlpvgrsvdetlr+++afq++dkhgevcpa+
                     R07E5.2 120 DGGLGDMDIPLLADFNKKIADSFGVLDKESGLSYRGLFLIDPSGTVRHTTCNDLPVGRSVDETLRVLKAFQFSDKHGEVCPAD 202
                                 *********************************************************************************** PP

  Jafrac1-PA_FBpp0073595-aln 174 wkpgkktlkpdskkskeyfkdvn 196
                                 w+  + t+kp + +skeyf++vn
                     R07E5.2 203 WHEDSPTIKPGVATSKEYFNKVN 225
                                 *******************9986 PP

>> Y38C1AA.11  CE31640	WBGene00021401	locus:prdx-6	status:Confirmed	UniProt:Q8MXT1	protein_id:CCD70254.1
   #    score  bias  c-Evalue  i-Evalue hmmfrom  hmm to    alifrom  ali to    envfrom  env to     acc
 ---   ------ ----- --------- --------- ------- -------    ------- -------    ------- -------    ----
   1 !   63.5   0.0   2.4e-20   2.9e-17      24     184 ..      18     189 ..       6     199 .. 0.85

  Alignments for each domain:
  == domain 1    score: 63.5 bits;  conditional E-value: 2.4e-20
  Jafrac1-PA_FBpp0073595-aln  24 kdislsdykg.kyvvlffypldftfvcpteiiafsdradefkkikceviaastdshfshlaw...intprkqgglg.elnipl 101
                                 k+ +l++y g ++++lf +p dft vc te+  + + a ef+k +++++a s ds  +h  w   in+  +    g +l   +
                  Y38C1AA.11  18 KNQTLHNYIGeQWLMLFSHPADFTPVCTTELAELVKLAPEFRKRHVQILAISIDSSETHRDWakdINSVAQLSNCGsHLPFEI 100
                                 677899999946899***********************************************555566665555552577889 PP

  Jafrac1-PA_FBpp0073595-aln 102 ladksakiardygvld....eesgv..pfrglfiiddkqnlrqvtindlpvgrsvdetlrlvqafqytdkhgevcpanwkpgk 178
                                 +ad   +i+ + g++d    +  g+  + r +++    ++l+   +     gr   e lr+v+  q   k     panw  g+
                  Y38C1AA.11 101 IADTDRSICTELGMIDpdemNSEGIclSARAVMLFGPDKKLKSKILYPATFGRNFVEILRMVDGVQLGTKAPVATPANWIAGD 183
                                 **************9843322346611579999999999*******************************************9 PP

  Jafrac1-PA_FBpp0073595-aln 179 ktlkpd 184
                                 + +   
                  Y38C1AA.11 184 NVIAQP 189
                                 987643 PP

>> T23G7.2a  CE35908	WBGene00011965	status:Confirmed	UniProt:Q22704	protein_id:CAA92700.2
   #    score  bias  c-Evalue  i-Evalue hmmfrom  hmm to    alifrom  ali to    envfrom  env to     acc
 ---   ------ ----- --------- --------- ------- -------    ------- -------    ------- -------    ----
   1 ?   10.3   0.1    0.0005      0.61      45     150 ..     130     230 ..     124     241 .. 0.77

  Alignments for each domain:
  == domain 1    score: 10.3 bits;  conditional E-value: 0.0005
  Jafrac1-PA_FBpp0073595-aln  45 ftfvcpteiiaf.sdradefkkikceviaastdshfshlawintprkqgglgelniplladksakiardygvldeesgvpfrg 126
                                 ++fvc   i+ f + +++ f+   + +        f  l w    r+     ++ i ll   s+ i+rd+ v++e++ +  + 
                    T23G7.2a 130 IAFVCGFGIVNFyAGKMKMFHYTASILEIIGKVPYFNDLMWK---RRSQIKFTMIITLLLSVSMFISRDWIVVKEKT-IKIKN 208
                                 579******998346777777766655556677899****95...4444456799******************9986.66665 PP

  Jafrac1-PA_FBpp0073595-aln 127 lfiiddkqnlrqvtindlpvgrsv 150
                                  f   d + l+   i dl  g sv
                    T23G7.2a 209 -F-TADGNRLKLAVISDLHAGASV 230
                                 .4.345677899999999999998 PP

>> T20B3.13  CE46474	WBGene00011853	locus:clec-40	Lectin C-type domain short and long forms	status:Partially_confirmed	U
   #    score  bias  c-Evalue  i-Evalue hmmfrom  hmm to    alifrom  ali to    envfrom  env to     acc
 ---   ------ ----- --------- --------- ------- -------    ------- -------    ------- -------    ----
   1 ?    1.1   0.3      0.32   3.9e+02      18      50 ..      70     102 ..      66     110 .. 0.90
   2 ?    5.3   0.0     0.017        21     129     165 ..     278     314 ..     252     325 .. 0.89

  Alignments for each domain:
  == domain 1    score: 1.1 bits;  conditional E-value: 0.32
  Jafrac1-PA_FBpp0073595-aln  18 vvngefkdislsdykgkyvvlffypldftfvcp 50 
                                  vn +fk++ l      +++l f+ + f fv+ 
                    T20B3.13  70 TVNNRFKKMMLIGIINVFLILAFFLFMFFFVVQ 102
                                 5899********************999999975 PP

  == domain 2    score: 5.3 bits;  conditional E-value: 0.017
  Jafrac1-PA_FBpp0073595-aln 129 iiddkqnlrqvtindlpvgrsvdetlrlvqafqytdk 165
                                  i d q + q    +lp   sv e l l   ++++d 
                    T20B3.13 278 TIPDAQRICQAQCSNLPSVHSVTENLYLTSIYKFSDT 314
                                 577899999*************************996 PP

>> F26B1.6  CE09678	WBGene00005171	locus:srg-14	7TM chemoreceptor, srg family	status:Partially_confirmed	UniProt:P91275	
   #    score  bias  c-Evalue  i-Evalue hmmfrom  hmm to    alifrom  ali to    envfrom  env to     acc
 ---   ------ ----- --------- --------- ------- -------    ------- -------    ------- -------    ----
   1 ?    7.1   0.3    0.0047       5.8      23      71 ..     193     243 ..     185     260 .. 0.75

  Alignments for each domain:
  == domain 1    score: 7.1 bits;  conditional E-value: 0.0047
  Jafrac1-PA_FBpp0073595-aln  23 fkdislsdykgkyvvlffypldftfvcpt.eiiafsdradefkki.kcevi 71 
                                 fk++s  + +   +v+++  l ftf+c +  ++ + +r +e++k  + + +
                     F26B1.6 193 FKKVSWASQSRFQLVFIIIALSFTFICTAiTLLKLPERSKEIEKAiSNATV 243
                                 8888888877778899999********762678999***999874133334 PP

>> F11A5.3  CE15781	WBGene00008671	RAS related protein	status:Partially_confirmed	UniProt:O17788	protein_id:CAB07356.1
   #    score  bias  c-Evalue  i-Evalue hmmfrom  hmm to    alifrom  ali to    envfrom  env to     acc
 ---   ------ ----- --------- --------- ------- -------    ------- -------    ------- -------    ----
   1 ?   -1.5   0.0         2   2.5e+03      11      34 ..      33      56 ..      30      61 .. 0.81
   2 ?    6.4   0.0    0.0079       9.6      73     129 ..      88     145 ..      68     174 .. 0.78

  Alignments for each domain:
  == domain 1    score: -1.5 bits;  conditional E-value: 2
  Jafrac1-PA_FBpp0073595-aln 11 pefkgtavvngefkdislsdykgk 34
                                p + +t  v+  +kd+++++yk +
                     F11A5.3 33 PIHTTTLGVEFGYKDLQIDKYKVR 56
                                5667788899999******99976 PP

  == domain 2    score: 6.4 bits;  conditional E-value: 0.0079
  Jafrac1-PA_FBpp0073595-aln  73 astdshfshla.wintprkqgglgelniplladksa.kiardygvldeesgvpfrglfi 129
                                  ++   f hl  w+   r q g  e+ i l+ +ks  k  rd    + e+     gl  
                     F11A5.3  88 ITCRKSFVHLEqWLSDLR-QHGHPEMVIMLIGNKSDlKAVRDVTTEEGEAFAKKNGLTF 145
                                 567788999963666655.67789**********9637788988777777666666655 PP

>> Y94H6A.4  CE34620	WBGene00022377	status:Partially_confirmed	UniProt:Q9N2X2	protein_id:CCD74204.1
   #    score  bias  c-Evalue  i-Evalue hmmfrom  hmm to    alifrom  ali to    envfrom  env to     acc
 ---   ------ ----- --------- --------- ------- -------    ------- -------    ------- -------    ----
   1 ?    7.7   0.1    0.0032       3.9      12      65 ..      29      83 ..      21     103 .. 0.84

  Alignments for each domain:
  == domain 1    score: 7.7 bits;  conditional E-value: 0.0032
  Jafrac1-PA_FBpp0073595-aln 12 efkgtavvngefkdislsdykgkyvvlffypldftfvc.pteiiafsdradefkk 65
                                ++k  av n    d +++  kg y  l  y    t+++  +   a++++  +f+ 
                    Y94H6A.4 29 RWKQCAVTNQSVFDFQIETLKGDYTDLSQYRGKVTLLVnVATFCAYTQQYTDFNP 83
                                7999**************************9999976515567888888888865 PP

>> R13D11.6  CE38213	WBGene00020060	locus:srab-16	7TM chemoreceptor, srab family	status:Partially_confirmed	UniProt:O170
   #    score  bias  c-Evalue  i-Evalue hmmfrom  hmm to    alifrom  ali to    envfrom  env to     acc
 ---   ------ ----- --------- --------- ------- -------    ------- -------    ------- -------    ----
   1 ?    7.0   0.2    0.0053       6.5      24      81 ..     261     318 ..     257     324 .] 0.74

  Alignments for each domain:
  == domain 1    score: 7.0 bits;  conditional E-value: 0.0053
  Jafrac1-PA_FBpp0073595-aln  24 kdislsdykgkyvvlffypldftfvcpteiiafsdra..defkkikceviaastdshfsh 81 
                                 k++   dy   + v++f p+ ++++ p+ i  fs++   + +++++ + i +s d+ f  
                    R13D11.6 261 KHLDHADYYALFEVIYFVPI-YSLIMPAYIYQFSKKQrvERINRVE-QKIQVSEDAYFQF 318
                                 56677899999********9.899**********864104444444.5688898987653 PP

>> C08F1.10  CE31770	WBGene00015613	status:Confirmed	UniProt:Q8MXJ2	protein_id:CCD63716.1
   #    score  bias  c-Evalue  i-Evalue hmmfrom  hmm to    alifrom  ali to    envfrom  env to     acc
 ---   ------ ----- --------- --------- ------- -------    ------- -------    ------- -------    ----
   1 ?    7.2   0.1    0.0044       5.4      26      97 ..     200     271 ..     184     287 .. 0.81

  Alignments for each domain:
  == domain 1    score: 7.2 bits;  conditional E-value: 0.0044
  Jafrac1-PA_FBpp0073595-aln  26 islsdykgkyvvlffypldftfvcpteiiafsdradefkkikceviaastdshfshlawintprkqgglgel 97 
                                 i+l+++  +yv l fy     f    +iia+      f + ++e  a s     s   w    r +  lge 
                    C08F1.10 200 INLDQFTDEYVGLAFYYTTRYFCPAINIIAIPMIYVAFLAYNSEEFAFSGKEPTSGRFWYGVCRWNEKLGEW 271
                                 789**********99987766655579***999999999999999999988888888888888888888875 PP

>> Y60A3A.5  CE24529	WBGene00005387	locus:srh-171	status:Partially_confirmed	UniProt:Q9U1Z9	protein_id:CAB60392.1
   #    score  bias  c-Evalue  i-Evalue hmmfrom  hmm to    alifrom  ali to    envfrom  env to     acc
 ---   ------ ----- --------- --------- ------- -------    ------- -------    ------- -------    ----
   1 ?    3.6   0.0     0.058        70      34      53 ..     136     155 ..     129     176 .. 0.68
   2 ?    1.4   0.0      0.26   3.2e+02      42      86 ..     248     293 ..     231     307 .. 0.71

  Alignments for each domain:
  == domain 1    score: 3.6 bits;  conditional E-value: 0.058
  Jafrac1-PA_FBpp0073595-aln  34 kyvvlffypldftfvcptei 53 
                                    vlf y l  tf+ p+ +
                    Y60A3A.5 136 ILYVLFHYALSATFIAPSFL 155
                                 5679*************855 PP

  == domain 2    score: 1.4 bits;  conditional E-value: 0.26
  Jafrac1-PA_FBpp0073595-aln  42 pldftfvcpteiiafsdradefkki..kceviaastdshfshlawin 86 
                                 pl   +v p+  + f+ r d +++   ++++ a +t   f+ l+ i 
                    Y60A3A.5 248 PLA-VIVFPAAFVVFAIRYDYYNQAanNIAMAAIATHGVFTTLTMII 293
                                 554.46899999******99998861145556677888899998764 PP

>> W03F8.2  CE35040	WBGene00020992	protein kinase	status:Partially_confirmed	UniProt:O44570	protein_id:CCD65508.1
   #    score  bias  c-Evalue  i-Evalue hmmfrom  hmm to    alifrom  ali to    envfrom  env to     acc
 ---   ------ ----- --------- --------- ------- -------    ------- -------    ------- -------    ----
   1 ?    6.7   0.2    0.0062       7.5     131     184 ..      94     148 ..      92     159 .. 0.85

  Alignments for each domain:
  == domain 1    score: 6.7 bits;  conditional E-value: 0.0062
  Jafrac1-PA_FBpp0073595-aln 131 ddkqnlrqvtindlpvgrsvdetlrl.vqafqytdkhgevcpanwkpgkktlkpd 184
                                 ddk+++ +   n+ pv   v+e + + v+a q td+  e+   + kp kk  k +
                     W03F8.2  94 DDKKEVEEKKENEKPVDVKVEEKVMVkVEATQNTDNSQELKAPEEKPKKKKKKKS 148
                                 88999999999*********99865449************999999999877655 PP

>> F46B6.9  CE26975	WBGene00009774	status:Confirmed	UniProt:Q20450	protein_id:CAA94825.2
   #    score  bias  c-Evalue  i-Evalue hmmfrom  hmm to    alifrom  ali to    envfrom  env to     acc
 ---   ------ ----- --------- --------- ------- -------    ------- -------    ------- -------    ----
   1 ?    6.6   0.2    0.0068       8.3      39      70 ..       6      37 ..       2      53 .. 0.89
   2 ?   -2.3   0.0       3.8   4.6e+03      35      74 ..      67     105 ..      42     107 .. 0.66

  Alignments for each domain:
  == domain 1    score: 6.6 bits;  conditional E-value: 0.0068
  Jafrac1-PA_FBpp0073595-aln 39 ffypldftfvcpteiiafsdradefkkikcev 70
                                 f+ + ftf+ pt i+    +++ f ++++++
                     F46B6.9  6 AFFAVLFTFINPTMIVNVISQVEAFLNMNSQL 37
                                578899*******************9999876 PP

  == domain 2    score: -2.3 bits;  conditional E-value: 3.8
  Jafrac1-PA_FBpp0073595-aln  35 yvvlffypldftfvcpteiiafsdradefkkikceviaas 74 
                                  v ++   l   f c +    +s ra+ +k + +++i++s
                     F46B6.9  67 CV-VLVTILHVMFTCLSLYGIYSCRAKFMKPLIVDIITSS 105
                                 33.3445677888888888888888888888888888776 PP

>> F26E4.12  CE09696	WBGene00009165	glutathione peroxidase	status:Partially_confirmed	UniProt:O02621	protein_id:CAB03004
   #    score  bias  c-Evalue  i-Evalue hmmfrom  hmm to    alifrom  ali to    envfrom  env to     acc
 ---   ------ ----- --------- --------- ------- -------    ------- -------    ------- -------    ----
   1 ?    6.6   0.0    0.0071       8.6      18      39 ..       9      30 ..       3      70 .. 0.79

  Alignments for each domain:
  == domain 1    score: 6.6 bits;  conditional E-value: 0.0071
  Jafrac1-PA_FBpp0073595-aln 18 vvngefkdislsdykgkyvvlf 39
                                v n +  d+slsdykgk +++ 
                    F26E4.12  9 VKNANGDDVSLSDYKGKVLIIV 30
                                6678889**********98875 PP

>> F59F5.2b  CE26715	WBGene00010341	locus:glo-3	status:Confirmed	UniProt:Q21045	protein_id:CAA90656.2
   #    score  bias  c-Evalue  i-Evalue hmmfrom  hmm to    alifrom  ali to    envfrom  env to     acc
 ---   ------ ----- --------- --------- ------- -------    ------- -------    ------- -------    ----
   1 ?    1.5   0.0      0.24     3e+02      48      82 ..       7      41 ..       2      76 .. 0.84
   2 ?    3.3   0.0     0.071        86      20      42 ..     102     124 ..      89     138 .. 0.87

  Alignments for each domain:
  == domain 1    score: 1.5 bits;  conditional E-value: 0.24
  Jafrac1-PA_FBpp0073595-aln 48 vcpteiiafsdradefkkikceviaastdshfshl 82
                                v   + i f d  +efk i   +i +   s+ s l
                    F59F5.2b  7 VNEQNSIVFLDGNEEFKTIFQSLIQSEITSRKSDL 41
                                55566799999999**9999999999888877766 PP

  == domain 2    score: 3.3 bits;  conditional E-value: 0.071
  Jafrac1-PA_FBpp0073595-aln  20 ngefkdislsdykgkyvvlffyp 42 
                                   +f  is+s++  +y+vl f  
                    F59F5.2b 102 SSQFGTISISKFYHNYLVLVFAN 124
                                 67999**************9976 PP

>> T01E8.7  CE33163	WBGene00005352	locus:srh-135	G-protein coupled receptor, srh family	status:Partially_confirmed	UniPr
   #    score  bias  c-Evalue  i-Evalue hmmfrom  hmm to    alifrom  ali to    envfrom  env to     acc
 ---   ------ ----- --------- --------- ------- -------    ------- -------    ------- -------    ----
   1 ?    6.2   0.1    0.0092        11      36      64 ..     139     166 ..     120     224 .. 0.70

  Alignments for each domain:
  == domain 1    score: 6.2 bits;  conditional E-value: 0.0092
  Jafrac1-PA_FBpp0073595-aln  36 vvlffypldftfvcpteiiafsdradefk 64 
                                   +f y l ftfv pt  + + ++ + +k
                     T01E8.7 139 FFIFNYLLAFTFVIPTI-LRIPNQSEAIK 166
                                 56788**********94.44444443333 PP

>> C01B4.10  CE20479	WBGene00006136	locus:str-76	7TM chemoreceptor, str family	status:Predicted	UniProt:Q9UAU0	protein_i
   #    score  bias  c-Evalue  i-Evalue hmmfrom  hmm to    alifrom  ali to    envfrom  env to     acc
 ---   ------ ----- --------- --------- ------- -------    ------- -------    ------- -------    ----
   1 ?    5.7   0.0     0.013        15      33      65 ..     209     241 ..     202     253 .. 0.85

  Alignments for each domain:
  == domain 1    score: 5.7 bits;  conditional E-value: 0.013
  Jafrac1-PA_FBpp0073595-aln  33 gkyvvlffypldftfvcpteiiafsdradefkk 65 
                                  +y v+f+y l + f    +++ fs +  ++++
                    C01B4.10 209 VHYAVIFYYGLKMHFNMKQQLLKFSSKNRKLQR 241
                                 589**********************99887765 PP

>> Y19D10A.13  CE20479	WBGene00021228	locus:str-265	7TM chemoreceptor, str family	status:Predicted	UniProt:Q9UAU0	protei
   #    score  bias  c-Evalue  i-Evalue hmmfrom  hmm to    alifrom  ali to    envfrom  env to     acc
 ---   ------ ----- --------- --------- ------- -------    ------- -------    ------- -------    ----
   1 ?    5.7   0.0     0.013        15      33      65 ..     209     241 ..     202     253 .. 0.85

  Alignments for each domain:
  == domain 1    score: 5.7 bits;  conditional E-value: 0.013
  Jafrac1-PA_FBpp0073595-aln  33 gkyvvlffypldftfvcpteiiafsdradefkk 65 
                                  +y v+f+y l + f    +++ fs +  ++++
                  Y19D10A.13 209 VHYAVIFYYGLKMHFNMKQQLLKFSSKNRKLQR 241
                                 589**********************99887765 PP

>> F40G9.6  CE19853	WBGene00018242	status:Partially_confirmed	UniProt:Q9TZ73	protein_id:CCD70931.1
   #    score  bias  c-Evalue  i-Evalue hmmfrom  hmm to    alifrom  ali to    envfrom  env to     acc
 ---   ------ ----- --------- --------- ------- -------    ------- -------    ------- -------    ----
   1 ?    6.2   0.1    0.0089        11      51     154 ..      34     140 ..       9     148 .. 0.80

  Alignments for each domain:
  == domain 1    score: 6.2 bits;  conditional E-value: 0.0089
  Jafrac1-PA_FBpp0073595-aln  51 teiiafsdradefkkikceviaastdshfshlawintprkqgglgelniplladksak.iard.ygvldeesgvpfrglfiid 131
                                 t++ a+   ++e+++   ++++  tds+ s +        +  l +l+   l d s+k i++   +vl+         +fi d
                     F40G9.6  34 TKLSALKTAIEEIHENVEKIMGNFTDSEKSDVGKTF-DNVEYLLEKLRYTNLEDLSMKtITKVlREVLNLPDNFKVFNIFITD 115
                                 677788888999999999999999999999987654.34566789999999999999834444246888888888899***** PP

  Jafrac1-PA_FBpp0073595-aln 132 dkqnlrqvt..indlpvgrsvdetl 154
                                   ++l+++   ++dlpv   v++ +
                     F40G9.6 116 VEDVLKKLIkfLEDLPVLTLVNDII 140
                                 *****99854489***988887765 PP

>> Y65B4BR.3  CE24559	WBGene00004235	locus:ptr-21	status:Partially_confirmed	UniProt:Q9N2Z6	protein_id:CCD71930.1
   #    score  bias  c-Evalue  i-Evalue hmmfrom  hmm to    alifrom  ali to    envfrom  env to     acc
 ---   ------ ----- --------- --------- ------- -------    ------- -------    ------- -------    ----
   1 ?    5.4   0.0     0.016        20      37      67 ..     435     465 ..     425     473 .. 0.87

  Alignments for each domain:
  == domain 1    score: 5.4 bits;  conditional E-value: 0.016
  Jafrac1-PA_FBpp0073595-aln  37 vlffypldftfvcpteiiafsdradefkkik 67 
                                 +l+ y   +tf cp  ++ +s+r++e  k++
                   Y65B4BR.3 435 LLLAYVYTLTFFCPVLVLLLSERVNEPSKLE 465
                                 467789999****************988765 PP


Internal pipeline statistics summary:
-------------------------------------
Query model(s):                            1  (196 nodes)
Target sequences:                      25547  (11210993 residues)
Passed MSV filter:                     25547  (1); expected 25547.0 (1)
Passed bias filter:                    25547  (1); expected 25547.0 (1)
Passed Vit filter:                     25547  (1); expected 25547.0 (1)
Passed Fwd filter:                     25547  (1); expected 25547.0 (1)
Initial search space (Z):              25547  [actual number of targets]
Domain search space  (domZ):              21  [number of targets reported over threshold]
# CPU time: 35.76u 0.02s 00:00:35.78 Elapsed: 00:00:09.42
# Mc/sec: 233.26
//
