# Supplementary material for: Potential Conservation of Circadian Clock Proteins in the phylum Nematoda as Revealed by Bioinformatic Searches
Source: PLoS One. 2014 Nov 14;9(11):e112871. doi: 10.1371/journal.pone.0112871 (PMC4232591; doi:10.1371/journal.pone.0112871)
Supplement: File S1 — HMM profiles used in this work and HMMsearch results. (ZIP) [file pone.0112871.s007.zip › HMMs-CE/Artropodos/Ir-PB(Inwardly_rectifying_potassium_channel)_FBpp0112185-aln.res]

# hmmsearch :: search profile(s) against a sequence database
# HMMER 3.0 (March 2010); http://hmmer.org/
# Copyright (C) 2010 Howard Hughes Medical Institute.
# Freely distributed under the GNU General Public License (GPLv3).
# - - - - - - - - - - - - - - - - - - - - - - - - - - - - - - - - - - - -
# query HMM file:                  Ir-PB(Inwardly_rectifying_potassium_channel)_FBpp0112185-aln.hmm
# target sequence database:        ../../../ProteomasGus/wormpep229
# Max sensitivity mode:            on [all heuristic filters off]
# - - - - - - - - - - - - - - - - - - - - - - - - - - - - - - - - - - - -

Query:       Ir-PB(Inwardly_rectifying_potassium_channel)_FBpp0112185-aln  [M=538]
Scores for complete sequences (score includes all domains):
   --- full sequence ---   --- best 1 domain ---    -#dom-
    E-value  score  bias    E-value  score  bias    exp  N  Sequence    Description
    ------- ------ -----    ------- ------ -----   ---- --  --------    -----------
   8.5e-159  530.4   0.2     1e-158  530.2   0.1    1.0  1  M02A10.2a   CE43848	WBGene00002150	locus:irk-2	potassium cha
   8.7e-157  523.8   0.2   1.1e-156  523.5   0.1    1.0  1  M02A10.2b   CE44719	WBGene00002150	locus:irk-2	status:Partia
   2.8e-143  479.2   0.1   3.3e-143  479.0   0.1    1.0  1  R03E9.4     CE04787	WBGene00002149	locus:irk-1	inward rectif
    8.6e-85  286.2   1.8    1.1e-84  285.9   1.3    1.0  1  K04G11.5    CE35580	WBGene00002151	locus:irk-3	inward rectif
  ------ inclusion threshold ------
      0.033   13.6   3.1       0.14   11.5   0.1    2.1  2  K11H3.7     CE34935	WBGene00010784	locus:twk-48	status:Confi
       0.16   11.4   0.2       0.27   10.6   0.2    1.3  1  Y73B6BL.19  CE46429	WBGene00022240	locus:shl-1	status:Partia
       0.62    9.4   4.8        6.8    6.0   0.1    2.3  2  F21C3.1     CE32387	WBGene00006656	locus:twk-1	potassium cha
       0.93    8.8  18.5        1.4    8.2  12.8    1.4  1  F55F8.4     CE11194	WBGene00018892	locus:cir-1	status:Confir
       0.99    8.8   0.4        2.1    7.7   0.3    1.4  1  F08B12.1    CE03162	WBGene00008571	status:Partially_confirme
        1.8    7.9   0.7         39    3.5   0.0    2.2  2  Y71H9A.1    CE46263	WBGene00006694	locus:twk-44	status:Parti
        1.9    7.9   0.1        2.8    7.3   0.0    1.2  1  F19D8.1     CE19800	WBGene00006676	locus:twk-23	potassium ch
        1.9    7.8   1.4         11    5.3   0.1    2.2  2  F22B7.7     CE37508	WBGene00006662	locus:twk-7	Potassium cha
        2.4    7.5   1.8        2.6    7.4   1.2    1.1  1  C30H6.12    CE43622	WBGene00044238	status:Partially_confirme
        2.6    7.4   3.9        2.7    7.3   2.7    1.1  1  ZK488.10    CE15369	WBGene00004176	locus:pqn-97	status:Parti
        2.7    7.3   0.4        4.5    6.6   0.3    1.2  1  T09A5.3     CE28078	WBGene00000046	locus:acr-7	Acetylcholine
          3    7.1   6.9        3.3    7.0   4.8    1.1  1  F49F1.12    CE41656	WBGene00018652	status:Partially_confirme
        3.1    7.1   0.1        4.1    6.7   0.0    1.1  1  C03C10.2    CE44177	WBGene00007269	serine\/threonine kinase	
        3.3    7.1   0.3        4.2    6.7   0.2    1.1  1  F41F3.1     CE07215	WBGene00018296	status:Partially_confirme
        3.6    6.9   7.0        3.7    6.9   4.8    1.0  1  Y5H2B.3     CE21320	WBGene00021165	status:Partially_confirme
        3.8    6.8   7.0        4.5    6.6   4.8    1.3  1  F42A9.7     CE25889	WBGene00018336	status:Partially_confirme
        3.9    6.8   2.3          3    7.2   0.6    1.4  1  F29G6.2     CE09792	WBGene00009258	status:Partially_confirme
        4.1    6.7   0.1         15    4.9   0.0    1.8  2  R04F11.4a   CE30561	WBGene00006668	locus:twk-13	potassium ch
        4.7    6.5   1.9        5.3    6.3   1.3    1.0  1  Y53F4B.3    CE22389	WBGene00013150	status:Confirmed	UniProt:
        4.7    6.5   2.6        5.8    6.2   1.8    1.0  1  C56C10.3    CE02568	WBGene00016961	locus:vps-32.1	status:Con
        4.9    6.5   3.1        2.5    7.4   0.2    1.9  2  C53A5.5a    CE44109	WBGene00008265	locus:kcnl-4	calcium-acti
        4.9    6.5   0.9        5.7    6.2   0.6    1.0  1  T08A9.13    CE38867	WBGene00044442	status:Partially_confirme
        5.1    6.4   5.5        5.6    6.3   3.8    1.0  1  R53.8       CE03578	WBGene00011277	status:Partially_confirme
        5.2    6.4   4.5        7.1    5.9   3.1    1.2  1  ZK353.8     CE00392	WBGene00022703	locus:ubxn-4	status:Confi
        5.2    6.4   3.6        2.1    7.7   0.2    1.9  2  C53A5.5b    CE35844	WBGene00008265	locus:kcnl-4	status:Parti
        5.2    6.4   0.2         16    4.7   0.0    1.8  2  R04F11.4b   CE42145	WBGene00006668	locus:twk-13	status:Parti
        5.3    6.4   0.4          6    6.2   0.3    1.0  1  T05E11.8    CE06367	WBGene00011484	status:Partially_confirme
        5.3    6.4   2.2        6.5    6.1   1.5    1.0  1  T08G5.1     CE42301	WBGene00011622	status:Partially_confirme
        5.3    6.4   4.0        5.4    6.3   2.8    1.1  1  ZK488.7     CE15363	WBGene00004177	locus:pqn-98	status:Parti
        5.3    6.3   0.6        7.6    5.8   0.4    1.1  1  C39E9.10    CE05393	WBGene00008033	tetracycline resistance p
        5.6    6.3   0.2        9.8    5.5   0.2    1.3  1  Y32F6B.2    CE42032	WBGene00003570	locus:ncx-5	NA(+)\/Ca(2+)
        5.8    6.2   4.2        7.9    5.8   2.9    1.1  1  T17H7.4g    CE31614	WBGene00003936	locus:pat-12	status:Confi
        5.9    6.2   8.6        7.1    5.9   6.0    1.0  1  C24G6.1     CE17456	WBGene00006376	locus:syp-2	status:Confir
        6.4    6.1   4.7          7    6.0   3.2    1.0  1  C45H4.14a   CE08747	WBGene00016695	status:Confirmed	UniProt:
        6.6    6.0   4.4        9.2    5.6   3.1    1.2  1  F56D6.6     CE17910	WBGene00006488	status:Predicted	UniProt:
        6.7    6.0   3.0        8.3    5.7   2.1    1.1  1  F14D2.19    CE46511	WBGene00206522	status:Partially_confirme
          7    6.0   0.5         12    5.1   0.3    1.3  1  ZK770.1     CE45595	WBGene00022815	locus:asic-1	degenerin	st
          7    6.0   4.3        7.7    5.8   3.0    1.1  1  Y47G6A.9    CE22108	WBGene00021638	status:Partially_confirme
        7.3    5.9   0.9         14    5.0   0.1    1.8  1  K06B4.12    CE46109	WBGene00006686	locus:twk-34	potassium ch
        7.5    5.9   0.1         15    4.9   0.1    1.4  1  ZK1321.2a   CE32769	WBGene00014261	locus:shk-1	potassium cha
        7.5    5.9   0.1         13    5.1   0.0    1.4  1  T10B11.5    CE18244	WBGene00020401	status:Confirmed	UniProt:
        7.8    5.8   2.4         13    5.1   1.7    1.3  1  F23H11.8a   CE27999	WBGene00003969	locus:pef-1	protein phosp
        7.9    5.8   3.7        9.4    5.5   2.6    1.2  1  F46B6.3a    CE26973	WBGene00004882	locus:smg-4	status:Confir
        8.1    5.7   0.1         13    5.1   0.1    1.2  1  ZK1321.2f   CE40295	WBGene00014261	locus:shk-1	status:Confir
        8.3    5.7   9.4        7.7    5.8   6.5    1.2  1  ZK354.7     CE15322	WBGene00022708	status:Partially_confirme
        8.3    5.7   5.1         11    5.4   3.5    1.0  1  C14A6.13    CE41764	WBGene00050956	status:Confirmed	UniProt:
        8.4    5.7   1.1        9.3    5.6   0.7    1.1  1  F17A9.3     CE19799	WBGene00017535	locus:atf-8	BZIP transcri
        8.5    5.7   0.1         13    5.0   0.1    1.2  1  ZK1321.2e   CE36966	WBGene00014261	locus:shk-1	status:Confir
        8.5    5.7   0.1         11    5.3   0.1    1.1  1  F30A10.5    CE32397	WBGene00006061	locus:stl-1	erythrocyte b
        8.7    5.6   0.0         14    4.9   0.0    1.3  1  F17E9.8     CE41122	WBGene00017544	locus:lgc-6	status:Partia
        8.7    5.6   2.7         11    5.4   1.8    1.1  1  F26B1.1     CE44051	WBGene00017815	status:Partially_confirme
        9.1    5.6   1.6         11    5.4   1.1    1.0  1  C37C3.3     CE39687	WBGene00016497	locus:vps-32.2	status:Pre
        9.2    5.6   1.1         14    5.0   0.8    1.2  1  K12H6.12    CE40263	WBGene00019691	status:Partially_confirme
        9.3    5.5   2.4         12    5.2   1.7    1.1  1  C42C1.15    CE26912	WBGene00016592	locus:erl-1	status:Confir
        9.7    5.5   0.0         12    5.2   0.0    1.0  1  F28D1.7     CE05747	WBGene00004492	locus:rps-23	ribosomal pr
        9.7    5.5   0.2         16    4.8   0.1    1.2  1  C32C4.1c    CE44797	WBGene00007862	status:Partially_confirme
        9.8    5.5   0.1         16    4.8   0.1    1.2  1  ZK1321.2d   CE32772	WBGene00014261	locus:shk-1	status:Partia
        9.9    5.5   0.2         17    4.7   0.1    1.3  1  C32C4.1a    CE37877	WBGene00007862	potassium channel	status:
        9.9    5.5   1.8         11    5.3   1.3    1.1  1  D1007.12    CE09047	WBGene00004436	locus:rpl-24.1	60S riboso


Domain annotation for each sequence (and alignments):
>> M02A10.2a  CE43848	WBGene00002150	locus:irk-2	potassium channel	status:Partially_confirmed	protein_id:CCD62724.1
   #    score  bias  c-Evalue  i-Evalue hmmfrom  hmm to    alifrom  ali to    envfrom  env to     acc
 ---   ------ ----- --------- --------- ------- -------    ------- -------    ------- -------    ----
   1 !  530.2   0.1  2.5e-161    1e-158      35     381 ..      18     361 ..       6     446 .. 0.92

  Alignments for each domain:
  == domain 1    score: 530.2 bits;  conditional E-value: 2.5e-161
  Ir-PB(Inwardly_rectifying_potassium_channel)_FBpp0112185-aln  35 rqtrf.ssrrvrkrvvfkhGdcnvvqgnvakrrrrylqdifttlvdaqW 82 
                                                                   + +r   srr+r+r+v k+G cn+   nv k+rr+y+ diftt+++++W
                                                     M02A10.2a  18 KTPRLgGSRRIRNRLVQKQGLCNISLKNVPKQRRKYFSDIFTTVIEMKW 66 
                                                                   55565259***************************************** PP

  Ir-PB(Inwardly_rectifying_potassium_channel)_FBpp0112185-aln  83 rWtllvfalsfllsWllfaliWwliayahgdleaenaansnetftpcve 131
                                                                   rW ll f+lsf++sW +fa +++lia +hgd+e+     +n t+tpc+ 
                                                     M02A10.2a  67 RWCLLYFSLSFMISWSFFATVYFLIAKQHGDIEQI----ANATWTPCIV 111
                                                                   ********************************955....578******* PP

  Ir-PB(Inwardly_rectifying_potassium_channel)_FBpp0112185-aln 132 nikgftsaflfsvetqhtiGyGskttteecPeaifvlciqsitGvliqa 180
                                                                   n+++   aflfs  tq+tiGyG +++t+ cP +i ++c q + Gv+ q+
                                                     M02A10.2a 112 NVHNELNAFLFSFTTQTTIGYGFRYPTDACPLTIVTMCFQFMWGVMTQT 160
                                                                   ************************************************* PP

  Ir-PB(Inwardly_rectifying_potassium_channel)_FBpp0112185-aln 181 fmvGivfaklsrPkkrtqtllfsrnavicqrdGvpclmfrvGdmrkshi 229
                                                                   +m Gi+f+kl+rP kr+ tl+fs+navic rdG++cl+frvGdmrks +
                                                     M02A10.2a 161 LMAGIIFSKLARPIKRAATLIFSKNAVICLRDGKLCLLFRVGDMRKSSL 209
                                                                   ************************************************* PP

  Ir-PB(Inwardly_rectifying_potassium_channel)_FBpp0112185-aln 230 ieahvraqlikrkvtkeGellPffqqelkvgadGeedkllfiWPttivh 278
                                                                    eahvr q+ikr vt eGellPf+q +++vg d + d+++ iWP+ti h
                                                     M02A10.2a 210 AEAHVRLQMIKRCVTYEGELLPFHQFDMDVGYDQGLDRVFVIWPITICH 258
                                                                   ************************************************* PP

  Ir-PB(Inwardly_rectifying_potassium_channel)_FBpp0112185-aln 279 kideqsPlyklsasdllkerfeivvileGviestGmttqarssylPsei 327
                                                                    ide+sPl+++ a dl   +fei+ ileGv+es G ttqar+sylPsei
                                                     M02A10.2a 259 EIDERSPLWEIGADDLKSAKFEIIAILEGVVESVGSTTQARTSYLPSEI 307
                                                                   ************************************************* PP

  Ir-PB(Inwardly_rectifying_potassium_channel)_FBpp0112185-aln 328 lWGhrfeslvsfkketGeyevdytlfnntyevdtPlcsakdldelkalk 376
                                                                   lWGhrfe+lv +kke G+y++d+ +f n y v+tP csa+++++l+++ 
                                                     M02A10.2a 308 LWGHRFEKLVHYKKENGQYNIDFGKFHNVYSVNTPTCSAAEIERLRSEG 356
                                                                   **********************************************986 PP

  Ir-PB(Inwardly_rectifying_potassium_channel)_FBpp0112185-aln 377 sakae 381
                                                                     +++
                                                     M02A10.2a 357 IFNES 361
                                                                   54444 PP

>> M02A10.2b  CE44719	WBGene00002150	locus:irk-2	status:Partially_confirmed	UniProt:D3YT08	protein_id:CCD62725.1
   #    score  bias  c-Evalue  i-Evalue hmmfrom  hmm to    alifrom  ali to    envfrom  env to     acc
 ---   ------ ----- --------- --------- ------- -------    ------- -------    ------- -------    ----
   1 !  523.5   0.1  2.6e-159  1.1e-156      35     384 ..      18     366 ..       6     452 .. 0.90

  Alignments for each domain:
  == domain 1    score: 523.5 bits;  conditional E-value: 2.6e-159
  Ir-PB(Inwardly_rectifying_potassium_channel)_FBpp0112185-aln  35 rqtrf.ssrrvrkrvvfkh..Gdcnvvqgnvakrrrrylqdifttlvda 80 
                                                                   + +r   srr+r+r+v k+  G cn+   nv k+rr+y+ diftt++++
                                                     M02A10.2b  18 KTPRLgGSRRIRNRLVQKQspGLCNISLKNVPKQRRKYFSDIFTTVIEM 66 
                                                                   55565259**********86789************************** PP

  Ir-PB(Inwardly_rectifying_potassium_channel)_FBpp0112185-aln  81 qWrWtllvfalsfllsWllfaliWwliayahgdleaenaansnetftpc 129
                                                                   +WrW ll f+lsf++sW +fa +++lia +hgd+e+     +n t+tpc
                                                     M02A10.2b  67 KWRWCLLYFSLSFMISWSFFATVYFLIAKQHGDIEQI----ANATWTPC 111
                                                                   **********************************955....578***** PP

  Ir-PB(Inwardly_rectifying_potassium_channel)_FBpp0112185-aln 130 venikgftsaflfsvetqhtiGyGskttteecPeaifvlciqsitGvli 178
                                                                   + n+++   aflfs  tq+tiGyG +++t+ cP +i ++c q + Gv+ 
                                                     M02A10.2b 112 IVNVHNELNAFLFSFTTQTTIGYGFRYPTDACPLTIVTMCFQFMWGVMT 160
                                                                   ************************************************* PP

  Ir-PB(Inwardly_rectifying_potassium_channel)_FBpp0112185-aln 179 qafmvGivfaklsrPkkrtqtllfsrnavicqrdGvpclmfrvGdmrks 227
                                                                   q++m Gi+f+kl+rP kr+ tl+fs+navic rdG++cl+frvGdmrks
                                                     M02A10.2b 161 QTLMAGIIFSKLARPIKRAATLIFSKNAVICLRDGKLCLLFRVGDMRKS 209
                                                                   ************************************************* PP

  Ir-PB(Inwardly_rectifying_potassium_channel)_FBpp0112185-aln 228 hiieahvraqlikrkvtkeGellPffqqelkvgadGeedkllfiWPtti 276
                                                                    + eahvr q+ikr vt eGellPf+q +++vg d + d+++ iWP+ti
                                                     M02A10.2b 210 SLAEAHVRLQMIKRCVTYEGELLPFHQFDMDVGYDQGLDRVFVIWPITI 258
                                                                   ************************************************* PP

  Ir-PB(Inwardly_rectifying_potassium_channel)_FBpp0112185-aln 277 vhkideqsPlyklsasdllkerfeivvileGviestGmttqarssylPs 325
                                                                    h ide+sPl+++ a dl   +fei+ ileGv+es G ttqar+sylPs
                                                     M02A10.2b 259 CHEIDERSPLWEIGADDLKSAKFEIIAILEGVVESVGSTTQARTSYLPS 307
                                                                   ************************************************* PP

  Ir-PB(Inwardly_rectifying_potassium_channel)_FBpp0112185-aln 326 eilWGhrfeslvsfkketGeyevdytlfnntyevdtPlcsakdldelka 374
                                                                   eilWGhrfe+lv +kke G+y++d+ +f n y v+tP csa+++++l++
                                                     M02A10.2b 308 EILWGHRFEKLVHYKKENGQYNIDFGKFHNVYSVNTPTCSAAEIERLRS 356
                                                                   ************************************************9 PP

  Ir-PB(Inwardly_rectifying_potassium_channel)_FBpp0112185-aln 375 lksakaevls 384
                                                                   +   +++  +
                                                     M02A10.2b 357 EGIFNESEYQ 366
                                                                   8755444333 PP

>> R03E9.4  CE04787	WBGene00002149	locus:irk-1	inward rectifier potassium channel (IRK)	status:Partially_confirmed	UniPr
   #    score  bias  c-Evalue  i-Evalue hmmfrom  hmm to    alifrom  ali to    envfrom  env to     acc
 ---   ------ ----- --------- --------- ------- -------    ------- -------    ------- -------    ----
   1 !  479.0   0.1  8.2e-146  3.3e-143      25     415 ..      55     440 ..      30     501 .. 0.85

  Alignments for each domain:
  == domain 1    score: 479.0 bits;  conditional E-value: 8.2e-146
  Ir-PB(Inwardly_rectifying_potassium_channel)_FBpp0112185-aln  25 sakreellryrqtrfssrrvrk.rvvfkhGdcnvvqgnvakrrrrylqd 72 
                                                                    a+r+++  yr+   s+++++k r+v k+G cnv  +nv k+ r+yl+d
                                                       R03E9.4  55 TARRNSSPLYRK---STKKLKKsRLVGKNGICNVYNTNVPKKDRQYLRD 100
                                                                   345555556665...455555449************************* PP

  Ir-PB(Inwardly_rectifying_potassium_channel)_FBpp0112185-aln  73 ifttlvdaqWrWtllvfalsfllsWllfaliWwliayahgdleaenaan 121
                                                                   iftt++d++WrW l++fa +f+lsW +f+  ++lia+ hgdl+  +   
                                                       R03E9.4 101 IFTTMIDVKWRWMLMLFASAFVLSWSIFGTTYYLIALVHGDLSLPTP-- 147
                                                                   *******************************************9955.. PP

  Ir-PB(Inwardly_rectifying_potassium_channel)_FBpp0112185-aln 122 snetftpcvenikgftsaflfsvetqhtiGyGskttteecPeaifvlci 170
                                                                     + +t+cv n+ ++ s+flf+vet htiGyG +++t ec  a  ++c+
                                                       R03E9.4 148 --VNHTACVMNLDSVYSSFLFAVETHHTIGYGHRYITTECYLAGAIVCL 194
                                                                   ..55********************************************* PP

  Ir-PB(Inwardly_rectifying_potassium_channel)_FBpp0112185-aln 171 qsitGvliqafmvGivfaklsrPkkrtqtllfsrnavicqrdGvpclmf 219
                                                                   q+i  +l+q+fmvGivfak++rPkkr+ t++fs  avic rdG++c++ 
                                                       R03E9.4 195 QAICALLLQSFMVGIVFAKMARPKKRAETIIFSDKAVICLRDGQLCFLC 243
                                                                   ************************************************* PP

  Ir-PB(Inwardly_rectifying_potassium_channel)_FBpp0112185-aln 220 rvGdmrkshiieahvraqlikrkvtkeGellPffqqelkvgad.Geedk 267
                                                                   rvGdmr +h++eahvr q+i  + t+eGe+ P++q e+kvg    ++d+
                                                       R03E9.4 244 RVGDMRNTHLVEAHVRLQFITDRETNEGEIEPLHQFEMKVGPSiADDDR 292
                                                                   *****************************************6538999* PP

  Ir-PB(Inwardly_rectifying_potassium_channel)_FBpp0112185-aln 268 llfiWPttivhkideqsPlyklsasdllkerfeivvileGviestGmtt 316
                                                                   l+++WPtt+ h id +sPly+   + l+  +fei+v+leG++estGmt+
                                                       R03E9.4 293 LFLVWPTTLCHVIDSRSPLYNYNQQTLMSAQFEIIVLLEGIVESTGMTA 341
                                                                   ************************************************* PP

  Ir-PB(Inwardly_rectifying_potassium_channel)_FBpp0112185-aln 317 qarssylPseilWGhrfeslvsfkketGeyevdytlfnntyevdtPlcs 365
                                                                   qa++sylPse+lWGhrf +lv++++  G y++dy lf  ty v tP  s
                                                       R03E9.4 342 QAKTSYLPSEVLWGHRFRKLVTYQRSNGSYQIDYDLFHSTYPVRTPAMS 390
                                                                   ************************************************* PP

  Ir-PB(Inwardly_rectifying_potassium_channel)_FBpp0112185-aln 366 akdldelkalks.akaevlsaealakyriassssldslsassvesssse 413
                                                                    +++   k   +   ++  ++++l+++r + s+ l s s  s  s+  +
                                                       R03E9.4 391 PAEFYSSKPNLKdYYCHDSHEHKLEDNRSSDSTPLPSPSPYSYPSTPLN 439
                                                                   *999888765530445556666677766666666655555555544433 PP

  Ir-PB(Inwardly_rectifying_potassium_channel)_FBpp0112185-aln 414 lh 415
                                                                    h
                                                       R03E9.4 440 -H 440
                                                                   .3 PP

>> K04G11.5  CE35580	WBGene00002151	locus:irk-3	inward rectifier potassium channel (IRK)	status:Partially_confirmed	UniP
   #    score  bias  c-Evalue  i-Evalue hmmfrom  hmm to    alifrom  ali to    envfrom  env to     acc
 ---   ------ ----- --------- --------- ------- -------    ------- -------    ------- -------    ----
   1 !  285.9   1.3   2.7e-87   1.1e-84      45     359 ..      36     349 ..      17     370 .. 0.91

  Alignments for each domain:
  == domain 1    score: 285.9 bits;  conditional E-value: 2.7e-87
  Ir-PB(Inwardly_rectifying_potassium_channel)_FBpp0112185-aln  45 rkrvvfkhGdcnvvqgnvakrrr.....rylqdifttlvdaqWrWtllv 88 
                                                                   r r+v k+G+  +   ++  r r     ry ++ f  +++  Wr   ++
                                                      K04G11.5  36 RARLVSKDGKTLLNNIQIPERFRqaykwRYCRNWFHLIIECNWRTICIL 84 
                                                                   67788888877555555555544333348******************** PP

  Ir-PB(Inwardly_rectifying_potassium_channel)_FBpp0112185-aln  89 falsfllsWllfaliWwliayahgdleaenaansnetftpcvenikgft 137
                                                                   f l f++sW +fa+i+++i      l++ ++++      +c+ n+ +++
                                                      K04G11.5  85 FLLGFIVSWTIFAVIYYVIS----RLKTVKKDE------SCIANVDTLI 123
                                                                   *****************996....455444444......7********* PP

  Ir-PB(Inwardly_rectifying_potassium_channel)_FBpp0112185-aln 138 saflfsvetqhtiGyGskttteecPeaifvlciqsitGvliqafmvGiv 186
                                                                   saflfs+e+qhtiGyG +++t+ cP a ++lc+q+++Gv++q+ + Giv
                                                      K04G11.5 124 SAFLFSMESQHTIGYGLRYMTDLCPPAYLTLCVQCVVGVFLQTILAGIV 172
                                                                   ************************************************* PP

  Ir-PB(Inwardly_rectifying_potassium_channel)_FBpp0112185-aln 187 faklsrPkkrtqtllfsrnavic...qrdGvpclmfrvGdmr.kshiie 231
                                                                    ak+ rPkkr q + fsr avi    + d  p lm r+ d++ k  + e
                                                      K04G11.5 173 IAKILRPKKRRQEMRFSRMAVIGpldEHDKRPTLMIRLADIQeKLFLAE 221
                                                                   **********************844467889*********97478999* PP

  Ir-PB(Inwardly_rectifying_potassium_channel)_FBpp0112185-aln 232 ahvraqlikrkvtkeGellPffqqelkvgadGeedkllfiWPttivhki 280
                                                                   +hvr  +   k+   G+      ++++vg d + d++l++WP+++ h i
                                                      K04G11.5 222 SHVRLYMACSKINSRGDRELIGVKDMNVGYDSGWDRVLLLWPIIVRHVI 270
                                                                   ****************9999999************************** PP

  Ir-PB(Inwardly_rectifying_potassium_channel)_FBpp0112185-aln 281 deqsPlyklsasdllkerfeivvileGviestGmttqarssylPseilW 329
                                                                   +e+sPly +s ++++k  fe+++ +eG++e+tGmt qar+s+lP eilW
                                                      K04G11.5 271 NEDSPLYGMSRENIVKADFELIMTVEGIVEATGMTFQARTSFLPDEILW 319
                                                                   ************************************************* PP

  Ir-PB(Inwardly_rectifying_potassium_channel)_FBpp0112185-aln 330 GhrfeslvsfkketGeyevdytlfnntyev 359
                                                                   G++f+ +v +  +  +yev y+ f+ t  v
                                                      K04G11.5 320 GYKFKPMVLMNEKLSKYEVHYSFFDQTERV 349
                                                                   **************************9876 PP

>> K11H3.7  CE34935	WBGene00010784	locus:twk-48	status:Confirmed	UniProt:Q7YWY7	protein_id:CAE17863.1
   #    score  bias  c-Evalue  i-Evalue hmmfrom  hmm to    alifrom  ali to    envfrom  env to     acc
 ---   ------ ----- --------- --------- ------- -------    ------- -------    ------- -------    ----
   1 ?   11.5   0.1   0.00036      0.14     135     165 ..     121     151 ..     117     183 .. 0.67
   2 ?    2.5   0.2      0.19        76     135     180 ..     292     343 ..     282     349 .. 0.77

  Alignments for each domain:
  == domain 1    score: 11.5 bits;  conditional E-value: 0.00036
  Ir-PB(Inwardly_rectifying_potassium_channel)_FBpp0112185-aln 135 gftsaflfsvetqhtiGyGskttteecPeai 165
                                                                   +ft+afl+s+   +tiGyG+  +      ++
                                                       K11H3.7 121 TFTGAFLYSLTVITTIGYGNTAAKTYIGKTL 151
                                                                   69******************88776665554 PP

  == domain 2    score: 2.5 bits;  conditional E-value: 0.19
  Ir-PB(Inwardly_rectifying_potassium_channel)_FBpp0112185-aln 135 gftsaflfsvetqhtiGyGsktt......teecPeaifvlciqsitGvl 177
                                                                   +f  +f f   + +tiG+G+k +      t+e  e + + +i  + G+ 
                                                       K11H3.7 292 TFLESFYFCFISLTTIGFGDKFPstsvsnTDEAQEKLVITSIYLLFGMA 340
                                                                   68899**************996422233378888888888888888877 PP

  Ir-PB(Inwardly_rectifying_potassium_channel)_FBpp0112185-aln 178 iqa 180
                                                                   + a
                                                       K11H3.7 341 LLA 343
                                                                   665 PP

>> Y73B6BL.19  CE46429	WBGene00022240	locus:shl-1	status:Partially_confirmed	UniProt:Q95XD1	protein_id:CCD74199.1
   #    score  bias  c-Evalue  i-Evalue hmmfrom  hmm to    alifrom  ali to    envfrom  env to     acc
 ---   ------ ----- --------- --------- ------- -------    ------- -------    ------- -------    ----
   1 ?   10.6   0.2   0.00067      0.27     132     196 ..     354     416 ..     322     424 .. 0.83

  Alignments for each domain:
  == domain 1    score: 10.6 bits;  conditional E-value: 0.00067
  Ir-PB(Inwardly_rectifying_potassium_channel)_FBpp0112185-aln 132 nikgftsaflfsvetqhtiGyGskttteecPeaifvlciqsitGvliqa 180
                                                                     +++ saf +++ t +t+GyG+  ++      +    + s++Gvl+ a
                                                    Y73B6BL.19 354 RFTSIPSAFWYTIVTLTTLGYGDMVPSTIMGKIV--GGVCSLSGVLVIA 400
                                                                   5678889***************998887766655..55669******** PP

  Ir-PB(Inwardly_rectifying_potassium_channel)_FBpp0112185-aln 181 fmvGivfaklsrPkkr 196
                                                                   + v ++ + +sr   +
                                                    Y73B6BL.19 401 LPVPVIVSNFSRIYHQ 416
                                                                   *********9997655 PP

>> F21C3.1  CE32387	WBGene00006656	locus:twk-1	potassium channel protein like	status:Partially_confirmed	UniProt:Q19671	
   #    score  bias  c-Evalue  i-Evalue hmmfrom  hmm to    alifrom  ali to    envfrom  env to     acc
 ---   ------ ----- --------- --------- ------- -------    ------- -------    ------- -------    ----
   1 ?    6.0   0.1     0.017       6.8     132     168 ..      98     134 ..      64     148 .. 0.81
   2 ?    4.6   0.6     0.044        18     115     176 ..     166     230 ..     147     242 .. 0.69

  Alignments for each domain:
  == domain 1    score: 6.0 bits;  conditional E-value: 0.017
  Ir-PB(Inwardly_rectifying_potassium_channel)_FBpp0112185-aln 132 nikgftsaflfsvetqhtiGyGskttteecPeaifvl 168
                                                                   n  +f    lf + t  tiGyG+  + ++    i +l
                                                       F21C3.1  98 NEASFLDRALFCITTISTIGYGNIAPFDDRGKVICIL 134
                                                                   556888899**************99999888777664 PP

  == domain 2    score: 4.6 bits;  conditional E-value: 0.044
  Ir-PB(Inwardly_rectifying_potassium_channel)_FBpp0112185-aln 115 eaenaansnetf.tp.cvenikgftsaflfsve.tqhtiGyGsktttee 160
                                                                   +++n +ns   + t+  +   + f++a++fs+  + +tiGyG+  +t e
                                                       F21C3.1 166 SSQNVENSGFRWyTSaILLAAHCFIGALIFSLFiSITTIGYGDYSPTPE 214
                                                                   55555554444413313456789********9725689*****999976 PP

  Ir-PB(Inwardly_rectifying_potassium_channel)_FBpp0112185-aln 161 cPeaifvlciqsitGv 176
                                                                         ++++   tGv
                                                       F21C3.1 215 GLFQYIIVTVYLCTGV 230
                                                                   6665566666667776 PP

>> F55F8.4  CE11194	WBGene00018892	locus:cir-1	status:Confirmed	UniProt:P91342	protein_id:CCD71886.1
   #    score  bias  c-Evalue  i-Evalue hmmfrom  hmm to    alifrom  ali to    envfrom  env to     acc
 ---   ------ ----- --------- --------- ------- -------    ------- -------    ------- -------    ----
   1 ?    8.2  12.8    0.0035       1.4     323     525 ..     213     421 ..     201     508 .. 0.54

  Alignments for each domain:
  == domain 1    score: 8.2 bits;  conditional E-value: 0.0035
  Ir-PB(Inwardly_rectifying_potassium_channel)_FBpp0112185-aln 323 lPseilWGhrfe.slvsfkketGeyevdytlfnntye.....vdtPlcs 365
                                                                   l s +l G + + +l  +kke  e e+    fn   e     +   l s
                                                       F55F8.4 213 LKSSVLAGMQTDqQLTRMKKEMTEEEMMLEFFNSMTEkekkkLHKKLMS 261
                                                                   567788887765157779***************87762222256789** PP

  Ir-PB(Inwardly_rectifying_potassium_channel)_FBpp0112185-aln 366 akdldelkalksakaevlsaealakyriassssldslsassvessssel 414
                                                                    +dl+++ ++ks+k+++++++  +k+++++ ++++++++ s e+ + + 
                                                       F55F8.4 262 GADLEDVMKKKSKKEKKKEKKEKRKNKDKKKDKKKNKKSKSRETDDDSD 310
                                                                   ******9999988888777666555544443333332222222222222 PP

  Ir-PB(Inwardly_rectifying_potassium_channel)_FBpp0112185-aln 415 hieveikipegslrklesaqsnkteakaekfltlsetlealeravektn 463
                                                                    ++ e   +e+s ++ + + +++ e    + + ++e+l++ e++  +++
                                                       F55F8.4 311 GSDSEDDWKEKSSKRIKREVESSPEY--RSKYIKQEVLSEDENSHGRKD 357
                                                                   23333333333333322222221111..112222222222222221111 PP

  Ir-PB(Inwardly_rectifying_potassium_channel)_FBpp0112185-aln 464 s..vlalneveekeeenlsklsssrkklsakedsatllaeakakeeaea 510
                                                                   s    a n++e+++e   s+++ sr+  s + + +  l++++ +++ + 
                                                       F55F8.4 358 SsrKRAHNDSESSNEVRSSERKRSRRDDSPNAKRSIGLKSPERRSSRDR 406
                                                                   1001222222222222222222222211111111111222222222222 PP

  Ir-PB(Inwardly_rectifying_potassium_channel)_FBpp0112185-aln 511 kkdtserkkskspkl 525
                                                                   k ++ +r+ s ++++
                                                       F55F8.4 407 KSSPKQRQDSPVRRR 421
                                                                   222222222211111 PP

>> F08B12.1  CE03162	WBGene00008571	status:Partially_confirmed	UniProt:Q19188	protein_id:CAA92112.1
   #    score  bias  c-Evalue  i-Evalue hmmfrom  hmm to    alifrom  ali to    envfrom  env to     acc
 ---   ------ ----- --------- --------- ------- -------    ------- -------    ------- -------    ----
   1 ?    7.7   0.3    0.0053       2.1     339     443 ..     271     374 ..     264     419 .. 0.72

  Alignments for each domain:
  == domain 1    score: 7.7 bits;  conditional E-value: 0.0053
  Ir-PB(Inwardly_rectifying_potassium_channel)_FBpp0112185-aln 339 fkketG.eyevdytlfnntyevdtPlcsakdldelkalksakaevlsae 386
                                                                   f +e G  +e +++++ nt + +   c  ++l+ ++++  + ++ l++ 
                                                      F08B12.1 271 FLNEEGsRFEAEFSRLRNTANEELVKCLENELEPVRSMCAKAERLLESL 319
                                                                   555544279******************************9999999999 PP

  Ir-PB(Inwardly_rectifying_potassium_channel)_FBpp0112185-aln 387 alakyriassssldslsassvesssselhieveikipegslrklesaqs 435
                                                                   a+++ +i++ +  d +++   e ++++     + ++++++ ++les  +
                                                      F08B12.1 320 AVTQFKIDQKFLPDATETGLSEIVNANIT--QVLAASNNQFEQLESRIQ 366
                                                                   99999**9999999888888887777654..444444444444333333 PP

  Ir-PB(Inwardly_rectifying_potassium_channel)_FBpp0112185-aln 436 nkteakae 443
                                                                    ++++++ 
                                                      F08B12.1 367 HEIDKETY 374
                                                                   33333222 PP

>> Y71H9A.1  CE46263	WBGene00006694	locus:twk-44	status:Partially_confirmed	UniProt:Q9XWC7	protein_id:CAM84731.2
   #    score  bias  c-Evalue  i-Evalue hmmfrom  hmm to    alifrom  ali to    envfrom  env to     acc
 ---   ------ ----- --------- --------- ------- -------    ------- -------    ------- -------    ----
   1 ?    3.5   0.0     0.097        39     128     157 ..     248     277 ..     229     301 .. 0.80
   2 ?    2.3   0.1      0.22        90     138     190 ..     377     427 ..     370     433 .. 0.81

  Alignments for each domain:
  == domain 1    score: 3.5 bits;  conditional E-value: 0.097
  Ir-PB(Inwardly_rectifying_potassium_channel)_FBpp0112185-aln 128 pcvenikgftsaflfsvetqhtiGyGsktt 157
                                                                     ++ + +f  a++ +v t +tiGyG+ t+
                                                      Y71H9A.1 248 HVLTPVWTFWNAMFLAVTTYTTIGYGNITA 277
                                                                   55778899999999************9765 PP

  == domain 2    score: 2.3 bits;  conditional E-value: 0.22
  Ir-PB(Inwardly_rectifying_potassium_channel)_FBpp0112185-aln 138 saflfsvetqhtiGyGskttteecPeaifvlciqsitGvliqafmvGiv 186
                                                                    +f f   + +tiGyG+ t+t+   e +f++    i G+ + ++ + ++
                                                      Y71H9A.1 377 KSFYFFFCSLTTIGYGDVTPTN--SEDMFIIFGLIIIGLSLVSMCINVI 423
                                                                   57888888999******99887..5899999888888888888888877 PP

  Ir-PB(Inwardly_rectifying_potassium_channel)_FBpp0112185-aln 187 fakl 190
                                                                     kl
                                                      Y71H9A.1 424 QLKL 427
                                                                   7776 PP

>> F19D8.1  CE19800	WBGene00006676	locus:twk-23	potassium channel protein	status:Partially_confirmed	UniProt:Q93531	prot
   #    score  bias  c-Evalue  i-Evalue hmmfrom  hmm to    alifrom  ali to    envfrom  env to     acc
 ---   ------ ----- --------- --------- ------- -------    ------- -------    ------- -------    ----
   1 ?    7.3   0.0     0.007       2.8     134     168 ..     140     173 ..     127     197 .. 0.81

  Alignments for each domain:
  == domain 1    score: 7.3 bits;  conditional E-value: 0.007
  Ir-PB(Inwardly_rectifying_potassium_channel)_FBpp0112185-aln 134 kgftsaflfsvetqhtiGyGsktt.teecPeaifvl 168
                                                                    +f s+ lfs    +tiGyG+ t+ t++c   +f++
                                                       F19D8.1 140 WTFPSSVLFSFTILTTIGYGNVTPhTQQCK--VFLM 173
                                                                   5799*****************875367774..5555 PP

>> F22B7.7  CE37508	WBGene00006662	locus:twk-7	Potassium channel protein	status:Partially_confirmed	UniProt:P34410	prote
   #    score  bias  c-Evalue  i-Evalue hmmfrom  hmm to    alifrom  ali to    envfrom  env to     acc
 ---   ------ ----- --------- --------- ------- -------    ------- -------    ------- -------    ----
   1 ?    5.3   0.1     0.028        11     122     155 ..     253     286 ..     242     299 .. 0.85
   2 ?    1.0   0.1      0.55   2.2e+02     135     183 ..     396     442 ..     391     452 .. 0.75

  Alignments for each domain:
  == domain 1    score: 5.3 bits;  conditional E-value: 0.028
  Ir-PB(Inwardly_rectifying_potassium_channel)_FBpp0112185-aln 122 snetftpcvenikgftsaflfsvetqhtiGyGsk 155
                                                                   sne  +   ++  +f s+ +f+v   +tiGyG+ 
                                                       F22B7.7 253 SNEVKKNAATETWTFSSSIFFAVTVVTTIGYGNP 286
                                                                   56666777788899******************96 PP

  == domain 2    score: 1.0 bits;  conditional E-value: 0.55
  Ir-PB(Inwardly_rectifying_potassium_channel)_FBpp0112185-aln 135 gftsaflfsvetqhtiGyGskttteecPeaifvlciqsitGvliqafmv 183
                                                                   +f ++f +s  t +t+G+G+ ++  +    ++++ +  i G+ i ++ +
                                                       F22B7.7 396 SFFTSFYWSFITMTTVGFGDLMPRRDG--YMYIILLYIILGLAITTMCI 442
                                                                   78899**************98887764..46666666677776666554 PP

>> C30H6.12  CE43622	WBGene00044238	status:Partially_confirmed	UniProt:Q564W5	protein_id:CAI79147.3
   #    score  bias  c-Evalue  i-Evalue hmmfrom  hmm to    alifrom  ali to    envfrom  env to     acc
 ---   ------ ----- --------- --------- ------- -------    ------- -------    ------- -------    ----
   1 ?    7.4   1.2    0.0065       2.6     470     524 ..      69     123 ..      30     142 .. 0.62

  Alignments for each domain:
  == domain 1    score: 7.4 bits;  conditional E-value: 0.0065
  Ir-PB(Inwardly_rectifying_potassium_channel)_FBpp0112185-aln 470 eveekeeenlsklsssrkklsakedsatllaeakakeeaeakkdtserk 518
                                                                   ++eeke+++ +++s+s+k+ s++++++t+++++k+ +++ +kk++ + +
                                                      C30H6.12  69 SSEEKEKKKSKSRSGSKKRSSSQKKKTTTTTTTKTSQKTAKKKEAKDVT 117
                                                                   3344444444444445555555555555555555555555555544444 PP

  Ir-PB(Inwardly_rectifying_potassium_channel)_FBpp0112185-aln 519 kskspk 524
                                                                   k+k ++
                                                      C30H6.12 118 KEKDRE 123
                                                                   444433 PP

>> ZK488.10  CE15369	WBGene00004176	locus:pqn-97	status:Partially_confirmed	UniProt:O17024	protein_id:CCD71528.1
   #    score  bias  c-Evalue  i-Evalue hmmfrom  hmm to    alifrom  ali to    envfrom  env to     acc
 ---   ------ ----- --------- --------- ------- -------    ------- -------    ------- -------    ----
   1 ?    7.3   2.7    0.0067       2.7     399     481 ..      47     129 ..      18     154 .. 0.64

  Alignments for each domain:
  == domain 1    score: 7.3 bits;  conditional E-value: 0.0067
  Ir-PB(Inwardly_rectifying_potassium_channel)_FBpp0112185-aln 399 ldslsassvesssselhieveikipegslrklesaqsnkteakaekflt 447
                                                                    + +s+ss+++ ++++    + +++++  ++ +  ++++ +++++++++
                                                      ZK488.10  47 YTIASNSSLTQNQKDQQ-LQQWAQTNNLSSQYSDYTQQRDQQEQQMSQN 94 
                                                                   34445555555554433.3444555555555566666667778888888 PP

  Ir-PB(Inwardly_rectifying_potassium_channel)_FBpp0112185-aln 448 lsetlealeravektnsvlalneve.ekeeenlsk 481
                                                                   +s+++++l+++ ++ +s+l+ ++ + e++++++++
                                                      ZK488.10  95 TSQIISQLSSVQNQLESILNNDNQTgEQQQQAIQT 129
                                                                   89999999888888888776654440333333333 PP

>> T09A5.3  CE28078	WBGene00000046	locus:acr-7	Acetylcholine receptor	status:Confirmed	UniProt:P45963	protein_id:CAA8533
   #    score  bias  c-Evalue  i-Evalue hmmfrom  hmm to    alifrom  ali to    envfrom  env to     acc
 ---   ------ ----- --------- --------- ------- -------    ------- -------    ------- -------    ----
   1 ?    6.6   0.3     0.011       4.5      62     103 ..     489     531 ..     477     536 .. 0.88

  Alignments for each domain:
  == domain 1    score: 6.6 bits;  conditional E-value: 0.011
  Ir-PB(Inwardly_rectifying_potassium_channel)_FBpp0112185-aln  62 va.krrrrylqdifttlvdaqWrWtllvfalsfllsWllfali 103
                                                                   +a kr+r+ +qd +     a  r+ l++f++ f++   +f  i
                                                       T09A5.3 489 IAlKRKRKDIQDEWKFAAQAVDRFCLIIFTIVFIICCFIFVAI 531
                                                                   44499******************************99988765 PP

>> F49F1.12  CE41656	WBGene00018652	status:Partially_confirmed	UniProt:Q9GZD7	protein_id:CCD66754.1
   #    score  bias  c-Evalue  i-Evalue hmmfrom  hmm to    alifrom  ali to    envfrom  env to     acc
 ---   ------ ----- --------- --------- ------- -------    ------- -------    ------- -------    ----
   1 ?    7.0   4.8    0.0081       3.3     420     514 ..      43     136 ..       5     165 .. 0.48

  Alignments for each domain:
  == domain 1    score: 7.0 bits;  conditional E-value: 0.0081
  Ir-PB(Inwardly_rectifying_potassium_channel)_FBpp0112185-aln 420 ikipegslrklesaqsnkteakaekfltlsetlealeravektnsvlal 468
                                                                   +++ e+++++  +a s++t + ++k  ++++ +e+ +++ + ++s +++
                                                      F49F1.12  43 MSMREAQVSD-VMADSTRTAMDNQKKSKKKKSKEPAKKKKKSADSSQKV 90 
                                                                   4444444443.33444444444444444444444444444444444444 PP

  Ir-PB(Inwardly_rectifying_potassium_channel)_FBpp0112185-aln 469 neveekeeenlsklsssrkklsakedsatllaeakakeeaeakkdt 514
                                                                   ++ ++k ++++++ + ++ ++ a+ d     ++ +a+ ++++++++
                                                      F49F1.12  91 SKKKKKSSKSKKSAEKKKPEVVAAMDPDVKSTQRSAERSEQPDQTA 136
                                                                   4444444333333333333333333222222221111111111111 PP

>> C03C10.2  CE44177	WBGene00007269	serine\/threonine kinase	status:Partially_confirmed	UniProt:P42169	protein_id:CAA846
   #    score  bias  c-Evalue  i-Evalue hmmfrom  hmm to    alifrom  ali to    envfrom  env to     acc
 ---   ------ ----- --------- --------- ------- -------    ------- -------    ------- -------    ----
   1 ?    6.7   0.0      0.01       4.1     218     292 ..      64     148 ..      50     164 .. 0.77

  Alignments for each domain:
  == domain 1    score: 6.7 bits;  conditional E-value: 0.01
  Ir-PB(Inwardly_rectifying_potassium_channel)_FBpp0112185-aln 218 mfrvGdmrksh....iieahvraqlikrkvtkeGellPffqqelkvg.. 260
                                                                   +f v d++k       ie  +ra +i +++  e ++l   q + ++   
                                                      C03C10.2  64 IFMVMDVKKNDeramKIEPKLRAEVITKRMIMEQQVLMKMQGKTHIPtm 112
                                                                   67777777643222269************************99998533 PP

  Ir-PB(Inwardly_rectifying_potassium_channel)_FBpp0112185-aln 261 .adGeedkllfiWPtti...vhkideqsPlyklsas 292
                                                                    a G +d+  fi   ++   v    ++sPl +ls +
                                                      C03C10.2 113 yASGFNDQFNFIIMQLLsmnVGDFRKRSPLGRLSKE 148
                                                                   379******999876552226777899999999876 PP

>> F41F3.1  CE07215	WBGene00018296	status:Partially_confirmed	UniProt:Q20283	protein_id:CCD71015.1
   #    score  bias  c-Evalue  i-Evalue hmmfrom  hmm to    alifrom  ali to    envfrom  env to     acc
 ---   ------ ----- --------- --------- ------- -------    ------- -------    ------- -------    ----
   1 ?    6.7   0.2      0.01       4.2     385     521 ..      28     175 ..       6     182 .. 0.47

  Alignments for each domain:
  == domain 1    score: 6.7 bits;  conditional E-value: 0.01
  Ir-PB(Inwardly_rectifying_potassium_channel)_FBpp0112185-aln 385 aealakyriassssldslsassvesssselh.......ieveikipegs 426
                                                                   ++ ++  + + s+s++ +s+s   ss++ l+         + i i    
                                                       F41F3.1  28 MKEMQADHENFSRSNKFGSSSEDISSDTMLYiilipigACILIGIISLC 76 
                                                                   2333333444444444444444444554444555443322222222222 PP

  Ir-PB(Inwardly_rectifying_potassium_channel)_FBpp0112185-aln 427 lrklesaqsnkteakaekfltlsetlealeravektnsvlalneveeke 475
                                                                   +     ++  +  ++a +      + ++ + +v+++n+   +++ e+ e
                                                       F41F3.1  77 IVFGCRIYHRRRYMRAYNGAGAGYYNNPNDAKVQDNNTGAPVQNQEDME 125
                                                                   2222222222222233333333344455777777777765555544433 PP

  Ir-PB(Inwardly_rectifying_potassium_channel)_FBpp0112185-aln 476 ee...nls.klsssrkklsakedsatllaeakakeeaeakkdtserkks 520
                                                                   ++   +l+ ++++++k++++k+d+ ++ ++    ++++ + +tse   s
                                                       F41F3.1 126 NQknmALEqQQNAENKSVNGKDDEVPVQQNFGRSSNSGFSSNTSEDISS 174
                                                                   3322244313445667788888888888888888888888777776655 PP

  Ir-PB(Inwardly_rectifying_potassium_channel)_FBpp0112185-aln 521 k 521
                                                                   +
                                                       F41F3.1 175 N 175
                                                                   5 PP

>> Y5H2B.3  CE21320	WBGene00021165	status:Partially_confirmed	UniProt:Q9N4Q9	protein_id:CCD67434.1
   #    score  bias  c-Evalue  i-Evalue hmmfrom  hmm to    alifrom  ali to    envfrom  env to     acc
 ---   ------ ----- --------- --------- ------- -------    ------- -------    ------- -------    ----
   1 ?    6.9   4.8     0.009       3.7     426     509 ..      67     155 ..       8     179 .. 0.44

  Alignments for each domain:
  == domain 1    score: 6.9 bits;  conditional E-value: 0.009
  Ir-PB(Inwardly_rectifying_potassium_channel)_FBpp0112185-aln 426 slrklesaqsnkteakaekfltlsetlea.....leravektnsvlaln 469
                                                                   +l+++++a +n++ + ++k   +++ +ea      e++ +k+++  ++n
                                                       Y5H2B.3  67 KLERKKKALANQKVTDPAKKEHKEHEQEAkdlikKEKSEQKKEAKEQVN 115
                                                                   2333233333322222222222222222222221222222223333333 PP

  Ir-PB(Inwardly_rectifying_potassium_channel)_FBpp0112185-aln 470 eveekeeenlsklsssrkklsakedsatllaeakakeeae 509
                                                                   + +++e+++ s +  s +kl+a++++a    + +++   +
                                                       Y5H2B.3 116 KEKSEEKKKESVKRKSSEKLEAPSKKAKNSEDQENQVAIK 155
                                                                   3333333333333333333333333333333333222222 PP

>> F42A9.7  CE25889	WBGene00018336	status:Partially_confirmed	UniProt:Q95ZT8	protein_id:CCD67659.1
   #    score  bias  c-Evalue  i-Evalue hmmfrom  hmm to    alifrom  ali to    envfrom  env to     acc
 ---   ------ ----- --------- --------- ------- -------    ------- -------    ------- -------    ----
   1 ?    6.6   4.8     0.011       4.5     367     495 ..      30     149 ..      13     244 .. 0.54

  Alignments for each domain:
  == domain 1    score: 6.6 bits;  conditional E-value: 0.011
  Ir-PB(Inwardly_rectifying_potassium_channel)_FBpp0112185-aln 367 kdldelkalksakaevlsaealakyriassssldslsassvesssselh 415
                                                                   ++ +  +++ks k+++ s +   + r +s s ++s s+ s  ss+s++ 
                                                       F42A9.7  30 NQRKSQRSTKSRKSSRRSRRRNGRSRKSSRSGKSSRSSKSGRSSKSSNS 78 
                                                                   3333344444444433333333333333332222222222222222222 PP

  Ir-PB(Inwardly_rectifying_potassium_channel)_FBpp0112185-aln 416 ieveikipegslrklesaqsnkteakaekfltlsetlealeravektns 464
                                                                   ++ + + + +s r+++s +snk+ ++++ f       +    ++  +  
                                                       F42A9.7  79 TKTTGSKSSKSSRSQRSNKSNKMVTNPKGFS------DR---KIRAAIL 118
                                                                   2222222222222223333333322222222......21...1111111 PP

  Ir-PB(Inwardly_rectifying_potassium_channel)_FBpp0112185-aln 465 vlalneveekeeenlsklsssrkklsakeds 495
                                                                   + ++  ++  ++++ls+++ss+k+l+a++d+
                                                       F42A9.7 119 ADQKAAADAVKSQKLSSNNSSEKQLNAHNDN 149
                                                                   1111111222222223333333333333333 PP

>> F29G6.2  CE09792	WBGene00009258	status:Partially_confirmed	UniProt:Q93635	protein_id:CAB01752.1
   #    score  bias  c-Evalue  i-Evalue hmmfrom  hmm to    alifrom  ali to    envfrom  env to     acc
 ---   ------ ----- --------- --------- ------- -------    ------- -------    ------- -------    ----
   1 ?    7.2   0.6    0.0074         3     395     525 ..     139     281 ..     103     293 .. 0.63

  Alignments for each domain:
  == domain 1    score: 7.2 bits;  conditional E-value: 0.0074
  Ir-PB(Inwardly_rectifying_potassium_channel)_FBpp0112185-aln 395 ssssldslsassvesssselh.............ieveikipegslrkl 430
                                                                   +s+s+++++ s++e+     h                +  i+e+ l ++
                                                       F29G6.2 139 NSFSTENDEVSKLEA-----HeklqakckglesdLRSMLGIKEELLMER 182
                                                                   233333333333333.....22222345555555567777888888888 PP

  Ir-PB(Inwardly_rectifying_potassium_channel)_FBpp0112185-aln 431 esaqsnkteakaekfltls....etlealeravektnsvlalneveeke 475
                                                                   +++q + ++ ++e ++ l+    ++ e+l++ v +++  +a+ ++ e+e
                                                       F29G6.2 183 DEMQRKVARLSNELSYLLNgdprRVAEDLDSLVAENRFLKAKLNTAEEE 231
                                                                   8888888888888888766222234455888888888888888889999 PP

  Ir-PB(Inwardly_rectifying_potassium_channel)_FBpp0112185-aln 476 eenlsklsssrkklsakedsatllaeakakeeaeakkdtserkkskspk 524
                                                                   +e+++ + ++ k++  + + +t+++++ +  e + k + +  ++++ ++
                                                       F29G6.2 232 SESIKMTLAKYKQMAEAVNVQTMVNRSPKAGEGDDKPSVAVINMKQIRE 280
                                                                   9999999999999999999999998888777777666666666666655 PP

  Ir-PB(Inwardly_rectifying_potassium_channel)_FBpp0112185-aln 525 l 525
                                                                   l
                                                       F29G6.2 281 L 281
                                                                   5 PP

>> R04F11.4a  CE30561	WBGene00006668	locus:twk-13	potassium channel protein	status:Partially_confirmed	UniProt:Q21729	pr
   #    score  bias  c-Evalue  i-Evalue hmmfrom  hmm to    alifrom  ali to    envfrom  env to     acc
 ---   ------ ----- --------- --------- ------- -------    ------- -------    ------- -------    ----
   1 ?    4.9   0.0     0.036        15     135     173 ..     158     197 ..     155     212 .. 0.80
   2 ?   -1.5   0.0       3.2   1.3e+03     135     154 ..     365     384 ..     361     394 .. 0.88

  Alignments for each domain:
  == domain 1    score: 4.9 bits;  conditional E-value: 0.036
  Ir-PB(Inwardly_rectifying_potassium_channel)_FBpp0112185-aln 135 gftsaflfsvetqhtiGyGsktt.teecPeaifvlciqsi 173
                                                                   +f+s+ +fs  + +tiGyG   + t+e   ai   ++  i
                                                     R04F11.4a 158 SFMSSIFFSWTAITTIGYGHIVPrTDEGRVAIIFYALLGI 197
                                                                   79*****************976438888888877666555 PP

  == domain 2    score: -1.5 bits;  conditional E-value: 3.2
  Ir-PB(Inwardly_rectifying_potassium_channel)_FBpp0112185-aln 135 gftsaflfsvetqhtiGyGs 154
                                                                   +f  af f   t +tiG+G+
                                                     R04F11.4a 365 TFFEAFYFCFVTVTTIGFGD 384
                                                                   57889**************7 PP

>> Y53F4B.3  CE22389	WBGene00013150	status:Confirmed	UniProt:Q9NAC5	protein_id:CAB61070.1
   #    score  bias  c-Evalue  i-Evalue hmmfrom  hmm to    alifrom  ali to    envfrom  env to     acc
 ---   ------ ----- --------- --------- ------- -------    ------- -------    ------- -------    ----
   1 ?    6.3   1.3     0.013       5.3     402     519 ..      14     154 ..       2     173 .. 0.55

  Alignments for each domain:
  == domain 1    score: 6.3 bits;  conditional E-value: 0.013
  Ir-PB(Inwardly_rectifying_potassium_channel)_FBpp0112185-aln 402 lsassvesssselh..ieveikipegslrklesaqsnkteakae....k 444
                                                                   +++s  ++ + e+h    v  ++p g+++k+  ++++ +  ++e    +
                                                      Y53F4B.3  14 AQMSEEDVREIEEHveELVRSQLPLGRVKKVVRMNPDVEMLNNEalqlM 62 
                                                                   4556666666666744445566666777765555555443333301114 PP

  Ir-PB(Inwardly_rectifying_potassium_channel)_FBpp0112185-aln 445 fltlsetlealeravektnsvlalneveekeee................ 477
                                                                   +++ + ++++l++a +++ +  + ++v++k+ +                
                                                      Y53F4B.3  63 AKAAELFIKELSNAANQNAALEKRKTVQTKDIDkaikktwafafledal 111
                                                                   4445556666888888888888888888888775566666666666666 PP

  Ir-PB(Inwardly_rectifying_potassium_channel)_FBpp0112185-aln 478 .nlsklsssrkklsakedsatllaeakakeeaeakkdtserkk 519
                                                                      +kl+++++k++a++++  +++e +++ e+e + +  e++ 
                                                      Y53F4B.3 112 dGWPKLEPKKRKVNANSGQDETVVEEETIIEEEEEIHVEEEED 154
                                                                   6555556666666665555544444444444444434444444 PP

>> C56C10.3  CE02568	WBGene00016961	locus:vps-32.1	status:Confirmed	UniProt:Q18886	protein_id:CCD68173.1
   #    score  bias  c-Evalue  i-Evalue hmmfrom  hmm to    alifrom  ali to    envfrom  env to     acc
 ---   ------ ----- --------- --------- ------- -------    ------- -------    ------- -------    ----
   1 ?    6.2   1.8     0.014       5.8     361     502 ..      18     165 ..      14     187 .. 0.53

  Alignments for each domain:
  == domain 1    score: 6.2 bits;  conditional E-value: 0.014
  Ir-PB(Inwardly_rectifying_potassium_channel)_FBpp0112185-aln 361 tPlcsakdldelkalksakaevlsaealakyriassssldslsassves 409
                                                                   tP  s ++l+e +++ ++k+e l+++++++++ a    ++++ ++ ++ 
                                                      C56C10.3  18 TPQESIQKLRETEEMLEKKQEFLEKKVIDEKQNAVKYGTKNKRMA-LQC 65 
                                                                   8899999**************999999999766665555555544.444 PP

  Ir-PB(Inwardly_rectifying_potassium_channel)_FBpp0112185-aln 410 ssselhieveikipegslrk....lesaqsnktea.kaekfltlsetle 453
                                                                   ++ +   e + +  +g+l+     +e+ ++++t+a   + + t s+ l+
                                                      C56C10.3  66 LNRKRNFEKQLAHIDGVLSTigyqREALENASTNAeVLNVMGTASKALK 114
                                                                   4444454566666666665521112222222222202233333444444 PP

  Ir-PB(Inwardly_rectifying_potassium_channel)_FBpp0112185-aln 454 aleravektnsvlalneveekeee..nlsklsssrkklsakedsatlla 500
                                                                   a +++++  +    +++  e++e   ++++  s+    s++ d+  l++
                                                      C56C10.3 115 AAHNNMDIDQVHDLMEDIAEQQEVanEIAEAISNPVGFSTAVDDDDLMR 163
                                                                   4444444333333444433333221133444444444555555555555 PP

  Ir-PB(Inwardly_rectifying_potassium_channel)_FBpp0112185-aln 501 ea 502
                                                                   e 
                                                      C56C10.3 164 EL 165
                                                                   54 PP

>> C53A5.5a  CE44109	WBGene00008265	locus:kcnl-4	calcium-activated potassium channel	status:Partially_confirmed	UniProt:
   #    score  bias  c-Evalue  i-Evalue hmmfrom  hmm to    alifrom  ali to    envfrom  env to     acc
 ---   ------ ----- --------- --------- ------- -------    ------- -------    ------- -------    ----
   1 ?   -2.6   0.0         7   2.8e+03      99     131 ..     127     159 ..     115     165 .. 0.84
   2 ?    7.4   0.2    0.0062       2.5     127     218 ..     287     378 ..     276     395 .. 0.85

  Alignments for each domain:
  == domain 1    score: -2.6 bits;  conditional E-value: 7
  Ir-PB(Inwardly_rectifying_potassium_channel)_FBpp0112185-aln  99 lfaliWwliayahgdleaenaansnetftpcve 131
                                                                   + al+++l+ y   d++ +  +++++ + + ++
                                                      C53A5.5a 127 TIALLFFLLFYHFIDIKIQLVETGTSNWRVGIT 159
                                                                   57999*************999999999988776 PP

  == domain 2    score: 7.4 bits;  conditional E-value: 0.0062
  Ir-PB(Inwardly_rectifying_potassium_channel)_FBpp0112185-aln 127 tpcvenikgftsaflfsvetqhtiGyGskttteecPeaifvlciqsitG 175
                                                                    p ++  + f   + f + t  +iGyG+ +++  c  ++ +  + +i+G
                                                      C53A5.5a 287 YPSISGFQHFADYLWFEIITFFSIGYGDVQVNTYCGRGLAM--LTAIVG 333
                                                                   577888889999999**********************9876..579*** PP

  Ir-PB(Inwardly_rectifying_potassium_channel)_FBpp0112185-aln 176 vliqafmvGivfakl..srPkkrtqtllfsrnavicqrdGvpclm 218
                                                                    l  + ++ ++  kl  +   kr   ++   n    +++   c++
                                                      C53A5.5a 334 TLFSSTLIALISRKLilTTCEKRVNHIIAENNITNEHKNAAACVL 378
                                                                   ***********9996336788999999888888888888888875 PP

>> T08A9.13  CE38867	WBGene00044442	status:Partially_confirmed	UniProt:Q22339	protein_id:CCD63526.1
   #    score  bias  c-Evalue  i-Evalue hmmfrom  hmm to    alifrom  ali to    envfrom  env to     acc
 ---   ------ ----- --------- --------- ------- -------    ------- -------    ------- -------    ----
   1 ?    6.2   0.6     0.014       5.7     421     509 ..      24     114 ..       8     119 .. 0.67

  Alignments for each domain:
  == domain 1    score: 6.2 bits;  conditional E-value: 0.014
  Ir-PB(Inwardly_rectifying_potassium_channel)_FBpp0112185-aln 421 kipegslrklesaqsnkteakaekfltlsetlealeravektnsvlaln 469
                                                                   +i++ + r++ + ++++ e+ ++     ++t  + ++a+++ +  +++ 
                                                      T08A9.13  24 NITDPHARRTAELRNAELEKLQKAKELEQRTRVECQQALDQYDVLKKIP 72 
                                                                   4556667777788888888888888888888889999999998888777 PP

  Ir-PB(Inwardly_rectifying_potassium_channel)_FBpp0112185-aln 470 eveekeeenlsk..lsssrkklsakedsatllaeakakeeae 509
                                                                   + +e+e+++ ++  ++   k++ a+++++  +++a+ +  a+
                                                      T08A9.13  73 TLTEQERKENETltKKKIAKAIIAAQKASQAVMDARVIMGAK 114
                                                                   666655543333003334566777777777777777766655 PP

>> R53.8  CE03578	WBGene00011277	status:Partially_confirmed	UniProt:Q22026	protein_id:CAA91355.1
   #    score  bias  c-Evalue  i-Evalue hmmfrom  hmm to    alifrom  ali to    envfrom  env to     acc
 ---   ------ ----- --------- --------- ------- -------    ------- -------    ------- -------    ----
   1 ?    6.3   3.8     0.014       5.6     399     522 ..      44     180 ..      25     184 .] 0.57

  Alignments for each domain:
  == domain 1    score: 6.3 bits;  conditional E-value: 0.014
  Ir-PB(Inwardly_rectifying_potassium_channel)_FBpp0112185-aln 399 ldslsassvesssselhieveikipegslrklesaqsnkteakaekflt 447
                                                                   ++++++s++ +   ++ ++++ik  +  l++ e++ + +++ +a+ f +
                                                         R53.8  44 QSTSDKSKMIAIVPQNTTKIVIKFDKPILAEIEKSSDFEANFEAKVFEK 92 
                                                                   4555566665555555666777777777766444443333333333333 PP

  Ir-PB(Inwardly_rectifying_potassium_channel)_FBpp0112185-aln 448 lsetlea............leravektnsvlalneveekeeenlsklss 484
                                                                    s++++               +  ++ nsv+++ +ve++e+ +++k+ +
                                                         R53.8  93 ESKIVKLkakgelkkpvivSIKDKKNGNSVKVMVKVEDQESADQQKKDQ 141
                                                                   3333332334677777753233344557778888888888888877777 PP

  Ir-PB(Inwardly_rectifying_potassium_channel)_FBpp0112185-aln 485 srkklsakedsatlla.eakakeeaeakkdtserkksks 522
                                                                   ++k+ ++ ++++  ++ ++k++ e ++k  +  ++k+k+
                                                         R53.8 142 EKKEQDGDKKDKEKVSeKPKEQPEDQPKDVPKVENKDKE 180
                                                                   777777766665555414455555555555555555554 PP

>> ZK353.8  CE00392	WBGene00022703	locus:ubxn-4	status:Confirmed	UniProt:P34631	protein_id:CCD73207.1
   #    score  bias  c-Evalue  i-Evalue hmmfrom  hmm to    alifrom  ali to    envfrom  env to     acc
 ---   ------ ----- --------- --------- ------- -------    ------- -------    ------- -------    ----
   1 ?    5.9   3.1     0.018       7.1     363     530 ..     173     270 ..      89     294 .. 0.46

  Alignments for each domain:
  == domain 1    score: 5.9 bits;  conditional E-value: 0.018
  Ir-PB(Inwardly_rectifying_potassium_channel)_FBpp0112185-aln 363 lcsakdldelkalksakaevlsaealakyriassssldslsassvesss 411
                                                                   +  ak l e k++k a++++  +++++++ ++  ++             
                                                       ZK353.8 173 VARAKALLEQKKQKDAEKKREADKHVKEEMTKAREA------------- 208
                                                                   112222222222222222222222222222222222............. PP

  Ir-PB(Inwardly_rectifying_potassium_channel)_FBpp0112185-aln 412 selhieveikipegslrklesaqsnkteakaekfltlsetlealerave 460
                                                                                                                    
                                                       ZK353.8   - -------------------------------------------------   -
                                                                   ................................................. PP

  Ir-PB(Inwardly_rectifying_potassium_channel)_FBpp0112185-aln 461 ktnsvlalneveekeeenlsklsssrkklsakedsatllaeakakeeae 509
                                                                           ++ +++e+  ++ ++ +++kl a++d++ +la+ ka  ea 
                                                       ZK353.8 209 --------KQERDAEALVKAAKQRKMEKLAAESDKKRILAQIKADREAA 249
                                                                   ........22222222222222333333333333333333333333333 PP

  Ir-PB(Inwardly_rectifying_potassium_channel)_FBpp0112185-aln 510 akkdtserkkskspklsikke 530
                                                                   +kk +   +++++ + + kk+
                                                       ZK353.8 250 QKKFGKLVNTENASENTEKKQ 270
                                                                   332222222222222222222 PP

>> C53A5.5b  CE35844	WBGene00008265	locus:kcnl-4	status:Partially_confirmed	UniProt:D5MCU0	protein_id:CBL43424.1
   #    score  bias  c-Evalue  i-Evalue hmmfrom  hmm to    alifrom  ali to    envfrom  env to     acc
 ---   ------ ----- --------- --------- ------- -------    ------- -------    ------- -------    ----
   1 ?   -2.3   0.1       5.6   2.3e+03      99     131 ..      72     104 ..      60     111 .. 0.83
   2 ?    7.7   0.2    0.0052       2.1     127     218 ..     232     323 ..     220     339 .. 0.85

  Alignments for each domain:
  == domain 1    score: -2.3 bits;  conditional E-value: 5.6
  Ir-PB(Inwardly_rectifying_potassium_channel)_FBpp0112185-aln  99 lfaliWwliayahgdleaenaansnetftpcve 131
                                                                   + al+++l+ y   d++ +  +++++ + + ++
                                                      C53A5.5b  72 TIALLFFLLFYHFIDIKIQLVETGTSNWRVGIT 104
                                                                   57999**************99999999988876 PP

  == domain 2    score: 7.7 bits;  conditional E-value: 0.0052
  Ir-PB(Inwardly_rectifying_potassium_channel)_FBpp0112185-aln 127 tpcvenikgftsaflfsvetqhtiGyGskttteecPeaifvlciqsitG 175
                                                                    p ++  + f   + f + t  +iGyG+ +++  c  ++ +  + +i+G
                                                      C53A5.5b 232 YPSISGFQHFADYLWFEIITFFSIGYGDVQVNTYCGRGLAM--LTAIVG 278
                                                                   577888889999999**********************9876..579*** PP

  Ir-PB(Inwardly_rectifying_potassium_channel)_FBpp0112185-aln 176 vliqafmvGivfakl..srPkkrtqtllfsrnavicqrdGvpclm 218
                                                                    l  + ++ ++  kl  +   kr   ++   n    +++   c++
                                                      C53A5.5b 279 TLFSSTLIALISRKLilTTCEKRVNHIIAENNITNEHKNAAACVL 323
                                                                   ***********9996336788999999888888888888888875 PP

>> R04F11.4b  CE42145	WBGene00006668	locus:twk-13	status:Partially_confirmed	UniProt:B0M0M8	protein_id:CAP72374.1
   #    score  bias  c-Evalue  i-Evalue hmmfrom  hmm to    alifrom  ali to    envfrom  env to     acc
 ---   ------ ----- --------- --------- ------- -------    ------- -------    ------- -------    ----
   1 ?    4.7   0.0     0.041        16     135     173 ..     216     255 ..     213     270 .. 0.80
   2 ?   -1.7   0.0       3.7   1.5e+03     135     154 ..     423     442 ..     419     450 .. 0.87

  Alignments for each domain:
  == domain 1    score: 4.7 bits;  conditional E-value: 0.041
  Ir-PB(Inwardly_rectifying_potassium_channel)_FBpp0112185-aln 135 gftsaflfsvetqhtiGyGsktt.teecPeaifvlciqsi 173
                                                                   +f+s+ +fs  + +tiGyG   + t+e   ai   ++  i
                                                     R04F11.4b 216 SFMSSIFFSWTAITTIGYGHIVPrTDEGRVAIIFYALLGI 255
                                                                   79*****************976438888888877666555 PP

  == domain 2    score: -1.7 bits;  conditional E-value: 3.7
  Ir-PB(Inwardly_rectifying_potassium_channel)_FBpp0112185-aln 135 gftsaflfsvetqhtiGyGs 154
                                                                   +f  af f   t +tiG+G+
                                                     R04F11.4b 423 TFFEAFYFCFVTVTTIGFGD 442
                                                                   57889**************7 PP

>> T05E11.8  CE06367	WBGene00011484	status:Partially_confirmed	UniProt:Q22237	protein_id:CAA92976.1
   #    score  bias  c-Evalue  i-Evalue hmmfrom  hmm to    alifrom  ali to    envfrom  env to     acc
 ---   ------ ----- --------- --------- ------- -------    ------- -------    ------- -------    ----
   1 ?    6.2   0.3     0.015         6     416     503 ..      55     143 ..      30     169 .. 0.62

  Alignments for each domain:
  == domain 1    score: 6.2 bits;  conditional E-value: 0.015
  Ir-PB(Inwardly_rectifying_potassium_channel)_FBpp0112185-aln 416 ieveikipegslrk.lesaqsnkteakaekfltlsetlealeravektn 463
                                                                   i v+ k  + +l++  +++ s  ++  ++ +++ ++ +ea+ +a  k+n
                                                      T05E11.8  55 IAVVFKNENLTLAQaDTQIASLAEKYGFAAAYKEHKEKEAVRQAETKKN 103
                                                                   4455555555555523333333444455666666666666777777777 PP

  Ir-PB(Inwardly_rectifying_potassium_channel)_FBpp0112185-aln 464 svlalneveekeeenlsklsssrkklsakedsatllaeak 503
                                                                   +++++n+ ++ +++  + ++++ ++ +a+++++  l++ +
                                                      T05E11.8 104 TTTVINNLSSVATKLSAIRENKDQTRKAQHEAIEALRNEN 143
                                                                   7777776666666655555555566666666666655544 PP

>> T08G5.1  CE42301	WBGene00011622	status:Partially_confirmed	UniProt:Q9XUQ7	protein_id:CAB04717.2
   #    score  bias  c-Evalue  i-Evalue hmmfrom  hmm to    alifrom  ali to    envfrom  env to     acc
 ---   ------ ----- --------- --------- ------- -------    ------- -------    ------- -------    ----
   1 ?    6.1   1.5     0.016       6.5     428     530 ..      74     183 ..      37     187 .. 0.66

  Alignments for each domain:
  == domain 1    score: 6.1 bits;  conditional E-value: 0.016
  Ir-PB(Inwardly_rectifying_potassium_channel)_FBpp0112185-aln 428 rklesaqsnkteakaekfltlsetlea.......leravektnsvlaln 469
                                                                    +++s ++++ ++++ +++t+ e+ ++       + ++++k++  ++++
                                                       T08G5.1  74 FDNHSREQDDDRMMNYEVMTIREVESPiilpgpiYTTETHKKKRKVKKQ 122
                                                                   2223334444555555556666666667777776555555555555555 PP

  Ir-PB(Inwardly_rectifying_potassium_channel)_FBpp0112185-aln 470 eveekeeenlsklsssrkklsakedsatllaeakakeeaeakkdtserk 518
                                                                     +   ++ ++++++s+++ + ++++ t+l++ + ++++++ ++ + r 
                                                       T08G5.1 123 PKRIVRRKMRKQRNTSTSRNTQNNEDVTVLRNFNSIKHHQKPRNIAYRP 171
                                                                   5555555677777777778888899999999999999999999999999 PP

  Ir-PB(Inwardly_rectifying_potassium_channel)_FBpp0112185-aln 519 kskspklsikke 530
                                                                   +++s+k++++++
                                                       T08G5.1 172 RHHSRKIRVHQD 183
                                                                   999999998765 PP

>> ZK488.7  CE15363	WBGene00004177	locus:pqn-98	status:Partially_confirmed	UniProt:O17021	protein_id:CCD71526.1
   #    score  bias  c-Evalue  i-Evalue hmmfrom  hmm to    alifrom  ali to    envfrom  env to     acc
 ---   ------ ----- --------- --------- ------- -------    ------- -------    ------- -------    ----
   1 ?    6.3   2.8     0.013       5.4     399     479 ..      50     129 ..       8     157 .. 0.60

  Alignments for each domain:
  == domain 1    score: 6.3 bits;  conditional E-value: 0.013
  Ir-PB(Inwardly_rectifying_potassium_channel)_FBpp0112185-aln 399 ldslsassvesssselhieveikipegslrklesaqsnkteakaekflt 447
                                                                    + +s+ss+++ ++++    + +++++  ++ +  ++++ ++++ + ++
                                                       ZK488.7  50 YTIASNSSLTQNQKDQQ-LQQWAQTNNLSNQYTDYTQQRDQQEQRMNQN 97 
                                                                   33344444444444433.3333444444444455555555666667777 PP

  Ir-PB(Inwardly_rectifying_potassium_channel)_FBpp0112185-aln 448 lsetlealeravektnsvlalneveekeeenl 479
                                                                   +s+++++l+++ ++ +s+l+ ++ + +++++ 
                                                       ZK488.7  98 TSQIISQLSSVQNQLESILNNDNQTGEQQQQA 129
                                                                   77777777777777777665544333322222 PP

>> C39E9.10  CE05393	WBGene00008033	tetracycline resistance protein like	status:Partially_confirmed	UniProt:Q18545	prote
   #    score  bias  c-Evalue  i-Evalue hmmfrom  hmm to    alifrom  ali to    envfrom  env to     acc
 ---   ------ ----- --------- --------- ------- -------    ------- -------    ------- -------    ----
   1 ?    5.8   0.4     0.019       7.6      75     119 ..     224     267 ..     204     291 .. 0.76

  Alignments for each domain:
  == domain 1    score: 5.8 bits;  conditional E-value: 0.019
  Ir-PB(Inwardly_rectifying_potassium_channel)_FBpp0112185-aln  75 ttlvdaqWrWtllvfalsfllsWllfaliWwliayahgdleaena 119
                                                                    tlv   W +t lvf  s  lsW   ++i +l a+  g  +++  
                                                      C39E9.10 224 PTLVACTWGYTALVFV-SGTLSWWEPTVIQHLTAWHQGLNDTKDL 267
                                                                   49*************6.6688***********9997764444444 PP

>> Y32F6B.2  CE42032	WBGene00003570	locus:ncx-5	NA(+)\/Ca(2+),K(+)- exchanger	status:Predicted	UniProt:O62088	protein_id
   #    score  bias  c-Evalue  i-Evalue hmmfrom  hmm to    alifrom  ali to    envfrom  env to     acc
 ---   ------ ----- --------- --------- ------- -------    ------- -------    ------- -------    ----
   1 ?    5.5   0.2     0.024       9.8     397     485 ..     319     408 ..     299     448 .. 0.66

  Alignments for each domain:
  == domain 1    score: 5.5 bits;  conditional E-value: 0.024
  Ir-PB(Inwardly_rectifying_potassium_channel)_FBpp0112185-aln 397 ssldslsassvesssselhieveikipegslrk.lesaq.snkteakae 443
                                                                   ++ +s+s+ss +s +s++ ++v++ +pe + +  + +++ +n+ +ak++
                                                      Y32F6B.2 319 DD-TSSSSSSSSSERSNKIKPVSNGVPEIRQNGrTIMVKpANDPDAKFN 366
                                                                   22.2223333333344445789999999876653344441577899999 PP

  Ir-PB(Inwardly_rectifying_potassium_channel)_FBpp0112185-aln 444 kfltlsetlealeravektnsvlalneveekeeenlsklsss 485
                                                                   + +++++++++++   ++t  +++ n+++ k+ +n + l++ 
                                                      Y32F6B.2 367 NQNSIKTVITPIDFGDDHTIVINNNNNGKRKNGNNGTYLTPV 408
                                                                   999999999999999999888888888888888865544432 PP

>> T17H7.4g  CE31614	WBGene00003936	locus:pat-12	status:Confirmed	UniProt:Q8MPW5	protein_id:CCD65373.1
   #    score  bias  c-Evalue  i-Evalue hmmfrom  hmm to    alifrom  ali to    envfrom  env to     acc
 ---   ------ ----- --------- --------- ------- -------    ------- -------    ------- -------    ----
   1 ?    5.8   2.9      0.02       7.9     397     515 ..      17     137 ..       3     161 .. 0.61

  Alignments for each domain:
  == domain 1    score: 5.8 bits;  conditional E-value: 0.02
  Ir-PB(Inwardly_rectifying_potassium_channel)_FBpp0112185-aln 397 ssldslsassvessss..elhieveikipegslrklesaqsnkteakae 443
                                                                   +s++++++ + + +s+     ++++i   ++ +r+ ++ +++   +  +
                                                      T17H7.4g  17 NSVETTTTQRDHDKSGyvTDDKPRSIMKRNDLVRREQMLYPTVDTQVVK 65 
                                                                   33333333332222221134479999999**9**999999998888888 PP

  Ir-PB(Inwardly_rectifying_potassium_channel)_FBpp0112185-aln 444 kfltlsetlealeravektnsvlalneveekeeenlsklsssrkklsak 492
                                                                   ++ ++ +++e+++r  e  ++  + ++v+ +e++++ +++ s ++ ++ 
                                                      T17H7.4g  66 SVVKKPTVTETVQRFEETRRTEEVERRVQRREKKERRSRHHSSSRHHSG 114
                                                                   8888888889999988888888888888888888777777666666666 PP

  Ir-PB(Inwardly_rectifying_potassium_channel)_FBpp0112185-aln 493 edsatllaeakakeeaeakkdts 515
                                                                    ++ t   +++  ++     +++
                                                      T17H7.4g 115 WEGHTGGYQGHRSSSLSRGGHGG 137
                                                                   66666666666555444333332 PP

>> C24G6.1  CE17456	WBGene00006376	locus:syp-2	status:Confirmed	UniProt:O76388	protein_id:CCD65128.1
   #    score  bias  c-Evalue  i-Evalue hmmfrom  hmm to    alifrom  ali to    envfrom  env to     acc
 ---   ------ ----- --------- --------- ------- -------    ------- -------    ------- -------    ----
   1 ?    5.9   6.0     0.017       7.1     361     513 ..      25     186 ..      19     204 .. 0.60

  Alignments for each domain:
  == domain 1    score: 5.9 bits;  conditional E-value: 0.017
  Ir-PB(Inwardly_rectifying_potassium_channel)_FBpp0112185-aln 361 tPlcsakdldelkalksakaevlsa..ealakyriassssldslsassv 407
                                                                   +P+ s+++   +    ++k+ ++ +  ++++++  +s  ++d ++  s+
                                                       C24G6.1  25 SPVSSSQKTAAVTVAAQTKQPAKAKnlRTMHSTPKKSKPAHDVADIISL 73 
                                                                   5777777777776666655543333003444444444555666666666 PP

  Ir-PB(Inwardly_rectifying_potassium_channel)_FBpp0112185-aln 408 esssselh...ieveikip.egslrk.lesaqsnkteakaekfltlset 451
                                                                    s++s+     +e+e+k+  ++++++ l+++ +n++e++a+++l+ s++
                                                       C24G6.1  74 VSKQSDILddvSEIEHKMIkQAKMTQdLTMELANSIERIANMALAESKL 122
                                                                   6666655455544444433023333348899999999999999999999 PP

  Ir-PB(Inwardly_rectifying_potassium_channel)_FBpp0112185-aln 452 lealeravektnsvlalneveekeeenlsklsssrkklsakedsatlla 500
                                                                    +++e++ +k  s   + +   ++++n sk+  +r  +++++ +    +
                                                       C24G6.1 123 SDQMEKQSKKLISLEGKTKELVEKANNWSKTLENRVDARSHHSTCLNDV 171
                                                                   9999999999999888877777777777777766654444444332222 PP

  Ir-PB(Inwardly_rectifying_potassium_channel)_FBpp0112185-aln 501 ea..kakeeaeakkd 513
                                                                   +a  k++++a++++d
                                                       C24G6.1 172 QAaiKIINNAKINND 186
                                                                   221134455555544 PP

>> C45H4.14a  CE08747	WBGene00016695	status:Confirmed	UniProt:O44698	protein_id:CCD67423.1
   #    score  bias  c-Evalue  i-Evalue hmmfrom  hmm to    alifrom  ali to    envfrom  env to     acc
 ---   ------ ----- --------- --------- ------- -------    ------- -------    ------- -------    ----
   1 ?    6.0   3.2     0.017         7     423     510 ..      74     146 ..      31     175 .. 0.34

  Alignments for each domain:
  == domain 1    score: 6.0 bits;  conditional E-value: 0.017
  Ir-PB(Inwardly_rectifying_potassium_channel)_FBpp0112185-aln 423 pegslrklesaqsnkteakaekfltlsetlealeravektnsvlalnev 471
                                                                   +e++ r +++ q++k+ ak++  +++ e++++ ++ +       +++++
                                                     C45H4.14a  74 TEEKHRAKQERQAQKKGAKEQAKKEKAELKKEAKELL-------KKEKA 115
                                                                   1111111111111111111111111111111111111.......11111 PP

  Ir-PB(Inwardly_rectifying_potassium_channel)_FBpp0112185-aln 472 eekeeenlsklsssrkklsakedsatllaeakakeeaea 510
                                                                   ee+++e+l+++         +e+s +  ++aka e++e 
                                                     C45H4.14a 116 EERKKESLKRKL--------SEKSEPAAKKAKASEDQEN 146
                                                                   111111111111........1112222222222222222 PP

>> F56D6.6  CE17910	WBGene00006488	status:Predicted	UniProt:Q8ITX7	protein_id:CCD70723.1
   #    score  bias  c-Evalue  i-Evalue hmmfrom  hmm to    alifrom  ali to    envfrom  env to     acc
 ---   ------ ----- --------- --------- ------- -------    ------- -------    ------- -------    ----
   1 ?    5.6   3.1     0.023       9.2     371     478 ..      43     168 ..      15     192 .. 0.39

  Alignments for each domain:
  == domain 1    score: 5.6 bits;  conditional E-value: 0.023
  Ir-PB(Inwardly_rectifying_potassium_channel)_FBpp0112185-aln 371 elkalksakaevlsaealakyriassssldslsassvesssselh.... 415
                                                                    l+++++ ++++ls++ ++k+  ++++++++++  ++es s        
                                                       F56D6.6  43 ALQKTSNDNSSALSTNEMEKNANKTAEEQKEKDRKKNESFSEAILsfgv 91 
                                                                   3333333333333333444433333333333333333333332225666 PP

  Ir-PB(Inwardly_rectifying_potassium_channel)_FBpp0112185-aln 416 ....................ieveikipegslrklesaqsnkteakaek 444
                                                                                       i  + ++p++    +++ +++++++ka+ 
                                                       F56D6.6  92 vwivqimmiipqlvclsmifILETSQAPDAAAL-QKTFNNSSAQMKANF 139
                                                                   666333333333333333211111112222111.122222223333333 PP

  Ir-PB(Inwardly_rectifying_potassium_channel)_FBpp0112185-aln 445 fltlsetlealeravektnsvlalneveekeeen 478
                                                                    ++  e +e++e++ ++++   ++   +e+   n
                                                       F56D6.6 140 DKNAAESKENFEKKKDEMEKDFNKT--KEE---N 168
                                                                   3333333333333332222211111..111...1 PP

>> F14D2.19  CE46511	WBGene00206522	status:Partially_confirmed	protein_id:CCD69495.1
   #    score  bias  c-Evalue  i-Evalue hmmfrom  hmm to    alifrom  ali to    envfrom  env to     acc
 ---   ------ ----- --------- --------- ------- -------    ------- -------    ------- -------    ----
   1 ?    5.7   2.1      0.02       8.3     430     530 ..     187     291 ..     116     307 .. 0.62

  Alignments for each domain:
  == domain 1    score: 5.7 bits;  conditional E-value: 0.02
  Ir-PB(Inwardly_rectifying_potassium_channel)_FBpp0112185-aln 430 lesaqsnkteakaekfltlsetlealeravektnsvlalnevee..kee 476
                                                                   ++  ++n++ ++++  + l+ + + +e++++++++ + ++ ++e  ke 
                                                      F14D2.19 187 FTILRPNEHFKINSVNYRLNAFAQYIESMNNEEDCGHYVSWTRElkKEG 235
                                                                   4456677777788888888888888888877777776666555411333 PP

  Ir-PB(Inwardly_rectifying_potassium_channel)_FBpp0112185-aln 477 enlsklsssrkklsakedsatllaeaka..keeaeakkdtserkksksp 523
                                                                   +  +++++++++ + + +++t +++ +a   ++++ +++++e+ +++ +
                                                      F14D2.19 236 NFEETKNPNTTTKNNNVEAITEIQKDQAehAKDTNNNNNNNEHLHDEYN 284
                                                                   3444455555555555555665554433003344444444455555544 PP

  Ir-PB(Inwardly_rectifying_potassium_channel)_FBpp0112185-aln 524 klsikke 530
                                                                    ++++ +
                                                      F14D2.19 285 IIQTEDN 291
                                                                   4443332 PP

>> ZK770.1  CE45595	WBGene00022815	locus:asic-1	degenerin	status:Partially_confirmed	UniProt:O01635	protein_id:CCD66427.
   #    score  bias  c-Evalue  i-Evalue hmmfrom  hmm to    alifrom  ali to    envfrom  env to     acc
 ---   ------ ----- --------- --------- ------- -------    ------- -------    ------- -------    ----
   1 ?    5.1   0.3      0.03        12      46      68 ..     279     301 ..     275     305 .. 0.91

  Alignments for each domain:
  == domain 1    score: 5.1 bits;  conditional E-value: 0.03
  Ir-PB(Inwardly_rectifying_potassium_channel)_FBpp0112185-aln  46 krvvfkhGdcnvvqgnvakrrrr 68 
                                                                   k  +  hG+c  ++gnv kr+rr
                                                       ZK770.1 279 KTCICHHGNCFQIKGNVKKRKRR 301
                                                                   667899****************9 PP

>> Y47G6A.9  CE22108	WBGene00021638	status:Partially_confirmed	UniProt:Q9N3T3	protein_id:CCD72554.1
   #    score  bias  c-Evalue  i-Evalue hmmfrom  hmm to    alifrom  ali to    envfrom  env to     acc
 ---   ------ ----- --------- --------- ------- -------    ------- -------    ------- -------    ----
   1 ?    5.8   3.0     0.019       7.7     404     506 ..     104     201 ..      24     211 .. 0.61

  Alignments for each domain:
  == domain 1    score: 5.8 bits;  conditional E-value: 0.019
  Ir-PB(Inwardly_rectifying_potassium_channel)_FBpp0112185-aln 404 assvesssselhieveikipegslrklesaqsnkteakaekfltlsetl 452
                                                                    s+++     + ++ + ++p++ + ++ s++s+++ ak  k+ + ++++
                                                      Y47G6A.9 104 YSNIKRE---KLSIDMSHMPNELIWRRASSKSKESLAKRRKVANDDSMI 149
                                                                   2222222...223446677888887777888887778888888777777 PP

  Ir-PB(Inwardly_rectifying_potassium_channel)_FBpp0112185-aln 453 ealeravektnsvlalneveekeeenlsklsssrkklsakedsatllae 501
                                                                   ++  +++e++++ ++ ++ ++++++n   + s+ +k  a+e++++l  +
                                                      Y47G6A.9 150 KEKLKKLEEKEAQNKDDDDDDEKADND--KDSGSEKSAAEEEENPLSDD 196
                                                                   777777777777554444333333333..33344445555555555444 PP

  Ir-PB(Inwardly_rectifying_potassium_channel)_FBpp0112185-aln 502 akake 506
                                                                    +++e
                                                      Y47G6A.9 197 DNQEE 201
                                                                   44333 PP

>> K06B4.12  CE46109	WBGene00006686	locus:twk-34	potassium channel protein	status:Partially_confirmed	UniProt:O17935	pro
   #    score  bias  c-Evalue  i-Evalue hmmfrom  hmm to    alifrom  ali to    envfrom  env to     acc
 ---   ------ ----- --------- --------- ------- -------    ------- -------    ------- -------    ----
   1 ?    5.0   0.1     0.034        14     135     156 ..     266     287 ..     262     309 .. 0.80

  Alignments for each domain:
  == domain 1    score: 5.0 bits;  conditional E-value: 0.034
  Ir-PB(Inwardly_rectifying_potassium_channel)_FBpp0112185-aln 135 gftsaflfsvetqhtiGyGskt 156
                                                                   +f saf+fs++  +t GyGs  
                                                      K06B4.12 266 TFESAFFFSMNVYTTTGYGSIA 287
                                                                   699****************954 PP

>> ZK1321.2a  CE32769	WBGene00014261	locus:shk-1	potassium channel protein	status:Confirmed	UniProt:Q09658	protein_id:CA
   #    score  bias  c-Evalue  i-Evalue hmmfrom  hmm to    alifrom  ali to    envfrom  env to     acc
 ---   ------ ----- --------- --------- ------- -------    ------- -------    ------- -------    ----
   1 ?    4.9   0.1     0.036        15     134     190 ..     402     456 ..     389     467 .. 0.84

  Alignments for each domain:
  == domain 1    score: 4.9 bits;  conditional E-value: 0.036
  Ir-PB(Inwardly_rectifying_potassium_channel)_FBpp0112185-aln 134 kgftsaflfsvetqhtiGyGskttteecPeaifvlciqsitGvliqafm 182
                                                                   +++ ++f f + t +t+GyG+  +       +  +c  ++ Gvl  a+ 
                                                     ZK1321.2a 402 TSIPASFWFVLVTMTTVGYGDLVPLSPFGKVVGGMC--AMIGVLTLALP 448
                                                                   566789**************9998876666666666..899***99999 PP

  Ir-PB(Inwardly_rectifying_potassium_channel)_FBpp0112185-aln 183 vGivfakl 190
                                                                   v i+ a +
                                                     ZK1321.2a 449 VPIIVANF 456
                                                                   99998865 PP

>> T10B11.5  CE18244	WBGene00020401	status:Confirmed	UniProt:Q9TZH9	protein_id:CCD66243.1
   #    score  bias  c-Evalue  i-Evalue hmmfrom  hmm to    alifrom  ali to    envfrom  env to     acc
 ---   ------ ----- --------- --------- ------- -------    ------- -------    ------- -------    ----
   1 ?    5.1   0.0     0.032        13     215     242 ..     121     148 ..     109     192 .. 0.87

  Alignments for each domain:
  == domain 1    score: 5.1 bits;  conditional E-value: 0.032
  Ir-PB(Inwardly_rectifying_potassium_channel)_FBpp0112185-aln 215 pclmfrvGdmrkshiieahvraqlikrk 242
                                                                    c+ f + +m+k  ++  hv  qlik+ 
                                                      T10B11.5 121 ACFSFSIENMQKHALVMNHVYDQLIKNS 148
                                                                   699**********************986 PP

>> F23H11.8a  CE27999	WBGene00003969	locus:pef-1	protein phosphatase	status:Confirmed	UniProt:O01921	protein_id:CCD69949
   #    score  bias  c-Evalue  i-Evalue hmmfrom  hmm to    alifrom  ali to    envfrom  env to     acc
 ---   ------ ----- --------- --------- ------- -------    ------- -------    ------- -------    ----
   1 ?    5.1   1.7     0.032        13     372     430 ..      16      74 ..       6     166 .. 0.60

  Alignments for each domain:
  == domain 1    score: 5.1 bits;  conditional E-value: 0.032
  Ir-PB(Inwardly_rectifying_potassium_channel)_FBpp0112185-aln 372 lkalksakaevlsaealakyriassssldslsassvesssselhievei 420
                                                                   lk+ ++a ++++s+++ ++y+++++++++s+ + + +ssss++h++ + 
                                                     F23H11.8a  16 LKKSTRATTTTTSSSQRNNYNDNNQNTSSSSGNKKESSSSSKQHSSKKS 64 
                                                                   3333333333333333333333333333333333333333334433333 PP

  Ir-PB(Inwardly_rectifying_potassium_channel)_FBpp0112185-aln 421 kipegslrkl 430
                                                                   k ++++ ++ 
                                                     F23H11.8a  65 KKSNSKKNRS 74 
                                                                   3333333332 PP

>> F46B6.3a  CE26973	WBGene00004882	locus:smg-4	status:Confirmed	UniProt:Q20445	protein_id:CAA94820.2
   #    score  bias  c-Evalue  i-Evalue hmmfrom  hmm to    alifrom  ali to    envfrom  env to     acc
 ---   ------ ----- --------- --------- ------- -------    ------- -------    ------- -------    ----
   1 ?    5.5   2.6     0.023       9.4     427     524 ..     181     281 ..      99     294 .. 0.67

  Alignments for each domain:
  == domain 1    score: 5.5 bits;  conditional E-value: 0.023
  Ir-PB(Inwardly_rectifying_potassium_channel)_FBpp0112185-aln 427 lrk.lesaqsnkteakaekfltlsetlealeravektnsvlal.neve. 472
                                                                    r+ ++ ++ ++++ k +kf +++++l+ l +    + s+ a+ ++ + 
                                                      F46B6.3a 181 ARRqRRDEKRAEKRDKVDKFEKHKNVLDILMKPSVPMASTSATtSKKDl 229
                                                                   2332566677778888888888888888755543333333332022220 PP

  Ir-PB(Inwardly_rectifying_potassium_channel)_FBpp0112185-aln 473 ekeeenlsklsssrkklsakedsatllaeakakeeaeakkdtserkksk 521
                                                                   +ke+  ++k++   +k +ak+++  ++++ k+ +e+++k++  e+   +
                                                      F46B6.3a 230 KKEKPMTEKEKERWEKQDAKRKERNMIRKQKFLDEKKKKHEEREQDGPR 278
                                                                   3334445555566788999999999999999999988886665544444 PP

  Ir-PB(Inwardly_rectifying_potassium_channel)_FBpp0112185-aln 522 spk 524
                                                                   +p+
                                                      F46B6.3a 279 VPR 281
                                                                   443 PP

>> ZK1321.2f  CE40295	WBGene00014261	locus:shk-1	status:Confirmed	UniProt:Q14V33	protein_id:CAK55179.1
   #    score  bias  c-Evalue  i-Evalue hmmfrom  hmm to    alifrom  ali to    envfrom  env to     acc
 ---   ------ ----- --------- --------- ------- -------    ------- -------    ------- -------    ----
   1 ?    5.1   0.1     0.031        13     134     190 ..     356     410 ..     341     421 .. 0.84

  Alignments for each domain:
  == domain 1    score: 5.1 bits;  conditional E-value: 0.031
  Ir-PB(Inwardly_rectifying_potassium_channel)_FBpp0112185-aln 134 kgftsaflfsvetqhtiGyGskttteecPeaifvlciqsitGvliqafm 182
                                                                   +++ ++f f + t +t+GyG+  +       +  +c  ++ Gvl  a+ 
                                                     ZK1321.2f 356 TSIPASFWFVLVTMTTVGYGDLVPLSPFGKVVGGMC--AMIGVLTLALP 402
                                                                   566789**************9998876666666666..899***99999 PP

  Ir-PB(Inwardly_rectifying_potassium_channel)_FBpp0112185-aln 183 vGivfakl 190
                                                                   v i+ a +
                                                     ZK1321.2f 403 VPIIVANF 410
                                                                   99998865 PP

>> ZK354.7  CE15322	WBGene00022708	status:Partially_confirmed	UniProt:P91567	protein_id:CCD70684.1
   #    score  bias  c-Evalue  i-Evalue hmmfrom  hmm to    alifrom  ali to    envfrom  env to     acc
 ---   ------ ----- --------- --------- ------- -------    ------- -------    ------- -------    ----
   1 ?    5.8   6.5     0.019       7.7     450     528 ..     136     213 ..      26     224 .] 0.50

  Alignments for each domain:
  == domain 1    score: 5.8 bits;  conditional E-value: 0.019
  Ir-PB(Inwardly_rectifying_potassium_channel)_FBpp0112185-aln 450 etlealeravektnsvlalneveekeeenlsklsssrkklsakedsatl 498
                                                                   e  ++ +++ ++++   +++e +e++++++++ + ++ k + k++++  
                                                       ZK354.7 136 EKGDEKKDEKKEEKKEEKKEEKKEDKKDDKKEAKKEE-KKEEKKEEKKE 183
                                                                   2222111111111111111111111111111111111.11111111111 PP

  Ir-PB(Inwardly_rectifying_potassium_channel)_FBpp0112185-aln 499 laeakakeeaeakkdtserkkskspklsik 528
                                                                    ++ ++kee++ +k+  +++++k++k   k
                                                       ZK354.7 184 EKKEEKKEEKKEEKNDENKEEKKEEKKDEK 213
                                                                   111111222222222222222222222222 PP

>> C14A6.13  CE41764	WBGene00050956	status:Confirmed	UniProt:A8WI10	protein_id:CAP19318.1
   #    score  bias  c-Evalue  i-Evalue hmmfrom  hmm to    alifrom  ali to    envfrom  env to     acc
 ---   ------ ----- --------- --------- ------- -------    ------- -------    ------- -------    ----
   1 ?    5.4   3.5     0.026        11     338     496 ..      14     173 ..       9     202 .. 0.46

  Alignments for each domain:
  == domain 1    score: 5.4 bits;  conditional E-value: 0.026
  Ir-PB(Inwardly_rectifying_potassium_channel)_FBpp0112185-aln 338 sfkketGeyevdytlfnntyevdtPlcsakdldelkalksakaevlsae 386
                                                                    +k+et +  v+  + n +y +dt l  a++ +++ ++++  +++   +
                                                      C14A6.13  14 KYKNETWDDIVKEMRENSAYWMDTTLPKAEQRRNYGKMEEFVKRMDMCR 62 
                                                                   5899999999999999***************999988876444433322 PP

  Ir-PB(Inwardly_rectifying_potassium_channel)_FBpp0112185-aln 387 alaky...riassssldslsassvesssselhieveikipegslrk.le 431
                                                                     +k    + ++ ++l +++   +++ s+e   ++++   ++  +k   
                                                      C14A6.13  63 ERQKAtveNLKNLEKLVEQDENGNAEISAEDQEILSMLKLDQNAHKaIL 111
                                                                   2222211134444444455555555555544444444444444444233 PP

  Ir-PB(Inwardly_rectifying_potassium_channel)_FBpp0112185-aln 432 saqsnkteakaekfltlsetlealeravektnsvlalneveeke.eenl 479
                                                                   + ++++ e  +++++ +      + r++e ++ v  ++ v+ ++ +en+
                                                      C14A6.13 112 NLRNSDFEGLEPEVKDTIM----YFRKIEMEDEVFGKEPVDASDsDENV 156
                                                                   4443333333322222222....22333333333333333222202233 PP

  Ir-PB(Inwardly_rectifying_potassium_channel)_FBpp0112185-aln 480 sklsssrkklsakedsa 496
                                                                   +++++s+ +++  +ds 
                                                      C14A6.13 157 KNSTTSEPEIEDDTDSD 173
                                                                   33333333333222222 PP

>> F17A9.3  CE19799	WBGene00017535	locus:atf-8	BZIP transcription factor	status:Confirmed	UniProt:O16213	protein_id:CCD6
   #    score  bias  c-Evalue  i-Evalue hmmfrom  hmm to    alifrom  ali to    envfrom  env to     acc
 ---   ------ ----- --------- --------- ------- -------    ------- -------    ------- -------    ----
   1 ?    5.6   0.7     0.023       9.3     371     436 ..      66     128 ..      26     201 .. 0.44

  Alignments for each domain:
  == domain 1    score: 5.6 bits;  conditional E-value: 0.023
  Ir-PB(Inwardly_rectifying_potassium_channel)_FBpp0112185-aln 371 elkalksakaevlsaealakyriassssldslsassvesssselhieve 419
                                                                   e ++ +s+kae  s+   ++ + +sss ++++ +s+ ++   ++ +  +
                                                       F17A9.3  66 EQNNNNSEKAESCSS---RDSSHDSSSPTSTGGSSRDNVIVRNELKRKK 111
                                                                   111111111111111...1111122222222211111111111111111 PP

  Ir-PB(Inwardly_rectifying_potassium_channel)_FBpp0112185-aln 420 ikipegslrklesaqsn 436
                                                                    ++++    +++ ++++
                                                       F17A9.3 112 DQVKDVAYWERRRKNND 128
                                                                   11111111111111111 PP

>> ZK1321.2e  CE36966	WBGene00014261	locus:shk-1	status:Confirmed	UniProt:Q6BEV2	protein_id:CAH04712.1
   #    score  bias  c-Evalue  i-Evalue hmmfrom  hmm to    alifrom  ali to    envfrom  env to     acc
 ---   ------ ----- --------- --------- ------- -------    ------- -------    ------- -------    ----
   1 ?    5.0   0.1     0.032        13     134     190 ..     369     423 ..     354     434 .. 0.84

  Alignments for each domain:
  == domain 1    score: 5.0 bits;  conditional E-value: 0.032
  Ir-PB(Inwardly_rectifying_potassium_channel)_FBpp0112185-aln 134 kgftsaflfsvetqhtiGyGskttteecPeaifvlciqsitGvliqafm 182
                                                                   +++ ++f f + t +t+GyG+  +       +  +c  ++ Gvl  a+ 
                                                     ZK1321.2e 369 TSIPASFWFVLVTMTTVGYGDLVPLSPFGKVVGGMC--AMIGVLTLALP 415
                                                                   566789**************9998876666666666..899***99999 PP

  Ir-PB(Inwardly_rectifying_potassium_channel)_FBpp0112185-aln 183 vGivfakl 190
                                                                   v i+ a +
                                                     ZK1321.2e 416 VPIIVANF 423
                                                                   99998865 PP

>> F30A10.5  CE32397	WBGene00006061	locus:stl-1	erythrocyte band 7 integral membrane protein like	status:Partially_confi
   #    score  bias  c-Evalue  i-Evalue hmmfrom  hmm to    alifrom  ali to    envfrom  env to     acc
 ---   ------ ----- --------- --------- ------- -------    ------- -------    ------- -------    ----
   1 ?    5.3   0.1     0.028        11     350     500 ..     113     263 ..     111     286 .. 0.67

  Alignments for each domain:
  == domain 1    score: 5.3 bits;  conditional E-value: 0.028
  Ir-PB(Inwardly_rectifying_potassium_channel)_FBpp0112185-aln 350 ytlfnntyevdtPlcsakdldelkalksakaevlsaealakyri.asss 397
                                                                   y   + +y vd P  +  +l +   ++s+ +++  ++++++ +  ++  
                                                      F30A10.5 113 YKACDASYGVDDPEFAVTQLAQTT-MRSEVGKINLDTVFKERELlNENI 160
                                                                   556677899999999999999865.566777777788887765415555 PP

  Ir-PB(Inwardly_rectifying_potassium_channel)_FBpp0112185-aln 398 sldslsassvesssselhieveikipegslrklesaqsnkteakaekfl 446
                                                                       ++as+    +   + ++ +++p +  + ++++ +++ +++a+   
                                                      F30A10.5 161 VFAINKASAPWGIQCMRYEIRDMQMPSKIQEAMQMQVEAERKKRAAILE 209
                                                                   5555666666667777777888888888666555555554444444444 PP

  Ir-PB(Inwardly_rectifying_potassium_channel)_FBpp0112185-aln 447 tlsetlealeravektnsvlalneveekeeenlsklsssrkklsakeds 495
                                                                   +     +a++ra  +++s++  +e+ ++e+ n++k +++   l+a++ +
                                                      F30A10.5 210 SEGIREAAINRAEGDKKSAILASEAVQAERINVAKGEAEAVILKAESRA 258
                                                                   4444455699999999999999999999999988888777777666655 PP

  Ir-PB(Inwardly_rectifying_potassium_channel)_FBpp0112185-aln 496 atlla 500
                                                                   +++ +
                                                      F30A10.5 259 KAIER 263
                                                                   55544 PP

>> F17E9.8  CE41122	WBGene00017544	locus:lgc-6	status:Partially_confirmed	UniProt:O61519	protein_id:CCD68536.1
   #    score  bias  c-Evalue  i-Evalue hmmfrom  hmm to    alifrom  ali to    envfrom  env to     acc
 ---   ------ ----- --------- --------- ------- -------    ------- -------    ------- -------    ----
   1 ?    4.9   0.0     0.035        14     327     361 ..      10      44 ..       4      74 .. 0.87

  Alignments for each domain:
  == domain 1    score: 4.9 bits;  conditional E-value: 0.035
  Ir-PB(Inwardly_rectifying_potassium_channel)_FBpp0112185-aln 327 ilWGhrfeslvsfkketGeyevdytlfnntyevdt 361
                                                                   +lW  rf + v+f   +    +   lfn ty+vd 
                                                       F17E9.8  10 MLWILRFLTAVAFLETSNTETLLQQLFNQTYDVDM 44 
                                                                   79***********977777778889********95 PP

>> F26B1.1  CE44051	WBGene00017815	status:Partially_confirmed	UniProt:C7FZT0	protein_id:CCD64201.1
   #    score  bias  c-Evalue  i-Evalue hmmfrom  hmm to    alifrom  ali to    envfrom  env to     acc
 ---   ------ ----- --------- --------- ------- -------    ------- -------    ------- -------    ----
   1 ?    5.4   1.8     0.026        11     388     489 ..      69     108 ..      30     143 .. 0.34

  Alignments for each domain:
  == domain 1    score: 5.4 bits;  conditional E-value: 0.026
  Ir-PB(Inwardly_rectifying_potassium_channel)_FBpp0112185-aln 388 lakyriassssldslsassvesssselhieveikipegslrklesaqsn 436
                                                                   +                                                
                                                       F26B1.1  69 I------------------------------------------------ 69 
                                                                   0................................................ PP

  Ir-PB(Inwardly_rectifying_potassium_channel)_FBpp0112185-aln 437 kteakaekfltlsetlealeravektnsvlalneveekeeenlsklsss 485
                                                                                  +++ +  v+k++  +++++ve++e+++ sk++ +
                                                       F26B1.1  70 --------------KQKKKKARVKKKEVRKSKKDVEDDEDDSNSKSAKK 104
                                                                   ..............00001111111111111111111111111111111 PP

  Ir-PB(Inwardly_rectifying_potassium_channel)_FBpp0112185-aln 486 rkkl 489
                                                                   +   
                                                       F26B1.1 105 KAVK 108
                                                                   1111 PP

>> C37C3.3  CE39687	WBGene00016497	locus:vps-32.2	status:Predicted	UniProt:Q22916	protein_id:CCD66943.1
   #    score  bias  c-Evalue  i-Evalue hmmfrom  hmm to    alifrom  ali to    envfrom  env to     acc
 ---   ------ ----- --------- --------- ------- -------    ------- -------    ------- -------    ----
   1 ?    5.4   1.1     0.026        11     361     478 ..      18     140 ..       8     182 .. 0.54

  Alignments for each domain:
  == domain 1    score: 5.4 bits;  conditional E-value: 0.026
  Ir-PB(Inwardly_rectifying_potassium_channel)_FBpp0112185-aln 361 tPlcsakdldelkalksakaevlsaealakyriass.ssldslsassve 408
                                                                   tP  s ++l+e + + ++k+e l+++ +++ r +++ +  ++++  +++
                                                       C37C3.3  18 TPQESIQKLRETEDILEKKQEFLEKK-IDDVRKQNAvKYGTKNKRMALQ 65 
                                                                   66777788888888888888866654.4444443330333333333444 PP

  Ir-PB(Inwardly_rectifying_potassium_channel)_FBpp0112185-aln 409 sssselhieveikipegslrk....lesaqsnkte.akaekfltlsetl 452
                                                                    +s ++  e +    +g+l+     +e+ ++++t+ +  + ++  s+ l
                                                       C37C3.3  66 CLSRKKAFEKQLIHIDGVLATlehqRETLENASTNaEVLTVMKLASDAL 114
                                                                   4443333233333333333321001223333333203334444455666 PP

  Ir-PB(Inwardly_rectifying_potassium_channel)_FBpp0112185-aln 453 ealeravektnsvlalneveekeeen 478
                                                                   +a++++++  +   ++++ +e+ e +
                                                       C37C3.3 115 KAVHNNMDSDQVRDMMDNIDEQREVA 140
                                                                   66777777666666666665555443 PP

>> K12H6.12  CE40263	WBGene00019691	status:Partially_confirmed	UniProt:Q9N5H8	protein_id:CCD72966.1
   #    score  bias  c-Evalue  i-Evalue hmmfrom  hmm to    alifrom  ali to    envfrom  env to     acc
 ---   ------ ----- --------- --------- ------- -------    ------- -------    ------- -------    ----
   1 ?    5.0   0.8     0.034        14     394     485 ..     169     261 ..     140     304 .. 0.53

  Alignments for each domain:
  == domain 1    score: 5.0 bits;  conditional E-value: 0.034
  Ir-PB(Inwardly_rectifying_potassium_channel)_FBpp0112185-aln 394 assssldslsassvesssselhieveikipegslrk.lesaqsnkteak 441
                                                                    ++++ ++ + +s++s++   h+  ++++ +   +  +++ q++++++ 
                                                      K12H6.12 169 MRQFQCTECTFASNASTKVTAHVRQQHNLLNVPPKLnQKNFQPQFNKMV 217
                                                                   2344556667777777777778666666555444332455566666666 PP

  Ir-PB(Inwardly_rectifying_potassium_channel)_FBpp0112185-aln 442 aekfltlsetlealeravektnsvlalneveekeeenlsklsss 485
                                                                   ++ f t +e +e +  a    n  +++++ e++ + +++++s +
                                                      K12H6.12 218 EQCFPTYHEQMELVRAAQTARNVENSKQRQENRSRPSREPSSMT 261
                                                                   66666555555554444444444333333333333333333222 PP

>> C42C1.15  CE26912	WBGene00016592	locus:erl-1	status:Confirmed	UniProt:A3QMC6	protein_id:CAM36358.1
   #    score  bias  c-Evalue  i-Evalue hmmfrom  hmm to    alifrom  ali to    envfrom  env to     acc
 ---   ------ ----- --------- --------- ------- -------    ------- -------    ------- -------    ----
   1 ?    5.2   1.7      0.03        12     345     496 ..     104     270 ..      89     300 .. 0.45

  Alignments for each domain:
  == domain 1    score: 5.2 bits;  conditional E-value: 0.03
  Ir-PB(Inwardly_rectifying_potassium_channel)_FBpp0112185-aln 345 eyevdytl...fnntyevdtPlcsakdldelkalksakaevlsaealak 390
                                                                   +y vdy +   fn  ++    +cs + l+e+      k +   ++al++
                                                      C42C1.15 104 NYTVDYDRpliFNKVHHEVNQFCSVHTLQEVYIDLFDKIDEEIKNALQE 152
                                                                   5777775333377776666677888888887776666666666666666 PP

  Ir-PB(Inwardly_rectifying_potassium_channel)_FBpp0112185-aln 391 yriassssldslsassvesssselhieveikipegslrklesaqsnkte 439
                                                                     + +++     +a +v++ +  + i ++ +  e+  +kl  aq+  t+
                                                      C42C1.15 153 DLV-KMAPGLYVQAVRVTKPKIPEAIRLNYEKMEAEKTKLLVAQE--TQ 198
                                                                   443.33444444555555555555555555555554444222222..23 PP

  Ir-PB(Inwardly_rectifying_potassium_channel)_FBpp0112185-aln 440 akaekfltlsetlea.............leravektnsvlalneveeke 475
                                                                   +  ek  ++++ ++               +r + ++++ + ln+ e + 
                                                      C42C1.15 199 KVVEKLAETERKKAVieaekaaqvalihQKRLLSEKETEKLLNQMEAES 247
                                                                   3333333222222220011112222222122222222222222211111 PP

  Ir-PB(Inwardly_rectifying_potassium_channel)_FBpp0112185-aln 476 ee..nlsklsssrkklsakedsa 496
                                                                   +   ++sk  ++  k++ + ds+
                                                      C42C1.15 248 NLasERSKADAEFYKAQKQADSN 270
                                                                   11112222222222222223333 PP

>> F28D1.7  CE05747	WBGene00004492	locus:rps-23	ribosomal protein S23	status:Confirmed	UniProt:Q19877	protein_id:CAA9460
   #    score  bias  c-Evalue  i-Evalue hmmfrom  hmm to    alifrom  ali to    envfrom  env to     acc
 ---   ------ ----- --------- --------- ------- -------    ------- -------    ------- -------    ----
   1 ?    5.2   0.0     0.029        12     363     448 ..       7      87 ..       4     109 .. 0.71

  Alignments for each domain:
  == domain 1    score: 5.2 bits;  conditional E-value: 0.029
  Ir-PB(Inwardly_rectifying_potassium_channel)_FBpp0112185-aln 363 lcsakdldelkalksakaevlsaealakyriassssldslsassvesss 411
                                                                   lc+a++l+  +++++ + ++ +++++ +      +s +   ++s ++  
                                                       F28D1.7   7 LCTARKLKTHRQEQRWNDKRYKKAHIGTR----WKS-NPFGGASHAKGI 50 
                                                                   9***********99999999888888772....233.333444455555 PP

  Ir-PB(Inwardly_rectifying_potassium_channel)_FBpp0112185-aln 412 selhieveikipegslrklesaqsnkteakaekfltl 448
                                                                     ++i ve k+p++ +rk   +q  k+ +k + f   
                                                       F28D1.7  51 VLEKIGVEAKQPNSAIRKCVRVQLIKNGKKITAFVPN 87 
                                                                   5567889999999999997777777667776666644 PP

>> C32C4.1c  CE44797	WBGene00007862	status:Partially_confirmed	UniProt:D5MCS0	protein_id:CBL43414.1
   #    score  bias  c-Evalue  i-Evalue hmmfrom  hmm to    alifrom  ali to    envfrom  env to     acc
 ---   ------ ----- --------- --------- ------- -------    ------- -------    ------- -------    ----
   1 ?    4.8   0.1     0.039        16     137     197 ..     398     456 ..     391     466 .. 0.83

  Alignments for each domain:
  == domain 1    score: 4.8 bits;  conditional E-value: 0.039
  Ir-PB(Inwardly_rectifying_potassium_channel)_FBpp0112185-aln 137 tsaflfsvetqhtiGyGskttteecPeaifvlciqsitGvliqafmvGi 185
                                                                    +   + v t  t+GyG+ ++        +v +  si G+++ af + +
                                                      C32C4.1c 398 PAGCWWCVVTMATVGYGDAKPVTTLG--KLVATSTSICGIIVLAFPISM 444
                                                                   555668899********988877665..5778889************** PP

  Ir-PB(Inwardly_rectifying_potassium_channel)_FBpp0112185-aln 186 vfaklsrPkkrt 197
                                                                   +  k++  ++r+
                                                      C32C4.1c 445 IVEKFATAQQRA 456
                                                                   *99999988886 PP

>> ZK1321.2d  CE32772	WBGene00014261	locus:shk-1	status:Partially_confirmed	UniProt:Q8I4A9	protein_id:CAD57717.1
   #    score  bias  c-Evalue  i-Evalue hmmfrom  hmm to    alifrom  ali to    envfrom  env to     acc
 ---   ------ ----- --------- --------- ------- -------    ------- -------    ------- -------    ----
   1 ?    4.8   0.1     0.038        16     134     190 ..     422     476 ..     409     487 .. 0.84

  Alignments for each domain:
  == domain 1    score: 4.8 bits;  conditional E-value: 0.038
  Ir-PB(Inwardly_rectifying_potassium_channel)_FBpp0112185-aln 134 kgftsaflfsvetqhtiGyGskttteecPeaifvlciqsitGvliqafm 182
                                                                   +++ ++f f + t +t+GyG+  +       +  +c  ++ Gvl  a+ 
                                                     ZK1321.2d 422 TSIPASFWFVLVTMTTVGYGDLVPLSPFGKVVGGMC--AMIGVLTLALP 468
                                                                   566789**************9998876666666666..899***99999 PP

  Ir-PB(Inwardly_rectifying_potassium_channel)_FBpp0112185-aln 183 vGivfakl 190
                                                                   v i+ a +
                                                     ZK1321.2d 469 VPIIVANF 476
                                                                   99998865 PP

>> C32C4.1a  CE37877	WBGene00007862	potassium channel	status:Partially_confirmed	UniProt:Q18351	protein_id:CAA98109.3
   #    score  bias  c-Evalue  i-Evalue hmmfrom  hmm to    alifrom  ali to    envfrom  env to     acc
 ---   ------ ----- --------- --------- ------- -------    ------- -------    ------- -------    ----
   1 ?    4.7   0.1     0.042        17     137     197 ..     431     489 ..     424     499 .. 0.83

  Alignments for each domain:
  == domain 1    score: 4.7 bits;  conditional E-value: 0.042
  Ir-PB(Inwardly_rectifying_potassium_channel)_FBpp0112185-aln 137 tsaflfsvetqhtiGyGskttteecPeaifvlciqsitGvliqafmvGi 185
                                                                    +   + v t  t+GyG+ ++        +v +  si G+++ af + +
                                                      C32C4.1a 431 PAGCWWCVVTMATVGYGDAKPVTTLG--KLVATSTSICGIIVLAFPISM 477
                                                                   555668899********988877665..5778889************** PP

  Ir-PB(Inwardly_rectifying_potassium_channel)_FBpp0112185-aln 186 vfaklsrPkkrt 197
                                                                   +  k++  ++r+
                                                      C32C4.1a 478 IVEKFATAQQRA 489
                                                                   *99999988886 PP

>> D1007.12  CE09047	WBGene00004436	locus:rpl-24.1	60S ribosomal protein L24	status:Confirmed	UniProt:O01868	protein_id:
   #    score  bias  c-Evalue  i-Evalue hmmfrom  hmm to    alifrom  ali to    envfrom  env to     acc
 ---   ------ ----- --------- --------- ------- -------    ------- -------    ------- -------    ----
   1 ?    5.3   1.3     0.028        11     454     520 ..      86     143 ..      28     157 .. 0.37

  Alignments for each domain:
  == domain 1    score: 5.3 bits;  conditional E-value: 0.028
  Ir-PB(Inwardly_rectifying_potassium_channel)_FBpp0112185-aln 454 a...leravektnsvlalneveekeeenlsklsssrkklsakedsatll 499
                                                                   a   l+ ++ k n +   ++ +             +++++ ++d++  +
                                                      D1007.12  86 AglsLDAILAKRNQTEDFRRQQR------------EQAAKIAKDANKAV 122
                                                                   01123333333333322222211............11222222222222 PP

  Ir-PB(Inwardly_rectifying_potassium_channel)_FBpp0112185-aln 500 aeakakeeaeakkdtserkks 520
                                                                   + aka  ++e+k ++ + +++
                                                      D1007.12 123 RAAKAAANKEKKASQPKTQQK 143
                                                                   222222222222111111111 PP


Internal pipeline statistics summary:
-------------------------------------
Query model(s):                            1  (538 nodes)
Target sequences:                      25547  (11210993 residues)
Passed MSV filter:                     25547  (1); expected 25547.0 (1)
Passed bias filter:                    25547  (1); expected 25547.0 (1)
Passed Vit filter:                     25547  (1); expected 25547.0 (1)
Passed Fwd filter:                     25547  (1); expected 25547.0 (1)
Initial search space (Z):              25547  [actual number of targets]
Domain search space  (domZ):              63  [number of targets reported over threshold]
# CPU time: 163.26u 0.13s 00:02:43.38 Elapsed: 00:00:48.10
# Mc/sec: 125.40
//
