# Supplementary material for: Potential Conservation of Circadian Clock Proteins in the phylum Nematoda as Revealed by Bioinformatic Searches
Source: PLoS One. 2014 Nov 14;9(11):e112871. doi: 10.1371/journal.pone.0112871 (PMC4232591; doi:10.1371/journal.pone.0112871)
Supplement: File S1 — HMM profiles used in this work and HMMsearch results. (ZIP) [file pone.0112871.s007.zip › HMMs-CE/Artropodos/flw-P(PP1b)_FBpp0071382-aln.res]

# hmmsearch :: search profile(s) against a sequence database
# HMMER 3.0 (March 2010); http://hmmer.org/
# Copyright (C) 2010 Howard Hughes Medical Institute.
# Freely distributed under the GNU General Public License (GPLv3).
# - - - - - - - - - - - - - - - - - - - - - - - - - - - - - - - - - - - -
# query HMM file:                  flw-P(PP1b)_FBpp0071382-aln.hmm
# target sequence database:        ../../../ProteomasGus/wormpep229
# Max sensitivity mode:            on [all heuristic filters off]
# - - - - - - - - - - - - - - - - - - - - - - - - - - - - - - - - - - - -

Query:       flw-P(PP1b)_FBpp0071382-aln  [M=326]
Scores for complete sequences (score includes all domains):
   --- full sequence ---   --- best 1 domain ---    -#dom-
    E-value  score  bias    E-value  score  bias    exp  N  Sequence   Description
    ------- ------ -----    ------- ------ -----   ---- --  --------   -----------
   1.3e-216  718.7   0.2   1.4e-216  718.6   0.1    1.0  1  F29F11.6a  CE20735	WBGene00001747	locus:gsp-1	serine\/threon
   1.3e-216  718.7   0.2   1.4e-216  718.6   0.1    1.0  1  F29F11.6b  CE20735	WBGene00001747	locus:gsp-1	status:Confirm
     1e-209  696.0   0.1   1.3e-209  695.7   0.1    1.0  1  F56C9.1    CE01319	WBGene00001748	locus:gsp-2	status:Confirm
   2.8e-152  507.2   0.7   3.7e-152  506.8   0.5    1.0  1  C05A2.1    CE37475	WBGene00004083	locus:pph-1	serine\/threon
   2.1e-126  422.2   0.3   2.5e-126  421.9   0.2    1.0  1  ZK938.1    CE15483	WBGene00014158	serine\/threonine protein 
   6.3e-125  417.3   0.1   7.6e-125  417.1   0.1    1.0  1  W09C3.6    CE14754	WBGene00021113	locus:gsp-3	serine\/threon
   1.4e-124  416.2   0.2   1.5e-124  416.1   0.1    1.0  1  F52H3.6    CE03402	WBGene00009948	serine\/threonine specific
   2.5e-124  415.3   0.1   2.8e-124  415.2   0.1    1.0  1  T03F1.5    CE13104	WBGene00020187	locus:gsp-4	serine\/threon
   4.1e-118  394.9   0.1   4.8e-118  394.7   0.0    1.0  1  C09H5.7    CE35227	WBGene00015661	phophatase	status:Partiall
   3.6e-115  385.3   0.6   4.3e-115  385.0   0.4    1.0  1  T16G12.7   CE00624	WBGene00011808	Protein phosphatase 1	stat
   8.7e-113  377.4   0.1   1.1e-112  377.2   0.1    1.0  1  F25B3.4    CE40945	WBGene00009101	serine\/threonine protein 
   6.6e-112  374.5   0.4   8.4e-112  374.2   0.3    1.0  1  C34D4.2    CE29211	WBGene00016398	status:Partially_confirmed
   2.3e-110  369.4   0.7     3e-110  369.1   0.5    1.0  1  F23B12.1   CE43389	WBGene00009079	serine\/threonine protein 
     3e-107  359.3   0.6   3.5e-107  359.0   0.4    1.0  1  C47A4.3    CE19739	WBGene00008124	Ser\/Thr protein phosphata
   4.5e-103  345.5   2.0   5.6e-102  341.9   1.4    1.9  1  C25A6.1    CE38785	WBGene00016081	status:Partially_confirmed
   2.9e-101  339.6   2.7   2.4e-100  336.5   1.9    1.9  1  ZK354.9    CE15326	WBGene00022710	protein phosphatase	status
    1.8e-95  320.5   0.3    2.3e-95  320.2   0.2    1.0  1  Y71G12B.30 CE45003	WBGene00044347	status:Partially_confirmed
    4.7e-95  319.1   0.3      6e-95  318.8   0.2    1.0  1  F38H4.9    CE10074	WBGene00002363	locus:let-92	serine\/threo
    6.9e-94  315.3   0.2    8.9e-94  315.0   0.1    1.0  1  Y75B8A.30  CE23041	WBGene00004085	locus:pph-4.1	Ser\/Thr pro
    1.7e-91  307.5   0.2    2.2e-91  307.1   0.2    1.0  1  C06A1.3    CE02116	WBGene00007354	serine\/threonine protein 
      7e-91  305.4   0.3      9e-91  305.1   0.2    1.0  1  F58G1.3    CE35562	WBGene00010265	Protein  phosphatase-1 (PP
    2.1e-90  303.8   1.1    2.7e-90  303.5   0.8    1.0  1  Y49E10.3a  CE22221	WBGene00004086	locus:pph-4.2	Ser\/Thr pro
    1.9e-89  300.7   0.0    3.2e-74  250.7   0.0    2.0  2  Y69E1A.4   CE22811	WBGene00013476	Ser\/Thr protein phosphata
    2.9e-88  296.8   0.2    3.8e-75  253.7   0.1    2.0  2  F22D6.9    CE24913	WBGene00009054	serine\/threonine protein 
    5.4e-88  295.9   0.1    2.5e-74  251.0   0.0    2.0  2  T25B9.2    CE43296	WBGene00012008	serine\/threonine protein 
    1.6e-85  287.9   0.6    1.8e-85  287.6   0.4    1.0  1  C23G10.1a  CE27721	WBGene00016010	Protein phosphatase	status
    3.4e-85  286.8   0.6    4.2e-85  286.5   0.4    1.1  1  C23G10.1b  CE29587	WBGene00016010	status:Partially_confirmed
    4.9e-83  279.6   0.7    6.4e-83  279.3   0.5    1.0  1  C34C12.3   CE31433	WBGene00007922	locus:pph-6	PROTEIN PHOSPH
    5.8e-82  276.1   0.9    7.9e-82  275.7   0.6    1.1  1  R13A5.11   CE34584	WBGene00020053	Protein phosphatase	status
    1.7e-77  261.4   0.2    2.6e-77  260.8   0.1    1.1  1  C24H11.1   CE18524	WBGene00007699	Protein  phosphatase-1 (PP
    1.7e-77  261.4   0.2    2.6e-77  260.8   0.1    1.1  1  C24H11.2   CE18525	WBGene00007700	Protein  phosphatase-1 (PP
    4.9e-77  259.9   0.1    5.6e-77  259.7   0.1    1.0  1  W03D8.2b   CE18322	WBGene00020985	status:Partially_confirmed
    7.1e-76  256.1   0.3    9.2e-76  255.8   0.2    1.0  1  R08A2.2    CE35901	WBGene00011133	serine\/threonine protein 
    2.4e-74  251.1   0.1    2.6e-74  251.0   0.0    1.0  1  W03D8.2a   CE40313	WBGene00020985	ser\/thr protein phosphata
    8.5e-73  246.0   0.1      1e-72  245.8   0.1    1.0  1  Y40H4A.2   CE35916	WBGene00012741	Ser\/Thr protein phosphata
    3.8e-69  234.0   1.4    5.1e-69  233.6   1.0    1.1  1  C02F4.2b   CE46805	WBGene00006527	locus:tax-6	status:Partial
      6e-69  233.4   1.4    8.3e-69  232.9   1.0    1.1  1  C02F4.2a   CE07853	WBGene00006527	locus:tax-6	serine\/threon
    6.1e-69  233.3   1.4    8.5e-69  232.8   1.0    1.1  1  C02F4.2c   CE46586	WBGene00006527	locus:tax-6	status:Partial
    1.8e-68  231.8   0.9    2.6e-68  231.2   0.7    1.1  1  Y39B6A.2a  CE36619	WBGene00012665	locus:pph-5	status:Partial
    4.7e-66  223.9   0.1    6.2e-66  223.5   0.1    1.1  1  C27B7.6    CE43510	WBGene00007763	serine\/threonine protein 
    3.6e-59  201.2   0.0    5.5e-59  200.6   0.0    1.3  1  F42G8.8    CE17067	WBGene00018359	ser\/thr-protein phosphata
    1.2e-58  199.5   0.1    1.8e-58  198.9   0.0    1.2  1  F49E11.7   CE40414	WBGene00009893	serine\/threonine protein 
    1.7e-57  195.7   1.0    7.9e-33  114.6   0.2    2.0  2  Y54G2A.24a CE27487	WBGene00021889	status:Partially_confirmed
    2.4e-55  188.6   0.1    1.6e-53  182.6   0.1    2.2  1  F26B1.5    CE28005	WBGene00017817	serine\/threonine protein 
    1.2e-54  186.3   1.2    3.5e-31  109.2   0.2    2.0  2  R08C7.8    CE07431	WBGene00019951	serine\/threonine protein 
    1.7e-50  172.7   0.1    6.8e-50  170.7   0.1    1.7  1  ZC477.2    CE35146	WBGene00022617	serine\/ threonine specifi
    2.7e-50  172.1   0.2    7.1e-41  141.1   0.0    2.1  2  C30A5.4    CE00095	WBGene00016239	status:Predicted	UniProt:P
    3.4e-45  155.3   0.4    5.6e-44  151.3   0.3    2.1  1  F23H11.8b  CE30662	WBGene00003969	locus:pef-1	status:Confirm
    4.3e-45  155.0   0.4    6.7e-44  151.0   0.2    2.2  1  F23H11.8c  CE43732	WBGene00003969	locus:pef-1	status:Confirm
    5.5e-45  154.6   0.4    8.3e-44  150.7   0.2    2.2  1  F23H11.8a  CE27999	WBGene00003969	locus:pef-1	protein phosph
    1.4e-44  153.2   0.0    1.5e-44  153.1   0.0    1.0  1  Y54G2A.24b CE35108	WBGene00021889	status:Confirmed	UniProt:Q
    3.4e-42  145.4   0.4    4.2e-42  145.1   0.3    1.0  1  Y49E10.3b  CE35371	WBGene00004086	locus:pph-4.2	status:Confi
    9.6e-33  114.4   0.3    5.7e-19   69.1   0.0    2.2  2  ZC477.10   CE43789	WBGene00022622	status:Partially_confirmed
    5.3e-32  111.9   0.2    5.4e-17   62.6   0.0    2.2  2  F44B9.9    CE29045	WBGene00018410	Protein phosphatase	status
    3.5e-31  109.2   1.7    1.9e-30  106.8   1.2    1.8  1  F20D6.6    CE41894	WBGene00017636	serine\/threoninie protein
    7.8e-27   94.9   0.1    1.1e-26   94.5   0.0    1.1  1  F40E3.5    CE10166	WBGene00018232	serine threonine protein p
    4.7e-25   89.1   0.0    7.7e-25   88.4   0.0    1.2  1  R03D7.8    CE36555	WBGene00010992	protein  phosphatase	statu
    3.2e-19   69.9   0.0    3.6e-19   69.8   0.0    1.0  1  Y39B6A.2b  CE45307	WBGene00012665	locus:pph-5	status:Partial
  ------ inclusion threshold ------
        0.8    9.5   0.0        1.3    8.7   0.0    1.3  1  ZK177.10   CE40000	WBGene00006554	locus:tbx-35	status:Partia
        2.5    7.8   0.0        6.4    6.5   0.0    1.6  1  C29F5.1    CE02508	WBGene00016210	status:Confirmed	UniProt:Q
        3.1    7.5   0.0        5.1    6.8   0.0    1.2  1  B0218.3    CE06686	WBGene00004055	locus:pmk-1	ser\/thr kinas
        7.5    6.3   0.2         10    5.8   0.2    1.2  1  C55F2.2    CE31458	WBGene00016958	locus:ilys-4	status:Confir
        8.1    6.2   0.0         14    5.4   0.0    1.3  1  F44C8.8    CE10392	WBGene00003723	locus:nhr-133	zinc finger 
        8.2    6.1   0.0         10    5.8   0.0    1.1  1  Y50D4C.1b  CE33232	WBGene00006770	locus:unc-34	status:Confir
        9.5    5.9   0.1         49    3.6   0.0    2.0  2  C13F10.6   CE08147	WBGene00015745	status:Confirmed	UniProt:O


Domain annotation for each sequence (and alignments):
>> F29F11.6a  CE20735	WBGene00001747	locus:gsp-1	serine\/threonine protein phosphatase	status:Confirmed	UniProt:Q27497	p
   #    score  bias  c-Evalue  i-Evalue hmmfrom  hmm to    alifrom  ali to    envfrom  env to     acc
 ---   ------ ----- --------- --------- ------- -------    ------- -------    ------- -------    ----
   1 !  718.6   0.1  3.5e-219  1.4e-216       3     316 ..       4     317 ..       1     329 [] 0.98

  Alignments for each domain:
  == domain 1    score: 718.6 bits;  conditional E-value: 3.5e-219
  flw-P(PP1b)_FBpp0071382-aln   3 dvelnvdnliqrllevrgcrpgksvqlseaevrglclksreiflqqpilleleaplkicgdihgqytdllrlfeyggfppea 84 
                                  d +ln+dnli rllevrgcrpgk v++seae+r+lc ksreifl+qpilleleaplkicgdihgqy dllrlfeyggfppea
                    F29F11.6a   4 DGDLNIDNLITRLLEVRGCRPGKPVTMSEAEIRALCHKSREIFLSQPILLELEAPLKICGDIHGQYNDLLRLFEYGGFPPEA 85 
                                  679******************************************************************************* PP

  flw-P(PP1b)_FBpp0071382-aln  85 nylflgdyvdrgkqsleticlllaykikypenffllrgnhecasinriygfydeckrryniklwktftdcfnclpiaaiide 166
                                  nylflgdyvdrgkqsleticlllayk+kypenffllrgnhecasinriygfydeckrr+ iklwktftdcfnclpiaa+ide
                    F29F11.6a  86 NYLFLGDYVDRGKQSLETICLLLAYKVKYPENFFLLRGNHECASINRIYGFYDECKRRFSIKLWKTFTDCFNCLPIAALIDE 167
                                  ********************************************************************************** PP

  flw-P(PP1b)_FBpp0071382-aln 167 kifcchgglspdlqgmeqirrimrptdvpdtgllcdllwsdpdkdvqgwgendrgvsftfgadvvskflnrhdldlicrahq 248
                                  kifcchgglspdlq+meqirr+mrptdvpdtgllcdllwsdpdkdv+gwgendrgvsftfg+dvv+kflnrhdldlicrahq
                    F29F11.6a 168 KIFCCHGGLSPDLQNMEQIRRVMRPTDVPDTGLLCDLLWSDPDKDVTGWGENDRGVSFTFGPDVVAKFLNRHDLDLICRAHQ 249
                                  ********************************************************************************** PP

  flw-P(PP1b)_FBpp0071382-aln 249 vvedgyeffakrqlvtlfsapnycgefdnagglmsvdetlmcsfqilkpsekkakyqysglnsgrpst 316
                                  vvedgyeffakrqlvtlfsapnycgefdnagg+msvdetlmcsfqilkpsekkakyqy+g+nsgrp++
                    F29F11.6a 250 VVEDGYEFFAKRQLVTLFSAPNYCGEFDNAGGMMSVDETLMCSFQILKPSEKKAKYQYQGMNSGRPAV 317
                                  *****************************************************************975 PP

>> F29F11.6b  CE20735	WBGene00001747	locus:gsp-1	status:Confirmed	protein_id:CCD31070.1
   #    score  bias  c-Evalue  i-Evalue hmmfrom  hmm to    alifrom  ali to    envfrom  env to     acc
 ---   ------ ----- --------- --------- ------- -------    ------- -------    ------- -------    ----
   1 !  718.6   0.1  3.5e-219  1.4e-216       3     316 ..       4     317 ..       1     329 [] 0.98

  Alignments for each domain:
  == domain 1    score: 718.6 bits;  conditional E-value: 3.5e-219
  flw-P(PP1b)_FBpp0071382-aln   3 dvelnvdnliqrllevrgcrpgksvqlseaevrglclksreiflqqpilleleaplkicgdihgqytdllrlfeyggfppea 84 
                                  d +ln+dnli rllevrgcrpgk v++seae+r+lc ksreifl+qpilleleaplkicgdihgqy dllrlfeyggfppea
                    F29F11.6b   4 DGDLNIDNLITRLLEVRGCRPGKPVTMSEAEIRALCHKSREIFLSQPILLELEAPLKICGDIHGQYNDLLRLFEYGGFPPEA 85 
                                  679******************************************************************************* PP

  flw-P(PP1b)_FBpp0071382-aln  85 nylflgdyvdrgkqsleticlllaykikypenffllrgnhecasinriygfydeckrryniklwktftdcfnclpiaaiide 166
                                  nylflgdyvdrgkqsleticlllayk+kypenffllrgnhecasinriygfydeckrr+ iklwktftdcfnclpiaa+ide
                    F29F11.6b  86 NYLFLGDYVDRGKQSLETICLLLAYKVKYPENFFLLRGNHECASINRIYGFYDECKRRFSIKLWKTFTDCFNCLPIAALIDE 167
                                  ********************************************************************************** PP

  flw-P(PP1b)_FBpp0071382-aln 167 kifcchgglspdlqgmeqirrimrptdvpdtgllcdllwsdpdkdvqgwgendrgvsftfgadvvskflnrhdldlicrahq 248
                                  kifcchgglspdlq+meqirr+mrptdvpdtgllcdllwsdpdkdv+gwgendrgvsftfg+dvv+kflnrhdldlicrahq
                    F29F11.6b 168 KIFCCHGGLSPDLQNMEQIRRVMRPTDVPDTGLLCDLLWSDPDKDVTGWGENDRGVSFTFGPDVVAKFLNRHDLDLICRAHQ 249
                                  ********************************************************************************** PP

  flw-P(PP1b)_FBpp0071382-aln 249 vvedgyeffakrqlvtlfsapnycgefdnagglmsvdetlmcsfqilkpsekkakyqysglnsgrpst 316
                                  vvedgyeffakrqlvtlfsapnycgefdnagg+msvdetlmcsfqilkpsekkakyqy+g+nsgrp++
                    F29F11.6b 250 VVEDGYEFFAKRQLVTLFSAPNYCGEFDNAGGMMSVDETLMCSFQILKPSEKKAKYQYQGMNSGRPAV 317
                                  *****************************************************************975 PP

>> F56C9.1  CE01319	WBGene00001748	locus:gsp-2	status:Confirmed	UniProt:P48727	protein_id:CCD61828.1
   #    score  bias  c-Evalue  i-Evalue hmmfrom  hmm to    alifrom  ali to    envfrom  env to     acc
 ---   ------ ----- --------- --------- ------- -------    ------- -------    ------- -------    ----
   1 !  695.7   0.1  3.2e-212  1.3e-209       4     322 ..       4     323 ..       1     329 [. 0.97

  Alignments for each domain:
  == domain 1    score: 695.7 bits;  conditional E-value: 3.2e-212
  flw-P(PP1b)_FBpp0071382-aln   4 velnvdnliqrllevrgcrpgksvqlseaevrglclksreiflqqpilleleaplkicgdihgqytdllrlfeyggfppean 85 
                                   +ln+dn+i rllevrg +pgk+vql+e+e++glc ksreifl+qpilleleaplkicgd+hgqy+dllrlfeyggfppe+n
                      F56C9.1   4 EKLNLDNIISRLLEVRGSKPGKNVQLTESEIKGLCQKSREIFLSQPILLELEAPLKICGDVHGQYYDLLRLFEYGGFPPESN 85 
                                  589******************************************************************************* PP

  flw-P(PP1b)_FBpp0071382-aln  86 ylflgdyvdrgkqsleticlllaykikypenffllrgnhecasinriygfydeckrryniklwktftdcfnclpiaaiidek 167
                                  ylflgdyvdrgkqsleticlllaykikypenffllrgnhecasinriygfydeckrryniklwktftdcfnclp+aaiidek
                      F56C9.1  86 YLFLGDYVDRGKQSLETICLLLAYKIKYPENFFLLRGNHECASINRIYGFYDECKRRYNIKLWKTFTDCFNCLPVAAIIDEK 167
                                  ********************************************************************************** PP

  flw-P(PP1b)_FBpp0071382-aln 168 ifcchgglspdlqgmeqirrimrptdvpdtgllcdllwsdpdkdvqgwgendrgvsftfgadvvskflnrhdldlicrahqv 249
                                  ifcchgglspdlq+meqirrimrptdvpd+gllcdllwsdpdkdv+gwgendrgvsftfg++vv+kfl++hdldlicrahqv
                      F56C9.1 168 IFCCHGGLSPDLQSMEQIRRIMRPTDVPDQGLLCDLLWSDPDKDVTGWGENDRGVSFTFGPEVVAKFLHKHDLDLICRAHQV 249
                                  ********************************************************************************** PP

  flw-P(PP1b)_FBpp0071382-aln 250 vedgyeffakrqlvtlfsapnycgefdnagglmsvdetlmcsfqilkpsekkakyqy..sglnsgrpstpqrnaa 322
                                  vedgyeffakrqlvtlfsapnycgefdnag++m+vdetlmcsfqilkp++kk ky y   g+ s+rp tp rna 
                      F56C9.1 250 VEDGYEFFAKRQLVTLFSAPNYCGEFDNAGSMMTVDETLMCSFQILKPADKK-KYPYgaGGVGSNRPVTPPRNAP 323
                                  *************************************************986.55552279**********9974 PP

>> C05A2.1  CE37475	WBGene00004083	locus:pph-1	serine\/threonine protein phosphatase	status:Confirmed	UniProt:O18148	pro
   #    score  bias  c-Evalue  i-Evalue hmmfrom  hmm to    alifrom  ali to    envfrom  env to     acc
 ---   ------ ----- --------- --------- ------- -------    ------- -------    ------- -------    ----
   1 !  506.8   0.5  9.3e-155  3.7e-152       5     300 ..      13     306 ..       9     323 .. 0.97

  Alignments for each domain:
  == domain 1    score: 506.8 bits;  conditional E-value: 9.3e-155
  flw-P(PP1b)_FBpp0071382-aln   5 elnvdnliqrllevrgcrpgksvqlseaevrglclksreiflqqpilleleaplkicgdihgqytdllrlfeyggfppeany 86 
                                  eln+d+li  l+ v+  +  k++ ++e+e+r +c+ +r+if++qp+llele plki gdihgq++dllrlf+  g+ppe+ny
                      C05A2.1  13 ELNIDQLISTLVSVKPWH--KTLDVTENEIRMVCVLARQIFMHQPMLLELEPPLKIGGDIHGQFADLLRLFNLAGYPPESNY 92 
                                  89**********999865..78899********************************************************* PP

  flw-P(PP1b)_FBpp0071382-aln  87 lflgdyvdrgkqsleticlllaykikypenffllrgnhecasinriygfydeckrryniklwktftdcfnclpiaaiideki 168
                                  lflgdyvdrg +s+eti+lll+ykikyp+nffllrgnhe+a +nriygfydeckrry +klwk f d+fnc+p+aa+id+ki
                      C05A2.1  93 LFLGDYVDRGPKSIETIVLLLCYKIKYPNNFFLLRGNHEVANLNRIYGFYDECKRRYSVKLWKCFQDVFNCMPVAALIDNKI 174
                                  ********************************************************************************** PP

  flw-P(PP1b)_FBpp0071382-aln 169 fcchgglspdlqgmeqirrimrptdvpdtgllcdllwsdpdkdvqgwgendrgvsftfgadvvskflnrhdldlicrahqvv 250
                                  fcchgglsp+l++++q++r+ rp dv +tgllcd+lwsdpd  v gw  n+rgvs+ fg+dv+++fl++ dld+++r hqvv
                      C05A2.1 175 FCCHGGLSPNLRSLDQLKRLSRPCDVQETGLLCDVLWSDPDATVVGWAPNERGVSYVFGVDVLAQFLQKMDLDIVVRGHQVV 256
                                  ********************************************************************************** PP

  flw-P(PP1b)_FBpp0071382-aln 251 edgyeffakrqlvtlfsapnycgefdnagglmsvdetlmcsfqilkpsek 300
                                  edgyeff +r lvt+fsapnycgefdnag++m+vde+l+csfqilkp  +
                      C05A2.1 257 EDGYEFFGRRGLVTVFSAPNYCGEFDNAGAVMNVDENLLCSFQILKPQSQ 306
                                  ***********************************************865 PP

>> ZK938.1  CE15483	WBGene00014158	serine\/threonine protein phosphatase	status:Confirmed	UniProt:Q23671	protein_id:CAB0
   #    score  bias  c-Evalue  i-Evalue hmmfrom  hmm to    alifrom  ali to    envfrom  env to     acc
 ---   ------ ----- --------- --------- ------- -------    ------- -------    ------- -------    ----
   1 !  421.9   0.2  6.3e-129  2.5e-126       6     315 ..       2     312 ..       1     326 [. 0.95

  Alignments for each domain:
  == domain 1    score: 421.9 bits;  conditional E-value: 6.3e-129
  flw-P(PP1b)_FBpp0071382-aln   6 lnvdnliqrllevrgcr.pgksvqlseaevrglclksreiflqqpilleleaplkicgdihgqytdllrlfeyggfppeany 86 
                                  +n+ n+i+++l v  +  +  +  + ea++ g+    ++i+  q  ++e++ap+ +cgdihgqytdllr+f+   fpp+ ny
                      ZK938.1   2 VNIPNFIDKVLSVNDTSnASLTHCIKEADIDGVIEECKDILSAQATMVEVQAPIAVCGDIHGQYTDLLRIFNRCSFPPDQNY 83 
                                  6899*********976515678889********************************************************* PP

  flw-P(PP1b)_FBpp0071382-aln  87 lflgdyvdrgkqsleticlllaykikypenffllrgnhecasinriygfydeckrryniklwktftdcfnclpiaaiideki 168
                                  lflgdyvdrg+q le icll+ayk++yp+ ff+lrgnhecasinr ygfydeckrry + l++ f + fn lp++a+i  +i
                      ZK938.1  84 LFLGDYVDRGRQQLEVICLLMAYKVRYPNGFFILRGNHECASINRTYGFYDECKRRYSLALYNEFQNLFNSLPLCAMISGRI 165
                                  ********************************************************************************** PP

  flw-P(PP1b)_FBpp0071382-aln 169 fcchgglspdlqgmeqirrimrptdvpdtgllcdllwsdpdkdvqgwgendrgvsftfgadvvskflnrhdldlicrahqvv 250
                                  fc hgglsp+l +  q+ +i+rp d p++ l  dllw+dp+++ +gwg+n rgvs+ fga+vv  f ++ ++dli+r hqvv
                      ZK938.1 166 FCMHGGLSPELVSWTQLAKIIRPFDPPNACLAMDLLWADPENNHTGWGKNSRGVSYIFGANVVKDFTEKMNIDLIARGHQVV 247
                                  ********************************************************************************** PP

  flw-P(PP1b)_FBpp0071382-aln 251 edgyeffakrqlvtlfsapnycgefdnagglmsvdetlmcsfqilkpsekkakyqysglnsgrps 315
                                  +dgyeffa ++lvt+fsap+ycgefdn  g+m vde l+ sf+ilkp+ ++ k q ++  +++++
                      ZK938.1 248 QDGYEFFADKRLVTIFSAPKYCGEFDNNAGIMIVDERLIISFEILKPAMREVKIQARAAAKNKST 312
                                  **************************************************999998877666653 PP

>> W09C3.6  CE14754	WBGene00021113	locus:gsp-3	serine\/threonine protein phosphatase PP1	status:Confirmed	UniProt:O02658
   #    score  bias  c-Evalue  i-Evalue hmmfrom  hmm to    alifrom  ali to    envfrom  env to     acc
 ---   ------ ----- --------- --------- ------- -------    ------- -------    ------- -------    ----
   1 !  417.1   0.1  1.9e-127  7.6e-125       5     302 ..       4     302 ..       1     304 [. 0.98

  Alignments for each domain:
  == domain 1    score: 417.1 bits;  conditional E-value: 1.9e-127
  flw-P(PP1b)_FBpp0071382-aln   5 elnvdnliqrllevrgcrpgksvqlseaevrglclksreiflqqpilleleaplkicgdihgqytdllrlfeyggfppeany 86 
                                   ++vdnl+ rll+v       +  ++e+e+++ c  ++ +f +q  lle+e p+ +cgdihgqy dllr+f+  gfpp+ n+
                      W09C3.6   4 PMDVDNLMSRLLNVGMSGGRLTTSVNEQELQTCCAVAKSVFASQASLLEVEPPIIVCGDIHGQYSDLLRIFDKNGFPPDVNF 85 
                                  589***********88887789999********************************************************* PP

  flw-P(PP1b)_FBpp0071382-aln  87 lflgdyvdrgkqsleticlllaykikypenffllrgnhecasinriygfydeckrryn.iklwktftdcfnclpiaaiidek 167
                                  lflgdyvdrg+q +eticl+l++kikypenff+lrgnhec +inr+ygfy+ec+rry+  +lw  f d fn +p++ +i  +
                      W09C3.6  86 LFLGDYVDRGRQNIETICLMLCFKIKYPENFFMLRGNHECPAINRVYGFYEECNRRYKsTRLWSIFQDTFNWMPLCGLIGSR 167
                                  *********************************************************7379********************* PP

  flw-P(PP1b)_FBpp0071382-aln 168 ifcchgglspdlqgmeqirrimrptdvpdtgllcdllwsdpdkdvqgwgendrgvsftfgadvvskflnrhdldlicrahqv 249
                                  i+c hgglsp lq+++q+r++ rp d p+  +  dllw+dpd+ v+gw  n rgvs+ fg+dvv+ + +r d+dl++rahqv
                      W09C3.6 168 ILCMHGGLSPHLQTLDQLRQLPRPQDPPNPSIGIDLLWADPDQWVKGWQANTRGVSYVFGQDVVADVCSRLDIDLVARAHQV 249
                                  ********************************************************************************** PP

  flw-P(PP1b)_FBpp0071382-aln 250 vedgyeffakrqlvtlfsapnycgefdnagglmsvdetlmcsfqilkpsekka 302
                                  v+dgyeffa +++vt+fsap ycg+fdn+ + m vde+++c+f + kp+ k  
                      W09C3.6 250 VQDGYEFFASKKMVTIFSAPHYCGQFDNSAATMKVDENMVCTFVMYKPTPKSM 302
                                  ************************************************99865 PP

>> F52H3.6  CE03402	WBGene00009948	serine\/threonine specific protein phosphatase	status:Confirmed	UniProt:Q27501	protei
   #    score  bias  c-Evalue  i-Evalue hmmfrom  hmm to    alifrom  ali to    envfrom  env to     acc
 ---   ------ ----- --------- --------- ------- -------    ------- -------    ------- -------    ----
   1 !  416.1   0.1  3.9e-127  1.5e-124       6     316 ..       2     313 ..       1     328 [. 0.97

  Alignments for each domain:
  == domain 1    score: 416.1 bits;  conditional E-value: 3.9e-127
  flw-P(PP1b)_FBpp0071382-aln   6 lnvdnliqrllevrg.crpgksvqlseaevrglclksreiflqqpilleleaplkicgdihgqytdllrlfeyggfppeany 86 
                                  +n+ ++i+rll v    +p  +  ++ea++  +  k  +i+l q  ++e++ap+ +cgdihgqytdllr+f+   fpp+ ny
                      F52H3.6   2 VNIPSFIDRLLSVNDtSNPSLTRCINEADIDVVIEKCTKILLAQATMVEVQAPIAVCGDIHGQYTDLLRIFNRCSFPPDQNY 83 
                                  68999********86257899999********************************************************** PP

  flw-P(PP1b)_FBpp0071382-aln  87 lflgdyvdrgkqsleticlllaykikypenffllrgnhecasinriygfydeckrryniklwktftdcfnclpiaaiideki 168
                                  lflgdyvdrg+q le icll+ayki+yp+ ff+lrgnhecasinr ygfydeckrry + l++ f + fn lp++a+i  +i
                      F52H3.6  84 LFLGDYVDRGRQQLEVICLLMAYKIRYPNRFFILRGNHECASINRTYGFYDECKRRYSLALYNDFQNLFNHLPLCAMISGRI 165
                                  ********************************************************************************** PP

  flw-P(PP1b)_FBpp0071382-aln 169 fcchgglspdlqgmeqirrimrptdvpdtgllcdllwsdpdkdvqgwgendrgvsftfgadvvskflnrhdldlicrahqvv 250
                                  fc hggls  l +  q+  i rp d p++ l  dllw+dp+++++gw e  rgvs  fgadvv  f ++ ++dli+r hqvv
                      F52H3.6 166 FCMHGGLSQKLVSWTQLAEITRPFDPPNNSLAMDLLWADPENNMTGWAESSRGVSQIFGADVVKDFTEKMNIDLIARGHQVV 247
                                  ********************************************************************************** PP

  flw-P(PP1b)_FBpp0071382-aln 251 edgyeffakrqlvtlfsapnycgefdnagglmsvdetlmcsfqilkpsekkakyqysglnsgrpst 316
                                  +dgyeffa ++lvt+fsap+ycgefdn  ++m vde l++sf+ilkp+ ++ k q +g  ++++ +
                      F52H3.6 248 QDGYEFFADKRLVTIFSAPKYCGEFDNNAAVMIVDERLIVSFEILKPAIREVKIQARGAAAAKNMS 313
                                  *******************************************************99998877643 PP

>> T03F1.5  CE13104	WBGene00020187	locus:gsp-4	serine\/threonine protein phosphatase PP1	status:Confirmed	UniProt:P91420
   #    score  bias  c-Evalue  i-Evalue hmmfrom  hmm to    alifrom  ali to    envfrom  env to     acc
 ---   ------ ----- --------- --------- ------- -------    ------- -------    ------- -------    ----
   1 !  415.2   0.1  7.1e-127  2.8e-124       5     302 ..       4     302 ..       1     305 [] 0.98

  Alignments for each domain:
  == domain 1    score: 415.2 bits;  conditional E-value: 7.1e-127
  flw-P(PP1b)_FBpp0071382-aln   5 elnvdnliqrllevrgcrpgksvqlseaevrglclksreiflqqpilleleaplkicgdihgqytdllrlfeyggfppeany 86 
                                  +++vdnl+ rll+v       +  ++e+e+++ c  ++ +f +q  lle+e p+ +cgdihgqy dllr+f+  gfpp+ n+
                      T03F1.5   4 TIDVDNLMSRLLNVGMSGGRLTTSVNEQELQTCCAVAKSVFASQASLLEVEPPIIVCGDIHGQYSDLLRIFDKNGFPPDINF 85 
                                  689***********88887789999********************************************************* PP

  flw-P(PP1b)_FBpp0071382-aln  87 lflgdyvdrgkqsleticlllaykikypenffllrgnhecasinriygfydeckrryn.iklwktftdcfnclpiaaiidek 167
                                  lflgdyvdrg+q +eticl++++kikypenff+lrgnhec +inr+ygfy+ec+rry+  +lw  f d fn +p++ +i  +
                      T03F1.5  86 LFLGDYVDRGRQNIETICLMFCFKIKYPENFFMLRGNHECPAINRVYGFYEECNRRYKsTRLWSIFQDTFNWMPLCGLIGSR 167
                                  *********************************************************7379********************* PP

  flw-P(PP1b)_FBpp0071382-aln 168 ifcchgglspdlqgmeqirrimrptdvpdtgllcdllwsdpdkdvqgwgendrgvsftfgadvvskflnrhdldlicrahqv 249
                                  i+c hgglsp lq+++q+r++ rp d p+  +  dllw+dpd+ v+gw  n rgvs+ fg+dvv+ + +r d+dl++rahqv
                      T03F1.5 168 ILCMHGGLSPHLQTLDQLRQLPRPQDPPNPSIGIDLLWADPDQWVKGWQANTRGVSYVFGQDVVADVCSRLDIDLVARAHQV 249
                                  ********************************************************************************** PP

  flw-P(PP1b)_FBpp0071382-aln 250 vedgyeffakrqlvtlfsapnycgefdnagglmsvdetlmcsfqilkpsekka 302
                                  v+dgyeffa +++vt+fsap ycg+fdn+ + m vde+++c+f + kp+ k  
                      T03F1.5 250 VQDGYEFFASKKMVTIFSAPHYCGQFDNSAATMKVDENMVCTFVMYKPTPKSL 302
                                  ************************************************99865 PP

>> C09H5.7  CE35227	WBGene00015661	phophatase	status:Partially_confirmed	UniProt:O16334	protein_id:CCD64056.1
   #    score  bias  c-Evalue  i-Evalue hmmfrom  hmm to    alifrom  ali to    envfrom  env to     acc
 ---   ------ ----- --------- --------- ------- -------    ------- -------    ------- -------    ----
   1 !  394.7   0.0  1.2e-120  4.8e-118       5     304 ..      30     330 ..      26     333 .] 0.98

  Alignments for each domain:
  == domain 1    score: 394.7 bits;  conditional E-value: 1.2e-120
  flw-P(PP1b)_FBpp0071382-aln   5 elnvdnliqrllevrgcrpgksvqlseaevrglclksreiflqqpilleleaplkicgdihgqytdllrlfeyggfppeany 86 
                                   l++d+li ++l v       + ++ e+e+  lc  +++ fl+qp++le++ap+k+cgd+hgqy d++r+f    fpp++ny
                      C09H5.7  30 RLDIDELILKVLSVGHPEKSLTKTVKEHELIQLCQMAKKSFLDQPVMLEVDAPIKVCGDVHGQYSDVIRMFSIARFPPHSNY 111
                                  69*************99999999*********************************************************** PP

  flw-P(PP1b)_FBpp0071382-aln  87 lflgdyvdrgkqsleticlllaykikypenffllrgnhecasinriygfydeckrryn.iklwktftdcfnclpiaaiidek 167
                                  +flgdyvdrg+q le i l+l+ykik+ + f++lrgnhec ++nr+ygfy+ec++ry   +lw +f ++f ++p + +i  +
                      C09H5.7 112 IFLGDYVDRGRQNLELITLFLCYKIKFYDRFYMLRGNHECPAVNRVYGFYEECNKRYAsTRLWLAFQEAFAAMPFTGLISGR 193
                                  ********************************************************96379********************* PP

  flw-P(PP1b)_FBpp0071382-aln 168 ifcchgglspdlqgmeqirrimrptdvpdtgllcdllwsdpdkdvqgwgendrgvsftfgadvvskflnrhdldlicrahqv 249
                                  i+c hgglsp l +++ +r + rp d p   l  dllwsdpd+ v  w  n rgvs+ fg++vv k ++   +dli+rahqv
                      C09H5.7 194 ILCMHGGLSPKLTNLDVLRDLTRPMDPPSPSLHIDLLWSDPDNSVIDWLPNVRGVSYIFGPNVVKKQIETLGIDLIARAHQV 275
                                  ********************************************************************************** PP

  flw-P(PP1b)_FBpp0071382-aln 250 vedgyeffakrqlvtlfsapnycgefdnagglmsvdetlmcsfqilkpsekkaky 304
                                  v+dgyeffa+++lvt+fsap ycg+fdn+ ++m+vd++l+csf++l+ps++kak+
                      C09H5.7 276 VQDGYEFFAEKKLVTIFSAPHYCGQFDNSAAIMNVDDNLICSFHVLRPSNRKAKQ 330
                                  *****************************************************96 PP

>> T16G12.7  CE00624	WBGene00011808	Protein phosphatase 1	status:Partially_confirmed	UniProt:Q21513	protein_id:CAA83616.
   #    score  bias  c-Evalue  i-Evalue hmmfrom  hmm to    alifrom  ali to    envfrom  env to     acc
 ---   ------ ----- --------- --------- ------- -------    ------- -------    ------- -------    ----
   1 !  385.0   0.4  1.1e-117  4.3e-115       4     299 ..      15     315 ..      12     319 .] 0.97

  Alignments for each domain:
  == domain 1    score: 385.0 bits;  conditional E-value: 1.1e-117
  flw-P(PP1b)_FBpp0071382-aln   4 velnvdnliqrllevrgcrpgksvqlseaevrglclksreiflqqpilleleaplkicgdihgqytdllrlfeyggfppean 85 
                                   +lnvd++i ++l++ +  +  +  +s++ + +l   ++++f++q  +leleap+kicgd+hgqy d+lrlf+ ggfpp  n
                     T16G12.7  15 SDLNVDDIIVKILNIGSGGNNFEAIMSQKTLVSLLDAAKDVFMKQGAMLELEAPVKICGDVHGQYSDVLRLFDRGGFPPLVN 96 
                                  69******************************************************************************** PP

  flw-P(PP1b)_FBpp0071382-aln  86 ylflgdyvdrgkqsleticlllaykikypenffllrgnhecasinriygfydeckrrynik....lwktftdcfnclpiaai 163
                                  ylflgdyvdrg+qsle  cl+layk+k+p nff+lrgnhec sinr+ygf de++r+y  k    +w+ f  cf  +p +a+
                     T16G12.7  97 YLFLGDYVDRGQQSLEVACLFLAYKVKFPGNFFMLRGNHECGSINRVYGFLDEVQRKYGAKggttMWNCFQICFAYMPYTAL 178
                                  **********************************************************98766669**************** PP

  flw-P(PP1b)_FBpp0071382-aln 164 idekifcchgglspdlqgmeqirrimrpt.dvpdtgllcdllwsdpdkdvqgwgendrgvsftfgadvvskflnrhdldlic 244
                                  +  +i+c hgg+s  +++++q+r + rp  +v +  +  d+lwsdpd  v+ + +  rgv   fga+ ++ ++n+ d+dl++
                     T16G12.7 179 VSGRILCMHGGISKRMNNLNQLRNLQRPVlEVANPSVEIDILWSDPDSTVDDFVDSTRGVGQVFGAKALTAIMNKLDVDLVA 260
                                  ****************************759*************************************************** PP

  flw-P(PP1b)_FBpp0071382-aln 245 rahqvvedgyeffakrqlvtlfsapnycgefdnagglmsvdetlmcsfqilkpse 299
                                  rahqvv+dgyeff +++lvt+fsap ycgefdna ++m+vd++l csfqi++ps 
                     T16G12.7 261 RAHQVVQDGYEFFNNKRLVTIFSAPHYCGEFDNAAAMMNVDKNLTCSFQIMRPSI 315
                                  *****************************************************95 PP

>> F25B3.4  CE40945	WBGene00009101	serine\/threonine protein phosphatase	status:Confirmed	UniProt:Q27496	protein_id:CAA9
   #    score  bias  c-Evalue  i-Evalue hmmfrom  hmm to    alifrom  ali to    envfrom  env to     acc
 ---   ------ ----- --------- --------- ------- -------    ------- -------    ------- -------    ----
   1 !  377.2   0.1  2.7e-115  1.1e-112      25     305 ..      75     357 ..      52     363 .] 0.93

  Alignments for each domain:
  == domain 1    score: 377.2 bits;  conditional E-value: 2.7e-115
  flw-P(PP1b)_FBpp0071382-aln  25 ksvqlseaevrglclksreiflqqpilleleaplkicgdihgqytdllrlfeyggfppeanylflgdyvdrgkqsleticll 106
                                   +  +  ++v +l  ++  if +qp+l+e+++p++icgdihgq+ dllrlf+  gfp  anylflgdyvdrgk+ leti ll
                      F25B3.4  75 LTRLIPPEDVETLLFHAFSIFNKQPMLIEVNSPINICGDIHGQFSDLLRLFDKNGFPHRANYLFLGDYVDRGKHCLETILLL 156
                                  3444567899************************************************************************ PP

  flw-P(PP1b)_FBpp0071382-aln 107 laykikypenffllrgnhecasinriygfydeckrryni.klwktftdcfnclpiaaiidekifcchgglspdlqgmeqirr 187
                                  +ayk+ +p+ ff+lrgnhec+ inr ygfy+ec+rryn   +w++f  +f ++p++a++ ++i+c hgg+s  lq++ q+r 
                      F25B3.4 157 FAYKVIFPNHFFMLRGNHECSLINRQYGFYEECQRRYNKpSVWHSFQGVFSVMPLTALVGQRILCMHGGVSKMLQNVSQLRA 238
                                  **************************************7479**************************************** PP

  flw-P(PP1b)_FBpp0071382-aln 188 imrptdvpd.tgllcdllwsdpdkdvqgwgendrgvsftfgadvvskflnrhdldlicrahqvvedgyeffakrqlvtlfsa 268
                                  i rp d p+ + l  d+lwsdp +  +gw  n rgvs+ fg+d + k+l+r ++dl++rahqvv+dgyeffa+r+lvt+fsa
                      F25B3.4 239 IKRPFDNPEpNTLAIDILWSDPTNFQKGWNPNSRGVSYVFGSDALRKLLDRLQIDLVVRAHQVVQDGYEFFANRRLVTIFSA 320
                                  ********9346778******************************************************************* PP

  flw-P(PP1b)_FBpp0071382-aln 269 pnycgefdnagglmsvdetlmcsfqilkpsekkakyq 305
                                  p ycg+fdna ++m v+++l+csf +l+p +k a+ +
                      F25B3.4 321 PFYCGQFDNAAAVMYVNKNLVCSFVVLRPRKKIARRR 357
                                  ********************************99876 PP

>> C34D4.2  CE29211	WBGene00016398	status:Partially_confirmed	UniProt:Q27475	protein_id:CCD66598.1
   #    score  bias  c-Evalue  i-Evalue hmmfrom  hmm to    alifrom  ali to    envfrom  env to     acc
 ---   ------ ----- --------- --------- ------- -------    ------- -------    ------- -------    ----
   1 !  374.2   0.3  2.1e-114  8.4e-112       5     308 ..      18     323 ..      12     327 .. 0.96

  Alignments for each domain:
  == domain 1    score: 374.2 bits;  conditional E-value: 2.1e-114
  flw-P(PP1b)_FBpp0071382-aln   5 elnvdnliqrlle.vrgcrpgksvql.seaevrglclksreiflqqpilleleaplkicgdihgqytdllrlfeyggfppea 84 
                                  +l+v + +q+l+e ++g  pg+  +l  e+e+  lc ++re+f ++ + lel+ap+kicgd+hgqy dll l+e  g+ppe+
                      C34D4.2  18 KLKVVAWLQNLVErLKGWTPGHCQKLfDEKELIQLCYRAREVFWKNNVKLELKAPVKICGDLHGQYEDLLALLELNGWPPET 99 
                                  577777788887547999***977652799**************************************************** PP

  flw-P(PP1b)_FBpp0071382-aln  85 nylflgdyvdrgkqsleticlllaykikypenffllrgnhecasinriygfydeckrryniklwktftdcfnclpiaaiide 166
                                  +ylflgdyvdrg  s+e i ll+ay++ +p+++fllrgnhe   +n  ygf+ ec++r+   l+ +f  +f c+p++a++ +
                      C34D4.2 100 KYLFLGDYVDRGPFSIEVISLLFAYQVLHPDKVFLLRGNHESRPVNMQYGFFMECRKRFSNALYDAFQLAFYCMPLCAVVSD 181
                                  ********************************************************************************** PP

  flw-P(PP1b)_FBpp0071382-aln 167 kifcchgglspdlqgmeqirrimrptdvpdtgllcdllwsdpdkdvqgwgendrgvsftfgadvvskflnrhdldlicrahq 248
                                  ki+c hgg+s dl ++ q+ ++ rp dvpd g+++dl w+dpd  +q + e +rg    fga+ v kfln h+l+l++rahq
                      C34D4.2 182 KIICMHGGISEDLVDLRQLDKVERPCDVPDIGVIADLTWADPDATIQMYAESQRGAGRVFGAEAVKKFLNTHHLELVVRAHQ 263
                                  ********************************************************************************** PP

  flw-P(PP1b)_FBpp0071382-aln 249 vvedgyeffakrqlvtlfsapnycgefdnagglmsvdetlmcsfqilkpsekkakyqysg 308
                                  vv dgyeffa rqlvt+fsap ycg++dna ++m+vde l+csf +++p  kk k + ++
                      C34D4.2 264 VVMDGYEFFADRQLVTIFSAPSYCGQMDNAAAVMTVDEELVCSFTVMRPDLKKDKEKKAA 323
                                  ****************************************************99987655 PP

>> F23B12.1  CE43389	WBGene00009079	serine\/threonine protein phosphatase	status:Partially_confirmed	UniProt:Q27495	prot
   #    score  bias  c-Evalue  i-Evalue hmmfrom  hmm to    alifrom  ali to    envfrom  env to     acc
 ---   ------ ----- --------- --------- ------- -------    ------- -------    ------- -------    ----
   1 !  369.1   0.5  7.6e-113    3e-110      18     304 ..      37     324 ..      20     347 .. 0.93

  Alignments for each domain:
  == domain 1    score: 369.1 bits;  conditional E-value: 7.6e-113
  flw-P(PP1b)_FBpp0071382-aln  18 vrgcrpgksvql.seaevrglclksreiflqqpilleleaplkicgdihgqytdllrlfeyggfppeanylflgdyvdrgkq 98 
                                  ++   pg+  ql  e+e+  lc ++re f ++ + l++eap+kicgdihgq+ dl+ lfe  g+p e +ylflgdyvdrg  
                     F23B12.1  37 LKWWSPGRCQQLfVENELIELCYRAREQFWKNKVKLDIEAPVKICGDIHGQFEDLMALFELNGWPEEHKYLFLGDYVDRGPF 118
                                  455678876664379******************************************************************* PP

  flw-P(PP1b)_FBpp0071382-aln  99 sleticlllaykikypenffllrgnhecasinriygfydeckrryniklwktftdcfnclpiaaiidekifcchgglspdlq 180
                                  s+e i ll++++i  p+++fllrgnhe   +n  ygfy eck+ry + l+ +f  +fnc+p++a++ +ki+c hgg+s dl 
                     F23B12.1 119 SIEVITLLFTFQILMPDKVFLLRGNHESRPVNMQYGFYLECKKRYSVALYDAFQLAFNCMPLCAVVSKKIICMHGGISEDLI 200
                                  ********************************************************************************** PP

  flw-P(PP1b)_FBpp0071382-aln 181 gmeqirrimrptdvpdtgllcdllwsdpdkdvqgwgendrgvsftfgadvvskflnrhdldlicrahqvvedgyeffakrql 262
                                  ++ q+ +i rp d+pd g++ dl w+dpd +v g+ +  rg   +fg++ v kfl+ h+ldl++rahqvv dgyeffa rql
                     F23B12.1 201 DLTQLEKIDRPFDIPDIGVISDLTWADPDEKVFGYADSPRGAGRSFGPNAVKKFLQMHNLDLVVRAHQVVMDGYEFFADRQL 282
                                  ********************************************************************************** PP

  flw-P(PP1b)_FBpp0071382-aln 263 vtlfsapnycgefdnagglmsvdetlmcsfqilkpsekkaky 304
                                  vt+fsap ycg+fdna ++m+vd++l+c+f i++p  k   +
                     F23B12.1 283 VTVFSAPSYCGQFDNAAAVMNVDDKLLCTFTIFRPDLKVGDF 324
                                  ***********************************8876544 PP

>> C47A4.3  CE19739	WBGene00008124	Ser\/Thr protein phosphatase	status:Confirmed	UniProt:Q9U3L7	protein_id:CAB62794.1
   #    score  bias  c-Evalue  i-Evalue hmmfrom  hmm to    alifrom  ali to    envfrom  env to     acc
 ---   ------ ----- --------- --------- ------- -------    ------- -------    ------- -------    ----
   1 !  359.0   0.4  8.9e-110  3.5e-107       7     300 ..       5     301 ..       1     313 [. 0.94

  Alignments for each domain:
  == domain 1    score: 359.0 bits;  conditional E-value: 8.9e-110
  flw-P(PP1b)_FBpp0071382-aln   7 nvdnliqrllevrgcrpgksvqlseaevrglclksreiflqqpilleleaplkicgdihgqytdllrlfeyggfppeanylf 88 
                                   vd++i  +l   +        ++e+ v  l   +  +f  q  ++e++ap+k+cgdihgq+ dllrlf  gg+pp anylf
                      C47A4.3   5 VVDSIIIDVLSASTHEKPLCKVITEERVLKLLDLALGVFKAQKPMVEVNAPIKVCGDIHGQFPDLLRLFHRGGWPPTANYLF 86 
                                  4899999999888776666667888888888888999***9999************************************** PP

  flw-P(PP1b)_FBpp0071382-aln  89 lgdyvdrgkqsleticlllaykikypenffllrgnhecasinriygfydeckrryn.iklwktftdcfnclpiaaiidekif 169
                                  lgdyvdrg+ s+eti+lllayk+k+p nffllrgnhec  +n+ ygfy+ec++ry+ ++++ +f d+fn lp++ +i  ki+
                      C47A4.3  87 LGDYVDRGRFSIETIVLLLAYKVKFPCNFFLLRGNHECEFVNKTYGFYEECQKRYQsVRMYAAFQDVFNWLPLTGLIATKIL 168
                                  ******************************************************9559************************ PP

  flw-P(PP1b)_FBpp0071382-aln 170 cchgglspdlqg...meqirrimrptdvpdtgllcdllwsdpdkdvqgwgendrgvsftfgadvvskflnrhdldlicrahq 248
                                  c hgglsp + +   ++ +r+i rpt+   +gl++dllw+dp   ++g+ +n+rg    fg d v ++ ++ +ldl+crahq
                      C47A4.3 169 CMHGGLSPLMTKeftLDTLRKIERPTEG-KEGLVADLLWADPISGLSGFMNNQRGAGCGFGRDSVLNLCSEFQLDLVCRAHQ 249
                                  ********8864333899********96.67*************************************************** PP

  flw-P(PP1b)_FBpp0071382-aln 249 vvedgyeffakrqlvtlfsapnycgefdnagglmsvdetlmcsfqilkpsek 300
                                  vv+dgyeffa r+lvt+fsap ycg+fdn+ ++ms de+l csf+il+p+  
                      C47A4.3 250 VVQDGYEFFAGRKLVTIFSAPHYCGQFDNCAAFMSCDEKLQCSFEILRPTTG 301
                                  *************************************************865 PP

>> C25A6.1  CE38785	WBGene00016081	status:Partially_confirmed	UniProt:Q4R171	protein_id:CCD65586.1
   #    score  bias  c-Evalue  i-Evalue hmmfrom  hmm to    alifrom  ali to    envfrom  env to     acc
 ---   ------ ----- --------- --------- ------- -------    ------- -------    ------- -------    ----
   1 !  341.9   1.4  1.4e-104  5.6e-102       7     300 ..       5     285 ..       1     297 [. 0.96

  Alignments for each domain:
  == domain 1    score: 341.9 bits;  conditional E-value: 1.4e-104
  flw-P(PP1b)_FBpp0071382-aln   7 nvdnliqrllevrgcrpgksvqlseaevrglclksreiflqqpilleleaplkicgdihgqytdllrlfeyggfppeanylf 88 
                                   vdn+i  +l   +     s  ++e  v  l   + ++f +q  ++e++ap+k+cgdihgq+ dllrlf  gg+pp anylf
                      C25A6.1   5 VVDNIIIDVLSASTHEKLLSEVITEGRVLKLLDLALDVFKRQKSMVEMNAPIKVCGDIHGQFPDLLRLFHRGGWPPTANYLF 86 
                                  58999999999999999999999*****999999************************************************ PP

  flw-P(PP1b)_FBpp0071382-aln  89 lgdyvdrgkqsleticlllaykikypenffllrgnhecasinriygfydeckrryn.iklwktftdcfnclpiaaiidekif 169
                                  lgdyvdrg+ s+eti+lllayk+k+p n+fllrgnhec  +n++ygfy+ec++ry+ ++++ +f d+fn lp++ +i +ki+
                      C25A6.1  87 LGDYVDRGRFSIETIVLLLAYKVKFPGNLFLLRGNHECEFVNKVYGFYEECQKRYQsVRMFTAFQDVFNWLPLCGLIANKIL 168
                                  ******************************************************9559************************ PP

  flw-P(PP1b)_FBpp0071382-aln 170 cchgglspdlqgmeqirrimrptdvpdtgllcdllwsdpdkdvqgwgendrgvsftfgadvvskflnrhdldlicrahqvve 251
                                  c hgglsp  +g e+              l++dllw+dp   ++g+ en+rg    fg d v k+ +  +ldlicrahqvv+
                      C25A6.1 169 CMHGGLSPSHDGKER--------------LVADLLWADPISGLSGFMENNRGAGCGFGRDAVLKVCSDFKLDLICRAHQVVQ 236
                                  ********9999875..............789************************************************** PP

  flw-P(PP1b)_FBpp0071382-aln 252 dgyeffakrqlvtlfsapnycgefdnagglmsvdetlmcsfqilkpsek 300
                                  dgyeffa r+lvt+fsap ycg+fdn+ ++ms de+l csf+il+p+  
                      C25A6.1 237 DGYEFFAGRKLVTIFSAPHYCGQFDNCAAFMSCDEKLQCSFEILRPTSG 285
                                  **********************************************875 PP

>> ZK354.9  CE15326	WBGene00022710	protein phosphatase	status:Predicted	UniProt:P91569	protein_id:CCD70686.1
   #    score  bias  c-Evalue  i-Evalue hmmfrom  hmm to    alifrom  ali to    envfrom  env to     acc
 ---   ------ ----- --------- --------- ------- -------    ------- -------    ------- -------    ----
   1 !  336.5   1.9  6.1e-103  2.4e-100      42     294 ..      27     297 ..      14     302 .. 0.92

  Alignments for each domain:
  == domain 1    score: 336.5 bits;  conditional E-value: 6.1e-103
  flw-P(PP1b)_FBpp0071382-aln  42 reiflqqpilleleaplkicgdihgqytdllrlfeyggfppeanylflgdyvdrgkqsleticlllaykikypenffllrgn 123
                                   +if +qp+l+e ++p++icgdihgq+ dllrlf+  gfp  anylflgdyvdrgk+ leti ll+ayk+ +p+ ff+lrgn
                      ZK354.9  27 LNIFNKQPMLIEANSPINICGDIHGQFSDLLRLFDKNGFPHRANYLFLGDYVDRGKHCLETILLLFAYKVIFPNHFFMLRGN 108
                                  579******************************************************************************* PP

  flw-P(PP1b)_FBpp0071382-aln 124 hecasinriygfydeckrryni.klwktftdcfnclpiaaiidekifcchgglsp................dlqgmeqirri 188
                                  hec+ in+iygfydec+rryn   ++ +f  +f  +p++a++ ++i+c hgg+s                 +lq++ q+r i
                      ZK354.9 109 HECSLINKIYGFYDECQRRYNKpSVYVSFEGVFSDMPLTALVGQRILCMHGGVSKmvsnfydsvqinlnflQLQNVSQLRAI 190
                                  *********************74699**************************985334444333333333357999****** PP

  flw-P(PP1b)_FBpp0071382-aln 189 mrptdvpd.tgllcdllwsdpdkdvqgwgendrgvsftfgadvvskflnrhdldlicrahqvvedgyeffakrqlvtlfsap 269
                                   rp d p+ + l  d+lwsdp +  +gw  n rgvs+ fg+d + k+l+r ++dl++rahqvv+dgyeffa+r+lvt+fsap
                      ZK354.9 191 KRPFDNPEpNTLAIDILWSDPTNFQKGWNPNSRGVSYVFGSDALRKLLDRLQIDLVVRAHQVVQDGYEFFANRRLVTIFSAP 272
                                  *******9346778******************************************************************** PP

  flw-P(PP1b)_FBpp0071382-aln 270 nycgefdnagglmsvdetlmcsfqi 294
                                   ycg+fdna ++m v+++l+csf +
                      ZK354.9 273 FYCGQFDNAAAVMYVNKNLVCSFVV 297
                                  ***********************75 PP

>> Y71G12B.30  CE45003	WBGene00044347	status:Partially_confirmed	UniProt:Q4W5Q9	protein_id:CCD67995.1
   #    score  bias  c-Evalue  i-Evalue hmmfrom  hmm to    alifrom  ali to    envfrom  env to     acc
 ---   ------ ----- --------- --------- ------- -------    ------- -------    ------- -------    ----
   1 !  320.2   0.2   5.9e-98   2.3e-95      10     293 ..      18     306 ..      12     319 .. 0.93

  Alignments for each domain:
  == domain 1    score: 320.2 bits;  conditional E-value: 5.9e-98
  flw-P(PP1b)_FBpp0071382-aln  10 nliqrllevrgcrpgk.svqlseaevrglclksreiflqqpilleleaplkicgdihgqytdllrlfeyggfpp......ea 84 
                                  n+i rl +  +  pg+ +  ++e+e+  +c ++re f ++p+ le+eap+ icgdihgq+ dll +f+  gfp        +
                   Y71G12B.30  18 NVIFRLTQ--SWSPGNcQTLFQEKEIIEICYRAREAFWKEPMKLEIEAPVTICGDIHGQFEDLLSMFDIYGFPHvsqkdkSS 97 
                                  55555544..445555145679***************************************************633222246 PP

  flw-P(PP1b)_FBpp0071382-aln  85 nylflgdyvdrgkqsleticlllaykikypenffllrgnhecasinriygfydeckrryniklwktftdcfnclpiaaiide 166
                                   ylflgdy+drg  s+e i ll+ay++ +p+++fllrgnhe   +n  ygfy+eckrry + l+ tf  +f c+p++ai+  
                   Y71G12B.30  98 RYLFLGDYIDRGPFSIEVITLLFAYRLLHPQKMFLLRGNHESRPVNMQYGFYNECKRRYSVTLYETFQWAFYCMPLCAIVGG 179
                                  8********************************************************************************* PP

  flw-P(PP1b)_FBpp0071382-aln 167 kifcchgglspdlqgmeqirrimrptdvpdtgllcdllwsdpdkdvqgwgendrgvsftfgadvvskflnrhdldlicrahq 248
                                  +i+c hgg+   l ++eqi    rptd+ d g+  dl w+dp   v g+ +  rg    fg   v  f ++ +ldli+rahq
                   Y71G12B.30 180 RIMCMHGGIPFGLLSLEQIDEFQRPTDIADVGIPSDLCWADPVSGVVGFQDSPRGAGHVFGEATVKEFNEKFKLDLIVRAHQ 261
                                  ********************************************************************************** PP

  flw-P(PP1b)_FBpp0071382-aln 249 vvedgyeffakrqlvtlfsapnycgefdnagglmsvdetlmcsfq 293
                                  vv dgyeffa ++lvt+fsap ycg fdn g+++ v  ++ c+++
                   Y71G12B.30 262 VVMDGYEFFADKKLVTIFSAPCYCGHFDNLGAVLQVATNMECTIN 306
                                  ****************************************99876 PP

>> F38H4.9  CE10074	WBGene00002363	locus:let-92	serine\/threonine protein phosphatase	status:Confirmed	UniProt:Q27498	pr
   #    score  bias  c-Evalue  i-Evalue hmmfrom  hmm to    alifrom  ali to    envfrom  env to     acc
 ---   ------ ----- --------- --------- ------- -------    ------- -------    ------- -------    ----
   1 !  318.8   0.2   1.5e-97     6e-95      28     300 ..      31     303 ..      13     310 .. 0.96

  Alignments for each domain:
  == domain 1    score: 318.8 bits;  conditional E-value: 1.5e-97
  flw-P(PP1b)_FBpp0071382-aln  28 qlseaevrglclksreiflqqpilleleaplkicgdihgqytdllrlfeyggfppeanylflgdyvdrgkqsleticlllay 109
                                   lse++v++lc k++ei+ ++p + e+ +p+ +cgd+hgq+ dl+ lf+ gg  p++nylf+gdyvdrg  s+et+ ll++ 
                      F38H4.9  31 PLSENQVKTLCEKAKEILEKEPNVQEVRCPVTVCGDVHGQFHDLMELFKMGGKSPDTNYLFMGDYVDRGYYSVETVSLLVCL 112
                                  489******************************************************************************* PP

  flw-P(PP1b)_FBpp0071382-aln 110 kikypenffllrgnhecasinriygfydeckrry.niklwktftdcfnclpiaaiidekifcchgglspdlqgmeqirrimr 190
                                  ki+y + + llrgnhe   i ++ygfydec r+y n ++wk ftd f+c+p++a++d +ifc hgglsp ++++++ir + r
                      F38H4.9 113 KIRYKDRVTLLRGNHESRQITQVYGFYDECLRKYgNSNVWKYFTDLFDCFPLTALVDGQIFCLHGGLSPSIDTLDHIRALDR 194
                                  **********************************8899******************************************** PP

  flw-P(PP1b)_FBpp0071382-aln 191 ptdvpdtgllcdllwsdpdkdvqgwgendrgvsftfgadvvskflnrhdldlicrahqvvedgyeffakrqlvtlfsapnyc 272
                                    +vp +g +cdllwsdpd d  gwg   rg  +tfg+d+   f +   l li rahq+v +gy++   r++vt+fsapnyc
                      F38H4.9 195 IQEVPHEGPMCDLLWSDPD-DRGGWGISPRGAGYTFGQDISETFNHSNGLTLISRAHQLVMEGYNWSHDRNVVTVFSAPNYC 275
                                  ******************9.679*********************************************************** PP

  flw-P(PP1b)_FBpp0071382-aln 273 gefdnagglmsvdetlmcsfqilkpsek 300
                                      n  +++ +d+ l  sf  + p+ +
                      F38H4.9 276 YRCGNQAAMVELDDDLKYSFLQFDPAPR 303
                                  ********************99999866 PP

>> Y75B8A.30  CE23041	WBGene00004085	locus:pph-4.1	Ser\/Thr protein phosphatase	status:Confirmed	UniProt:Q9XW79	protein_
   #    score  bias  c-Evalue  i-Evalue hmmfrom  hmm to    alifrom  ali to    envfrom  env to     acc
 ---   ------ ----- --------- --------- ------- -------    ------- -------    ------- -------    ----
   1 !  315.0   0.1   2.3e-96   8.9e-94      26     299 ..      42     316 ..      24     325 .. 0.96

  Alignments for each domain:
  == domain 1    score: 315.0 bits;  conditional E-value: 2.3e-96
  flw-P(PP1b)_FBpp0071382-aln  26 svqlseaevrglclksreiflqqpilleleaplkicgdihgqytdllrlfeyggfppeanylflgdyvdrgkqsleticlll 107
                                     ++e++v++lc k+rei+ ++  +  +++p+ icgdihgq++dl+ lf+ gg  p++nylflgd+vdrg  s+et  lll
                    Y75B8A.30  42 CELIAEQDVKTLCAKAREILAEEGNVQVIDSPVTICGDIHGQFYDLMELFKVGGPVPNTNYLFLGDFVDRGFYSVETFLLLL 123
                                  45689***************************************************************************** PP

  flw-P(PP1b)_FBpp0071382-aln 108 aykikypenffllrgnhecasinriygfydeckrry.niklwktftdcfnclpiaaiidekifcchgglspdlqgmeqirri 188
                                  a k +yp+ ++l+rgnhe   i ++ygfydec r+y n  +wk  t++f+ l +aa+id k+fc+hgglsp + +m+qir i
                    Y75B8A.30 124 ALKARYPDRMMLIRGNHESRQITQVYGFYDECLRKYgNASVWKHCTEVFDYLSLAAVIDGKVFCVHGGLSPSISTMDQIRVI 205
                                  ************************************8899****************************************** PP

  flw-P(PP1b)_FBpp0071382-aln 189 mrptdvpdtgllcdllwsdpdkdvqgwgendrgvsftfgadvvskflnrhdldlicrahqvvedgyeffakrqlvtlfsapn 270
                                   r  +vp  g +cdllwsdp+    gwg   rg  + fgad    f +   +dlicrahq+v +gy++  + +++t++sapn
                    Y75B8A.30 206 DRKQEVPHDGPMCDLLWSDPEEGNVGWGLSPRGAGYLFGADASKTFCETNGVDLICRAHQLVMEGYKWHFNEKVLTVWSAPN 287
                                  ********************************************************************************** PP

  flw-P(PP1b)_FBpp0071382-aln 271 ycgefdnagglmsvdetlmcsfqilkpse 299
                                  yc    n  +++ +de+l   f i+  + 
                    Y75B8A.30 288 YCYRCGNVAAILELDENLNKEFTIFEAAP 316
                                  ***********************997654 PP

>> C06A1.3  CE02116	WBGene00007354	serine\/threonine protein phosphatase	status:Confirmed	UniProt:P48458	protein_id:CAA9
   #    score  bias  c-Evalue  i-Evalue hmmfrom  hmm to    alifrom  ali to    envfrom  env to     acc
 ---   ------ ----- --------- --------- ------- -------    ------- -------    ------- -------    ----
   1 !  307.1   0.2   5.6e-94   2.2e-91       9     297 ..      38     327 ..      32     346 .. 0.95

  Alignments for each domain:
  == domain 1    score: 307.1 bits;  conditional E-value: 5.6e-94
  flw-P(PP1b)_FBpp0071382-aln   9 dnliqrllev.rgcrpgksvqlseaevrglclksreiflqqpilleleaplkicgdihgqytdllrlfeyggfppeanylfl 89 
                                  d+ i+r+  + + ++      ++ +e+ ++      if+++  l e eap+k+ gdih qy+d+ rlf+  g  pe + +fl
                      C06A1.3  38 DDCIKRMNSLyKDTNINICNVMTGHEIISIIRMVEAIFMEESNLCEAEAPIKVIGDIHAQYQDMNRLFDLIGRVPEEKLMFL 119
                                  666777666523344455667999********************************************************** PP

  flw-P(PP1b)_FBpp0071382-aln  90 gdyvdrgkqsleticlllaykikypenffllrgnhecasinriygfydeckrryniklwktftdcfnclpiaaiidekifcc 171
                                  gdyvdrg q +e + ll++ ki+y + ++llrgnhe  s+n+iygfy ec+ +y i lw  f  cfn +p++ +i ++++c 
                      C06A1.3 120 GDYVDRGPQGIEVLILLFCLKIRYRDRIYLLRGNHETPSVNKIYGFYVECQYKYGIGLWWDFQSCFNRMPMSGLISKRVLCM 201
                                  ********************************************************************************** PP

  flw-P(PP1b)_FBpp0071382-aln 172 hgglspdlqgmeqirrimrptdvpdtgllcdllwsdpdkdvqgwgendrgvsftfgadvvskflnrhdldlicrahqvvedg 253
                                  hgglsp+l +++ ir i rp +  d gll dllwsdp ++ +gw    rg+s+ fg  vv +  +  ++dli rahqvv+dg
                      C06A1.3 202 HGGLSPELINLDTIRNIPRPCEPLDRGLLIDLLWSDPTNKGEGWFHSIRGISYMFGKGVVEQACKSLEIDLIIRAHQVVQDG 283
                                  ********************************************************************************** PP

  flw-P(PP1b)_FBpp0071382-aln 254 yeffakrqlvtlfsapnycgefdnagglmsvdetlmcsfqilkp 297
                                  ye+++ r+l+t+fs pnyc +f na ++++++++l  sfq + p
                      C06A1.3 284 YEMMTGRRLITVFSVPNYCAQFTNAAAVVCLNANLQISFQQMIP 327
                                  ***************************************98766 PP

>> F58G1.3  CE35562	WBGene00010265	Protein  phosphatase-1 (PP1) (2 domains)	status:Confirmed	UniProt:O62272	protein_id:C
   #    score  bias  c-Evalue  i-Evalue hmmfrom  hmm to    alifrom  ali to    envfrom  env to     acc
 ---   ------ ----- --------- --------- ------- -------    ------- -------    ------- -------    ----
   1 !  305.1   0.2   2.3e-93     9e-91       9     297 ..      38     327 ..      33     355 .. 0.94

  Alignments for each domain:
  == domain 1    score: 305.1 bits;  conditional E-value: 2.3e-93
  flw-P(PP1b)_FBpp0071382-aln   9 dnliqrllev.rgcrpgksvqlseaevrglclksreiflqqpilleleaplkicgdihgqytdllrlfeyggfppeanylfl 89 
                                  d+ i+r+  + + ++      ++ +e+ ++      if+++  l e eap+k+ gdih q++d+ rlf+  g  pe + +fl
                      F58G1.3  38 DDCIKRMNSLyKDTNINICNVMTGHEIIAIIRMVEAIFMDESNLCEAEAPIKVIGDIHAQFQDMNRLFDLIGRVPEEKLMFL 119
                                  666666666523344455667999********************************************************** PP

  flw-P(PP1b)_FBpp0071382-aln  90 gdyvdrgkqsleticlllaykikypenffllrgnhecasinriygfydeckrryniklwktftdcfnclpiaaiidekifcc 171
                                  gdyvdrg q +e + ll++ ki+y + ++llrgnhe  s+n+iygfy ec+ +y + lw  f  cfn +p++ +i ++++c 
                      F58G1.3 120 GDYVDRGPQGIEVLILLFCLKIRYRDRIYLLRGNHETPSVNKIYGFYVECQYKYGVGLWWDFQTCFNRMPMSGLISKRVLCM 201
                                  ********************************************************************************** PP

  flw-P(PP1b)_FBpp0071382-aln 172 hgglspdlqgmeqirrimrptdvpdtgllcdllwsdpdkdvqgwgendrgvsftfgadvvskflnrhdldlicrahqvvedg 253
                                  hgglsp+l +++ ir i rp +  d gll dllwsdp ++ +gw    rg+s+ fg  vv +  +  ++dli r hqvv+dg
                      F58G1.3 202 HGGLSPELINLDTIRNIPRPCEPLDRGLLIDLLWSDPTNKGEGWFHSIRGISYMFGKGVVEQACKSLEIDLIIRGHQVVQDG 283
                                  ********************************************************************************** PP

  flw-P(PP1b)_FBpp0071382-aln 254 yeffakrqlvtlfsapnycgefdnagglmsvdetlmcsfqilkp 297
                                  ye++a r+l+t+fs pnyc +f na ++++++++l +sfq l p
                      F58G1.3 284 YEMMAGRRLITVFSVPNYCAQFTNAAAVVCLNANLQVSFQQLIP 327
                                  ****************************************9977 PP

>> Y49E10.3a  CE22221	WBGene00004086	locus:pph-4.2	Ser\/Thr protein phosphatase	status:Confirmed	UniProt:Q9XTT8	protein_
   #    score  bias  c-Evalue  i-Evalue hmmfrom  hmm to    alifrom  ali to    envfrom  env to     acc
 ---   ------ ----- --------- --------- ------- -------    ------- -------    ------- -------    ----
   1 !  303.5   0.8   6.8e-93   2.7e-90      28     289 ..      29     291 ..      17     309 .. 0.96

  Alignments for each domain:
  == domain 1    score: 303.5 bits;  conditional E-value: 6.8e-93
  flw-P(PP1b)_FBpp0071382-aln  28 qlseaevrglclksreiflqqpilleleaplkicgdihgqytdllrlfeyggfppeanylflgdyvdrgkqsleticlllay 109
                                   ++e++v+++c k rei++++  +  +++p+ icgdihgq+ dl+ lf  gg pp++nylflgdyvdrg +s+et  ll+  
                    Y49E10.3a  29 LICETQVKSICAKVREILIEEANVQVIDTPVTICGDIHGQFHDLMELFRVGGSPPNTNYLFLGDYVDRGYNSVETFILLMLL 110
                                  47899***************************************************************************** PP

  flw-P(PP1b)_FBpp0071382-aln 110 kikypenffllrgnhecasinriygfydeckrryni.klwktftdcfnclpiaaiidekifcchgglspdlqgmeqirrimr 190
                                  k +yp+ + l+rgnhe   i ++ygfydec r+y   ++wk  t+ f+ l +aa+id k+fc+hgglsp + +++qir + r
                    Y49E10.3a 111 KCRYPDRITLIRGNHESRQITQVYGFYDECVRKYGSgQVWKHCTEIFDYLSLAAVIDGKLFCVHGGLSPSIATLDQIRVLDR 192
                                  **********************************75389******************************************* PP

  flw-P(PP1b)_FBpp0071382-aln 191 ptdvpdtgllcdllwsdpdkdvqgwgendrgvsftfgadvvskflnrhdldlicrahqvvedgyeffakrqlvtlfsapnyc 272
                                    +vp +g +cdllwsdp+   +gwg   rg  + fg d    f ++ d+  icrahq+v +gy++  ++++vt++sapnyc
                    Y49E10.3a 193 KIEVPHEGPMCDLLWSDPEEGCSGWGISPRGAGYLFGGDAAELFCENNDFLRICRAHQLVMEGYKLHFRKRVVTVWSAPNYC 274
                                  ********************************************************************************** PP

  flw-P(PP1b)_FBpp0071382-aln 273 gefdnagglmsvdetlm 289
                                      n  ++m v e  +
                    Y49E10.3a 275 YRCGNVAAIMEVTEENI 291
                                  ***********998765 PP

>> Y69E1A.4  CE22811	WBGene00013476	Ser\/Thr protein phosphatase	status:Confirmed	UniProt:Q9XW33	protein_id:CAA22262.1
   #    score  bias  c-Evalue  i-Evalue hmmfrom  hmm to    alifrom  ali to    envfrom  env to     acc
 ---   ------ ----- --------- --------- ------- -------    ------- -------    ------- -------    ----
   1 !   48.0   0.0   3.8e-15   1.5e-12       4      85 ..       8      92 ..       5     108 .. 0.81
   2 !  250.7   0.0   8.3e-77   3.2e-74      85     306 ..     146     367 ..     141     374 .. 0.97

  Alignments for each domain:
  == domain 1    score: 48.0 bits;  conditional E-value: 3.8e-15
  flw-P(PP1b)_FBpp0071382-aln  4 velnvdnliqrllevrgcrpgksvql...seaevrglclksreiflqqpilleleaplkicgdihgqytdllrlfeyggfppea 84
                                  + nv n+++++le    +  ++  +   + ae+  lc ++re++ ++pi+l+leap+ + gdihgq+ dll +++  g+p  +
                     Y69E1A.4  8 DQKNVRNFVNKILEKIVFKWTHKTSMdlfCAAELAELCHRARELIWSEPIFLKLEAPICVMGDIHGQFDDLLAMLDMNGWPLSS 91
                                 56789999999999766665555444222689************************************************9765 PP

  flw-P(PP1b)_FBpp0071382-aln 85 n 85
                                 +
                     Y69E1A.4 92 Q 92
                                 4 PP

  == domain 2    score: 250.7 bits;  conditional E-value: 8.3e-77
  flw-P(PP1b)_FBpp0071382-aln  85 nylflgdyvdrgkqsleticlllaykikypenffllrgnhecasinriygfydeckrryniklwktftdcfnclpiaaiide 166
                                   ylflgdyvdrg  s+e + ll a k+ yp+ ++llrgnhe  s+n  ygfy e++ ry+ +l+  f + fn++p +a+i++
                     Y69E1A.4 146 RYLFLGDYVDRGPFSMEVVILLTALKLAYPDRIYLLRGNHESRSVNTSYGFYREVNYRYDAQLYECFQNMFNVFPFCAVINN 227
                                  6********************************************************************************* PP

  flw-P(PP1b)_FBpp0071382-aln 167 kifcchgglspdlqgmeqirrimrptdvpdtgllcdllwsdpdkdvqgwgendrgvsftfgadvvskflnrhdldlicrahq 248
                                   i+c hgg+s  l +++q     rp ++pd g+l dl w+dpd   +g+    rg sf fg+  +  fl++ dl+++ r hq
                     Y69E1A.4 228 TIMCMHGGISEHLTSFNQFSVFKRPLEIPDVGVLTDLTWADPDPTEKGYKPSARGASFVFGPPALRAFLKKLDLQMVIRGHQ 309
                                  ********************************************************************************** PP

  flw-P(PP1b)_FBpp0071382-aln 249 vvedgyeffakrqlvtlfsapnycgefdnagglmsvdetlmcsfqilkpsekkakyqy 306
                                  vvedgyeff  r+lvt+fsapnycg+ dn+ +++s+d++l  s+++++p  +  k  +
                     Y69E1A.4 310 VVEDGYEFFDGRRLVTIFSAPNYCGQNDNTAAVFSIDKKLKISINVFRPESRDKKRGF 367
                                  *************************************************988766554 PP

>> F22D6.9  CE24913	WBGene00009054	serine\/threonine protein phosphatase	status:Confirmed	UniProt:Q27494	protein_id:CAA9
   #    score  bias  c-Evalue  i-Evalue hmmfrom  hmm to    alifrom  ali to    envfrom  env to     acc
 ---   ------ ----- --------- --------- ------- -------    ------- -------    ------- -------    ----
   1 !   41.4   0.0     4e-13   1.6e-10      14      82 ..      31      98 ..      20     126 .. 0.82
   2 !  253.7   0.1   9.8e-78   3.8e-75      83     304 ..     136     357 ..     129     367 .. 0.97

  Alignments for each domain:
  == domain 1    score: 41.4 bits;  conditional E-value: 4e-13
  flw-P(PP1b)_FBpp0071382-aln 14 rllevrgcrpgksvqlseaevrglclksreiflqqpilleleaplkicgdihgqytdllrlfeyggfpp 82
                                 r ++v +  + +  +l   e+  lcl++re+f  qp+  ++e p+ i+gdihgq+ dl  +++  g+p 
                      F22D6.9 31 RYFHVWSPVNCQ-DMLKRYEIYELCLRARELFWTQPLYRHVEVPVTIVGDIHGQFEDLKMMMDMNGWPF 98
                                 555555544433.356789***********************************************995 PP

  == domain 2    score: 253.7 bits;  conditional E-value: 9.8e-78
  flw-P(PP1b)_FBpp0071382-aln  83 eanylflgdyvdrgkqsleticlllaykikypenffllrgnhecasinriygfydeckrryniklwktftdcfnclpiaaii 164
                                  + nylflgdyvdrg  s+e + +l+a ++++p+ + llrgnhe   +nr ygfy ec rry  +++  f  +fn++p++ai+
                      F22D6.9 136 QKNYLFLGDYVDRGPYSIEVVLMLFAMHLRWPDRVTLLRGNHESRPVNRQYGFYGECVRRYSERIYEVFQLAFNAMPLTAIV 217
                                  67******************************************************************************** PP

  flw-P(PP1b)_FBpp0071382-aln 165 dekifcchgglspdlqgmeqirrimrptdvpdtgllcdllwsdpdkdvqgwgendrgvsftfgadvvskflnrhdldlicra 246
                                  +++i+c hgg+s +l +++q+  + rp d pd g+++dl w+dp+ +++ + e  rg    fga+ v  f ++ +ldli+ra
                      F22D6.9 218 NKRIMCMHGGISEELFDLKQLDALKRPIDTPDIGIIADLTWADPECEIDYYKESPRGAGKIFGAKAVDEFCKHFQLDLIVRA 299
                                  ********************************************************************************** PP

  flw-P(PP1b)_FBpp0071382-aln 247 hqvvedgyeffakrqlvtlfsapnycgefdnagglmsvdetlmcsfqilkpsekkaky 304
                                  hqvv+dgyeffa r+lvt+fsap ycg+ +n  +++++d+ +++sf ++kp     + 
                      F22D6.9 300 HQVVQDGYEFFADRKLVTIFSAPFYCGQTNNIASMLNIDKDMVASFMLVKPVTEIKEN 357
                                  ***************************************************8764444 PP

>> T25B9.2  CE43296	WBGene00012008	serine\/threonine protein phosphatase	status:Partially_confirmed	UniProt:Q27528	prote
   #    score  bias  c-Evalue  i-Evalue hmmfrom  hmm to    alifrom  ali to    envfrom  env to     acc
 ---   ------ ----- --------- --------- ------- -------    ------- -------    ------- -------    ----
   1 !   42.9   0.0   1.4e-13   5.3e-11      31      85 ..       6      60 ..       2      76 .. 0.86
   2 !  251.0   0.0   6.4e-77   2.5e-74      85     306 ..     114     335 ..     109     342 .. 0.97

  Alignments for each domain:
  == domain 1    score: 42.9 bits;  conditional E-value: 1.4e-13
  flw-P(PP1b)_FBpp0071382-aln 31 eaevrglclksreiflqqpilleleaplkicgdihgqytdllrlfeyggfppean 85
                                  ae+  lc ++re++ ++pi+l+leap+ + gdihgq+ dll +++  g+p  ++
                      T25B9.2  6 AAELAELCHRARELIWSEPIFLKLEAPICVMGDIHGQFDDLLAMLDMNGWPLSSQ 60
                                 68999*********************************************97654 PP

  == domain 2    score: 251.0 bits;  conditional E-value: 6.4e-77
  flw-P(PP1b)_FBpp0071382-aln  85 nylflgdyvdrgkqsleticlllaykikypenffllrgnhecasinriygfydeckrryniklwktftdcfnclpiaaiide 166
                                   ylflgdyvdrg  s+e + ll a k+ yp+ ++llrgnhe  s+n  ygfy e++ ry+ +l+  f + fn++p +a+i++
                      T25B9.2 114 RYLFLGDYVDRGPFSMEVVILLTALKLAYPDRIYLLRGNHESRSVNTSYGFYREVNYRYDAQLYECFQNMFNVFPFCAVINN 195
                                  6********************************************************************************* PP

  flw-P(PP1b)_FBpp0071382-aln 167 kifcchgglspdlqgmeqirrimrptdvpdtgllcdllwsdpdkdvqgwgendrgvsftfgadvvskflnrhdldlicrahq 248
                                   i+c hgg+s  l +++q     rp ++pd g+l dl w+dpd   +g+    rg sf fg+  +  fl++ dl+++ r hq
                      T25B9.2 196 TIMCMHGGISEHLTSFNQFSVFKRPLEIPDVGVLTDLTWADPDPTEKGYKPSARGASFVFGPPALRAFLKKLDLQMVIRGHQ 277
                                  ********************************************************************************** PP

  flw-P(PP1b)_FBpp0071382-aln 249 vvedgyeffakrqlvtlfsapnycgefdnagglmsvdetlmcsfqilkpsekkakyqy 306
                                  vvedgyeff  r+lvt+fsapnycg+ dn+ +++s+d++l  s+++++p  +  k  +
                      T25B9.2 278 VVEDGYEFFDGRRLVTIFSAPNYCGQNDNTAAVFSIDKKLKISINVFRPESRDKKRGF 335
                                  *************************************************988766554 PP

>> C23G10.1a  CE27721	WBGene00016010	Protein phosphatase	status:Partially_confirmed	UniProt:P48459	protein_id:CCD65292.1
   #    score  bias  c-Evalue  i-Evalue hmmfrom  hmm to    alifrom  ali to    envfrom  env to     acc
 ---   ------ ----- --------- --------- ------- -------    ------- -------    ------- -------    ----
   1 !  287.6   0.4   4.6e-88   1.8e-85      28     308 ..      59     343 ..      38     354 .] 0.91

  Alignments for each domain:
  == domain 1    score: 287.6 bits;  conditional E-value: 4.6e-88
  flw-P(PP1b)_FBpp0071382-aln  28 qlseaevrglclksreiflqqpilleleaplkicgdihgqytdllrlfe..yggfppeanylflgdyvdrgkqsleticlll 107
                                  ++  +++  l    ++if  q  ++e++ p++icgd+hgqy dl+rlf    ggfpp++nylflgdyvdrg   le i l l
                    C23G10.1a  59 KIRTMDIFRLIHICKKIFTVQKSMVEIDGPVRICGDLHGQYPDLIRLFAqvLGGFPPDSNYLFLGDYVDRGSFNLEVILLCL 140
                                  3344566677777899********************************7446****************************** PP

  flw-P(PP1b)_FBpp0071382-aln 108 aykikypenffllrgnhecasinriygfydec...krryniklwktftdcfnclpiaaiidekifcchgglspdlqgmeqir 186
                                  ayk +yp+nf++lrgnhe+  in  ygf de+   k  y   l+  f + ++ +p+ a++  +i+c hggls  +++++++r
                    C23G10.1a 141 AYKARYPNNFMMLRGNHEVIHINEKYGFKDEVfnrKGEYHDELYPEFNEMMDMMPLVALVGGRILCMHGGLSQHIKSLDDLR 222
                                  *******************************8433455999***************************************** PP

  flw-P(PP1b)_FBpp0071382-aln 187 rimrptdvpdtgllcdllwsdpdkdvqgwgendrgvsftfgadvvskflnrhdldlicrahqvvedgyeffakrqlvtlfsa 268
                                   + rp    d+ l  d++wsdp k v+gw  n rg s+ fg + v  + +  d+dli+r hqvv+dgyeffa ++lvt+fsa
                    C23G10.1a 223 NLRRPFHSEDECLENDIMWSDPAK-VSGWTANPRGASVQFGENEVKEMCKLLDIDLIVRGHQVVQDGYEFFAGKKLVTVFSA 303
                                  **********************97.99******************************************************* PP

  flw-P(PP1b)_FBpp0071382-aln 269 pnycgefdnagglmsvdetlmcsfqilkpsekkakyqysg 308
                                  p y   f n+ ++  v + l +sf++lkp + + +    +
                    C23G10.1a 304 PHYMQSFTNSAAVCKVSAGLEVSFEVLKPEDIRVEEIKCS 343
                                  *****************************99887665554 PP

>> C23G10.1b  CE29587	WBGene00016010	status:Partially_confirmed	UniProt:Q95QV0	protein_id:CCD65293.1
   #    score  bias  c-Evalue  i-Evalue hmmfrom  hmm to    alifrom  ali to    envfrom  env to     acc
 ---   ------ ----- --------- --------- ------- -------    ------- -------    ------- -------    ----
   1 !  286.5   0.4   1.1e-87   4.2e-85      29     308 ..     162     445 ..     140     456 .] 0.91

  Alignments for each domain:
  == domain 1    score: 286.5 bits;  conditional E-value: 1.1e-87
  flw-P(PP1b)_FBpp0071382-aln  29 lseaevrglclksreiflqqpilleleaplkicgdihgqytdllrlfe..yggfppeanylflgdyvdrgkqsleticllla 108
                                  +  +++  l    ++if  q  ++e++ p++icgd+hgqy dl+rlf    ggfpp++nylflgdyvdrg   le i l la
                    C23G10.1b 162 IRTMDIFRLIHICKKIFTVQKSMVEIDGPVRICGDLHGQYPDLIRLFAqvLGGFPPDSNYLFLGDYVDRGSFNLEVILLCLA 243
                                  344566677777899********************************7446******************************* PP

  flw-P(PP1b)_FBpp0071382-aln 109 ykikypenffllrgnhecasinriygfydec...krryniklwktftdcfnclpiaaiidekifcchgglspdlqgmeqirr 187
                                  yk +yp+nf++lrgnhe+  in  ygf de+   k  y   l+  f + ++ +p+ a++  +i+c hggls  +++++++r 
                    C23G10.1b 244 YKARYPNNFMMLRGNHEVIHINEKYGFKDEVfnrKGEYHDELYPEFNEMMDMMPLVALVGGRILCMHGGLSQHIKSLDDLRN 325
                                  ******************************8433455999****************************************** PP

  flw-P(PP1b)_FBpp0071382-aln 188 imrptdvpdtgllcdllwsdpdkdvqgwgendrgvsftfgadvvskflnrhdldlicrahqvvedgyeffakrqlvtlfsap 269
                                  + rp    d+ l  d++wsdp k v+gw  n rg s+ fg + v  + +  d+dli+r hqvv+dgyeffa ++lvt+fsap
                    C23G10.1b 326 LRRPFHSEDECLENDIMWSDPAK-VSGWTANPRGASVQFGENEVKEMCKLLDIDLIVRGHQVVQDGYEFFAGKKLVTVFSAP 406
                                  *********************97.99******************************************************** PP

  flw-P(PP1b)_FBpp0071382-aln 270 nycgefdnagglmsvdetlmcsfqilkpsekkakyqysg 308
                                   y   f n+ ++  v + l +sf++lkp + + +    +
                    C23G10.1b 407 HYMQSFTNSAAVCKVSAGLEVSFEVLKPEDIRVEEIKCS 445
                                  ****************************99887665554 PP

>> C34C12.3  CE31433	WBGene00007922	locus:pph-6	PROTEIN PHOSPHATASE	status:Confirmed	UniProt:Q09496	protein_id:CAA87100.
   #    score  bias  c-Evalue  i-Evalue hmmfrom  hmm to    alifrom  ali to    envfrom  env to     acc
 ---   ------ ----- --------- --------- ------- -------    ------- -------    ------- -------    ----
   1 !  279.3   0.5   1.6e-85   6.4e-83      30     287 ..      46     304 ..      38     315 .. 0.94

  Alignments for each domain:
  == domain 1    score: 279.3 bits;  conditional E-value: 1.6e-85
  flw-P(PP1b)_FBpp0071382-aln  30 seaevrglclksreiflqqpilleleaplkicgdihgqytdllrlfeyggfppeanylflgdyvdrgkqsleticlllayki 111
                                   e++  +lc    + +  +  ++ + +p+ icgdihgq++dll lf+ gg  p+++y+f+gdyvdrg+ slet+ ll++  +
                     C34C12.3  46 PESDAVALCATLIDRLSLEANVVPVSSPVTICGDIHGQFYDLLELFKTGGTVPNTKYVFMGDYVDRGHYSLETVTLLFCLLL 127
                                  56666777777666666666778899******************************************************** PP

  flw-P(PP1b)_FBpp0071382-aln 112 kypenffllrgnhecasinriygfydeckrryni.klwktftdcfnclpiaaiidekifcchgglspdlqgmeqirrimrpt 192
                                  kyp+++ llrgnhe   i  +ygfydec+ +y   ++ k f  +f++lpi a+ide ++c+hgglspd+++++ +  + r  
                     C34C12.3 128 KYPNQITLLRGNHESRRISNVYGFYDECQNKYGHgNVHKWFCKVFDVLPIGALIDESVLCVHGGLSPDIRTIDSLMLLDRAQ 209
                                  ********************************65378899****************************************** PP

  flw-P(PP1b)_FBpp0071382-aln 193 dvpdtgllcdllwsdpdkdvqgwgendrgvsftfgadvvskflnrhdldlicrahqvvedgyeffakrqlvtlfsapnycge 274
                                  +vp++g lcd++wsdpd dv+ w   +rg  f fga+v   fl + dl l+cr+hq+v++g++++ + +l t++sapnyc  
                     C34C12.3 210 EVPNKGPLCDIMWSDPDDDVEDWVISQRGAGFVFGAKVTEEFLMNNDLSLLCRSHQLVDEGFKYMFNEKLATVWSAPNYCYR 291
                                  ********************************************************************************** PP

  flw-P(PP1b)_FBpp0071382-aln 275 fdnagglmsvdet 287
                                    na +++ +d +
                     C34C12.3 292 CGNAAAVFEIDGN 304
                                  *******999965 PP

>> R13A5.11  CE34584	WBGene00020053	Protein phosphatase	status:Confirmed	UniProt:Q95Y86	protein_id:CCD63606.1
   #    score  bias  c-Evalue  i-Evalue hmmfrom  hmm to    alifrom  ali to    envfrom  env to     acc
 ---   ------ ----- --------- --------- ------- -------    ------- -------    ------- -------    ----
   1 !  275.7   0.6     2e-84   7.9e-82      25     301 ..     122     401 ..     100     413 .. 0.93

  Alignments for each domain:
  == domain 1    score: 275.7 bits;  conditional E-value: 2e-84
  flw-P(PP1b)_FBpp0071382-aln  25 ksvqlseaevrglclksreiflqqpilleleaplkicgdihgqytdllrlfeyggfppeanylflgdyvdrgkqsleticll 106
                                  +++q +++e  ++   ++ if ++  l++++ p  ++gd+hgq+ dl+ +f   g ppe+ y+f gdyvdrg  sle i ll
                     R13A5.11 122 HKIQYTKEEFENVIYEAQTIFSSEKALVDIDPPCVVVGDLHGQFNDLINMFILLGRPPETVYVFTGDYVDRGMMSLECIMLL 203
                                  57999***************************************************************************** PP

  flw-P(PP1b)_FBpp0071382-aln 107 laykikypenffllrgnhecasinriygfydeckr...ryniklwktftdcfnclpiaaiidekifcchgglspdlqgmeqi 185
                                  ++yki ypen++llrgnhe a +n+ ygfy+ec     +    +w  f  cfn lpi+a+i  ki+c hgglsp l  ++++
                     R13A5.11 204 FTYKICYPENIVLLRGNHEIARVNKKYGFYEECVTsipKCGEEIWALFQRCFNNLPISALIATKILCMHGGLSPALTCLDEL 285
                                  *********************************8722245679*************************************** PP

  flw-P(PP1b)_FBpp0071382-aln 186 rrimrptdvpdtgllcdllwsdpdkdvqgwgendrgvsftfgadvvskflnrhdldlicrahqvvedgyeffakrqlvtlfs 267
                                  r   +p   p  g++ d+lw+dpd  v  w    rg  ftfg++v+  + +r  ++li rahq+  dgy +++ r+l+t+fs
                     R13A5.11 286 RNHPKPIRNPFRGIVNDMLWADPDPSVFEWKASSRGSGFTFGTNVIDDVCKRLGVELIIRAHQMCFDGYWVLSGRKLITIFS 367
                                  ********************************************************************************** PP

  flw-P(PP1b)_FBpp0071382-aln 268 apnycgefdnagglmsvdetlmcsfqilkpsekk 301
                                  ap yc  + nag+++ vdetl   +  + p+  +
                     R13A5.11 368 APMYCNFYKNAGCVLKVDETLGIQMIAFVPASEN 401
                                  *********************8887777776655 PP

>> C24H11.1  CE18524	WBGene00007699	Protein  phosphatase-1 (PP1)	status:Predicted	UniProt:Q9U3P4	protein_id:CAB03912.1
   #    score  bias  c-Evalue  i-Evalue hmmfrom  hmm to    alifrom  ali to    envfrom  env to     acc
 ---   ------ ----- --------- --------- ------- -------    ------- -------    ------- -------    ----
   1 !  260.8   0.1   6.7e-80   2.6e-77      50     316 ..     106     379 ..     101     383 .. 0.93

  Alignments for each domain:
  == domain 1    score: 260.8 bits;  conditional E-value: 6.7e-80
  flw-P(PP1b)_FBpp0071382-aln  50 illeleaplkicgdihgqytdllrlfeyggfppeanylflgdyvdrgkqsleticlllaykikypenffllrgnhecasinr 131
                                   llel+ap++icgd hgqy dllr+f+  g   +++ylflgdyvdrg +sle i ll++ k+  p ++ llrgnhe  +in+
                     C24H11.1 106 ALLELQAPINICGDTHGQYNDLLRIFNACGAATKTQYLFLGDYVDRGGHSLEVIMLLFSLKLAMPRKMHLLRGNHELKAINK 187
                                  69******************************************************************************** PP

  flw-P(PP1b)_FBpp0071382-aln 132 iygfydeckrryni.....klwktftdcfnclpiaaiidekifcchgglspdlqgmeqirrimrptdvpdtg.llcdllwsd 207
                                   ygf+ e k+r++       +++ f ++f  +p++ai+ ++i+c hgg+sp l+++++ir i  p +   t  l cdllw+d
                     C24H11.1 188 NYGFHAELKKRFQReevyeSVYNHFNQVFSYMPLCAIVSKRILCMHGGISPHLKSLDDIRAIPLPLETAKTHpLACDLLWAD 269
                                  **********99742112257899******************************************998875389******* PP

  flw-P(PP1b)_FBpp0071382-aln 208 pdkdvqgwgend.rgvsftfgadvvskflnrhdldlicrahqvvedgyeffakrqlvtlfsapnycgefdnagglmsvdetl 288
                                  p+kd +g+  n  r +s  fg + v  + +r d+dli+rahqvve gy ffa r+l+t+fsa  y  e+ n  +++ v++ l
                     C24H11.1 270 PEKDAKGFEPNKiRAISNVFGKKEVDDLCKRLDIDLIVRAHQVVEYGYAFFADRRLITVFSASRYQIELCNYAAVVVVNKML 351
                                  ********988659******************************************************************** PP

  flw-P(PP1b)_FBpp0071382-aln 289 mcsfqilkpsekkakyqysglnsgrpst 316
                                    sf  lkp + + +      n++ ++t
                     C24H11.1 352 ELSFVQLKPEDFEVRRDECEENAKDQTT 379
                                  **********999988877777666555 PP

>> C24H11.2  CE18525	WBGene00007700	Protein  phosphatase-1 (PP1)	status:Predicted	UniProt:Q9XVD6	protein_id:CAB03908.1
   #    score  bias  c-Evalue  i-Evalue hmmfrom  hmm to    alifrom  ali to    envfrom  env to     acc
 ---   ------ ----- --------- --------- ------- -------    ------- -------    ------- -------    ----
   1 !  260.8   0.1   6.7e-80   2.6e-77      50     316 ..     106     379 ..     101     383 .. 0.93

  Alignments for each domain:
  == domain 1    score: 260.8 bits;  conditional E-value: 6.7e-80
  flw-P(PP1b)_FBpp0071382-aln  50 illeleaplkicgdihgqytdllrlfeyggfppeanylflgdyvdrgkqsleticlllaykikypenffllrgnhecasinr 131
                                   llel+ap++icgd hgqy dllr+f+  g   +++ylflgdyvdrg +sle i ll++ k+  p ++ llrgnhe  +in+
                     C24H11.2 106 ALLELQAPINICGDTHGQYNDLLRIFNACGAATKTQYLFLGDYVDRGGHSLEVIMLLFSLKLAMPRKMHLLRGNHELKAINK 187
                                  69******************************************************************************** PP

  flw-P(PP1b)_FBpp0071382-aln 132 iygfydeckrryni.....klwktftdcfnclpiaaiidekifcchgglspdlqgmeqirrimrptdvpdtg.llcdllwsd 207
                                   ygf+ e k+r++       +++ f ++f  +p++ai+ ++i+c hgg+sp l+++++ir i  p +   t  l cdllw+d
                     C24H11.2 188 NYGFHAELKKRFQReevyeSVYNHFNQVFSYMPLCAIVSKRILCMHGGISPHLKSLDDIRAIPLPLETAKTHpLACDLLWAD 269
                                  **********99742112257899******************************************998875389******* PP

  flw-P(PP1b)_FBpp0071382-aln 208 pdkdvqgwgend.rgvsftfgadvvskflnrhdldlicrahqvvedgyeffakrqlvtlfsapnycgefdnagglmsvdetl 288
                                  p+kd +g+  n  r +s  fg + v  + +r d+dli+rahqvve gy ffa r+l+t+fsa  y  e+ n  +++ v++ l
                     C24H11.2 270 PEKDAKGFEPNKiRAISNVFGKKEVDDLCKRLDIDLIVRAHQVVEYGYAFFADRRLITVFSASRYQIELCNYAAVVVVNKML 351
                                  ********988659******************************************************************** PP

  flw-P(PP1b)_FBpp0071382-aln 289 mcsfqilkpsekkakyqysglnsgrpst 316
                                    sf  lkp + + +      n++ ++t
                     C24H11.2 352 ELSFVQLKPEDFEVRRDECEENAKDQTT 379
                                  **********999988877777666555 PP

>> W03D8.2b  CE18322	WBGene00020985	status:Partially_confirmed	protein_id:CCD73386.1
   #    score  bias  c-Evalue  i-Evalue hmmfrom  hmm to    alifrom  ali to    envfrom  env to     acc
 ---   ------ ----- --------- --------- ------- -------    ------- -------    ------- -------    ----
   1 !  259.7   0.1   1.4e-79   5.6e-77      26     280 ..      44     308 ..      13     356 .. 0.89

  Alignments for each domain:
  == domain 1    score: 259.7 bits;  conditional E-value: 1.4e-79
  flw-P(PP1b)_FBpp0071382-aln  26 svqlseaevrglclksreiflqqpillel.eaplkicgdihgqytdllrlfeyggfppeanylflgdyvdrgkqsleticll 106
                                   v ++ +e+  l  k ++ fl+qp lle+ + p+ ++ d+hgq   llr+f     pp+ +ylflgdyvdrg qs+  +cll
                     W03D8.2b  44 RVDITISEISQLTDKMKKAFLEQPALLEIsNEPITVVADMHGQSIHLLRIFLTNEAPPNQKYLFLGDYVDRGSQSVVVMCLL 125
                                  6889999*********************9447************************************************** PP

  flw-P(PP1b)_FBpp0071382-aln 107 laykikypenffllrgnhecasinriygfydeckrryn....iklwktftdcfnclpiaaiidekifcchgglspdlqgmeq 184
                                  ++ k +yp+ +fllrgnhe       ygfydec  +++     k+w+ f d fnc+p+aa+i  k+fc+hgg+sp l+++e+
                     W03D8.2b 126 FCMKHRYPQHVFLLRGNHEDVNTTLNYGFYDECLEQWKndegEKVWRMFIDTFNCMPLAAVIGGKVFCAHGGISPWLESLED 207
                                  *********************************77764222369************************************** PP

  flw-P(PP1b)_FBpp0071382-aln 185 irrimrptdvpdtgllcdllwsdpdk.dvqgwgendrgvsftfgadvvskflnrhdldlicrahqvvedgye....ffakrq 261
                                  i+ i rp  vp  gl cdllwsdp + + +gwg   rg+sft+g  vv  f ++ d+ l+ r hq+ ++ y     +    +
                     W03D8.2b 208 INSIERPLVVPPYGLACDLLWSDPAQpERNGWGLSHRGISFTYGKSVVEEFCAKNDIALVIRGHQLFKEMYPqgcvLRFGGR 289
                                  ************************874789*************************************998862211233457 PP

  flw-P(PP1b)_FBpp0071382-aln 262 lvtlfsapnycgefdnagg 280
                                  l++lfsa ny g  +n+  
                     W03D8.2b 290 LISLFSALNYEGHKNNSSV 308
                                  9***********9988765 PP

>> R08A2.2  CE35901	WBGene00011133	serine\/threonine protein phosphatase	status:Partially_confirmed	UniProt:Q9U395	prote
   #    score  bias  c-Evalue  i-Evalue hmmfrom  hmm to    alifrom  ali to    envfrom  env to     acc
 ---   ------ ----- --------- --------- ------- -------    ------- -------    ------- -------    ----
   1 !  255.8   0.2   2.3e-78   9.2e-76       7     298 ..      15     309 ..      10     327 .. 0.94

  Alignments for each domain:
  == domain 1    score: 255.8 bits;  conditional E-value: 2.3e-78
  flw-P(PP1b)_FBpp0071382-aln   7 nvdnliqrllevrgcrpgksvqlseaevrglclksreiflqqpilleleaplkicgdihgqytdllrlfeyggfppeanylf 88 
                                  +vd+l +r++e    + g +  ++++++ ++  k+   +   p +l++e p+ i+gdihgq   l+r f+  g+pp+ ++lf
                      R08A2.2  15 SVDQLAKRMIEH-LLKWGVTDAFNDKQIYTILEKAESTLNPLPAMLQVEHPITIVGDIHGQLDALIRYFDAVGYPPKVKFLF 95 
                                  689999999985.5789999999***********9999999***************************************** PP

  flw-P(PP1b)_FBpp0071382-aln  89 lgdyvdrgkqsleticlllaykikypenffllrgnhecasinriygfydeckrryniklwktftdcfnclpiaaiidekifc 170
                                  lgdyvdrg +s+e   ll++yki+yp  + llrgnhec  +nr+ygfy+e  r+   ++w+ + ++fn lp++a + ++i+c
                      R08A2.2  96 LGDYVDRGAKSFEVSLLLFCYKIRYPHSVHLLRGNHECMKMNRLYGFYEELARKRGGRMWRQYQNVFNELPLCARVGQRILC 177
                                  ********************************************************************************** PP

  flw-P(PP1b)_FBpp0071382-aln 171 chgglspdlqgmeqirrimrptd..vpdtgllcdllwsdpdkdv.qgwgen.drgvsftfgadvvskflnrhdldlicrahq 248
                                   hgg+s + ++ e  + + +p      d+gl +dl+w+dp +d  + +  n +r +s+ fg + +  fl++  l li+rah+
                      R08A2.2 178 MHGGISQNCNSWESFKALKKPNTplTCDEGLQVDLMWADPTQDKcNTFAMNkQRAISVVFGEKGLDVFLKKLGLSLIVRAHE 259
                                  ********************9753368*************88752556655279**************************** PP

  flw-P(PP1b)_FBpp0071382-aln 249 vvedgyeffakrqlvtlfsapnycgefdnagglmsvdetlmcsfqilkps 298
                                  v ++g++f+ +++ vt+fsap ycg+  n+g++m v e+   sf +l+p 
                      R08A2.2 260 VSQEGFNFLFNKKCVTVFSAPYYCGNDTNCGAIMHVSESYEISFTVLRPR 309
                                  ************************************************96 PP

>> W03D8.2a  CE40313	WBGene00020985	ser\/thr protein phosphatase	status:Partially_confirmed	protein_id:CCD73376.1
   #    score  bias  c-Evalue  i-Evalue hmmfrom  hmm to    alifrom  ali to    envfrom  env to     acc
 ---   ------ ----- --------- --------- ------- -------    ------- -------    ------- -------    ----
   1 !  251.0   0.0   6.7e-77   2.6e-74      43     280 ..       3     250 ..       1     298 [. 0.90

  Alignments for each domain:
  == domain 1    score: 251.0 bits;  conditional E-value: 6.7e-77
  flw-P(PP1b)_FBpp0071382-aln  43 eiflqqpillel.eaplkicgdihgqytdllrlfeyggfppeanylflgdyvdrgkqsleticlllaykikypenffllrgn 123
                                  + fl+qp lle+ + p+ ++ d+hgq   llr+f     pp+ +ylflgdyvdrg qs+  +cll++ k +yp+ +fllrgn
                     W03D8.2a   3 KAFLEQPALLEIsNEPITVVADMHGQSIHLLRIFLTNEAPPNQKYLFLGDYVDRGSQSVVVMCLLFCMKHRYPQHVFLLRGN 84 
                                  67*********9347******************************************************************* PP

  flw-P(PP1b)_FBpp0071382-aln 124 hecasinriygfydeckrryn....iklwktftdcfnclpiaaiidekifcchgglspdlqgmeqirrimrptdvpdtgllc 201
                                  he       ygfydec  +++     k+w+ f d fnc+p+aa+i  k+fc+hgg+sp l+++e+i+ i rp  vp  gl c
                     W03D8.2a  85 HEDVNTTLNYGFYDECLEQWKndegEKVWRMFIDTFNCMPLAAVIGGKVFCAHGGISPWLESLEDINSIERPLVVPPYGLAC 166
                                  ****************77764222369******************************************************* PP

  flw-P(PP1b)_FBpp0071382-aln 202 dllwsdpdk.dvqgwgendrgvsftfgadvvskflnrhdldlicrahqvvedgye....ffakrqlvtlfsapnycgefdna 278
                                  dllwsdp + + +gwg   rg+sft+g  vv  f ++ d+ l+ r hq+ ++ y     +    +l++lfsa ny g  +n+
                     W03D8.2a 167 DLLWSDPAQpERNGWGLSHRGISFTYGKSVVEEFCAKNDIALVIRGHQLFKEMYPqgcvLRFGGRLISLFSALNYEGHKNNS 248
                                  *******874789*************************************9988622112334579***********99887 PP

  flw-P(PP1b)_FBpp0071382-aln 279 gg 280
                                    
                     W03D8.2a 249 SV 250
                                  65 PP

>> Y40H4A.2  CE35916	WBGene00012741	Ser\/Thr protein phosphatase	status:Partially_confirmed	UniProt:Q9XW30	protein_id:CA
   #    score  bias  c-Evalue  i-Evalue hmmfrom  hmm to    alifrom  ali to    envfrom  env to     acc
 ---   ------ ----- --------- --------- ------- -------    ------- -------    ------- -------    ----
   1 !  245.8   0.1   2.5e-75     1e-72      24     303 ..      43     332 ..      19     333 .] 0.90

  Alignments for each domain:
  == domain 1    score: 245.8 bits;  conditional E-value: 2.5e-75
  flw-P(PP1b)_FBpp0071382-aln  24 gksvqlseaevrglclksreiflqqpillele...aplkicgdihgqytdllrlfeyggfppeanylflgdyvdrgkqslet 102
                                    +v++s++e+r +   +   f +   l+ ++    p++i+gd+hg++ dl r+f   g p  + y+flgdyvdrg+q +et
                     Y40H4A.2  43 EVDVTVSKEEIRIISNYAAASFGSFSTLMRVDedcLPVHIVGDLHGHFGDLRRIFGIHGAPGISHYVFLGDYVDRGRQGIET 124
                                  3578999999999999999999998888877523359********************************************* PP

  flw-P(PP1b)_FBpp0071382-aln 103 iclllaykikypenffllrgnhecasinriygfydeckrrynik...lwktftdcfnclpiaaiidekifcchgglspdlqg 181
                                  + ll+ay+  yp+ +fl rgnhe       ygf+dec+ +y  k    w  + ++fn lp+aa+i +k++c hgg+sp +q+
                     Y40H4A.2 125 VMLLMAYHCLYPDHLFLCRGNHEDYNTTMTYGFFDECRMKYGKKgtlAWLHIINAFNHLPLAALILDKVLCMHGGISPHIQK 206
                                  *****************************************988554699******************************** PP

  flw-P(PP1b)_FBpp0071382-aln 182 meqirrimrptdvpdtgllcdllwsdpdkdvq.gwgendrgvsftfgadvvskflnrhdldlicrahqv....vedgyeffa 258
                                  +e+i +i rpt +p  gl cdl+wsdp+k  + gw    rg+sf+f    + kf +   ldli+rahq+    +  g+++ a
                     Y40H4A.2 207 LEDIDKIQRPTFIPSYGLACDLVWSDPEKTSNvGWSLSARGISFSFDDITIEKFCQDNGLDLIVRAHQIssemIRGGHKWHA 288
                                  *****************************8644***********************************833335679***** PP

  flw-P(PP1b)_FBpp0071382-aln 259 krqlvtlfsapnycgefdnagglmsvdetlmcsfqilkpsekkak 303
                                  + ++vt+fsa ny   + n  +++ +de+    f +l+p +k  k
                     Y40H4A.2 289 NGRMVTIFSAANYLS-MGNDSCVIRIDEQKTMQFCLLRPVKKSPK 332
                                  *************96.788999*****************998755 PP

>> C02F4.2b  CE46805	WBGene00006527	locus:tax-6	status:Partially_confirmed	UniProt:Q86MD4	protein_id:CAD88213.1
   #    score  bias  c-Evalue  i-Evalue hmmfrom  hmm to    alifrom  ali to    envfrom  env to     acc
 ---   ------ ----- --------- --------- ------- -------    ------- -------    ------- -------    ----
   1 !  233.6   1.0   1.3e-71   5.1e-69      34     291 ..      87     356 ..      53     363 .. 0.90

  Alignments for each domain:
  == domain 1    score: 233.6 bits;  conditional E-value: 1.3e-71
  flw-P(PP1b)_FBpp0071382-aln  34 vrglclksreiflqqpilleleaplkicgdihgqytdllrlfeyggfppeanylflgdyvdrgkqsleticlllaykikype 115
                                  +r +      +f ++  +le+eap+ +cgdihgq++dl++lfe gg p  ++ylflgdyvdrg  s+e +  l a ki yp 
                     C02F4.2b  87 IR-VIQECSSLFRNEKTMLEIEAPVTVCGDIHGQFYDLMKLFEVGGSPATTKYLFLGDYVDRGYFSIECVLYLWALKICYPT 167
                                  33.445566799999******************************************************************* PP

  flw-P(PP1b)_FBpp0071382-aln 116 nffllrgnhecasinriygfydeckrryniklwktftdcfnclpiaaiidekifcchgglspdlqgmeqirrimrptdvpdt 197
                                   +fllrgnhec  +   + f +eck +y  +++    + f++lp+aa+++++ +c+hgglsp+++++e+irri r  + p  
                     C02F4.2b 168 TLFLLRGNHECRHLTEYFTFKQECKIKYSERVYDVCMESFDALPLAALMNQQFLCVHGGLSPEIHTLEDIRRIDRFKEPPAF 249
                                  ********************************************************************************** PP

  flw-P(PP1b)_FBpp0071382-aln 198 gllcdllwsdp......dkdvqgwgend.rgvsftfgadvvskflnrhdldlicrahqvvedgyeffakrq......lvtlf 266
                                  g +cdllwsdp      +++ + +  n  rg s+ +       fl++ +l  i rah+  + gy ++ k q      l+t+f
                     C02F4.2b 250 GPMCDLLWSDPledfgnERNSEQFSHNSvRGCSYFYSYAACCDFLQHNNLLSIIRAHEAQDAGYRMYRKSQatgfpsLITIF 331
                                  ***********3333222344566666449*************************************99875566669**** PP

  flw-P(PP1b)_FBpp0071382-aln 267 sapnycgefdnagglmsvdetlmcs 291
                                  sapny   ++n  +++  ++++m  
                     C02F4.2b 332 SAPNYLDVYNNKAAILKYENNVMNI 356
                                  ******************9999965 PP

>> C02F4.2a  CE07853	WBGene00006527	locus:tax-6	serine\/threonine protein phosphatase	status:Partially_confirmed	UniProt
   #    score  bias  c-Evalue  i-Evalue hmmfrom  hmm to    alifrom  ali to    envfrom  env to     acc
 ---   ------ ----- --------- --------- ------- -------    ------- -------    ------- -------    ----
   1 !  232.9   1.0   2.1e-71   8.3e-69      35     291 ..      88     356 ..      53     363 .. 0.90

  Alignments for each domain:
  == domain 1    score: 232.9 bits;  conditional E-value: 2.1e-71
  flw-P(PP1b)_FBpp0071382-aln  35 rglclksreiflqqpilleleaplkicgdihgqytdllrlfeyggfppeanylflgdyvdrgkqsleticlllaykikypen 116
                                  r +      +f ++  +le+eap+ +cgdihgq++dl++lfe gg p  ++ylflgdyvdrg  s+e +  l a ki yp  
                     C02F4.2a  88 R-VIQECSSLFRNEKTMLEIEAPVTVCGDIHGQFYDLMKLFEVGGSPATTKYLFLGDYVDRGYFSIECVLYLWALKICYPTT 168
                                  3.445566799999******************************************************************** PP

  flw-P(PP1b)_FBpp0071382-aln 117 ffllrgnhecasinriygfydeckrryniklwktftdcfnclpiaaiidekifcchgglspdlqgmeqirrimrptdvpdtg 198
                                  +fllrgnhec  +   + f +eck +y  +++    + f++lp+aa+++++ +c+hgglsp+++++e+irri r  + p  g
                     C02F4.2a 169 LFLLRGNHECRHLTEYFTFKQECKIKYSERVYDVCMESFDALPLAALMNQQFLCVHGGLSPEIHTLEDIRRIDRFKEPPAFG 250
                                  ********************************************************************************** PP

  flw-P(PP1b)_FBpp0071382-aln 199 llcdllwsdp......dkdvqgwgend.rgvsftfgadvvskflnrhdldlicrahqvvedgyeffakrq......lvtlfs 267
                                   +cdllwsdp      +++ + +  n  rg s+ +       fl++ +l  i rah+  + gy ++ k q      l+t+fs
                     C02F4.2a 251 PMCDLLWSDPledfgnERNSEQFSHNSvRGCSYFYSYAACCDFLQHNNLLSIIRAHEAQDAGYRMYRKSQatgfpsLITIFS 332
                                  **********3333222344566666449*************************************99875566669***** PP

  flw-P(PP1b)_FBpp0071382-aln 268 apnycgefdnagglmsvdetlmcs 291
                                  apny   ++n  +++  ++++m  
                     C02F4.2a 333 APNYLDVYNNKAAILKYENNVMNI 356
                                  *****************9999965 PP

>> C02F4.2c  CE46586	WBGene00006527	locus:tax-6	status:Partially_confirmed	UniProt:Q0G819	protein_id:CAL36491.1
   #    score  bias  c-Evalue  i-Evalue hmmfrom  hmm to    alifrom  ali to    envfrom  env to     acc
 ---   ------ ----- --------- --------- ------- -------    ------- -------    ------- -------    ----
   1 !  232.8   1.0   2.2e-71   8.5e-69      35     291 ..      88     356 ..      53     363 .. 0.90

  Alignments for each domain:
  == domain 1    score: 232.8 bits;  conditional E-value: 2.2e-71
  flw-P(PP1b)_FBpp0071382-aln  35 rglclksreiflqqpilleleaplkicgdihgqytdllrlfeyggfppeanylflgdyvdrgkqsleticlllaykikypen 116
                                  r +      +f ++  +le+eap+ +cgdihgq++dl++lfe gg p  ++ylflgdyvdrg  s+e +  l a ki yp  
                     C02F4.2c  88 R-VIQECSSLFRNEKTMLEIEAPVTVCGDIHGQFYDLMKLFEVGGSPATTKYLFLGDYVDRGYFSIECVLYLWALKICYPTT 168
                                  3.445566799999******************************************************************** PP

  flw-P(PP1b)_FBpp0071382-aln 117 ffllrgnhecasinriygfydeckrryniklwktftdcfnclpiaaiidekifcchgglspdlqgmeqirrimrptdvpdtg 198
                                  +fllrgnhec  +   + f +eck +y  +++    + f++lp+aa+++++ +c+hgglsp+++++e+irri r  + p  g
                     C02F4.2c 169 LFLLRGNHECRHLTEYFTFKQECKIKYSERVYDVCMESFDALPLAALMNQQFLCVHGGLSPEIHTLEDIRRIDRFKEPPAFG 250
                                  ********************************************************************************** PP

  flw-P(PP1b)_FBpp0071382-aln 199 llcdllwsdp......dkdvqgwgend.rgvsftfgadvvskflnrhdldlicrahqvvedgyeffakrq......lvtlfs 267
                                   +cdllwsdp      +++ + +  n  rg s+ +       fl++ +l  i rah+  + gy ++ k q      l+t+fs
                     C02F4.2c 251 PMCDLLWSDPledfgnERNSEQFSHNSvRGCSYFYSYAACCDFLQHNNLLSIIRAHEAQDAGYRMYRKSQatgfpsLITIFS 332
                                  **********3333222344566666449*************************************99875566669***** PP

  flw-P(PP1b)_FBpp0071382-aln 268 apnycgefdnagglmsvdetlmcs 291
                                  apny   ++n  +++  ++++m  
                     C02F4.2c 333 APNYLDVYNNKAAILKYENNVMNI 356
                                  *****************9999965 PP

>> Y39B6A.2a  CE36619	WBGene00012665	locus:pph-5	status:Partially_confirmed	UniProt:Q9NES8	protein_id:CAC51076.2
   #    score  bias  c-Evalue  i-Evalue hmmfrom  hmm to    alifrom  ali to    envfrom  env to     acc
 ---   ------ ----- --------- --------- ------- -------    ------- -------    ------- -------    ----
   1 !  231.2   0.7   6.7e-71   2.6e-68      57     285 ..     235     464 ..     199     475 .. 0.93

  Alignments for each domain:
  == domain 1    score: 231.2 bits;  conditional E-value: 6.7e-71
  flw-P(PP1b)_FBpp0071382-aln  57 plkicgdihgqytdllrlfeyggfppean.ylflgdyvdrgkqsleticlllaykikypenffllrgnhecasinriygfyd 137
                                   + icgd+hgq++dl  +fe  g+p e+n ylf gd+vdrg  s+eti  ++ +k+ yp+ ff+ rgnhe   +n++ygf  
                    Y39B6A.2a 235 KFTICGDVHGQFYDLCNIFEINGYPSETNpYLFNGDFVDRGSFSVETIFTMIGFKLLYPNHFFMSRGNHESDVMNKMYGFEG 316
                                  368************************998**************************************************** PP

  flw-P(PP1b)_FBpp0071382-aln 138 eckrryniklwktftdcfnclpiaaiidekifcchggls.pdlqgmeqirrimrptdvpdtgllcdllwsdpdkdvqgwgen 218
                                  e+k +y  ++   ft+ f  lp++ +i+ekif+chggl   d  ++e+ir+  r  + pd+g++cdllwsdp+  ++g    
                    Y39B6A.2a 317 EVKAKYTQQMCDMFTETFCWLPLCHLINEKIFVCHGGLFkEDGVTLEDIRKTDRNRQPPDEGIMCDLLWSDPQ-PINGRSPS 397
                                  *************************************96268899***************************6.79****** PP

  flw-P(PP1b)_FBpp0071382-aln 219 drgvsftfgadvvskflnrhdldlicrahqvvedgyeffakrqlvtlfsapnycgefdnagglmsvd 285
                                   rgv   fg+dv sk+ +   ++ ++r+h+v  +gye+  + q  t+fsapnyc +++n g+++++ 
                    Y39B6A.2a 398 KRGVGCQFGPDVTSKWCETNGIEYVVRSHEVKPEGYEMHHNGQCFTVFSAPNYCDQMNNKGAFITIT 464
                                  **************************************************************99875 PP

>> C27B7.6  CE43510	WBGene00007763	serine\/threonine protein phosphatase	status:Partially_confirmed	UniProt:P48460	prote
   #    score  bias  c-Evalue  i-Evalue hmmfrom  hmm to    alifrom  ali to    envfrom  env to     acc
 ---   ------ ----- --------- --------- ------- -------    ------- -------    ------- -------    ----
   1 !  223.5   0.1   1.6e-68   6.2e-66      11     300 ..      14     305 ..       4     324 .. 0.91

  Alignments for each domain:
  == domain 1    score: 223.5 bits;  conditional E-value: 1.6e-68
  flw-P(PP1b)_FBpp0071382-aln  11 liqrllevrgcrpgksvqlseaevrglclksreiflqqpilleleaplkicgdihgqytdllrlfeyggfppeanylflgdy 92 
                                  l ++++  r ++ g    +s++++  +    +ei+   p l+e+ ap+ + gdihgq  dll++ +  g pp+ +ylflgdy
                      C27B7.6  14 LCRQMI-ARIEKYGTLEGFSDSDILEVLKTIKEILEPLPCLIEIIAPVVVFGDIHGQLGDLLQFTNEVGRPPDFQYLFLGDY 94 
                                  544443.577788888888999999999999*************************************************** PP

  flw-P(PP1b)_FBpp0071382-aln  93 vdrgkqsleticlllaykikypenffllrgnhecasinriygfydeckrryniklwktftdcfnclpiaaiidekifcchgg 174
                                  vdrg +sle  + l++ ki + +++ llrgnhe+  +n +ygf +e  r+ n +lwk f d+f  l i+a i+ ki+c hgg
                      C27B7.6  95 VDRGPNSLEVTVWLFCMKILFSKKVHLLRGNHEVRRVNTMYGFKEEMMRKRNSHLWKVFNDVFAELSICASINRKILCMHGG 176
                                  ********************************************************************************** PP

  flw-P(PP1b)_FBpp0071382-aln 175 lspdlqgmeqirrimrptdvpd..tgllcdllwsdpdkdvqgw.gendrgvsftfgadvvskflnrhdldlicrahqvvedg 253
                                  +sp +++ + +  + +p    d   gl++dl+wsdp+++ +    ++ rg+s  fg  vv ++ +   +dli rah++ e g
                      C27B7.6 177 ISPKIESWDSLTGMTKPRVHGDceHGLIVDLIWSDPNRKDDTIqFNKMRGISTLFGKSVVDNLCTTLAIDLIIRAHEMKEKG 258
                                  ***************9987655337***********966555505667********************************** PP

  flw-P(PP1b)_FBpp0071382-aln 254 yeffakrqlvtlfsapnycgefdnagglmsvdetlmcsfqilkpsek 300
                                  + f    +l+t+fsap y g   n g++ ++ ++l   +  lkp++ 
                      C27B7.6 259 HTFEFDNRLLTVFSAPYYSGHNSNLGSVATISKSLKLRIVTLKPNKG 305
                                  ***9999************************************9865 PP

>> F42G8.8  CE17067	WBGene00018359	ser\/thr-protein phosphatase	status:Partially_confirmed	UniProt:O44507	protein_id:CCD
   #    score  bias  c-Evalue  i-Evalue hmmfrom  hmm to    alifrom  ali to    envfrom  env to     acc
 ---   ------ ----- --------- --------- ------- -------    ------- -------    ------- -------    ----
   1 !  200.6   0.0   1.4e-61   5.5e-59       3     291 ..       4     317 ..       1     352 [. 0.87

  Alignments for each domain:
  == domain 1    score: 200.6 bits;  conditional E-value: 1.4e-61
  flw-P(PP1b)_FBpp0071382-aln   3 dvelnvdnliqrllevrgcrpgksvqlseaevrglclksreiflqqpilleleaplkicgdihgqytdllrlfey....... 77 
                                  d++++v+ +++r l v++  + ++++ +++e+  l       + ++  l ++  p+ i+gdihgq+ dl+r+++y       
                      F42G8.8   4 DKSFDVNMFLKRHLIVKSWANYRQLEYTKSELIQLIDLVTPALKEDNSLAQISPPVTIVGDIHGQFHDLIRILNYnvpkdda 85 
                                  45899******************************999999999******************************93333333 PP

  flw-P(PP1b)_FBpp0071382-aln  78 ...ggfp.peanylflgdyvdrgkqsleticlllaykikypenffllrgnhecasinriygfydeckrry....niklwktf 151
                                      g+   +  ++flgdyvdrg +s+e i l++a ki y  n++llrgnhe  +in  ygf +e   r        +w  f
                      F42G8.8  86 kkkSGYGfCNNRFVFLGDYVDRGSHSIECISLMFALKIIYQTNYILLRGNHETRAINYAYGFREELVNRLgpadGKEVWEKF 167
                                  33323331345689***************************************************9999733224679**** PP

  flw-P(PP1b)_FBpp0071382-aln 152 tdcfnclpiaaiidekifcchgglspdlqgmeqirrimrpt.dvpdtgllcdllwsdpdk........dvqgwgen.drgvs 223
                                   ++f  +p+a+++ eki+c hgg+sp l+++e+i+ i +p  ++ +  l  dllw+dp          ++  + +n  rg+s
                      F42G8.8 168 NEVFAYMPLACLVGEKILCMHGGISPRLNTLEDIKNIDHPLfEIGNDSLAQDLLWADPTDgqgliavsQTPAYPKNiVRGLS 249
                                  ****************************************64899*************74222221112334556646**** PP

  flw-P(PP1b)_FBpp0071382-aln 224 ftfgadvvskflnrhdldlicrahqvvedgyeffakrqlvtlfsapnycgefdnagglmsvdetlmcs 291
                                  + f    v    +r  + li+rahq++ +g++ffa ++l+t+fsap y  e dn g+ + v+ +   s
                      F42G8.8 250 VVFNEAAVHDTCKRLGIKLIVRAHQMIPEGFKFFADQKLLTIFSAPRYMNETDNHGATLKVETNGRLS 317
                                  ************************************************************99876555 PP

>> F49E11.7  CE40414	WBGene00009893	serine\/threonine protein phosphatase	status:Partially_confirmed	UniProt:Q27500	prot
   #    score  bias  c-Evalue  i-Evalue hmmfrom  hmm to    alifrom  ali to    envfrom  env to     acc
 ---   ------ ----- --------- --------- ------- -------    ------- -------    ------- -------    ----
   1 !  198.9   0.0   4.6e-61   1.8e-58       5     286 ..      25     331 ..      19     349 .. 0.84

  Alignments for each domain:
  == domain 1    score: 198.9 bits;  conditional E-value: 4.6e-61
  flw-P(PP1b)_FBpp0071382-aln   5 elnvdnliqrllevrgcrpgksvqlseaevrglclksreiflqqpilleleaplkicgdihgqytdllrlfeyg........ 78 
                                   ++++++++r l v++  + ++   ++ e+  l       +  +  l ++  p+ i+gdihgqy dl+r++           
                     F49E11.7  25 MFDINEFLKRHLFVKNWVNYRQQSYTKYELMQLIESVEAALSVDDTLAKISPPVTIVGDIHGQYPDLVRVLCNQnskedakk 106
                                  568999999999999999999999******999765555566678999*********************9854311111111 PP

  flw-P(PP1b)_FBpp0071382-aln  79 ....gfppeanylflgdyvdrgkqsleticlllaykikypenffllrgnhecasinriygfydeckrry....niklwktft 152
                                      gf  ++ ++flgdyvdrg++s+e i l++a k+ yp n++llrgnhe  sin  ygf +e   r        +w  f 
                     F49E11.7 107 kaayGF-CNSRFVFLGDYVDRGHHSIECISLVFALKVVYPTNYILLRGNHETKSINYTYGFREELVNRLgpidGFEIWERFN 187
                                  111123.356799***************************************************998863222478****** PP

  flw-P(PP1b)_FBpp0071382-aln 153 dcfnclpiaaiidekifcchgglspdlqgmeqirrimrpt.dvpdtgllcdllwsdpdkd.....vqgwge....ndrgvsf 224
                                   +f  +p+a+++  ki+c hgg+sp l+++++i+ i rp  ++    l  dllw+dp        v+   e      rg+sf
                     F49E11.7 188 VAFSWMPLACLVGHKILCMHGGISPKLHSLKEINEIDRPVaEILPDSLAQDLLWADPADGqgamtVRSTPEyvpnGVRGLSF 269
                                  ***************************************635666689*********64311111333333222146***** PP

  flw-P(PP1b)_FBpp0071382-aln 225 tfgadvvskflnrhdldlicrahqvvedgyeffakrqlvtlfsapnycgefdnagglmsvde 286
                                   f    v    +r +++li+rahq++ +g++ffa ++l+t+fsap y  e dn g+ + v+ 
                     F49E11.7 270 IFNEAAVRDTCKRLNINLIVRAHQMIPEGFKFFADQKLLTIFSAPRYMNETDNHGATLRVET 331
                                  ********************************************************999875 PP

>> Y54G2A.24a  CE27487	WBGene00021889	status:Partially_confirmed	UniProt:Q9N3A8	protein_id:CCD83511.1
   #    score  bias  c-Evalue  i-Evalue hmmfrom  hmm to    alifrom  ali to    envfrom  env to     acc
 ---   ------ ----- --------- --------- ------- -------    ------- -------    ------- -------    ----
   1 !  114.6   0.2     2e-35   7.9e-33       9     137 ..      37     166 ..      31     172 .. 0.91
   2 !   80.3   0.0   5.5e-25   2.2e-22     216     307 ..     171     266 ..     166     285 .. 0.82

  Alignments for each domain:
  == domain 1    score: 114.6 bits;  conditional E-value: 2e-35
  flw-P(PP1b)_FBpp0071382-aln   9 dnliqrllevrgcrp.gksvqlseaevrglclksreiflqqpilleleaplkicgdihgqytdllrlfeyggfppeanylfl 89 
                                  d+ i+r+  + +  +      ++ +e+ ++   + +if+++  l e eap+k++gdih qy+dl rlf+  g  pe + +fl
                   Y54G2A.24a  37 DDCIKRMNSLYNNSNiNICNVMTGHEIISIIRLAEQIFMDESNLCEAEAPIKVVGDIHAQYQDLNRLFDLIGRVPEEKLMFL 118
                                  667777777655443144567999********************************************************** PP

  flw-P(PP1b)_FBpp0071382-aln  90 gdyvdrgkqsleticlllaykikypenffllrgnhecasinriygfyd 137
                                  gdyvdrg q +e + ll++ ki+y + +fllrgnhe  s+n+iygf++
                   Y54G2A.24a 119 GDYVDRGPQGIEVLILLFCLKIRYRDRIFLLRGNHETPSVNKIYGFWN 166
                                  **********************************************86 PP

  == domain 2    score: 80.3 bits;  conditional E-value: 5.5e-25
  flw-P(PP1b)_FBpp0071382-aln 216 gendrgvsftfgadvvskflnrhdldlicrahqvvedgyeffakrqlvtlfsapnycgefdnagglmsvdetlmcsfqilkp 297
                                     d g+s+ fg  vv +  +  ++dli rahqvv+dgye+++ r+l+t+fs pnyc +f na ++++++++l  sfq + p
                   Y54G2A.24a 171 TVSDCGISYMFGKGVVEQACKSLEIDLIIRAHQVVQDGYEMMTGRRLITVFSVPNYCAQFTNAAAVVCLNANLEISFQQMLP 252
                                  56799************************************************************************97754 PP

  flw-P(PP1b)_FBpp0071382-aln 298 ....sekkakyqys 307
                                      +  kak   +
                   Y54G2A.24a 253 pplpATAKAKTAPA 266
                                  12114555555444 PP

>> F26B1.5  CE28005	WBGene00017817	serine\/threonine protein phosphatase	status:Partially_confirmed	UniProt:P91273	prote
   #    score  bias  c-Evalue  i-Evalue hmmfrom  hmm to    alifrom  ali to    envfrom  env to     acc
 ---   ------ ----- --------- --------- ------- -------    ------- -------    ------- -------    ----
   1 !  182.6   0.1   4.1e-56   1.6e-53       4     296 ..       6     336 ..       1     350 [. 0.81

  Alignments for each domain:
  == domain 1    score: 182.6 bits;  conditional E-value: 4.1e-56
  flw-P(PP1b)_FBpp0071382-aln   4 velnvdnliqrllevrgcrpgksvqlseaevrglclksreiflqqpilleleaplkicgdihgqytdllrlfeyggfppea. 84 
                                   +l++ ++i+  l v++  + ++    ++++  l  +  e+f  +  l  +  p+ i+gdihgqy dl+r+++      ea 
                      F26B1.5   6 ITLDIHQFIKSHLFVKNWINYRQHVYEKSDLLLLIGQIMELFKMEKTLATISPPVTIVGDIHGQYPDLVRILNSRISKEEAk 87 
                                  47899999***9****99999999999999*99**************************************97654444431 PP

  flw-P(PP1b)_FBpp0071382-aln  85 ..........nylflgdyvdrgkqsleticlllayk...............ikypenffllrgnhecasinriygfydeckr 141
                                             ++flgdyvdrg++s+e icl++a k               i yp nf+llrgnhe  +in  ygf +e   
                      F26B1.5  88 qkivtsyssnRFVFLGDYVDRGNHSIECICLVFALKvldlkfvsllvimfqIAYPTNFVLLRGNHETKAINFAYGFREELEN 169
                                  1112211121589*****************98765422222222222222279**************************998 PP

  flw-P(PP1b)_FBpp0071382-aln 142 rynik....lwktftdcfnclpiaaiidekifcchgglspdlqgmeqirrimrptdvpdtgllcdllwsdpdk........d 211
                                  r   k    +w  f ++f  +p+a+++  +i+c hgg+s  l++++ i  i+rp     t l  dllwsdp          d
                      F26B1.5 170 RLGKKdgfeIWEKFNEVFSFMPLACLVGGRILCMHGGISEKLESLDSIDSIVRPLP-EVTDLAQDLLWSDPMDvqtlasisD 250
                                  8754433339********************************************63.2366889*******52122222224 PP

  flw-P(PP1b)_FBpp0071382-aln 212 vqgwgen.drgvsftfgadvvskflnrhdldlicrahqvvedgyeffakrqlvtlfsapnycgefdnagglmsvdetlmcsf 292
                                  +  + +n  rg++ +f    v  +  r +l l++rahq++ +g++f + r+l+t+fsap y  e dn g+ + vd +   s+
                      F26B1.5 251 TPKYAKNiVRGLAHSFNDAAVRDVCRRLNLHLVVRAHQMIPEGFKFNSDRKLLTIFSAPRYMNESDNRGATLQVDVNGQLSI 332
                                  4556666469*****************************************************************9877777 PP

  flw-P(PP1b)_FBpp0071382-aln 293 qilk 296
                                   +++
                      F26B1.5 333 SVMR 336
                                  6664 PP

>> R08C7.8  CE07431	WBGene00019951	serine\/threonine protein phosphatase	status:Confirmed	UniProt:Q21840	protein_id:CCD7
   #    score  bias  c-Evalue  i-Evalue hmmfrom  hmm to    alifrom  ali to    envfrom  env to     acc
 ---   ------ ----- --------- --------- ------- -------    ------- -------    ------- -------    ----
   1 !   76.4   0.0   8.7e-24   3.4e-21      21     115 ..      19     113 ..       4     115 .. 0.90
   2 !  109.2   0.2   8.8e-34   3.5e-31     153     298 ..     115     264 ..     113     282 .. 0.91

  Alignments for each domain:
  == domain 1    score: 76.4 bits;  conditional E-value: 8.7e-24
  flw-P(PP1b)_FBpp0071382-aln  21 crpgksvqlseaevrglclksreiflqqpilleleaplkicgdihgqytdllrlfeyggfppeanylflgdyvdrgkqslet 102
                                   + g +  ++++++ ++  k+   +   p +l++e p+ i+gdihgq   l+r f+  g+pp+ ++lflgdyvdrg +s+e 
                      R08C7.8  19 LKWGVTDAFTDKQIYTILEKAESTLKPLPAMLQVEHPITIVGDIHGQLDALIRYFDAVGYPPKVQFLFLGDYVDRGAKSFEV 100
                                  5678888899999999999999999999****************************************************** PP

  flw-P(PP1b)_FBpp0071382-aln 103 iclllaykikype 115
                                    ll++yki+yp 
                      R08C7.8 101 SLLLFCYKIRYPH 113
                                  ***********96 PP

  == domain 2    score: 109.2 bits;  conditional E-value: 8.8e-34
  flw-P(PP1b)_FBpp0071382-aln 153 dcfnclpiaaiidekifcchgglspdlqgmeqirrimrptd..vpdtgllcdllwsdpdkdv.qgwgen.drgvsftfgadv 230
                                  ++fn lp++a + ++i+c hgg+s + ++ e  + + +p      d+gl +dl+w+dp +d  + +  n +r +s+ fg++ 
                      R08C7.8 115 NVFNELPLCARVGQRILCMHGGISQNCNSWESFKALKKPNTplTCDEGLQVDLMWADPTQDKcNTFAMNkQRAISVVFGQKG 196
                                  68************************************9753368*************88752556655279********** PP

  flw-P(PP1b)_FBpp0071382-aln 231 vskflnrhdldlicrahqvvedgyeffakrqlvtlfsapnycgefdnagglmsvdetlmcsfqilkps 298
                                  +  fl++  l li+rah+v ++g++f+ +++ vt+fsap ycg+  n+g++m v ++   sf +l+p 
                      R08C7.8 197 LDDFLKKLGLSLIVRAHEVSQEGFNFLFNKKCVTVFSAPYYCGNDTNCGAIMHVSDSYELSFTVLRPR 264
                                  ******************************************************************96 PP

>> ZC477.2  CE35146	WBGene00022617	serine\/ threonine specific protein phosphatase	status:Partially_confirmed	UniProt:Q2
   #    score  bias  c-Evalue  i-Evalue hmmfrom  hmm to    alifrom  ali to    envfrom  env to     acc
 ---   ------ ----- --------- --------- ------- -------    ------- -------    ------- -------    ----
   1 !  170.7   0.1   1.7e-52   6.8e-50      25     317 ..      48     366 ..      32     373 .. 0.83

  Alignments for each domain:
  == domain 1    score: 170.7 bits;  conditional E-value: 1.7e-52
  flw-P(PP1b)_FBpp0071382-aln  25 ksvqlseaevrglclksreiflqqpilleleaplkicgdihgqytdllrlf...........eyggfpp....eanylflgd 91 
                                   + +ls +ev ++c    + f ++  l+e+ ap+ + gd+hg++ dl r +           +   f        +y+flg+
                      ZC477.2  48 SKNNLSSNEVWSVCRAVIDEFKKEQNLMEVSAPVTVIGDVHGNFHDLYRALlarteqditdeQKSNFSTrqfvRDKYVFLGN 129
                                  34578999***************************************99643333222222112345441111458****** PP

  flw-P(PP1b)_FBpp0071382-aln  92 yvdrgkqsleticlllaykikypenffllrgnhecasinr..iygfydeckrryniklwktftdcfnclpiaaiidekifcc 171
                                  y+d+g +s+e icll+a+ki +p++++llrg hec s+n     g+ +     +  k+ k f ++f  +p+aa++ +ki+c+
                      ZC477.2 130 YIDKGPRSIECICLLFAFKICFPQKYILLRGPHECPSVNSseFLGVMETFSPNHFKKIHKKFNEAFSWMPLAAVVGQKILCV 211
                                  **************************************96337899**99999***************************** PP

  flw-P(PP1b)_FBpp0071382-aln 172 hgglspdlqgmeqirrimrp.tdvpdtgllcdllwsdp.dkdv........qgwgendrgvsftfgadvvskflnrhdldli 243
                                  hgg+sp l + e+ir+i rp  d  +  l  dll++d  d d+        +   +  r +s+ +    v++f ++ +l li
                      ZC477.2 212 HGGISPRLTSWEDIRKIKRPlKDATEDPLATDLLFADTlDFDLihiptrkpKYEFNVIRNMSVMYNEAAVTQFCEKFNLKLI 293
                                  ********************55899999*******9964555411111110223344699********************** PP

  flw-P(PP1b)_FBpp0071382-aln 244 crahqvvedgyeffakrqlvtlfsapnycgefdnagglmsvdetlmcsfqilkpsekkakyqysglnsgrpstp 317
                                   r+h  v  gy ff++++l+t+f +  +  e  n g+++ +d +   ++  l p + ka+ q ++  s+ +s  
                      ZC477.2 294 IRSHMKVPFGYRFFSEKRLITIFNSTGFQNE-SNYGAVLKIDGNAKITIISLLPQQSKAEVQEKAHHSDMTSEC 366
                                  ***************************9988.699*************************99998887766554 PP

>> C30A5.4  CE00095	WBGene00016239	status:Predicted	UniProt:P34350	protein_id:CCD62653.1
   #    score  bias  c-Evalue  i-Evalue hmmfrom  hmm to    alifrom  ali to    envfrom  env to     acc
 ---   ------ ----- --------- --------- ------- -------    ------- -------    ------- -------    ----
   1 !   29.2   0.0   2.1e-09   8.1e-07      26      89 ..     128     191 ..     102     199 .. 0.89
   2 !  141.1   0.0   1.8e-43   7.1e-41     146     306 ..     203     363 ..     192     371 .. 0.93

  Alignments for each domain:
  == domain 1    score: 29.2 bits;  conditional E-value: 2.1e-09
  flw-P(PP1b)_FBpp0071382-aln  26 svqlseaevrglclksreiflqqpilleleaplkicgdihgqytdllrlfeyggfppeanylfl 89 
                                  +++ +++e  ++   ++ if ++  l++++ p  ++g++hgq+ dl+ +f   g ppe+ y+f 
                      C30A5.4 128 KMHYTKEEFENVIYEAQTIFSSEKALVDIDPPCVVVGNLHGQFNDLINMFILLGRPPETVYVFT 191
                                  456789999*****************************************************95 PP

  == domain 2    score: 141.1 bits;  conditional E-value: 1.8e-43
  flw-P(PP1b)_FBpp0071382-aln 146 klwktftdcfnclpiaaiidekifcchgglspdlqgmeqirrimrptdvpdtgllcdllwsdpdkdvqgwgendrgvsftfg 227
                                   +w  f  cfn lpi+a+i  ki+c hgglsp l  ++++r   +p   p  g++ d+lw+dpd  v  w    rg  ftfg
                      C30A5.4 203 EIWALFQRCFNNLPISALIATKILCMHGGLSPALTCLDELRNHPKPIRNPFRGIVNDMLWADPDPSVFEWKTSSRGSGFTFG 284
                                  58******************************************************************************** PP

  flw-P(PP1b)_FBpp0071382-aln 228 advvskflnrhdldlicrahqvvedgyeffakrqlvtlfsapnycgefdnagglmsvdetlmcsfqilkpsekkakyqy 306
                                  ++v+  + +r  ++li rahq+  dgy +++ r+l+t+fsap yc  + n+g+++ vdetl      + p   + ++  
                      C30A5.4 285 TNVIDDVCKRLGVELIIRAHQMCFDGYWVLSGRKLITIFSAPMYCNFYKNTGCVLKVDETLGIQTVAFVPESENIEKII 363
                                  *************************************************************877766666655555555 PP

>> F23H11.8b  CE30662	WBGene00003969	locus:pef-1	status:Confirmed	UniProt:Q8MYR2	protein_id:CCD69950.1
   #    score  bias  c-Evalue  i-Evalue hmmfrom  hmm to    alifrom  ali to    envfrom  env to     acc
 ---   ------ ----- --------- --------- ------- -------    ------- -------    ------- -------    ----
   1 !  151.3   0.3   1.4e-46   5.6e-44      40     281 ..      94     364 ..      78     371 .. 0.84

  Alignments for each domain:
  == domain 1    score: 151.3 bits;  conditional E-value: 1.4e-46
  flw-P(PP1b)_FBpp0071382-aln  40 ksreiflqqp....illeleaplkicgdihgqytdllrlfeyggfppean.ylflgdyvdrgkqsleticlllaykikypen 116
                                   +r+if   p    i   +   + icgd+hg++ dl  ++   g+p   n y+f gd+vdrg qs+e +c+l+a  i  p  
                    F23H11.8b  94 EARKIFKAMPsvsrISTSISNQVTICGDLHGKFDDLCIILYKNGYPSVDNpYIFNGDFVDRGGQSIEVLCVLFALVIVDPMS 175
                                  567788777722223445667789*************9999999*987666******************************* PP

  flw-P(PP1b)_FBpp0071382-aln 117 ffllrgnhecasinriygfydeckrryn...iklwktftdcfnclpiaaiidekifcchgglsp..dlqgmeqirr.....i 188
                                  ++l rgnhe   +n  ygf  e   +y+     + + + d+f  lpia+iid  if++hgg+s   ++ ++++i r     +
                    F23H11.8b 176 IYLNRGNHEDHIMNLRYGFIKELSTKYKdlsTPITRLLEDVFSWLPIATIIDRDIFVVHGGISDqtEVSKLDKIPRhrfqsV 257
                                  ***********************9999632256788999***********************97224667777754334447 PP

  flw-P(PP1b)_FBpp0071382-aln 189 mrp..............tdvpdtgllcdllwsdpdkdvqgwgendrgvsftfgadvvskflnrhdldlicrahqvvedgyef 256
                                  +rp               +v +   + d++wsdp ++   w +  rg    fgad+ + fl++h + l++r+h+   +gyef
                    F23H11.8b 258 LRPpvnkgmesekensaVNVDEWKQMLDIMWSDPKQNKGCWPNVFRGGGSYFGADITASFLEKHGFRLLVRSHECKFEGYEF 339
                                  887444444333333223566677899******************************************************* PP

  flw-P(PP1b)_FBpp0071382-aln 257 fakrqlvtlfsapnycgefdnaggl 281
                                    +   +t+fsa ny     n g+ 
                    F23H11.8b 340 SHNNTCLTVFSASNYYETGSNRGAY 364
                                  ***************9988888875 PP

>> F23H11.8c  CE43732	WBGene00003969	locus:pef-1	status:Confirmed	UniProt:C3JXD7	protein_id:CCD69954.1
   #    score  bias  c-Evalue  i-Evalue hmmfrom  hmm to    alifrom  ali to    envfrom  env to     acc
 ---   ------ ----- --------- --------- ------- -------    ------- -------    ------- -------    ----
   1 !  151.0   0.2   1.7e-46   6.7e-44      40     281 ..     164     434 ..     148     453 .. 0.84

  Alignments for each domain:
  == domain 1    score: 151.0 bits;  conditional E-value: 1.7e-46
  flw-P(PP1b)_FBpp0071382-aln  40 ksreiflqqp....illeleaplkicgdihgqytdllrlfeyggfppean.ylflgdyvdrgkqsleticlllaykikypen 116
                                   +r+if   p    i   +   + icgd+hg++ dl  ++   g+p   n y+f gd+vdrg qs+e +c+l+a  i  p  
                    F23H11.8c 164 EARKIFKAMPsvsrISTSISNQVTICGDLHGKFDDLCIILYKNGYPSVDNpYIFNGDFVDRGGQSIEVLCVLFALVIVDPMS 245
                                  567788777722223445667789*************9999999*987666******************************* PP

  flw-P(PP1b)_FBpp0071382-aln 117 ffllrgnhecasinriygfydeckrryn...iklwktftdcfnclpiaaiidekifcchgglsp..dlqgmeqirr.....i 188
                                  ++l rgnhe   +n  ygf  e   +y+     + + + d+f  lpia+iid  if++hgg+s   ++ ++++i r     +
                    F23H11.8c 246 IYLNRGNHEDHIMNLRYGFIKELSTKYKdlsTPITRLLEDVFSWLPIATIIDRDIFVVHGGISDqtEVSKLDKIPRhrfqsV 327
                                  ***********************9999632256788999***********************97224667777754334447 PP

  flw-P(PP1b)_FBpp0071382-aln 189 mrp..............tdvpdtgllcdllwsdpdkdvqgwgendrgvsftfgadvvskflnrhdldlicrahqvvedgyef 256
                                  +rp               +v +   + d++wsdp ++   w +  rg    fgad+ + fl++h + l++r+h+   +gyef
                    F23H11.8c 328 LRPpvnkgmesekensaVNVDEWKQMLDIMWSDPKQNKGCWPNVFRGGGSYFGADITASFLEKHGFRLLVRSHECKFEGYEF 409
                                  887444444333333223566677899******************************************************* PP

  flw-P(PP1b)_FBpp0071382-aln 257 fakrqlvtlfsapnycgefdnaggl 281
                                    +   +t+fsa ny     n g+ 
                    F23H11.8c 410 SHNNTCLTVFSASNYYETGSNRGAY 434
                                  ***************9988888876 PP

>> F23H11.8a  CE27999	WBGene00003969	locus:pef-1	protein phosphatase	status:Confirmed	UniProt:O01921	protein_id:CCD69949
   #    score  bias  c-Evalue  i-Evalue hmmfrom  hmm to    alifrom  ali to    envfrom  env to     acc
 ---   ------ ----- --------- --------- ------- -------    ------- -------    ------- -------    ----
   1 !  150.7   0.2   2.1e-46   8.3e-44      40     281 ..     229     499 ..     213     518 .. 0.84

  Alignments for each domain:
  == domain 1    score: 150.7 bits;  conditional E-value: 2.1e-46
  flw-P(PP1b)_FBpp0071382-aln  40 ksreiflqqp....illeleaplkicgdihgqytdllrlfeyggfppean.ylflgdyvdrgkqsleticlllaykikypen 116
                                   +r+if   p    i   +   + icgd+hg++ dl  ++   g+p   n y+f gd+vdrg qs+e +c+l+a  i  p  
                    F23H11.8a 229 EARKIFKAMPsvsrISTSISNQVTICGDLHGKFDDLCIILYKNGYPSVDNpYIFNGDFVDRGGQSIEVLCVLFALVIVDPMS 310
                                  567788777722223445667789*************9999999*987666******************************* PP

  flw-P(PP1b)_FBpp0071382-aln 117 ffllrgnhecasinriygfydeckrryn...iklwktftdcfnclpiaaiidekifcchgglsp..dlqgmeqirr.....i 188
                                  ++l rgnhe   +n  ygf  e   +y+     + + + d+f  lpia+iid  if++hgg+s   ++ ++++i r     +
                    F23H11.8a 311 IYLNRGNHEDHIMNLRYGFIKELSTKYKdlsTPITRLLEDVFSWLPIATIIDRDIFVVHGGISDqtEVSKLDKIPRhrfqsV 392
                                  ***********************9999632256788999***********************97224667777754334447 PP

  flw-P(PP1b)_FBpp0071382-aln 189 mrp..............tdvpdtgllcdllwsdpdkdvqgwgendrgvsftfgadvvskflnrhdldlicrahqvvedgyef 256
                                  +rp               +v +   + d++wsdp ++   w +  rg    fgad+ + fl++h + l++r+h+   +gyef
                    F23H11.8a 393 LRPpvnkgmesekensaVNVDEWKQMLDIMWSDPKQNKGCWPNVFRGGGSYFGADITASFLEKHGFRLLVRSHECKFEGYEF 474
                                  887444444333333223566677899******************************************************* PP

  flw-P(PP1b)_FBpp0071382-aln 257 fakrqlvtlfsapnycgefdnaggl 281
                                    +   +t+fsa ny     n g+ 
                    F23H11.8a 475 SHNNTCLTVFSASNYYETGSNRGAY 499
                                  ***************9988888876 PP

>> Y54G2A.24b  CE35108	WBGene00021889	status:Confirmed	UniProt:Q7YZX0	protein_id:CCD83512.1
   #    score  bias  c-Evalue  i-Evalue hmmfrom  hmm to    alifrom  ali to    envfrom  env to     acc
 ---   ------ ----- --------- --------- ------- -------    ------- -------    ------- -------    ----
   1 !  153.1   0.0   3.9e-47   1.5e-44     158     310 ..       1     157 [.       1     173 [. 0.88

  Alignments for each domain:
  == domain 1    score: 153.1 bits;  conditional E-value: 3.9e-47
  flw-P(PP1b)_FBpp0071382-aln 158 lpiaaiidekifcchgglspdlqgmeqirrimrptdvpdtgllcdllwsdpdkdvqgwgendrgvsftfgadvvskflnrhd 239
                                  +p++ +i +k++c hgglsp+l +++ ir i rp +  d gll dllwsdp ++ +gw    rg+s+ fg  vv +  +  +
                   Y54G2A.24b   1 MPMSGLISKKVLCMHGGLSPELVSLDTIRNIPRPCEPLDRGLLIDLLWSDPTNKGEGWFHSIRGISYMFGKGVVEQACKSLE 82 
                                  58999***************************************************************************** PP

  flw-P(PP1b)_FBpp0071382-aln 240 ldlicrahqvvedgyeffakrqlvtlfsapnycgefdnagglmsvdetlmcsfqilkp....sekkakyqysgln 310
                                  +dli rahqvv+dgye+++ r+l+t+fs pnyc +f na ++++++++l  sfq + p    +  kak   +  n
                   Y54G2A.24b  83 IDLIIRAHQVVQDGYEMMTGRRLITVFSVPNYCAQFTNAAAVVCLNANLEISFQQMLPpplpATAKAKTAPAIAN 157
                                  *****************************************************9775412214555555444444 PP

>> Y49E10.3b  CE35371	WBGene00004086	locus:pph-4.2	status:Confirmed	UniProt:Q7JK71	protein_id:CAE45745.1
   #    score  bias  c-Evalue  i-Evalue hmmfrom  hmm to    alifrom  ali to    envfrom  env to     acc
 ---   ------ ----- --------- --------- ------- -------    ------- -------    ------- -------    ----
   1 !  145.1   0.3   1.1e-44   4.2e-42      28     144 ..      29     145 ..      17     151 .. 0.96

  Alignments for each domain:
  == domain 1    score: 145.1 bits;  conditional E-value: 1.1e-44
  flw-P(PP1b)_FBpp0071382-aln  28 qlseaevrglclksreiflqqpilleleaplkicgdihgqytdllrlfeyggfppeanylflgdyvdrgkqsleticlllay 109
                                   ++e++v+++c k rei++++  +  +++p+ icgdihgq+ dl+ lf  gg pp++nylflgdyvdrg +s+et  ll+  
                    Y49E10.3b  29 LICETQVKSICAKVREILIEEANVQVIDTPVTICGDIHGQFHDLMELFRVGGSPPNTNYLFLGDYVDRGYNSVETFILLMLL 110
                                  4789****************************************************************************** PP

  flw-P(PP1b)_FBpp0071382-aln 110 kikypenffllrgnhecasinriygfydeckrryn 144
                                  k +yp+ + l+rgnhe   i ++ygfydec r+y 
                    Y49E10.3b 111 KCRYPDRITLIRGNHESRQITQVYGFYDECVRKYG 145
                                  *********************************95 PP

>> ZC477.10  CE43789	WBGene00022622	status:Partially_confirmed	UniProt:Q95ZI8	protein_id:CCD66637.1
   #    score  bias  c-Evalue  i-Evalue hmmfrom  hmm to    alifrom  ali to    envfrom  env to     acc
 ---   ------ ----- --------- --------- ------- -------    ------- -------    ------- -------    ----
   1 !   69.1   0.0   1.5e-21   5.7e-19      40     188 ..      65     226 ..      30     232 .. 0.78
   2 !   43.4   0.0   9.8e-14   3.8e-11     228     308 ..     248     327 ..     241     346 .. 0.86

  Alignments for each domain:
  == domain 1    score: 69.1 bits;  conditional E-value: 1.5e-21
  flw-P(PP1b)_FBpp0071382-aln  40 ksreiflqqpilleleaplkicgdihgqytdllrlfey........gg...fppeanylflgdyvdrgkqsleticlllayk 110
                                     e+f  +  l ++  p+ i+g++ gq +dl+r+++          g   +    +++flgdy + g   leticll+  k
                     ZC477.10  65 DVIELFRAEKPLRNVSPPITIVGNLNGQVQDLIRILNIknekskkeDGwkqVFATEKFVFLGDYTENGTFNLETICLLFGLK 146
                                  556888888889999*******************996522222222231112345689************************ PP

  flw-P(PP1b)_FBpp0071382-aln 111 ikypenffllrgnheca.sinriygfydeckrryniklwktftdcfnclpiaaiidekifcchgglspdlqg.meqirri 188
                                  + +   ++llrg++e++ s   +  + d         ++  f  +f  lp+aa++ eki+c+h g+s ++q+ + +i+++
                     ZC477.10 147 VLFSSRYVLLRGQQEASpSPVFLNQLRDRFPGGIGDDIYAKFVTAFSLLPVAALVGEKILCVHSGISNNVQSsLGEIKKV 226
                                  **************976233445566677777777899*******************************99625666654 PP

  == domain 2    score: 43.4 bits;  conditional E-value: 9.8e-14
  flw-P(PP1b)_FBpp0071382-aln 228 advvskflnrhdldlicrahqvvedgyeffakrqlvtlfsapnycgefdnagglmsvdetlmcsfqilkpsekkakyqysg 308
                                   + v kf ++ ++dli+r+++v  +g+ f+a ++l+t+fsa  y  ++ n  +++ vd++  cs+  +kps +k +++ + 
                     ZC477.10 248 DQAVLKFCEKTQIDLIVRSQEVPPNGFRFLADKKLITIFSAAAYS-NYKNKAAFLRVDKNGACSVVQMKPSAHKLRWKEDK 327
                                  56799***************************************6.799999********************998876544 PP

>> F44B9.9  CE29045	WBGene00018410	Protein phosphatase	status:Partially_confirmed	UniProt:P34430	protein_id:CCD63452.1
   #    score  bias  c-Evalue  i-Evalue hmmfrom  hmm to    alifrom  ali to    envfrom  env to     acc
 ---   ------ ----- --------- --------- ------- -------    ------- -------    ------- -------    ----
   1 !   47.4   0.0   5.7e-15   2.2e-12      33     112 ..       8      98 ..       2     106 .. 0.75
   2 !   62.6   0.0   1.4e-19   5.4e-17     200     312 ..     111     225 ..     104     239 .. 0.84

  Alignments for each domain:
  == domain 1    score: 47.4 bits;  conditional E-value: 5.7e-15
  flw-P(PP1b)_FBpp0071382-aln  33 evrglclksreiflqqpilleleaplkicgdihgqytdllrlfeyggfppea...........nylflgdyvdrgkqsleti 103
                                  e+ +l     e+f ++  l e+  p+ i+gdihgq+ dl+rl++      +a           +++flgdyvdrg +sl+ i
                      F44B9.9   8 ELFCLLDMVIELFKKEKTLAEISPPVTIVGDIHGQFEDLVRLLNTRNSSENAkskpiygfstkKWVFLGDYVDRGYKSLDCI 89 
                                  555555567799******************************986543332211111111111689**************** PP

  flw-P(PP1b)_FBpp0071382-aln 104 clllaykik 112
                                  cl+++ k  
                      F44B9.9  90 CLVFSLKSL 98 
                                  ***998865 PP

  == domain 2    score: 62.6 bits;  conditional E-value: 1.4e-19
  flw-P(PP1b)_FBpp0071382-aln 200 lcdllwsdpdkdvqg..wgendrgvsftfgadvvskflnrhdldlicrahqvvedgyeffakrqlvtlfsapnycgefdnag 279
                                  l+  +w d d   +     +n rg+s+ f    v+      ++ li+r hq++  g++ffa r+l t+fsap y  e+dn+g
                      F44B9.9 111 LARTFWEDFDAPAKPsfIRNNKRGLSVCFNEAAVNETCRLLNISLIVRGHQMMPAGFKFFADRKLCTIFSAPRYMNEIDNSG 192
                                  5566788887766542157899************************************************************ PP

  flw-P(PP1b)_FBpp0071382-aln 280 glmsvdetlmcsfqilkpsekkakyqysglnsg 312
                                  ++m v ++   s+ i+k  +   k+    ++s 
                      F44B9.9 193 AVMKVASNGKISISIMKNPNFAMKMFLLQMKSH 225
                                  *****************9888777666555554 PP

>> F20D6.6  CE41894	WBGene00017636	serine\/threoninie protein phophatase	status:Confirmed	UniProt:Q19646	protein_id:CCD6
   #    score  bias  c-Evalue  i-Evalue hmmfrom  hmm to    alifrom  ali to    envfrom  env to     acc
 ---   ------ ----- --------- --------- ------- -------    ------- -------    ------- -------    ----
   1 !  106.8   1.2   4.8e-33   1.9e-30      55     297 ..      58     300 ..      40     312 .. 0.88

  Alignments for each domain:
  == domain 1    score: 106.8 bits;  conditional E-value: 4.8e-33
  flw-P(PP1b)_FBpp0071382-aln  55 eaplkicgdihgqytdllrlfeyggfppeanylflgdyvdrgkqsleticlllaykikypenffllrgnhecasinriygfy 136
                                    p++icgdi  +y d+l +f+  g+p e +y+flg+ +d gk slet+++ll+ ki yp+nf++lrg +e   ++    f 
                      F20D6.6  58 TPPVNICGDIRSRYGDVLDIFKTCGWPFEQKYVFLGNLIDGGKFSLETLVILLCCKICYPQNFVILRGFYEHELVKSDRSFI 139
                                  5799*****************************************************************9999999999*** PP

  flw-P(PP1b)_FBpp0071382-aln 137 deckrry.niklwktftdc....fnclpiaaiidekifcchgglspdlqgmeqirrimrptdvpdtgllcdllwsdpdkdvq 213
                                   e + r+ + + w+++       ++ lp+ ++++ k++c+ g ++ ++++ +++  +       +    +++ + d d    
                      F20D6.6 140 GELRVRFpDSNKWQALNAIikslLKRLPVMTVLNRKLLCVNGMVTSNIKNEKNVVSVKNGNMFENHNTRVEVQFLDIDIPSP 221
                                  ****99955788998776511115678*****************************99999999888888888888776544 PP

  flw-P(PP1b)_FBpp0071382-aln 214 gwgendrgvsftfgadvvskflnrhdldlicrahqvvedgyeffakrqlvtlfsapnycgefdnagglmsvdetlmcsfqil 295
                                      n     +   ++++  +l+  d+ ++  + +vv +gy f  k ql+t+ s  +   +++n g +m +d    + f+ +
                      F20D6.6 222 VTP-N----KIDEESKIIKELLKSMDMSMMINSNNVVREGYRFTLKNQLITITSGTKLQKNYNNRGVVMMMDRHNKVNFKSI 298
                                  332.2....34456899*******************************************************9988888776 PP

  flw-P(PP1b)_FBpp0071382-aln 296 kp 297
                                  + 
                      F20D6.6 299 QG 300
                                  65 PP

>> F40E3.5  CE10166	WBGene00018232	serine threonine protein phosphatase	status:Confirmed	UniProt:O01550	protein_id:CCD70
   #    score  bias  c-Evalue  i-Evalue hmmfrom  hmm to    alifrom  ali to    envfrom  env to     acc
 ---   ------ ----- --------- --------- ------- -------    ------- -------    ------- -------    ----
   1 !   94.5   0.0   2.8e-29   1.1e-26      32     287 ..      53     314 ..      24     323 .. 0.82

  Alignments for each domain:
  == domain 1    score: 94.5 bits;  conditional E-value: 2.8e-29
  flw-P(PP1b)_FBpp0071382-aln  32 aevrglclksreiflqqpilleleaplkicgdihgqytdllrlfeyg.gfppeanylflgdyvdrgkqsleticlllaykik 112
                                  + ++ l  ks e++ q+ +++++  p  i g ++g+   ++ l+     +ppe  y++lg y+ rg   +e +++llayki 
                      F40E3.5  53 EVLKKLLQKSCEVLKQDEMVVKVTGPAVIFGPVYGEGDSMISLMSLAkKVPPEQTYVMLGCYLGRGFAQIECLVFLLAYKIL 134
                                  56789999***********************************9986269******************************** PP

  flw-P(PP1b)_FBpp0071382-aln 113 ypenffllrgnhe.casinri..ygfydeckrryniklwktftd...cfnclpiaaiidekifcchgglspdlq..gmeqir 186
                                  +pe+++ll+g he   si+ +    +        ++ l   + +   +   +  aa+id ki+c  gg  p ++  g++++ 
                      F40E3.5 135 HPEKVVLLKGHHEeSISIEMLkvKEWLMARGIERDVDLEECMIEmkrACSMMSAAAVIDSKILCMPGGPGPTIRekGLQKLV 216
                                  ************7356777541134443333345677776665511144567889****************98622456666 PP

  flw-P(PP1b)_FBpp0071382-aln 187 rimrpt.dvpdtgllcdllwsdpdkdvqgwgendrgvsftfgadvvskflnrhdldlicrahqvvedgyeffakrqlvtlfs 267
                                   + +    + d+ ll +  ws    d +   ++ +g+ f f ++  + f +  +l  i+r  q+v++gy     r++vtl+s
                      F40E3.5 217 GLKKGVqAIADKKLLMEASWSVLLLDDA--QKDMHGMPF-FTPQQATDFCKANNLKCIVRGRQMVDEGYL-NKPREVVTLIS 294
                                  6666541689**********98765543..345567777.899999***********************5.5779******* PP

  flw-P(PP1b)_FBpp0071382-aln 268 apnycgefdnagglmsvdet 287
                                  a  y  +f n  +++ vd+ 
                      F40E3.5 295 AVAYLDNFRNHAAVLQVDND 314
                                  *****************975 PP

>> R03D7.8  CE36555	WBGene00010992	protein  phosphatase	status:Partially_confirmed	UniProt:Q09598	protein_id:CAA86861.3
   #    score  bias  c-Evalue  i-Evalue hmmfrom  hmm to    alifrom  ali to    envfrom  env to     acc
 ---   ------ ----- --------- --------- ------- -------    ------- -------    ------- -------    ----
   1 !   88.4   0.0     2e-27   7.7e-25      37     289 ..     337     586 ..     325     594 .. 0.87

  Alignments for each domain:
  == domain 1    score: 88.4 bits;  conditional E-value: 2e-27
  flw-P(PP1b)_FBpp0071382-aln  37 lclksreif..lqqpilleleaplkicgdihgqytdllrlfeyggfppeanylflgdyvdrgkq.sleticlllaykikype 115
                                  lcl     f   ++p ll++ea + + gdi g+y+dl r ++  g+pp+   lflg  +d g   s+e ++l+ + k ++p+
                      R03D7.8 337 LCLFEETAFkmAEEPSLLQIEADITVIGDIRGRYADLHRWLQLTGWPPHNRILFLGGILDSGESgSVECLALICSLKCRFPK 418
                                  56655555422578************************************************8549**************** PP

  flw-P(PP1b)_FBpp0071382-aln 116 nffllrgnhecasinriygfydeckrryniklwktftdcfnclpiaaiidekifcchgglspdlqgmeqirrimrptdvpdt 197
                                   +f+lrg+ e +       ++    r  +  + +        +p aaii + +++++ g+sp +++  +i++++rp      
                      R03D7.8 419 HVFILRGEPETSPFRMSTRLHPVITRAVQSCIKRMC----THMPFAAIIGKSVLAVYSGFSPMIREKGHIHHLFRPVTAEHM 496
                                  **********98877666666666666555444443....468*********************************888775 PP

  flw-P(PP1b)_FBpp0071382-aln 198 .gllcdllwsdpdkdvqgwgendrgvsftfgadvvskflnrhdldlicrahqvvedgyeffakrqlvtlfsapnycgefdna 278
                                    +   +++ +p + v+ +  n       fg + v +  +    +++ r +  v  gy    + +l+ l+sap y  +f   
                      R03D7.8 497 nAVERHIIFNQPSNRVRMYRPNPNTEGDWFGKQAVKRACKATRCNVMIRGQSYVPYGYLPCWNNRLINLWSAPGYGSDF--- 575
                                  1566899*********************************************************************999... PP

  flw-P(PP1b)_FBpp0071382-aln 279 gglmsvdetlm 289
                                  g+++s+ + l+
                      R03D7.8 576 GAILSISKDLV 586
                                  66777766665 PP

>> Y39B6A.2b  CE45307	WBGene00012665	locus:pph-5	status:Partially_confirmed	UniProt:E0R7L7	protein_id:CBW48579.1
   #    score  bias  c-Evalue  i-Evalue hmmfrom  hmm to    alifrom  ali to    envfrom  env to     acc
 ---   ------ ----- --------- --------- ------- -------    ------- -------    ------- -------    ----
   1 !   69.8   0.0   9.1e-22   3.6e-19     200     285 ..       1      85 [.       1      98 [. 0.94

  Alignments for each domain:
  == domain 1    score: 69.8 bits;  conditional E-value: 9.1e-22
  flw-P(PP1b)_FBpp0071382-aln 200 lcdllwsdpdkdvqgwgendrgvsftfgadvvskflnrhdldlicrahqvvedgyeffakrqlvtlfsapnycgefdnaggl 281
                                  +cdllwsdp+  ++g     rgv   fg+dv sk+ +   ++ ++r+h+v  +gye+  + q  t+fsapnyc +++n g++
                    Y39B6A.2b   1 MCDLLWSDPQ-PINGRSPSKRGVGCQFGPDVTSKWCETNGIEYVVRSHEVKPEGYEMHHNGQCFTVFSAPNYCDQMNNKGAF 81 
                                  6********6.79********************************************************************9 PP

  flw-P(PP1b)_FBpp0071382-aln 282 msvd 285
                                  +++ 
                    Y39B6A.2b  82 ITIT 85 
                                  9875 PP

>> ZK177.10  CE40000	WBGene00006554	locus:tbx-35	status:Partially_confirmed	UniProt:Q09376	protein_id:CCD64863.1
   #    score  bias  c-Evalue  i-Evalue hmmfrom  hmm to    alifrom  ali to    envfrom  env to     acc
 ---   ------ ----- --------- --------- ------- -------    ------- -------    ------- -------    ----
   1 ?    8.7   0.0    0.0034       1.3     111     158 ..     120     167 ..     117     178 .. 0.94

  Alignments for each domain:
  == domain 1    score: 8.7 bits;  conditional E-value: 0.0034
  flw-P(PP1b)_FBpp0071382-aln 111 ikypenffllrgnhecasinriygfydeckrryniklwktftdcfncl 158
                                  +k p +ff+   n   +  + +  +  +ck +  + + k f dcf c+
                     ZK177.10 120 MKSPVEFFIKVTNLRSSESDEVICLESQCKYQPTLLIQKVFRDCFGCF 167
                                  68899******************************************7 PP

>> C29F5.1  CE02508	WBGene00016210	status:Confirmed	UniProt:Q18310	protein_id:CCD66020.1
   #    score  bias  c-Evalue  i-Evalue hmmfrom  hmm to    alifrom  ali to    envfrom  env to     acc
 ---   ------ ----- --------- --------- ------- -------    ------- -------    ------- -------    ----
   1 ?    6.5   0.0     0.016       6.4     202     260 ..     273     333 ..     269     337 .. 0.91

  Alignments for each domain:
  == domain 1    score: 6.5 bits;  conditional E-value: 0.016
  flw-P(PP1b)_FBpp0071382-aln 202 dllwsdpdkdvqgw..gendrgvsftfgadvvskflnrhdldlicrahqvvedgyeffakr 260
                                  +l++++ ++++ gw  g+ d g    +  + vsk+++   l  +c+ h+ ++  y+f++k 
                      C29F5.1 273 QLFFTNANHELLGWfkGNGDFGKPAIYTLQDVSKMMKPLPLVSLCKVHDCLDKVYKFLTKN 333
                                  678889999999*98888999************************************9986 PP

>> B0218.3  CE06686	WBGene00004055	locus:pmk-1	ser\/thr kinases	status:Partially_confirmed	UniProt:Q17446	protein_id:CCD
   #    score  bias  c-Evalue  i-Evalue hmmfrom  hmm to    alifrom  ali to    envfrom  env to     acc
 ---   ------ ----- --------- --------- ------- -------    ------- -------    ------- -------    ----
   1 ?    6.8   0.0     0.013       5.1     147     201 ..     207     259 ..     194     271 .. 0.86

  Alignments for each domain:
  == domain 1    score: 6.8 bits;  conditional E-value: 0.013
  flw-P(PP1b)_FBpp0071382-aln 147 lwktftdcfnclpiaaiidekifcchgglspdlqgmeqirrimrptdvpdtgllc 201
                                   w  +t+ +++  + +i+ e i      l p  ++++q+ rim  t  pd+ +l 
                      B0218.3 207 NWMHYTQTVDVWSVGCILAELIT--GKTLFPGSDHIDQLTRIMSVTGTPDEEFLK 259
                                  4999999999999****999875..5689*********************98875 PP

>> C55F2.2  CE31458	WBGene00016958	locus:ilys-4	status:Confirmed	UniProt:Q9GYQ2	protein_id:CCD67727.1
   #    score  bias  c-Evalue  i-Evalue hmmfrom  hmm to    alifrom  ali to    envfrom  env to     acc
 ---   ------ ----- --------- --------- ------- -------    ------- -------    ------- -------    ----
   1 ?    5.8   0.2     0.026        10     121     154 ..     111     145 ..      96     154 .. 0.86

  Alignments for each domain:
  == domain 1    score: 5.8 bits;  conditional E-value: 0.026
  flw-P(PP1b)_FBpp0071382-aln 121 rgnhecasinriy.gfydeckrryniklwktftdc 154
                                   g+ ec +i ri+ g  + c+ r  i  wk + d 
                      C55F2.2 111 YGKSECETIARIHdGGANGCRDRGTIGYWKRVRDS 145
                                  5899********8578999***********99885 PP

>> F44C8.8  CE10392	WBGene00003723	locus:nhr-133	zinc finger protein	status:Confirmed	UniProt:O16354	protein_id:CCD71010
   #    score  bias  c-Evalue  i-Evalue hmmfrom  hmm to    alifrom  ali to    envfrom  env to     acc
 ---   ------ ----- --------- --------- ------- -------    ------- -------    ------- -------    ----
   1 ?    5.4   0.0     0.036        14      36      80 ..     317     362 ..     303     404 .. 0.80

  Alignments for each domain:
  == domain 1    score: 5.4 bits;  conditional E-value: 0.036
  flw-P(PP1b)_FBpp0071382-aln  36 glclksreiflqqpilleleaplkicgd.ihgqytdllrlfeyggf 80 
                                   lcl+s     q  +l   e  l+i  d +h  yt  l+l++y g 
                      F44C8.8 317 QLCLNSAGQKYQGHVLEATEKILQIQSDnMHEYYTKKLKLVNYSGR 362
                                  69*****999999***99*******876589************995 PP

>> Y50D4C.1b  CE33232	WBGene00006770	locus:unc-34	status:Confirmed	UniProt:Q8IA99	protein_id:CCD72439.1
   #    score  bias  c-Evalue  i-Evalue hmmfrom  hmm to    alifrom  ali to    envfrom  env to     acc
 ---   ------ ----- --------- --------- ------- -------    ------- -------    ------- -------    ----
   1 ?    5.8   0.0     0.026        10     233     284 ..      97     149 ..      65     187 .. 0.68

  Alignments for each domain:
  == domain 1    score: 5.8 bits;  conditional E-value: 0.026
  flw-P(PP1b)_FBpp0071382-aln 233 kflnrhdldlicrahqv..vedgyeffakrqlvtlfsapnycgefdnagglmsv 284
                                    l+ hd++ i   +q+  v++ y+   +++l+ + sapn+  e +na ++   
                    Y50D4C.1b  97 ETLKVHDMNGISDYQQMhqVDNVYQ-DPHQHLMHIHSAPNFHDENQNAANFRKT 149
                                  4688999999998777622344444.467889***************9987544 PP

>> C13F10.6  CE08147	WBGene00015745	status:Confirmed	UniProt:O01487	protein_id:CCD63116.1
   #    score  bias  c-Evalue  i-Evalue hmmfrom  hmm to    alifrom  ali to    envfrom  env to     acc
 ---   ------ ----- --------- --------- ------- -------    ------- -------    ------- -------    ----
   1 ?    3.6   0.0      0.12        49     207     284 ..      74     154 ..      48     165 .. 0.73
   2 ?   -0.5   0.0       2.2   8.7e+02     167     209 ..     185     227 ..     169     230 .. 0.69

  Alignments for each domain:
  == domain 1    score: 3.6 bits;  conditional E-value: 0.12
  flw-P(PP1b)_FBpp0071382-aln 207 dpdkdvqgwgendrgvs.ftfgadvvskflnr.hdldlicrahqv.vedgyeffakrqlvtlfsapnycgefdnagglmsv 284
                                  d   ++ g+  +d       f   v  ++lnr  ++++ cr   v + d  e f k + + +  a n+  e+d+  g  +v
                     C13F10.6  74 DERSEIVGYNYKDTIQNpDVFFNGVSKRLLNRiVEFEIRCRRFTVqILDNIEKFPKLNRIIVRNARNFSFELDEESGDAAV 154
                                  55555666665555433134556677778887459******99885689************************98776555 PP

  == domain 2    score: -0.5 bits;  conditional E-value: 2.2
  flw-P(PP1b)_FBpp0071382-aln 167 kifcchgglspdlq.gmeqirrimrptdvpdtgl.lcdllwsdpd 209
                                  k fcch    p l  +   i  im    + +  l  c+l++ dp+
                     C13F10.6 185 KHFCCHVN--PSLSkNSWFIEEIMVEMALHEVQLeTCQLVFPDPQ 227
                                  78****65..44431334566777777766666636899988885 PP


Internal pipeline statistics summary:
-------------------------------------
Query model(s):                            1  (326 nodes)
Target sequences:                      25547  (11210993 residues)
Passed MSV filter:                     25547  (1); expected 25547.0 (1)
Passed bias filter:                    25547  (1); expected 25547.0 (1)
Passed Vit filter:                     25547  (1); expected 25547.0 (1)
Passed Fwd filter:                     25547  (1); expected 25547.0 (1)
Initial search space (Z):              25547  [actual number of targets]
Domain search space  (domZ):              65  [number of targets reported over threshold]
# CPU time: 56.94u 0.04s 00:00:56.98 Elapsed: 00:00:16.14
# Mc/sec: 226.30
//
