# Supplementary material for: Potential Conservation of Circadian Clock Proteins in the phylum Nematoda as Revealed by Bioinformatic Searches
Source: PLoS One. 2014 Nov 14;9(11):e112871. doi: 10.1371/journal.pone.0112871 (PMC4232591; doi:10.1371/journal.pone.0112871)
Supplement: File S1 — HMM profiles used in this work and HMMsearch results. (ZIP) [file pone.0112871.s007.zip › HMMs-CE/Artropodos/Fer2-PB(transcription_factor)_FBpp0290923-aln.res]

# hmmsearch :: search profile(s) against a sequence database
# HMMER 3.0 (March 2010); http://hmmer.org/
# Copyright (C) 2010 Howard Hughes Medical Institute.
# Freely distributed under the GNU General Public License (GPLv3).
# - - - - - - - - - - - - - - - - - - - - - - - - - - - - - - - - - - - -
# query HMM file:                  Fer2-PB(transcription_factor)_FBpp0290923-aln.hmm
# target sequence database:        ../../../ProteomasGus/wormpep229
# Max sensitivity mode:            on [all heuristic filters off]
# - - - - - - - - - - - - - - - - - - - - - - - - - - - - - - - - - - - -

Query:       Fer2-PB(transcription_factor)_FBpp0290923-aln  [M=246]
Scores for complete sequences (score includes all domains):
   --- full sequence ---   --- best 1 domain ---    -#dom-
    E-value  score  bias    E-value  score  bias    exp  N  Sequence    Description
    ------- ------ -----    ------- ------ -----   ---- --  --------    -----------
    1.4e-41  143.4   0.0    1.5e-41  143.4   0.0    1.1  1  F48D6.3     CE07260	WBGene00001957	locus:hlh-13	status:Confi
    9.4e-19   68.7   0.3      1e-18   68.5   0.2    1.1  1  T14F9.5     CE33318	WBGene00003018	locus:lin-32	hlh transcri
    1.3e-18   68.2   1.2    1.5e-18   68.0   0.8    1.0  1  C43H6.8     CE06959	WBGene00001959	locus:hlh-15	status:Parti
    1.3e-16   61.7   3.6    1.8e-16   61.2   2.5    1.4  1  T15H9.3     CE01666	WBGene00001952	locus:hlh-6	achaete-scute
    2.3e-16   60.8   0.5    3.2e-16   60.4   0.4    1.1  1  C02B8.4     CE24777	WBGene00001953	locus:hlh-8	MYC family of
      1e-15   58.7   5.3      1e-15   58.7   3.7    1.4  1  Y69A2AR.29  CE26560	WBGene00003595	locus:ngn-1	status:Confir
    7.7e-14   52.6   2.1    7.7e-14   52.6   1.5    2.0  2  C34E10.7    CE01187	WBGene00000561	locus:cnd-1	status:Confir
    8.3e-13   49.2   1.6    1.2e-12   48.7   1.1    1.3  1  B0304.1a    CE31766	WBGene00001948	locus:hlh-1	helix-loop-he
    1.4e-12   48.5   1.1    1.7e-12   48.2   0.7    1.1  1  ZK682.4     CE05102	WBGene00001954	locus:hlh-10	helix-loop-h
    1.9e-12   48.0   1.3    2.8e-12   47.5   0.9    1.3  1  B0304.1b    CE02423	WBGene00001948	locus:hlh-1	helix-loop-he
      3e-12   47.4   1.2      3e-12   47.4   0.8    1.6  1  B0304.1c    CE30067	WBGene00001948	locus:hlh-1	helix-loop-he
    2.2e-11   44.5   1.7    2.5e-11   44.3   0.6    1.6  1  C44C10.8    CE05415	WBGene00001981	locus:hnd-1	Helix-loop-he
    2.9e-10   40.9   0.2    3.3e-10   40.7   0.1    1.2  1  F57C12.3    CE39579	WBGene00001962	locus:hlh-19	helix-loop-h
    1.3e-09   38.7   0.9    1.4e-09   38.7   0.6    1.2  1  DY3.3       CE43245	WBGene00001960	locus:hlh-16	Helix-loop-h
    9.9e-09   35.8   0.8    2.3e-08   34.6   0.1    1.7  2  T05G5.2     CE00314	WBGene00001951	locus:hlh-4	Achaete-scute
    1.7e-08   35.1   1.4    1.7e-08   35.1   1.0    1.6  2  C18A3.8     CE36629	WBGene00001958	locus:hlh-14	helix-loop-h
      4e-07   30.6   0.8    5.1e-07   30.2   0.6    1.0  1  C28C12.8    CE04115	WBGene00001956	locus:hlh-12	status:Parti
    4.2e-07   30.5   0.0    5.1e-07   30.2   0.0    1.3  1  Y105C5B.29  CE35055	WBGene00013665	locus:hlh-32	status:Confi
    4.5e-07   30.4   0.1    5.2e-07   30.2   0.1    1.2  1  F38C2.2     CE42757	WBGene00001961	locus:hlh-17	Helix-loop-h
    6.8e-07   29.8   0.9    6.8e-07   29.8   0.7    2.0  1  T24B8.6     CE42887	WBGene00001950	locus:hlh-3	helix-loop-he
    3.5e-06   27.5   0.0    3.5e-06   27.5   0.0    2.0  2  F58A4.7c    CE34037	WBGene00001955	locus:hlh-11	status:Confi
    3.5e-06   27.5   0.0    3.5e-06   27.5   0.0    2.1  2  F58A4.7a    CE32193	WBGene00001955	locus:hlh-11	AP-4	status:
    4.9e-06   27.0   0.1    4.9e-06   27.0   0.0    2.1  2  F58A4.7b    CE32194	WBGene00001955	locus:hlh-11	Helix-loop-h
     0.0026   18.1   0.1     0.0056   17.0   0.0    1.5  1  F38C2.8     CE40561	WBGene00009540	locus:hlh-31	status:Predi
     0.0037   17.6   3.1     0.0037   17.6   2.2    1.6  1  M05B5.5a    CE06191	WBGene00001949	locus:hlh-2	transcription
  ------ inclusion threshold ------
       0.36   11.1   6.2         13    5.9   0.0    2.2  2  Y22D7AL.4   CE27243	WBGene00021244	status:Partially_confirme
       0.48   10.7   0.6        1.5    9.1   0.4    1.9  1  W02C12.3e   CE33714	WBGene00020930	locus:hlh-30	status:Confi
       0.49   10.6   1.4        1.5    9.1   1.0    1.8  1  W02C12.3h   CE37725	WBGene00020930	locus:hlh-30	status:Confi
        0.6   10.4   9.1       0.96    9.7   6.3    1.3  1  Y25C1A.8b   CE32241	WBGene00021295	status:Confirmed	UniProt:
       0.68   10.2   1.2          2    8.7   0.9    1.8  1  W02C12.3d   CE33713	WBGene00020930	locus:hlh-30	status:Confi
       0.81    9.9   7.0      0.094   13.0   1.5    1.8  1  Y47D3B.7    CE19180	WBGene00004735	locus:sbp-1	Helix-loop-he
        1.2    9.4   5.1        2.2    8.5   3.6    1.4  1  AC8.11      CE20439	WBGene00043989	status:Predicted	UniProt:
        1.2    9.4   5.1        2.2    8.5   3.6    1.4  1  AC8.4       CE20439	WBGene00007076	status:Predicted	UniProt:
        1.4    9.2   1.6        3.2    7.9   1.1    1.6  1  K04F10.3a   CE40814	WBGene00019396	status:Confirmed	UniProt:
        1.7    8.8   1.9        2.6    8.2   1.3    1.3  1  K02F3.4     CE23848	WBGene00019327	locus:zip-2	status:Confir
        2.1    8.6   9.6        3.8    7.7   6.6    1.4  1  Y25C1A.8a   CE21476	WBGene00021295	zinc-finger protein	statu
        2.3    8.4   0.3        6.8    6.9   0.2    1.8  1  W08A12.1d   CE14696	WBGene00021078	status:Partially_confirme
        2.4    8.4   0.0        6.3    7.0   0.0    1.6  2  B0035.4     CE05162	WBGene00007107	locus:pfd-4	paramyosin li
        2.5    8.3   0.3          7    6.8   0.2    1.7  1  W08A12.1a   CE30205	WBGene00021078	status:Partially_confirme
        2.5    8.3   5.0        2.8    8.1   3.4    1.1  1  Y23H5B.2    CE23008	WBGene00021273	status:Predicted	UniProt:
        2.8    8.2   2.9        4.2    7.6   2.0    1.2  1  R10E12.2    CE00311	WBGene00011221	status:Confirmed	UniProt:
        3.2    8.0   1.6          7    6.9   1.1    1.6  1  K04F10.3b   CE42009	WBGene00019396	status:Confirmed	UniProt:
        3.3    7.9   0.2        5.6    7.2   0.1    1.4  1  F40G9.11    CE19858	WBGene00003510	locus:mxl-2	status:Confir
        3.3    7.9   3.2        5.8    7.1   2.2    1.4  1  T16H12.9    CE41453	WBGene00011817	status:Partially_confirme
        3.6    7.8   1.1        5.9    7.1   0.8    1.5  1  C33D12.7    CE42074	WBGene00000451	locus:ceh-30	homeobox pro
          4    7.6   7.4        8.8    6.5   5.1    1.6  1  ZK1307.6    CE01695	WBGene00001510	locus:fzr-1	CDC20 protein
        4.9    7.3   0.3        6.1    7.0   0.2    1.2  1  C32D5.1     CE34726	WBGene00016310	status:Confirmed	UniProt:
        5.3    7.2   4.0        5.8    7.1   2.8    1.1  1  F52B11.1f   CE45418	WBGene00009924	status:Confirmed	UniProt:
        5.6    7.2   3.1        7.2    6.8   2.1    1.3  1  F38G1.3     CE38817	WBGene00044556	status:Partially_confirme
        5.7    7.1   5.4        1.7    8.9   0.4    2.4  2  W02C12.3f   CE33715	WBGene00020930	locus:hlh-30	status:Confi
        6.7    6.9   4.6        2.9    8.1   1.0    1.8  2  F46G10.6    CE05882	WBGene00003511	locus:mxl-3	Helix-loop-he
        6.9    6.9   1.0        6.4    7.0   0.7    1.1  1  Y47D9A.3    CE34398	WBGene00021630	status:Confirmed	UniProt:
        7.1    6.8   0.7         20    5.3   0.5    1.8  1  Y59A8A.2    CE44093	WBGene00013339	locus:phf-14	status:Parti
        7.3    6.8   2.6        8.4    6.6   1.8    1.2  1  R05F9.1d    CE36498	WBGene00019888	status:Partially_confirme
        7.6    6.7   0.3        8.6    6.6   0.2    1.2  1  F54B11.4    CE41322	WBGene00010027	status:Confirmed	UniProt:
        8.2    6.6   0.6         11    6.3   0.4    1.3  1  T26H5.4a    CE18292	WBGene00012069	status:Partially_confirme
        8.3    6.6   2.5        9.7    6.4   1.7    1.2  1  C30H6.12    CE43622	WBGene00044238	status:Partially_confirme
        8.8    6.5   1.6         13    6.0   1.1    1.4  1  C30F2.5     CE34719	WBGene00007819	status:Partially_confirme
        8.9    6.5   1.9        9.7    6.4   1.3    1.1  1  Y69A2AR.8   CE22804	WBGene00022079	status:Confirmed	UniProt:
        9.1    6.5   6.8         14    5.8   4.7    1.2  1  ZK354.2b    CE31749	WBGene00022705	status:Confirmed	UniProt:
        9.4    6.4   0.5         11    6.2   0.3    1.1  1  Y39G10AR.20 CE28980	WBGene00021475	status:Confirmed	UniProt:
        9.5    6.4  10.4        2.7    8.2   5.2    1.6  1  F26F4.6     CE29290	WBGene00017828	status:Confirmed	UniProt:
        9.5    6.4   3.1         13    6.0   0.1    2.2  2  W03A3.1     CE07563	WBGene00000435	locus:ceh-10	status:Confi
        9.6    6.4   3.4         10    6.3   2.3    1.2  1  T24D3.1     CE35028	WBGene00003180	locus:med-1	GLN3 like	sta
        9.6    6.4   3.3         11    6.2   2.3    1.1  1  F30A10.12   CE34834	WBGene00009269	status:Confirmed	UniProt:


Domain annotation for each sequence (and alignments):
>> F48D6.3  CE07260	WBGene00001957	locus:hlh-13	status:Confirmed	UniProt:Q20561	protein_id:CCD67847.1
   #    score  bias  c-Evalue  i-Evalue hmmfrom  hmm to    alifrom  ali to    envfrom  env to     acc
 ---   ------ ----- --------- --------- ------- -------    ------- -------    ------- -------    ----
   1 !  143.4   0.0   3.7e-44   1.5e-41     117     220 ..      41     145 ..       5     147 .] 0.89

  Alignments for each domain:
  == domain 1    score: 143.4 bits;  conditional E-value: 3.7e-44
  Fer2-PB(transcription_factor)_FBpp0290923-aln 117 qQRqaaNvRERkRmqssINsAFdeLRvHvPTlPYEKRLSKiDTLrLAIaYIslLrevlradydp 180
                                                      Rq a +RERkRm s IN AF eLR  +PT+PYEKRLSKiDTL LAIaYI++L +vlr+ +d 
                                        F48D6.3  41 EERQTASIRERKRMCS-INVAFIELRNYIPTFPYEKRLSKIDTLNLAIAYINMLDDVLRTPEDS 103
                                                    47*************9.*********************************************** PP

  Fer2-PB(transcription_factor)_FBpp0290923-aln 181 ltyvekclrgelkad..rarwntsdltarlswlsWenlgvnp 220
                                                    ++y++kc     + +  +  w tsdl arl w++W +lg +p
                                        F48D6.3 104 GQYIQKCVHMARTGQigAPAWSTSDLLARLNWIKWRRLGIEP 145
                                                    *******9866555522458******************9876 PP

>> T14F9.5  CE33318	WBGene00003018	locus:lin-32	hlh transcription factor	status:Confirmed	UniProt:Q10574	protein_id:CCD6
   #    score  bias  c-Evalue  i-Evalue hmmfrom  hmm to    alifrom  ali to    envfrom  env to     acc
 ---   ------ ----- --------- --------- ------- -------    ------- -------    ------- -------    ----
   1 !   68.5   0.2   2.6e-21     1e-18      84     181 ..      36     135 ..      11     142 .] 0.79

  Alignments for each domain:
  == domain 1    score: 68.5 bits;  conditional E-value: 2.6e-21
  Fer2-PB(transcription_factor)_FBpp0290923-aln  84 slldsstePqeesssegegrkkrng...gksprykkqQRqaaNvRERkRmqssINsAFdeLRvH 144
                                                     +lds   P + s+  g++ kk+ +   ++sp+   + R aaN RER+Rm   +N A+deLR  
                                        T14F9.5  36 FSLDSPNYPDSLSNGGGKDDKKKCRrykTPSPQLLRMRRSAANERERRRMNT-LNVAYDELREV 98 
                                                    355666667777777775555543334467777779***************9.*********** PP

  Fer2-PB(transcription_factor)_FBpp0290923-aln 145 vPTlPYEKRLSKiDTLrLAIaYIslLrevlradydpl 181
                                                    +P +   K+LSK  TL++A  YI+ L+++l+ d  + 
                                        T14F9.5  99 LPEIDSGKKLSKFETLQMAQKYIECLSQILKQDSKNE 135
                                                    *******************************995443 PP

>> C43H6.8  CE06959	WBGene00001959	locus:hlh-15	status:Partially_confirmed	UniProt:Q18590	protein_id:CCD67185.1
   #    score  bias  c-Evalue  i-Evalue hmmfrom  hmm to    alifrom  ali to    envfrom  env to     acc
 ---   ------ ----- --------- --------- ------- -------    ------- -------    ------- -------    ----
   1 !   68.0   0.8   3.7e-21   1.5e-18      93     175 ..      13      89 .]       4      89 .] 0.80

  Alignments for each domain:
  == domain 1    score: 68.0 bits;  conditional E-value: 3.7e-21
  Fer2-PB(transcription_factor)_FBpp0290923-aln  93 qeesssegegrkkrnggksprykkqQRqaaNvRERkRmqssINsAFdeLRvHvPTlPYEKRLSK 156
                                                    +e  + ++++r kr    +p+y+    +    RER R+ s  N AF +LR+ +PTlP EK+LSK
                                        C43H6.8  13 EEYRKLSKAERRKRR-RATPKYR----NLHATRERIRVES-FNMAFSQLRALLPTLPVEKKLSK 70 
                                                    444455555555553.3566666....55667******99.*********************** PP

  Fer2-PB(transcription_factor)_FBpp0290923-aln 157 iDTLrLAIaYIslLrevlr 175
                                                    i  Lr  IaYIs+L ++l+
                                        C43H6.8  71 IEILRFSIAYISFLDNLLQ 89 
                                                    ***************9986 PP

>> T15H9.3  CE01666	WBGene00001952	locus:hlh-6	achaete-scute helix-loop-helix domain	status:Partially_confirmed	UniProt:
   #    score  bias  c-Evalue  i-Evalue hmmfrom  hmm to    alifrom  ali to    envfrom  env to     acc
 ---   ------ ----- --------- --------- ------- -------    ------- -------    ------- -------    ----
   1 !   61.2   2.5   4.6e-19   1.8e-16     122     189 ..     178     242 ..      44     252 .. 0.76

  Alignments for each domain:
  == domain 1    score: 61.2 bits;  conditional E-value: 4.6e-19
  Fer2-PB(transcription_factor)_FBpp0290923-aln 122 aNvRERkRmqssINsAFdeLRvHvPTlPYEKRLSKiDTLrLAIaYIslLrevlradydpltyve 185
                                                     N RER R+ + +N+ ++ LR H+P    EKR+SK+DTLrLAI YI+ L ++lr++    +y  
                                        T15H9.3 178 RNERERCRVRN-VNDGYERLRKHLPVHFDEKRISKVDTLRLAIRYIKHLDNLLRSE--LHQYNC 238
                                                    588********.*******************************************9..444445 PP

  Fer2-PB(transcription_factor)_FBpp0290923-aln 186 kclr 189
                                                    kc  
                                        T15H9.3 239 KCFN 242
                                                    5555 PP

>> C02B8.4  CE24777	WBGene00001953	locus:hlh-8	MYC family of helix-loop-helix transcription factors	status:Confirmed	Uni
   #    score  bias  c-Evalue  i-Evalue hmmfrom  hmm to    alifrom  ali to    envfrom  env to     acc
 ---   ------ ----- --------- --------- ------- -------    ------- -------    ------- -------    ----
   1 !   60.4   0.4   8.1e-19   3.2e-16     109     174 ..      12      75 ..       2      82 .. 0.88

  Alignments for each domain:
  == domain 1    score: 60.4 bits;  conditional E-value: 8.1e-19
  Fer2-PB(transcription_factor)_FBpp0290923-aln 109 gksprykkqQRqaaNvRERkRmqssINsAFdeLRvHvPTlPYEKRLSKiDTLrLAIaYIslLre 172
                                                     k++  ++qQR+ aN RER+R  + +N+AF  LR  +P +P +K +SKi TLr+A  YIs+L e
                                        C02B8.4  12 RKNEVENVQQRACANRRERQRTKE-LNDAFTLLRKLIPSMPSDK-MSKIHTLRIATDYISFLDE 73 
                                                    5778889*****************.****************998.9*****************9 PP

  Fer2-PB(transcription_factor)_FBpp0290923-aln 173 vl 174
                                                    + 
                                        C02B8.4  74 MQ 75 
                                                    85 PP

>> Y69A2AR.29  CE26560	WBGene00003595	locus:ngn-1	status:Confirmed	UniProt:Q95XG7	protein_id:CCD74131.1
   #    score  bias  c-Evalue  i-Evalue hmmfrom  hmm to    alifrom  ali to    envfrom  env to     acc
 ---   ------ ----- --------- --------- ------- -------    ------- -------    ------- -------    ----
   1 !   58.7   3.7   2.6e-18     1e-15      80     177 ..      21     121 ..       4     149 .. 0.70

  Alignments for each domain:
  == domain 1    score: 58.7 bits;  conditional E-value: 2.6e-18
  Fer2-PB(transcription_factor)_FBpp0290923-aln  80 htseslldsstePqeesssegegrkkrng....gksprykkqQRqaaNvRERkRmqssINsAFd 139
                                                    ++ e+ +d++++  +++  ++e+r +r +    +  +r k++ R  aN RER+Rm s +N+A +
                                     Y69A2AR.29  21 MERENDMDQNSKNSTQKPVKREKRRYRCRkrspATIERAKTVRRDKANARERRRMNS-LNDALE 83 
                                                    3334444444333333344444444444422225556778***************99.****** PP

  Fer2-PB(transcription_factor)_FBpp0290923-aln 140 eLRvHvPTlPYEKRLSKiDTLrLAIaYIslLrevlrad 177
                                                     LR  +P lP E ++ Ki TLr A  YI+ L+  l + 
                                     Y69A2AR.29  84 HLRGILPALPDEPKMTKIETLRKAQEYIASLSFQLSGG 121
                                                    ****************************9998655554 PP

>> C34E10.7  CE01187	WBGene00000561	locus:cnd-1	status:Confirmed	UniProt:P46581	protein_id:CCD66651.1
   #    score  bias  c-Evalue  i-Evalue hmmfrom  hmm to    alifrom  ali to    envfrom  env to     acc
 ---   ------ ----- --------- --------- ------- -------    ------- -------    ------- -------    ----
   1 !   52.6   1.5     2e-16   7.7e-14     114     190 ..      16      93 ..       4     113 .. 0.83
   2 ?   -1.8   2.0       7.8   3.1e+03      22      51 ..     143     169 ..     117     191 .. 0.44

  Alignments for each domain:
  == domain 1    score: 52.6 bits;  conditional E-value: 2e-16
  Fer2-PB(transcription_factor)_FBpp0290923-aln 114 ykkqQRqaaNvRERkRmqssINsAFdeLRvHvPTlPYEKRLSKiDTLrLAIaYIslLrevlrad 177
                                                     +k+ R  aN RER Rm   +N+A d LR  +P      +LSKi TLrLA  YI  L+ +l+++
                                       C34E10.7  16 KRKVRRVKANGRERARMHG-LNNALDMLREYIPITTQHQKLSKIETLRLARNYIDALQRMLQTN 78 
                                                    46799*************9.*******************************************9 PP

  Fer2-PB(transcription_factor)_FBpp0290923-aln 178 ydp..ltyvekclrg 190
                                                    ++p  l y +++  g
                                       C34E10.7  79 EQPtpLEYAHTLANG 93 
                                                    764115566555555 PP

  == domain 2    score: -1.8 bits;  conditional E-value: 7.8
  Fer2-PB(transcription_factor)_FBpp0290923-aln  22 ahkfddelvadllscvyagqsqdtgasgts 51 
                                                    +++++     ++++++y  ++q  +a+ ++
                                       C34E10.7 143 SSSPSS---SCSPPQYYYSPTQPSAAPLQG 169
                                                    222222...344444444444443333322 PP

>> B0304.1a  CE31766	WBGene00001948	locus:hlh-1	helix-loop-helix transcription factor	status:Partially_confirmed	UniProt
   #    score  bias  c-Evalue  i-Evalue hmmfrom  hmm to    alifrom  ali to    envfrom  env to     acc
 ---   ------ ----- --------- --------- ------- -------    ------- -------    ------- -------    ----
   1 !   48.7   1.1     3e-15   1.2e-12      21     188 ..      59     219 ..      42     263 .. 0.70

  Alignments for each domain:
  == domain 1    score: 48.7 bits;  conditional E-value: 3e-15
  Fer2-PB(transcription_factor)_FBpp0290923-aln  21 gahkfddelvadllscvyagqsqdtgasgtselgssvagssssrlqselllyeeqsssqhtses 84 
                                                    + + +  + + +++++ y++  + +++    + +s +a ++ss  ++ ++++e++ + + t e 
                                       B0304.1a  59 QPAYYLPSYAPTAPTTFYSDFANFNVTRS-QDFASVPAVANSSDVKPIIIKQEKS-TPNAT-EL 119
                                                    44455555566677777777777666555.5677777777777776666665554.44344.45 PP

  Fer2-PB(transcription_factor)_FBpp0290923-aln  85 lldssteP.qeesssegegrkkrnggksprykkqQRqaaNvRERkRmqssINsAFdeLRvHvPT 147
                                                    +++s  +  +e+++++ +g +  +g    r k   R+aa +RER+R+ + +N+AF+  +     
                                       B0304.1a 120 IIQSRVDSqHEDTTTSTAGGAGVGG--PRRTKLDRRKAATMRERRRLRK-VNEAFEVVKQRTCP 180
                                                    5555544424444445555555544..3445556899************.******98887544 PP

  Fer2-PB(transcription_factor)_FBpp0290923-aln 148 lPYEKRLSKiDTLrLAIaYIslLrevlradydpltyvekcl 188
                                                     P   RL K+  Lr AI YI+ L+ +l+    ++t++ + +
                                       B0304.1a 181 NP-NQRLPKVEILRSAIDYINNLERMLQQA-GKMTKIMEQN 219
                                                    45.79********************99987.4555555544 PP

>> ZK682.4  CE05102	WBGene00001954	locus:hlh-10	helix-loop-helix	status:Partially_confirmed	UniProt:Q23579	protein_id:CC
   #    score  bias  c-Evalue  i-Evalue hmmfrom  hmm to    alifrom  ali to    envfrom  env to     acc
 ---   ------ ----- --------- --------- ------- -------    ------- -------    ------- -------    ----
   1 !   48.2   0.7   4.3e-15   1.7e-12      91     193 ..      44     163 ..      10     169 .. 0.64

  Alignments for each domain:
  == domain 1    score: 48.2 bits;  conditional E-value: 4.3e-15
  Fer2-PB(transcription_factor)_FBpp0290923-aln  91 eP.....qeesssegegrkkrnggkspryk..................kqQRqaaNvRERkRmq 131
                                                    +      q++s+ + e++ ++    sp ++                     R  aN RER R+q
                                        ZK682.4  44 KEndlvkQNKSEVNDENESTP----SPTQNsrrrtstgkidrrmvgkmCTRRYEANARERNRVQ 103
                                                    222222211111111112222....11111122233333333344443889************* PP

  Fer2-PB(transcription_factor)_FBpp0290923-aln 132 ssINsAFdeLRvHvPTlPYEKRLSKiDTLrLAIaYIslLrevlradydpltyvekclrgelk 193
                                                    + + + Fd+LRv +P    + ++SK+ TL+ A +YI +L  +l+ + +   + +k l+ el+
                                        ZK682.4 104 Q-LSKMFDQLRVCLPI-EDDAKISKLATLKVASSYIGYLGAILQENSNDEEEFKKQLQVELE 163
                                                    *.**********9884.45678***********************99999999998888776 PP

>> B0304.1b  CE02423	WBGene00001948	locus:hlh-1	helix-loop-helix transcription factor	status:Partially_confirmed	UniProt
   #    score  bias  c-Evalue  i-Evalue hmmfrom  hmm to    alifrom  ali to    envfrom  env to     acc
 ---   ------ ----- --------- --------- ------- -------    ------- -------    ------- -------    ----
   1 !   47.5   0.9   7.1e-15   2.8e-12      21     188 ..      59     223 ..      42     266 .. 0.69

  Alignments for each domain:
  == domain 1    score: 47.5 bits;  conditional E-value: 7.1e-15
  Fer2-PB(transcription_factor)_FBpp0290923-aln  21 gahkfddelvadllscvyagqsqdtgasgtselgssvagssssrlqselllyeeqsssqhtses 84 
                                                    + + +  + + +++++ y++  + +++    + +s +a ++ss  ++ ++++e++  +  t e 
                                       B0304.1b  59 QPAYYLPSYAPTAPTTFYSDFANFNVTRS-QDFASVPAVANSSDVKPIIIKQEKSTPN-AT-EL 119
                                                    44555555566677777777777666655.5677777777777777766666555444.44.44 PP

  Fer2-PB(transcription_factor)_FBpp0290923-aln  85 lldssteP.qeesssegegrkkrnggkspryk..kqQRqaaNvRERkRmqssINsAFdeLRvHv 145
                                                    +++s  +  +e+++++ +g +  +g +  ++   +  R+aa +RER+R+ + +N+AF+  +   
                                       B0304.1b 120 IIQSRVDSqHEDTTTSTAGGAGVGGPRRTKFVlsVDRRKAATMRERRRLRK-VNEAFEVVKQRT 182
                                                    4444433324444444455555544233332233789**************.******988875 PP

  Fer2-PB(transcription_factor)_FBpp0290923-aln 146 PTlPYEKRLSKiDTLrLAIaYIslLrevlradydpltyvekcl 188
                                                       P   RL K+  Lr AI YI+ L+ +l+    ++t++ + +
                                       B0304.1b 183 CPNP-NQRLPKVEILRSAIDYINNLERMLQQA-GKMTKIMEQN 223
                                                    4445.79********************99987.4555555544 PP

>> B0304.1c  CE30067	WBGene00001948	locus:hlh-1	helix-loop-helix transcription factor	status:Partially_confirmed	UniProt
   #    score  bias  c-Evalue  i-Evalue hmmfrom  hmm to    alifrom  ali to    envfrom  env to     acc
 ---   ------ ----- --------- --------- ------- -------    ------- -------    ------- -------    ----
   1 !   47.4   0.8   7.6e-15     3e-12      21     188 ..      59     223 ..      42     237 .. 0.65

  Alignments for each domain:
  == domain 1    score: 47.4 bits;  conditional E-value: 7.6e-15
  Fer2-PB(transcription_factor)_FBpp0290923-aln  21 gahkfddelvadllscvyagqsqdtgasgtselgssvagssssrlqselllyeeqsssqhtses 84 
                                                    + + +  + + +++++ y++  + +++    + +s +a ++ss  ++ ++++e++  +  t e 
                                       B0304.1c  59 QPAYYLPSYAPTAPTTFYSDFANFNVTRS-QDFASVPAVANSSDVKPIIIKQEKSTPN-AT-EL 119
                                                    44555555566677777777777666655.5677777777777777766666555444.44.44 PP

  Fer2-PB(transcription_factor)_FBpp0290923-aln  85 lldssteP.qeesssegegrkkrnggkspryk..kqQRqaaNvRERkRmqssINsAFdeLRvHv 145
                                                    +++s  +  +e+++++ +g +  +g +  ++   +  R+aa +RER+R+ + +N+AF+  +   
                                       B0304.1c 120 IIQSRVDSqHEDTTTSTAGGAGVGGPRRTKFVlsVDRRKAATMRERRRLRK-VNEAFEVVKQRT 182
                                                    4444433324444444455555544233332233789**************.******988875 PP

  Fer2-PB(transcription_factor)_FBpp0290923-aln 146 PTlPYEKRLSKiDTLrLAIaYIslLrevlradydpltyvekcl 188
                                                       P   RL K+  Lr AI YI+ L+ +l+    ++t++ + +
                                       B0304.1c 183 CPNP-NQRLPKVEILRSAIDYINNLERMLQQA-GKMTKIMEQN 223
                                                    4445.79********************99987.4555555444 PP

>> C44C10.8  CE05415	WBGene00001981	locus:hnd-1	Helix-loop-helix DNA-binding domain	status:Confirmed	UniProt:Q18612	prot
   #    score  bias  c-Evalue  i-Evalue hmmfrom  hmm to    alifrom  ali to    envfrom  env to     acc
 ---   ------ ----- --------- --------- ------- -------    ------- -------    ------- -------    ----
   1 !   44.3   0.6   6.4e-14   2.5e-11     117     181 ..      23      88 ..       2     130 .. 0.80

  Alignments for each domain:
  == domain 1    score: 44.3 bits;  conditional E-value: 6.4e-14
  Fer2-PB(transcription_factor)_FBpp0290923-aln 117 qQRqaaNvRERkRmqssINsAFdeLRvHvPTlPYEKR..LSKiDTLrLAIaYIslLrevlrady 178
                                                      ++ +  +E +R q  INsAF+ L  H+P l  E R  L Ki TLrLA+ YI  L+ +l +++
                                       C44C10.8  23 SRKEKSREKEHRRAQC-INSAFEILQQHIPYLKSEERksLPKIKTLRLAMQYIDHLKKLLGGNE 85 
                                                    44555566899***99.******************774477*****************998884 PP

  Fer2-PB(transcription_factor)_FBpp0290923-aln 179 dpl 181
                                                       
                                       C44C10.8  86 MLE 88 
                                                    433 PP

>> F57C12.3  CE39579	WBGene00001962	locus:hlh-19	helix-loop-helix DNA-binding proteinn	status:Partially_confirmed	UniPro
   #    score  bias  c-Evalue  i-Evalue hmmfrom  hmm to    alifrom  ali to    envfrom  env to     acc
 ---   ------ ----- --------- --------- ------- -------    ------- -------    ------- -------    ----
   1 !   40.7   0.1   8.4e-13   3.3e-10     117     195 ..       1      75 [.       1     100 [. 0.82

  Alignments for each domain:
  == domain 1    score: 40.7 bits;  conditional E-value: 8.4e-13
  Fer2-PB(transcription_factor)_FBpp0290923-aln 117 qQRqaaNvRERkRmqssINsAFdeLRvHvPTlPYEKRLSKiDTLrLAIaYIslLrevlradydp 180
                                                    + R+ aN RER R  s I +AF+ LR H+P    +++ SK  TL+ A  YIs L  +l+ +   
                                       F57C12.3   1 MSRERANARERCRQKS-IGNAFNMLRNHLPKQLRDRKPSKAETLKSAAQYISHLLRILEKE--- 60 
                                                    5799*********766.*************************************99*9998... PP

  Fer2-PB(transcription_factor)_FBpp0290923-aln 181 ltyvekclrgelkad 195
                                                    + +  + l+ e+++d
                                       F57C12.3  61 IENSSNNLKDEHQKD 75 
                                                    444444455555555 PP

>> DY3.3  CE43245	WBGene00001960	locus:hlh-16	Helix-loop-helix DNA-binding domain	status:Confirmed	UniProt:O45320	protei
   #    score  bias  c-Evalue  i-Evalue hmmfrom  hmm to    alifrom  ali to    envfrom  env to     acc
 ---   ------ ----- --------- --------- ------- -------    ------- -------    ------- -------    ----
   1 !   38.7   0.6   3.5e-12   1.4e-09      92     172 ..      15      96 ..       1     130 [. 0.77

  Alignments for each domain:
  == domain 1    score: 38.7 bits;  conditional E-value: 3.5e-12
  Fer2-PB(transcription_factor)_FBpp0290923-aln  92 PqeesssegegrkkrnggksprykkqQRqaaNvRERkRmqssINsAFdeLRvHvPTlPYE...K 152
                                                    P    +++ +g  k+ +g +++ + + R+  N RER+Rm + +N+ F+ LR  +P +P E   +
                                          DY3.3  15 PYVRRKRSEAGGRKKMQGLNEQEQNLLRNSINSRERRRMHE-LNDEFETLRECLP-YPNEansR 76 
                                                    33333333344444444677777779***************.*********9998.68776668 PP

  Fer2-PB(transcription_factor)_FBpp0290923-aln 153 RLSKiDTLrLAIaYIslLre 172
                                                    R+SK  TL LA  +I+ L +
                                          DY3.3  77 RMSKANTLLLASNWIKQLAN 96 
                                                    **************998865 PP

>> T05G5.2  CE00314	WBGene00001951	locus:hlh-4	Achaete-scute\/HLH	status:Partially_confirmed	UniProt:P34555	protein_id:C
   #    score  bias  c-Evalue  i-Evalue hmmfrom  hmm to    alifrom  ali to    envfrom  env to     acc
 ---   ------ ----- --------- --------- ------- -------    ------- -------    ------- -------    ----
   1 !   34.6   0.1   5.9e-11   2.3e-08     122     178 ..       8      64 ..       5      78 .. 0.89
   2 ?   -1.0   0.0       4.4   1.7e+03     146     154 ..     155     163 ..     154     165 .. 0.89

  Alignments for each domain:
  == domain 1    score: 34.6 bits;  conditional E-value: 5.9e-11
  Fer2-PB(transcription_factor)_FBpp0290923-aln 122 aNvRERkRmqssINsAFdeLRvHvPTl.PYEKRLSKiDTLrLAIaYIslLrevlrady 178
                                                     N RER R+   +N+AF  L+ H+P l  + KR SK+  L  AI YI  L  ++++ +
                                        T05G5.2   8 RNARERTRVHT-VNQAFLVLKQHLPSLrQFTKRVSKLRILNAAITYIDTLLKLIQSSE 64 
                                                    599********.***************559******************9999999874 PP

  == domain 2    score: -1.0 bits;  conditional E-value: 4.4
  Fer2-PB(transcription_factor)_FBpp0290923-aln 146 PTlPYEKRL 154
                                                    PT+PY K L
                                        T05G5.2 155 PTFPYMKSL 163
                                                    9****9976 PP

>> C18A3.8  CE36629	WBGene00001958	locus:hlh-14	helix-loop-helix transcription factor	status:Partially_confirmed	UniProt
   #    score  bias  c-Evalue  i-Evalue hmmfrom  hmm to    alifrom  ali to    envfrom  env to     acc
 ---   ------ ----- --------- --------- ------- -------    ------- -------    ------- -------    ----
   1 !   35.1   1.0   4.2e-11   1.7e-08     114     183 ..      99     166 ..      88     192 .. 0.82
   2 ?   -0.8   0.1       3.9   1.5e+03      13      67 ..     171     225 ..     164     242 .. 0.41

  Alignments for each domain:
  == domain 1    score: 35.1 bits;  conditional E-value: 4.2e-11
  Fer2-PB(transcription_factor)_FBpp0290923-aln 114 ykkqQRqaaNvRERkRmqssINsAFdeLRvHvPTlPYEKRLSKiDTLrLAIaYIslLrevlrad 177
                                                     +k    a N RERkR+ + +N  Fd LR  +      K+ SK DTLr A+ YI+ L+ +l+ d
                                        C18A3.8  99 MAKKNQVARNERERKRVHQ-VNHGFDVLRNRLQPKNHTKKWSKADTLREAVKYIQQLQVLLNQD 161
                                                    445556789**********.************999**************************999 PP

  Fer2-PB(transcription_factor)_FBpp0290923-aln 178 ydplty 183
                                                     ++   
                                        C18A3.8 162 -PQQPS 166
                                                    .44444 PP

  == domain 2    score: -0.8 bits;  conditional E-value: 3.9
  Fer2-PB(transcription_factor)_FBpp0290923-aln  13 nrqvseevgahkfddelvadllscv....yagqsqdtgasgtselgssvagssssrlqs 67 
                                                    ++ +++ +++++f++  v++  s++    y  q+q  +++   +  s+ + s +s+ +s
                                        C18A3.8 171 TPDYTM-NNSNNFNNYAVKEEFSMYlpqnYCPQNQMSVPH---GDVSHNFNSPTSSVSS 225
                                                    445555.345555554444433333000033333333332...2333333333333222 PP

>> C28C12.8  CE04115	WBGene00001956	locus:hlh-12	status:Partially_confirmed	UniProt:Q18277	protein_id:CCD64010.1
   #    score  bias  c-Evalue  i-Evalue hmmfrom  hmm to    alifrom  ali to    envfrom  env to     acc
 ---   ------ ----- --------- --------- ------- -------    ------- -------    ------- -------    ----
   1 !   30.2   0.6   1.3e-09   5.1e-07     112     196 ..       8      95 ..       2     104 .. 0.87

  Alignments for each domain:
  == domain 1    score: 30.2 bits;  conditional E-value: 1.3e-09
  Fer2-PB(transcription_factor)_FBpp0290923-aln 112 prykkqQRqaaNvRERkRmqssINsAFdeLRvHvPTlPYEKRLSKiDTLrLAIaYI....slLr 171
                                                     + ++  R  aN RER+R+ + +N  Fd L   +P   +  RLS++  Lr A +YI    ++L 
                                       C28C12.8   8 TKLNTDRRSRANERERQRVSE-MNGMFDVLLNLLPPSHFKTRLSRVQILREATSYIirlhNFLI 70 
                                                    55567789************9.**********************************77777888 PP

  Fer2-PB(transcription_factor)_FBpp0290923-aln 172 evlradydpltyvekclrgelkadr 196
                                                    e  ++d d +t   ++  ge k+++
                                       C28C12.8  71 ESSNSDIDAITVFPHIFNGERKSNK 95 
                                                    8889999999999999988877765 PP

>> Y105C5B.29  CE35055	WBGene00013665	locus:hlh-32	status:Confirmed	UniProt:Q7YWS9	protein_id:CAE17962.1
   #    score  bias  c-Evalue  i-Evalue hmmfrom  hmm to    alifrom  ali to    envfrom  env to     acc
 ---   ------ ----- --------- --------- ------- -------    ------- -------    ------- -------    ----
   1 !   30.2   0.0   1.3e-09   5.1e-07     119     167 ..      16      65 ..      14      99 .. 0.85

  Alignments for each domain:
  == domain 1    score: 30.2 bits;  conditional E-value: 1.3e-09
  Fer2-PB(transcription_factor)_FBpp0290923-aln 119 RqaaNvRERkRmqssINsAFdeLRvHvPTlP..YEKRLSKiDTLrLAIaYI 167
                                                    R   N+RER Rm   +N+A d+LR+ +P       ++LSKi TL LA   I
                                     Y105C5B.29  16 RLSINLRERCRMHD-LNEALDDLRAVIPYAHggSVRKLSKIATLLLAKNHI 65 
                                                    5667**********.**********998654113589**********8777 PP

>> F38C2.2  CE42757	WBGene00001961	locus:hlh-17	Helix-loop-helix DNA-binding domain (2 domains)	status:Confirmed	UniProt
   #    score  bias  c-Evalue  i-Evalue hmmfrom  hmm to    alifrom  ali to    envfrom  env to     acc
 ---   ------ ----- --------- --------- ------- -------    ------- -------    ------- -------    ----
   1 !   30.2   0.1   1.3e-09   5.2e-07     119     167 ..      16      65 ..      14      95 .. 0.85

  Alignments for each domain:
  == domain 1    score: 30.2 bits;  conditional E-value: 1.3e-09
  Fer2-PB(transcription_factor)_FBpp0290923-aln 119 RqaaNvRERkRmqssINsAFdeLRvHvPTlP..YEKRLSKiDTLrLAIaYI 167
                                                    R   N+RER Rm   +N+A d+LR+ +P       ++LSKi TL LA   I
                                        F38C2.2  16 RLSINLRERCRMHD-LNEALDDLRAVIPYAHggSVRKLSKIATLLLAKNHI 65 
                                                    5667**********.**********998654113589*********98777 PP

>> T24B8.6  CE42887	WBGene00001950	locus:hlh-3	helix-loop-helix protein	status:Confirmed	UniProt:Q22717	protein_id:CAA92
   #    score  bias  c-Evalue  i-Evalue hmmfrom  hmm to    alifrom  ali to    envfrom  env to     acc
 ---   ------ ----- --------- --------- ------- -------    ------- -------    ------- -------    ----
   1 !   29.8   0.7   1.7e-09   6.8e-07     100     171 ..      10      80 ..       2      93 .. 0.81

  Alignments for each domain:
  == domain 1    score: 29.8 bits;  conditional E-value: 1.7e-09
  Fer2-PB(transcription_factor)_FBpp0290923-aln 100 gegrkkrnggksprykkqQRqaaNvRERkRmqssINsAFdeLRvHvPTlPYEK.RLSKiDTLrL 162
                                                     + +k +  +ks+  k q +q  N RERkR+ + +N+ F  L   vP     K +LSK+ TLr 
                                        T24B8.6  10 STSTKIPSSSKSSVTK-QTKQKRNERERKRVDQ-VNQGFVLLQERVPKAAGNKaKLSKVETLRE 71 
                                                    3445556555655555.999999**********.*************99988868********* PP

  Fer2-PB(transcription_factor)_FBpp0290923-aln 163 AIaYIslLr 171
                                                    A  YI+ L+
                                        T24B8.6  72 AARYIQELQ 80 
                                                    *****9776 PP

>> F58A4.7c  CE34037	WBGene00001955	locus:hlh-11	status:Confirmed	UniProt:P34474	protein_id:CAD90178.1
   #    score  bias  c-Evalue  i-Evalue hmmfrom  hmm to    alifrom  ali to    envfrom  env to     acc
 ---   ------ ----- --------- --------- ------- -------    ------- -------    ------- -------    ----
   1 !   27.5   0.0   8.8e-09   3.5e-06     105     152 ..     100     144 ..      18     154 .. 0.72
   2 ?   -1.8   0.2       7.7     3e+03      41      94 ..     184     238 ..     175     257 .. 0.53

  Alignments for each domain:
  == domain 1    score: 27.5 bits;  conditional E-value: 8.8e-09
  Fer2-PB(transcription_factor)_FBpp0290923-aln 105 krnggksprykkqQRqaaNvRERkRmqssINsAFdeLRvHvPTlPYEK 152
                                                    ++  +   + + + Rq aN  ER+Rmqs IN  F  LR+ +P    EK
                                       F58A4.7c 100 SP--TSLDPDRRMRRQIANCNERRRMQS-INAGFLALRALLPRKEGEK 144
                                                    33..44566778****************.**********999665555 PP

  == domain 2    score: -1.8 bits;  conditional E-value: 7.7
  Fer2-PB(transcription_factor)_FBpp0290923-aln  41 qsqdtgasgtselgssvagssssrlqselllyeeqsssqhtseslldss.tePqe 94 
                                                    ++++  + ++++l +   +++++r+  e+   + ++  q+t +s+  ss  +P +
                                       F58A4.7c 184 HHDADHQAQIAHLQTILETERAARKALESQVIQLRELLQMTTTSSQASSpVTPRS 238
                                                    4555555555555555555555544444333333333333433443333124433 PP

>> F58A4.7a  CE32193	WBGene00001955	locus:hlh-11	AP-4	status:Confirmed	UniProt:P34474	protein_id:CAA80167.2
   #    score  bias  c-Evalue  i-Evalue hmmfrom  hmm to    alifrom  ali to    envfrom  env to     acc
 ---   ------ ----- --------- --------- ------- -------    ------- -------    ------- -------    ----
   1 !   27.5   0.0   8.8e-09   3.5e-06     105     152 ..     100     144 ..      18     154 .. 0.72
   2 ?   -1.8   0.2       7.7     3e+03      41      94 ..     184     238 ..     175     257 .. 0.53

  Alignments for each domain:
  == domain 1    score: 27.5 bits;  conditional E-value: 8.8e-09
  Fer2-PB(transcription_factor)_FBpp0290923-aln 105 krnggksprykkqQRqaaNvRERkRmqssINsAFdeLRvHvPTlPYEK 152
                                                    ++  +   + + + Rq aN  ER+Rmqs IN  F  LR+ +P    EK
                                       F58A4.7a 100 SP--TSLDPDRRMRRQIANCNERRRMQS-INAGFLALRALLPRKEGEK 144
                                                    33..44566778****************.**********999665555 PP

  == domain 2    score: -1.8 bits;  conditional E-value: 7.7
  Fer2-PB(transcription_factor)_FBpp0290923-aln  41 qsqdtgasgtselgssvagssssrlqselllyeeqsssqhtseslldss.tePqe 94 
                                                    ++++  + ++++l +   +++++r+  e+   + ++  q+t +s+  ss  +P +
                                       F58A4.7a 184 HHDADHQAQIAHLQTILETERAARKALESQVIQLRELLQMTTTSSQASSpVTPRS 238
                                                    4555555555555555555555544444333333333333433443333124433 PP

>> F58A4.7b  CE32194	WBGene00001955	locus:hlh-11	Helix-loop-helix DNA-binding domain	status:Confirmed	UniProt:P34474	pro
   #    score  bias  c-Evalue  i-Evalue hmmfrom  hmm to    alifrom  ali to    envfrom  env to     acc
 ---   ------ ----- --------- --------- ------- -------    ------- -------    ------- -------    ----
   1 !   27.0   0.0   1.2e-08   4.9e-06     102     152 ..      97     146 ..      19     156 .. 0.73
   2 ?   -1.8   0.2       7.8   3.1e+03      41      94 ..     186     240 ..     177     259 .. 0.53

  Alignments for each domain:
  == domain 1    score: 27.0 bits;  conditional E-value: 1.2e-08
  Fer2-PB(transcription_factor)_FBpp0290923-aln 102 grkkrnggksprykkqQRqaaNvRERkRmqssINsAFdeLRvHvPTlPYEK 152
                                                     + ++      r   + Rq aN  ER+Rmqs IN  F  LR+ +P    EK
                                       F58A4.7b  97 APLSPTSLDPDRRSRMRRQIANCNERRRMQS-INAGFLALRALLPRKEGEK 146
                                                    4445544333445569***************.**********999665555 PP

  == domain 2    score: -1.8 bits;  conditional E-value: 7.8
  Fer2-PB(transcription_factor)_FBpp0290923-aln  41 qsqdtgasgtselgssvagssssrlqselllyeeqsssqhtseslldss.tePqe 94 
                                                    ++++  + ++++l +   +++++r+  e+   + ++  q+t +s+  ss  +P +
                                       F58A4.7b 186 HHDADHQAQIAHLQTILETERAARKALESQVIQLRELLQMTTTSSQASSpVTPRS 240
                                                    4555555555555555555555544444333333333333433443333124433 PP

>> F38C2.8  CE40561	WBGene00009540	locus:hlh-31	status:Predicted	UniProt:Q86D08	protein_id:CAD89743.2
   #    score  bias  c-Evalue  i-Evalue hmmfrom  hmm to    alifrom  ali to    envfrom  env to     acc
 ---   ------ ----- --------- --------- ------- -------    ------- -------    ------- -------    ----
   1 !   17.0   0.0   1.4e-05    0.0056     124     167 ..      81     125 ..      53     135 .. 0.82

  Alignments for each domain:
  == domain 1    score: 17.0 bits;  conditional E-value: 1.4e-05
  Fer2-PB(transcription_factor)_FBpp0290923-aln 124 vRERkRmqssINsAFdeLRvHvPTlP..YEKRLSKiDTLrLAIaYI 167
                                                    +  R Rm   +N+A d+LR+ +P       ++LSKi TL LA   I
                                        F38C2.8  81 LLKRCRMHD-LNEALDDLRAVIPYAHggSVRKLSKIATLLLAKNHI 125
                                                    56799***9.**********998654113589*********97766 PP

>> M05B5.5a  CE06191	WBGene00001949	locus:hlh-2	transcription factor E2-A like	status:Confirmed	UniProt:Q17588	protein_i
   #    score  bias  c-Evalue  i-Evalue hmmfrom  hmm to    alifrom  ali to    envfrom  env to     acc
 ---   ------ ----- --------- --------- ------- -------    ------- -------    ------- -------    ----
   1 !   17.6   2.2   9.4e-06    0.0037      90     141 ..     278     325 ..     237     369 .. 0.73

  Alignments for each domain:
  == domain 1    score: 17.6 bits;  conditional E-value: 9.4e-06
  Fer2-PB(transcription_factor)_FBpp0290923-aln  90 tePqeesssegegrkkrnggksprykkqQRqaaNvRERkRmqssINsAFdeL 141
                                                      P+ +ss   + r + n + s    +  R + N RER R+   INsAF eL
                                       M05B5.5a 278 GIPTRHSS---SSRLSDNESMSDDKDTDRRSQNNARERVRVRD-INSAFKEL 325
                                                    22222222...233444446778888999*************9.*******9 PP

>> Y22D7AL.4  CE27243	WBGene00021244	status:Partially_confirmed	UniProt:Q965P9	protein_id:CCD73745.1
   #    score  bias  c-Evalue  i-Evalue hmmfrom  hmm to    alifrom  ali to    envfrom  env to     acc
 ---   ------ ----- --------- --------- ------- -------    ------- -------    ------- -------    ----
   1 ?    5.9   0.0     0.034        13      51     136 ..     173     262 ..     137     268 .. 0.69
   2 ?    3.7   3.9      0.16        64      48     130 ..     301     381 ..     268     404 .. 0.71

  Alignments for each domain:
  == domain 1    score: 5.9 bits;  conditional E-value: 0.034
  Fer2-PB(transcription_factor)_FBpp0290923-aln  51 selgssvagssss.......rlqselllyeeqsssqhtseslldsstePqeesssegegrkkrn 107
                                                    s       +++ +       +lq+ ll+ ++++ +qh  +++l++  +Pq+ s+   ++++++ 
                                      Y22D7AL.4 173 S-------TTT-TepyldieQLQPILLTSISHHLKQHRPHKSLSPP-PPQKISTEIPAKPAQKS 227
                                                    2.......222.234566669999999***********99999887.66555554444443332 PP

  Fer2-PB(transcription_factor)_FBpp0290923-aln 108 g......gksprykkqQRqaaNvRERkRmqssINs 136
                                                           +  pr  k+Q   a + E+++ ++++Ns
                                      Y22D7AL.4 228 IkslnsfNLMPRIGKLQQLDAQIAEKQKFLEALNS 262
                                                    22233467788888***************999998 PP

  == domain 2    score: 3.7 bits;  conditional E-value: 0.16
  Fer2-PB(transcription_factor)_FBpp0290923-aln  48 sgtselgssvagssssrlqselllyeeqsssqhtseslldsstePqeesssegegrkkrnggks 111
                                                    s    ++s + ++s+s+++se+ + +   +++ +se++ + +t+P e+++ e +  +++  ++ 
                                      Y22D7AL.4 301 SS-ESTSSDSESESESSTDSETTTTTTTTTTENSSETVRKIDTPP-EAENKEESIIEHPFSARE 362
                                                    22.224566777788899999999999999999999999999777.666666666666666666 PP

  Fer2-PB(transcription_factor)_FBpp0290923-aln 112 prykkqQRqaaNvRERkRm 130
                                                    p+         N+R + R+
                                      Y22D7AL.4 363 PPESPTTAYMNNLRQKIRL 381
                                                    6666666666666666555 PP

>> W02C12.3e  CE33714	WBGene00020930	locus:hlh-30	status:Confirmed	UniProt:Q86MJ3	protein_id:CCD70591.1
   #    score  bias  c-Evalue  i-Evalue hmmfrom  hmm to    alifrom  ali to    envfrom  env to     acc
 ---   ------ ----- --------- --------- ------- -------    ------- -------    ------- -------    ----
   1 ?    9.1   0.4    0.0037       1.5      53     171 ..     111     232 ..      90     270 .. 0.60

  Alignments for each domain:
  == domain 1    score: 9.1 bits;  conditional E-value: 0.0037
  Fer2-PB(transcription_factor)_FBpp0290923-aln  53 lgssvagssssrlqselllyeeqsssqhtseslldsstePqeessseg...egrkkrng.gksp 112
                                                    ++ss ags  s +  ++   ++++ +q+ s+s+  ss    + +++ g   +g  + +g +  +
                                      W02C12.3e 111 GASSRAGSGHSGSPITIPNAMSNNFRQVVSSSAPTSS---IDIEKMIGavsNGGGNSGGdNDPE 171
                                                    3444455545544555555566666666666666666...333333332223333443432223 PP

  Fer2-PB(transcription_factor)_FBpp0290923-aln 113 ryk..kqQRqaaNvRERkRmqssINsAFdeLRvHvPTlPYEK.RLSKiDTLrLAIaYIslLr 171
                                                     y      +   N+ ER+R  + IN+   eL   +P    E  +L K   L+    YI  L+
                                      W02C12.3e 172 DYYrdRRKKDIHNMIERRRRYN-INDRIKELGQMLPKNTSEDmKLNKGTILKASCDYIRVLQ 232
                                                    333122334568**********.*****9998888876665336777777777777777665 PP

>> W02C12.3h  CE37725	WBGene00020930	locus:hlh-30	status:Confirmed	UniProt:Q5TYL0	protein_id:CCD70594.1
   #    score  bias  c-Evalue  i-Evalue hmmfrom  hmm to    alifrom  ali to    envfrom  env to     acc
 ---   ------ ----- --------- --------- ------- -------    ------- -------    ------- -------    ----
   1 ?    9.1   1.0    0.0037       1.5      49     171 ..      31     154 ..       9     190 .. 0.60

  Alignments for each domain:
  == domain 1    score: 9.1 bits;  conditional E-value: 0.0037
  Fer2-PB(transcription_factor)_FBpp0290923-aln  49 gtselgssvagssssrlqselllyeeqsssqhtseslldsstePqeessseg...egrkkrng. 108
                                                    ++  ++ss ags  s +  ++   ++++ +q+ s+s+  ss    + +++ g   +g  + +g 
                                      W02C12.3h  31 IP--GASSRAGSGHSGSPITIPNAMSNNFRQVVSSSAPTSS---IDIEKMIGavsNGGGNSGGd 89 
                                                    33..3455555555545555555666666666666666666...33333333222333344343 PP

  Fer2-PB(transcription_factor)_FBpp0290923-aln 109 gkspryk..kqQRqaaNvRERkRmqssINsAFdeLRvHvPTlPYEK.RLSKiDTLrLAIaYIsl 169
                                                    +  + y      +   N+ ER+R  + IN+   eL   +P    E  +L K   L+    YI  
                                      W02C12.3h  90 NDPEDYYrdRRKKDIHNMIERRRRYN-INDRIKELGQMLPKNTSEDmKLNKGTILKASCDYIRV 152
                                                    2223333122334568**********.*****99988888766653367777777777777776 PP

  Fer2-PB(transcription_factor)_FBpp0290923-aln 170 Lr 171
                                                    L+
                                      W02C12.3h 153 LQ 154
                                                    65 PP

>> Y25C1A.8b  CE32241	WBGene00021295	status:Confirmed	UniProt:Q8ITV3	protein_id:CCD61987.1
   #    score  bias  c-Evalue  i-Evalue hmmfrom  hmm to    alifrom  ali to    envfrom  env to     acc
 ---   ------ ----- --------- --------- ------- -------    ------- -------    ------- -------    ----
   1 ?    9.7   6.3    0.0024      0.96      29     129 ..      81     186 ..      61     188 .. 0.72

  Alignments for each domain:
  == domain 1    score: 9.7 bits;  conditional E-value: 0.0024
  Fer2-PB(transcription_factor)_FBpp0290923-aln  29 lvadllscvyagqsqdtgasgtselgssvagssss.....rlqselllyeeqsssqhtseslld 87 
                                                     v +l s + a    +  a + se + s  g   s      ++ +  +++++ s++ + es  +
                                      Y25C1A.8b  81 KVENLKSKIVAVAAAGSEACDDSECSCSCSGGECScpeseDEKEKDRRKMHKTSRERDRESHRK 144
                                                    5566666666666666666666665544344443336665455556677777778888888888 PP

  Fer2-PB(transcription_factor)_FBpp0290923-aln  88 sstePqeesssegegrkkrnggksprykkqQRqaaNvRERkR 129
                                                     s +P +     g+ + +r +++s r     R+ +  RER+R
                                      Y25C1A.8b 145 RSNSPRDRDRKRGKRSRSRSRERSYRDDRRDRKRSRSRERRR 186
                                                    888999999888888888888899999999***********9 PP

>> W02C12.3d  CE33713	WBGene00020930	locus:hlh-30	status:Confirmed	UniProt:Q86MJ4	protein_id:CCD70590.1
   #    score  bias  c-Evalue  i-Evalue hmmfrom  hmm to    alifrom  ali to    envfrom  env to     acc
 ---   ------ ----- --------- --------- ------- -------    ------- -------    ------- -------    ----
   1 ?    8.7   0.9     0.005         2      49     171 ..     134     257 ..     108     295 .. 0.61

  Alignments for each domain:
  == domain 1    score: 8.7 bits;  conditional E-value: 0.005
  Fer2-PB(transcription_factor)_FBpp0290923-aln  49 gtselgssvagssssrlqselllyeeqsssqhtseslldsstePqeessseg...egrkkrng. 108
                                                    ++  ++ss ags  s +  ++   ++++ +q+ s+s+  ss    + +++ g   +g  + +g 
                                      W02C12.3d 134 IP--GASSRAGSGHSGSPITIPNAMSNNFRQVVSSSAPTSS---IDIEKMIGavsNGGGNSGGd 192
                                                    33..3455555555555555555666666666666666666...33333333222333344343 PP

  Fer2-PB(transcription_factor)_FBpp0290923-aln 109 gkspryk..kqQRqaaNvRERkRmqssINsAFdeLRvHvPTlPYEK.RLSKiDTLrLAIaYIsl 169
                                                    +  + y      +   N+ ER+R  + IN+   eL   +P    E  +L K   L+    YI  
                                      W02C12.3d 193 NDPEDYYrdRRKKDIHNMIERRRRYN-INDRIKELGQMLPKNTSEDmKLNKGTILKASCDYIRV 255
                                                    2223333122334568**********.*****99988888766653367777777777777776 PP

  Fer2-PB(transcription_factor)_FBpp0290923-aln 170 Lr 171
                                                    L+
                                      W02C12.3d 256 LQ 257
                                                    65 PP

>> Y47D3B.7  CE19180	WBGene00004735	locus:sbp-1	Helix-loop-helix DNA-binding domain	status:Partially_confirmed	UniProt:Q
   #    score  bias  c-Evalue  i-Evalue hmmfrom  hmm to    alifrom  ali to    envfrom  env to     acc
 ---   ------ ----- --------- --------- ------- -------    ------- -------    ------- -------    ----
   1 ?   13.0   1.5   0.00024     0.094      47     168 ..     295     403 ..     262     430 .. 0.66

  Alignments for each domain:
  == domain 1    score: 13.0 bits;  conditional E-value: 0.00024
  Fer2-PB(transcription_factor)_FBpp0290923-aln  47 asgtselgssvagssssrlqselllyeeqsssqhtseslldsstePqeesssegegrkkrnggk 110
                                                    ++++s  g+++a++ +sr++ + ++ + q++ + ++++  + s    ++ +++ +g++      
                                       Y47D3B.7 295 KNKKS--GACSATNGPSRSKEKAAKIVIQETAEGDEDEDDEDS----DSGETMSQGTTII---- 348
                                                    34444..566666666666555555555555544433332222....3333333333333.... PP

  Fer2-PB(transcription_factor)_FBpp0290923-aln 111 sprykkqQRqaaNvRERkRmqssINsAFdeLRvHvPTlPYEKRLSKiDTLrLAIaYIs 168
                                                      r k+  R a N+ E+k   s IN+  ++L+v +     E +LSK  TLr AI  I+
                                       Y47D3B.7 349 VRRPKTERRTAHNLIEKKYRCS-INDRIQQLKVLLC--GDEAKLSKSATLRRAIEHIE 403
                                                    22344569********998877.*********9875..68**************9986 PP

>> AC8.11  CE20439	WBGene00043989	status:Predicted	UniProt:A4F2Z3	protein_id:CCD61173.1
   #    score  bias  c-Evalue  i-Evalue hmmfrom  hmm to    alifrom  ali to    envfrom  env to     acc
 ---   ------ ----- --------- --------- ------- -------    ------- -------    ------- -------    ----
   1 ?    8.5   3.6    0.0056       2.2      30     130 ..      55     156 ..      40     159 .. 0.50

  Alignments for each domain:
  == domain 1    score: 8.5 bits;  conditional E-value: 0.0056
  Fer2-PB(transcription_factor)_FBpp0290923-aln  30 vadllscvyagqsqdtgasgtselgssvagssssrlqselllyeeqsssqhtseslldssteP. 92 
                                                     a+ + + y +++++++++ +se  + v + s+s+ +s+  +  ++  ++ +se++ +ss +  
                                         AC8.11  55 YAEYSDPSYFQDTTNNADDVISEDEAEVPAGSTSSRGSTFSKRRSE-AMSEESEKSENSSLSYk 117
                                                    5556667777777777777777666666665555555544333333.23333344444442221 PP

  Fer2-PB(transcription_factor)_FBpp0290923-aln  93 qeesssegegrkkrng.gksprykkqQRqaaNvRERkRm 130
                                                    + +++ e+++  ++++  ++  +k      + vR Rk m
                                         AC8.11 118 KVQNKPEQSHGRRPKRkINTRSQKRFSPSPSPVRPRKSM 156
                                                    223333334444444422233333344555666666665 PP

>> AC8.4  CE20439	WBGene00007076	status:Predicted	UniProt:A4F2Z3	protein_id:CCD61170.1
   #    score  bias  c-Evalue  i-Evalue hmmfrom  hmm to    alifrom  ali to    envfrom  env to     acc
 ---   ------ ----- --------- --------- ------- -------    ------- -------    ------- -------    ----
   1 ?    8.5   3.6    0.0056       2.2      30     130 ..      55     156 ..      40     159 .. 0.50

  Alignments for each domain:
  == domain 1    score: 8.5 bits;  conditional E-value: 0.0056
  Fer2-PB(transcription_factor)_FBpp0290923-aln  30 vadllscvyagqsqdtgasgtselgssvagssssrlqselllyeeqsssqhtseslldssteP. 92 
                                                     a+ + + y +++++++++ +se  + v + s+s+ +s+  +  ++  ++ +se++ +ss +  
                                          AC8.4  55 YAEYSDPSYFQDTTNNADDVISEDEAEVPAGSTSSRGSTFSKRRSE-AMSEESEKSENSSLSYk 117
                                                    5556667777777777777777666666665555555544333333.23333344444442221 PP

  Fer2-PB(transcription_factor)_FBpp0290923-aln  93 qeesssegegrkkrng.gksprykkqQRqaaNvRERkRm 130
                                                    + +++ e+++  ++++  ++  +k      + vR Rk m
                                          AC8.4 118 KVQNKPEQSHGRRPKRkINTRSQKRFSPSPSPVRPRKSM 156
                                                    223333334444444422233333344555666666665 PP

>> K04F10.3a  CE40814	WBGene00019396	status:Confirmed	UniProt:O44769	protein_id:CCD70044.1
   #    score  bias  c-Evalue  i-Evalue hmmfrom  hmm to    alifrom  ali to    envfrom  env to     acc
 ---   ------ ----- --------- --------- ------- -------    ------- -------    ------- -------    ----
   1 ?    7.9   1.1    0.0082       3.2       9     139 ..      17     174 ..      11     180 .. 0.52

  Alignments for each domain:
  == domain 1    score: 7.9 bits;  conditional E-value: 0.0082
  Fer2-PB(transcription_factor)_FBpp0290923-aln   9 ldssnrqvseevgahkfddelvadllscvyagqsqdtgasgtselgssvagssss...rlqsel 69 
                                                    ++++++  +++ + +  +++++++l ++v  ++ ++  +++ s++ +s+  + +s   r++ ++
                                      K04F10.3a  17 VSAETTVKCYR-TDSASSQKVINNLEKFVLNQSLDKSYKKIASDGIASSKRTLESllaRNGGHQ 79 
                                                    55555555665.3333344477777777777777777777777777777776666676333322 PP

  Fer2-PB(transcription_factor)_FBpp0290923-aln  70 llyeeqsssqhtseslldssteP......................qeesssegegrkkrnggks 111
                                                     l +e+ ++  +++++ld +                         ++e                
                                      K04F10.3a  80 NLLNEEVNKLNNKNYTLDADGRVclvknssndtsrhqelillqkdTHEL--------------- 128
                                                    2222222333334555555543344443222222232333332111122............... PP

  Fer2-PB(transcription_factor)_FBpp0290923-aln 112 pryk...................kqQRqaaNvRERkRmqs..sINsAFd 139
                                                       +                   ++ ++  NvRER R  s  +I +A +
                                      K04F10.3a 129 ---RclreylmlaleaimhnhrqMMVKHVQNVRERPRQVSqaAIDNAIE 174
                                                    ...123333445555555544445999*********9888667888766 PP

>> K02F3.4  CE23848	WBGene00019327	locus:zip-2	status:Confirmed	UniProt:Q21148	protein_id:CCD61873.1
   #    score  bias  c-Evalue  i-Evalue hmmfrom  hmm to    alifrom  ali to    envfrom  env to     acc
 ---   ------ ----- --------- --------- ------- -------    ------- -------    ------- -------    ----
   1 ?    8.2   1.3    0.0067       2.6      75     128 ..     213     271 ..     150     283 .. 0.60

  Alignments for each domain:
  == domain 1    score: 8.2 bits;  conditional E-value: 0.0067
  Fer2-PB(transcription_factor)_FBpp0290923-aln  75 qsssqhtseslldssteP.......qeesssegegrkkrnggksprykkqQRqaaNvRERk 128
                                                    +++ q++s+s+++              +s+s+ + r+kr++++   +k  Q+++a +RE k
                                        K02F3.4 213 NNKIQSSSSSTVETT--ItrgrktsSVSSDSSSDYRHKRDKNNLASQKSRQKRQAKIRESK 271
                                                    222333333333333..12244321112222223344444477788899999999***966 PP

>> Y25C1A.8a  CE21476	WBGene00021295	zinc-finger protein	status:Partially_confirmed	UniProt:Q9TYM0	protein_id:CCD61986.1
   #    score  bias  c-Evalue  i-Evalue hmmfrom  hmm to    alifrom  ali to    envfrom  env to     acc
 ---   ------ ----- --------- --------- ------- -------    ------- -------    ------- -------    ----
   1 ?    7.7   6.6    0.0096       3.8      29     129 ..     207     312 ..     189     314 .. 0.71

  Alignments for each domain:
  == domain 1    score: 7.7 bits;  conditional E-value: 0.0096
  Fer2-PB(transcription_factor)_FBpp0290923-aln  29 lvadllscvyagqsqdtgasgtselg.ssvagssss....rlqselllyeeqsssqhtseslld 87 
                                                     v +l s + a    +  a + se + s++ g+ s      ++ +  +++++ s++ + es  +
                                      Y25C1A.8a 207 KVENLKSKIVAVAAAGSEACDDSECScSCSGGECSCpeseDEKEKDRRKMHKTSRERDRESHRK 270
                                                    4556666666666666666666665514444444436665455556677777778888888888 PP

  Fer2-PB(transcription_factor)_FBpp0290923-aln  88 sstePqeesssegegrkkrnggksprykkqQRqaaNvRERkR 129
                                                     s +P +     g+ + +r +++s r     R+ +  RER+R
                                      Y25C1A.8a 271 RSNSPRDRDRKRGKRSRSRSRERSYRDDRRDRKRSRSRERRR 312
                                                    888999999888888888888899999999***********9 PP

>> W08A12.1d  CE14696	WBGene00021078	status:Partially_confirmed	UniProt:E3W724	protein_id:CCD74293.1
   #    score  bias  c-Evalue  i-Evalue hmmfrom  hmm to    alifrom  ali to    envfrom  env to     acc
 ---   ------ ----- --------- --------- ------- -------    ------- -------    ------- -------    ----
   1 ?    6.9   0.2     0.017       6.8      49     106 ..      30      87 ..      15     111 .. 0.77

  Alignments for each domain:
  == domain 1    score: 6.9 bits;  conditional E-value: 0.017
  Fer2-PB(transcription_factor)_FBpp0290923-aln  49 gtselgssvagssssrlqselllyeeqsssqhtseslldsstePqeesssegegrkkr 106
                                                     +s ++s+va++s+sr  s ++ ++++++++h++++ + +    + +++++++ + +r
                                      W08A12.1d  30 RQSSMSSTVAAASASRRVSPIYPKMNNNNNNHQQNQHHRKYRVSPVKTTCSRSVSLER 87 
                                                    5688999**************9999999998888877776644446667776655555 PP

>> B0035.4  CE05162	WBGene00007107	locus:pfd-4	paramyosin like	status:Confirmed	UniProt:Q17435	protein_id:CAA97410.1
   #    score  bias  c-Evalue  i-Evalue hmmfrom  hmm to    alifrom  ali to    envfrom  env to     acc
 ---   ------ ----- --------- --------- ------- -------    ------- -------    ------- -------    ----
   1 ?    7.0   0.0     0.016       6.3     111     141 ..      19      49 ..       2      51 .. 0.78
   2 ?   -1.5   0.0       6.1   2.4e+03     170     200 ..      76     106 ..      68     116 .. 0.66

  Alignments for each domain:
  == domain 1    score: 7.0 bits;  conditional E-value: 0.016
  Fer2-PB(transcription_factor)_FBpp0290923-aln 111 sprykkqQRqaaNvRERkRmqssINsAFdeL 141
                                                    +  y++q    a v+E k +   IN+A de+
                                        B0035.4  19 ARSYQTQTQLKADVKEAKTLIDNINEASDEI 49 
                                                    45688788889****************9995 PP

  == domain 2    score: -1.5 bits;  conditional E-value: 6.1
  Fer2-PB(transcription_factor)_FBpp0290923-aln 170 Lrevlradydpltyvekclrgelkadrarwn 200
                                                    L+e l++++ +  +v +   +el a +a ++
                                        B0035.4  76 LNEHLEGKKTTAEKVLSEKTSELDAISADME 106
                                                    5666666666666666666666666666554 PP

>> W08A12.1a  CE30205	WBGene00021078	status:Partially_confirmed	UniProt:O01619	protein_id:CCD74290.1
   #    score  bias  c-Evalue  i-Evalue hmmfrom  hmm to    alifrom  ali to    envfrom  env to     acc
 ---   ------ ----- --------- --------- ------- -------    ------- -------    ------- -------    ----
   1 ?    6.8   0.2     0.018         7      49     106 ..      46     103 ..      25     127 .. 0.78

  Alignments for each domain:
  == domain 1    score: 6.8 bits;  conditional E-value: 0.018
  Fer2-PB(transcription_factor)_FBpp0290923-aln  49 gtselgssvagssssrlqselllyeeqsssqhtseslldsstePqeesssegegrkkr 106
                                                     +s ++s+va++s+sr  s ++ ++++++++h++++ + +    + +++++++ + +r
                                      W08A12.1a  46 RQSSMSSTVAAASASRRVSPIYPKMNNNNNNHQQNQHHRKYRVSPVKTTCSRSVSLER 103
                                                    5688999**************9999999998888877776644446667776655555 PP

>> Y23H5B.2  CE23008	WBGene00021273	status:Predicted	UniProt:Q9N473	protein_id:CCD68132.1
   #    score  bias  c-Evalue  i-Evalue hmmfrom  hmm to    alifrom  ali to    envfrom  env to     acc
 ---   ------ ----- --------- --------- ------- -------    ------- -------    ------- -------    ----
   1 ?    8.1   3.4    0.0072       2.8      37     119 ..      31     114 ..       2     122 .. 0.54

  Alignments for each domain:
  == domain 1    score: 8.1 bits;  conditional E-value: 0.0072
  Fer2-PB(transcription_factor)_FBpp0290923-aln  37 vyagqsqdtgasgtselgssvagssssrlqselllyeeqsssqhtseslldsstePqeessseg 100
                                                     ++  + +++  g+++ + s  +++s r + ++ + +++s++q++ +s     ++P ++   ++
                                       Y23H5B.2  31 GCTTGHRENSRGGKGKSARSKRSKRSKRDKKQNSKRQQNSKRQKKIKSNSAAPAPPAKSGVPAK 94 
                                                    3444555555555555555555555556666666666666665554333333334444444445 PP

  Fer2-PB(transcription_factor)_FBpp0290923-aln 101 egrkkrng.gksprykkqQR 119
                                                    + +k ++g ++s r kk Q+
                                       Y23H5B.2  95 SAEKAKEGsQRSARLKKEQK 114
                                                    55555545456666666654 PP

>> R10E12.2  CE00311	WBGene00011221	status:Confirmed	UniProt:P34553	protein_id:CAA82668.1
   #    score  bias  c-Evalue  i-Evalue hmmfrom  hmm to    alifrom  ali to    envfrom  env to     acc
 ---   ------ ----- --------- --------- ------- -------    ------- -------    ------- -------    ----
   1 ?    7.6   2.0     0.011       4.2      40     105 ..     288     350 ..     262     378 .. 0.63

  Alignments for each domain:
  == domain 1    score: 7.6 bits;  conditional E-value: 0.011
  Fer2-PB(transcription_factor)_FBpp0290923-aln  40 gqsqdtgasgtselgssvagssssrlqselllyeeqsssqhtseslldsstePqeesssegegr 103
                                                    ++s++ + + + + +ss  gs +s+++++++  ++++++q+  ++++ s+   ++ +++ g ++
                                       R10E12.2 288 NKSSESTMTSPLDSASSLHGSGGSHQNPHMYNSHHHQHQQQ--QNAHPSE-MYHSTYTRDGYQT 348
                                                    34444444555566777777777777777664333333322..2333333.2244555555554 PP

  Fer2-PB(transcription_factor)_FBpp0290923-aln 104 kk 105
                                                    ++
                                       R10E12.2 349 YR 350
                                                    44 PP

>> K04F10.3b  CE42009	WBGene00019396	status:Confirmed	UniProt:A9D7B8	protein_id:CCD70046.1
   #    score  bias  c-Evalue  i-Evalue hmmfrom  hmm to    alifrom  ali to    envfrom  env to     acc
 ---   ------ ----- --------- --------- ------- -------    ------- -------    ------- -------    ----
   1 ?    6.9   1.1     0.018         7      29     139 ..      34     172 ..      10     178 .. 0.47

  Alignments for each domain:
  == domain 1    score: 6.9 bits;  conditional E-value: 0.018
  Fer2-PB(transcription_factor)_FBpp0290923-aln  29 lvadllscvyagqsqdtgasgtselgssvagssss....rlqselllyeeqsssqhtsesllds 88 
                                                    ++++l ++v  ++ ++  +++ s++ +s+  + +s    + + ++ll ee + +  +++++ld 
                                      K04F10.3b  34 VINNLEKFVLNQSLDKSYKKIASDGIASSKRTLESllarNGGHQNLLNEEVN-KLNNKNYTLDA 96 
                                                    4555555555555555555555555555555555555531122222222222.22233344444 PP

  Fer2-PB(transcription_factor)_FBpp0290923-aln  89 steP......................qeesssegegrkkrnggkspryk............... 115
                                                    +                         ++e                   +               
                                      K04F10.3b  97 DGRVclvknssndtsrhqelillqkdTHEL------------------Rclreylmlaleaimh 142
                                                    433233332222222222222222112222..................1222223334444443 PP

  Fer2-PB(transcription_factor)_FBpp0290923-aln 116 ....kqQRqaaNvRERkRmqs..sINsAFd 139
                                                        ++ ++  NvRER R  s  +I +A +
                                      K04F10.3b 143 nhrqMMVKHVQNVRERPRQVSqaAIDNAIE 172
                                                    33335999*********9888667888766 PP

>> F40G9.11  CE19858	WBGene00003510	locus:mxl-2	status:Confirmed	UniProt:Q9TZ70	protein_id:CCD70935.1
   #    score  bias  c-Evalue  i-Evalue hmmfrom  hmm to    alifrom  ali to    envfrom  env to     acc
 ---   ------ ----- --------- --------- ------- -------    ------- -------    ------- -------    ----
   1 ?    7.2   0.1     0.014       5.6      83     146 ..       6      75 ..       1      78 [. 0.64

  Alignments for each domain:
  == domain 1    score: 7.2 bits;  conditional E-value: 0.014
  Fer2-PB(transcription_factor)_FBpp0290923-aln  83 eslldssteP.......qeesssegegrkkrnggksprykkqQRqaaNvR.ERkRmqssINsAF 138
                                                    +++ +ss +P       ++ s s+ + ++++  ++s  +    ++a+ +R ER+R    INs +
                                       F40G9.11   6 SAAASSSQKPddmdlmsPDGSASSPSAPNTPA-TNSGGFSSDRKKATHLRcERQRREA-INSGY 67 
                                                    45555666665544443344444444455552.456667777789999*988999888.***** PP

  Fer2-PB(transcription_factor)_FBpp0290923-aln 139 deLRvHvP 146
                                                     +L+  +P
                                       F40G9.11  68 SDLKDLIP 75 
                                                    99987777 PP

>> T16H12.9  CE41453	WBGene00011817	status:Partially_confirmed	UniProt:P34572	protein_id:CAA87428.3
   #    score  bias  c-Evalue  i-Evalue hmmfrom  hmm to    alifrom  ali to    envfrom  env to     acc
 ---   ------ ----- --------- --------- ------- -------    ------- -------    ------- -------    ----
   1 ?    7.1   2.2     0.015       5.8      57     123 ..     109     175 ..      61     177 .. 0.52

  Alignments for each domain:
  == domain 1    score: 7.1 bits;  conditional E-value: 0.015
  Fer2-PB(transcription_factor)_FBpp0290923-aln  57 vagssssrlqselllyeeqsssqhtseslldsstePqeesssegegrkkrng..gksprykkqQ 118
                                                    va++  s++  + + +++q++++++++   d +++   ++s e e++kkr++   + +r+++ Q
                                       T16H12.9 109 VASQVDSNSTCTKYGFTRQQQKKSHDDDDDDDDSDS--DESKEEEEKKKRDRkhRRDKRQAITQ 170
                                                    344444444444444444444444433333333222..22222223333322224677888888 PP

  Fer2-PB(transcription_factor)_FBpp0290923-aln 119 RqaaN 123
                                                      + N
                                       T16H12.9 171 GSQNN 175
                                                    76666 PP

>> C33D12.7  CE42074	WBGene00000451	locus:ceh-30	homeobox protien	status:Confirmed	UniProt:Q22909	protein_id:CCD66474.1
   #    score  bias  c-Evalue  i-Evalue hmmfrom  hmm to    alifrom  ali to    envfrom  env to     acc
 ---   ------ ----- --------- --------- ------- -------    ------- -------    ------- -------    ----
   1 ?    7.1   0.8     0.015       5.9      35     124 ..      12     101 ..       5     155 .. 0.55

  Alignments for each domain:
  == domain 1    score: 7.1 bits;  conditional E-value: 0.015
  Fer2-PB(transcription_factor)_FBpp0290923-aln  35 scvyagqsqdtg.asgtselgssvagssssrlqselllyeeqsssqhtseslldsstePqeess 97 
                                                    +  y++++++ + a+  s  +   ++ssss   s++l +  ++ss     ++ d++++Pq+ +s
                                       C33D12.7  12 PAFYLDPTTQALlAQAASTSPCNKISSSSSFRISDILEQSPNNSS-----HSNDHDPSPQSIKS 70 
                                                    556666655544044444444444455555444444444433333.....23344444533222 PP

  Fer2-PB(transcription_factor)_FBpp0290923-aln  98 seg..egrkkrng..gksprykkqQRqaaNv 124
                                                             +++g    sp   k  R+a  +
                                       C33D12.7  71 DFStsPRASSPGGdrMGSPGSCKKSRKARTI 101
                                                    2111112222322222233333444555444 PP

>> ZK1307.6  CE01695	WBGene00001510	locus:fzr-1	CDC20 protein	status:Partially_confirmed	UniProt:Q09649	protein_id:CAA87
   #    score  bias  c-Evalue  i-Evalue hmmfrom  hmm to    alifrom  ali to    envfrom  env to     acc
 ---   ------ ----- --------- --------- ------- -------    ------- -------    ------- -------    ----
   1 ?    6.5   5.1     0.022       8.8      37     108 ..     107     173 ..      65     193 .. 0.72

  Alignments for each domain:
  == domain 1    score: 6.5 bits;  conditional E-value: 0.022
  Fer2-PB(transcription_factor)_FBpp0290923-aln  37 vyagqsqdtgasgtselgssvagssssrlqselllyeeqsssqhtseslldsstePqeessseg 100
                                                     ++++s++ ++s  +  g ++ ++++s++qs l  + +q++++h+s+s+ +++     + +s+g
                                       ZK1307.6 107 FMSDSSTHPSSSSLA--GLGALATAPSSSQSSLSSHPHQHHNHHSSSSSSYHD---YYQGTSSG 165
                                                    444444444444444..445567778888999999999999999999999999...77888888 PP

  Fer2-PB(transcription_factor)_FBpp0290923-aln 101 egrkkrng 108
                                                    +g++++  
                                       ZK1307.6 166 SGNTSPTA 173
                                                    88888755 PP

>> C32D5.1  CE34726	WBGene00016310	status:Confirmed	UniProt:Q09262	protein_id:CCD66027.1
   #    score  bias  c-Evalue  i-Evalue hmmfrom  hmm to    alifrom  ali to    envfrom  env to     acc
 ---   ------ ----- --------- --------- ------- -------    ------- -------    ------- -------    ----
   1 ?    7.0   0.2     0.015       6.1       7      89 ..     150     241 ..     144     260 .] 0.73

  Alignments for each domain:
  == domain 1    score: 7.0 bits;  conditional E-value: 0.015
  Fer2-PB(transcription_factor)_FBpp0290923-aln   7 leldssnrqvseevgahkfddelvadllscv.yagqsqdtgasgtselgssvagssss...... 63 
                                                     +++++++++ +e++  k +d+ ++++  +v + ++++ t+ + +s ++s+  ++++       
                                        C32D5.1 150 QQVKAKKPKIEHELSEDKLNDDWLQKVIDTVtCQQSTSCTSIQLNSSAPSTCSAKTPNstanlp 213
                                                    5677788889999999999999888877655155556667778899999988888876677788 PP

  Fer2-PB(transcription_factor)_FBpp0290923-aln  64 ..rlqselllyeeqsssqhtseslldss 89 
                                                      ++++++++y+ +  +++ +++l+ ++
                                        C32D5.1 214 tsEKHADIIAYVTNFLEDVPNDKLMLHK 241
                                                    7788889999998888888888877665 PP

>> F52B11.1f  CE45418	WBGene00009924	status:Confirmed	UniProt:E3W756	protein_id:CBX53325.1
   #    score  bias  c-Evalue  i-Evalue hmmfrom  hmm to    alifrom  ali to    envfrom  env to     acc
 ---   ------ ----- --------- --------- ------- -------    ------- -------    ------- -------    ----
   1 ?    7.1   2.8     0.015       5.8       5      73 ..       9      75 ..       4      97 .. 0.65

  Alignments for each domain:
  == domain 1    score: 7.1 bits;  conditional E-value: 0.015
  Fer2-PB(transcription_factor)_FBpp0290923-aln  5 eqleldssnrqvseevgahkfddelvadllscvyagqsqdtgasgtselgssvagssssrlqsell 70
                                                   ++l+  ++ +    ++ +hk     ++d+ ++   ++sq t++s ++++++++++s+ss+++s + 
                                      F52B11.1f  9 HKLNAHAEWTTNALSIMMHKQP--NIIDSEQMSLFNKSQSTSSSASAHGATTPISSTSSSSSSSSK 72
                                                   4444333333333333444444..499999999999999999999999999998888887666554 PP

  Fer2-PB(transcription_factor)_FBpp0290923-aln 71 lye 73
                                                     +
                                      F52B11.1f 73 NDD 75
                                                   433 PP

>> F38G1.3  CE38817	WBGene00044556	status:Partially_confirmed	UniProt:Q4R176	protein_id:CCD61760.1
   #    score  bias  c-Evalue  i-Evalue hmmfrom  hmm to    alifrom  ali to    envfrom  env to     acc
 ---   ------ ----- --------- --------- ------- -------    ------- -------    ------- -------    ----
   1 ?    6.8   2.1     0.018       7.2      30      90 ..      98     158 ..      64     185 .. 0.71

  Alignments for each domain:
  == domain 1    score: 6.8 bits;  conditional E-value: 0.018
  Fer2-PB(transcription_factor)_FBpp0290923-aln  30 vadllscvyagqsqdtgasgtselgssvagssssrlqselllyeeqsssqhtseslldsst 90 
                                                    v    sc + + ++ + +   s ++s+++++++++  + + +++++++++h+++s+++++ 
                                        F38G1.3  98 VSAGGSCAFEHIQKCECDVCRSPTTSTSTTTTTTQITPSMHRKKHHHHHHHKENSSHYHKH 158
                                                    4445566666666666666677778888888888889999999999999898888888873 PP

>> W02C12.3f  CE33715	WBGene00020930	locus:hlh-30	status:Confirmed	UniProt:Q86MJ2	protein_id:CCD70592.1
   #    score  bias  c-Evalue  i-Evalue hmmfrom  hmm to    alifrom  ali to    envfrom  env to     acc
 ---   ------ ----- --------- --------- ------- -------    ------- -------    ------- -------    ----
   1 ?   -0.6   0.3       3.4   1.3e+03      66     101 ..      52      87 ..      13     111 .. 0.60
   2 ?    8.9   0.4    0.0043       1.7      53     171 ..     145     266 ..     124     304 .. 0.60

  Alignments for each domain:
  == domain 1    score: -0.6 bits;  conditional E-value: 3.4
  Fer2-PB(transcription_factor)_FBpp0290923-aln  66 qselllyeeqsssqhtseslldsstePqeessseg.e 101
                                                      +  l+ + ss++++s+s+ +s  +P++++ s++ +
                                      W02C12.3f  52 ADDRRLFSYVSSMRSDSNSSSKSP-SPPSAKMSKRpN 87 
                                                    344444445555555544444444.454544444432 PP

  == domain 2    score: 8.9 bits;  conditional E-value: 0.0043
  Fer2-PB(transcription_factor)_FBpp0290923-aln  53 lgssvagssssrlqselllyeeqsssqhtseslldsstePqeessseg...egrkkrng.gksp 112
                                                    ++ss ags  s +  ++   ++++ +q+ s+s+  ss    + +++ g   +g  + +g +  +
                                      W02C12.3f 145 GASSRAGSGHSGSPITIPNAMSNNFRQVVSSSAPTSS---IDIEKMIGavsNGGGNSGGdNDPE 205
                                                    3444455545544555555566666666666666666...333333332223333443432223 PP

  Fer2-PB(transcription_factor)_FBpp0290923-aln 113 ryk..kqQRqaaNvRERkRmqssINsAFdeLRvHvPTlPYEK.RLSKiDTLrLAIaYIslLr 171
                                                     y      +   N+ ER+R  + IN+   eL   +P    E  +L K   L+    YI  L+
                                      W02C12.3f 206 DYYrdRRKKDIHNMIERRRRYN-INDRIKELGQMLPKNTSEDmKLNKGTILKASCDYIRVLQ 266
                                                    333122334568**********.*****9998888876665336777777777777777665 PP

>> F46G10.6  CE05882	WBGene00003511	locus:mxl-3	Helix-loop-helix DNA-binding domain	status:Confirmed	UniProt:Q18711	prot
   #    score  bias  c-Evalue  i-Evalue hmmfrom  hmm to    alifrom  ali to    envfrom  env to     acc
 ---   ------ ----- --------- --------- ------- -------    ------- -------    ------- -------    ----
   1 ?    8.1   1.0    0.0073       2.9      93     187 ..      24     115 ..       4     129 .. 0.73
   2 ?   -0.6   0.1       3.4   1.4e+03      45      92 ..     129     179 ..     116     189 .. 0.64

  Alignments for each domain:
  == domain 1    score: 8.1 bits;  conditional E-value: 0.0073
  Fer2-PB(transcription_factor)_FBpp0290923-aln  93 qeesssegegrkkrnggksprykkqQRqaaNvRERkRmqssINsAFdeLRvHvPTlPYEKRLSK 156
                                                     ++s+s+ +++ ++ ++ sp      R+  N  ER+R    I + F  L+  +P l  EK  S+
                                       F46G10.6  24 RHHSDSSDDDSSSP-KSASPSMDDDRRAHHNELERRRRDH-IKDHFTILKDAIPLLDGEKS-SR 84 
                                                    22333333444444.356677777899999*******999.*****************996.99 PP

  Fer2-PB(transcription_factor)_FBpp0290923-aln 157 iDTLrLAIaYIslLrevlradydpltyvekc 187
                                                       L+ A+ +I+ ++  l +++  + + ++ 
                                       F46G10.6  85 ALILKRAVEFIHVMQTKLSSQGKAIEDLTRK 115
                                                    9999999999999998888887777666655 PP

  == domain 2    score: -0.6 bits;  conditional E-value: 3.4
  Fer2-PB(transcription_factor)_FBpp0290923-aln  45 tgasgtselgssvagssssrlqselllyeeqsssqh...tseslldssteP 92 
                                                     g++ +s l++ +++ss+ +l   ++ ++++  + +   ++ +++ +st+P
                                       F46G10.6 129 SGSPSSSRLPALAVSSSQMQLTMPIIPQMQNIAQLSqypQQANIIAQSTNP 179
                                                    445556778888888888888888777777644322011345556666666 PP

>> Y47D9A.3  CE34398	WBGene00021630	status:Confirmed	UniProt:Q9N4V6	protein_id:CCD67163.1
   #    score  bias  c-Evalue  i-Evalue hmmfrom  hmm to    alifrom  ali to    envfrom  env to     acc
 ---   ------ ----- --------- --------- ------- -------    ------- -------    ------- -------    ----
   1 ?    7.0   0.7     0.016       6.4      98     131 ..      33      68 ..       3      73 .. 0.73

  Alignments for each domain:
  == domain 1    score: 7.0 bits;  conditional E-value: 0.016
  Fer2-PB(transcription_factor)_FBpp0290923-aln  98 segegrkkrng.gksprykkqQRqaaNv.RERkRmq 131
                                                    ++g+ +++r g gks r k   R   N  R+R+R+q
                                       Y47D9A.3  33 TSGQRENSRAGkGKSGRSKRSKRDKKNQnRDRRRLQ 68 
                                                    445556666666888888888888877449****98 PP

>> Y59A8A.2  CE44093	WBGene00013339	locus:phf-14	status:Partially_confirmed	UniProt:Q9GRZ5	protein_id:CAC14404.2
   #    score  bias  c-Evalue  i-Evalue hmmfrom  hmm to    alifrom  ali to    envfrom  env to     acc
 ---   ------ ----- --------- --------- ------- -------    ------- -------    ------- -------    ----
   1 ?    5.3   0.5     0.052        20      24      95 ..      24      98 ..       9     135 .. 0.56

  Alignments for each domain:
  == domain 1    score: 5.3 bits;  conditional E-value: 0.052
  Fer2-PB(transcription_factor)_FBpp0290923-aln 24 kfddelvadllscvyagqsqdtgasgtselgssvagssss....rlqselllyeeqsssqhtsesl 85
                                                   k++  l a+l++ + +++++d  + +++e  +++ +++ s    +++s+    e++++++ +  ++
                                       Y59A8A.2 24 KPTAILFATLTENHTSDEEDDDFEVNPAENDAKTGSEADSgsdsQENSDEEESEDEENDEEE-AES 88
                                                   55555666677777777777766666555555555544441111444444444444444333.334 PP

  Fer2-PB(transcription_factor)_FBpp0290923-aln 86 ldsstePqee 95
                                                    +ss +P+  
                                       Y59A8A.2 89 AESSEKPERT 98
                                                   4444455222 PP

>> R05F9.1d  CE36498	WBGene00019888	status:Partially_confirmed	UniProt:Q7JP41	protein_id:CCD69271.1
   #    score  bias  c-Evalue  i-Evalue hmmfrom  hmm to    alifrom  ali to    envfrom  env to     acc
 ---   ------ ----- --------- --------- ------- -------    ------- -------    ------- -------    ----
   1 ?    6.6   1.8     0.021       8.4      31     108 ..      28     104 ..       1     119 [. 0.74

  Alignments for each domain:
  == domain 1    score: 6.6 bits;  conditional E-value: 0.021
  Fer2-PB(transcription_factor)_FBpp0290923-aln  31 adllscvyagqsqdtgasgtselgssvagssssrlqselllyeeqsssqhtseslldsstePqe 94 
                                                     d++     ++++d+++    +   ++ +++ ++++s  +l+ e+s ++h s+s+   +  Pq+
                                       R05F9.1d  28 PDAPARRLFDNTSDESDVS-LDNDDKTGAETDGSSSSRGCLKSERSRKDHASTSSTRTVRAPQQ 90 
                                                    4555555556666555544.4567778899999999999************************* PP

  Fer2-PB(transcription_factor)_FBpp0290923-aln  95 esssegegrkkrng 108
                                                     s s g+++++++ 
                                       R05F9.1d  91 VSWSFGAKPATPHS 104
                                                    99999999999976 PP

>> F54B11.4  CE41322	WBGene00010027	status:Confirmed	UniProt:Q20740	protein_id:CAA94137.2
   #    score  bias  c-Evalue  i-Evalue hmmfrom  hmm to    alifrom  ali to    envfrom  env to     acc
 ---   ------ ----- --------- --------- ------- -------    ------- -------    ------- -------    ----
   1 ?    6.6   0.2     0.022       8.6      64      93 ..      63     105 ..      12     142 .. 0.62

  Alignments for each domain:
  == domain 1    score: 6.6 bits;  conditional E-value: 0.022
  Fer2-PB(transcription_factor)_FBpp0290923-aln  64 rlqsellly.eeqsssqhtseslldssteP............q 93 
                                                     +qs +ll  ++q+++q+++++l++s  +P            +
                                       F54B11.4  63 LQQSRNLLSlQQQQQQQQQNQALISSPHNPtllpdviaipkrE 105
                                                    3455555550555555555566666667777776666665440 PP

>> T26H5.4a  CE18292	WBGene00012069	status:Partially_confirmed	UniProt:O62385	protein_id:CAB04855.1
   #    score  bias  c-Evalue  i-Evalue hmmfrom  hmm to    alifrom  ali to    envfrom  env to     acc
 ---   ------ ----- --------- --------- ------- -------    ------- -------    ------- -------    ----
   1 ?    6.3   0.4     0.027        11      39      78 ..      33      72 ..       4      94 .. 0.44

  Alignments for each domain:
  == domain 1    score: 6.3 bits;  conditional E-value: 0.027
  Fer2-PB(transcription_factor)_FBpp0290923-aln 39 agqsqdtgasgtselgssvagssssrlqselllyeeqsss 78
                                                   ++  + +++s++s  + ++ g  s++ +s++++ ++++++
                                       T26H5.4a 33 GAAAETEMSSDNSTSTGGAGGGGSGEASSKTFTTTKKKQN 72
                                                   2222222333333222222233333333333333333222 PP

>> C30H6.12  CE43622	WBGene00044238	status:Partially_confirmed	UniProt:Q564W5	protein_id:CAI79147.3
   #    score  bias  c-Evalue  i-Evalue hmmfrom  hmm to    alifrom  ali to    envfrom  env to     acc
 ---   ------ ----- --------- --------- ------- -------    ------- -------    ------- -------    ----
   1 ?    6.4   1.7     0.025       9.7      40      93 ..      67     120 ..      21     140 .. 0.52

  Alignments for each domain:
  == domain 1    score: 6.4 bits;  conditional E-value: 0.025
  Fer2-PB(transcription_factor)_FBpp0290923-aln  40 gqsqdtgasgtselgssvagssssrlqselllyeeqsssqhtseslldsstePq 93 
                                                     +s+++ ++++s+  s++   sss+++ ++ + + + s+++ +++  + +t+ +
                                       C30H6.12  67 RRSSEEKEKKKSKSRSGSKKRSSSQKKKTTTTTTTKTSQKTAKKKEAKDVTKEK 120
                                                    122333333344444444444444333333333333333333333333333333 PP

>> C30F2.5  CE34719	WBGene00007819	status:Partially_confirmed	UniProt:Q7YX85	protein_id:CAE17703.1
   #    score  bias  c-Evalue  i-Evalue hmmfrom  hmm to    alifrom  ali to    envfrom  env to     acc
 ---   ------ ----- --------- --------- ------- -------    ------- -------    ------- -------    ----
   1 ?    6.0   1.1     0.033        13      14      92 ..      70     149 ..      54     209 .. 0.68

  Alignments for each domain:
  == domain 1    score: 6.0 bits;  conditional E-value: 0.033
  Fer2-PB(transcription_factor)_FBpp0290923-aln  14 rqvseevgahkfddelvadllscvyagqsqdtgasgtselgssvagssss..rlqselllyeeq 75 
                                                    ++++ + + +k+d + +++ ++++  +++   ++s ts  +s   gss++   +++ l++ +++
                                        C30F2.5  70 QAIRCD-NNNKYDTDSINSESEITVIEREIVASSSSTSPCSSEKSGSSGGgiMTSPSLFRSTDH 132
                                                    334443.67899999*********9999999999999999999999999887677777777777 PP

  Fer2-PB(transcription_factor)_FBpp0290923-aln  76 sssqhtseslldssteP 92 
                                                    +     ++s+ + +t+ 
                                        C30F2.5 133 HDLFRCDKSSCKCETKL 149
                                                    76655555555555444 PP

>> Y69A2AR.8  CE22804	WBGene00022079	status:Confirmed	UniProt:Q95XH4	protein_id:CCD74116.1
   #    score  bias  c-Evalue  i-Evalue hmmfrom  hmm to    alifrom  ali to    envfrom  env to     acc
 ---   ------ ----- --------- --------- ------- -------    ------- -------    ------- -------    ----
   1 ?    6.4   1.3     0.025       9.7      66     111 ..      60     107 ..      26     118 .. 0.57

  Alignments for each domain:
  == domain 1    score: 6.4 bits;  conditional E-value: 0.025
  Fer2-PB(transcription_factor)_FBpp0290923-aln  66 qselllyeeqsssqhtseslldssteP..qeesssegegrkkrnggks 111
                                                    + e  ++ ++s+++++s+++ ds+ e   q+e+  +ge++k+++g+k 
                                      Y69A2AR.8  60 EEEATKKSKKSKKSSKSKKSTDSKKENkdQKEEPKKGEDEKTKEGSKQ 107
                                                    333334444444555555555555444334444445566666655433 PP

>> ZK354.2b  CE31749	WBGene00022705	status:Confirmed	UniProt:Q8MPS7	protein_id:CCD70679.1
   #    score  bias  c-Evalue  i-Evalue hmmfrom  hmm to    alifrom  ali to    envfrom  env to     acc
 ---   ------ ----- --------- --------- ------- -------    ------- -------    ------- -------    ----
   1 ?    5.8   4.7     0.036        14      54     132 ..     346     421 ..     325     428 .. 0.80

  Alignments for each domain:
  == domain 1    score: 5.8 bits;  conditional E-value: 0.036
  Fer2-PB(transcription_factor)_FBpp0290923-aln  54 gssvagssssrlqselllyeeqsssqhtseslldsstePqeesssegegrkkrnggksprykkq 117
                                                     s + +  +s +q++    +++++++++++ + + s   + e+ se++++ ++   ks r kk 
                                       ZK354.2b 346 KSDPGAGGGSVEQPKKEEVDKKKKKKKKGDGSSNRS---ERENRSEKSQKSQKSSRKSVREKKA 406
                                                    466677778888888888899999999999999988...56666667666666667999***** PP

  Fer2-PB(transcription_factor)_FBpp0290923-aln 118 QRqaaNvRERkRmqs 132
                                                    QR + N R  k + s
                                       ZK354.2b 407 QRSQRNGRKSKEIKS 421
                                                    ******999998876 PP

>> Y39G10AR.20  CE28980	WBGene00021475	status:Confirmed	UniProt:Q95XR1	protein_id:CCD69918.1
   #    score  bias  c-Evalue  i-Evalue hmmfrom  hmm to    alifrom  ali to    envfrom  env to     acc
 ---   ------ ----- --------- --------- ------- -------    ------- -------    ------- -------    ----
   1 ?    6.2   0.3     0.028        11      63     126 ..      19      85 ..       2      87 .. 0.67

  Alignments for each domain:
  == domain 1    score: 6.2 bits;  conditional E-value: 0.028
  Fer2-PB(transcription_factor)_FBpp0290923-aln  63 srlqselllyeeqsssqhtseslldss.tePqeesssegegrkkrng..gksprykkqQRqaaN 123
                                                     rl  e + ye+q  ++ ++ + l  + t+  ee+  ++++   ++        +  +Q++ a 
                                    Y39G10AR.20  19 QRLVKEVAYYEKQVVKEEQKAAQLAADaTNEDEEYVAKKSKDIVKETanMVRDSQSRLQKAVAD 82 
                                                    4677788888888888888888787773455555555555555554443233556669****** PP

  Fer2-PB(transcription_factor)_FBpp0290923-aln 124 vRE 126
                                                    +RE
                                    Y39G10AR.20  83 LRE 85 
                                                    **9 PP

>> F26F4.6  CE29290	WBGene00017828	status:Confirmed	UniProt:Q19817	protein_id:CCD65754.1
   #    score  bias  c-Evalue  i-Evalue hmmfrom  hmm to    alifrom  ali to    envfrom  env to     acc
 ---   ------ ----- --------- --------- ------- -------    ------- -------    ------- -------    ----
   1 ?    8.2   5.2    0.0068       2.7      29     107 ..      73     157 ..      50     184 .. 0.52

  Alignments for each domain:
  == domain 1    score: 8.2 bits;  conditional E-value: 0.0068
  Fer2-PB(transcription_factor)_FBpp0290923-aln  29 lvadllscvyagqsqdtgasgtselgssvagssssrlqsel......llyeeqsssqhtsesll 86 
                                                    l +d+++ +   +  + ga+g+s l+ss++ s s++++s +       +y + s+ q ts+s+ 
                                        F26F4.6  73 LDTDSPNLTKVIDDVASGATGSSSLPSSSTESYSTSSSSSSsssdlnSAYSSTSEPQATSSSAP 136
                                                    3355555555555555556666666665544433333333300000134555555555555555 PP

  Fer2-PB(transcription_factor)_FBpp0290923-aln  87 dsstePqeesssegegrkkrn 107
                                                    +sst+   + + +g+ ++++ 
                                        F26F4.6 137 ESSTNSSASPEIKGNRNYHPP 157
                                                    555555555555555555553 PP

>> W03A3.1  CE07563	WBGene00000435	locus:ceh-10	status:Confirmed	UniProt:P41935	protein_id:CCD73324.1
   #    score  bias  c-Evalue  i-Evalue hmmfrom  hmm to    alifrom  ali to    envfrom  env to     acc
 ---   ------ ----- --------- --------- ------- -------    ------- -------    ------- -------    ----
   1 ?    6.0   0.1     0.033        13      30      92 ..      97     161 ..      79     199 .. 0.62
   2 ?    0.6   0.2       1.4   5.6e+02      62      89 ..     282     309 ..     228     335 .. 0.66

  Alignments for each domain:
  == domain 1    score: 6.0 bits;  conditional E-value: 0.033
  Fer2-PB(transcription_factor)_FBpp0290923-aln  30 vadllscvyagqs..qdtgasgtselgssvagssssrlqselllyeeqsssqhtseslldsste 91 
                                                    +++ ++++ + +s  +  ++s++s++gss+ g ++s+ +    + +  +++  + e++++ s  
                                        W03A3.1  97 ITSEPQTHVSSSSilSSATTSNSSGGGSSGGGGKASKRKKRRHRTIFTQYQIDELEKAFQDSHY 160
                                                    4444444444433113344455677888888888887777766666666666666666666656 PP

  Fer2-PB(transcription_factor)_FBpp0290923-aln  92 P 92 
                                                    P
                                        W03A3.1 161 P 161
                                                    6 PP

  == domain 2    score: 0.6 bits;  conditional E-value: 1.4
  Fer2-PB(transcription_factor)_FBpp0290923-aln  62 ssrlqselllyeeqsssqhtseslldss 89 
                                                    + + ++ ++ +++q+  qh+s+  +d s
                                        W03A3.1 282 KNEYKPRIIEHVQQQAPQHQSSLNFDTS 309
                                                    4466788888899888888855444443 PP

>> T24D3.1  CE35028	WBGene00003180	locus:med-1	GLN3 like	status:Partially_confirmed	UniProt:Q9GSP3	protein_id:CAA92204.2
   #    score  bias  c-Evalue  i-Evalue hmmfrom  hmm to    alifrom  ali to    envfrom  env to     acc
 ---   ------ ----- --------- --------- ------- -------    ------- -------    ------- -------    ----
   1 ?    6.3   2.3     0.026        10      49      93 ..      59     114 ..       9     160 .. 0.58

  Alignments for each domain:
  == domain 1    score: 6.3 bits;  conditional E-value: 0.026
  Fer2-PB(transcription_factor)_FBpp0290923-aln  49 gtselgssvagssss.rlqselllyeeqsssqhtseslldssteP..........q 93 
                                                    +  + +s  ++s+++  ++s+  ++++ s+ +++ +++ +sst+P          +
                                        T24D3.1  59 TAMDSSSLNISSTTGsPNSSHFTTFTHFSTPSTSPSTSTQSSTTPsnsdnkksfqC 114
                                                    22344555555555514445555566667777777889999999954443322221 PP

>> F30A10.12  CE34834	WBGene00009269	status:Confirmed	UniProt:Q7YTP2	protein_id:CAE17783.1
   #    score  bias  c-Evalue  i-Evalue hmmfrom  hmm to    alifrom  ali to    envfrom  env to     acc
 ---   ------ ----- --------- --------- ------- -------    ------- -------    ------- -------    ----
   1 ?    6.2   2.3     0.029        11      40     107 ..      35     107 ..      12     131 .. 0.44

  Alignments for each domain:
  == domain 1    score: 6.2 bits;  conditional E-value: 0.029
  Fer2-PB(transcription_factor)_FBpp0290923-aln  40 gqsqdtgasgtselgssvagssss..rlqselllyeeqsssqhtseslldssteP...qeesss 98 
                                                    g +++ ++s+ s+++ s+ ++ +s  ++ +  + +e+++ ++ ++e+  d++ e    +++++s
                                      F30A10.12  35 GAKSKSTKSTASKGSVSSPAAPAStiSTAPGDVSKEKDKGNEEKKEEKKDEKEEEkkdEKKETS 98 
                                                    3334444444343333332332332433444444444444444444444444222121111111 PP

  Fer2-PB(transcription_factor)_FBpp0290923-aln  99 egegrkkrn 107
                                                    +++++++++
                                      F30A10.12  99 KKSKKASKK 107
                                                    112221111 PP


Internal pipeline statistics summary:
-------------------------------------
Query model(s):                            1  (246 nodes)
Target sequences:                      25547  (11210993 residues)
Passed MSV filter:                     25547  (1); expected 25547.0 (1)
Passed bias filter:                    25547  (1); expected 25547.0 (1)
Passed Vit filter:                     25547  (1); expected 25547.0 (1)
Passed Fwd filter:                     25547  (1); expected 25547.0 (1)
Initial search space (Z):              25547  [actual number of targets]
Domain search space  (domZ):              65  [number of targets reported over threshold]
# CPU time: 76.69u 0.07s 00:01:16.75 Elapsed: 00:00:21.72
# Mc/sec: 126.98
//
