# Supplementary material for: Potential Conservation of Circadian Clock Proteins in the phylum Nematoda as Revealed by Bioinformatic Searches
Source: PLoS One. 2014 Nov 14;9(11):e112871. doi: 10.1371/journal.pone.0112871 (PMC4232591; doi:10.1371/journal.pone.0112871)
Supplement: File S1 — HMM profiles used in this work and HMMsearch results. (ZIP) [file pone.0112871.s007.zip › HMMs-CE/Artropodos/e-PA(ebony)_FBpp0083505-aln.res]

# hmmsearch :: search profile(s) against a sequence database
# HMMER 3.0 (March 2010); http://hmmer.org/
# Copyright (C) 2010 Howard Hughes Medical Institute.
# Freely distributed under the GNU General Public License (GPLv3).
# - - - - - - - - - - - - - - - - - - - - - - - - - - - - - - - - - - - -
# query HMM file:                  e-PA(ebony)_FBpp0083505-aln.hmm
# target sequence database:        ../../../ProteomasGus/wormpep229
# Max sensitivity mode:            on [all heuristic filters off]
# - - - - - - - - - - - - - - - - - - - - - - - - - - - - - - - - - - - -

Query:       e-PA(ebony)_FBpp0083505-aln  [M=867]
Scores for complete sequences (score includes all domains):
   --- full sequence ---   --- best 1 domain ---    -#dom-
    E-value  score  bias    E-value  score  bias    exp  N  Sequence   Description
    ------- ------ -----    ------- ------ -----   ---- --  --------   -----------
    1.4e-60  205.5   1.3      4e-27   94.8   0.0    5.9  6  Y66D12A.14 CE44270	WBGene00013440	status:Partially_confirmed
    6.3e-29  100.8   0.3    1.3e-16   60.0   0.0    2.1  2  C50H11.1   CE08917	WBGene00016849	locus:acs-21	ATP-dependent
    1.2e-27   96.5  11.3    4.8e-25   87.9   4.3    3.9  4  C41A3.1    CE04187	WBGene00016558	polyketide synthase	status
    1.2e-26   93.2   0.0    4.1e-16   58.4   0.0    2.2  2  F41C3.3    CE32658	WBGene00018269	locus:acs-11	Long-chain-fa
    4.5e-24   84.7   0.0    2.6e-14   52.4   0.0    2.2  2  AH10.1     CE07655	WBGene00007082	locus:acs-10	4-coumarate:c
      6e-24   84.3   0.0    8.6e-23   80.5   0.0    2.1  1  ZK1127.2   CE07642	WBGene00022849	locus:acs-6	COA ligase	sta
    1.1e-19   70.2   0.0    1.5e-19   69.7   0.0    1.1  1  F28F8.2    CE09756	WBGene00009221	locus:acs-2	long-chain-fat
    2.9e-19   68.8   0.0    1.5e-14   53.2   0.0    2.8  2  C36A4.9b   CE37209	WBGene00007969	locus:acs-19	status:Confir
    3.2e-19   68.7   0.0    1.5e-14   53.2   0.0    2.8  2  C36A4.9a   CE03076	WBGene00007969	locus:acs-19	acetyl-coenzy
    6.9e-19   67.6   0.0    1.4e-18   66.5   0.0    1.4  1  F46E10.1c  CE37772	WBGene00018488	locus:acs-1	status:Confirm
    7.6e-19   67.4   0.0    1.6e-18   66.4   0.0    1.4  1  F46E10.1b  CE37771	WBGene00018488	locus:acs-1	status:Confirm
    8.7e-19   67.2   0.0    1.8e-18   66.2   0.0    1.4  1  F46E10.1a  CE20812	WBGene00018488	locus:acs-1	long-chain-fat
    2.2e-18   65.9   0.4    3.5e-10   38.7   0.0    2.0  2  T20F7.7    CE35779	WBGene00020634	locus:acs-9	AMP-binding pr
    1.1e-15   57.0   0.1    1.4e-07   30.1   0.1    2.1  2  C32E8.6a   CE27814	WBGene00016324	status:Partially_confirmed
    4.9e-15   54.8   0.3    2.2e-06   26.1   0.2    3.0  2  F37C12.7   CE29312	WBGene00018152	locus:acs-4	status:Confirm
    9.8e-15   53.8   1.3    8.5e-14   50.7   0.9    2.0  1  F25C8.4    CE18637	WBGene00009106	locus:acs-12	AMP-binding e
    2.7e-14   52.4   0.0    1.7e-08   33.2   0.0    2.1  2  C01G6.7    CE00869	WBGene00007228	locus:acs-7	4-coumarate-co
    9.4e-14   50.6   0.0      1e-05   24.0   0.0    2.3  3  F28D1.9    CE39728	WBGene00009218	locus:acs-20	fatty acid tr
    1.2e-13   50.2   0.1    5.5e-11   41.4   0.0    2.1  2  W09D6.1a   CE31855	WBGene00012356	AMP-binding enzyme, PQQ en
    1.3e-13   50.1   0.1    5.6e-11   41.4   0.0    2.1  2  W09D6.1b   CE31856	WBGene00012356	status:Partially_confirmed
    1.8e-13   49.6   0.0    2.7e-13   49.0   0.0    1.2  1  C52B9.9    CE16940	WBGene00003179	locus:mec-18	AMP-binding p
    2.6e-13   49.1   0.2    8.3e-11   40.8   0.0    2.1  2  W09D6.1c   CE43290	WBGene00012356	status:Partially_confirmed
    1.2e-12   47.0   0.0    1.8e-05   23.2   0.0    2.4  2  C46F4.2    CE30907	WBGene00016716	locus:acs-17	long-chain-fa
    2.7e-12   45.8   0.0    7.9e-12   44.2   0.0    1.6  1  F11A3.1    CE05585	WBGene00008669	locus:acs-14	4-coumarate-C
    3.2e-12   45.5   0.0    3.9e-05   22.0   0.0    2.3  3  D1009.1a   CE04285	WBGene00017012	locus:acs-22	fatty acid tr
    7.2e-09   34.4   0.1    4.5e-08   31.8   0.0    1.9  2  K03A1.5    CE04713	WBGene00006351	locus:sur-5	acetyl-coenzym
    2.3e-07   29.4   0.6    1.2e-05   23.7   0.0    2.4  3  Y65B4BL.5  CE24550	WBGene00022037	locus:acs-13	status:Confir
    1.4e-06   26.8   0.0    1.7e-06   26.5   0.0    1.1  1  C32E8.6b   CE30371	WBGene00016324	status:Partially_confirmed
    6.8e-06   24.6   0.0    1.1e-05   23.8   0.0    1.2  1  T08B1.6    CE27444	WBGene00020343	locus:acs-3	long-chain fat
      1e-05   24.0   0.7    6.2e-05   21.4   0.5    2.0  1  Y76A2B.3   CE19275	WBGene00013575	locus:acs-5	AMP-binding en
      3e-05   22.4   0.0      0.021   13.0   0.0    2.1  2  R09E10.3   CE23909	WBGene00011173	locus:acs-18	long-chain-fa
      6e-05   21.4   0.0       0.63    8.1   0.0    3.6  4  F28B3.1    CE41896	WBGene00017882	status:Partially_confirmed
    7.7e-05   21.1   0.1       0.16   10.1   0.0    2.4  2  R07C3.4    CE41922	WBGene00019920	locus:acs-15	ATP-dependent
    0.00031   19.1   1.2    0.00037   18.8   0.4    1.4  2  C25G6.3    CE42445	WBGene00016108	luciferase	status:Partiall
     0.0004   18.7   0.2     0.0007   17.9   0.0    1.4  2  M7.12      CE37394	WBGene00010887	status:Confirmed	UniProt:Q
     0.0013   17.0   0.0     0.0014   16.9   0.0    1.3  1  R09E10.4a  CE36448	WBGene00011174	long-chain-fatty-acid-CoA 
     0.0075   14.5   0.1      0.033   12.4   0.0    1.7  2  M7.8       CE03488	WBGene00010884	status:Partially_confirmed
  ------ inclusion threshold ------
      0.067   11.3   0.0      0.081   11.1   0.0    1.0  1  D1009.1b   CE27891	WBGene00017012	locus:acs-22	status:Confir
       0.11   10.6   0.0       0.14   10.2   0.0    1.2  1  F47G6.2    CE28399	WBGene00018579	locus:acs-16	status:Partia
        1.2    7.2   0.0        1.2    7.2   0.0    1.0  1  ZK112.6    CE39456	WBGene00022662	status:Partially_confirmed
        1.4    6.9   0.0        2.1    6.4   0.0    1.1  1  C01G10.10  CE20480	WBGene00007237	O-sialoglycoprotein endope
        1.6    6.8   0.0        1.7    6.7   0.0    1.1  1  C43D7.8    CE18552	WBGene00008070	status:Partially_confirmed
        1.6    6.8   1.6        3.3    5.7   1.1    1.5  1  M151.4     CE46792	WBGene00019796	status:Partially_confirmed
        1.8    6.6   0.1          3    5.9   0.0    1.3  1  Y79H2A.3a  CE43491	WBGene00013580	status:Partially_confirmed
        2.8    6.0   0.3          3    5.9   0.2    1.0  1  F47G4.6    CE34189	WBGene00009827	locus:hmg-6	status:Confirm
        3.6    5.6   0.1        4.1    5.4   0.0    1.1  1  T06G6.1    CE13333	WBGene00005049	locus:sra-23	7TM chemorece
        4.3    5.4   0.0        4.4    5.3   0.0    1.0  1  F13G3.10a  CE17660	WBGene00008768	status:Confirmed	UniProt:P
        4.5    5.3   0.0          5    5.1   0.0    1.0  1  F13G3.10b  CE42530	WBGene00008768	status:Confirmed	UniProt:B
        5.3    5.1   1.8        6.9    4.7   1.3    1.0  1  F56D2.3    CE11230	WBGene00018965	status:Partially_confirmed
        6.3    4.8   0.5        9.6    4.2   0.4    1.2  1  M4.1       CE40863	WBGene00019766	status:Partially_confirmed
        6.4    4.8   0.1        7.8    4.5   0.0    1.0  1  T06D8.7    CE02328	WBGene00011528	status:Confirmed	UniProt:Q
        6.6    4.7   0.0         10    4.1   0.0    1.1  1  B0252.3c   CE30586	WBGene00015088	status:Confirmed	UniProt:Q
          7    4.7   0.0         11    4.1   0.0    1.1  1  B0252.3b   CE34631	WBGene00015088	status:Partially_confirmed
        7.8    4.5   0.1         11    4.1   0.0    1.1  1  C34G6.7b   CE32816	WBGene00004109	locus:stam-1	status:Confir
        7.9    4.5   0.0        8.8    4.3   0.0    1.0  1  Y13C8A.4   CE46811	WBGene00219303	status:Confirmed
        8.7    4.3   0.1         11    4.0   0.0    1.1  1  Y59E9AR.3  CE25515	WBGene00006549	locus:tbx-30	status:Partia
        8.7    4.3   0.1         11    4.0   0.0    1.1  1  Y59E9AR.5  CE25515	WBGene00022000	locus:tbx-42	status:Predic
        9.5    4.2   0.1         15    3.6   0.0    1.3  1  C52B9.11   CE30911	WBGene00016870	status:Confirmed	UniProt:Q
        9.6    4.2   0.2         13    3.7   0.2    1.1  1  T10H4.5    CE33826	WBGene00005763	locus:srw-16	7TM chemorece
        9.7    4.2   0.1         13    3.7   0.0    1.1  1  C34G6.7a   CE29700	WBGene00004109	locus:stam-1	status:Confir


Domain annotation for each sequence (and alignments):
>> Y66D12A.14  CE44270	WBGene00013440	status:Partially_confirmed	UniProt:Q95Q02	protein_id:CAC70135.2
   #    score  bias  c-Evalue  i-Evalue hmmfrom  hmm to    alifrom  ali to    envfrom  env to     acc
 ---   ------ ----- --------- --------- ------- -------    ------- -------    ------- -------    ----
   1 ?    2.1   0.0     0.095        40      50     125 ..     851     926 ..     832     930 .. 0.82
   2 ?    3.1   0.0     0.049        21     179     212 ..     954     986 ..     931    1026 .. 0.80
   3 !   71.9   0.0   7.7e-23   3.3e-20     425     647 ..    1159    1373 ..    1148    1393 .. 0.78
   4 ?   -1.9   0.0       1.6   6.8e+02     587     622 ..    1724    1758 ..    1706    1821 .. 0.69
   5 !   25.4   0.0   8.8e-09   3.7e-06      44     128 ..    2221    2302 ..    2186    2306 .. 0.75
   6 !   94.8   0.0   9.4e-30     4e-27     177     545 ..    2325    2647 ..    2309    2666 .. 0.86

  Alignments for each domain:
  == domain 1    score: 2.1 bits;  conditional E-value: 0.095
  e-PA(ebony)_FBpp0083505-aln  50 kqlsykelneitnklaralserakskdansdgdfivavclkPsdklilvllaiwkaGaaylPldvsfPaeriqhil 125
                                  ++ s k+ + +t +la  + +   +k+ +  +++ + +++  +  l+ ++la w aG   +P+ ++  + +i++ l
                   Y66D12A.14 851 VRYSSKDWKLNTRQLAGHILKGHIQKHGQLITEYPLVLKMPRTPALVEAVLAAWEAGLYPVPMHKDSKEAQIEKTL 926
                                  455556666778899988888888888888999999****************************999998888776 PP

  == domain 2    score: 3.1 bits;  conditional E-value: 0.049
  e-PA(ebony)_FBpp0083505-aln 179 dkiaivlytsGstGiPkGvrlpyeailnrlqWqf 212
                                   ++a v  tsGstG+Pk v  ++e   n l+ q+
                   Y66D12A.14 954 YDLAYVTSTSGSTGTPKLVGTSFEGHSN-LARQY 986
                                  67899************99888876555.44455 PP

  == domain 3    score: 71.9 bits;  conditional E-value: 7.7e-23
  e-PA(ebony)_FBpp0083505-aln  425 rtGd.yaklskgvllyeGrtdsqvkirGhrvdlsevekavaklegvdkavvlcykageleqallafvtlkkdaklvtakq 503 
                                   +tGd  +k ++g l++ Gr+dsqvk+rGhr+dl e+e a  + + +d +  +    ge   +l+ f + +++    t+++
                   Y66D12A.14 1159 NTGDeVSKRKQGGLIFMGRKDSQVKVRGHRIDLFEIECAALSSNLIDSCSCV---VGENC-QLVLFFKENENP--DTQEK 1232
                                   56763577889************************************98654...35544.555566655544..4469* PP

  e-PA(ebony)_FBpp0083505-aln  504 ieaalksklasymiP.qvilvesiPllvnGkvdrqallklyentnnnddaekeididysdvkakdleaakvlfetvasvl 582 
                                   ++++l+++l  y +P +++ ++s Pl   Gk+d+++l++l + +++++  + +++   + +++++l     l + + + l
                   Y66D12A.14 1233 LKNHLEKELIAYKVPsRLVGLDSFPLTRTGKIDKKKLVELSNASQTSHVGSEVLERK-AAISIARL----SLTSSLKHWL 1307
                                   ***************66999*****************98877776666444444432.33444444....5666677777 PP

  e-PA(ebony)_FBpp0083505-aln  583 grsaraki.slesnfyelGGnslnsiytvtklrdkGyeieisdfitaknlgevleklkvdeeekak 647 
                                    + +  +i s + + + lG +s+  ++++ klr +  ei ++ f   k+++++++ +    ++  k
                   Y66D12A.14 1308 EHYSNLEIpSDDDDIFTLGVDSIAVMLAMQKLRSENIEIPVGLFFKLKTIRKIVSGMVEPARDFKK 1373
                                   77777777366789****************************************999776655544 PP

  == domain 4    score: -1.9 bits;  conditional E-value: 1.6
  e-PA(ebony)_FBpp0083505-aln  587 rakislesnfyelGGnslnsiytvtklrdkGyeiei 622 
                                    ++++ +++f++ GG sl ++  + +l+d   e+ei
                   Y66D12A.14 1724 NTDVTKSTDFFQAGGHSLTAMRLIDHLSDL-LEVEI 1758
                                   56789999**************99999985.34444 PP

  == domain 5    score: 25.4 bits;  conditional E-value: 8.8e-09
  e-PA(ebony)_FBpp0083505-aln   44 edekaekqlsykelneitnklaralserakskdansdgdfivavclkPsdklilvllaiwkaGaaylPldvsfPaeriqh 123 
                                    +  +++  +y++l + +  l++ + +++ +      +d +++v+   s ++ +  la+  +GaaylP+d+s+P+er + 
                   Y66D12A.14 2221 SKTSTTYAQAYRRLSQYSSCLSKKFLTSKAQPI---RSDDVISVAGTRSTETTMKCLAVQFTGAAYLPIDASYPEERKKT 2297
                                   234445566777777777777777665544444...4688**************************************** PP

  e-PA(ebony)_FBpp0083505-aln  124 ilkea 128 
                                   ilk++
                   Y66D12A.14 2298 ILKDS 2302
                                   ***97 PP

  == domain 6    score: 94.8 bits;  conditional E-value: 9.4e-30
  e-PA(ebony)_FBpp0083505-aln  177 addkiaivlytsGstGiPkGvrlpyeailnrlqWqfktfPysddekvcvfktaltfvdsvaeiWgPllqgrallvvpkev 256 
                                   +d  ++ ++ tsG+tG+Pk v +  +++ln +     t+  s++ ++  f t + f +sv e+   + ++ +l+  p  +
                   Y66D12A.14 2325 TDYCLSYIITTSGTTGTPKSVAIGAKSLLNLFLSSTLTMKCSSSSRTYQF-TNFVFDNSVLEVSMSIASQGTLVYGP--L 2401
                                   45667889***********************9999999999999999888.899***********999999987665..7 PP

  e-PA(ebony)_FBpp0083505-aln  257 tkdPeklvavleeykierlvlvPsllrslllylklqkkkkllkslklWvCsGetlsvslakeffdyfeeekkklanfyGs 336 
                                     dP  + + +e   i   +l Psl++s+ +        + +k+l  Wv  Ge+l++sl ++ +        k++  yG 
                   Y66D12A.14 2402 CFDPADFEKSIETEGITHCLLFPSLVQSFNI--------SKIKNLAYWVVGGEPLPQSLLDSALALG----IKVIQNYGP 2469
                                   89*************************9754........46899***************99988764....677777*** PP

  e-PA(ebony)_FBpp0083505-aln  337 tevmgdvtyyvies.kkqlellekvPiGkPldntvvylldeelrpvkegevGelyvaGknlaaGyvnnrdserfldnpla 415 
                                   te     t ++i + +k+        iG P  n+ +       r v+ ++ Gel+++G+ +  Gy+n ++s         
                   Y66D12A.14 2470 TET----TAFAIAKhMKK--GDAGCQIGLPAVNSKI-------RIVEGEDQGELLISGLGIMRGYLNRKES--------- 2527
                                   *96....44555440443..4456789***877665.......56677899***************98875......... PP

  e-PA(ebony)_FBpp0083505-aln  416 idkefarlyrtGdyaklskgvllyeGrtdsqvkirGhrvdlsevekavaklegvdkavvlcykageleqallafvtlkkd 495 
                                         + y  Gd  +++kgv+ + Grtd+q+kirG+rv+l+e+ek++ + +g+  +  l    ++ +q++  f t +  
                   Y66D12A.14 2528 ------QWYASGDVCRIEKGVVEFVGRTDTQIKIRGYRVELTEIEKTIESRNGIASCKALF---DKESQQIHVFYTGEL- 2597
                                   ......46999********************************************999984...778899999999866. PP

  e-PA(ebony)_FBpp0083505-aln  496 aklvtakqieaalksklasymiPqvil.vesiPllvnGkvdrqallklyen 545 
                                   +kl+ +++ +++ +  l  + iP     +++ Pl  n k+d  +l++l +n
                   Y66D12A.14 2598 EKLS-SNDAREHCERYLEPHKIPSTFNgIDKFPLTGNSKIDTLKLMELVKN 2647
                                   4444.6899999999********987559*************999987766 PP

>> C50H11.1  CE08917	WBGene00016849	locus:acs-21	ATP-dependent AMP-binding protein	status:Partially_confirmed	UniProt:O1
   #    score  bias  c-Evalue  i-Evalue hmmfrom  hmm to    alifrom  ali to    envfrom  env to     acc
 ---   ------ ----- --------- --------- ------- -------    ------- -------    ------- -------    ----
   1 !   60.0   0.0   3.1e-19   1.3e-16      38     221 ..      37     219 ..       6     227 .. 0.76
   2 !   38.8   0.0   7.9e-13   3.4e-10     408     544 ..     371     513 ..     354     515 .. 0.84

  Alignments for each domain:
  == domain 1    score: 60.0 bits;  conditional E-value: 3.1e-19
  e-PA(ebony)_FBpp0083505-aln  38 ialiyeedekaekqlsykelneitnklaralserakskdansdgdfivavclkPsdklilvllaiwkaGaaylPldvsfPae 119
                                    +++ +d+   ++++y ++ +++ + a+al+e+ k k+     d ++a   k +d + +   a ++ Ga y+P+++ + ++
                     C50H11.1  37 SKVLFIDDG---RKITYGDFVQRAGQYATALTEKYKIKKG----DRVMARVSKTTD-TAALYAACLQIGALYVPVNPALTQS 110
                                  445565444...5799****************99998776....899997777666.56677899***************** PP

  e-PA(ebony)_FBpp0083505-aln 120 riqhilkeakPvlvildedad..asvfegva.tvsle...ellkkseelsaenleeeetllekad.dkiaivlytsGstGiP 194
                                     h +k+akP+l i+++d     ++f+ v  tv ++   e+ ++    +++   ++ t++e+++ ++ a++ +tsG+tG P
                     C50H11.1 111 EAAHYVKDAKPSLWITCKDDAdqIAMFQRVLkTVCIDnpvEVINEKVLADEAGKRKACTMIEHVEkSNAATICFTSGTTGAP 192
                                  **************998664324799*9554144443112444444444444456677888888868999************ PP

  e-PA(ebony)_FBpp0083505-aln 195 kGvrlpyeailnrlqWqfktfPysdde 221
                                  kG  l++ a+ n  +   +++ +++++
                     C50H11.1 193 KGAVLSHGALTNNTNALVQEWGFTEND 219
                                  ************998888888888765 PP

  == domain 2    score: 38.8 bits;  conditional E-value: 7.9e-13
  e-PA(ebony)_FBpp0083505-aln 408 rfldnplaidkefar..lyrtGdyaklsk.gvllyeGrtdsqvkirGhrvdlsevekavaklegvdkavvlcykageleqal 486
                                   + +np  +++ef+    ++tGd ++l k g l   Gr    +   G  +  +e+e a+ ++e v++ +v++    +  +a+
                     C50H11.1 371 EYWKNPEKTKEEFTEdgWFKTGDVGSLDKdGYLTIGGRSKDMIISGGENIYPKEIEDAIDSIEFVKESAVIAAPHPDFGEAV 452
                                  466799999999975448*********7527888999999999999**************************999999**** PP

  e-PA(ebony)_FBpp0083505-aln 487 lafvtlkk..daklvtakqieaalksklasymiPq.vilvesiPllvnGkvdrqallklye 544
                                  +a v+ k+  +++ + ++++ ++l++kla+y +P+ vil+e++P     kv +  l  +y+
                     C50H11.1 453 VAVVVPKNmvEDEQKFEEDLIEMLRKKLAKYKVPKkVILLEELPRNHITKVRKDILRASYN 513
                                  ****998733345566889999************54999*****98888887777766665 PP

>> C41A3.1  CE04187	WBGene00016558	polyketide synthase	status:Partially_confirmed	UniProt:Q18559	protein_id:CCD62779.1
   #    score  bias  c-Evalue  i-Evalue hmmfrom  hmm to    alifrom  ali to    envfrom  env to     acc
 ---   ------ ----- --------- --------- ------- -------    ------- -------    ------- -------    ----
   1 ?   -4.4   0.0       9.1   3.9e+03     594     649 ..    2974    3032 ..    2956    3054 .. 0.75
   2 ?    5.0   0.1     0.013       5.4     592     665 ..    6569    6643 ..    6541    6676 .. 0.77
   3 ?    3.1   0.0     0.048        20      49     121 ..    7073    7143 ..    7065    7154 .. 0.85
   4 !   87.9   4.3   1.1e-27   4.8e-25     185     644 ..    7179    7582 ..    7165    7600 .. 0.78

  Alignments for each domain:
  == domain 1    score: -4.4 bits;  conditional E-value: 9.1
  e-PA(ebony)_FBpp0083505-aln  594 snfyelGGnslnsiytvtklrdkGy...eieisdfitaknlgevleklkvdeeekakee 649 
                                    +f elG +sl  +  v +l+dk +   ei+ sd     ++ e+ +++  ++++++ + 
                      C41A3.1 2974 KGFTELGMDSLSIVDFVNRLNDKYFpddEITASDIFDYPTVDELSDHIVRKKSSSVPPA 3032
                                   5799*******************995555888888888877777777776666655444 PP

  == domain 2    score: 5.0 bits;  conditional E-value: 0.013
  e-PA(ebony)_FBpp0083505-aln  592 lesnfyelGGnslnsiytvtklrdkGyei.eisdfitaknlgevleklkvdeeekakeeelleekytaellkdeh 665 
                                   ++ nf+ lGG+sl ++  v k+++k  +i ++ d+    +l+e  + +k  ++ek   +++ +  y a +l ++ 
                      C41A3.1 6569 ANPNFFSLGGDSLSALQVVWKVQKKTDRIvDVNDLFDNPTLQEFTKFVKNLTTEKFAGNTNDKISYDAIPLTNSQ 6643
                                   4679******************999876538*****999999987777766666666666566666666666554 PP

  == domain 3    score: 3.1 bits;  conditional E-value: 0.048
  e-PA(ebony)_FBpp0083505-aln   49 ekqlsykelneitnklaralserakskda.nsdgdfivavclkPsdklilvllaiwkaGaaylPldvsfPaeri 121 
                                   ++++sy++l+e+  ++++ ++++ +  +a +  +d +v +  k       +lla    G  y P+d++ P+ r 
                      C41A3.1 7073 TNTVSYSDLAEKIENISKDIQKQLQIAKAtSVREDELVGLDCKN---SYFALLACVFLGLPYAPIDPTWPEPRQ 7143
                                   5689*****************99887666477899999887664...57899******************9885 PP

  == domain 4    score: 87.9 bits;  conditional E-value: 1.1e-27
  e-PA(ebony)_FBpp0083505-aln  185 lytsGstGiPkGvrlpyeailnrlqWqfktfPysddekvcvfktaltfvdsvaeiWgPllqgrallvvpkevtkdPeklv 264 
                                   ++tsGstG+PkGv ++ +++   ++         +  k c+f+  +  +dsv +++   ++++   v+   v    e+ +
                      C41A3.1 7179 IFTSGSTGVPKGVLMAEQSVSSFMT---------SASKQCMFRSNIRVLDSVKQVFDVSVSNIIGSVLNGGVLISSEHST 7249
                                   89**************999976554.........4456677777777777776666666666666666666666666666 PP

  e-PA(ebony)_FBpp0083505-aln  265 avleeykierlvlvPsllrslllylklqkkkkllkslklWvCsGetlsvslakeffdyfeeekkklanfyGstevmgdvt 344 
                                   ++ ++ +  +  ++P+     ++    +k+ + l+s+      Get+s  +++  ++ f   + + +  yG te      
                      C41A3.1 7250 TITDQLQKCQYAFLPAA----VFNGFTDKTMSRLESIETLTIGGETVSDVVIETAMKKF--PRLRTIQIYGPTETC---- 7319
                                   66666555555556653....33334566778899***9********************..7888899******63.... PP

  e-PA(ebony)_FBpp0083505-aln  345 yyvieskkqlellekvPiGkPldntvvylldeelrpvkegevGelyvaGknlaaGyvnnrdserfldnplaidkefarly 424 
                                      i s  + ++++++ iG+ l ++   l +e     +++  G++ v G  la Gy+ ++        p++  + f+ +y
                      C41A3.1 7320 ---IWSLTNKCKVSTLNIGSALGDS---LSNETCTICNNSVRGNVQVKGISLARGYITSA--------PHG--TPFSDIY 7383
                                   ...4455556778889999999987...67888888899999***************864........665..5799*** PP

  e-PA(ebony)_FBpp0083505-aln  425 rtGdyaklskgvllyeGrtdsqvkirGhrvdlsevekavaklegvdkavvlcykageleqallafvtlkkdaklvtakqi 504 
                                    tGd    + ++l y Gr+dsqvk +G r+++se+ek +    g+ ++vvl      ++q l+af++ +k +kl +++ +
                      C41A3.1 7384 STGDIVDSKLNSLQYIGRMDSQVKCKGVRINISEIEKELILCLGLLQIVVLY-----SNQMLIAFIVDQK-SKLLHDSLV 7457
                                   *****************************************99*99999983.....69*******9866.666644444 PP

  e-PA(ebony)_FBpp0083505-aln  505 eaalks..klasymiPqvilvesiPllvnGkvdrqallklyentnnnddaekeididysdvkakdleaakvlfetvasvl 582 
                                    ++lk+  ++++y     + ++++Pl   Gkvd+  ll+ +en++ + + e+++        +++le   ++++  +++l
                      C41A3.1 7458 -KTLKNrtQIPDY----FVQINKMPLNSSGKVDKSLLLQAFENIRKSYKREIVV-------MKNSLE--EKVINVFSKIL 7523
                                   .445541145555....579************************9998777632.......222222..23445556666 PP

  e-PA(ebony)_FBpp0083505-aln  583 grsarakislesnfyelGGnslnsiytvtklrdk.Gyeieisdfitaknlgevleklkvdeee 644 
                                   g    ++++++  f  +GGnsln+i    +l+++   ei+  + + +++l+   + lk + ++
                      C41A3.1 7524 G----RNVAPTDKFESIGGNSLNAIQIAHRLAEElKIEIKAHEILQSNSLKTFCNTLKNSVQK 7582
                                   6....5799**********************9863678888999*******999999988665 PP

>> F41C3.3  CE32658	WBGene00018269	locus:acs-11	Long-chain-fatty-acid coA ligase	status:Partially_confirmed	UniProt:Q202
   #    score  bias  c-Evalue  i-Evalue hmmfrom  hmm to    alifrom  ali to    envfrom  env to     acc
 ---   ------ ----- --------- --------- ------- -------    ------- -------    ------- -------    ----
   1 !   58.4   0.0   9.6e-19   4.1e-16      35     208 ..      33     194 ..      14     318 .. 0.81
   2 !   32.8   0.0   5.2e-11   2.2e-08     410     545 ..     361     502 ..     340     504 .. 0.84

  Alignments for each domain:
  == domain 1    score: 58.4 bits;  conditional E-value: 9.6e-19
  e-PA(ebony)_FBpp0083505-aln  35 sekialiyeedekaekqlsykelneitnklaralserakskdansdgdfivavclkPsdklilvllaiwkaGaaylPldvsf 116
                                  s+   l++ +    +++ +y e+ ++t + a+al+e+ + k+    gd ++a   k +d + +  +a ++ Ga y+P+++ +
                      F41C3.3  33 SDPSKLLFID---GDRKTTYGEFVKRTGQYATALTEKYNIKK----GDRVMARVSKTTD-TAALYIACLQIGALYIPVNPGY 106
                                  4555666662...3567899**************99887766....5899997766665.667889**************** PP

  e-PA(ebony)_FBpp0083505-aln 117 PaeriqhilkeakPvlvildedadasvfegvatv.sleellkkseelsaenleeeetllekad.dkiaivlytsGstGiPkG 196
                                   ++   h +k+a P++ + ++++  +vf++++ v   ++l++++ +l+a        ++e+++ ++ a v ytsG+tG+PkG
                      F41C3.3 107 TESEAAHYIKDATPSILVSCNEELDKVFRDKIRViNEDKLASEAGSLNACT------MIEHVEkSDPASVCYTSGTTGLPKG 182
                                  ********************99999***96655505555666665555433......3333333899*************** PP

  e-PA(ebony)_FBpp0083505-aln 197 vrlpyeailnrl 208
                                    l++ ++ n  
                      F41C3.3 183 AILTHGSLSNNA 194
                                  ******999975 PP

  == domain 2    score: 32.8 bits;  conditional E-value: 5.2e-11
  e-PA(ebony)_FBpp0083505-aln 410 ldnplaidkefar..lyrtGdyakls.kgvllyeGrtdsqvkirGhrvdlsevekavaklegvdkavvlcykageleqalla 488
                                   +np  + +ef+    ++tGd ++l  +g l   Gr    v   G  v  +e+e  + +l+ v++ +v++    +  +a++a
                      F41C3.3 361 WKNPKKTAEEFTEdgWFKTGDVGHLDeDGYLTIGGRSKDMVITGGLNVYPKELEDFIDTLPFVKESAVIASPHPDFGEAVVA 442
                                  5677777777754338*********726889999****9**9*****************************9999******* PP

  e-PA(ebony)_FBpp0083505-aln 489 fvtlkkd..aklvtakqieaalksklasymiPq.vilvesiPllvnGkvdrqallklyen 545
                                   v+ +++  ++   +k++  ++k+k+a+y +P+ vi+++++P     kv +  l  +y+n
                      F41C3.3 443 IVVPSEKvtDEKEFEKKLIGIMKKKVANYKVPKrVIVLDDLPRNHITKVQKNVLRDTYKN 502
                                  **986631133444566667789*********54999***************99999997 PP

>> AH10.1  CE07655	WBGene00007082	locus:acs-10	4-coumarate:coenzyme A ligase	status:Partially_confirmed	UniProt:O02200	p
   #    score  bias  c-Evalue  i-Evalue hmmfrom  hmm to    alifrom  ali to    envfrom  env to     acc
 ---   ------ ----- --------- --------- ------- -------    ------- -------    ------- -------    ----
   1 !   30.0   0.0   3.6e-10   1.6e-07      24     208 ..      20     212 ..       4     220 .. 0.74
   2 !   52.4   0.0   6.1e-17   2.6e-14     267     546 ..     280     543 ..     262     562 .. 0.80

  Alignments for each domain:
  == domain 1    score: 30.0 bits;  conditional E-value: 3.6e-10
  e-PA(ebony)_FBpp0083505-aln  24 releeraeseasekialiyeedekaekqlsykelneitnklaralserakskdansdgdfivavclkPsdklilvllaiwka 105
                                  r+l +   ++a++k a+++ + e+++k+  y++++ + n la+al++   +  +      + a ++    + ++++la++k+
                       AH10.1  20 RILDSCRIHAAANKDAIVFIDAETTTKKKLYRDVEPTVNSLATALVKLGFKPGD------VAAQAFPNCPEFLIAMLAVMKC 95 
                                  45555666778999*******************************998777666......677778888999********** PP

  e-PA(ebony)_FBpp0083505-aln 106 GaaylPldvsfPaeriqhilkeakPvlvildedadasvfe.......gvatvsleellkkseelsa....enlee..eetll 174
                                  G a     + f    +q  +k+++ ++v +ded  a v +         + + l+ +  ++e  ++     +l++  ++ + 
                       AH10.1  96 GGAMSNASAIFTDYELQLQFKDSNTSIVFTDEDRLARVRRsvakcpgVRKIICLRTFPLRAEFPENvldfVELTQtpDQPIN 177
                                  ********************************99877766222233212234455555555433321111222221122233 PP

  e-PA(ebony)_FBpp0083505-aln 175 ekad.dkiaivlytsGstGiPkGvrlpyeailnrl 208
                                    ++ d ia++ y sG+tG PkG +l+++ i   l
                       AH10.1 178 VVVSpDAIALLPYSSGTTGRPKGCQLTHKNISAML 212
                                  333458899999*****************997665 PP

  == domain 2    score: 52.4 bits;  conditional E-value: 6.1e-17
  e-PA(ebony)_FBpp0083505-aln 267 leeykierlvlvPsllrslllylklqkk...kkllkslklWvCsGetlsvslakeffdyfeeekkklanfyGstevmgdvty 345
                                  ++ yk++   lvP     +l++l+ ++     ++   lk+ + +G t  ++l +e  + f   +  l+  yG te++   t 
                       AH10.1 280 IKFYKVKLAWLVPP----MLIFLAKDPMvpiFNVAPYLKVIMSAGATAGKQLCEEVQKRF--PNAWLCQAYGMTEMVQFTTL 355
                                  55566666666665....4566655554333677778***********************..6789*********9988888 PP

  e-PA(ebony)_FBpp0083505-aln 346 yvieskkqlellekvPiGkPldntvvylldeelrpv.kegevGelyvaGknlaaGyvnnrdserfldnplaidkefarlyrt 426
                                   + e+ + +e++ ++    P     + +ld+e + v k++ vG+l   G  + +Gy+++++s+   +         + + +t
                       AH10.1 356 PIFEHGNCFETVGSL---GPT--YEMKILDKEGKEVdKTDTVGQLCFRGPTIMKGYLKKEESDIIDK---------DGFLKT 423
                                  888877766665544...343..45779*****999345789***************9988775432.........34579* PP

  e-PA(ebony)_FBpp0083505-aln 427 Gdyakl.skgvllyeGrtdsqvkirGhrvdlsevekavaklegvdkavvlcykageleqallafvtlkkdaklvtakqieaa 507
                                  Gd +++ +kg +   Gr    +k+ G +v   e+e ++   ++v++++v+    ++  ++  a+++ k+  ++ t+ ++ ++
                       AH10.1 424 GDLGSVdQKGRVHVTGRIKELIKVNGMQVPPVEIEDVLLLHPKVKDCAVIGIPDEQKGESPRAYIVKKD--HTLTEAELSDF 503
                                  ******5689*******************************************************9865..455589***** PP

  e-PA(ebony)_FBpp0083505-aln 508 lksklasym.iPqvilvesiPllvnGkvdrqallklyent 546
                                  ++++l+sy  i     ++ iP l  Gk+ r++l ++    
                       AH10.1 504 VHKMLSSYKwIDTYEFIDAIPKLPSGKIQRKKLKEMAAGG 543
                                  ********736667789***************98886543 PP

>> ZK1127.2  CE07642	WBGene00022849	locus:acs-6	COA ligase	status:Partially_confirmed	UniProt:Q23404	protein_id:CCD73714
   #    score  bias  c-Evalue  i-Evalue hmmfrom  hmm to    alifrom  ali to    envfrom  env to     acc
 ---   ------ ----- --------- --------- ------- -------    ------- -------    ------- -------    ----
   1 !   80.5   0.0     2e-25   8.6e-23      13     550 ..       8     547 ..       2     562 .. 0.75

  Alignments for each domain:
  == domain 1    score: 80.5 bits;  conditional E-value: 2e-25
  e-PA(ebony)_FBpp0083505-aln  13 ksaalkekallreleerae.seasekialiyeedekaekqlsykelneitnklaralserakskdansdgdfivavclkPsd 93 
                                  +s++l++++ +++++e  + ++ ++k a+ + + e+++k+  yk+++ + n la+al++   +  +      + + ++    
                     ZK1127.2   8 ASVKLSTTTVHERIFEACRiHASANKDAVCFIDAETTTKKKLYKDVEPTVNSLATALVKLGFKPGD------VASQAFPNCP 83 
                                  556666777776666655515567899******************************998777666......4444555578 PP

  e-PA(ebony)_FBpp0083505-aln  94 klilvllaiwkaGaaylPldvsfPaeriqhilkeakPvlvildedadasvfe......gv.atvsleellkkse..e..lsa 164
                                  + ++++la++k+G a     + f    +q  + +++ ++v +ded  a + +      gv + + l+ +  ++e  e  l+ 
                     ZK1127.2  84 EFLVAMLAVMKCGGAMSNASAIFTDYELQLQFCDSNTSIVFTDEDRLARIRRatakcpGVrKIICLRTFPLRTEfpEnvLDY 165
                                  9999****************************************98877666333333221223333333333211201222 PP

  e-PA(ebony)_FBpp0083505-aln 165 enlee...eetllekaddkiaivlytsGstGiPkGvrlpyeailnrlqWqfktf.....Pys.ddekvcvfktaltf..... 232
                                   +l++   +   ++ + d+ia++ y sG+tG PkG +l++  i   l    +++     P    +ek + +k    +     
                     ZK1127.2 166 VELTQtpdQPINVNVSMDSIALLPYSSGTTGRPKGCQLTHRNIGAMLDVAKAHLetdvaPAMfGKEKATWHKEHTVLllpwy 247
                                  3333211023334445599**********************99888876555442212243313455555553332200111 PP

  e-PA(ebony)_FBpp0083505-aln 233 .vdsvaeiWgPllqgrallvvpkevtkdPeklvavleeykierlvlvPsllrslllylklqkk...kkllkslklWvCsGet 310
                                      +  ++  +l g++ +v  k    d   +++ ++ yk++   lvP +    l++l+ ++     ++   lk+ + +G t
                     ZK1127.2 248 hAYGLNTMFETILLGMTGIVFKKF---DTIVMLNRIKFYKVKLAWLVPPM----LIFLAKDPMvpiFNTAPFLKVIMSAGAT 322
                                  134556666666667666666654...44556778888999999999975....6677666662225566679********* PP

  e-PA(ebony)_FBpp0083505-aln 311 lsvslakeffdyfeeekkklanfyGstevmgdvtyyvieskkqlellekvPiGkPldntvvylldeelrpvke.gevGelyv 391
                                    ++l +e  + f   +  l+  yG te+   v +  i + ++ + +e+v  G+  +   + +ld+e + +++ + vG+l  
                     ZK1127.2 323 AGKQLCEEVSKRF--PNAWLCQAYGMTEM---VQFTTIPRFEDGNCFETV--GNLASTYELKILDKEKKEITTiNTVGQLCF 397
                                  *************..6789*********8...678889999999999986..88899999******99998773789***** PP

  e-PA(ebony)_FBpp0083505-aln 392 aGknlaaGyvnnrdserfldnplaidkefarlyrtGdyakls.kgvllyeGrtdsqvkirGhrvdlsevekavaklegvdka 472
                                   G  + +Gy++ ++++   +         + +  tGd +++  kg +   Gr    +k+ G +v   e+e ++   ++v+++
                     ZK1127.2 398 RGPTVMKGYLKREEADIIDK---------DGFLLTGDLGSIDdKGRIHVTGRIKELIKVNGMQVPPVEIEDVLLLHPKVKDC 470
                                  **********9877664332.........34568*******63799************************************ PP

  e-PA(ebony)_FBpp0083505-aln 473 vvlcykageleqallafvtlkkdaklvtakqieaalksklasym.iPqvilvesiPllvnGkvdrqallklyentnnnd 550
                                  +v+    ++  ++  a+++ k+  ++ t+ ++ +++++kl+sy  i     ++siP l  Gk+ r++l k+ e++   +
                     ZK1127.2 471 AVIGVPDEHKGESPKAYIVKKD--HTLTEAELTEFVRQKLSSYKwIDTYEFIDSIPKLPSGKIQRKKLKKMAESSGSTE 547
                                  *****999999999***99865..455589*************73666778********************99987665 PP

>> F28F8.2  CE09756	WBGene00009221	locus:acs-2	long-chain-fatty-acid-CoA ligase	status:Confirmed	UniProt:O18693	protein_
   #    score  bias  c-Evalue  i-Evalue hmmfrom  hmm to    alifrom  ali to    envfrom  env to     acc
 ---   ------ ----- --------- --------- ------- -------    ------- -------    ------- -------    ----
   1 !   69.7   0.0   3.6e-22   1.5e-19     154     541 ..     222     597 ..     208     602 .. 0.82

  Alignments for each domain:
  == domain 1    score: 69.7 bits;  conditional E-value: 3.6e-22
  e-PA(ebony)_FBpp0083505-aln 154 ellkkseelsaenleeeetllekad.dkiaivlytsGstGiPkGvrlpyeailnrlqWqfktfPys.ddekvcvfktaltfv 233
                                  +l +++ + + ++le+ +   +k   d+   + +tsG+tG PkG  l++  + n   +   ++ +  +d ++c+        
                      F28F8.2 222 DLIHAAGSAERAKLEDMD---RKLRpDEPVNMQFTSGTTGHPKGATLTHFGLNNNAYFAGIRLGWDrEDHRICIPNPLYHCF 300
                                  555555555555544444...444438888899**************************99**9972566799988776655 PP

  e-PA(ebony)_FBpp0083505-aln 234 dsvaeiWgPllqgrallvvpkevtkdPeklvavleeykierlvlvPsllrslllylklqkkkkllkslklWvCsGetlsvsl 315
                                       +   + +g++++  +k   + P+ + +++++ k   +   P+++  +l    +++    ++sl+  v  G + ++ l
                      F28F8.2 301 GCAVGVINAVNHGQTVVFPSK-SYHVPD-IFEAIQNEKCTTMFGTPTMFIDVLKSPLMKQ--FDISSLRGGVIGGAPCPMAL 378
                                  666667778999999766555.567787.55788999***********999987655554..4589**************** PP

  e-PA(ebony)_FBpp0083505-aln 316 akeffdyfeeekkklanfyGstevmgdvtyyvieskkqlellekvPiGkPldntvvylldeelrpvkegevGelyvaGknla 397
                                   +++++ +      +   yGste    vt   ++  + +e +++v  G+ +    + ++de   pv +g  Gel+  G    
                      F28F8.2 379 CEKMVKEM--RMTDFSVIYGSTETSPLVTMSELH-VDPFERIKSV--GSVMPHQELAIVDEFGVPVPTGAKGELWSRGYSTM 455
                                  *****999..56667778******9999987765.4566666665..66666777889************************ PP

  e-PA(ebony)_FBpp0083505-aln 398 aGyvnnrdserfldnplaidkefarlyrtGdyakls.kgvllyeGrtdsqvkirGhrvdlsevekavaklegvdkavvlcyk 478
                                   Gy  ++d++      lai  + +r y+ Gd a+++ +g++   Grt   +   G  v  +e+e+ ++kl+ v +a v+   
                      F28F8.2 456 LGYWADHDKTN-----LAI--TRDRWYKSGDTATMNeDGTINIVGRTRDMIVKGGENVYPTEIEQFLHKLDYVADAHVVGVP 530
                                  *****999875.....444..4579*********97368999*****9888889**************************** PP

  e-PA(ebony)_FBpp0083505-aln 479 ageleqallafvtlkkdak.lvtakqieaalksklasymiPqvilve...siPllvnGkvdrqallk 541
                                   ++  +++ a+v l+ +++   ta++i++a k  +a+y +P+ +l++   + Pl + Gkv + ++ k
                      F28F8.2 531 DDRYGENICAWVRLRVEDEgKITAEHIKKACKRGMAHYKVPKYVLIKkesEFPLTISGKVKKFEIQK 597
                                  ************997654415679******************9999633359********8876655 PP

>> C36A4.9b  CE37209	WBGene00007969	locus:acs-19	status:Confirmed	UniProt:Q65ZB8	protein_id:CAH19100.1
   #    score  bias  c-Evalue  i-Evalue hmmfrom  hmm to    alifrom  ali to    envfrom  env to     acc
 ---   ------ ----- --------- --------- ------- -------    ------- -------    ------- -------    ----
   1 !   11.4   0.0   0.00015     0.064      19     175 ..      83     230 ..      73     239 .. 0.85
   2 !   53.2   0.0   3.4e-17   1.5e-14     178     547 ..     276     644 ..     246     660 .. 0.81

  Alignments for each domain:
  == domain 1    score: 11.4 bits;  conditional E-value: 0.00015
  e-PA(ebony)_FBpp0083505-aln  19 ekallreleeraeseasekialiye.edekaekqlsykelneitnklaralserakskdansdgdfivavclkPsdklilvl 99 
                                  ++ + + le++ ++ +++kia i+e ++ + +++ +y+el+++  +++ +l+++  ++ +      +va+ l    +l +++
                     C36A4.9b  83 TNISYNCLERNIKRGYGNKIAYIFEgNEPTDTSTWTYNELHAQVVQFSAVLRSHGVKRGD------VVALYLPMIPELAVAM 158
                                  556677788888999**********4445667789****************999888888......9*************** PP

  e-PA(ebony)_FBpp0083505-aln 100 laiwkaGaaylPldvsfPaeriqhilkeakPvlvildedadasvfegvatvsleellkkseelsaenleeeetlle 175
                                  la  + Ga +  + + f ae +   + +a+  + ++ +     vf+g + + l+ ++ ++  l++++  + e+++ 
                     C36A4.9b 159 LACARIGAMHSVVFAGFSAESLAARVVDARCRVLVTAD----GVFRGAKPIGLKSIADAAAVLASQEDVKVEAIIM 230
                                  ***********************9999**999888653....6899999999999999999888888777777665 PP

  == domain 2    score: 53.2 bits;  conditional E-value: 3.4e-17
  e-PA(ebony)_FBpp0083505-aln 178 ddkiaivlytsGstGiPkGvrlpyeailnrlqWqfktfPysddekvcvfkta.ltfvdsvae.iWgPllqgra.llvvpkev 256
                                  +++   +lytsGstG PkG++ + +  +   ++  +++ + ++e+   + ta   ++   +  ++gPl++g+  +      +
                     C36A4.9b 276 SEDPLFILYTSGSTGKPKGIQHTTAGYM-TYAYATTKYTFDAQEDDVYWCTAdCGWITGHSYlLYGPLMNGLKgIWYEGVPT 356
                                  467789*************986555443.4566667788889999999*9994457776664279******65155555556 PP

  e-PA(ebony)_FBpp0083505-aln 257 tkdPeklvavleeykierlvlvPsllrslllylklqkkkkllkslklWvCsGetlsvslakeffdyfeeekkklanfyGste 338
                                     P ++ +v ++y + +l   P+  r+l+   +   ++++ k+lk+    Ge+++      +++     +  +++ y  te
                     C36A4.9b 357 YPTPSRMWDVTDKYGVTKLYTSPTAARALMALGNQWLESSSRKTLKVIGTVGEPINPAAWMWLYKQVGLSNVSIVDTYWQTE 438
                                  678************************9866555556688999**************999999999999999********** PP

  e-PA(ebony)_FBpp0083505-aln 339 vmgdvtyyvieskkqlellekvPiGkPldntvvylldeelrpvkegevGelyvaGk..nlaaGyvnnrdserfldnplaidk 418
                                    g +    + +   +   +     +P   +   lld+e r ++    G l    +   +  G     d++rf++  la   
                     C36A4.9b 439 TGGHMIT-CLPGATPM---KPGAAAMPFFGASPVLLDAEGRVIEGPGEGSLCFDRAwpGMMRGI--YGDEQRFVKTYLA--- 511
                                  9886533.33444444...444556788888889*********999999998754411445553..46899***98887... PP

  e-PA(ebony)_FBpp0083505-aln 419 efarlyrtGdyakl.skgvllyeGrtdsqvkirGhrvdlsevekavaklegvdkavvlcykageleqallafvtlkkdaklv 499
                                   f+  y tGd a+  ++g l   Gr+d  + + Gh +   e+e a+++ e+v +a+v++   +       afvtl+ ++++ 
                     C36A4.9b 512 PFNGYYFTGDGARRdEDGYLWITGRVDDLMNVSGHLLSTAEIESALVAHEKVAEAAVVAAPHDIKGSFPYAFVTLNVGERIN 593
                                  58888******98725789999*************************************9999999999******9999887 PP

  e-PA(ebony)_FBpp0083505-aln 500 ta..kqieaalksklasymiPqvil.vesiPllvnGkvdrqallklyentn 547
                                  ++   ++++ +++k+   ++P+vi     +P    Gkv r+ l k+ e ++
                     C36A4.9b 594 EKlvAELKKLVREKIGALAVPDVIQeAPGLPKTRSGKVTRRILRKIAEGSE 644
                                  5422689999**************725689***********9999877654 PP

>> C36A4.9a  CE03076	WBGene00007969	locus:acs-19	acetyl-coenzyme A synthetase	status:Confirmed	UniProt:Q18496	protein_id
   #    score  bias  c-Evalue  i-Evalue hmmfrom  hmm to    alifrom  ali to    envfrom  env to     acc
 ---   ------ ----- --------- --------- ------- -------    ------- -------    ------- -------    ----
   1 !   11.4   0.0   0.00015     0.066      19     175 ..      93     240 ..      83     249 .. 0.85
   2 !   53.2   0.0   3.6e-17   1.5e-14     178     547 ..     286     654 ..     256     670 .. 0.81

  Alignments for each domain:
  == domain 1    score: 11.4 bits;  conditional E-value: 0.00015
  e-PA(ebony)_FBpp0083505-aln  19 ekallreleeraeseasekialiye.edekaekqlsykelneitnklaralserakskdansdgdfivavclkPsdklilvl 99 
                                  ++ + + le++ ++ +++kia i+e ++ + +++ +y+el+++  +++ +l+++  ++ +      +va+ l    +l +++
                     C36A4.9a  93 TNISYNCLERNIKRGYGNKIAYIFEgNEPTDTSTWTYNELHAQVVQFSAVLRSHGVKRGD------VVALYLPMIPELAVAM 168
                                  556677788888999**********4445667789****************999888888......9*************** PP

  e-PA(ebony)_FBpp0083505-aln 100 laiwkaGaaylPldvsfPaeriqhilkeakPvlvildedadasvfegvatvsleellkkseelsaenleeeetlle 175
                                  la  + Ga +  + + f ae +   + +a+  + ++ +     vf+g + + l+ ++ ++  l++++  + e+++ 
                     C36A4.9a 169 LACARIGAMHSVVFAGFSAESLAARVVDARCRVLVTAD----GVFRGAKPIGLKSIADAAAVLASQEDVKVEAIIM 240
                                  ***********************9999**999888653....6899999999999999999888888777777665 PP

  == domain 2    score: 53.2 bits;  conditional E-value: 3.6e-17
  e-PA(ebony)_FBpp0083505-aln 178 ddkiaivlytsGstGiPkGvrlpyeailnrlqWqfktfPysddekvcvfkta.ltfvdsvae.iWgPllqgra.llvvpkev 256
                                  +++   +lytsGstG PkG++ + +  +   ++  +++ + ++e+   + ta   ++   +  ++gPl++g+  +      +
                     C36A4.9a 286 SEDPLFILYTSGSTGKPKGIQHTTAGYM-TYAYATTKYTFDAQEDDVYWCTAdCGWITGHSYlLYGPLMNGLKgIWYEGVPT 366
                                  467789*************986555443.4566667788889999999*9994457776664279******65155555556 PP

  e-PA(ebony)_FBpp0083505-aln 257 tkdPeklvavleeykierlvlvPsllrslllylklqkkkkllkslklWvCsGetlsvslakeffdyfeeekkklanfyGste 338
                                     P ++ +v ++y + +l   P+  r+l+   +   ++++ k+lk+    Ge+++      +++     +  +++ y  te
                     C36A4.9a 367 YPTPSRMWDVTDKYGVTKLYTSPTAARALMALGNQWLESSSRKTLKVIGTVGEPINPAAWMWLYKQVGLSNVSIVDTYWQTE 448
                                  678************************9866555556688999**************999999999999999********** PP

  e-PA(ebony)_FBpp0083505-aln 339 vmgdvtyyvieskkqlellekvPiGkPldntvvylldeelrpvkegevGelyvaGk..nlaaGyvnnrdserfldnplaidk 418
                                    g +    + +   +   +     +P   +   lld+e r ++    G l    +   +  G     d++rf++  la   
                     C36A4.9a 449 TGGHMIT-CLPGATPM---KPGAAAMPFFGASPVLLDAEGRVIEGPGEGSLCFDRAwpGMMRGI--YGDEQRFVKTYLA--- 521
                                  9886533.33444444...444556788888889*********999999998754411445553..46899***98887... PP

  e-PA(ebony)_FBpp0083505-aln 419 efarlyrtGdyakl.skgvllyeGrtdsqvkirGhrvdlsevekavaklegvdkavvlcykageleqallafvtlkkdaklv 499
                                   f+  y tGd a+  ++g l   Gr+d  + + Gh +   e+e a+++ e+v +a+v++   +       afvtl+ ++++ 
                     C36A4.9a 522 PFNGYYFTGDGARRdEDGYLWITGRVDDLMNVSGHLLSTAEIESALVAHEKVAEAAVVAAPHDIKGSFPYAFVTLNVGERIN 603
                                  58888******98725789999*************************************9999999999******9999887 PP

  e-PA(ebony)_FBpp0083505-aln 500 ta..kqieaalksklasymiPqvil.vesiPllvnGkvdrqallklyentn 547
                                  ++   ++++ +++k+   ++P+vi     +P    Gkv r+ l k+ e ++
                     C36A4.9a 604 EKlvAELKKLVREKIGALAVPDVIQeAPGLPKTRSGKVTRRILRKIAEGSE 654
                                  5422689999**************725689***********9999877654 PP

>> F46E10.1c  CE37772	WBGene00018488	locus:acs-1	status:Confirmed	UniProt:Q5TKA3	protein_id:CCD71312.1
   #    score  bias  c-Evalue  i-Evalue hmmfrom  hmm to    alifrom  ali to    envfrom  env to     acc
 ---   ------ ----- --------- --------- ------- -------    ------- -------    ------- -------    ----
   1 !   66.5   0.0   3.3e-21   1.4e-18     143     537 ..     176     556 ..     163     565 .. 0.84

  Alignments for each domain:
  == domain 1    score: 66.5 bits;  conditional E-value: 3.3e-21
  e-PA(ebony)_FBpp0083505-aln 143 vfegvatvsleellkkseelsaenleeeetllekaddkiaivlytsGstGiPkGvrlpyeailnrlqWqfktfPysddekv. 223
                                  ++ g  +  +++++k  +e++ ++l + e+  e++ d+   + ytsG+tG PkG  l+++ +ln   +   +  ys++ ++ 
                    F46E10.1c 176 IYPG--AWKYTDVMKMGTEEDRHHLSKIER--ETQPDDSLNIQYTSGTTGQPKGATLTHHNVLNNAFFVGLRAGYSEKKTIi 253
                                  5553..346788999999999999888883..34446677789*********************************998752 PP

  e-PA(ebony)_FBpp0083505-aln 224 cvfktaltfvdsvaeiWgPllqgrallvvpkevtkdPeklvavleeykierlvlvPsllrslllylklqkkkkllkslklWv 305
                                  c+          v  + + l + ++ +  p +   d    +++++e k   l   P+++  ++ +   + ++    s++   
                    F46E10.1c 254 CIPNPLYHCFGCVMGVLAALTHLQTCVF-P-APSFDALAALQAIHEEKCTALYGTPTMFIDMINH--PEYANYNYDSIRSGF 331
                                  777777777899******9999887654.4.345688888999**************98666554..45556778999999* PP

  e-PA(ebony)_FBpp0083505-aln 306 CsGetlsvslakeffdyfeeekkklanfyGstevmgdvtyyvieskkqlellekvPiGkPldntvvylldeelrpvkegevG 387
                                   +G + ++ l +++++ ++    +++  yG+te  + v++   +++   + +++  +G+ +d     ++d+    v  g  G
                    F46E10.1c 332 IAGAPCPITLCRRLVQDMHMTDMQVC--YGTTET-SPVSFMSTRDDPPEQRIKS--VGHIMDHLEAAIVDKRNCIVPRGVKG 408
                                  ****************9966666665..*****6.7899987777776666665..6************************* PP

  e-PA(ebony)_FBpp0083505-aln 388 elyvaGknlaaGyvnnrdserfldnplaidkefarlyrtGdyakls.kgvllyeGrtdsqvkirGhrvdlsevekavakleg 468
                                  e++v G  +   y n++++++       ++ + +r y+tGd a ++ +g++   Gr    +   G  +  +eve+ + k + 
                    F46E10.1c 409 EVIVRGYSVMRCYWNSEEQTK-------KEITQDRWYHTGDIAVMHdNGTISIVGRSKDMIVRGGENIYPTEVEQFLFKHQS 483
                                  ***************988876.......567779*********9974699******99888777899*************** PP

  e-PA(ebony)_FBpp0083505-aln 469 vdkavvlcykageleqallafvtlkkdak.lvtakqieaalksklasymiPqvilve...siPllvnGkvdrq 537
                                  v+++ ++    ++  +++ a+v l+++a+  +t+++i+a  k k+a++ iP+ il +   + Pl v Gkv + 
                    F46E10.1c 484 VEDVHIVGVPDERFGEVVCAWVRLHESAEgKTTEEDIKAWCKGKIAHFKIPRYILFKkeyEFPLTVTGKVKKF 556
                                  ***********************998776256799*******************98733459*******9875 PP

>> F46E10.1b  CE37771	WBGene00018488	locus:acs-1	status:Confirmed	UniProt:Q5TKA4	protein_id:CCD71311.1
   #    score  bias  c-Evalue  i-Evalue hmmfrom  hmm to    alifrom  ali to    envfrom  env to     acc
 ---   ------ ----- --------- --------- ------- -------    ------- -------    ------- -------    ----
   1 !   66.4   0.0   3.7e-21   1.6e-18     143     537 ..     195     575 ..     182     584 .. 0.84

  Alignments for each domain:
  == domain 1    score: 66.4 bits;  conditional E-value: 3.7e-21
  e-PA(ebony)_FBpp0083505-aln 143 vfegvatvsleellkkseelsaenleeeetllekaddkiaivlytsGstGiPkGvrlpyeailnrlqWqfktfPysddekv. 223
                                  ++ g  +  +++++k  +e++ ++l + e+  e++ d+   + ytsG+tG PkG  l+++ +ln   +   +  ys++ ++ 
                    F46E10.1b 195 IYPG--AWKYTDVMKMGTEEDRHHLSKIER--ETQPDDSLNIQYTSGTTGQPKGATLTHHNVLNNAFFVGLRAGYSEKKTIi 272
                                  5553..346788999999999999888883..34446677789*********************************998752 PP

  e-PA(ebony)_FBpp0083505-aln 224 cvfktaltfvdsvaeiWgPllqgrallvvpkevtkdPeklvavleeykierlvlvPsllrslllylklqkkkkllkslklWv 305
                                  c+          v  + + l + ++ +  p +   d    +++++e k   l   P+++  ++ +   + ++    s++   
                    F46E10.1b 273 CIPNPLYHCFGCVMGVLAALTHLQTCVF-P-APSFDALAALQAIHEEKCTALYGTPTMFIDMINH--PEYANYNYDSIRSGF 350
                                  777777777899******9999887654.4.345688888999**************98666554..45556778999999* PP

  e-PA(ebony)_FBpp0083505-aln 306 CsGetlsvslakeffdyfeeekkklanfyGstevmgdvtyyvieskkqlellekvPiGkPldntvvylldeelrpvkegevG 387
                                   +G + ++ l +++++ ++    +++  yG+te  + v++   +++   + +++  +G+ +d     ++d+    v  g  G
                    F46E10.1b 351 IAGAPCPITLCRRLVQDMHMTDMQVC--YGTTET-SPVSFMSTRDDPPEQRIKS--VGHIMDHLEAAIVDKRNCIVPRGVKG 427
                                  ****************9966666665..*****6.7899987777776666665..6************************* PP

  e-PA(ebony)_FBpp0083505-aln 388 elyvaGknlaaGyvnnrdserfldnplaidkefarlyrtGdyakls.kgvllyeGrtdsqvkirGhrvdlsevekavakleg 468
                                  e++v G  +   y n++++++       ++ + +r y+tGd a ++ +g++   Gr    +   G  +  +eve+ + k + 
                    F46E10.1b 428 EVIVRGYSVMRCYWNSEEQTK-------KEITQDRWYHTGDIAVMHdNGTISIVGRSKDMIVRGGENIYPTEVEQFLFKHQS 502
                                  ***************988876.......567779*********9974699******99888777899*************** PP

  e-PA(ebony)_FBpp0083505-aln 469 vdkavvlcykageleqallafvtlkkdak.lvtakqieaalksklasymiPqvilve...siPllvnGkvdrq 537
                                  v+++ ++    ++  +++ a+v l+++a+  +t+++i+a  k k+a++ iP+ il +   + Pl v Gkv + 
                    F46E10.1b 503 VEDVHIVGVPDERFGEVVCAWVRLHESAEgKTTEEDIKAWCKGKIAHFKIPRYILFKkeyEFPLTVTGKVKKF 575
                                  ***********************998776256799*******************98733459*******9875 PP

>> F46E10.1a  CE20812	WBGene00018488	locus:acs-1	long-chain-fatty-acid-CoA ligase	status:Confirmed	UniProt:Q9UAV8	protei
   #    score  bias  c-Evalue  i-Evalue hmmfrom  hmm to    alifrom  ali to    envfrom  env to     acc
 ---   ------ ----- --------- --------- ------- -------    ------- -------    ------- -------    ----
   1 !   66.2   0.0   4.1e-21   1.8e-18     143     537 ..     221     601 ..     208     610 .. 0.84

  Alignments for each domain:
  == domain 1    score: 66.2 bits;  conditional E-value: 4.1e-21
  e-PA(ebony)_FBpp0083505-aln 143 vfegvatvsleellkkseelsaenleeeetllekaddkiaivlytsGstGiPkGvrlpyeailnrlqWqfktfPysddekv. 223
                                  ++ g  +  +++++k  +e++ ++l + e+  e++ d+   + ytsG+tG PkG  l+++ +ln   +   +  ys++ ++ 
                    F46E10.1a 221 IYPG--AWKYTDVMKMGTEEDRHHLSKIER--ETQPDDSLNIQYTSGTTGQPKGATLTHHNVLNNAFFVGLRAGYSEKKTIi 298
                                  5553..346788999999999999888883..34446677789*********************************998752 PP

  e-PA(ebony)_FBpp0083505-aln 224 cvfktaltfvdsvaeiWgPllqgrallvvpkevtkdPeklvavleeykierlvlvPsllrslllylklqkkkkllkslklWv 305
                                  c+          v  + + l + ++ +  p +   d    +++++e k   l   P+++  ++ +   + ++    s++   
                    F46E10.1a 299 CIPNPLYHCFGCVMGVLAALTHLQTCVF-P-APSFDALAALQAIHEEKCTALYGTPTMFIDMINH--PEYANYNYDSIRSGF 376
                                  777777777899******9999887654.4.345688888999**************98666554..45556778999999* PP

  e-PA(ebony)_FBpp0083505-aln 306 CsGetlsvslakeffdyfeeekkklanfyGstevmgdvtyyvieskkqlellekvPiGkPldntvvylldeelrpvkegevG 387
                                   +G + ++ l +++++ ++    +++  yG+te  + v++   +++   + +++  +G+ +d     ++d+    v  g  G
                    F46E10.1a 377 IAGAPCPITLCRRLVQDMHMTDMQVC--YGTTET-SPVSFMSTRDDPPEQRIKS--VGHIMDHLEAAIVDKRNCIVPRGVKG 453
                                  ****************9966666665..*****6.7899987777776666665..6************************* PP

  e-PA(ebony)_FBpp0083505-aln 388 elyvaGknlaaGyvnnrdserfldnplaidkefarlyrtGdyakls.kgvllyeGrtdsqvkirGhrvdlsevekavakleg 468
                                  e++v G  +   y n++++++       ++ + +r y+tGd a ++ +g++   Gr    +   G  +  +eve+ + k + 
                    F46E10.1a 454 EVIVRGYSVMRCYWNSEEQTK-------KEITQDRWYHTGDIAVMHdNGTISIVGRSKDMIVRGGENIYPTEVEQFLFKHQS 528
                                  ***************988876.......567779*********9974699******99888777899*************** PP

  e-PA(ebony)_FBpp0083505-aln 469 vdkavvlcykageleqallafvtlkkdak.lvtakqieaalksklasymiPqvilve...siPllvnGkvdrq 537
                                  v+++ ++    ++  +++ a+v l+++a+  +t+++i+a  k k+a++ iP+ il +   + Pl v Gkv + 
                    F46E10.1a 529 VEDVHIVGVPDERFGEVVCAWVRLHESAEgKTTEEDIKAWCKGKIAHFKIPRYILFKkeyEFPLTVTGKVKKF 601
                                  ***********************998776256799*******************98733459*******9875 PP

>> T20F7.7  CE35779	WBGene00020634	locus:acs-9	AMP-binding protein	status:Partially_confirmed	UniProt:O02171	protein_id:
   #    score  bias  c-Evalue  i-Evalue hmmfrom  hmm to    alifrom  ali to    envfrom  env to     acc
 ---   ------ ----- --------- --------- ------- -------    ------- -------    ------- -------    ----
   1 !   38.7   0.0   8.2e-13   3.5e-10      40     340 ..      27     313 ..       3     323 .. 0.80
   2 !   25.4   0.0   8.7e-09   3.7e-06     425     540 ..     377     495 ..     366     497 .] 0.89

  Alignments for each domain:
  == domain 1    score: 38.7 bits;  conditional E-value: 8.2e-13
  e-PA(ebony)_FBpp0083505-aln  40 liyeedekaekqlsykelneitnklaralserakskdansdgdfivavclkPsdklilvllaiwkaGaaylPldvsfPaeri 121
                                  l+++     ++ ++++e+ +   kl   l e   s+ +       + vcl  s   +l +l+  k Ga    + ++  a  i
                      T20F7.7  27 LVHD-----NQVITFEEIPQLVSKLVYKLLELGISQGD------TILVCLPNSIWYPLLFLSCAKIGAVLSGISHESTAGEI 97 
                                  5554.....45566666666666666666655554444......477*********************************** PP

  e-PA(ebony)_FBpp0083505-aln 122 qhilkeakPvlvildedadasvfegvatvsleellkkseelsaenleeeetllekad..dkiaivlytsGstGiPkGvrlpy 201
                                  ++ lk++   lv ++e+ +++++      s+e  l  s ++  ++++ +e +  ++   d+i +  + sG+tG Pk   l++
                      T20F7.7  98 KYSLKQSGAKLVFTNEKVSKENYWALSENSVEV-LPDSVKTYIDRITGHEDFRPENLdiDSILLAPFSSGTTGAPKCCLLTH 178
                                  ************************888888865.556777777899999988776542455555569*************** PP

  e-PA(ebony)_FBpp0083505-aln 202 eailnrlqWqfktfPysddekvcvfktaltfv..dsvaeiWg...PllqgrallvvpkevtkdPeklvavleeykierlvlv 278
                                     l   ++  k+f + +  + +  kt l+f+     +  W+    ll+g +  +++      P  +++++e+y+i+ + +v
                      T20F7.7 179 RNFLA-ATYSLKKFLFDQLLAQSSMKT-LAFLpfHHASGFWAlliCLLEGCTTYIMSE---FHPIVMMDLIEKYEIDTINIV 255
                                  *9997.5899****************9.455422678999993334577899999986...58******************* PP

  e-PA(ebony)_FBpp0083505-aln 279 PsllrslllylklqkkkkllkslklWvCsGetlsvslakeffdyfeeekkklanfyGstevm 340
                                  P + +   ++lk+   +    sl+  +C    l+++  k+++++f + + +++  yG te++
                      T20F7.7 256 PPIAN---IFLKMGILQGRCPSLRTILCGSSGLQKDRCKRLLSIFPQ-VTHFIQGYGMTELV 313
                                  *9865...56777777788899***********************65.5566778****964 PP

  == domain 2    score: 25.4 bits;  conditional E-value: 8.7e-09
  e-PA(ebony)_FBpp0083505-aln 425 rtGdyaklskgvllyeGrtdsqvkirGhrvdlsevekavaklegvdkavvlcykageleqallafvtlkkda.klvtakqie 505
                                  +tGd  + + g  +   r+   +k+ G++v  +e+e+++ +l++v +++v+  + +   q   a+++l+k+a +l   k++e
                      T20F7.7 377 HTGDIVTEKGGFFYVVDRMKDLIKLNGYQVSPTEIENVILTLPKVAEVAVVGIEDELCGQLPKAYIVLEKNAdELLFLKHLE 458
                                  79999998889988899*************************************************9988762677899*** PP

  e-PA(ebony)_FBpp0083505-aln 506 aalksklasy..miPqvilvesiPllvnGkvdrqall 540
                                  +++k+kl+    +   v +++++P    Gk+ +  l+
                      T20F7.7 459 HTMKEKLSAVkqLRGGVSIIKEMPKSSSGKIQKNRLM 495
                                  *******86511567799*************999886 PP

>> C32E8.6a  CE27814	WBGene00016324	status:Partially_confirmed	UniProt:P91123	protein_id:CCD66404.1
   #    score  bias  c-Evalue  i-Evalue hmmfrom  hmm to    alifrom  ali to    envfrom  env to     acc
 ---   ------ ----- --------- --------- ------- -------    ------- -------    ------- -------    ----
   1 !   24.9   0.0   1.2e-08   5.3e-06      36     209 ..      18     174 ..       3     253 .. 0.72
   2 !   30.1   0.1   3.3e-10   1.4e-07     402     539 ..     332     460 ..     327     461 .] 0.81

  Alignments for each domain:
  == domain 1    score: 24.9 bits;  conditional E-value: 1.2e-08
  e-PA(ebony)_FBpp0083505-aln  36 ekialiyeedekaekqlsykelneitnklaralserakskdansdgdfivavclkPsdklilvllaiwkaGaaylPldvsfP 117
                                  +k+ li++     ++++s+ke++e   k  ++l e++ +k++   +   +a+    s +++++++a   +G++ +Pl++s+ 
                     C32E8.6a  18 NKTCLIWR-----DREISFKEFHEYIGKWKNVLDEQK-TKTT---NPLRIALFCTNSPDILAIIVAGQLSGVTVIPLNPSYK 90 
                                  56666666.....578999999999999999987654.4444...37889999999************************** PP

  e-PA(ebony)_FBpp0083505-aln 118 aeriqhilkeakPvlvildedadasvfegvatvsleellkkseelsaenleeeetllekaddkiaivlytsGstGiPkGvrl 199
                                  +  i+  ++++   ++i+++d d + fe+  +  ++el +   + s++   + e       ++  iv++ sG+tG Pk    
                     C32E8.6a  91 KYEIDEYISKSIANFIIVSDDVDLDKFEEREVNLISELFTSNVTPSSTA-STPE-------NQGVIVFFSSGTTGPPKQFEY 164
                                  ****************************999999999998777777444.4444.......7889*************9999 PP

  e-PA(ebony)_FBpp0083505-aln 200 pyeailnrlq 209
                                  +  +++ ++ 
                     C32E8.6a 165 TQRILCSQID 174
                                  8888887764 PP

  == domain 2    score: 30.1 bits;  conditional E-value: 3.3e-10
  e-PA(ebony)_FBpp0083505-aln 402 nnrdserfldnplaidkefarlyrtGdyaklskgv..llyeGrtdsqvkirGhrvdlsevekavaklegvdkavvlcykage 481
                                  n +++e f++   a+++ f    +tGd + ls  +  l+  Gr    +kirG++v+ +eve ++ k+egv +++v  y+   
                     C32E8.6a 332 NPENNEIFVKSATAMEEGF---METGDLGCLSFKTieLMIVGRSKEMMKIRGWQVNPNEVEDVIRKVEGVLDCAV--YQN-- 406
                                  6667777888888877777...57*****99765522799********************************998..443.. PP

  e-PA(ebony)_FBpp0083505-aln 482 leqallafvtlkkdaklvtakqieaalksklasym.iPqvilvesiPllvnGkvdrqal 539
                                   +++l a +  ++d+k     +i +++k++lasy  + +vi ve++P    Gk+ r  l
                     C32E8.6a 407 -QEKLTAKIIGNPDSK----ADIFKIVKDNLASYKqLDDVIFVEELPRNPSGKLVRHML 460
                                  .446777777766554....469999********64899*********99999988765 PP

>> F37C12.7  CE29312	WBGene00018152	locus:acs-4	status:Confirmed	UniProt:Q20121	protein_id:CCD70738.1
   #    score  bias  c-Evalue  i-Evalue hmmfrom  hmm to    alifrom  ali to    envfrom  env to     acc
 ---   ------ ----- --------- --------- ------- -------    ------- -------    ------- -------    ----
   1 !   26.1   0.2   5.3e-09   2.2e-06      52     208 ..     142     317 ..     130     322 .. 0.64
   2 !   22.6   0.0   6.1e-08   2.6e-05     379     496 ..     526     638 ..     496     660 .. 0.80

  Alignments for each domain:
  == domain 1    score: 26.1 bits;  conditional E-value: 5.3e-09
  e-PA(ebony)_FBpp0083505-aln  52 lsykelneitnklaralserakskdansdgdfivavclkPsdklilvllaiwkaGaaylPldvsfPaeriqhilkeakPvlv 133
                                   syke++ +  +la  +++ a+++++      +v  +   +d li++ la ++a ++ + + +++ ++ i h + e++ ++ 
                     F37C12.7 142 QSYKEVETQVARLAAGIKDLAHEEQN----PKVVIFAETRADWLITA-LACFRANVTIVTVYATLGEDAIAHAIGETEATIL 218
                                  57888888888888888888887776....34555555556666655.6888899999999999999999999988888888 PP

  e-PA(ebony)_FBpp0083505-aln 134 ildedadasvfe...................gvat...vsleellkkseelsaenleeeetllekad..dkiaivlytsGst 191
                                  +++++  +++ +                   + ++   + +++  k+  +ls     ++e++ e+++  ++ia+++ytsG+t
                     F37C12.7 219 VTSSELLPKIVTlgkkcptlktliyfapvdqKAPApelAPFRDQFKHVLSLSGLLTRNQEQVKESTAvkSDIALIMYTSGTT 300
                                  88887766665553322221111111121111111000112222233333444445567877776655589*********** PP

  e-PA(ebony)_FBpp0083505-aln 192 GiPkGvrlpyeailnrl 208
                                  G PkGv l ++ ++  l
                     F37C12.7 301 GQPKGVILLHQNVVAAL 317
                                  **********9998766 PP

  == domain 2    score: 22.6 bits;  conditional E-value: 6.1e-08
  e-PA(ebony)_FBpp0083505-aln 379 rpvkegevGelyvaGknlaaGyvnnrdserfldnplaidkefarlyrtGdyakl.skgvllyeGrtdsqvkir.Ghrvdlse 458
                                  +p ++   Ge++++G+n++ Gy +  ++e+  ++  + + +    + tGd ++   +g+ll   r+   vk++ G  v l  
                     F37C12.7 526 SPFNDPPQGEILISGENISPGYYK--QPEKTAEDFITYKGK--VYFATGDIGQKrDDGSLLIIDRKKDLVKLQhGEYVSLAK 603
                                  66777789**************86..577778887776654..4589****97615799************9559******* PP

  e-PA(ebony)_FBpp0083505-aln 459 vekavaklegvdkavvlcykageleqallafvtlkkda 496
                                  ve a+ + + vd++ v  y +g +e++++a+v+ ++++
                     F37C12.7 604 VECALLNCPIVDNICV--YGSG-MEDSVVALVVPNQKH 638
                                  ************9876..6555.677889999887643 PP

>> F25C8.4  CE18637	WBGene00009106	locus:acs-12	AMP-binding enzymes	status:Confirmed	UniProt:Q9XV68	protein_id:CAB04170.
   #    score  bias  c-Evalue  i-Evalue hmmfrom  hmm to    alifrom  ali to    envfrom  env to     acc
 ---   ------ ----- --------- --------- ------- -------    ------- -------    ------- -------    ----
   1 !   50.7   0.9     2e-16   8.5e-14      21     527 ..      16     506 ..       2     521 .. 0.75

  Alignments for each domain:
  == domain 1    score: 50.7 bits;  conditional E-value: 2e-16
  e-PA(ebony)_FBpp0083505-aln  21 allreleeraeseasekialiyeedekaekqlsykelneitnklaralserakskdansdgdfivavclkPsdklilvllai 102
                                  + +  l+ ++ ++  e++ali +    +  q +++++ ++++ +a+ l+  + +k++      +v + ++ s   i + l  
                      F25C8.4  16 TFHDFLF-HEWEKFREDVALIDN---DTFAQFTFQDVMQKADFIAKSLVYLKVEKSE------VVLLVMDWSPAAIYIALGA 87 
                                  4444444.455556799999955...6678999***************998888877......89999999999******** PP

  e-PA(ebony)_FBpp0083505-aln 103 wkaGaaylPldvsfPaeriqhilkeakPvlvildedadasvfe..gvatvsleellkkseelsaenl.......eeeetl.l 174
                                    aGaa   + +++ a  +q+ +ke++  +v  d     ++ +  ++    ++ + + s++ ++  +       + +++l l
                      F25C8.4  88 SMAGAAIQVVSPKLQAWEMQFPVKESESRFVFSDPLGLHEIDKlmKTLNREYRIICTGSRDFANGYPiiedlafAAKQNLpL 169
                                  ****************************999988543333322225555556666666666555443000001122333224 PP

  e-PA(ebony)_FBpp0083505-aln 175 ekad..dkiaivlytsGstGiPkGvrlpyeailnrlqWqfktfPysddekvcvfktaltfv.....dsvaeiWgPllqgral 249
                                   k +  ++i  + y sG  G  kG+  ++++++ +    ++t  + +   +    t+lt++       +  i   ll+g+++
                      F25C8.4 170 PKIEpdTDIVYLPYSSGIHGKRKGIVTTHKVMVAKTMVMWNTSKHHE---FRRGDTTLTMIplhkqCGLDAILCALLNGLTV 248
                                  44452244444569*********************999999965554...44456666665221114566799999**9996 PP

  e-PA(ebony)_FBpp0083505-aln 250 lvvpkevtkdPeklvavleeykierlvlvPsllrslllylklqkkkkllkslklWvCsGetlsvslakeffdyfeeekkkla 331
                                  +   k+     + +++ +++yki+ + l P l++  l++++ ++++  ++sl   v   ++++ +l +ef ++f   +k+++
                      F25C8.4 249 V-TEKNFCV--HTFMTCIQRYKIRAVHLTPYLMN--LMMFEAENHTYNIESLEWVVTGADAVTEELYEEFTEIF-PSVKTVT 324
                                  5.5666654..68******************997..788899**********96666668999***********.6899*** PP

  e-PA(ebony)_FBpp0083505-aln 332 nfyGstevmgdvtyyvieskkqlellekvPiGkPldntvvyllde.elrpvkegevGelyvaGknlaaGyvnnrdserfldn 412
                                    yG tev       ++++ +   +  +   G+   n  + +ld    + + + e G++ v G    + y         l+n
                      F25C8.4 325 QTYGMTEVG-----LICRTYN---KNYSPSCGQLTANLEMKVLDIlTGKELGPREKGQICVKGIAAESPY---------LNN 389
                                  ******984.....2333322...222334566666666666664245677899********98765555.........568 PP

  e-PA(ebony)_FBpp0083505-aln 413 plaidkefarly.rtGdyakls.kgvllyeGrtdsqvkirGhrvdlsevekavaklegvdkavvlcykageleqallafvtl 492
                                  p a++++f   + rtGd +    +g +    +    +k+ G++v  +e+e+ + + + v++a+v++ + + + +  +afv+l
                      F25C8.4 390 PKATEEHFLDGWrRTGDIGFFDeEGNVHLVDKLKEMIKVFGYQVIPKEIETLLLTHQAVEEAAVVAINNELSGERPVAFVVL 471
                                  88888888765527*****9962689999***************************************************** PP

  e-PA(ebony)_FBpp0083505-aln 493 kkdaklvtakqieaalksklasym.iPqvilvesiP 527
                                  kk+   + + ++++ +++++ +y  + +v +++ +P
                      F25C8.4 472 KKGFVAT-EDDLKDYVNKRVIRYKhLVRVNITQFLP 506
                                  9976665.9999999999999985245555555555 PP

>> C01G6.7  CE00869	WBGene00007228	locus:acs-7	4-coumarate-coA ligase	status:Confirmed	UniProt:Q17577	protein_id:CAA8464
   #    score  bias  c-Evalue  i-Evalue hmmfrom  hmm to    alifrom  ali to    envfrom  env to     acc
 ---   ------ ----- --------- --------- ------- -------    ------- -------    ------- -------    ----
   1 !   17.3   0.0   2.4e-06     0.001      10     203 ..       3     202 ..       1     218 [. 0.70
   2 !   33.2   0.0     4e-11   1.7e-08     361     546 ..     355     535 ..     257     539 .. 0.80

  Alignments for each domain:
  == domain 1    score: 17.3 bits;  conditional E-value: 2.4e-06
  e-PA(ebony)_FBpp0083505-aln  10 lkGksaalkekallreleer...aeseasekialiyeedekaekqlsykelneitnklaralserakskdansdgdfivavc 88 
                                   +G++ + ++k+ ++ l er   ++++ ++++a++    e+++ +l +++l ++  ++++ ++e+  +k +     f++a  
                      C01G6.7   3 FHGEQLENHDKPVHEVLLERfkvHQEKDPDNVAFVTA--ENEDDSLGFQQLGKKVLQISEWFVENGYKKGD----VFLLASY 78 
                                  5677777777777766655511145566889998877..6778899***************9998877766....3555543 PP

  e-PA(ebony)_FBpp0083505-aln  89 lkPsdklilvllaiwkaGaaylPldvsfPaeriqhilkeakPvlvildedadasvfegvatvs.leellkkseels...... 163
                                       +  ++ l  w+aG       ++f +  +++ +++++  ++++d+++ + v e  + +  ++++ + s +        
                      C01G6.7  79 --NNWRCFAAALGAWRAGLIVSAAASQFTSFEMNYQIEDSQSQVILVDKHTLPVVQEACKNLKfVKQIISISANPPspvikf 158
                                  ..45678899999********99*******************9999999988877775555541455555554432011111 PP

  e-PA(ebony)_FBpp0083505-aln 164 ...aenleeeetllekad.dkiaivlytsGstGiPkGvrlpyea 203
                                     +++l ++ ++   +  ++i  + y sG+tG PkGv +++  
                      C01G6.7 159 dvlTSRLVRNLKMPLIDPkNDIVFLPYSSGTTGKPKGVMISHLN 202
                                  11134444444443333336666677**************9975 PP

  == domain 2    score: 33.2 bits;  conditional E-value: 4e-11
  e-PA(ebony)_FBpp0083505-aln 361 PiGkPldntvvylldeelrpvkegevGelyvaGknlaaGyvnnrdserfldnplaidkefarlyrtGdyakl.skgvllyeG 441
                                   +G+ +  t + + +e+  +  + e+Gel++ G  + +Gy ++++++    n+l  ++ f    rtGd  +  ++g  +   
                      C01G6.7 355 SVGRLVPGTSMKVKKEDGTLCGPHEIGELWIKGPQMMKGYWKKEQQT----NELLDEHGF---MRTGDIVYFdKNGETFICD 429
                                  5677777888888899999999******************9988765....666666666...57***9998357899999* PP

  e-PA(ebony)_FBpp0083505-aln 442 rtdsqvkirGhrvdlsevekavaklegvdkavvlcykageleqallafvtlkkdaklvtakqieaalksklasym.iPqvil 522
                                  r    +k+   +v   e+e ++ + + v ++ v+    +++ +  +a v++k++  + t+k i +++++kla+y  i ++  
                      C01G6.7 430 RIKELIKVNAKQVAPAELESVILEHDDVADVCVFGVDDASSGERPVACVVSKRGRDMETSKAIMKHINQKLARYKhIKEIEF 511
                                  *****************************************99*******************************63777888 PP

  e-PA(ebony)_FBpp0083505-aln 523 vesiPllvnGkvdrqallklyent 546
                                  v +i     Gk+ r+a+ k + ++
                      C01G6.7 512 VSEIMRTGTGKLLRRAMKKAFLDA 535
                                  999999999999999998887655 PP

>> F28D1.9  CE39728	WBGene00009218	locus:acs-20	fatty acid transport protein	status:Confirmed	UniProt:Q19878	protein_id:
   #    score  bias  c-Evalue  i-Evalue hmmfrom  hmm to    alifrom  ali to    envfrom  env to     acc
 ---   ------ ----- --------- --------- ------- -------    ------- -------    ------- -------    ----
   1 !   24.0   0.0   2.4e-08     1e-05      20     201 ..     108     296 ..     102     302 .. 0.77
   2 ?   -4.0   0.0       6.7   2.9e+03     307     338 ..     395     423 ..     384     425 .. 0.80
   3 !   24.0   0.0   2.4e-08     1e-05     398     522 ..     498     625 ..     477     633 .. 0.82

  Alignments for each domain:
  == domain 1    score: 24.0 bits;  conditional E-value: 2.4e-08
  e-PA(ebony)_FBpp0083505-aln  20 kallreleeraeseasekialiyeedekaekqlsykelneitnklaralserakskdansdgdfivavclkPsdklilvlla 101
                                  ++ ++el+    +++++k a+i  e    +++ +y+e+n++ n+ a+ ++    +  +      +va+ ++ s + +++ + 
                      F28D1.9 108 NKGIHELFLDIVKKNPNKPAMIDIET---NTTETYAEFNAHCNRYANYFQGLGYRSGD------VVALYMENSVEFVAAWMG 180
                                  55677777788888899999997644...45568**************9988777666......9***************** PP

  e-PA(ebony)_FBpp0083505-aln 102 iwkaGaaylPldvsfPaeriqhilkeakPvlvild........edadasvfe..gvatvsleellkks.....eelsaenle 168
                                  + k G+    +++++  e++ h ++ +k   +i++        + +d+++f+  g  + s+ e +k+s     +++ +++++
                      F28D1.9 181 LAKIGVVTAWINSNLKREQLVHCITASKTKAIITSvtlqnimlDAIDQKLFDveGIEVYSVGEPKKNSgfknlKKKLDAQIT 262
                                  **************************99988876611111111445667777777788888888887733222333445566 PP

  e-PA(ebony)_FBpp0083505-aln 169 eeetllekad.dkiaivlytsGstGiPkGvrlpy 201
                                  +e + l+ +d ++i   +ytsG+tG+Pk   +++
                      F28D1.9 263 TEPKTLDIVDfKSILCFIYTSGTTGMPKAAVMKH 296
                                  66677788887899999***********988877 PP

  == domain 2    score: -4.0 bits;  conditional E-value: 6.7
  e-PA(ebony)_FBpp0083505-aln 307 sGetlsvslakeffdyfeeekkklanfyGste 338
                                   G+ l +++ + f+d f   + ++  +yGste
                      F28D1.9 395 VGNGLRAEIWQPFVDRF---RVRIGELYGSTE 423
                                  47789999999999999...7899999***98 PP

  == domain 3    score: 24.0 bits;  conditional E-value: 2.4e-08
  e-PA(ebony)_FBpp0083505-aln 398 aGyvnnrdse.rfldnplaidkefarlyrtGdyaklsk.gvllyeGrtdsqvkirGhrvdlsevekavaklegvdkavvlcy 477
                                  +Gy+n+++++ + + + +a+    +  + tGd  +  + g ++++ rt    + +G  v  +eve+ ++ ++g+ +a v   
                      F28D1.9 498 EGYLNKKETNkKIIRDVFAKG---DSCFLTGDLLHWDRlGYVYFKDRTGDTFRWKGENVSTTEVEAILHPITGLSDATVYGV 576
                                  689988876514566666655...45799***98886549*************************************99887 PP

  e-PA(ebony)_FBpp0083505-aln 478 ka....geleqallafvtlkkdaklvtakqieaalksklasymiPqvil 522
                                  +     g++  a +  v+++++++++  +++ a+l s+l+sy+iPq + 
                      F28D1.9 577 EVpqreGRVGMASVVRVVSHEEDETQFVHRVGARLASSLTSYAIPQFMR 625
                                  651111555556677778889999999*******************875 PP

>> W09D6.1a  CE31855	WBGene00012356	AMP-binding enzyme, PQQ enzyme repeat (3 domains)	status:Partially_confirmed	UniProt
   #    score  bias  c-Evalue  i-Evalue hmmfrom  hmm to    alifrom  ali to    envfrom  env to     acc
 ---   ------ ----- --------- --------- ------- -------    ------- -------    ------- -------    ----
   1 !   41.4   0.0   1.3e-13   5.5e-11     175     350 ..     111     280 ..      83     294 .. 0.86
   2 !    6.6   0.0    0.0043       1.8     425     552 ..     323     443 ..     317     469 .. 0.70

  Alignments for each domain:
  == domain 1    score: 41.4 bits;  conditional E-value: 1.3e-13
  e-PA(ebony)_FBpp0083505-aln 175 ekaddkiaivlytsGstGiPkGvrlpyeailnrlqWqfktfPysddekvcvfktaltfvdsvaeiWgPllqgrallvvpkev 256
                                    a+++i  v+ tsG+tG  k v +p   i   ++   + f  ++++++ +f t+l f  s+ e++  +  g +l++ p e 
                     W09D6.1a 111 LLAAESICYVIQTSGTTGAKKQVAVPVDCIRKNIEHFCSLFNLTSSDSI-LFSTSLHFDPSIVELFMAFHVGCTLIITPDEY 191
                                  33458999***************************99999999988765.8******************************* PP

  e-PA(ebony)_FBpp0083505-aln 257 tkdPeklvavleeykierlvlvPsllrslllylklqkkkkllkslklWvCsGetlsvslakeffdyfeeekkklanfyGste 338
                                    +P+kl + +++++   + l P++++ l    +l +     +sl++ +  G  +++s +++      e+k ++ n yG te
                     W09D6.1a 192 RSEPHKLQKSIDKFQPTVVQLTPTVFEMLPSADSLLS---ATSSLRILLLGGSHFPISSINSCR--SPENKTRVFNVYGVTE 268
                                  ************************9986655555544...55678888999******9998864..479************* PP

  e-PA(ebony)_FBpp0083505-aln 339 vmgdvtyyvies 350
                                  v    +y+ +e+
                     W09D6.1a 269 VSCWASYFEVEH 280
                                  *******98875 PP

  == domain 2    score: 6.6 bits;  conditional E-value: 0.0043
  e-PA(ebony)_FBpp0083505-aln 425 rtGdyakls.kgvllyeGrtdsqvkirGhrvdlsevekavak.legvdkavvlcykageleqallafvtlkkdaklvtakqi 504
                                  +tGd  +++ +g     Gr d  +k rG r+ l  + ++  +  + ++ +    +++   +++++ f +  +++++      
                     W09D6.1a 323 KTGDRVEVTeNGGQKIVGRIDRLIKHRGIRICLDHLSHVALRhDPSIQSL----HTMLLDNRNIVQFHVG-PGSSSP----T 395
                                  78887776426777888999999999999999998876543303345444....4444456777777665.333333....3 PP

  e-PA(ebony)_FBpp0083505-aln 505 eaalksklasymiPqvilvesiPllvnGkvdrqallklyentnnndda 552
                                  +++l+   ++ +   vi v ++P+   Gkvd +al ++y +++   ++
                     W09D6.1a 396 HKTLRLDATTVVPITVIQVAELPINSSGKVDEKALERIYGKVSGGGNS 443
                                  4556666566555589***********************987765544 PP

>> W09D6.1b  CE31856	WBGene00012356	status:Partially_confirmed	UniProt:Q8I104	protein_id:CAD54160.1
   #    score  bias  c-Evalue  i-Evalue hmmfrom  hmm to    alifrom  ali to    envfrom  env to     acc
 ---   ------ ----- --------- --------- ------- -------    ------- -------    ------- -------    ----
   1 !   41.4   0.0   1.3e-13   5.6e-11     175     350 ..     111     280 ..      83     294 .. 0.86
   2 !    6.6   0.0    0.0044       1.9     425     552 ..     323     443 ..     317     469 .. 0.70

  Alignments for each domain:
  == domain 1    score: 41.4 bits;  conditional E-value: 1.3e-13
  e-PA(ebony)_FBpp0083505-aln 175 ekaddkiaivlytsGstGiPkGvrlpyeailnrlqWqfktfPysddekvcvfktaltfvdsvaeiWgPllqgrallvvpkev 256
                                    a+++i  v+ tsG+tG  k v +p   i   ++   + f  ++++++ +f t+l f  s+ e++  +  g +l++ p e 
                     W09D6.1b 111 LLAAESICYVIQTSGTTGAKKQVAVPVDCIRKNIEHFCSLFNLTSSDSI-LFSTSLHFDPSIVELFMAFHVGCTLIITPDEY 191
                                  33458999***************************99999999988765.8******************************* PP

  e-PA(ebony)_FBpp0083505-aln 257 tkdPeklvavleeykierlvlvPsllrslllylklqkkkkllkslklWvCsGetlsvslakeffdyfeeekkklanfyGste 338
                                    +P+kl + +++++   + l P++++ l    +l +     +sl++ +  G  +++s +++      e+k ++ n yG te
                     W09D6.1b 192 RSEPHKLQKSIDKFQPTVVQLTPTVFEMLPSADSLLS---ATSSLRILLLGGSHFPISSINSCR--SPENKTRVFNVYGVTE 268
                                  ************************9986655555544...55678888999******9998864..479************* PP

  e-PA(ebony)_FBpp0083505-aln 339 vmgdvtyyvies 350
                                  v    +y+ +e+
                     W09D6.1b 269 VSCWASYFEVEH 280
                                  *******98875 PP

  == domain 2    score: 6.6 bits;  conditional E-value: 0.0044
  e-PA(ebony)_FBpp0083505-aln 425 rtGdyakls.kgvllyeGrtdsqvkirGhrvdlsevekavak.legvdkavvlcykageleqallafvtlkkdaklvtakqi 504
                                  +tGd  +++ +g     Gr d  +k rG r+ l  + ++  +  + ++ +    +++   +++++ f +  +++++      
                     W09D6.1b 323 KTGDRVEVTeNGGQKIVGRIDRLIKHRGIRICLDHLSHVALRhDPSIQSL----HTMLLDNRNIVQFHVG-PGSSSP----T 395
                                  78887776426777888999999999999999998876543303345444....4444456777777665.333333....3 PP

  e-PA(ebony)_FBpp0083505-aln 505 eaalksklasymiPqvilvesiPllvnGkvdrqallklyentnnndda 552
                                  +++l+   ++ +   vi v ++P+   Gkvd +al ++y +++   ++
                     W09D6.1b 396 HKTLRLDATTVVPITVIQVAELPINSSGKVDEKALERIYGKVSGGGNS 443
                                  4556666566555589***********************987765544 PP

>> C52B9.9  CE16940	WBGene00003179	locus:mec-18	AMP-binding protein	status:Partially_confirmed	UniProt:O45873	protein_id
   #    score  bias  c-Evalue  i-Evalue hmmfrom  hmm to    alifrom  ali to    envfrom  env to     acc
 ---   ------ ----- --------- --------- ------- -------    ------- -------    ------- -------    ----
   1 !   49.0   0.0   6.3e-16   2.7e-13     168     555 ..     227     599 ..     195     619 .. 0.80

  Alignments for each domain:
  == domain 1    score: 49.0 bits;  conditional E-value: 6.3e-16
  e-PA(ebony)_FBpp0083505-aln 168 eeeetllekaddkiaivlytsGstGiPkGvrlpyea.ilnrlqWqfktfPysddekvcvfktaltfvdsvaeiWgPllqgra 248
                                  e++  + + + ++  ++l+tsG+tG+ k   l++ + i+n  q     +   ++ +  +   +++ +  +   +  l++g +
                      C52B9.9 227 EVQTPIQQVSGQNPLLILFTSGTTGLAKAAELSHRSlIINIQQISLPLYGPVQTKERFLLPLSIAHIYGIVSAYYALINGAS 308
                                  233334444559999*******************8725566666666665567777888999******************** PP

  e-PA(ebony)_FBpp0083505-aln 249 llvvpkevtkdPeklvavleeykierlvlvPsllrslllylklqkkkkllkslklWvCsGetlsvslakeffdyfeeekkkl 330
                                  l +++k+     + +++ l +++i+ + + P++++ +     +++      +l+  +C+G ++  + a  + + +  + k +
                      C52B9.9 309 LYLISKQSN---RLFMETLVNNQINVMHITPAIVHWMATDAIVDD--YKTPNLRSVLCAGAPIDSNSAAAMKSRL--NIKDF 383
                                  *****9865...4689******************98766555554..45579999***********999998888..88899 PP

  e-PA(ebony)_FBpp0083505-aln 331 anfyGstevmgdvtyyvieskkqlellekvPiGkPldntvvylldeel.rpvkegevGelyvaGknlaaGyvnnrdserfld 411
                                     +G te+ g  t      ++ +  ++   +G+Pl      +++ e+ ++  + + G+++v G  ++  y +n +      
                      C52B9.9 384 RQSFGMTELGGICT------MSPYLDEKIESVGNPLPGMLFKVVNWETkQLCLPRQPGQIIVLGPQVSPCYYKNPK------ 453
                                  999*****988444......344444445579*************7761567899***********9999976544...... PP

  e-PA(ebony)_FBpp0083505-aln 412 nplaidkefa..rlyrtGdyaklsk.gvllyeGrtdsqvkirGhrvdlsevekavaklegvdkavvlcykageleqallafv 490
                                     a+++ f+   + +tGd +   + g ++   r    +k +G  +  seve ++ + +g+d+++v+  +   + ++  afv
                      C52B9.9 454 ---ATSELFDatGFVKTGDAGFYDEvGRIYVLDRIKDIIKCKGTMICPSEVELVLRAHAGIDDCAVVGRQDHVTGEVPAAFV 532
                                  ...444433311456788877665437888899***********************************9999999999**** PP

  e-PA(ebony)_FBpp0083505-aln 491 tlkkdaklvtakqieaalksklasy..miPqvilvesiPllvnGkvdrqallklyentnnnddaeke 555
                                  + + +++l ++ ++++ +  k+a++  +   v  + +iP  v Gk+ r++l ++++  ++n + +  
                      C52B9.9 533 VKNAQHPLLASAEVRQYVSGKIATFkeLRGGVFFISEIPRSVCGKILRRNLRQFWDRERTNSKVDSL 599
                                  ***********************99324567***********************9998888755544 PP

>> W09D6.1c  CE43290	WBGene00012356	status:Partially_confirmed	UniProt:B6VQ94	protein_id:CAR97856.1
   #    score  bias  c-Evalue  i-Evalue hmmfrom  hmm to    alifrom  ali to    envfrom  env to     acc
 ---   ------ ----- --------- --------- ------- -------    ------- -------    ------- -------    ----
   1 !   40.8   0.0     2e-13   8.3e-11     175     350 ..     111     280 ..      84     294 .. 0.86
   2 !    6.1   0.0    0.0061       2.6     425     552 ..     323     443 ..     317     468 .. 0.70

  Alignments for each domain:
  == domain 1    score: 40.8 bits;  conditional E-value: 2e-13
  e-PA(ebony)_FBpp0083505-aln 175 ekaddkiaivlytsGstGiPkGvrlpyeailnrlqWqfktfPysddekvcvfktaltfvdsvaeiWgPllqgrallvvpkev 256
                                    a+++i  v+ tsG+tG  k v +p   i   ++   + f  ++++++ +f t+l f  s+ e++  +  g +l++ p e 
                     W09D6.1c 111 LLAAESICYVIQTSGTTGAKKQVAVPVDCIRKNIEHFCSLFNLTSSDSI-LFSTSLHFDPSIVELFMAFHVGCTLIITPDEY 191
                                  33458999***************************99999999988765.8******************************* PP

  e-PA(ebony)_FBpp0083505-aln 257 tkdPeklvavleeykierlvlvPsllrslllylklqkkkkllkslklWvCsGetlsvslakeffdyfeeekkklanfyGste 338
                                    +P+kl + +++++   + l P++++ l    +l +     +sl++ +  G  +++s +++      e+k ++ n yG te
                     W09D6.1c 192 RSEPHKLQKSIDKFQPTVVQLTPTVFEMLPSADSLLS---ATSSLRILLLGGSHFPISSINSCR--SPENKTRVFNVYGVTE 268
                                  ************************9986655555544...55678888999******9998864..479************* PP

  e-PA(ebony)_FBpp0083505-aln 339 vmgdvtyyvies 350
                                  v    +y+ +e+
                     W09D6.1c 269 VSCWASYFEVEH 280
                                  *******98875 PP

  == domain 2    score: 6.1 bits;  conditional E-value: 0.0061
  e-PA(ebony)_FBpp0083505-aln 425 rtGdyakls.kgvllyeGrtdsqvkirGhrvdlsevekavak.legvdkavvlcykageleqallafvtlkkdaklvtakqi 504
                                  +tGd  +++ +g     Gr d  +k rG r+ l  + ++  +  + ++ +    +++   +++++ f +  +++++      
                     W09D6.1c 323 KTGDRVEVTeNGGQKIVGRIDRLIKHRGIRICLDHLSHVALRhDPSIQSL----HTMLLDNRNIVQFHVG-PGSSSP----T 395
                                  78887776426777788999999999999999998876543303345444....4444456777777655.333333....3 PP

  e-PA(ebony)_FBpp0083505-aln 505 eaalksklasymiPqvilvesiPllvnGkvdrqallklyentnnndda 552
                                  +++l+   ++ +   vi v ++P+   Gkvd +al ++y +++   ++
                     W09D6.1c 396 HKTLRLDATTVVPITVIQVAELPINSSGKVDEKALERIYGKVSGGGNS 443
                                  4556666566555589***********************987765544 PP

>> C46F4.2  CE30907	WBGene00016716	locus:acs-17	long-chain-fatty-acid coA ligase	status:Confirmed	UniProt:Q18660	protein
   #    score  bias  c-Evalue  i-Evalue hmmfrom  hmm to    alifrom  ali to    envfrom  env to     acc
 ---   ------ ----- --------- --------- ------- -------    ------- -------    ------- -------    ----
   1 !   21.1   0.0   1.7e-07   7.4e-05     176     205 ..     279     308 ..     269     317 .. 0.89
   2 !   23.2   0.0   4.1e-08   1.8e-05     361     499 ..     498     634 ..     477     666 .. 0.81

  Alignments for each domain:
  == domain 1    score: 21.1 bits;  conditional E-value: 1.7e-07
  e-PA(ebony)_FBpp0083505-aln 176 kaddkiaivlytsGstGiPkGvrlpyeail 205
                                  +++d++a ++ytsG+tG PkGv ++++ i+
                      C46F4.2 279 SKKDDLAFIMYTSGTTGNPKGVMISHQNIV 308
                                  45699**********************997 PP

  == domain 2    score: 23.2 bits;  conditional E-value: 4.1e-08
  e-PA(ebony)_FBpp0083505-aln 361 PiGkPldntvvylld...eelrpvkegevGelyvaGknlaaGyvnnrdserfldnplaidkefarlyrtGdyakls.kgvll 438
                                   +G Pl  + + l +   + ++p ++   Ge++++G n+a Gy +n ++++       ++ + + ++ tGd ++ + +g+l 
                      C46F4.2 498 TVGPPLTCCEILLQEwaeAGYSPKNDPPQGEILISGPNVALGYFKNDEKTKE----EFVKVNGKTFFATGDIGEFReDGSLK 575
                                  68999999999886422156788888999***************99988763....2356667789********96268898 PP

  e-PA(ebony)_FBpp0083505-aln 439 yeGrtdsqvki.rGhrvdlsevekavaklegvdkavvlcykageleqallafvtlkkdaklv 499
                                     r+   +k+  G  + l  ve+++ + ++vd++ v     ++ +  l+a+v+ ++++ ++
                      C46F4.2 576 IIDRKKDLLKLaHGEYISLGKVETNLLTNPNVDNVCV---YGDSNKSFLVALVVPNQKNLTQ 634
                                  8999999999747********************9766...3466677888999888766554 PP

>> F11A3.1  CE05585	WBGene00008669	locus:acs-14	4-coumarate-CoA ligase	status:Confirmed	UniProt:Q19339	protein_id:CAA947
   #    score  bias  c-Evalue  i-Evalue hmmfrom  hmm to    alifrom  ali to    envfrom  env to     acc
 ---   ------ ----- --------- --------- ------- -------    ------- -------    ------- -------    ----
   1 !   44.2   0.0   1.9e-14   7.9e-12     181     539 ..     185     536 ..     176     542 .. 0.79

  Alignments for each domain:
  == domain 1    score: 44.2 bits;  conditional E-value: 1.9e-14
  e-PA(ebony)_FBpp0083505-aln 181 iaivlytsGstGiPkGvrlpyeailnrlqW....q.fktfPysddekvcvfktaltf.....vdsvaeiWgPllqgrallvv 252
                                  + ++ y sG+tG PkGv l++      ++        + +   d +  c    al f     v     +   ll+g++ +v+
                      F11A3.1 185 LLVLPYSSGTTGPPKGVMLSHYNFTSMISMylaiDkSHILDVLDPNWDCYNEKALLFlpfyhVYGFGLLNHCLLKGMTGIVM 266
                                  55667***************97665554431111313457778888889999999993323344455566788889998888 PP

  e-PA(ebony)_FBpp0083505-aln 253 pkevtkdPeklvavleeykierlvlvPsllrslllylklqkk..kkllkslklWvCsGetlsvslakeffdyfeeekkklan 332
                                  ++    +P+ +++++++yk++ l lvP ++    ++l+ ++   k  l+s+++ +    +  ++l++e+ + +  + k +  
                      F11A3.1 267 SH---FEPNNFLTAVQNYKVRCLCLVPPIM----VFLAKHPIcdKFDLSSVQMIMAGAAPAGKDLIEELKRKY-TNLKYIQQ 340
                                  86...59********************865....45544432227789**********************999.56777999 PP

  e-PA(ebony)_FBpp0083505-aln 333 fyGstevmgdvtyyvieskkqlellekvPiGkPldntvvylldeelrp.vkegevGelyvaGknlaaGyvnnrdserfldnp 413
                                   yG te         +++++ +       +Gk  +n v+ ++++ +      ++ Ge+ v G  +  Gy++  ++       
                      F11A3.1 341 GYGMTECSMASHLPDLRNDQPYG-----SVGKLASNLVMKIVEPGTDReQPVNQRGEICVRGPTIMLGYLGRPEA------- 410
                                  ******85444433444444443.....468999********9876540445789***************98765....... PP

  e-PA(ebony)_FBpp0083505-aln 414 laidkefarlyrtGdyakls.kgvllyeGrtdsqvkirGhrvdlsevekavaklegvdkavvlcykageleqallafvtlkk 494
                                   ++++ ++   +tGd ++l+ +g l+   r    +k++G +v   e+e  + + +++ +++v+    ++  +   afv+ ++
                      F11A3.1 411 -TASTVIDGWLHTGDIGYLNeDGNLFIVDRLKELIKVKGLQVPPAELEDLLLSHPKIRDCAVIGIPDAKAGELPKAFVVRAD 491
                                  .34566778899*******735789999*************************************9999999999***9865 PP

  e-PA(ebony)_FBpp0083505-aln 495 daklvtakqieaalksklasymi..PqvilvesiPllvnGkvdrqal 539
                                    ++ t++++++++k k++ y      v  +e+iP    Gk+ r+ l
                      F11A3.1 492 --NTLTEQEVKDFVKPKVSPYKQleGGVEFIEEIPKSAAGKILRRFL 536
                                  ..45558*************9751256999************99765 PP

>> D1009.1a  CE04285	WBGene00017012	locus:acs-22	fatty acid transporter protein	status:Confirmed	UniProt:Q18916	protein_
   #    score  bias  c-Evalue  i-Evalue hmmfrom  hmm to    alifrom  ali to    envfrom  env to     acc
 ---   ------ ----- --------- --------- ------- -------    ------- -------    ------- -------    ----
   1 !   22.0   0.0   9.3e-08   3.9e-05      18     201 ..      77     265 ..      65     270 .. 0.72
   2 ?   -3.3   0.0       4.3   1.8e+03     308     338 ..     365     393 ..     359     405 .. 0.85
   3 !   20.8   0.0   2.1e-07     9e-05     398     522 ..     468     593 ..     438     607 .. 0.81

  Alignments for each domain:
  == domain 1    score: 22.0 bits;  conditional E-value: 9.3e-08
  e-PA(ebony)_FBpp0083505-aln  18 kekallreleeraeseasekialiyeedekaekqlsykelneitnklaralserakskdansdgdfivavclkPsdklilvl 99 
                                  k++  ++e++ ++ +++++k+a+i     ++ +ql+y+eln+ +n+ a++ +++  +  +      +va+ ++ s +  ++ 
                     D1009.1a  77 KKDRPIHEIFLNQVKQHPNKVAIIEI---ESGRQLTYQELNALANQYANLYVSEGYKMGD------VVALFMENSIDFFAIW 149
                                  44555666666888888*******77...56689***************99988777666......9*************** PP

  e-PA(ebony)_FBpp0083505-aln 100 laiwkaGaaylPldvsfPaeriqhilkeakPvlvildedadasvfe.........gvatv..sleel..lkkseelsaenle 168
                                  l + k G+    +++++  e + h ++ +k   +i++ +    +f+         + + v  + +++  +++s +++ +   
                     D1009.1a 150 LGLSKIGVVSAFINSNLKLEPLAHSINVSKCKSCITNINLL-PMFKaareknlisDEIHVflAGTQVdgRHRSLQQDLHLFS 230
                                  *********999*************9999999999876655.4555443222222333331133344113334444444444 PP

  e-PA(ebony)_FBpp0083505-aln 169 eee.tllekad.dkiaivlytsGstGiPkGvrlpy 201
                                  e+e  +++  + +++   +ytsG+tG Pk   +++
                     D1009.1a 231 EDEpPVIDGLNfRSVLCYIYTSGTTGNPKPAVIKH 265
                                  444246666776778888***********888877 PP

  == domain 2    score: -3.3 bits;  conditional E-value: 4.3
  e-PA(ebony)_FBpp0083505-aln 308 GetlsvslakeffdyfeeekkklanfyGste 338
                                  G+ l  ++ kef+  f  + kk+  +yGste
                     D1009.1a 365 GNGLRGQIWKEFVGRF--GIKKIGELYGSTE 393
                                  6778888889999999..999*********9 PP

  == domain 3    score: 20.8 bits;  conditional E-value: 2.1e-07
  e-PA(ebony)_FBpp0083505-aln 398 aGyvnnrdserfldnplaidkefarlyrtGdyaklsk.gvllyeGrtdsqvkirGhrvdlsevekavaklegvdkavvlcyk 478
                                  +Gyv + d+ + +  +    k+ ++++  Gd  +  + g l++  r     + +G  v  +eve  ++ +  v++a v   +
                     D1009.1a 468 EGYVSEGDTAKKIYRDVF--KHGDKVFASGDILHWDDlGYLYFVDRCGDTFRWKGENVSTTEVEGILQPVMDVEDATVYGVT 547
                                  789988887776655443..44579******999887699999*************************************** PP

  e-PA(ebony)_FBpp0083505-aln 479 ageleq.allafvtlkkd.aklvtakqieaalksklasymiPqvil 522
                                   g++e  a +a +++k++ +  +   +i ++l ++lasy+iP  i 
                     D1009.1a 548 VGKMEGrAGMAGIVVKDGtDVEKFIADITSRLTENLASYAIPVFIR 593
                                  **998524456555555505555689****************8886 PP

>> K03A1.5  CE04713	WBGene00006351	locus:sur-5	acetyl-coenzyme A synthetase	status:Confirmed	UniProt:Q21166	protein_id:C
   #    score  bias  c-Evalue  i-Evalue hmmfrom  hmm to    alifrom  ali to    envfrom  env to     acc
 ---   ------ ----- --------- --------- ------- -------    ------- -------    ------- -------    ----
   1 ?   -0.1   0.0      0.45   1.9e+02     183     196 ..     315     328 ..     259     335 .. 0.90
   2 !   31.8   0.0   1.1e-10   4.5e-08     379     533 ..     506     665 ..     497     685 .. 0.79

  Alignments for each domain:
  == domain 1    score: -0.1 bits;  conditional E-value: 0.45
  e-PA(ebony)_FBpp0083505-aln 183 ivlytsGstGiPkG 196
                                   v++ sG+tGiPk 
                      K03A1.5 315 FVMFSSGTTGIPKA 328
                                  699**********7 PP

  == domain 2    score: 31.8 bits;  conditional E-value: 1.1e-10
  e-PA(ebony)_FBpp0083505-aln 379 rpvkegevGelyvaG..knlaaGyvnnrdserfldnplaidkefarlyrtGdyaklsk..gvllyeGrtdsqvkirGhrvdl 456
                                  + ++++e Gel+       + + ++n++d +++ d  +a    ++ ++  Gd+ ++++  g +   Gr d+ +   G r+  
                      K03A1.5 506 EIINSDEQGELVCVTpfPSMPSHFLNDTDGKKYRDAYFAR---LEPFWAHGDFVRVNHstGGVEMLGRSDATLNRGGVRIGT 584
                                  5677888888875542247889999********9999986...556699******96423789999**************** PP

  e-PA(ebony)_FBpp0083505-aln 457 sevekavaklegvdkavvlcyka.geleqallafvtlkkdaklvt..akqieaalksklasymiP.qvilvesiPllvnGk 533
                                   e+  +v k++++ +++v      + +++++l fv++ ++++l++  +  i ++l++ ++   +P ++  v++iP+   Gk
                      K03A1.5 585 AEIYSVVEKIPHIADCIVAGRLVeEGMDEEVLLFVKMVPGQELTHsiQAAIVSKLRNDMSPRHVPnKIYAVDDIPYTSSGK 665
                                  ******************9865515689*********9999988311333445555555555555335689*****99998 PP

>> Y65B4BL.5  CE24550	WBGene00022037	locus:acs-13	status:Confirmed	UniProt:Q9N302	protein_id:CCD73491.1
   #    score  bias  c-Evalue  i-Evalue hmmfrom  hmm to    alifrom  ali to    envfrom  env to     acc
 ---   ------ ----- --------- --------- ------- -------    ------- -------    ------- -------    ----
   1 ?   -3.4   0.0       4.3   1.9e+03     685     720 ..     182     217 ..     175     224 .. 0.80
   2 !   23.7   0.0   2.9e-08   1.2e-05     132     205 ..     245     317 ..     235     324 .. 0.75
   3 ?    3.4   0.0     0.039        17     362     408 ..     502     549 ..     460     560 .. 0.84

  Alignments for each domain:
  == domain 1    score: -3.4 bits;  conditional E-value: 4.3
  e-PA(ebony)_FBpp0083505-aln 685 qwlkpdieeedykdllealWealleknlsfvvkdke 720
                                  +w+  + ++ +y++++  ++e+l  ++  f+++++e
                    Y65B4BL.5 182 EWIITEFATYNYSNVIVPIYETLGSEASIFILNQAE 217
                                  6999999999**********9999999889988854 PP

  == domain 2    score: 23.7 bits;  conditional E-value: 2.9e-08
  e-PA(ebony)_FBpp0083505-aln 132 lvildedadasvfegvatvsleellkkseelsaenleeeetllekaddkiaivlytsGstGiPkGvrlpyeail 205
                                  lv+++  +d ++ +   ++ +e l+ +  e+  +n +++ + +  + +++a++ ytsG+tG+PkGv l+++ ++
                    Y65B4BL.5 245 LVVMEPVTD-ELKTTASSLGVEVLTFEDLEKIGKNAKTRPAHIPPTPEDLATICYTSGTTGTPKGVMLTHANVI 317
                                  555555555.44444555666666666666666666677777888899**********************9876 PP

  == domain 3    score: 3.4 bits;  conditional E-value: 0.039
  e-PA(ebony)_FBpp0083505-aln 362 iGkPldntvvylld.eelrpvkegevGelyvaGknlaaGyvnnrdser 408
                                  +G+ +  + + l+d +el+  ++++ Ge+ v G+ + +Gy +n+++++
                    Y65B4BL.5 502 VGMVIPSCQIKLVDvPELNYYAKDQAGEVCVKGHIIFKGYYKNEQQTK 549
                                  67788899*****96689999********************9999876 PP

>> C32E8.6b  CE30371	WBGene00016324	status:Partially_confirmed	UniProt:Q8T3B8	protein_id:CCD66405.1
   #    score  bias  c-Evalue  i-Evalue hmmfrom  hmm to    alifrom  ali to    envfrom  env to     acc
 ---   ------ ----- --------- --------- ------- -------    ------- -------    ------- -------    ----
   1 !   26.5   0.0   4.1e-09   1.7e-06      35     209 ..      17     174 ..       2     253 .. 0.71

  Alignments for each domain:
  == domain 1    score: 26.5 bits;  conditional E-value: 4.1e-09
  e-PA(ebony)_FBpp0083505-aln  35 sekialiyeedekaekqlsykelneitnklaralserakskdansdgdfivavclkPsdklilvllaiwkaGaaylPldvsf 116
                                   +k+ li++     ++++s+ke++e   k  ++l e++ +k++   +   +a+    s +++++++a   +G++ +Pl++s+
                     C32E8.6b  17 ENKTCLIWR-----DREISFKEFHEYIGKWKNVLDEQK-TKTT---NPLRIALFCTNSPDILAIIVAGQLSGVTVIPLNPSY 89 
                                  466666666.....5789999**999999999987654.4444...37889999999************************* PP

  e-PA(ebony)_FBpp0083505-aln 117 PaeriqhilkeakPvlvildedadasvfegvatvsleellkkseelsaenleeeetllekaddkiaivlytsGstGiPkGvr 198
                                   +  i+  ++++   ++i+++d d + fe+  +  ++el +   + s++   + e       ++  iv++ sG+tG Pk   
                     C32E8.6b  90 KKYEIDEYISKSIANFIIVSDDVDLDKFEEREVNLISELFTSNVTPSSTA-STPE-------NQGVIVFFSSGTTGPPKQFE 163
                                  *****************************999999999998777777444.4444.......7889*************999 PP

  e-PA(ebony)_FBpp0083505-aln 199 lpyeailnrlq 209
                                   +  +++ ++ 
                     C32E8.6b 164 YTQRILCSQID 174
                                  99888887765 PP

>> T08B1.6  CE27444	WBGene00020343	locus:acs-3	long-chain fatty-acid CoA ligase	status:Partially_confirmed	UniProt:O4456
   #    score  bias  c-Evalue  i-Evalue hmmfrom  hmm to    alifrom  ali to    envfrom  env to     acc
 ---   ------ ----- --------- --------- ------- -------    ------- -------    ------- -------    ----
   1 !   23.8   0.0   2.6e-08   1.1e-05     131     285 ..     175     323 ..     169     351 .. 0.84

  Alignments for each domain:
  == domain 1    score: 23.8 bits;  conditional E-value: 2.6e-08
  e-PA(ebony)_FBpp0083505-aln 131 vlvildedadasvfegvatvsleellkkseelsaenleeeetllekaddkiaivlytsGstGiPkGvrlpyeailnrlqWqf 212
                                  +l+ild+++  + +++v ++sl+e+++  ++++ +n+ +       + +++ ++ +tsG+tG PkGv +++ +++  ++  f
                      T08B1.6 175 TLIILDKTTTLQKHDDVEVMSLDEFKEIGKRNK-RNPVKP------KPETTYVICHTSGTTGRPKGVEMSHGSLVTSVSGIF 249
                                  799*********************988776655.443333......3578899***************************** PP

  e-PA(ebony)_FBpp0083505-aln 213 ktfPysddekvcvfktaltfvdsvaeiWgPllqgrallvvpkevtkdPe..klvavleeykierlvlvPsllrsl 285
                                  + +  + + k+++  t + f+ s+a i+  l+q +++    k    d +   l+  +++ +   + lvP ll+ l
                      T08B1.6 250 TSWTIAYKWKFGLEDTYFSFL-SLAHIYEHLIQTLTIYFGGKIGIYDGNtaTLIPQIQKLEPTIVSLVPRLLNKL 323
                                  ********************8.9*************998888766665511455556665556667888888765 PP

>> Y76A2B.3  CE19275	WBGene00013575	locus:acs-5	AMP-binding enzyme	status:Confirmed	UniProt:Q9XWD1	protein_id:CAA21744.1
   #    score  bias  c-Evalue  i-Evalue hmmfrom  hmm to    alifrom  ali to    envfrom  env to     acc
 ---   ------ ----- --------- --------- ------- -------    ------- -------    ------- -------    ----
   1 !   21.4   0.5   1.5e-07   6.2e-05      52     207 ..     105     279 ..      95     288 .. 0.56

  Alignments for each domain:
  == domain 1    score: 21.4 bits;  conditional E-value: 1.5e-07
  e-PA(ebony)_FBpp0083505-aln  52 lsykelneitnklaralserakskdansdgdfivavclkPsdklilvllaiwkaGaaylPldvsfPaeriqhilkeakPvlv 133
                                  l+y++++e++ +l+ +l+++     an+     + +  + s + ++  +a     +  +Pl  ++ ae  ++i+++a+ ++v
                     Y76A2B.3 105 LTYDDVHEQAKNLSMTLVHEFGLTPANT---TNIGIYARNSPQWLVSAVACVEQSMVVVPLYDTLGAEAATFIISQAEISVV 183
                                  5677777777777777777777666653...335555666667777777777777777777777777777777777777777 PP

  e-PA(ebony)_FBpp0083505-aln 134 ildedadas.vfe...gvatv.......sleellkkseelsaenleeeetllek.............ad.dkiaivlytsGs 190
                                  i+d+ ++a+ + +   +++t+       s +el+  +   ++   ++ e+l++               + d+  i+ ytsG+
                     Y76A2B.3 184 IVDSFKKAEsLIKnreNMPTLkniividSADELKDGTAIIDT---IRVESLTNAlnlgsrypftnnlPKpDDNYIICYTSGT 262
                                  777665543133332212221000111122333322222111...12222221100111111111111236778******** PP

  e-PA(ebony)_FBpp0083505-aln 191 tGiPkGvrlpyeailnr 207
                                  tG+PkGv l+++ i+  
                     Y76A2B.3 263 TGTPKGVMLTHSNIVAN 279
                                  ************99865 PP

>> R09E10.3  CE23909	WBGene00011173	locus:acs-18	long-chain-fatty-acid-CoA ligase	status:Partially_confirmed	UniProt:Q21
   #    score  bias  c-Evalue  i-Evalue hmmfrom  hmm to    alifrom  ali to    envfrom  env to     acc
 ---   ------ ----- --------- --------- ------- -------    ------- -------    ------- -------    ----
   1 !   13.0   0.0   4.8e-05     0.021     177     205 ..     259     287 ..     227     291 .. 0.84
   2 !    7.1   0.0     0.003       1.3     362     423 ..     472     536 ..     446     551 .. 0.77

  Alignments for each domain:
  == domain 1    score: 13.0 bits;  conditional E-value: 4.8e-05
  e-PA(ebony)_FBpp0083505-aln 177 addkiaivlytsGstGiPkGvrlpyeail 205
                                  + +++a++ +tsG+tG PkGv l++  ++
                     R09E10.3 259 TPETLATISFTSGTTGRPKGVMLTHLNMC 287
                                  55789********************8877 PP

  == domain 2    score: 7.1 bits;  conditional E-value: 0.003
  e-PA(ebony)_FBpp0083505-aln 362 iGkPldntvvylld.eelrpvkegevGelyvaGknlaaGyvnnrds..erfldnplaidkefarl 423
                                  +G P+  +++ l+d +el    +++ Ge++v G+n+++Gy +n ++  + f+++ + +  ++ r+
                     R09E10.3 472 VGPPMACAMIKLIDvPELGYSVDKNGGEVLVKGHNVTSGYYKNPEAtaSSFTEDGYMKTGDIGRF 536
                                  78899999999999557777788999**************9987651156888777766666665 PP

>> F28B3.1  CE41896	WBGene00017882	status:Partially_confirmed	UniProt:Q1RS87	protein_id:CCD69831.1
   #    score  bias  c-Evalue  i-Evalue hmmfrom  hmm to    alifrom  ali to    envfrom  env to     acc
 ---   ------ ----- --------- --------- ------- -------    ------- -------    ------- -------    ----
   1 ?    4.8   0.0     0.015       6.5      20      96 ..      35     107 ..      20     141 .. 0.70
   2 !    8.1   0.0    0.0015      0.63     177     287 ..     228     339 ..     211     384 .. 0.73
   3 ?   -2.5   0.0       2.3   9.9e+02     370     412 ..     455     499 ..     444     550 .. 0.79
   4 ?    3.6   0.0     0.034        14       7     113 ..     690     792 ..     685     811 .. 0.84

  Alignments for each domain:
  == domain 1    score: 4.8 bits;  conditional E-value: 0.015
  e-PA(ebony)_FBpp0083505-aln  20 kallreleeraeseasekialiyeedekaekqlsykelneitnklaralserakskdansdgdfivavclkPsdkli 96 
                                  ++l   +++  +++a +  a++ ++  k ++ql+y +l++++ k+a +l +++ + ++  dg     v+ kP+d++ 
                      F28B3.1  35 RSLDSAFHRFGTTAAKNIAAMVLDQSAKPSTQLTYGKLHSRAGKVAYMLLTKTVQVNK--DGSK--NVMCKPGDRVA 107
                                  444444443344444445567777888999*****************99876655554..6655..44556666654 PP

  == domain 2    score: 8.1 bits;  conditional E-value: 0.0015
  e-PA(ebony)_FBpp0083505-aln 177 addkiaivlytsGstGiPkGvrlpyeailnrlqWqfktfPysddek.vcv..fktaltfvdsvaeiWgPllqgrallvvpke 255
                                  ad++ia + yt+G  G+ kG  ++ +a++   +   + + y +de+ vcv  fk     v     i + +++g+ ++ vp +
                      F28B3.1 228 ADETIAYIEYTTGNDGTVKGCCVTRQAVFAHCRALTTAMEYKEDETmVCVvdFKRE---VGLWHAILASIFNGMKVIFVPYS 306
                                  6789****************************************983566444554...44555678999999999999998 PP

  e-PA(ebony)_FBpp0083505-aln 256 vtk.dPeklvavleeykierlvlvPsllrslll 287
                                  + k +P   ++++++y+    ++    l+  ll
                      F28B3.1 307 LMKmNPATWMHMVSKYQATTALVKSRDLHWALL 339
                                  765599999999999997654433334444444 PP

  == domain 3    score: -2.5 bits;  conditional E-value: 2.3
  e-PA(ebony)_FBpp0083505-aln 370 vvylldeelrpvkegevGelyvaGknlaaGy..vnnrdserfldn 412
                                  vv  +d + r+ + +e+Ge+ v+ +  a+ y  ++++ ++ f   
                      F28B3.1 455 VVTAIDGSNRLCQADEIGEICVSANSTAQLYwaLDGQTHHTFKVE 499
                                  45668899999*************999999833445555666555 PP

  == domain 4    score: 3.6 bits;  conditional E-value: 0.034
  e-PA(ebony)_FBpp0083505-aln   7 lsvlkGksaa.lkekallreleeraeseasekialiyeedekaekqlsykelneitnklaralserakskdansdgdfivav 87 
                                   +v kG++ +  ++ +ll+ l +ra+s+  ++i  +   ++ ++ + + + l +++ ++a +l++ra+        d+ va+
                      F28B3.1 690 IAVAKGRNIDdEPSLPLLECLRSRAQSSPDHRILTLVTSKNAEQDTATCSTLLKRAERIAGLLTDRARLSRG----DH-VAL 766
                                  67889988551455678888999999988888888888899999********************99987655....65.799 PP

  e-PA(ebony)_FBpp0083505-aln  88 clkPsdklilvllaiwkaGaaylPld 113
                                   + Ps +l+++++  + aG   + + 
                      F28B3.1 767 IFPPSIDLVAAFFGCLSAGLVPVCIK 792
                                  9*****************98766655 PP

>> R07C3.4  CE41922	WBGene00019920	locus:acs-15	ATP-dependent AMP-binding protein	status:Partially_confirmed	UniProt:O16
   #    score  bias  c-Evalue  i-Evalue hmmfrom  hmm to    alifrom  ali to    envfrom  env to     acc
 ---   ------ ----- --------- --------- ------- -------    ------- -------    ------- -------    ----
   1 !   10.1   0.0   0.00037      0.16     178     205 ..     257     284 ..     109     288 .. 0.84
   2 !    8.6   0.0     0.001      0.44     362     431 ..     496     559 ..     470     640 .. 0.75

  Alignments for each domain:
  == domain 1    score: 10.1 bits;  conditional E-value: 0.00037
  e-PA(ebony)_FBpp0083505-aln 178 ddkiaivlytsGstGiPkGvrlpyeail 205
                                   +++a++ +tsG+tG PkG  l++  ++
                      R07C3.4 257 PETLATISFTSGTTGRPKGAMLTHLNLC 284
                                  4789********************9887 PP

  == domain 2    score: 8.6 bits;  conditional E-value: 0.001
  e-PA(ebony)_FBpp0083505-aln 362 iGkPldntvvylld.eelrpvkegevGelyvaGknlaaGyvnnrdse..rfldnplaidkefarlyrtGdyak 431
                                  +G P++ t + l+d +el    +++ Ge++v G+n+++Gy ++ +++   f+++ +          +tGd +k
                      R07C3.4 496 VGPPISCTSIKLVDiAELGYFVDENGGEVLVKGHNVTSGYYKDPKATasAFTEDGF---------MKTGDIGK 559
                                  799**********956788899999***************9875443113444433.........34455444 PP

>> C25G6.3  CE42445	WBGene00016108	luciferase	status:Partially_confirmed	UniProt:Q18176	protein_id:CCD65703.1
   #    score  bias  c-Evalue  i-Evalue hmmfrom  hmm to    alifrom  ali to    envfrom  env to     acc
 ---   ------ ----- --------- --------- ------- -------    ------- -------    ------- -------    ----
   1 ?   -3.3   0.0       4.3   1.8e+03      33      74 ..      98     137 ..      85     158 .. 0.70
   2 !   18.8   0.4   8.7e-07   0.00037     353     511 ..     426     575 ..     335     578 .] 0.79

  Alignments for each domain:
  == domain 1    score: -3.3 bits;  conditional E-value: 4.3
  e-PA(ebony)_FBpp0083505-aln  33 easekialiyeedekaekqlsykelneitnklaralseraks 74 
                                   ++ kiali e    + + ++y+el + + + a+ +s++  +
                      C25G6.3  98 YNPAKIALIEE--ISEVRCVTYEELVDGSKRTANYMSHHGVK 137
                                  45678888855..44556688999999999999888876543 PP

  == domain 2    score: 18.8 bits;  conditional E-value: 8.7e-07
  e-PA(ebony)_FBpp0083505-aln 353 qlellekvPiGkPldntvvylld..eelrpvkegevGelyvaGknlaaGyvnnrdserfldnplaidkefar.lyrtGdyak 431
                                  +    + v  G+ +d++ + ++   e  + +++g+ G+++++G+ l + y++n++ +        ++ +f +  ++tGdy+ 
                      C25G6.3 426 ETLDKQLVNCGHSIDDVKIKVIAhmETDKEMAKGKWGQVILSGRQLLKEYIGNKELN--------TSRKFGKsWFKTGDYGM 499
                                  445566788999999999998862234577899*******************98754........4555554279******* PP

  e-PA(ebony)_FBpp0083505-aln 432 ls.kgvllyeGrtdsqvkirGhrvdlsevekavaklegvdkavvlcykageleqallafvtlkkdaklvtakqieaalksk 511
                                  +  ++ +  eG     +  +   v  + +e  + + ++v+++vv+     + +q++ + v lk+++++ + + +e+ lksk
                      C25G6.3 500 IDeNDRVHIEGAISDLITAQNKLVSSEMMESIICEHKMVHDVVVM-----QNDQHVWCGVLLKNENETPSGETLEKLLKSK 575
                                  *63789*************************************98.....6899999999999999999999999999987 PP

>> M7.12  CE37394	WBGene00010887	status:Confirmed	UniProt:Q21596	protein_id:CAA92749.2
   #    score  bias  c-Evalue  i-Evalue hmmfrom  hmm to    alifrom  ali to    envfrom  env to     acc
 ---   ------ ----- --------- --------- ------- -------    ------- -------    ------- -------    ----
   1 !   17.9   0.0   1.7e-06    0.0007     651     731 ..      19      97 ..       3     109 .. 0.87
   2 ?   -2.8   0.0       3.1   1.3e+03     530     559 ..     155     184 ..     126     215 .. 0.54

  Alignments for each domain:
  == domain 1    score: 17.9 bits;  conditional E-value: 1.7e-06
  e-PA(ebony)_FBpp0083505-aln 651 lleekytaellkdehkkevidiitesfyekadleqwlkpdieeedykdllealWealleknlsfvvkdkesdklvgvalnf 731
                                  + +eky +e +k++ ++ev+d + + f     l +     ++e+d +++++ ++e +l++++s++ ++k+sd++vg  ln 
                        M7.12  19 ASTEKYYFETVKHDNRNEVVDFLNNNFRVEEPLSK--AAGMTESDIQSCFDGVFERVLKNEVSILARSKQSDEIVGCMLNS 97 
                                  56789**********************99988888..5789**************************************94 PP

  == domain 2    score: -2.8 bits;  conditional E-value: 3.1
  e-PA(ebony)_FBpp0083505-aln 530 vnGkvdrqallklyentnnnddaekeidid 559
                                  vn    rq+l   + n   +++  k+++  
                        M7.12 155 VNKNHQRQGLASKFMNWTEKKELLKSVEAS 184
                                  444445555555555544444444433332 PP

>> R09E10.4a  CE36448	WBGene00011174	long-chain-fatty-acid-CoA ligase	status:Partially_confirmed	UniProt:Q21873	protein_
   #    score  bias  c-Evalue  i-Evalue hmmfrom  hmm to    alifrom  ali to    envfrom  env to     acc
 ---   ------ ----- --------- --------- ------- -------    ------- -------    ------- -------    ----
   1 !   16.9   0.0   3.3e-06    0.0014     175     219 ..     255     298 ..     114     305 .. 0.87

  Alignments for each domain:
  == domain 1    score: 16.9 bits;  conditional E-value: 3.3e-06
  e-PA(ebony)_FBpp0083505-aln 175 ekaddkiaivlytsGstGiPkGvrlpyeailnrlqWqfktfPysd 219
                                    + +++a++ +tsG+tG PkGv l++  ++   +  f++f + +
                    R09E10.4a 255 PPTPETLATISFTSGTTGRPKGVMLTHLNLCST-TMAFEEFEHVE 298
                                  4456889********************999875.44566666555 PP

>> M7.8  CE03488	WBGene00010884	status:Partially_confirmed	UniProt:Q21589	protein_id:CAA92743.1
   #    score  bias  c-Evalue  i-Evalue hmmfrom  hmm to    alifrom  ali to    envfrom  env to     acc
 ---   ------ ----- --------- --------- ------- -------    ------- -------    ------- -------    ----
   1 !   12.4   0.0   7.6e-05     0.033     653     731 ..       9      85 ..       2     105 .. 0.90
   2 ?   -0.2   0.0      0.49   2.1e+02     288     341 ..     126     177 ..     101     185 .. 0.77

  Alignments for each domain:
  == domain 1    score: 12.4 bits;  conditional E-value: 7.6e-05
  e-PA(ebony)_FBpp0083505-aln 653 eekytaellkdehkkevidiitesfyekadleqwlkpdieeedykdllealWealleknlsfvvkdkesdklvgvalnf 731
                                  + ky +e+l++e k+e+++ + esf     l++    +i+ e+ +++l+   +  l+ + s++ ++++++++vg  ln 
                         M7.8   9 TDKYYFEVLRNEEKSEMLKFLLESFRVDEPLNR--ASKISCEEIEKCLDGALDRALKTESSILARSQDTHEIVGCMLNS 85 
                                  6799*********************99999998..689***************************************95 PP

  == domain 2    score: -0.2 bits;  conditional E-value: 0.49
  e-PA(ebony)_FBpp0083505-aln 288 ylklqkkkkllkslklWvCsGetlsvslakeffdyfeeekkklanfyGstevmg 341
                                  + +l+++++++ ++ +   s +   + la++f+++   e+kk+ + +G+t + +
                         M7.8 126 FWSLRPDQDVVLHFEISSVSVNHRRQGLASKFMNWT--ENKKFLDTFGATGIAT 177
                                  567888899999999999999999999999999998..4556667778888765 PP

>> D1009.1b  CE27891	WBGene00017012	locus:acs-22	status:Confirmed	UniProt:Q95QP9	protein_id:CCD64412.1
   #    score  bias  c-Evalue  i-Evalue hmmfrom  hmm to    alifrom  ali to    envfrom  env to     acc
 ---   ------ ----- --------- --------- ------- -------    ------- -------    ------- -------    ----
   1 ?   11.1   0.0   0.00019     0.081      18      68 ..      43      90 ..      30      93 .. 0.77

  Alignments for each domain:
  == domain 1    score: 11.1 bits;  conditional E-value: 0.00019
  e-PA(ebony)_FBpp0083505-aln 18 kekallreleeraeseasekialiyeedekaekqlsykelneitnklaral 68
                                 k++  ++e++ ++ +++++k+a+i     ++ +ql+y+eln+ +n+ a++ 
                     D1009.1b 43 KKDRPIHEIFLNQVKQHPNKVAIIEI---ESGRQLTYQELNALANQYANLY 90
                                 45555666666888888*******77...56689*************9976 PP

>> F47G6.2  CE28399	WBGene00018579	locus:acs-16	status:Partially_confirmed	UniProt:Q9TZI7	protein_id:CCD70780.1
   #    score  bias  c-Evalue  i-Evalue hmmfrom  hmm to    alifrom  ali to    envfrom  env to     acc
 ---   ------ ----- --------- --------- ------- -------    ------- -------    ------- -------    ----
   1 ?   10.2   0.0   0.00034      0.14     146     210 ..     188     249 ..     156     383 .. 0.73

  Alignments for each domain:
  == domain 1    score: 10.2 bits;  conditional E-value: 0.00034
  e-PA(ebony)_FBpp0083505-aln 146 gvatvsleellkkseelsaenleeeetllekaddkiaivlytsGstGiPkGvrlpyeailnrlqW 210
                                  +  t +l+e+  ks++++ ++l     + + +++k+a + +t G+tG Pk + l++  +ln  + 
                      F47G6.2 188 HAGTFTLSEVFLKSSKEKIAKL---PDFSKWSSHKLACLQFTLGTTGAPKLIALSHYQMLNGARA 249
                                  4556677788877777665554...445688889**************************97655 PP

>> ZK112.6  CE39456	WBGene00022662	status:Partially_confirmed	UniProt:P34615	protein_id:CCD62767.1
   #    score  bias  c-Evalue  i-Evalue hmmfrom  hmm to    alifrom  ali to    envfrom  env to     acc
 ---   ------ ----- --------- --------- ------- -------    ------- -------    ------- -------    ----
   1 ?    7.2   0.0    0.0029       1.2      51     138 ..      39     127 ..       9     146 .. 0.77

  Alignments for each domain:
  == domain 1    score: 7.2 bits;  conditional E-value: 0.0029
  e-PA(ebony)_FBpp0083505-aln  51 qlsykelneitnklaralserakskdansdgdfivavclkPsdklilvllaiwkaGaaylPldvsfPaeri.qhilkeakPv 131
                                   + ++  +    k+a+al+  +   d+   ++  + + l    +l+l++la ++ G   + +d+ + ++++ ++i+   kP 
                      ZK112.6  39 DVDWETCEILVRKIAKALVLPTSPIDNGGIENKKILIFLPKVMQLPLTILAAYRVGLIGIVMDPLVSKNKVlEKIIMCEKPR 120
                                  5667777777788888888877777775555566778899999***********************99986489******** PP

  e-PA(ebony)_FBpp0083505-aln 132 lvilded 138
                                  +v++ + 
                      ZK112.6 121 IVVTVDA 127
                                  **98765 PP

>> C01G10.10  CE20480	WBGene00007237	O-sialoglycoprotein endopeptidase	status:Confirmed	UniProt:Q93170	protein_id:CAB027
   #    score  bias  c-Evalue  i-Evalue hmmfrom  hmm to    alifrom  ali to    envfrom  env to     acc
 ---   ------ ----- --------- --------- ------- -------    ------- -------    ------- -------    ----
   1 ?    6.4   0.0    0.0048       2.1     740     812 ..     278     348 ..     267     354 .. 0.87

  Alignments for each domain:
  == domain 1    score: 6.4 bits;  conditional E-value: 0.0048
  e-PA(ebony)_FBpp0083505-aln 740 elksklaiifefleyvegpvrdkklPkgkgkilhsfmmatseelsarenvevirlleeevlklakerefaGif 812
                                  +++skl i fe l   e+    k+l  g g    +++ ++ ++lsa++nv++i++l + +   a+   + G++
                    C01G10.10 278 HISSKLHIFFESLSEQEK--LPKQLVIGGGVAANQYIFGAISKLSAAHNVTTIKVLLSLCTDNAEMIAYSGLL 348
                                  589999999999986665..46778888899999************************999999999999976 PP

>> C43D7.8  CE18552	WBGene00008070	status:Partially_confirmed	UniProt:Q9XVB6	protein_id:CAB03965.1
   #    score  bias  c-Evalue  i-Evalue hmmfrom  hmm to    alifrom  ali to    envfrom  env to     acc
 ---   ------ ----- --------- --------- ------- -------    ------- -------    ------- -------    ----
   1 ?    6.7   0.0     0.004       1.7     297     326 ..      44      73 ..      13      76 .. 0.79

  Alignments for each domain:
  == domain 1    score: 6.7 bits;  conditional E-value: 0.004
  e-PA(ebony)_FBpp0083505-aln 297 llkslklWvCsGetlsvslakeffdyfeee 326
                                   l+   +W+C Ge++++s+  +f++ ++++
                      C43D7.8  44 NLQADPFWICFGESVHISVHANFVENYQQD 73 
                                  4555668*****************999875 PP

>> M151.4  CE46792	WBGene00019796	status:Partially_confirmed	UniProt:O17117	protein_id:CCD69708.1
   #    score  bias  c-Evalue  i-Evalue hmmfrom  hmm to    alifrom  ali to    envfrom  env to     acc
 ---   ------ ----- --------- --------- ------- -------    ------- -------    ------- -------    ----
   1 ?    5.7   1.1    0.0078       3.3     630     695 ..     119     179 ..      59     195 .. 0.77

  Alignments for each domain:
  == domain 1    score: 5.7 bits;  conditional E-value: 0.0078
  e-PA(ebony)_FBpp0083505-aln 630 nlgevleklkvdeeekakeeelleekytaellkdehkkevidiitesfyekadleqwlkpdieeed 695
                                  +l+ vl+  +++  e+     +++ ++ ++ lk+ehk++v  ++++   ek  le+ l +  +++d
                       M151.4 119 ELEGVLNVATTSAMEA-----AQKLQVHQQKLKQEHKEAVETLVEALRAEKEKLEKILEDARKKDD 179
                                  4444444444442222.....456789999**************************9998776666 PP

>> Y79H2A.3a  CE43491	WBGene00013580	status:Partially_confirmed	UniProt:Q9U1R8	protein_id:CAB54509.2
   #    score  bias  c-Evalue  i-Evalue hmmfrom  hmm to    alifrom  ali to    envfrom  env to     acc
 ---   ------ ----- --------- --------- ------- -------    ------- -------    ------- -------    ----
   1 ?    5.9   0.0    0.0071         3     503     582 ..    1485    1565 ..    1460    1580 .. 0.77

  Alignments for each domain:
  == domain 1    score: 5.9 bits;  conditional E-value: 0.0071
  e-PA(ebony)_FBpp0083505-aln  503 qieaalksklasymiPqvilvesiPllvnGkvdrqallklyentnnnd.daekeididysdvkakdleaakvlfetvasv 581 
                                   + ++  k++l + ++  ++++e++    nG v r  +lk+y++   n  + + +i+  + d+++k+ ++a +  + +++ 
                    Y79H2A.3a 1485 REQKEYKDNLNRKVMGALVMLEKMLNEHNGNVPRDVVLKMYDSLGLNPvEGDEAINKFIMDMRTKETHQATMPKQSISQS 1564
                                   33456899***********************************9988766777777777777777777777666666665 PP

  e-PA(ebony)_FBpp0083505-aln  582 l 582 
                                   +
                    Y79H2A.3a 1565 I 1565
                                   5 PP

>> F47G4.6  CE34189	WBGene00009827	locus:hmg-6	status:Confirmed	UniProt:Q9XTS5	protein_id:CAB16309.2
   #    score  bias  c-Evalue  i-Evalue hmmfrom  hmm to    alifrom  ali to    envfrom  env to     acc
 ---   ------ ----- --------- --------- ------- -------    ------- -------    ------- -------    ----
   1 ?    5.9   0.2     0.007         3      19      77 ..      36      96 ..      25     123 .. 0.70

  Alignments for each domain:
  == domain 1    score: 5.9 bits;  conditional E-value: 0.007
  e-PA(ebony)_FBpp0083505-aln 19 ekallreleer.aeseasekialiyeedekae.kqlsykelneitnklaralserakskda 77
                                 ++ +++e+ ++ ++ + ++  al+++e +  e +   y+ + +i+ k+ar   + ++++++
                      F47G4.6 36 NSRQIQEMDQKkKKIRSTSAYALFFRERQSLEkRAAPYATFGQISQKIARQWDSLTEEEKK 96
                                 445556665440455667789****987665505678*************87665555443 PP

>> T06G6.1  CE13333	WBGene00005049	locus:sra-23	7TM chemoreceptor, sra family	status:Predicted	UniProt:O62367	protein_id
   #    score  bias  c-Evalue  i-Evalue hmmfrom  hmm to    alifrom  ali to    envfrom  env to     acc
 ---   ------ ----- --------- --------- ------- -------    ------- -------    ------- -------    ----
   1 ?    5.4   0.0    0.0096       4.1      80     189 ..     146     258 ..      77     272 .. 0.71

  Alignments for each domain:
  == domain 1    score: 5.4 bits;  conditional E-value: 0.0096
  e-PA(ebony)_FBpp0083505-aln  80 dgdfivavclkPsdklilvllaiwka..G...aaylPldvsfPaeriqhi.lkeakPvlvildedadasvfegvatvsleel 155
                                    ++++a++l   + l+++l + + a  G   a y+P+ + +P+  ++hi +++ + v+++ +       f    +v  e+ 
                      T06G6.1 146 MHQYFIAISLLVLQFLLAIL-SFYIAyhGvplAGYVPMCNYYPKMAVHHItINDVRTVVMVSCIIVT--GFAYYLSVKSEKQ 224
                                  56788888887766555544.4433322433357***************956777777777776655..4554455555555 PP

  e-PA(ebony)_FBpp0083505-aln 156 lkkseelsaenleeeetllekaddkiaivlytsG 189
                                   +k++    e+    e+++++++  i ivl  s 
                      T06G6.1 225 IQKCSYSPGERYSAYENVTTSQSVCILIVLQFSC 258
                                  5556666667788888888888888888887665 PP

>> F13G3.10a  CE17660	WBGene00008768	status:Confirmed	UniProt:P90836	protein_id:CAA95825.1
   #    score  bias  c-Evalue  i-Evalue hmmfrom  hmm to    alifrom  ali to    envfrom  env to     acc
 ---   ------ ----- --------- --------- ------- -------    ------- -------    ------- -------    ----
   1 ?    5.3   0.0      0.01       4.4     724     764 ..      39      80 ..      16      89 .. 0.82

  Alignments for each domain:
  == domain 1    score: 5.3 bits;  conditional E-value: 0.01
  e-PA(ebony)_FBpp0083505-aln 724 lvgvalnfdardePevelks.klaiifefleyvegpvrdkkl 764
                                   +g  +n  a   P++++k   l++i++ le  eg+vr k +
                    F13G3.10a  39 ALGNLFNASAPARPKINIKKeDLQLIMNELELQEGTVRAKLI 80 
                                  4566677888899****97527****************9865 PP

>> F13G3.10b  CE42530	WBGene00008768	status:Confirmed	UniProt:B2D6M0	protein_id:CAQ35046.1
   #    score  bias  c-Evalue  i-Evalue hmmfrom  hmm to    alifrom  ali to    envfrom  env to     acc
 ---   ------ ----- --------- --------- ------- -------    ------- -------    ------- -------    ----
   1 ?    5.1   0.0     0.012         5     725     764 ..      35      75 ..      25      84 .. 0.81

  Alignments for each domain:
  == domain 1    score: 5.1 bits;  conditional E-value: 0.012
  e-PA(ebony)_FBpp0083505-aln 725 vgvalnfdardePevelks.klaiifefleyvegpvrdkkl 764
                                  +g  +n  a   P++++k   l++i++ le  eg+vr k +
                    F13G3.10b  35 LGNLFNASAPARPKINIKKeDLQLIMNELELQEGTVRAKLI 75 
                                  566678888899****97527****************9865 PP

>> F56D2.3  CE11230	WBGene00018965	status:Partially_confirmed	UniProt:Q20873	protein_id:CCD63135.1
   #    score  bias  c-Evalue  i-Evalue hmmfrom  hmm to    alifrom  ali to    envfrom  env to     acc
 ---   ------ ----- --------- --------- ------- -------    ------- -------    ------- -------    ----
   1 ?    4.7   1.3     0.016       6.9      16     134 ..     257     381 ..     242     407 .. 0.77

  Alignments for each domain:
  == domain 1    score: 4.7 bits;  conditional E-value: 0.016
  e-PA(ebony)_FBpp0083505-aln  16 alkekallreleeraeseasekialiye....edekaekqlsykelneitnklaralserakskda..nsdgdfivavclkP 91 
                                    ++++ +r++  +++ e  +k a i++    +++k +++    el +++ kl +  ++ +++k+   ++  + +  ++lk 
                      F56D2.3 257 MEQKQMHIRRVLANESDEIRSKFADIHKrlimKNNKMTVSSPVPELSKQAKKLEKEAKKIMENKKMsvEKKQEKLDKLMLKA 338
                                  334444556777777788888999888866656777777778889999999998777776666655445778889999**** PP

  e-PA(ebony)_FBpp0083505-aln  92 sdklilvllaiwkaGaaylPldvsfPaeriqhilkeakPvlvi 134
                                   +++   l a+  +G +  P+++ fPa   +  l+ a+P++  
                      F56D2.3 339 PENVKNELNAMNDSGSTPAPIQAPFPAPGQTEALNRANPSMAS 381
                                  ***************************************9864 PP

>> M4.1  CE40863	WBGene00019766	status:Partially_confirmed	UniProt:Q8ITW1	protein_id:CCD73135.1
   #    score  bias  c-Evalue  i-Evalue hmmfrom  hmm to    alifrom  ali to    envfrom  env to     acc
 ---   ------ ----- --------- --------- ------- -------    ------- -------    ------- -------    ----
   1 ?    4.2   0.4     0.023       9.6     650     741 ..     277     382 ..     251     393 .. 0.68

  Alignments for each domain:
  == domain 1    score: 4.2 bits;  conditional E-value: 0.023
  e-PA(ebony)_FBpp0083505-aln 650 e......lleekytaellkdehkkevidiitesfyek.adleqwlkpdieeedykdllealWealleknl....sfvvkdke 720
                                  +      ++e++y++   ++e  +  +   te f  k a+leq   + ie++   +  e+  + l +knl    s v++++ 
                         M4.1 277 DmersleTTEQTYQQLRSRNEDLETALAETTEMFDAKaAELEQATADLIEKQKVVTTYEEKLTDLQQKNLklskSCVINETA 358
                                  2334433556666666667788888899999999888369***999999998766666666666666666444488999987 PP

  e-PA(ebony)_FBpp0083505-aln 721 s..dklvgvalnfd.ardePevel 741
                                  s  ++l++ ++n     dePe++l
                         M4.1 359 SglSRLLANSINSGsFIDEPELHL 382
                                  733599999999862579**9986 PP

>> T06D8.7  CE02328	WBGene00011528	status:Confirmed	UniProt:Q22252	protein_id:CAA88970.1
   #    score  bias  c-Evalue  i-Evalue hmmfrom  hmm to    alifrom  ali to    envfrom  env to     acc
 ---   ------ ----- --------- --------- ------- -------    ------- -------    ------- -------    ----
   1 ?    4.5   0.0     0.018       7.8     338     414 ..      20      97 ..      15     110 .. 0.80

  Alignments for each domain:
  == domain 1    score: 4.5 bits;  conditional E-value: 0.018
  e-PA(ebony)_FBpp0083505-aln 338 evmgdvtyyvieskkqlellekvPiGkPldntvvylldeelrpvkegevGelyvaGknlaaGyvnnrds..erfldnpl 414
                                  + +  v yyv++ kkq  ++ ++ +G+    ++ y + +  r+v+ +    +++a   + +Gy+  ++s  er ++n +
                      T06D8.7  20 DAIDTVLYYVVDLKKQQPMV-QLGVGAGFGTVTGYFVTKGGRLVAATVGISFLLAQFAIHKGYITLNESkiERDMKNLH 97 
                                  5667899****999997665.799*******************998877789999********9766551156666655 PP

>> B0252.3c  CE30586	WBGene00015088	status:Confirmed	UniProt:Q5DX41	protein_id:CCD61540.1
   #    score  bias  c-Evalue  i-Evalue hmmfrom  hmm to    alifrom  ali to    envfrom  env to     acc
 ---   ------ ----- --------- --------- ------- -------    ------- -------    ------- -------    ----
   1 ?    4.1   0.0     0.024        10     703     735 ..      33      67 ..      23      79 .. 0.86

  Alignments for each domain:
  == domain 1    score: 4.1 bits;  conditional E-value: 0.024
  e-PA(ebony)_FBpp0083505-aln 703 lWealleknl..sfvvkdkesdklvgvalnfdard 735
                                   W++l   +l  sfvvk++e++  +gva  fd+  
                     B0252.3c  33 AWSPLAFTGLcpSFVVKASENSSFIGVADEFDLTG 67 
                                  6999988888779*******************875 PP

>> B0252.3b  CE34631	WBGene00015088	status:Partially_confirmed	UniProt:Q10917	protein_id:CCD61539.1
   #    score  bias  c-Evalue  i-Evalue hmmfrom  hmm to    alifrom  ali to    envfrom  env to     acc
 ---   ------ ----- --------- --------- ------- -------    ------- -------    ------- -------    ----
   1 ?    4.1   0.0     0.025        11     703     735 ..      53      87 ..      43      99 .. 0.86

  Alignments for each domain:
  == domain 1    score: 4.1 bits;  conditional E-value: 0.025
  e-PA(ebony)_FBpp0083505-aln 703 lWealleknl..sfvvkdkesdklvgvalnfdard 735
                                   W++l   +l  sfvvk++e++  +gva  fd+  
                     B0252.3b  53 AWSPLAFTGLcpSFVVKASENSSFIGVADEFDLTG 87 
                                  6999988888779*******************875 PP

>> C34G6.7b  CE32816	WBGene00004109	locus:stam-1	status:Confirmed	UniProt:O01498	protein_id:CCD66688.1
   #    score  bias  c-Evalue  i-Evalue hmmfrom  hmm to    alifrom  ali to    envfrom  env to     acc
 ---   ------ ----- --------- --------- ------- -------    ------- -------    ------- -------    ----
   1 ?    4.1   0.0     0.025        11     683     723 ..     107     147 ..      62     160 .. 0.84

  Alignments for each domain:
  == domain 1    score: 4.1 bits;  conditional E-value: 0.025
  e-PA(ebony)_FBpp0083505-aln 683 leqwlkpdieeedykdllealWealleknlsfvvkdkesdk 723
                                  +++w+  + ++e+  +l+ +l + l++ ++sfvv+d++s++
                     C34G6.7b 107 VQKWVDTECKTEQSLSLIVTLHKNLVADGYSFVVDDPKSKT 147
                                  579*********************************76543 PP

>> Y13C8A.4  CE46811	WBGene00219303	status:Confirmed
   #    score  bias  c-Evalue  i-Evalue hmmfrom  hmm to    alifrom  ali to    envfrom  env to     acc
 ---   ------ ----- --------- --------- ------- -------    ------- -------    ------- -------    ----
   1 ?    4.3   0.0     0.021       8.8     447     471 ..       5      29 ..       1      31 [. 0.92

  Alignments for each domain:
  == domain 1    score: 4.3 bits;  conditional E-value: 0.021
  e-PA(ebony)_FBpp0083505-aln 447 vkirGhrvdlsevekavaklegvdk 471
                                  +k+ G++v  +e+e+++ +l+ +d+
                     Y13C8A.4   5 IKLNGYQVSPTEIENVILTLPWIDD 29 
                                  9********************9996 PP

>> Y59E9AR.3  CE25515	WBGene00006549	locus:tbx-30	status:Partially_confirmed	UniProt:Q9N2K7	protein_id:CCD70691.1
   #    score  bias  c-Evalue  i-Evalue hmmfrom  hmm to    alifrom  ali to    envfrom  env to     acc
 ---   ------ ----- --------- --------- ------- -------    ------- -------    ------- -------    ----
   1 ?    4.0   0.0     0.027        11     774     814 ..     113     153 ..      97     177 .. 0.85

  Alignments for each domain:
  == domain 1    score: 4.0 bits;  conditional E-value: 0.027
  e-PA(ebony)_FBpp0083505-aln 774 sfmmatseelsarenvevirlleeevlklakerefaGiftt 814
                                  s  ++tse+ls +env  ++++ ++v  l+ ++   G ++ 
                    Y59E9AR.3 113 SVRITTSEKLSEKENVFYVHTMHKYVPVLTIRNLTTGEIAS 153
                                  66789*******************99888877766665555 PP

>> Y59E9AR.5  CE25515	WBGene00022000	locus:tbx-42	status:Predicted	UniProt:Q9N2K7	protein_id:CCD70693.1
   #    score  bias  c-Evalue  i-Evalue hmmfrom  hmm to    alifrom  ali to    envfrom  env to     acc
 ---   ------ ----- --------- --------- ------- -------    ------- -------    ------- -------    ----
   1 ?    4.0   0.0     0.027        11     774     814 ..     113     153 ..      97     177 .. 0.85

  Alignments for each domain:
  == domain 1    score: 4.0 bits;  conditional E-value: 0.027
  e-PA(ebony)_FBpp0083505-aln 774 sfmmatseelsarenvevirlleeevlklakerefaGiftt 814
                                  s  ++tse+ls +env  ++++ ++v  l+ ++   G ++ 
                    Y59E9AR.5 113 SVRITTSEKLSEKENVFYVHTMHKYVPVLTIRNLTTGEIAS 153
                                  66789*******************99888877766665555 PP

>> C52B9.11  CE30911	WBGene00016870	status:Confirmed	UniProt:Q8IFX7	protein_id:CCD65420.1
   #    score  bias  c-Evalue  i-Evalue hmmfrom  hmm to    alifrom  ali to    envfrom  env to     acc
 ---   ------ ----- --------- --------- ------- -------    ------- -------    ------- -------    ----
   1 ?    3.6   0.0     0.034        15     217     241 ..      71      95 ..      61     106 .. 0.93

  Alignments for each domain:
  == domain 1    score: 3.6 bits;  conditional E-value: 0.034
  e-PA(ebony)_FBpp0083505-aln 217 ysddekvcvfktaltfvdsvaeiWg 241
                                  ++d+e v +fk al    ++++ W+
                     C52B9.11  71 FTDQEVVNIFKRALCRSQAICNCWA 95 
                                  89**********************7 PP

>> T10H4.5  CE33826	WBGene00005763	locus:srw-16	7TM chemoreceptor, srw family	status:Partially_confirmed	UniProt:O45776	
   #    score  bias  c-Evalue  i-Evalue hmmfrom  hmm to    alifrom  ali to    envfrom  env to     acc
 ---   ------ ----- --------- --------- ------- -------    ------- -------    ------- -------    ----
   1 ?    3.7   0.2     0.031        13     245     299 ..     207     262 ..     196     307 .. 0.81

  Alignments for each domain:
  == domain 1    score: 3.7 bits;  conditional E-value: 0.031
  e-PA(ebony)_FBpp0083505-aln 245 qgrallvvpkevtkdPeklvavleeykierlvlvPsllrslllylk.lqkkkkllk 299
                                  +   +lvv+++  ++ +k+ ++   ++   ++l P+l  +lll l+ ++kk++ ++
                      T10H4.5 207 HTYYVLVVSRAKDRNMDKFNKIDLIFRFASVILYPTLTITLLLQLRtIKKKRQNMN 262
                                  556799****************99*******************9972455544444 PP

>> C34G6.7a  CE29700	WBGene00004109	locus:stam-1	status:Confirmed	UniProt:O01498	protein_id:CCD66687.1
   #    score  bias  c-Evalue  i-Evalue hmmfrom  hmm to    alifrom  ali to    envfrom  env to     acc
 ---   ------ ----- --------- --------- ------- -------    ------- -------    ------- -------    ----
   1 ?    3.7   0.0     0.031        13     683     723 ..     115     155 ..      71     168 .. 0.84

  Alignments for each domain:
  == domain 1    score: 3.7 bits;  conditional E-value: 0.031
  e-PA(ebony)_FBpp0083505-aln 683 leqwlkpdieeedykdllealWealleknlsfvvkdkesdk 723
                                  +++w+  + ++e+  +l+ +l + l++ ++sfvv+d++s++
                     C34G6.7a 115 VQKWVDTECKTEQSLSLIVTLHKNLVADGYSFVVDDPKSKT 155
                                  579*********************************76543 PP


Internal pipeline statistics summary:
-------------------------------------
Query model(s):                            1  (867 nodes)
Target sequences:                      25547  (11210993 residues)
Passed MSV filter:                     25547  (1); expected 25547.0 (1)
Passed bias filter:                    25547  (1); expected 25547.0 (1)
Passed Vit filter:                     25547  (1); expected 25547.0 (1)
Passed Fwd filter:                     25547  (1); expected 25547.0 (1)
Initial search space (Z):              25547  [actual number of targets]
Domain search space  (domZ):              60  [number of targets reported over threshold]
# CPU time: 153.05u 0.10s 00:02:33.15 Elapsed: 00:00:41.96
# Mc/sec: 231.65
//
