# Supplementary material for: Potential Conservation of Circadian Clock Proteins in the phylum Nematoda as Revealed by Bioinformatic Searches
Source: PLoS One. 2014 Nov 14;9(11):e112871. doi: 10.1371/journal.pone.0112871 (PMC4232591; doi:10.1371/journal.pone.0112871)
Supplement: File S1 — HMM profiles used in this work and HMMsearch results. (ZIP) [file pone.0112871.s007.zip › HMMs-CE/Artropodos/Dco-PC(DBT)_FBpp0085106-aln.res]

# hmmsearch :: search profile(s) against a sequence database
# HMMER 3.0 (March 2010); http://hmmer.org/
# Copyright (C) 2010 Howard Hughes Medical Institute.
# Freely distributed under the GNU General Public License (GPLv3).
# - - - - - - - - - - - - - - - - - - - - - - - - - - - - - - - - - - - -
# query HMM file:                  Dco-PC(DBT)_FBpp0085106-aln.hmm
# target sequence database:        ../../../ProteomasGus/wormpep229
# Max sensitivity mode:            on [all heuristic filters off]
# - - - - - - - - - - - - - - - - - - - - - - - - - - - - - - - - - - - -

Query:       Dco-PC(DBT)_FBpp0085106-aln  [M=353]
Scores for complete sequences (score includes all domains):
   --- full sequence ---   --- best 1 domain ---    -#dom-
    E-value  score  bias    E-value  score  bias    exp  N  Sequence     Description
    ------- ------ -----    ------- ------ -----   ---- --  --------     -----------
   5.3e-190  631.4   0.8   6.4e-190  631.1   0.5    1.0  1  C03C10.1     CE00872	WBGene00002202	locus:kin-19	casein Kina
   3.9e-183  608.8   4.2   4.6e-183  608.6   2.9    1.1  1  F46F2.2c     CE38358	WBGene00002203	locus:kin-20	casein kina
   9.3e-183  607.6   4.8   1.1e-182  607.3   3.3    1.1  1  F46F2.2b     CE39502	WBGene00002203	locus:kin-20	casein kina
   1.9e-182  606.5   3.7   2.4e-182  606.2   2.6    1.1  1  F46F2.2d     CE38359	WBGene00002203	locus:kin-20	casein kina
   2.2e-182  606.3   4.8   2.6e-182  606.1   3.3    1.1  1  F46F2.2a     CE38356	WBGene00002203	locus:kin-20	casein kina
   1.8e-126  422.4   0.4   2.4e-126  422.0   0.3    1.0  1  Y106G6E.6    CE29604	WBGene00013709	locus:csnk-1	casein kina
    5.8e-53  180.6   0.2    1.1e-52  179.7   0.2    1.4  1  R90.1        CE06325	WBGene00011283	casein Kinase I	status:P
    1.6e-51  175.9   7.7    1.4e-30  107.0   2.1    2.3  2  T05A7.6      CE04892	WBGene00020223	casein kinase	status:Par
    4.3e-50  171.2   6.5    1.7e-30  106.7   1.8    2.4  2  F59A6.4      CE01982	WBGene00019086	Protein kinase	status:Pa
    1.2e-48  166.4   2.9    1.6e-31  110.1   0.5    3.1  2  H05L14.1     CE16168	WBGene00010366	casein kinase	status:Par
    3.6e-44  151.7   0.3    4.8e-44  151.3   0.2    1.0  1  F41G3.5      CE44056	WBGene00018301	protein kinase	status:Co
    2.8e-43  148.8   0.1    3.5e-43  148.5   0.0    1.1  1  C56C10.6     CE29490	WBGene00016963	Casein kinase	status:Par
    3.7e-43  148.4   0.1    4.7e-43  148.0   0.1    1.1  1  F54H5.2      CE01965	WBGene00018839	status:Partially_confirm
    8.8e-43  147.1   0.0    1.6e-42  146.3   0.0    1.4  1  W03G9.5      CE14562	WBGene00021016	protein kinase	status:Pa
    1.4e-42  146.5   0.0    1.7e-42  146.2   0.0    1.0  1  Y66D12A.20   CE28799	WBGene00004960	locus:spe-6	status:Confi
    1.3e-40  140.0   0.7    1.6e-40  139.7   0.5    1.1  1  T05C12.1     CE02312	WBGene00011466	serine\/threonine kinase
    1.4e-40  139.9   0.4    1.8e-40  139.5   0.3    1.0  1  C27D8.1      CE18539	WBGene00007777	serine\/threonine kinase
    1.9e-40  139.4   3.1    2.4e-40  139.1   2.1    1.0  1  C08F8.6      CE05253	WBGene00007448	serine\/threonine kinase
    1.2e-39  136.8   0.0    1.6e-39  136.4   0.0    1.0  1  W01B6.2      CE03754	WBGene00012169	serine\/threonine kinase
    2.7e-39  135.6   1.1    3.3e-39  135.4   0.8    1.0  1  F53C3.1      CE35938	WBGene00018745	protein kinase	status:Pa
    6.5e-39  134.4   0.5    7.9e-39  134.1   0.3    1.0  1  Y39G8C.2     CE20236	WBGene00012731	protein kinase	status:Pa
    1.7e-38  133.0   0.0    2.2e-38  132.7   0.0    1.0  1  F35C11.3     CE02210	WBGene00009402	serine\/threonine kinase
    1.9e-38  132.9   0.0    2.3e-38  132.6   0.0    1.0  1  M05D6.1      CE03499	WBGene00010874	serine\/threonine kinase
    3.5e-38  132.0   0.9    4.6e-38  131.6   0.6    1.0  1  B0218.5      CE06688	WBGene00015049	ser\/thr kinase	status:P
    2.1e-37  129.4   0.1      3e-37  128.9   0.0    1.1  1  C14A4.13     CE02142	WBGene00007563	serine\/threonine kinase
    3.4e-37  128.8   0.1    4.4e-37  128.4   0.0    1.0  1  D2045.5      CE00935	WBGene00008423	serine\/threonine kinase
    1.2e-36  126.9   0.1    1.5e-36  126.7   0.0    1.1  1  T09B4.7      CE45627	WBGene00020381	status:Confirmed	UniProt
    2.7e-36  125.8   0.0    3.4e-36  125.5   0.0    1.0  1  K11C4.1      CE12108	WBGene00019642	serine\/threonine-protei
    7.8e-36  124.3   2.7    1.1e-35  123.8   1.9    1.4  1  M04F3.3      CE39108	WBGene00019769	protein kinase	status:Pa
    8.1e-36  124.2   0.0      1e-35  123.9   0.0    1.1  1  W06F12.3     CE16557	WBGene00012307	serine\/threonine kinase
    1.3e-35  123.5   0.1    1.8e-35  123.1   0.1    1.0  1  C50F4.10     CE33984	WBGene00008235	serine\/threonine kinase
    1.5e-35  123.4   2.5    1.6e-35  123.2   1.3    1.4  1  W09C3.1      CE39114	WBGene00021109	serine\/threonine protei
    1.6e-35  123.3   0.0    1.9e-35  123.0   0.0    1.0  1  ZK596.2      CE06632	WBGene00014007	serine\/threonine kinase
    1.7e-35  123.2   0.2    2.1e-35  122.8   0.1    1.2  1  F36H12.9     CE09980	WBGene00018123	status:Partially_confirm
    2.2e-35  122.8   0.3    2.7e-35  122.5   0.2    1.0  1  C53A5.4      CE08953	WBGene00007049	locus:tag-191	serine\/th
    5.7e-35  121.5   0.2    7.2e-35  121.1   0.1    1.2  1  R13H9.6      CE07450	WBGene00020072	status:Partially_confirm
    6.6e-35  121.2   0.1    6.6e-35  121.2   0.1    1.5  1  F32B6.10     CE40505	WBGene00009324	serine\/threonine kinase
    1.1e-34  120.5   0.0    1.3e-34  120.3   0.0    1.0  1  C04G2.2      CE05212	WBGene00007305	serine\/threonine kinase
    2.7e-34  119.2   0.1    3.4e-34  118.9   0.0    1.0  1  T19D12.5     CE04980	WBGene00020580	casein kinase I	status:P
    4.7e-34  118.4   1.8    5.5e-34  118.2   1.2    1.0  1  F38E1.3      CE04522	WBGene00018178	serine \/threonine-prote
      5e-34  118.4   4.3    1.6e-33  116.7   3.0    1.8  1  T11F8.4      CE35006	WBGene00020435	protein kinase	status:Pa
    5.5e-34  118.2   0.1      1e-33  117.3   0.0    1.3  1  ZK666.8      CE43359	WBGene00014048	serine\/threonine kinase
    1.2e-33  117.1   0.7    1.7e-33  116.6   0.5    1.1  1  C09D4.3      CE27672	WBGene00015634	SER\/THR protein kinase	
    6.9e-33  114.6   0.0      1e-32  114.0   0.0    1.2  1  ZC581.2      CE44067	WBGene00022632	ser\/thr-protein kinase	
    1.8e-32  113.2   0.1    3.1e-30  105.9   0.1    2.1  2  T15B12.2     CE38547	WBGene00020531	Protein kinase\/Aldehyde
    2.6e-32  112.7   0.6    3.3e-32  112.4   0.4    1.0  1  K06H7.8      CE25045	WBGene00019459	status:Partially_confirm
    4.2e-32  112.0   0.0    5.2e-32  111.7   0.0    1.1  1  C09B9.4      CE06796	WBGene00015629	ser\/thr protein kinase	
    6.1e-32  111.5   0.0      8e-32  111.1   0.0    1.0  1  C39H7.1      CE06942	WBGene00016541	casein kinase	status:Con
    1.5e-31  110.2   3.1      2e-31  109.8   2.1    1.1  1  Y47G6A.13    CE22097	WBGene00021639	protein kinase	status:Pa
    2.6e-31  109.4   0.0      3e-31  109.2   0.0    1.2  1  ZK354.2a     CE15314	WBGene00022705	protein kinase	status:Co
    2.7e-31  109.3   0.0    3.6e-31  108.9   0.0    1.0  1  Y38H8A.3     CE18365	WBGene00012637	serine\/threonine kinase
    6.1e-31  108.2   0.0    6.1e-31  108.2   0.0    2.0  1  ZK354.2b     CE31749	WBGene00022705	status:Confirmed	UniProt
    1.1e-30  107.4   0.8    1.4e-30  107.0   0.5    1.0  1  C03C10.2     CE44177	WBGene00007269	serine\/threonine kinase
    1.4e-30  107.0   1.2    2.5e-30  106.2   0.8    1.4  1  Y65B4A.9     CE22732	WBGene00022032	status:Partially_confirm
    1.1e-29  104.1   0.0    1.4e-29  103.8   0.0    1.0  1  R13H9.5      CE07449	WBGene00020071	status:Confirmed	UniProt
    1.1e-29  104.1   0.0    1.4e-29  103.7   0.0    1.0  1  F36H12.8     CE09979	WBGene00018122	locus:ttbk-2	status:Conf
    1.7e-29  103.5   0.2    1.7e-29  103.5   0.1    1.7  1  Y69F12A.1    CE24572	WBGene00022102	protein kinase	status:Co
    9.5e-29  101.0   0.1    1.1e-28  100.7   0.0    1.0  1  C45G9.1      CE24851	WBGene00016673	Protein kinase	status:Pr
    1.3e-28  100.5   0.2    1.7e-28  100.1   0.2    1.1  1  B0207.7      CE07685	WBGene00015030	serine\/threonine-protei
    1.6e-28  100.3   0.1    1.6e-28  100.3   0.0    1.8  1  ZK354.6      CE15320	WBGene00022707	protein kinase	status:Pa
    2.5e-28   99.6   0.4    3.4e-28   99.2   0.2    1.1  1  ZC373.3b     CE44223	WBGene00013868	status:Partially_confirm
    3.1e-28   99.3   0.4    4.2e-28   98.9   0.2    1.1  1  ZC373.3a     CE02376	WBGene00013868	serine\/threonine kinase
    4.2e-28   98.9   0.7    4.7e-28   98.7   0.5    1.0  1  C25H3.1      CE02499	WBGene00016111	status:Confirmed	UniProt
    7.1e-27   94.8   0.1    9.4e-27   94.4   0.1    1.0  1  C38C3.4b     CE35255	WBGene00016513	status:Partially_confirm
    1.9e-25   90.1   0.0    2.4e-25   89.8   0.0    1.1  1  ZK507.1      CE24727	WBGene00013978	serine\/threonine kinase
      3e-25   89.5   0.2    3.9e-25   89.1   0.1    1.0  1  F33D11.7     CE09897	WBGene00018004	protein kinase	status:Pa
    5.2e-25   88.7   0.1    6.6e-25   88.3   0.1    1.0  1  C34B2.3      CE34266	WBGene00016388	protein kinase	status:Co
    1.2e-24   87.5   2.7    1.9e-14   54.0   0.0    2.5  2  Y71F9AL.2    CE25557	WBGene00022108	protein kinase	status:Pa
    4.1e-23   82.5   0.1    4.8e-23   82.2   0.0    1.1  1  M7.7         CE03487	WBGene00010883	serine\/threonine kinase
    1.7e-22   80.4   0.3    1.1e-14   54.7   0.0    3.0  3  C49C8.1      CE08836	WBGene00016765	serine\/threonine-protei
      3e-22   79.6   1.3    3.6e-22   79.3   0.9    1.1  1  F16B12.5     CE43159	WBGene00008881	serine\/threonine kinase
    7.9e-22   78.2   0.5    8.2e-12   45.3   0.0    2.1  2  C54G4.1a     CE32338	WBGene00008311	locus:rskn-2	Protein kin
    2.6e-20   73.2   0.1    2.4e-18   66.7   0.1    2.1  1  ZK507.3      CE34146	WBGene00013979	Protein kinase domain	st
    3.6e-19   69.5   0.3    3.8e-19   69.4   0.2    1.0  1  C55B7.10     CE43955	WBGene00016946	casein kinase	status:Con
      4e-19   69.3   9.6    2.6e-18   66.7   6.6    1.9  1  R10D12.10    CE40993	WBGene00011191	serine\/threonine kinase
    1.7e-18   67.3   0.1    3.5e-18   66.2   0.0    1.4  1  C05C12.1     CE02965	WBGene00007335	serine\/threonine kinase
    4.2e-18   66.0   0.0    2.4e-09   37.1   0.0    2.5  2  DC2.7a       CE44458	WBGene00017083	locus:kin-33	protein kin
    2.2e-17   63.6   0.1    3.4e-17   63.0   0.0    1.2  1  C09B8.7c     CE33559	WBGene00003911	locus:pak-1	status:Confi
    2.6e-17   63.4   0.1      4e-17   62.7   0.0    1.2  1  C09B8.7b     CE06792	WBGene00003911	locus:pak-1	status:Confi
    2.6e-17   63.4   0.1      4e-17   62.7   0.0    1.2  1  C09B8.7a     CE27670	WBGene00003911	locus:pak-1	Serine\/thre
    3.7e-17   62.9   0.3    3.7e-17   62.9   0.2    2.9  1  ZC373.4      CE02377	WBGene00013869	calcium\/calmodulin depe
    7.4e-17   61.9   0.1    1.1e-16   61.2   0.0    1.2  1  D2024.1      CE04290	WBGene00017050	status:Partially_confirm
    7.7e-17   61.8   0.3    1.5e-16   60.9   0.2    1.6  1  F39F10.3     CE07205	WBGene00018203	serine\/threonine-protei
    6.7e-16   58.7   0.0    8.5e-16   58.4   0.0    1.2  1  F22F1.2      CE04444	WBGene00017714	ser\/thr protein kinase	
    1.9e-15   57.3   0.0    2.3e-15   57.0   0.0    1.1  1  F26A1.4      CE02685	WBGene00017803	Casein kinase	status:Con
      2e-15   57.2   5.4    1.6e-14   54.2   3.7    2.6  1  F28B12.3     CE02704	WBGene00017895	locus:vrk-1	Protein kina
    7.9e-15   55.2   0.2    1.3e-14   54.4   0.2    1.2  1  Y106G6A.1    CE19294	WBGene00013694	serine\/threonine kinase
    9.4e-15   54.9   0.1    1.1e-14   54.7   0.1    1.2  1  F39F10.2     CE07204	WBGene00018202	serine\/threonine-protei
    2.9e-14   53.3   0.2    6.9e-14   52.1   0.1    1.5  1  W03G1.6a     CE40473	WBGene00021012	locus:pig-1	protein kina
      3e-14   53.3   0.2    6.8e-14   52.1   0.1    1.5  1  W03G1.6b     CE40474	WBGene00021012	locus:pig-1	status:Parti
    4.2e-14   52.8   0.3    6.7e-14   52.1   0.2    1.3  1  M04C9.5a     CE40815	WBGene00001121	locus:dyf-5	serine\/thre
    4.3e-14   52.8   0.4    7.4e-14   52.0   0.2    1.3  1  M04C9.5b     CE46107	WBGene00001121	locus:dyf-5	status:Confi
    5.3e-14   52.5   1.4    2.8e-07   30.4   0.2    2.3  2  T01H8.1b     CE34494	WBGene00011352	locus:rskn-1	Protein kin
    5.3e-14   52.5   1.4    2.8e-07   30.4   0.2    2.3  2  T01H8.1d     CE38217	WBGene00011352	locus:rskn-1	status:Conf
    5.8e-14   52.3   1.4    2.9e-07   30.3   0.2    2.3  2  T01H8.1c     CE34495	WBGene00011352	locus:rskn-1	status:Part
    6.9e-14   52.1   1.4    3.2e-07   30.2   0.2    2.3  2  T01H8.1a     CE34493	WBGene00011352	locus:rskn-1	Protein kin
    7.6e-14   52.0   1.4    3.3e-07   30.1   0.2    2.3  2  T01H8.1e     CE41000	WBGene00011352	locus:rskn-1	status:Conf
    7.9e-14   51.9   1.1    6.3e-13   48.9   0.7    2.5  1  H39E23.1j    CE46555	WBGene00003916	locus:par-1	status:Parti
    8.4e-14   51.8   0.4    8.4e-14   51.8   0.2    2.3  1  B0495.2      CE01761	WBGene00015203	CDC2	status:Partially_co
    8.6e-14   51.8   0.1    1.4e-13   51.1   0.0    1.3  1  F22H10.1     CE35505	WBGene00017725	protein kinase	status:Pa
    1.8e-13   50.7   0.0    2.2e-13   50.5   0.0    1.0  1  Y73B6A.2     CE22961	WBGene00022229	protein kinase	status:Co
    3.6e-13   49.7   0.3    5.1e-13   49.2   0.2    1.1  1  E02H4.6      CE05552	WBGene00008464	serine\/threonine kinase
    3.7e-13   49.7   0.6    5.7e-13   49.1   0.4    1.2  1  C56G2.5      CE44964	WBGene00016980	Protein kinase	status:Pa
    5.4e-13   49.1   1.1    5.4e-13   49.1   0.7    2.5  1  H39E23.1b    CE27768	WBGene00003916	locus:par-1	status:Parti
    5.5e-13   49.1   1.2    5.5e-13   49.1   0.8    2.4  1  H39E23.1g    CE45263	WBGene00003916	locus:par-1	status:Parti
    5.5e-13   49.1   1.4    5.5e-13   49.1   1.0    2.2  1  H39E23.1e    CE44733	WBGene00003916	locus:par-1	status:Parti
    5.5e-13   49.1   1.1    5.5e-13   49.1   0.7    2.4  1  H39E23.1f    CE45159	WBGene00003916	locus:par-1	status:Parti
    5.5e-13   49.1   1.1    5.5e-13   49.1   0.8    2.4  1  H39E23.1c    CE40085	WBGene00003916	locus:par-1	status:Parti
    5.8e-13   49.1   0.2    1.1e-12   48.2   0.1    1.3  1  T25E12.4c    CE42507	WBGene00012019	locus:dkf-2	status:Parti
    6.2e-13   49.0   1.0    6.2e-13   49.0   0.7    2.5  1  H39E23.1a    CE23838	WBGene00003916	locus:par-1	serine\/thre
    6.3e-13   48.9   0.2      1e-12   48.2   0.1    1.2  1  T25E12.4d    CE46242	WBGene00012019	locus:dkf-2	status:Parti
    6.4e-13   48.9   1.0    6.4e-13   48.9   0.7    2.3  1  H39E23.1d    CE44808	WBGene00003916	locus:par-1	status:Parti
    7.8e-13   48.6   0.0    1.2e-12   48.0   0.0    1.2  1  F31E3.2b     CE30774	WBGene00017950	status:Confirmed	UniProt
    8.1e-13   48.6   0.0    1.2e-12   48.0   0.0    1.2  1  F31E3.2a     CE30773	WBGene00017950	Protein kinase	status:Pa
    8.8e-13   48.5   0.2    1.5e-12   47.7   0.1    1.2  1  T25E12.4a    CE42484	WBGene00012019	locus:dkf-2	Phorbol este
    9.3e-13   48.4   0.2      2e-12   47.3   0.1    1.5  1  B0414.7a     CE07737	WBGene00003472	locus:mtk-1	protein kina
    9.3e-13   48.4   0.2      2e-12   47.3   0.1    1.5  1  B0414.7b     CE27573	WBGene00003472	locus:mtk-1	status:Parti
    1.7e-12   47.5   0.0    2.3e-12   47.1   0.0    1.1  1  R02C2.1      CE33150	WBGene00019814	protein kinase	status:Co
    2.6e-12   46.9   0.0    3.4e-12   46.5   0.0    1.1  1  K11E8.1k     CE28060	WBGene00006779	locus:unc-43	Ca2+\/calmo
    2.6e-12   46.9   0.0    3.4e-12   46.5   0.0    1.1  1  K11E8.1l     CE28061	WBGene00006779	locus:unc-43	Ca2+\/calmo
    3.6e-12   46.5   0.0    4.9e-12   46.0   0.0    1.1  1  K11E8.1i     CE28059	WBGene00006779	locus:unc-43	calcium\/ca
    4.1e-12   46.3   0.7    6.8e-12   45.5   0.5    1.2  1  ZK622.1      CE05098	WBGene00022780	tyrosine-protein kinase	
    5.4e-12   45.9   0.2    8.6e-12   45.2   0.1    1.2  1  T19A5.2c     CE30181	WBGene00001526	locus:gck-1	status:Parti
    6.3e-12   45.7   0.0      1e-11   45.0   0.0    1.2  1  K11E8.1d     CE28054	WBGene00006779	locus:unc-43	Ca2+\/calmo
    6.3e-12   45.6   0.0    1.1e-11   44.8   0.0    1.3  1  K11E8.1f     CE28056	WBGene00006779	locus:unc-43	Ca2+\/calmo
    6.5e-12   45.6   0.0    1.2e-11   44.8   0.0    1.3  1  K11E8.1g     CE28057	WBGene00006779	locus:unc-43	Ca2+\/calmo
    6.9e-12   45.5   0.1    8.7e-12   45.2   0.1    1.2  1  K04C1.5      CE06089	WBGene00010555	serine\/threonine kinase
    7.2e-12   45.5   0.0    1.2e-11   44.7   0.0    1.3  1  K11E8.1e     CE28055	WBGene00006779	locus:unc-43	Ca2+\/calmo
    7.4e-12   45.4   0.0    1.4e-11   44.5   0.0    1.4  1  K11E8.1h     CE28058	WBGene00006779	locus:unc-43	Ca2+\/calmo
    7.4e-12   45.4   0.6    1.3e-11   44.6   0.4    1.3  1  ZC581.7      CE28168	WBGene00022634	protein-tyrosine kinase	
      1e-11   45.0   0.0    1.9e-11   44.1   0.0    1.4  1  K11E8.1r     CE45912	WBGene00006779	locus:unc-43	status:Part
    1.2e-11   44.7   1.2    1.7e-11   44.2   0.8    1.1  1  F16B12.7     CE34174	WBGene00008883	serine\/threonine kinase
    2.2e-11   43.9   0.4    3.9e-11   43.0   0.3    1.3  1  PAR2.3a      CE39167	WBGene00019801	locus:aak-1	Protein kina
      3e-11   43.4   0.1    4.3e-11   42.9   0.0    1.2  1  W09C5.5      CE20167	WBGene00012352	locus:dkf-1	Phorbol este
    3.6e-11   43.2   0.4    5.1e-11   42.7   0.3    1.1  1  F47F2.1c     CE31171	WBGene00018569	status:Confirmed	UniProt
    4.4e-11   42.9   0.1    7.7e-11   42.1   0.1    1.3  1  T08D2.7      CE28251	WBGene00011612	Forkhead-associated (FHA
    4.4e-11   42.9   0.4    4.5e-10   39.5   0.3    2.1  1  C01C4.3b     CE30846	WBGene00015293	serine\/threonine protei
    4.4e-11   42.9   0.0    6.4e-11   42.3   0.0    1.1  1  R02C2.2      CE39025	WBGene00019815	locus:kin-34	protein kin
    4.5e-11   42.8   2.6    6.4e-11   42.3   1.2    1.6  1  T01C8.1c     CE07458	WBGene00020142	locus:aak-2	status:Confi
    4.6e-11   42.8   0.6    6.4e-11   42.3   0.4    1.2  1  C44H4.6      CE08727	WBGene00008095	glycogen synthase kinase
    5.2e-11   42.6   0.4    8.1e-11   42.0   0.3    1.2  1  F47F2.1b     CE37114	WBGene00018569	status:Confirmed	UniProt
    5.7e-11   42.5   2.0    5.2e-10   39.3   1.4    2.2  1  C01C4.3a     CE03889	WBGene00015293	status:Confirmed	UniProt
    9.5e-11   41.8   0.4    1.5e-10   41.1   0.3    1.2  1  T19A5.2d     CE37048	WBGene00001526	locus:gck-1	status:Parti
    9.9e-11   41.7   0.4    1.5e-10   41.1   0.3    1.2  1  T19A5.2b     CE28674	WBGene00001526	locus:gck-1	status:Parti
    9.9e-11   41.7   0.4    1.5e-10   41.1   0.3    1.2  1  T19A5.2a     CE07510	WBGene00001526	locus:gck-1	serine\/thre
    1.1e-10   41.6   2.3    1.1e-10   41.6   1.6    2.1  1  T01C8.1a     CE31222	WBGene00020142	locus:aak-2	ser\/thr-pro
    1.1e-10   41.6   2.3    1.1e-10   41.6   1.6    2.1  1  T01C8.1b     CE31223	WBGene00020142	locus:aak-2	status:Confi
    1.3e-10   41.3   0.0    2.7e-10   40.3   0.0    1.4  1  Y39H10A.7a   CE26076	WBGene00000498	locus:chk-1	status:Confi
    2.6e-10   40.3   0.0    4.8e-10   39.5   0.0    1.3  1  DC2.7c       CE46760	WBGene00017083	locus:kin-33	status:Part
    2.7e-10   40.3   0.2    3.4e-10   39.9   0.1    1.2  1  ZC581.1      CE15235	WBGene00022631	locus:nekl-2	ser\/thr-pr
    2.8e-10   40.2   0.7      4e-10   39.7   0.5    1.2  1  Y39G10AL.3   CE30320	WBGene00000408	locus:cdk-7	status:Confi
    3.9e-10   39.8   0.4    3.9e-10   39.8   0.3    1.6  1  ZC504.3      CE40176	WBGene00013917	serine\/threonine kinase
    4.8e-10   39.5   1.7    1.4e-09   37.9   1.2    1.7  1  B0205.7      CE17321	WBGene00002191	locus:kin-3	casein kinas
    5.8e-10   39.2   0.2    1.6e-08   34.5   0.3    2.5  2  D1044.8      CE39141	WBGene00017033	locus:nekl-4	status:Part
    5.9e-10   39.2   0.0    7.8e-10   38.8   0.0    1.2  1  B0207.4      CE24761	WBGene00000099	locus:air-2	protein kina
    6.4e-10   39.0   0.2    1.4e-09   38.0   0.2    1.5  1  F49C5.4      CE42460	WBGene00009867	serine\/threonine kinase
    7.1e-10   38.9   0.1    9.6e-10   38.5   0.1    1.3  1  Y43D4A.6     CE21879	WBGene00012792	status:Partially_confirm
    7.2e-10   38.9   0.1    1.4e-09   37.9   0.1    1.5  1  Y60A3A.12    CE27297	WBGene00000499	locus:chk-2	status:Confi
    8.1e-10   38.7   0.2    1.2e-09   38.1   0.2    1.2  1  K07A9.2      CE25046	WBGene00000553	locus:cmk-1	ser\/thr pro
    1.1e-09   38.3   0.0    1.5e-09   37.8   0.0    1.2  1  W04B5.5      CE20142	WBGene00021022	protein kinase	status:Co
    1.2e-09   38.2   0.0    1.9e-09   37.5   0.0    1.2  1  ZC404.9      CE07599	WBGene00022603	locus:gck-2	serine\/thre
    1.3e-09   38.0   0.3    1.3e-09   38.0   0.2    2.9  1  T04C10.1     CE33442	WBGene00003149	locus:mbk-1	serine\/thre
    1.5e-09   37.8   0.2    2.5e-09   37.1   0.1    1.2  1  F59E12.2     CE28571	WBGene00006988	locus:zyg-1	status:Confi
    1.9e-09   37.5   0.1    2.6e-09   37.1   0.0    1.1  1  C44C10.7     CE05414	WBGene00008088	serine\/threonine kinase
    1.9e-09   37.5   0.0    2.5e-09   37.1   0.0    1.1  1  C45B11.1b    CE40446	WBGene00006443	locus:pak-2	P21-Rho-bind
    1.9e-09   37.5   0.0    2.5e-09   37.1   0.0    1.1  1  C45B11.1a    CE40445	WBGene00006443	locus:pak-2	serine\/thre
      2e-09   37.4   0.1    4.7e-09   36.2   0.1    1.6  1  F15A2.6a     CE28218	WBGene00004719	locus:sad-1	serine\/thre
    2.4e-09   37.2   0.9    3.1e-09   36.8   0.6    1.2  1  Y18D10A.5    CE21401	WBGene00001746	locus:gsk-3	Eukaryotic p
    2.5e-09   37.1   0.1    5.9e-09   35.9   0.1    1.6  1  B0496.3a     CE44329	WBGene00006814	locus:unc-82	ser\/thr pr
    2.7e-09   37.0   0.3    5.5e-09   36.0   0.2    1.5  1  F32D8.1      CE41398	WBGene00009326	calcium\/calmodulin depe
    2.8e-09   37.0   0.1    5.9e-09   35.9   0.1    1.5  1  B0496.3h     CE44339	WBGene00006814	locus:unc-82	status:Conf
    2.8e-09   36.9   0.1    6.3e-09   35.8   0.1    1.5  1  B0496.3d     CE44346	WBGene00006814	locus:unc-82	status:Conf
    2.8e-09   36.9   0.1    5.9e-09   35.9   0.1    1.5  1  B0496.3g     CE44297	WBGene00006814	locus:unc-82	status:Conf
      3e-09   36.9   0.1    6.2e-09   35.8   0.1    1.5  1  B0496.3f     CE44278	WBGene00006814	locus:unc-82	status:Conf
      3e-09   36.8   0.1    6.4e-09   35.8   0.1    1.5  1  B0496.3b     CE44280	WBGene00006814	locus:unc-82	status:Conf
    3.2e-09   36.7   0.1    7.6e-09   35.5   0.1    1.6  1  B0496.3e     CE44360	WBGene00006814	locus:unc-82	status:Conf
    3.3e-09   36.7   0.1    4.8e-09   36.2   0.1    1.1  1  C04G6.1b     CE32111	WBGene00003402	locus:mpk-2	status:Confi
    3.5e-09   36.6   0.0      5e-09   36.1   0.0    1.1  1  C07G1.3a     CE06779	WBGene00003961	locus:pct-1	ser\/thr pro
    3.8e-09   36.5   0.1    5.4e-09   36.0   0.1    1.2  1  C34G6.5      CE26909	WBGene00016421	ser\/thr-protein kinase	
    3.9e-09   36.5   0.0    6.6e-09   35.7   0.0    1.3  1  C07G1.3c     CE32571	WBGene00003961	locus:pct-1	status:Confi
    4.1e-09   36.4   0.1    4.1e-09   36.4   0.1    1.6  1  F15A2.6b     CE40646	WBGene00004719	locus:sad-1	status:Parti
    4.3e-09   36.3   0.0    7.2e-09   35.6   0.0    1.3  1  C07G1.3b     CE29073	WBGene00003961	locus:pct-1	status:Confi
    4.7e-09   36.2   0.0    7.4e-09   35.6   0.0    1.2  1  W06B3.2d     CE38984	WBGene00004859	locus:sma-5	status:Parti
    4.7e-09   36.2   0.0      8e-09   35.4   0.0    1.3  1  K03E5.3      CE36652	WBGene00019362	locus:cdk-2	protein kina
      5e-09   36.1   0.1      8e-09   35.4   0.0    1.3  1  H01G02.2     CE35567	WBGene00010349	locus:dyf-18	serine\/thr
    5.4e-09   36.0   0.0    8.7e-09   35.3   0.0    1.2  1  W06B3.2b     CE31630	WBGene00004859	locus:sma-5	status:Parti
    5.6e-09   36.0   3.5    8.8e-09   35.3   2.4    1.2  1  F49E11.1d    CE39735	WBGene00003150	locus:mbk-2	status:Confi
    5.8e-09   35.9   0.1    8.7e-09   35.3   0.1    1.2  1  C04G6.1c     CE36972	WBGene00003402	locus:mpk-2	status:Confi
    5.9e-09   35.9   0.0    9.2e-09   35.2   0.0    1.2  1  W06B3.2a     CE31629	WBGene00004859	locus:sma-5	serine\/thre
    5.9e-09   35.9   0.0    9.6e-09   35.2   0.0    1.2  1  W06B3.2c     CE39526	WBGene00004859	locus:sma-5	status:Parti
    6.1e-09   35.8   0.3    8.3e-09   35.4   0.2    1.1  1  K07C11.2     CE21025	WBGene00000098	locus:air-1	protein kina
    6.2e-09   35.8   3.5    9.8e-09   35.2   2.4    1.2  1  F49E11.1e    CE39938	WBGene00003150	locus:mbk-2	status:Confi
    6.3e-09   35.8   0.1    9.7e-09   35.2   0.1    1.2  1  C04G6.1a     CE31290	WBGene00003402	locus:mpk-2	Ser\/Thr pro
    6.4e-09   35.8   3.5      1e-08   35.1   2.4    1.2  1  F49E11.1a    CE05897	WBGene00003150	locus:mbk-2	serine\/thre
    6.5e-09   35.7   0.6    2.6e-08   33.7   0.4    2.0  1  B0285.1c     CE44020	WBGene00007135	locus:cdtl-7	status:Part
    6.7e-09   35.7   0.2    6.7e-09   35.7   0.2    1.5  1  F42G8.4      CE29318	WBGene00004057	locus:pmk-3	protein kina
    6.9e-09   35.7   0.6    2.6e-08   33.7   0.4    1.9  1  B0285.1a     CE31401	WBGene00007135	locus:cdtl-7	serine\/thr
    7.2e-09   35.6   0.1      1e-08   35.1   0.1    1.2  1  M03C11.1     CE03492	WBGene00010838	cAMP-dependant protein k
    7.2e-09   35.6   0.6    2.7e-08   33.7   0.4    1.9  1  B0285.1b     CE44061	WBGene00007135	locus:cdtl-7	status:Part
      8e-09   35.4   0.0    1.2e-08   34.9   0.0    1.2  1  T17E9.1b     CE32936	WBGene00002201	locus:kin-18	status:Conf
    8.1e-09   35.4   0.6    1.1e-08   34.9   0.4    1.1  1  C36B7.2      CE04173	WBGene00016465	CDC2\/CDC28 subfamily of
    9.4e-09   35.2   0.1    1.5e-08   34.5   0.0    1.3  1  Y38F1A.10b   CE35656	WBGene00003144	locus:max-2	status:Parti
    9.4e-09   35.2   0.0    1.4e-08   34.6   0.0    1.2  1  R03D7.5      CE35899	WBGene00010991	serine\/threonine kinase
      1e-08   35.1   0.0    1.6e-08   34.5   0.0    1.2  1  Y92H12A.1    CE39993	WBGene00005077	locus:src-1	status:Confi
      1e-08   35.1   1.5      2e-08   34.1   1.0    1.5  1  ZK524.4      CE18454	WBGene00013994	serine\/threonine kinase
    1.4e-08   34.7   3.5    2.3e-08   33.9   2.4    1.2  1  F49E11.1c    CE23751	WBGene00003150	locus:mbk-2	status:Confi
    1.4e-08   34.6   3.5    2.4e-08   33.9   2.4    1.2  1  F49E11.1b    CE19878	WBGene00003150	locus:mbk-2	serine\/thre
    1.6e-08   34.5   0.9    2.3e-08   33.9   0.6    1.2  1  Y42A5A.4c    CE45413	WBGene00012779	status:Partially_confirm
    1.6e-08   34.4   0.1      3e-08   33.5   0.0    1.3  1  Y38F1A.10a   CE40478	WBGene00003144	locus:max-2	Eukaryotic p
    1.8e-08   34.3   0.1    3.4e-08   33.4   0.0    1.4  1  Y38F1A.10c   CE42477	WBGene00003144	locus:max-2	status:Parti
    1.9e-08   34.2   0.1    3.1e-08   33.5   0.1    1.2  1  T05G5.3      CE00315	WBGene00000405	locus:cdk-1	serine\/thre
    1.9e-08   34.2   0.5    2.7e-08   33.7   0.3    1.1  1  B0478.1b     CE30123	WBGene00002178	locus:jnk-1	status:Confi
      2e-08   34.1   0.0    3.9e-06   26.6   0.0    2.3  2  F46C3.1      CE18695	WBGene00003970	locus:pek-1	eukaryotic t
    2.1e-08   34.1   0.0      3e-08   33.6   0.0    1.1  1  F42G8.3b     CE34862	WBGene00004056	locus:pmk-2	status:Parti
    2.3e-08   33.9   1.1    3.2e-08   33.4   0.7    1.2  1  Y42A5A.4a    CE20258	WBGene00012779	Eukaryotic protein kinas
    2.4e-08   33.8   0.5    9.4e-08   31.9   0.2    2.1  1  B0464.5a     CE36580	WBGene00004980	locus:spk-1	serine\/thre
    2.5e-08   33.8   0.9    3.8e-08   33.2   0.6    1.2  1  Y42A5A.4b    CE45389	WBGene00012779	status:Partially_confirm
    2.6e-08   33.8   0.0    4.9e-08   32.8   0.0    1.3  1  C10C6.1b     CE44446	WBGene00002192	locus:kin-4	status:Confi
    2.8e-08   33.6   0.5    8.7e-08   32.0   0.4    1.7  1  F18H3.5a     CE18608	WBGene00000406	locus:cdk-4	serine\/thre
    2.8e-08   33.6   0.1    2.8e-08   33.6   0.0    1.9  1  C10H11.9     CE08098	WBGene00002694	locus:let-502	Rho-associ
    2.9e-08   33.6   0.7    7.1e-08   32.3   0.2    1.8  1  B0464.5c     CE36373	WBGene00004980	locus:spk-1	Eukaryotic p
    3.1e-08   33.5   0.5    4.4e-08   33.0   0.3    1.1  1  B0478.1a     CE27574	WBGene00002178	locus:jnk-1	MAP kinase	s
    3.2e-08   33.5   0.0    5.9e-08   32.6   0.0    1.3  1  C10C6.1a     CE39132	WBGene00002192	locus:kin-4	serine\/thre
    3.3e-08   33.4   1.2    6.3e-08   32.5   0.2    1.8  1  B0464.5b     CE20457	WBGene00004980	locus:spk-1	Eukaryotic p
    3.4e-08   33.4   0.3    5.8e-08   32.6   0.2    1.2  1  R11G1.4b     CE39616	WBGene00004727	locus:sax-1	status:Confi
    3.4e-08   33.4   0.3    5.8e-08   32.6   0.2    1.3  1  R11G1.4a     CE39615	WBGene00004727	locus:sax-1	protein kina
    3.7e-08   33.3   0.0    6.2e-08   32.5   0.0    1.3  1  F57B9.8      CE29411	WBGene00018999	putative protein tyrosin
    3.9e-08   33.2   0.0    7.1e-08   32.3   0.0    1.3  1  C10C6.1c     CE44487	WBGene00002192	locus:kin-4	status:Parti
      4e-08   33.1   0.0    7.3e-08   32.3   0.0    1.3  1  C10C6.1d     CE44504	WBGene00002192	locus:kin-4	status:Parti
    4.4e-08   33.0   0.1    6.8e-08   32.4   0.1    1.2  1  H25P06.2a    CE37838	WBGene00000410	locus:cdk-9	serine\/thre
    4.7e-08   32.9   0.1    7.9e-08   32.2   0.1    1.3  1  H25P06.2b    CE37839	WBGene00000410	locus:cdk-9	serine\/thre
    4.7e-08   32.9   0.6    7.5e-08   32.2   0.4    1.2  1  ZK909.2g     CE31759	WBGene00002189	locus:kin-1	status:Confi
    4.9e-08   32.9   0.6    7.8e-08   32.2   0.4    1.2  1  ZK909.2m     CE31765	WBGene00002189	locus:kin-1	status:Confi
      5e-08   32.8   0.2    7.9e-08   32.2   0.2    1.2  1  Y52D3.1a     CE19223	WBGene00013132	locus:strd-1	serine\/thr
    5.1e-08   32.8   0.6    8.4e-08   32.1   0.4    1.2  1  ZK909.2a     CE15473	WBGene00002189	locus:kin-1	Protein kina
    5.2e-08   32.8   0.6    8.4e-08   32.1   0.4    1.2  1  ZK909.2i     CE31761	WBGene00002189	locus:kin-1	status:Confi
    5.4e-08   32.7   0.6    8.7e-08   32.0   0.4    1.2  1  ZK909.2d     CE31756	WBGene00002189	locus:kin-1	status:Confi
    5.5e-08   32.7   0.6      9e-08   32.0   0.4    1.2  1  ZK909.2f     CE31758	WBGene00002189	locus:kin-1	status:Confi
    5.6e-08   32.7   0.6    9.2e-08   31.9   0.4    1.2  1  ZK909.2b     CE15475	WBGene00002189	locus:kin-1	cAMP-dependa
    5.7e-08   32.6   0.0      9e-08   32.0   0.0    1.2  1  R166.5a      CE40867	WBGene00011304	locus:mnk-1	serine\/thre
    5.7e-08   32.6   0.1    8.2e-08   32.1   0.1    1.1  1  F47F2.1a     CE27166	WBGene00018569	protein kinase	status:Co
    5.8e-08   32.6   0.0    9.1e-08   32.0   0.0    1.2  1  R166.5b      CE40868	WBGene00011304	locus:mnk-1	status:Parti
      6e-08   32.6   0.3    9.4e-08   31.9   0.2    1.2  1  C18H7.4      CE40909	WBGene00015994	protein kinase	status:Co
      6e-08   32.6   0.6    9.6e-08   31.9   0.4    1.2  1  ZK909.2h     CE31760	WBGene00002189	locus:kin-1	status:Confi
    6.1e-08   32.6   0.6    9.8e-08   31.9   0.4    1.2  1  ZK909.2k     CE31763	WBGene00002189	locus:kin-1	status:Confi
    6.3e-08   32.5   0.6      1e-07   31.8   0.4    1.2  1  ZK909.2l     CE31764	WBGene00002189	locus:kin-1	status:Confi
    6.6e-08   32.4   0.6      1e-07   31.8   0.4    1.2  1  ZK909.2j     CE31762	WBGene00002189	locus:kin-1	status:Confi
    6.8e-08   32.4   0.6    1.1e-07   31.7   0.4    1.2  1  ZK909.2e     CE31757	WBGene00002189	locus:kin-1	status:Confi
    7.3e-08   32.3   0.3    1.3e-07   31.4   0.2    1.3  1  F13B9.5      CE25854	WBGene00002239	locus:ksr-1	status:Confi
    7.5e-08   32.2   0.4    1.1e-07   31.7   0.2    1.2  1  F43C1.2a     CE01583	WBGene00003401	locus:mpk-1	serine\/thre
    7.7e-08   32.2   0.1    1.2e-07   31.6   0.1    1.2  1  Y73B6A.5a    CE25585	WBGene00003030	locus:lin-45	protein kin
    7.9e-08   32.2   0.1    7.9e-08   32.2   0.0    3.2  1  T17E9.1a     CE01405	WBGene00002201	locus:kin-18	status:Conf
    9.9e-08   31.8   0.4    1.5e-07   31.2   0.2    1.2  1  F43C1.2b     CE24971	WBGene00003401	locus:mpk-1	serine\/thre
    1.1e-07   31.7   0.0    1.7e-07   31.1   0.0    1.2  1  K08H2.5      CE06163	WBGene00010692	serine\/threonine kinase
    1.1e-07   31.7   0.3    3.8e-07   29.9   0.2    1.7  1  F18H3.5b     CE28918	WBGene00000406	locus:cdk-4	serine\/thre
    1.2e-07   31.6   0.0    6.9e-07   29.1   0.0    1.9  1  W06F12.1c    CE29478	WBGene00003048	locus:lit-1	status:Confi
    1.2e-07   31.6   0.0    7.3e-07   29.0   0.0    1.9  1  W06F12.1e    CE37161	WBGene00003048	locus:lit-1	status:Confi
    1.2e-07   31.5   0.0    7.5e-07   28.9   0.0    1.9  1  W06F12.1b    CE29477	WBGene00003048	locus:lit-1	status:Confi
    1.2e-07   31.5   0.0    2.3e-07   30.7   0.0    1.3  1  F49B2.5      CE24991	WBGene00005078	locus:src-2	Src homology
    1.3e-07   31.5   0.6      2e-07   30.8   0.4    1.2  1  ZK909.2c     CE31755	WBGene00002189	locus:kin-1	status:Parti
    1.6e-07   31.2   0.0    2.3e-07   30.6   0.0    1.2  1  T27E9.3      CE21213	WBGene00000407	locus:cdk-5	serine\/thre
    1.9e-07   30.9   0.0    2.9e-07   30.3   0.0    1.2  1  C41C4.4b     CE45635	WBGene00002147	locus:ire-1	status:Parti
      2e-07   30.8   0.0      4e-07   29.9   0.0    1.4  1  Y39H10A.7b   CE33867	WBGene00000498	locus:chk-1	status:Confi
    2.2e-07   30.7   1.1    3.1e-07   30.2   0.8    1.1  1  Y59A8B.14b   CE46046	WBGene00003919	locus:par-4	status:Confi
    2.4e-07   30.6   0.1      4e-07   29.8   0.1    1.2  1  B0218.3      CE06686	WBGene00004055	locus:pmk-1	ser\/thr kin
    2.8e-07   30.4   0.1      4e-07   29.8   0.1    1.2  1  Y38F1A.10d   CE46596	WBGene00003144	locus:max-2	status:Parti
    3.1e-07   30.2   0.2    5.5e-07   29.4   0.1    1.3  1  F53G12.6     CE29331	WBGene00004962	locus:spe-8	protein-tyro
    3.2e-07   30.2   1.1    5.1e-07   29.5   0.7    1.2  1  Y59A8B.14c   CE46081	WBGene00003919	locus:par-4	status:Confi
    3.2e-07   30.2   1.1    5.1e-07   29.5   0.7    1.2  1  Y59A8B.14a   CE27410	WBGene00003919	locus:par-4	serine-threo
    3.3e-07   30.1   0.6    5.3e-07   29.4   0.4    1.2  1  W10G6.2a     CE39527	WBGene00004789	locus:sgk-1	Protein kina
    3.4e-07   30.1   0.6    5.6e-07   29.4   0.4    1.2  1  W10G6.2b     CE39528	WBGene00004789	locus:sgk-1	status:Confi
    3.6e-07   30.0   0.4    5.2e-07   29.5   0.3    1.1  1  C24A8.4      CE27082	WBGene00016038	locus:cst-2	status:Parti
    3.7e-07   30.0   0.5    5.8e-07   29.3   0.3    1.2  1  R05H5.4      CE02291	WBGene00011039	tyrosine-protein kinase 
      4e-07   29.9   0.2      4e-07   29.9   0.2    1.6  1  H42K12.1a    CE28739	WBGene00003965	locus:pdk-1	protein kina
      4e-07   29.9   0.2      4e-07   29.9   0.2    1.6  1  H42K12.1b    CE28740	WBGene00003965	locus:pdk-1	status:Confi
      4e-07   29.8   0.0    6.3e-07   29.2   0.0    1.2  1  C41C4.4a     CE35836	WBGene00002147	locus:ire-1	serine\/thre
    4.6e-07   29.7   0.3    9.1e-07   28.7   0.2    1.5  1  W02B3.2      CE32946	WBGene00001709	locus:grk-2	G-protein co
    4.7e-07   29.6   0.0    6.4e-07   29.2   0.0    1.2  1  C44C8.6b     CE33566	WBGene00007007	locus:mak-2	status:Confi
    4.7e-07   29.6   0.4    7.3e-07   29.0   0.3    1.2  1  F14H12.4a    CE39916	WBGene00017472	locus:cst-1	protein kina
    4.8e-07   29.6   0.4    7.3e-07   29.0   0.3    1.2  1  F14H12.4b    CE39917	WBGene00017472	locus:cst-1	status:Confi
    4.8e-07   29.6   1.3    8.7e-07   28.7   0.9    1.4  1  F42G10.2     CE10328	WBGene00003368	locus:mkk-4	serine\/thre
    4.9e-07   29.6   0.2    4.9e-07   29.6   0.1    1.7  1  T13H10.1     CE06444	WBGene00002193	locus:kin-5	Src homology
    4.9e-07   29.6   0.0    1.1e-06   28.5   0.0    1.5  1  R02C2.6      CE33152	WBGene00019817	status:Partially_confirm
    4.9e-07   29.6   0.4    6.7e-07   29.1   0.3    1.3  1  ZC416.4      CE34622	WBGene00002188	locus:kgb-2	protein kina
    5.7e-07   29.3   0.2    1.1e-06   28.4   0.1    1.4  1  F46G11.3     CE04586	WBGene00018516	locus:tag-257	serine\/th
    6.5e-07   29.2   0.4    7.8e-07   28.9   0.3    1.1  1  T07F12.4     CE28650	WBGene00020324	Serine\/Threonine protei
    6.9e-07   29.1   0.0    1.7e-06   27.8   0.0    1.5  1  DC2.7b       CE27899	WBGene00017083	locus:kin-33	status:Conf
    7.3e-07   29.0   0.0      1e-06   28.5   0.0    1.2  1  C44C8.6a     CE17545	WBGene00007007	locus:mak-2	protein kina
    7.5e-07   29.0   3.3    1.1e-06   28.4   0.0    2.5  1  W06F12.1d    CE37160	WBGene00003048	locus:lit-1	status:Confi
    7.6e-07   28.9   0.3    0.00094   18.8   0.0    2.6  2  C05H8.1a     CE33594	WBGene00000518	locus:ckk-1	status:Confi
    8.9e-07   28.7   3.3    1.2e-06   28.3   0.0    2.5  1  W06F12.1a    CE29476	WBGene00003048	locus:lit-1	serine\/thre
    1.1e-06   28.5   0.1    1.8e-06   27.7   0.1    1.3  1  C35E7.10a    CE17523	WBGene00016462	protein kinase	status:Co
    1.1e-06   28.4   0.1    1.9e-06   27.7   0.1    1.3  1  C55C3.4      CE06991	WBGene00016954	tyrosine-protein kinase	
    1.3e-06   28.2   0.2    2.8e-06   27.1   0.1    1.4  1  F19C6.1      CE01554	WBGene00001708	locus:grk-1	G protein-co
    1.4e-06   28.0   0.3     0.0013   18.3   0.0    2.6  2  C05H8.1b     CE37082	WBGene00000518	locus:ckk-1	status:Parti
    1.5e-06   28.0   0.4    2.1e-06   27.5   0.3    1.1  1  F28C10.3     CE45606	WBGene00017898	protein kinase	status:Pa
    1.5e-06   28.0   0.1    1.5e-06   28.0   0.0    1.5  1  M79.1c       CE31572	WBGene00000018	locus:abl-1	status:Parti
    1.5e-06   28.0   0.1    1.5e-06   28.0   0.0    1.5  1  M79.1b       CE31571	WBGene00000018	locus:abl-1	status:Parti
    1.5e-06   28.0   0.1    1.5e-06   28.0   0.0    1.5  1  M79.1a       CE31570	WBGene00000018	locus:abl-1	Src homology
    1.6e-06   27.8   0.3    2.4e-06   27.3   0.2    1.3  1  T07A9.3      CE29466	WBGene00002187	locus:kgb-1	protein kina
    1.9e-06   27.6   0.4    3.6e-06   26.7   0.3    1.5  1  C05D10.2c    CE30422	WBGene00015478	status:Confirmed	UniProt
    2.1e-06   27.5   0.2    4.4e-06   26.4   0.2    1.5  1  ZC123.4a     CE40321	WBGene00022519	protein kinase	status:Co
    2.1e-06   27.5   0.2    3.9e-06   26.6   0.1    1.3  1  ZC504.4d     CE32767	WBGene00003247	locus:mig-15	status:Part
    2.2e-06   27.4   0.2      4e-06   26.6   0.1    1.3  1  ZC504.4a     CE25672	WBGene00003247	locus:mig-15	serine\/thr
    2.2e-06   27.4   0.2      4e-06   26.6   0.1    1.3  1  ZC504.4b     CE25673	WBGene00003247	locus:mig-15	status:Part
    2.3e-06   27.4   0.2    4.1e-06   26.5   0.1    1.3  1  ZC504.4c     CE28273	WBGene00003247	locus:mig-15	status:Part
    2.3e-06   27.4   0.1    4.8e-06   26.3   0.1    1.5  1  Y38E10A.8    CE46550	WBGene00012586	status:Partially_confirm
    2.5e-06   27.2   0.3    2.5e-06   27.2   0.2    3.4  1  F22D6.5b     CE45514	WBGene00004186	locus:prpf-4	status:Part
    2.6e-06   27.2   0.1    3.7e-06   26.7   0.1    1.1  1  C06E8.3b     CE29028	WBGene00004182	locus:prk-1	status:Confi
    2.7e-06   27.1   0.3    2.7e-06   27.1   0.2    3.4  1  F22D6.5a     CE05686	WBGene00004186	locus:prpf-4	serine\/thr
    3.3e-06   26.8   0.1    5.4e-06   26.1   0.1    1.3  1  F55A8.2f     CE37242	WBGene00001173	locus:pkg-1	status:Confi
    5.1e-06   26.2   0.0    8.7e-06   25.5   0.0    1.2  1  ZK617.1e     CE44668	WBGene00006759	locus:unc-22	status:Part
    5.2e-06   26.2   0.0    8.9e-06   25.4   0.0    1.2  1  ZK617.1c     CE40796	WBGene00006759	locus:unc-22	status:Part
    5.2e-06   26.2   0.0      1e-05   25.2   0.0    1.4  1  C30F8.4b     CE30493	WBGene00002213	locus:kin-32	status:Conf
    5.3e-06   26.2   0.2    0.00089   18.8   0.0    2.2  2  F56H11.6     CE16145	WBGene00010176	casein kinase	status:Pre
      6e-06   26.0   0.0    1.2e-05   25.0   0.0    1.4  1  C30F8.4a     CE25798	WBGene00002213	locus:kin-32	protein kin
    6.1e-06   26.0   0.4    6.1e-06   26.0   0.3    1.9  1  C05D10.2a    CE29020	WBGene00015478	status:Confirmed	UniProt
    6.2e-06   25.9   0.2    1.1e-05   25.2   0.2    1.3  1  K07F5.4      CE44912	WBGene00002206	locus:kin-24	tyrosine-pr
    6.6e-06   25.9   0.1    1.2e-05   25.0   0.0    1.4  1  F55A8.2b     CE19898	WBGene00001173	locus:pkg-1	cyclic-GMP-d
    6.6e-06   25.8   0.1    1.2e-05   25.0   0.0    1.4  1  F55A8.2e     CE37241	WBGene00001173	locus:pkg-1	status:Confi
    6.7e-06   25.8   0.1    1.2e-05   25.0   0.0    1.4  1  F55A8.2c     CE31541	WBGene00001173	locus:pkg-1	status:Confi
    7.2e-06   25.7   0.1    1.3e-05   24.9   0.0    1.3  1  F55A8.2a     CE19897	WBGene00001173	locus:pkg-1	cyclic-GMP-d
    7.3e-06   25.7   0.3    7.3e-06   25.7   0.2   10.5  1  W06H8.8f     CE36726	WBGene00006436	locus:ttn-1	status:Parti
    7.3e-06   25.7   0.3    7.3e-06   25.7   0.2   10.5  1  W06H8.8e     CE36725	WBGene00006436	locus:ttn-1	status:Parti
    7.3e-06   25.7   0.3    7.3e-06   25.7   0.2   10.5  1  W06H8.8g     CE36727	WBGene00006436	locus:ttn-1	status:Parti
    7.3e-06   25.7   0.0    8.4e-06   25.5   0.0    1.0  1  F59E12.3     CE36493	WBGene00019119	status:Confirmed	UniProt
    8.1e-06   25.6   0.1    1.9e-05   24.3   0.0    1.5  1  C46C2.1b     CE37332	WBGene00006941	locus:wnk-1	serine\/thre
    8.1e-06   25.6   0.1    1.9e-05   24.3   0.0    1.5  1  C46C2.1h     CE46797	WBGene00006941	locus:wnk-1	status:Parti
    8.1e-06   25.6   0.1    1.9e-05   24.3   0.0    1.5  1  C46C2.1e     CE46553	WBGene00006941	locus:wnk-1	status:Parti
    8.1e-06   25.6   0.1    1.9e-05   24.3   0.0    1.5  1  C46C2.1k     CE46763	WBGene00006941	locus:wnk-1	status:Parti
    8.2e-06   25.5   0.1    1.8e-05   24.5   0.0    1.6  1  ZC123.4c     CE37593	WBGene00022519	status:Partially_confirm
    8.2e-06   25.5   0.0    1.4e-05   24.8   0.0    1.2  1  F42G8.3a     CE31695	WBGene00004056	locus:pmk-2	protein kina
    8.8e-06   25.4   0.1    2.1e-05   24.2   0.0    1.5  1  C46C2.1c     CE46706	WBGene00006941	locus:wnk-1	status:Parti
    8.9e-06   25.4   0.1    2.1e-05   24.2   0.0    1.5  1  C46C2.1f     CE46627	WBGene00006941	locus:wnk-1	status:Parti
    8.9e-06   25.4   0.1    2.1e-05   24.2   0.0    1.5  1  C46C2.1i     CE46749	WBGene00006941	locus:wnk-1	status:Parti
    8.9e-06   25.4   0.1    2.1e-05   24.2   0.0    1.5  1  C46C2.1l     CE46557	WBGene00006941	locus:wnk-1	status:Parti
    9.2e-06   25.4   0.0    9.2e-06   25.4   0.0    1.8  1  ZK617.1a     CE33017	WBGene00006759	locus:unc-22	Fibronectin
    9.3e-06   25.4   0.1    2.1e-05   24.2   0.0    1.5  1  C46C2.1a     CE37331	WBGene00006941	locus:wnk-1	serine\/thre
    9.3e-06   25.4   0.1    2.1e-05   24.2   0.0    1.5  1  C46C2.1g     CE46722	WBGene00006941	locus:wnk-1	status:Parti
    9.3e-06   25.4   0.1    2.1e-05   24.2   0.0    1.5  1  C46C2.1d     CE46603	WBGene00006941	locus:wnk-1	status:Parti
    9.3e-06   25.4   0.1    2.1e-05   24.2   0.0    1.5  1  C46C2.1j     CE46831	WBGene00006941	locus:wnk-1	status:Parti
    9.4e-06   25.3   0.1    2.1e-05   24.2   0.0    1.5  1  C46C2.1m     CE46636	WBGene00006941	locus:wnk-1	status:Parti
    9.5e-06   25.3   0.0    9.5e-06   25.3   0.0    1.8  1  ZK617.1d     CE44671	WBGene00006759	locus:unc-22	status:Part
    9.7e-06   25.3   0.0    9.7e-06   25.3   0.0    1.8  1  ZK617.1b     CE33018	WBGene00006759	locus:unc-22	Fibronectin
      1e-05   25.2   0.0    1.8e-05   24.4   0.0    1.3  1  F20B6.8c     CE30962	WBGene00001994	locus:hpk-1	status:Parti
      1e-05   25.2   0.1    2.1e-05   24.2   0.1    1.4  1  T04B2.2b     CE44686	WBGene00001487	locus:frk-1	Src homology
    1.1e-05   25.2   0.1    1.6e-05   24.6   0.0    1.2  1  F23C8.7      CE20716	WBGene00017736	protein kinase	status:Pa
    1.1e-05   25.1   0.1    1.7e-05   24.5   0.1    1.2  1  T04B2.2a     CE03609	WBGene00001487	locus:frk-1	status:Confi
    1.1e-05   25.1   0.1    1.8e-05   24.5   0.1    1.2  1  C06E8.3c     CE30484	WBGene00004182	locus:prk-1	status:Confi
    1.2e-05   25.0   0.0    2.1e-05   24.2   0.0    1.3  1  F20B6.8a     CE04430	WBGene00001994	locus:hpk-1	serine\/thre
    1.2e-05   25.0   0.0    2.2e-05   24.1   0.0    1.3  1  F20B6.8b     CE30961	WBGene00001994	locus:hpk-1	status:Parti
    1.4e-05   24.8   0.1      3e-05   23.7   0.0    1.5  1  ZC123.4b     CE40322	WBGene00022519	status:Partially_confirm
    1.4e-05   24.7   0.1     0.0068   15.9   0.0    2.3  2  C24G6.2b     CE17458	WBGene00016059	protein kinase	status:Co
    1.6e-05   24.6   0.0    2.3e-05   24.0   0.0    1.2  1  C25A8.5      CE08385	WBGene00016085	protein-tyrosine kinase	
    1.6e-05   24.5   0.3    2.8e-05   23.8   0.2    1.3  1  F28H6.1b     CE29298	WBGene00000103	locus:akt-2	PH (pleckstr
    1.6e-05   24.5   0.0    2.6e-05   23.9   0.0    1.2  1  F09C12.2     CE32359	WBGene00017277	Ser\/Thr protein kinase	
    1.8e-05   24.4   0.6    4.3e-05   23.2   0.4    1.6  1  T20F10.1     CE13844	WBGene00007047	locus:wts-1	Protein kina
      2e-05   24.3   0.3    3.4e-05   23.5   0.2    1.3  1  F28H6.1a     CE18646	WBGene00000103	locus:akt-2	PH (pleckstr
    2.1e-05   24.2   0.0    4.8e-05   23.0   0.0    1.6  1  R06A10.4     CE12518	WBGene00019911	protein kinase	status:Co
    2.2e-05   24.1   0.4    3.2e-05   23.6   0.3    1.1  1  Y105C5A.24   CE36218	WBGene00013643	status:Partially_confirm
    2.2e-05   24.1   0.1    3.8e-05   23.4   0.0    1.3  1  C35E7.10b    CE17524	WBGene00016462	protein kinase	status:Pa
    2.2e-05   24.1   0.2    3.4e-05   23.5   0.2    1.2  1  Y48G1C.2     CE34405	WBGene00000812	locus:csk-1	status:Confi
    2.4e-05   24.0   0.1    2.4e-05   24.0   0.1    2.7  1  C07A9.3d     CE46199	WBGene00006579	locus:tlk-1	status:Confi
    2.5e-05   24.0   0.0    5.7e-05   22.8   0.0    1.5  1  Y47G6A.5b    CE33228	WBGene00021635	status:Partially_confirm
    2.6e-05   23.9   0.1    2.6e-05   23.9   0.1    2.7  1  C07A9.3c     CE39220	WBGene00006579	locus:tlk-1	status:Confi
    2.6e-05   23.9   0.4    3.6e-05   23.4   0.3    1.1  1  F19H6.1      CE31484	WBGene00008956	locus:nekl-3	serine\/thr
    2.6e-05   23.9   0.1    4.1e-05   23.2   0.1    1.2  1  C06E8.3a     CE29027	WBGene00004182	locus:prk-1	Protein kina
    2.7e-05   23.8   0.1    4.3e-05   23.2   0.1    1.2  1  K12C11.4     CE40262	WBGene00003400	locus:dapk-1	ankyrin and
    2.8e-05   23.8   0.1    2.8e-05   23.8   0.1    2.7  1  C07A9.3b     CE36354	WBGene00006579	locus:tlk-1	status:Confi
    2.8e-05   23.8   0.1    3.1e-05   23.6   0.1    1.0  1  K11E8.1b     CE28052	WBGene00006779	locus:unc-43	calcium\/ca
    2.8e-05   23.8   0.0    6.6e-05   22.6   0.0    1.5  1  Y47G6A.5a    CE41053	WBGene00021635	tyrosine kinase	status:P
    2.9e-05   23.7   0.1    2.9e-05   23.7   0.1    2.7  1  C07A9.3a     CE36353	WBGene00006579	locus:tlk-1	serine\/thre
      3e-05   23.7   0.2    4.7e-05   23.0   0.1    1.2  1  E02H4.3b     CE31463	WBGene00006517	locus:tag-172	status:Par
    3.2e-05   23.6   0.0    5.3e-05   22.9   0.0    1.2  1  T06C10.6     CE04904	WBGene00002208	locus:kin-26	tyosine-pro
    3.3e-05   23.6   0.3    3.3e-05   23.6   0.2    1.6  1  T25B9.4      CE06503	WBGene00012010	Src homology domain 2, p
    3.3e-05   23.6   0.1    4.7e-05   23.0   0.1    1.1  1  F23C8.8      CE20717	WBGene00017737	protein kinase	status:Co
    3.3e-05   23.5   0.5    7.1e-05   22.5   0.4    1.4  1  ZK1067.1b    CE42891	WBGene00002299	locus:let-23	status:Conf
    3.3e-05   23.5   0.0    4.4e-05   23.1   0.0    1.1  1  C17C3.11     CE34696	WBGene00015893	status:Partially_confirm
    3.6e-05   23.4   0.5    7.6e-05   22.4   0.4    1.4  1  ZK1067.1a    CE03840	WBGene00002299	locus:let-23	tyrosine-pr
    3.6e-05   23.4   0.1    3.6e-05   23.4   0.1    1.5  1  F21A3.5      CE44026	WBGene00008995	status:Partially_confirm
    3.6e-05   23.4   0.5    7.6e-05   22.4   0.4    1.4  1  ZK1067.1c    CE42910	WBGene00002299	locus:let-23	status:Part
    3.9e-05   23.3   0.1    7.5e-05   22.4   0.0    1.4  1  B0302.1b     CE33548	WBGene00002207	locus:kin-25	status:Part
    4.5e-05   23.1   0.1    8.1e-05   22.3   0.1    1.4  1  Y106G6E.1    CE20405	WBGene00013705	Helix-loop-helix DNA-bin
    4.5e-05   23.1   0.0    5.2e-05   22.9   0.0    1.2  1  C09G4.2d     CE32576	WBGene00015650	locus:pkg-2	status:Confi
    4.6e-05   23.1   0.1    8.5e-05   22.2   0.0    1.4  1  B0302.1a     CE33506	WBGene00002207	locus:kin-25	protein tyr
      5e-05   23.0   0.0    6.9e-05   22.5   0.0    1.2  1  C09G4.2b     CE31157	WBGene00015650	locus:pkg-2	status:Confi
    5.1e-05   22.9   0.0    5.1e-05   22.9   0.0    1.5  1  Y60A3A.1     CE24516	WBGene00006786	locus:unc-51	serine\/thr
    5.5e-05   22.8   0.4    0.00011   21.8   0.0    1.7  1  C09G4.2a     CE31156	WBGene00015650	locus:pkg-2	cAMP-dependa
    6.1e-05   22.7   0.3    0.00012   21.7   0.0    1.7  1  C09G4.2c     CE31158	WBGene00015650	locus:pkg-2	status:Confi
    7.1e-05   22.5   0.2    0.00013   21.6   0.2    1.4  1  W02B12.12b   CE37051	WBGene00012207	status:Partially_confirm
    7.5e-05   22.4   0.5    0.00012   21.7   0.3    1.3  1  B0545.1b     CE17354	WBGene00006599	locus:tpa-1	protein kina
    7.5e-05   22.4   0.2    0.00013   21.5   0.2    1.4  1  W02B12.12a   CE21239	WBGene00012207	serine\/threonine kinase
    9.2e-05   22.1   0.1      0.019   14.5   0.0    2.2  2  C24G6.2a     CE17457	WBGene00016059	protein kinase	status:Co
    9.5e-05   22.0   0.5    0.00014   21.5   0.3    1.1  1  C36B7.1      CE04172	WBGene00016464	CDC2\/CDC28 subfamily of
     0.0001   21.9   1.3    0.00017   21.2   0.0    1.9  1  Y50D7A.3a    CE32982	WBGene00021753	status:Partially_confirm
    0.00011   21.9   0.1    0.00063   19.3   0.1    2.0  1  Y106G6D.4    CE36225	WBGene00013701	serine\/threonine kinase
    0.00011   21.8   0.5    0.00018   21.1   0.3    1.3  1  B0545.1a     CE17353	WBGene00006599	locus:tpa-1	protein kina
    0.00012   21.7   0.2    0.00017   21.2   0.1    1.2  1  K08F8.1b     CE32906	WBGene00010681	status:Confirmed	UniProt
    0.00013   21.6   0.0    0.00017   21.2   0.0    1.3  1  R04A9.7      CE41149	WBGene00044281	status:Partially_confirm
    0.00013   21.6   0.2    0.00019   21.1   0.1    1.2  1  K08F8.1d     CE37257	WBGene00010681	status:Confirmed	UniProt
    0.00014   21.5   1.3    0.00065   19.3   0.9    1.9  1  F58H12.1     CE28479	WBGene00002210	locus:kin-29	serine\/thr
    0.00015   21.4   0.1    0.00015   21.4   0.1    2.0  1  F01D4.3      CE40324	WBGene00008487	tyrosine-protein kinase 
    0.00015   21.4   0.3      0.011   15.2   0.1    2.2  2  K02E10.7     CE31194	WBGene00019321	protein kinase	status:Pa
    0.00015   21.3   0.0    0.00032   20.3   0.0    1.5  1  F17E5.1a     CE27131	WBGene00002991	locus:lin-2	MAGUK protei
    0.00016   21.3   0.0    0.00024   20.7   0.0    1.2  1  F52B5.2      CE24993	WBGene00009921	serine\/threonine kinase
    0.00018   21.2   0.2    0.00045   19.8   0.1    1.6  1  Y39G10AR.3   CE37063	WBGene00021461	locus:nekl-1	status:Part
    0.00018   21.2   0.1    0.00036   20.1   0.0    1.4  1  F59A6.1      CE44901	WBGene00003822	locus:nsy-1	Protein kina
    0.00018   21.2   0.3    0.00018   21.2   0.2    3.5  1  F25F2.1a     CE41396	WBGene00009115	serine\/threonine kinase
    0.00018   21.1   0.3    0.00018   21.1   0.2    3.4  1  F25F2.1b     CE41397	WBGene00009115	status:Partially_confirm
    0.00018   21.1   0.2    0.00018   21.1   0.1    1.7  1  E02H4.3a     CE31462	WBGene00006517	locus:tag-172	serine\/th
    0.00018   21.1   0.1    0.00028   20.5   0.1    1.2  1  C36B1.10     CE05377	WBGene00007977	locus:gska-3	serine\/thr
     0.0002   20.9   0.7    0.00032   20.3   0.5    1.2  1  C12D8.10a    CE15612	WBGene00000102	locus:akt-1	PH (pleckstr
     0.0002   20.9   0.4    0.00042   19.9   0.3    1.4  1  C14B9.4a     CE26649	WBGene00004042	locus:plk-1	Protein kina
    0.00023   20.8   0.0    0.00051   19.6   0.0    1.5  1  R107.4a      CE31817	WBGene00011299	locus:ikke-1	tyrosine-pr
    0.00024   20.7   0.3    0.00044   19.9   0.2    1.4  1  F57F5.5b     CE46445	WBGene00004032	locus:pkc-1	status:Parti
    0.00024   20.7   0.7    0.00046   19.8   0.5    1.4  1  E01H11.1a    CE30927	WBGene00004033	locus:pkc-2	status:Confi
    0.00024   20.7   0.7    0.00046   19.8   0.5    1.4  1  E01H11.1b    CE30928	WBGene00004033	locus:pkc-2	status:Confi
    0.00025   20.6   0.0    0.00032   20.3   0.0    1.1  1  E02D9.1d     CE31336	WBGene00017098	status:Confirmed	UniProt
    0.00025   20.6   0.0    0.00058   19.4   0.0    1.5  1  R107.4d      CE37846	WBGene00011299	locus:ikke-1	status:Part
    0.00026   20.6   0.0    0.00058   19.5   0.0    1.5  1  R107.4c      CE31819	WBGene00011299	locus:ikke-1	status:Conf
    0.00027   20.5   0.7    0.00051   19.6   0.5    1.4  1  E01H11.1d    CE41783	WBGene00004033	locus:pkc-2	status:Confi
    0.00027   20.5   0.0    0.00059   19.4   0.0    1.5  1  R107.4b      CE31818	WBGene00011299	locus:ikke-1	status:Conf
    0.00029   20.5   0.3    0.00055   19.5   0.2    1.4  1  F57F5.5a     CE29092	WBGene00004032	locus:pkc-1	Phorbol este
    0.00029   20.4   0.2    0.00048   19.7   0.1    1.2  1  K08F8.1a     CE03467	WBGene00010681	ribosomal S6 kinase	stat
    0.00032   20.3   0.6    0.00052   19.6   0.1    1.5  1  ZC449.3a     CE29622	WBGene00022613	map kinase kinase, 3beta
    0.00035   20.2   0.9    0.00075   19.1   0.7    1.4  1  F26E4.5      CE32638	WBGene00009160	Src homology domain 2, t
    0.00035   20.2   0.5    0.00064   19.3   0.1    1.6  1  ZC449.3b     CE31262	WBGene00022613	status:Confirmed	UniProt
    0.00036   20.1   0.0    0.00054   19.6   0.0    1.2  1  Y69E1A.3     CE44526	WBGene00013475	Eukaryotic protein kinas
    0.00038   20.0   0.4    0.00081   19.0   0.3    1.6  1  W01B6.5      CE35632	WBGene00012172	tyrosine-protein kinase	
    0.00042   19.9   0.7    0.00076   19.1   0.5    1.4  1  E01H11.1c    CE30929	WBGene00004033	locus:pkc-2	Protein kina
    0.00045   19.8   0.1    0.00045   19.8   0.1    1.9  1  F45H7.4      CE31517	WBGene00004183	locus:prk-2	serine\/thre
    0.00046   19.8   0.8    0.00092   18.8   0.5    1.4  1  Y79H2A.11    CE31133	WBGene00006993	locus:zyg-8	status:Confi
    0.00047   19.8   0.4    0.00047   19.8   0.3    2.2  1  T06C10.3     CE04901	WBGene00020289	status:Partially_confirm
    0.00048   19.7   3.1     0.0024   17.5   0.0    2.7  2  F26A1.3      CE02684	WBGene00017802	Protein kinase	status:Pa
    0.00048   19.7   0.1    0.00048   19.7   0.1    1.6  1  ZK593.9      CE06630	WBGene00014005	tyrosine-protein kinase	
    0.00054   19.6   0.6     0.0012   18.5   0.4    1.5  1  F46F6.2b     CE43258	WBGene00009793	locus:pkn-1	status:Parti
    0.00054   19.6   0.0    0.00091   18.8   0.0    1.3  1  Y53C12A.1    CE14884	WBGene00006940	locus:wee-1.3	serine\/th
    0.00058   19.4   0.0    0.00084   18.9   0.0    1.2  1  D2045.7      CE37761	WBGene00008424	serine\/threonine kinase
    0.00061   19.4   0.0      0.051   13.0   0.0    2.3  2  C16A11.10    CE43584	WBGene00185089	status:Confirmed	UniProt
    0.00063   19.3   0.5     0.0013   18.3   0.4    1.4  1  C14B9.4b     CE30602	WBGene00004042	locus:plk-1	status:Confi
    0.00072   19.2   0.7     0.0023   17.5   0.5    1.7  1  F35H8.7      CE09940	WBGene00006938	locus:wee-1.1	serine\/th
    0.00079   19.0   1.4     0.0018   17.9   1.0    1.5  1  F46F6.2a     CE31703	WBGene00009793	locus:pkn-1	Protein kina
    0.00085   18.9   0.0     0.0089   15.5   0.0    2.1  2  F22B3.8      CE44460	WBGene00009039	tyrosine-protein kinase	
    0.00091   18.8   0.2     0.0025   17.4   0.1    1.7  1  B0523.1      CE33023	WBGene00002212	locus:kin-31	Tyrosine ki
    0.00093   18.8   0.0     0.0016   18.0   0.0    1.3  1  E02D9.1a     CE27902	WBGene00017098	protein kinase	status:Pa
      0.001   18.7   0.0     0.0016   18.0   0.0    1.3  1  T25B9.5      CE06504	WBGene00012011	Src homology domain 2, p
     0.0011   18.6   0.3     0.0059   16.1   0.2    1.9  1  R03G5.2      CE31210	WBGene00004758	locus:sek-1	SER\/THR-pro
     0.0011   18.5   0.0     0.0014   18.2   0.0    1.2  1  K08F8.1e     CE37258	WBGene00010681	status:Confirmed	UniProt
     0.0012   18.4   0.4     0.0012   18.4   0.3    2.0  1  K08B12.5     CE30818	WBGene00006437	locus:mrck-1	serine\/thr
     0.0012   18.4   0.1      0.018   14.5   0.0    2.2  2  F11E6.8b     CE43537	WBGene00008711	status:Partially_confirm
     0.0013   18.3   0.4     0.0047   16.5   0.0    1.9  1  C09D1.1c     CE34252	WBGene00006820	locus:unc-89	protein kin
     0.0013   18.3   0.4     0.0047   16.5   0.0    1.9  1  C09D1.1d     CE37701	WBGene00006820	locus:unc-89	status:Conf
     0.0014   18.2   0.1     0.0026   17.3   0.1    1.4  1  F52F12.3     CE24994	WBGene00003396	locus:mom-4	tyrosine-pro
     0.0017   17.9   0.2     0.0033   17.0   0.1    1.4  1  Y4C6A.1      CE36748	WBGene00021151	protein kinase	status:Pa
     0.0019   17.7   2.5      0.003   17.1   0.4    1.8  2  VZC374L.1    CE16527	WBGene00012162	serine\/threonine kinase
     0.0019   17.7   0.0      0.024   14.2   0.0    2.1  2  F11E6.8a     CE19788	WBGene00008711	Eukaryotic protein kinas
     0.0021   17.6   0.5       0.14   11.6   0.0    2.8  2  Y81G3A.3a    CE23118	WBGene00013591	locus:gcn-2	Eukaryotic p
     0.0021   17.6   0.5       0.15   11.6   0.0    2.8  2  Y81G3A.3b    CE44294	WBGene00013591	locus:gcn-2	status:Parti
     0.0021   17.6   0.1     0.0031   17.1   0.0    1.3  1  Y47D3A.16    CE22045	WBGene00012929	locus:rsks-1	ribosomal p
     0.0025   17.3   0.0     0.0035   16.9   0.0    1.2  1  K08F8.1c     CE35895	WBGene00010681	status:Confirmed	UniProt
     0.0027   17.2   0.2      0.007   15.9   0.1    1.6  1  R06C7.8      CE06251	WBGene00000275	locus:bub-1	Eukaryotic p
     0.0036   16.9   0.2      0.024   14.2   0.0    2.1  1  F35C8.3      CE24941	WBGene00002177	locus:jkk-1	status:Confi
     0.0039   16.7   0.1     0.0061   16.1   0.1    1.2  1  F11D5.3b     CE27951	WBGene00017381	locus:ddr-2	status:Parti
      0.004   16.7   1.6      0.011   15.3   0.0    2.1  1  F39H11.3     CE32409	WBGene00000409	locus:cdk-8	serine\/thre
     0.0041   16.7   0.1     0.0065   16.0   0.1    1.2  1  F11D5.3a     CE27950	WBGene00017381	locus:ddr-2	tyrosine kin
     0.0046   16.5   0.1     0.0081   15.7   0.1    1.3  1  K08A8.1b     CE34335	WBGene00003185	locus:mek-1	status:Parti
     0.0048   16.4   0.0     0.0048   16.4   0.0    2.0  1  W08D2.8      CE35637	WBGene00002204	locus:kin-21	tyrosine-pr
     0.0051   16.4   0.3      0.081   12.4   0.0    2.3  2  F58D5.4c     CE42786	WBGene00002240	locus:ksr-2	status:Confi
     0.0054   16.3   0.0       0.01   15.4   0.0    1.4  1  T14E8.1c     CE37148	WBGene00020504	status:Confirmed	UniProt
     0.0054   16.3   0.0       0.01   15.4   0.0    1.4  1  T14E8.1b     CE29341	WBGene00020504	status:Confirmed	UniProt
     0.0058   16.2   0.1       0.01   15.3   0.0    1.3  1  K08A8.1a     CE30816	WBGene00003185	locus:mek-1	Map kinase k
     0.0058   16.2   0.0      0.011   15.3   0.0    1.4  1  T14E8.1a     CE28667	WBGene00020504	protein-tyrosine kinase	
      0.006   16.1   0.0      0.009   15.5   0.0    1.2  1  Y73B3A.16    CE32275	WBGene00022218	status:Partially_confirm
     0.0063   16.0   0.7      0.016   14.8   0.5    1.6  1  C03B1.5      CE37605	WBGene00015376	protein kinase	status:Co
     0.0068   15.9   0.3      0.095   12.2   0.0    2.3  2  F58D5.4b     CE31018	WBGene00002240	locus:ksr-2	status:Confi
     0.0079   15.7   0.3       0.11   12.0   0.0    2.3  2  F58D5.4a     CE31017	WBGene00002240	locus:ksr-2	status:Confi
     0.0081   15.7   0.0      0.017   14.7   0.0    1.5  1  F09A5.2      CE09274	WBGene00008599	tyrosine-protein kinase	
     0.0095   15.5   0.1       0.02   14.4   0.0    1.5  1  F35G12.3b    CE00972	WBGene00004762	locus:sel-5	serine\/thre
     0.0095   15.5   0.0      0.014   14.9   0.0    1.2  1  C49C3.10b    CE44547	WBGene00008200	status:Confirmed	UniProt
  ------ inclusion threshold ------
       0.01   15.4   0.0      0.035   13.6   0.0    1.8  1  C09D1.1b     CE34251	WBGene00006820	locus:unc-89	status:Part
      0.012   15.2   0.0      0.017   14.6   0.0    1.2  1  C49C3.10a    CE23605	WBGene00008200	serine\/threonine kinase
      0.012   15.1   0.1      0.019   14.5   0.1    1.2  1  K09B11.5b    CE39749	WBGene00010712	status:Confirmed	UniProt
      0.012   15.1   0.4        0.2   11.1   0.1    2.2  2  F58A3.2b     CE35726	WBGene00001184	locus:egl-15	status:Conf
      0.013   15.0   1.3      0.021   14.3   0.1    2.0  1  Y59A8B.23c   CE46529	WBGene00013355	locus:gck-3	status:Confi
      0.013   15.0   0.4       0.21   11.0   0.1    2.2  2  F58A3.2a     CE28238	WBGene00001184	locus:egl-15	IG (immunog
      0.013   15.0   0.0      0.027   14.0   0.0    1.4  1  B0252.1      CE45538	WBGene00015087	Tyrosine-protein kinase	
      0.013   15.0   0.0      0.095   12.2   0.0    2.1  1  Y111B2A.1    CE34107	WBGene00013727	status:Confirmed	UniProt
      0.014   14.9   2.0      0.044   13.3   0.6    2.4  1  B0511.4      CE17343	WBGene00015230	locus:tag-344	protein ki
      0.014   14.9   0.9      0.042   13.3   0.6    1.7  1  F09E5.1      CE02604	WBGene00004034	locus:pkc-3	Protein kina
      0.014   14.9   0.1      0.024   14.2   0.1    1.2  1  K09B11.5a    CE19992	WBGene00010712	Eukaryotic protein kinas
      0.015   14.9   1.1      0.025   14.1   0.1    1.9  1  Y59A8B.23a   CE38123	WBGene00013355	locus:gck-3	status:Confi
      0.015   14.8   0.2      0.028   13.9   0.1    1.3  1  R151.4a      CE00747	WBGene00020108	status:Partially_confirm
      0.016   14.7   0.0       0.75    9.2   0.0    2.2  2  T21G5.1      CE13888	WBGene00020659	tyrosine-protein kinase	
      0.017   14.6   0.6      0.032   13.7   0.0    1.7  1  C09D1.1f     CE37703	WBGene00006820	locus:unc-89	status:Part
      0.018   14.6   0.7      0.029   13.8   0.5    1.3  1  C12D8.10b    CE05274	WBGene00000102	locus:akt-1	PH (pleckstr
      0.018   14.6   0.4       0.28   10.6   0.1    2.2  2  F58A3.2e     CE35727	WBGene00001184	locus:egl-15	status:Part
      0.019   14.5   0.1      0.042   13.3   0.0    1.5  1  F35G12.3a    CE00971	WBGene00004762	locus:sel-5	serine\/thre
       0.02   14.4   0.4        0.3   10.5   0.1    2.2  2  F58A3.2d     CE31549	WBGene00001184	locus:egl-15	status:Part
       0.02   14.4   0.2      0.033   13.7   0.1    1.3  1  Y71F9B.7     CE22877	WBGene00004043	locus:plk-2	status:Confi
      0.021   14.3   0.0      0.071   12.6   0.0    1.8  1  M176.6b      CE30290	WBGene00002199	locus:kin-15	tyrosine-pr
      0.021   14.3   0.1      0.021   14.3   0.1    1.7  1  F21F3.2      CE09532	WBGene00017672	ser\/thr-protein kinase	
      0.021   14.3   0.1      0.037   13.5   0.1    1.5  1  ZK20.2       CE43398	WBGene00002194	locus:kin-6	status:Parti
      0.022   14.3   0.3       0.32   10.5   0.1    2.2  2  F58A3.2c     CE41325	WBGene00001184	locus:egl-15	status:Part
      0.025   14.1   0.0      0.025   14.1   0.0    2.3  1  C04A11.3     CE07905	WBGene00007287	locus:gck-4	serine\/thre
      0.027   14.0   0.0      0.095   12.2   0.0    1.8  1  M176.6a      CE12470	WBGene00002199	locus:kin-15	tyrosine-pr
      0.033   13.7   0.3      0.069   12.6   0.2    1.5  1  F22D6.1      CE05682	WBGene00002198	locus:kin-14	Src homolog
      0.039   13.4   0.0      0.062   12.8   0.0    1.2  1  Y7A9A.1      CE28151	WBGene00012416	gamma-glutamyltranspepti
      0.044   13.3   1.8        4.4    6.7   0.0    3.0  3  R09D1.12     CE45605	WBGene00011168	tyrosine-protein kinase 
      0.051   13.1   0.0       0.11   12.0   0.0    1.5  1  R13F6.6c     CE45943	WBGene00006971	locus:zak-1	status:Confi
      0.054   13.0   0.1       0.33   10.4   0.0    2.3  1  C01G6.8b     CE24774	WBGene00000289	locus:cam-1	protein tyro
      0.058   12.9   0.1       0.34   10.3   0.0    2.3  1  C01G6.8a     CE32563	WBGene00000289	locus:cam-1	protein tyro
      0.059   12.9   0.1       0.36   10.3   0.1    2.0  1  K09E4.1      CE19994	WBGene00010719	status:Confirmed	UniProt
      0.066   12.7   0.0       0.12   11.8   0.0    1.4  1  C01C7.1b     CE43742	WBGene00000186	locus:ark-1	status:Parti
      0.066   12.7   0.0       0.12   11.8   0.0    1.4  1  C01C7.1a     CE26967	WBGene00000186	locus:ark-1	Src homology
      0.068   12.6   1.0       0.18   11.3   0.7    1.8  1  C08H9.5      CE45789	WBGene00003862	locus:old-1	tyrosine-pro
      0.072   12.6   0.0       0.15   11.5   0.0    1.5  1  F29C4.1a     CE17719	WBGene00000897	locus:daf-1	status:Confi
      0.073   12.5   0.2       0.18   11.2   0.0    1.7  1  F59F3.5      CE43265	WBGene00006897	locus:ver-4	IG (immunogl
      0.083   12.4   0.0       0.28   10.6   0.0    1.8  1  C01G6.8c     CE39126	WBGene00000289	locus:cam-1	status:Confi
      0.096   12.2   2.2       0.18   11.3   0.6    1.9  1  W04G5.6      CE45457	WBGene00002205	locus:kin-23	status:Part
        0.1   12.1   2.2       0.21   11.0   0.0    2.3  1  F33E2.2c     CE36155	WBGene00001008	locus:dlk-1	status:Confi
       0.11   12.0   0.1       0.41   10.1   0.1    2.1  1  F59A3.8      CE30549	WBGene00019081	protein kinase	status:Pa
       0.11   12.0   0.2       0.34   10.3   0.0    1.8  1  F08F1.1a     CE09248	WBGene00002195	locus:kin-9	protein-tyos
       0.11   12.0   0.0       0.17   11.4   0.0    1.2  1  EEED8.9      CE28904	WBGene00017137	locus:pink-1	status:Conf
       0.12   11.9   0.0       0.21   11.0   0.0    1.4  1  F29C4.1b     CE31492	WBGene00000897	locus:daf-1	protein kina
       0.12   11.8   0.0       0.14   11.7   0.0    1.0  1  C38C3.4a     CE30257	WBGene00016513	protein kinase	status:Co
       0.14   11.6   1.3       0.16   11.4   0.9    1.0  1  K09H11.5     CE36879	WBGene00019602	status:Predicted	UniProt
       0.15   11.5   0.2       0.31   10.5   0.1    1.4  1  Y116A8C.24   CE23332	WBGene00013801	status:Partially_confirm
       0.16   11.5   0.3       0.45   10.0   0.0    1.8  1  F08F1.1c     CE46045	WBGene00002195	locus:kin-9	status:Parti
       0.16   11.5   0.1       0.39   10.2   0.0    1.6  1  K11D12.10b   CE30384	WBGene00003374	locus:mlk-1	status:Parti
       0.17   11.4   0.2       0.35   10.3   0.0    1.5  1  Y59A8B.23b   CE43021	WBGene00013355	locus:gck-3	status:Confi
       0.17   11.3   0.3       0.48    9.9   0.0    1.7  1  F08F1.1b     CE29751	WBGene00002195	locus:kin-9	status:Parti
       0.17   11.3   0.1       0.42   10.1   0.0    1.6  1  K11D12.10a   CE30383	WBGene00003374	locus:mlk-1	status:Parti
       0.18   11.3   0.1        0.4   10.1   0.1    1.6  1  Y116A8C.38a  CE33848	WBGene00013811	status:Partially_confirm
       0.18   11.3   1.5       0.41   10.1   0.0    2.1  1  F33E2.2d     CE23702	WBGene00001008	locus:dlk-1	status:Parti
       0.21   11.0   0.1       0.41   10.1   0.1    1.4  1  Y116A8C.38b  CE46753	WBGene00013811	status:Partially_confirm
       0.21   11.0   1.5       0.45    9.9   0.0    2.1  1  F33E2.2b     CE36154	WBGene00001008	locus:dlk-1	status:Parti
       0.21   11.0   1.5       0.46    9.9   0.0    2.1  1  F33E2.2a     CE36153	WBGene00001008	locus:dlk-1	Eukaryotic p
       0.23   10.9   0.0        0.4   10.1   0.0    1.4  1  M176.7       CE12472	WBGene00002200	locus:kin-16	tyrosine-pr
       0.24   10.9   0.0       0.47    9.9   0.0    1.5  1  C32D5.2      CE01842	WBGene00004860	locus:sma-6	Activin rece
       0.25   10.8   0.1       0.42   10.1   0.0    1.2  1  F35C8.2      CE45636	WBGene00018035	status:Partially_confirm
       0.28   10.6   0.6       0.85    9.0   0.4    1.8  1  ZK938.5      CE03838	WBGene00003863	locus:old-2	tyrosine-pro
       0.35   10.3   0.0       0.47    9.9   0.0    1.2  1  Y111B2A.27   CE35058	WBGene00013744	status:Predicted	UniProt
       0.36   10.3   0.9        5.3    6.4   0.1    2.0  2  ZK105.4      CE44373	WBGene00022655	locus:srsx-40	7TM chemor
       0.45    9.9   0.0        1.3    8.4   0.0    1.6  1  Y54E10BL.6   CE25437	WBGene00003186	locus:mek-2	protein kina
       0.56    9.6   0.0        1.1    8.7   0.0    1.4  1  Y52D5A.2     CE36750	WBGene00021793	protein kinase	status:Pr
       0.56    9.6   0.1       0.85    9.0   0.1    1.2  1  CE7X_3.1     CE32170	WBGene00008349	status:Predicted	UniProt
        0.6    9.5   0.1          1    8.8   0.0    1.2  1  C05D2.1c     CE32114	WBGene00000900	locus:daf-4	status:Confi
       0.64    9.4   0.9          2    7.8   0.6    2.0  1  C27D6.11     CE38691	WBGene00044388	status:Partially_confirm
       0.79    9.2   0.1        1.3    8.4   0.0    1.2  1  C05D2.1a     CE16827	WBGene00000900	locus:daf-4	status:Confi
       0.84    9.1   0.6         10    5.5   0.5    2.2  1  Y55D5A.5a    CE27499	WBGene00000898	locus:daf-2	status:Confi
       0.89    9.0   0.0         22    4.4   0.0    2.2  2  F09G2.1      CE30744	WBGene00017310	tyrosine protein kinase	
        1.1    8.7   0.1        1.7    8.1   0.0    1.2  1  C55C3.8      CE44712	WBGene00044501	status:Partially_confirm
        1.2    8.5   0.1        1.9    7.9   0.1    1.2  1  F35C8.1      CE45672	WBGene00018034	status:Partially_confirm
        1.3    8.5   0.4        4.6    6.6   0.3    1.8  1  H12I13.1     CE23804	WBGene00019190	protein kinase	status:Pa
        1.3    8.5   6.8        0.2   11.1   0.6    2.5  1  R11E3.1      CE37268	WBGene00020003	protein kinase	status:Pa
        1.3    8.5   0.0          2    7.8   0.0    1.2  1  F32A11.2     CE17738	WBGene00001998	locus:hpr-17	status:Conf
        1.4    8.3   0.0        1.9    7.9   0.0    1.3  1  C05D10.2b    CE30421	WBGene00015478	status:Confirmed	UniProt
        1.9    7.9   0.0          3    7.2   0.0    1.2  1  Y73B6A.5b    CE31742	WBGene00003030	locus:lin-45	status:Part
        2.1    7.8   0.0        2.7    7.4   0.0    1.2  1  C55B6.5      CE45521	WBGene00016941	status:Partially_confirm
        2.3    7.6   0.0        3.4    7.1   0.0    1.2  1  Y43C5B.2     CE19157	WBGene00012785	Src homology domain 2, t
        2.4    7.5   7.1        4.5    6.7   0.3    2.2  2  W03F8.2      CE35040	WBGene00020992	protein kinase	status:Pa
        2.6    7.5   0.7        6.4    6.2   0.5    1.7  1  Y38H8A.4     CE18366	WBGene00012638	serine\/threonine kinase
        2.7    7.4   0.1        4.2    6.8   0.0    1.3  1  F55G1.8      CE07285	WBGene00004044	locus:plk-3	protein kina
        2.7    7.4   0.3        8.3    5.8   0.0    1.8  1  F59F5.3      CE31552	WBGene00010342	tyrosine-protein kinase	
        2.8    7.3   0.1         16    4.8   0.0    2.0  1  C24A1.3a     CE27723	WBGene00016030	status:Partially_confirm
        2.8    7.3   0.1        4.8    6.6   0.0    1.4  1  Y51B9A.9     CE19219	WBGene00013091	serine\/threonine kinase
        2.9    7.3   0.0        6.4    6.2   0.0    1.5  1  F59F3.1      CE03437	WBGene00006896	locus:ver-3	IG (immunogl
          3    7.2   0.1        3.2    7.1   0.0    1.0  1  Y43F4B.10    CE30838	WBGene00012807	status:Confirmed	UniProt
        3.2    7.2   0.1        4.6    6.6   0.0    1.2  1  F58F12.3     CE01978	WBGene00019063	status:Partially_confirm
        3.9    6.9   1.1        9.1    5.6   0.8    1.6  1  W04G5.10     CE27218	WBGene00012270	status:Partially_confirm
        4.2    6.7   0.1         12    5.3   0.1    1.6  1  T10H9.2      CE45495	WBGene00004740	locus:scd-2	protein kina
        4.3    6.7   0.1         14    5.0   0.0    1.7  1  C24A1.3b     CE37093	WBGene00016030	status:Confirmed	UniProt
        4.3    6.7   0.8        6.4    6.1   0.6    1.2  1  F21G4.5      CE09551	WBGene00009026	status:Partially_confirm
        4.3    6.7   0.9        5.5    6.4   0.6    1.2  1  Y45G5AM.4    CE38890	WBGene00043666	status:Predicted	UniProt
        4.9    6.5   1.1         95    2.3   0.1    2.4  2  K09C6.8      CE12002	WBGene00019562	status:Partially_confirm
        4.9    6.5   0.1        4.8    6.6   0.0    1.0  1  F14D7.18     CE46229	WBGene00206501	status:Confirmed	protein
        5.2    6.4   0.5          7    6.0   0.3    1.2  1  C14C10.2b    CE39471	WBGene00007585	status:Confirmed	UniProt
        5.3    6.4   1.4         36    3.7   1.0    2.2  1  Y50D4B.6     CE37685	WBGene00021745	status:Confirmed	UniProt
        5.5    6.4   0.4         14    5.0   0.1    1.7  1  M176.2       CE18087	WBGene00010941	locus:gss-1	glutathione 
        5.6    6.4   0.1        9.1    5.6   0.0    1.4  1  F09B12.6     CE26710	WBGene00001468	locus:flr-4	protein kina
        5.7    6.3   0.0        6.7    6.1   0.0    1.2  1  ZK688.9      CE40006	WBGene00022803	status:Confirmed	UniProt
        5.7    6.3   0.1        6.5    6.1   0.1    1.0  1  R02D5.10     CE44155	WBGene00194788	status:Partially_confirm
        6.2    6.2   0.1        8.9    5.7   0.1    1.1  1  C06E2.1      CE46346	WBGene00015527	status:Confirmed	UniProt
        6.3    6.2   0.5        8.4    5.8   0.3    1.2  1  C14C10.2a    CE28432	WBGene00007585	Transthyretin-like famil
        7.1    6.0   0.0         15    5.0   0.0    1.5  1  T17A3.8      CE31609	WBGene00006895	locus:ver-2	protein kina
        7.8    5.9   0.0         14    5.0   0.0    1.3  1  T27C10.6     CE41939	WBGene00003068	locus:lrk-1	Dictyosteliu
        8.2    5.8   0.1         16    4.8   0.0    1.5  1  K06H7.7      CE42010	WBGene00019458	status:Partially_confirm
        9.1    5.7   0.0        9.7    5.6   0.0    1.0  1  C44B11.6     CE30628	WBGene00016635	status:Confirmed	UniProt
        9.1    5.7   0.0         49    3.3   0.0    1.9  1  M03A1.1a     CE25060	WBGene00006868	locus:vab-1	tyrosine-pro
        9.4    5.6   0.0         17    4.8   0.0    1.3  1  H13N06.4a    CE18814	WBGene00010397	locus:suox-1	Heme-bindin
        9.5    5.6   0.0         32    3.8   0.0    1.8  1  K08B4.5      CE36600	WBGene00019517	status:Partially_confirm
        9.9    5.5   1.1         10    5.5   0.8    1.2  1  Y45G5AM.5    CE33342	WBGene00021557	status:Partially_confirm


Domain annotation for each sequence (and alignments):
>> C03C10.1  CE00872	WBGene00002202	locus:kin-19	casein Kinase I	status:Confirmed	UniProt:P42168	protein_id:CAA84685.1
   #    score  bias  c-Evalue  i-Evalue hmmfrom  hmm to    alifrom  ali to    envfrom  env to     acc
 ---   ------ ----- --------- --------- ------- -------    ------- -------    ------- -------    ----
   1 !  631.1   0.5  1.5e-191  6.4e-190       2     304 ..       9     311 ..       8     334 .. 0.97

  Alignments for each domain:
  == domain 1    score: 631.1 bits;  conditional E-value: 1.5e-191
  Dco-PC(DBT)_FBpp0085106-aln   2 elrvgnkyrlgrkigsgsfgdiylgtnistgeevaikleciktrhpqlhiesklykllqggvgipkikwcgsegdynvlvme 83 
                                  +++v+ ky+l+rkigsgsfgdiy+ +n+++geevaikle+ ++rhpql +esk+y++lqggvgip+i+w+g+e++ynvlvm+
                     C03C10.1   9 DFIVATKYKLIRKIGSGSFGDIYVSINVTNGEEVAIKLESNRARHPQLLYESKVYRILQGGVGIPHIRWYGTEREYNVLVMD 90 
                                  799******************************************************************************* PP

  Dco-PC(DBT)_FBpp0085106-aln  84 llgpsledlfnfcsrrfslktvllladqlisrieyihsrnfihrdikpdnflmglgkkgnlvyiidfglakkyrdsrtkkhi 165
                                  llgpsledlfnfcsrrf++ktvl+ladq+i+riey+h++nfihrdikpdnflmg+g+++n++++idfglakkyrdsrt++hi
                     C03C10.1  91 LLGPSLEDLFNFCSRRFTMKTVLMLADQMIGRIEYVHVKNFIHRDIKPDNFLMGIGRHCNKLFLIDFGLAKKYRDSRTRTHI 172
                                  ********************************************************************************** PP

  Dco-PC(DBT)_FBpp0085106-aln 166 pyrenknltgtaryasinthlgieqsrrddleslgyvlmyfnrgslpwqglkaatkrqkyerisekklstsieelckgfpae 247
                                  pyre+knltgtaryasin+hlgieqsrrdd+eslgyvlmyfnrg+lpwqglkaatk+qkye+isekk++ts+e+lckgfpae
                     C03C10.1 173 PYREDKNLTGTARYASINAHLGIEQSRRDDMESLGYVLMYFNRGTLPWQGLKAATKKQKYEKISEKKMTTSVEHLCKGFPAE 254
                                  ********************************************************************************** PP

  Dco-PC(DBT)_FBpp0085106-aln 248 fatylkycrelrfeerpdyaylrqlfrslfhrlgftydyvfdwnllkfgasrasaae 304
                                  f +yl y+r lrf+e+pdy+ylrqlfr+lf++l+++ydy+fdw++lk++a++++++ 
                     C03C10.1 255 FPMYLSYTRGLRFDESPDYMYLRQLFRILFRTLNHQYDYTFDWTMLKQKAQQSQSSG 311
                                  *************************************************88776654 PP

>> F46F2.2c  CE38358	WBGene00002203	locus:kin-20	casein kinase I (epsilon\/delta)	status:Confirmed	UniProt:Q20471	protei
   #    score  bias  c-Evalue  i-Evalue hmmfrom  hmm to    alifrom  ali to    envfrom  env to     acc
 ---   ------ ----- --------- --------- ------- -------    ------- -------    ------- -------    ----
   1 !  608.6   2.9  1.1e-184  4.6e-183       1     304 [.     183     485 ..     183     497 .] 0.96

  Alignments for each domain:
  == domain 1    score: 608.6 bits;  conditional E-value: 1.1e-184
  Dco-PC(DBT)_FBpp0085106-aln   1 melrvgnkyrlgrkigsgsfgdiylgtnistgeevaikleciktrhpqlhiesklykllqggvgipkikwcgsegdynvlvm 82 
                                  melrvgn++rlgrkigsgsfgdiylg ni+t+eeva+klec+k++hpqlhies+ly+++ gg+gip+i+wcg+egdynv+vm
                     F46F2.2c 183 MELRVGNRFRLGRKIGSGSFGDIYLGQNIQTNEEVAVKLECVKSKHPQLHIESRLYRIMLGGIGIPEIRWCGQEGDYNVMVM 264
                                  89******************************************************************************** PP

  Dco-PC(DBT)_FBpp0085106-aln  83 ellgpsledlfnfcsrrfslktvllladqlisrieyihsrnfihrdikpdnflmglgkkgnlvyiidfglakkyrdsrtkkh 164
                                  ellgpsledlfnfc r+fslktvllladq++sr+e+ih+r++ihrdikpdnflmglgk+gnlvyiidfglak+yrds+ ++h
                     F46F2.2c 265 ELLGPSLEDLFNFCQRKFSLKTVLLLADQMLSRVEFIHCRDYIHRDIKPDNFLMGLGKRGNLVYIIDFGLAKRYRDSK-HQH 345
                                  ****************************************************************************97.79* PP

  Dco-PC(DBT)_FBpp0085106-aln 165 ipyrenknltgtaryasinthlgieqsrrddleslgyvlmyfnrgslpwqglkaatkrqkyerisekklstsieelckgfpa 246
                                  i+yrenknltgtaryasinth gieqsrrdd+eslgyv+myfnrg+lpwqglka+tkrqkye isekk+st +++lc g+p 
                     F46F2.2c 346 IAYRENKNLTGTARYASINTHRGIEQSRRDDIESLGYVFMYFNRGTLPWQGLKAVTKRQKYELISEKKISTRVDDLCAGYPE 427
                                  ********************************************************************************** PP

  Dco-PC(DBT)_FBpp0085106-aln 247 efatylkycrelrfeerpdyaylrqlfrslfhrlgftydyvfdwnllkfgasrasaae 304
                                   fa+yl+ycr+l fee+pdy ylr+lfr+lfhr++f ydyvfdwn  kf + + +a +
                     F46F2.2c 428 AFAQYLNYCRSLGFEEQPDYGYLRNLFRTLFHRQQFCYDYVFDWNTYKFYNESLEARN 485
                                  *************************************************855443333 PP

>> F46F2.2b  CE39502	WBGene00002203	locus:kin-20	casein kinase I (epsilon\/delta)	status:Partially_confirmed	UniProt:Q20
   #    score  bias  c-Evalue  i-Evalue hmmfrom  hmm to    alifrom  ali to    envfrom  env to     acc
 ---   ------ ----- --------- --------- ------- -------    ------- -------    ------- -------    ----
   1 !  607.3   3.3  2.5e-184  1.1e-182       1     296 [.      67     361 ..      67     363 .] 0.99

  Alignments for each domain:
  == domain 1    score: 607.3 bits;  conditional E-value: 2.5e-184
  Dco-PC(DBT)_FBpp0085106-aln   1 melrvgnkyrlgrkigsgsfgdiylgtnistgeevaikleciktrhpqlhiesklykllqggvgipkikwcgsegdynvlvm 82 
                                  melrvgn++rlgrkigsgsfgdiylg ni+t+eeva+klec+k++hpqlhies+ly+++ gg+gip+i+wcg+egdynv+vm
                     F46F2.2b  67 MELRVGNRFRLGRKIGSGSFGDIYLGQNIQTNEEVAVKLECVKSKHPQLHIESRLYRIMLGGIGIPEIRWCGQEGDYNVMVM 148
                                  89******************************************************************************** PP

  Dco-PC(DBT)_FBpp0085106-aln  83 ellgpsledlfnfcsrrfslktvllladqlisrieyihsrnfihrdikpdnflmglgkkgnlvyiidfglakkyrdsrtkkh 164
                                  ellgpsledlfnfc r+fslktvllladq++sr+e+ih+r++ihrdikpdnflmglgk+gnlvyiidfglak+yrds+ ++h
                     F46F2.2b 149 ELLGPSLEDLFNFCQRKFSLKTVLLLADQMLSRVEFIHCRDYIHRDIKPDNFLMGLGKRGNLVYIIDFGLAKRYRDSK-HQH 229
                                  ****************************************************************************97.79* PP

  Dco-PC(DBT)_FBpp0085106-aln 165 ipyrenknltgtaryasinthlgieqsrrddleslgyvlmyfnrgslpwqglkaatkrqkyerisekklstsieelckgfpa 246
                                  i+yrenknltgtaryasinth gieqsrrdd+eslgyv+myfnrg+lpwqglka+tkrqkye isekk+st +++lc g+p 
                     F46F2.2b 230 IAYRENKNLTGTARYASINTHRGIEQSRRDDIESLGYVFMYFNRGTLPWQGLKAVTKRQKYELISEKKISTRVDDLCAGYPE 311
                                  ********************************************************************************** PP

  Dco-PC(DBT)_FBpp0085106-aln 247 efatylkycrelrfeerpdyaylrqlfrslfhrlgftydyvfdwnllkfg 296
                                   fa+yl+ycr+l fee+pdy ylr+lfr+lfhr++f ydyvfdwn  kf+
                     F46F2.2b 312 AFAQYLNYCRSLGFEEQPDYGYLRNLFRTLFHRQQFCYDYVFDWNTYKFR 361
                                  ************************************************98 PP

>> F46F2.2d  CE38359	WBGene00002203	locus:kin-20	casein kinase I (epsilon\/delta)	status:Confirmed	UniProt:Q20471	protei
   #    score  bias  c-Evalue  i-Evalue hmmfrom  hmm to    alifrom  ali to    envfrom  env to     acc
 ---   ------ ----- --------- --------- ------- -------    ------- -------    ------- -------    ----
   1 !  606.2   2.6  5.5e-184  2.4e-182       1     296 [.     183     477 ..     183     479 .. 0.99

  Alignments for each domain:
  == domain 1    score: 606.2 bits;  conditional E-value: 5.5e-184
  Dco-PC(DBT)_FBpp0085106-aln   1 melrvgnkyrlgrkigsgsfgdiylgtnistgeevaikleciktrhpqlhiesklykllqggvgipkikwcgsegdynvlvm 82 
                                  melrvgn++rlgrkigsgsfgdiylg ni+t+eeva+klec+k++hpqlhies+ly+++ gg+gip+i+wcg+egdynv+vm
                     F46F2.2d 183 MELRVGNRFRLGRKIGSGSFGDIYLGQNIQTNEEVAVKLECVKSKHPQLHIESRLYRIMLGGIGIPEIRWCGQEGDYNVMVM 264
                                  89******************************************************************************** PP

  Dco-PC(DBT)_FBpp0085106-aln  83 ellgpsledlfnfcsrrfslktvllladqlisrieyihsrnfihrdikpdnflmglgkkgnlvyiidfglakkyrdsrtkkh 164
                                  ellgpsledlfnfc r+fslktvllladq++sr+e+ih+r++ihrdikpdnflmglgk+gnlvyiidfglak+yrds+ ++h
                     F46F2.2d 265 ELLGPSLEDLFNFCQRKFSLKTVLLLADQMLSRVEFIHCRDYIHRDIKPDNFLMGLGKRGNLVYIIDFGLAKRYRDSK-HQH 345
                                  ****************************************************************************97.79* PP

  Dco-PC(DBT)_FBpp0085106-aln 165 ipyrenknltgtaryasinthlgieqsrrddleslgyvlmyfnrgslpwqglkaatkrqkyerisekklstsieelckgfpa 246
                                  i+yrenknltgtaryasinth gieqsrrdd+eslgyv+myfnrg+lpwqglka+tkrqkye isekk+st +++lc g+p 
                     F46F2.2d 346 IAYRENKNLTGTARYASINTHRGIEQSRRDDIESLGYVFMYFNRGTLPWQGLKAVTKRQKYELISEKKISTRVDDLCAGYPE 427
                                  ********************************************************************************** PP

  Dco-PC(DBT)_FBpp0085106-aln 247 efatylkycrelrfeerpdyaylrqlfrslfhrlgftydyvfdwnllkfg 296
                                   fa+yl+ycr+l fee+pdy ylr+lfr+lfhr++f ydyvfdwn  kf+
                     F46F2.2d 428 AFAQYLNYCRSLGFEEQPDYGYLRNLFRTLFHRQQFCYDYVFDWNTYKFD 477
                                  **********************************************9996 PP

>> F46F2.2a  CE38356	WBGene00002203	locus:kin-20	casein kinase I (epsilon\/delta)	status:Confirmed	UniProt:Q20471	protei
   #    score  bias  c-Evalue  i-Evalue hmmfrom  hmm to    alifrom  ali to    envfrom  env to     acc
 ---   ------ ----- --------- --------- ------- -------    ------- -------    ------- -------    ----
   1 !  606.1   3.3  6.1e-184  2.6e-182       1     296 [.     183     477 ..     183     479 .] 0.99

  Alignments for each domain:
  == domain 1    score: 606.1 bits;  conditional E-value: 6.1e-184
  Dco-PC(DBT)_FBpp0085106-aln   1 melrvgnkyrlgrkigsgsfgdiylgtnistgeevaikleciktrhpqlhiesklykllqggvgipkikwcgsegdynvlvm 82 
                                  melrvgn++rlgrkigsgsfgdiylg ni+t+eeva+klec+k++hpqlhies+ly+++ gg+gip+i+wcg+egdynv+vm
                     F46F2.2a 183 MELRVGNRFRLGRKIGSGSFGDIYLGQNIQTNEEVAVKLECVKSKHPQLHIESRLYRIMLGGIGIPEIRWCGQEGDYNVMVM 264
                                  89******************************************************************************** PP

  Dco-PC(DBT)_FBpp0085106-aln  83 ellgpsledlfnfcsrrfslktvllladqlisrieyihsrnfihrdikpdnflmglgkkgnlvyiidfglakkyrdsrtkkh 164
                                  ellgpsledlfnfc r+fslktvllladq++sr+e+ih+r++ihrdikpdnflmglgk+gnlvyiidfglak+yrds+ ++h
                     F46F2.2a 265 ELLGPSLEDLFNFCQRKFSLKTVLLLADQMLSRVEFIHCRDYIHRDIKPDNFLMGLGKRGNLVYIIDFGLAKRYRDSK-HQH 345
                                  ****************************************************************************97.79* PP

  Dco-PC(DBT)_FBpp0085106-aln 165 ipyrenknltgtaryasinthlgieqsrrddleslgyvlmyfnrgslpwqglkaatkrqkyerisekklstsieelckgfpa 246
                                  i+yrenknltgtaryasinth gieqsrrdd+eslgyv+myfnrg+lpwqglka+tkrqkye isekk+st +++lc g+p 
                     F46F2.2a 346 IAYRENKNLTGTARYASINTHRGIEQSRRDDIESLGYVFMYFNRGTLPWQGLKAVTKRQKYELISEKKISTRVDDLCAGYPE 427
                                  ********************************************************************************** PP

  Dco-PC(DBT)_FBpp0085106-aln 247 efatylkycrelrfeerpdyaylrqlfrslfhrlgftydyvfdwnllkfg 296
                                   fa+yl+ycr+l fee+pdy ylr+lfr+lfhr++f ydyvfdwn  kf+
                     F46F2.2a 428 AFAQYLNYCRSLGFEEQPDYGYLRNLFRTLFHRQQFCYDYVFDWNTYKFR 477
                                  ************************************************98 PP

>> Y106G6E.6  CE29604	WBGene00013709	locus:csnk-1	casein kinase like	status:Confirmed	UniProt:Q8WQ99	protein_id:CAB60309
   #    score  bias  c-Evalue  i-Evalue hmmfrom  hmm to    alifrom  ali to    envfrom  env to     acc
 ---   ------ ----- --------- --------- ------- -------    ------- -------    ------- -------    ----
   1 !  422.0   0.3  5.6e-128  2.4e-126       3     337 ..      22     356 ..      21     377 .. 0.88

  Alignments for each domain:
  == domain 1    score: 422.0 bits;  conditional E-value: 5.6e-128
  Dco-PC(DBT)_FBpp0085106-aln   3 lrvgnkyrlgrkigsgsfgdiylgtnistgeevaikleciktrhpqlhiesklykllqggvgipkikwcgsegdynvlvmel 84 
                                  l+vg  +++g+kig g fg++ lg n+ ++e vaikle +k++ pqlh+e+++ykll ++ g+p+++++g  g+yn lvmel
                    Y106G6E.6  22 LMVGPNFKVGKKIGCGNFGELRLGKNLYNNEHVAIKLEPMKSKAPQLHLEYRFYKLLGQAEGLPQVHYFGPCGKYNALVMEL 103
                                  6899****************************************************************************** PP

  Dco-PC(DBT)_FBpp0085106-aln  85 lgpsledlfnfcsrrfslktvllladqlisrieyihsrnfihrdikpdnflmgl..gkkgnlvyiidfglakkyrdsrtkkh 164
                                  lg sledlf++c r+fslktv ++a qli riey+h++++i+rd+kp+nfl+g    +k  +++iidfglak y d  t kh
                    Y106G6E.6 104 LGHSLEDLFDLCDRHFSLKTVAMVAMQLIRRIEYVHTKHLIYRDVKPENFLIGRysTRKQHVLHIIDFGLAKEYIDCDTGKH 185
                                  *****************************************************63379999********************* PP

  Dco-PC(DBT)_FBpp0085106-aln 165 ipyrenknltgtaryasinthlgieqsrrddleslgyvlmyfnrgslpwqglkaatkrqkyerisekklstsieelckgfpa 246
                                  i+yre+k ltgtary sinthlg eqsrrddle+lg+++myf rgslpwqglka t +++y++i + k  t++e+lc gfp 
                    Y106G6E.6 186 IAYREHKSLTGTARYMSINTHLGKEQSRRDDLEALGHMFMYFLRGSLPWQGLKADTLKERYQKIGDTKRQTAVEVLCEGFPD 267
                                  ********************************************************************************** PP

  Dco-PC(DBT)_FBpp0085106-aln 247 efatylkycrelrfeerpdyaylrqlfrslfhrlgftydyvfdwnl.lkfga.srasaaeeeaekdsraakeekkkeiqsaa 326
                                  efa+yl+y+r+l f e pdy +  +lf+s++ rlg tydy fdw+  l   +  + s  ++e+    +  k++++ e++ ++
                    Y106G6E.6 268 EFAQYLRYARRLDFFETPDYDFCYNLFKSVLDRLGATYDYEFDWTPkLNNVStPSGSLHTSES----KDVKRTDRGELKVSQ 345
                                  ********************************************8513322202333333333....344444455555555 PP

  Dco-PC(DBT)_FBpp0085106-aln 327 saaansqgkes 337
                                  +aa+ + g+++
                    Y106G6E.6 346 AAAHAQFGSTQ 356
                                  55443333322 PP

>> R90.1  CE06325	WBGene00011283	casein Kinase I	status:Partially_confirmed	UniProt:Q22033	protein_id:CAA99911.1
   #    score  bias  c-Evalue  i-Evalue hmmfrom  hmm to    alifrom  ali to    envfrom  env to     acc
 ---   ------ ----- --------- --------- ------- -------    ------- -------    ------- -------    ----
   1 !  179.7   0.2   2.6e-54   1.1e-52       6     323 ..      17     336 ..      12     364 .. 0.82

  Alignments for each domain:
  == domain 1    score: 179.7 bits;  conditional E-value: 2.6e-54
  Dco-PC(DBT)_FBpp0085106-aln   6 gnkyrlgrkigsgsfgdiylgtnistg.eevaikleciktrhpqlhiesklykllqggvgipkikwcgsegdynvlvmellg 86 
                                   +++++  kig g fg+iy  t+++++ e vaik+e+ k+ +  l++e  + + lqg+    k   cg + ++n lvm l g
                        R90.1  17 RERWKIKAKIGGGGFGEIYEATDVQNHhERVAIKVESSKATKQVLKMEVAVLRRLQGKKHACKFYGCGRNDKFNYLVMSLQG 98 
                                  57899*******************986266**************************************************** PP

  Dco-PC(DBT)_FBpp0085106-aln  87 psledlfnfcs.rrfslktvllladqlisrieyihsrnfihrdikpdnflmglgkk.gnlvyiidfglakkyrdsrtkkhip 166
                                    l dl      + f l t + +  q+++ i  ihs  f+hrd+kp nf mg   +    vy++dfgla++y +++ +   p
                        R90.1  99 KNLADLRREAPkQCFNLSTAVRVGIQILNGIREIHSIGFLHRDVKPSNFAMGRTSQtMRNVYMLDFGLARQYLNAKGEIRSP 180
                                  ******98765156**************************************86551678***************9998765 PP

  Dco-PC(DBT)_FBpp0085106-aln 167 yrenknltgtaryasinthlgieqsrrddleslgyvlmyfnrgslpwqglkaatkrqkyerisekklstsieelckgfpaef 248
                                   r    + gt rya++ +h   e  r+ddl sl y+l  f +g lpw+ +k          + + k  + + +l  + p e+
                        R90.1 181 -RSAAGFRGTVRYAAVTAHKNKEMGRQDDLWSLFYMLTEFLQGQLPWRKIKDKD------EVGKMKEEADLVVLLDDCPHEM 255
                                  .9999******************************************9888543......4555566788999999****** PP

  Dco-PC(DBT)_FBpp0085106-aln 249 atylkycrelrfeerpdyaylrqlfrslfhrlgftydyvfdwnllkfgasrasaaeeeaek......dsraakeekkkeiq 323
                                  + ++ + + l + + pdy+yl  l+ ++  + + ++d  +dw+l   + +++++++++ +       ++ a  +++++e +
                        R90.1 256 HLFVAHLKVLGYADTPDYVYLESLLNKIVAENEISWDEPYDWELGYDNMATRQKQQANGNLsarlksHTTAVIKDQRNENR 336
                                  ******************************************986555444444433333322222211111222222222 PP

>> T05A7.6  CE04892	WBGene00020223	casein kinase	status:Partially_confirmed	UniProt:Q22203	protein_id:CCD69224.1
   #    score  bias  c-Evalue  i-Evalue hmmfrom  hmm to    alifrom  ali to    envfrom  env to     acc
 ---   ------ ----- --------- --------- ------- -------    ------- -------    ------- -------    ----
   1 !   71.2   0.1   2.5e-21   1.1e-19      21     215 ..     115     312 ..      94     383 .. 0.77
   2 !  107.0   2.1   3.2e-32   1.4e-30       9     304 ..     440     747 ..     432     758 .] 0.77

  Alignments for each domain:
  == domain 1    score: 71.2 bits;  conditional E-value: 2.5e-21
  Dco-PC(DBT)_FBpp0085106-aln  21 gdiylgtnistgeevaikleciktrhpq.lhiesklykllqggvg....ipkikwcgs.egdynvlvmellgpsledlfnfc 96 
                                   d+yl  +  +g++  +k+     + pq l+ e+ l + l++  g    i +i++    + + + l++   g +l+++++  
                      T05A7.6 115 YDVYLVKDTESGDDYRMKVA---RKDPQiLKTEAALLRRLEKIPGdkcfISMIEYGSIvKDKVEFLIVSPYGATLNEIMKKA 193
                                  48999999999999988864...56787467888888888776654443667776554134467899999*******99876 PP

  Dco-PC(DBT)_FBpp0085106-aln  97 s.rrfslktvllladqlisrieyihsrnfihrdikpdnflmglgkkgnlvyiidfglakkyrdsrtkkhipyrenknltgta 177
                                  +  ++s+   +++  q++  i+ +hs  +ihr+i p  f  glg     +++ df  a+k+++  +kkh++ r n  + g  
                      T05A7.6 194 TmGQLSMDCSFVVGLQMLRAIQNLHSIGYIHRNISPASFHCGLGMDEPTLFLQDFRQARKFEE--NKKHVTARTNVKMYGCG 273
                                  6269*********************************************************87..579************** PP

  Dco-PC(DBT)_FBpp0085106-aln 178 ryasinthlgieqsrrddleslgyvlmyf.nrgslpwqg 215
                                  r+a   +    +q r+ddles  y l+y+ ++gsl w+ 
                      T05A7.6 274 RFANRACQGSKDQGRKDDLESWVYTLFYLmDNGSLSWKR 312
                                  ****************************6479*****75 PP

  == domain 2    score: 107.0 bits;  conditional E-value: 3.2e-32
  Dco-PC(DBT)_FBpp0085106-aln   9 yrlgrkigsgsfgdiylgtnis..tgeevaikleciktrhpqlhiesklykllqggvgipk......ikwc..gs..egdyn 78 
                                  ++++  +gsg fgd+y     s  +++  a+k e+ +  +  l+++  +  +++++           i+++  g+  + + +
                      T05A7.6 440 WKVVNLLGSGGFGDVYKVHRESqaSNKCYALKTESEEGEKRYLRLKVEVTVMMKTAEKKKDnkfknfIEFVdrGKceQLKCK 521
                                  6778889*********8765541155678******99988888888888888877655433111111444432331133567 PP

  Dco-PC(DBT)_FBpp0085106-aln  79 vlvmellgpsledlf.nfcsrrfslktvllladqlisrieyihsrnfihrdikpdnflmglgkkgnlvyiidfglakkyrds 159
                                   +vm l+gpsled+  ++    fs +t + +a q ++ + ++hs  ++hrdikp n+ +gl  + + vy++dfg+ak y d 
                      T05A7.6 522 FVVMGLVGPSLEDIRrKYLLASFSKHTSFNVAIQTVTALRDLHSLGYLHRDIKPANYAVGLDEREDTVYMLDFGIAKLYVDE 603
                                  89***********96369999************************************************************9 PP

  Dco-PC(DBT)_FBpp0085106-aln 160 rtkkhipyrenknltgtaryasinthlgieqsrrddleslgyvlmyf..nrgslpwqglkaatkrqkyerisekklstsiee 239
                                  +  ++i+  ++  + gt rya   + +  eq r+ddle+  y+++ +  +   +pw+ l       k    s+  + +++++
                      T05A7.6 604 NGVHKIKR-KKVKFLGTLRYACRACMMQQEQGRKDDLETWIYLVFDLmdEAHGMPWRALCDPREILK----SKNTFFATFDN 680
                                  98887775.555567************************999875541134569***9987655544....44556666666 PP

  Dco-PC(DBT)_FBpp0085106-aln 240 l.ckgfpaefatylkycrelrfeerpdyaylrqlfrslfhrlgftydyvfdwn.llkfgasrasaae 304
                                  +   +  + ++  + y+ +++++  pdy+y+ +++++  +  g +    +dw   lk++   +++ +
                      T05A7.6 681 FqFSNILKRLKDLVVYVDDMQYDTTPDYSYILNFLKTTANDVGAKITKKLDWMgKLKQKEFDSESEK 747
                                  515667778899999*************************************525666644333332 PP

>> F59A6.4  CE01982	WBGene00019086	Protein kinase	status:Partially_confirmed	UniProt:Q21026	protein_id:CCD70464.1
   #    score  bias  c-Evalue  i-Evalue hmmfrom  hmm to    alifrom  ali to    envfrom  env to     acc
 ---   ------ ----- --------- --------- ------- -------    ------- -------    ------- -------    ----
   1 !   65.9   0.1     1e-19   4.4e-18      21     215 ..     119     316 ..      99     371 .. 0.86
   2 !  106.7   1.8     4e-32   1.7e-30       9     297 ..     434     734 ..     429     752 .] 0.76

  Alignments for each domain:
  == domain 1    score: 65.9 bits;  conditional E-value: 1e-19
  Dco-PC(DBT)_FBpp0085106-aln  21 gdiylgtnistgeevaikleciktrhpqlhiesklykllqggvg....ipkikwcg.segdynvlvmellgpsledlfn.fc 96 
                                   d+y+  ++ ++ee  +k+   +     l+ie+ l + l++  g    +  +++   s+ + + lv+   g +l+++++   
                      F59A6.4 119 HDVYVVKDVEADEEYRMKVA--RKDLQILKIEAALLRRLEKIPGdkcfVSLVEYGNvSKDKLEFLVVSSYGSTLQEILKkTI 198
                                  59999999999999998875..455567899999999888766633324445554324556799**********99776156 PP

  Dco-PC(DBT)_FBpp0085106-aln  97 srrfslktvllladqlisrieyihsrnfihrdikpdnflmglgkkgnlvyiidfglakkyrdsrtkkhipyrenknltgtar 178
                                     +s+   +++  q++  i+ +hs  ++hr+i p  f  glg     +y+ df   +k+++  +kkh++ r    + g  r
                      F59A6.4 199 NGPLSMDCSFVVGLQMLRAIQNLHSLGYVHRNINPSAFNCGLGMDETSLYLQDFRQVRKFEE--NKKHVTARSTVKMFGCGR 278
                                  789*********************************************************87..579*************** PP

  Dco-PC(DBT)_FBpp0085106-aln 179 yasinthlgieqsrrddleslgyvlmyf.nrgslpwqg 215
                                  +a   +    +q r+ddles  y l+y+ ++gsl w+ 
                      F59A6.4 279 FANRACQNSKDQGRKDDLESWIYTLFYLiDHGSLSWKN 316
                                  ***************************6489*****85 PP

  == domain 2    score: 106.7 bits;  conditional E-value: 4e-32
  Dco-PC(DBT)_FBpp0085106-aln   9 yrlgrkigsgsfgdiylgtnist..geevaikleciktrhpqlhiesklykllqggvgipk......ikwc..gs..egdyn 78 
                                  ++++  +gsg fgd+y     s+   +  a+k e+ +  +  l+++  +  +++++    +      i+++  g+  + + +
                      F59A6.4 434 WKVINLLGSGGFGDVYKVHRESQpiTKCYALKTESEEGEKRYLRLKIEVTVMMKTAEKKKEnkfknfIEFVdrGKceQLKCK 515
                                  5677889*********8776654226789*****998777666666666666666554433111111444322331133567 PP

  Dco-PC(DBT)_FBpp0085106-aln  79 vlvmellgpsledlf.nfcsrrfslktvllladqlisrieyihsrnfihrdikpdnflmglgkkgnlvyiidfglakkyrds 159
                                   +vm l+gpsled+  ++    fs +t + +a q ++ ++++hs  ++hrdikp n+ +gl  + + vy++dfg+ak y d 
                      F59A6.4 516 YVVMGLVGPSLEDIRrKYLLGSFSKHTSFNVAIQTVTALQDLHSIGYLHRDIKPANYAVGLEDREDTVYMLDFGIAKLYVDE 597
                                  89***********96368999************************************************************9 PP

  Dco-PC(DBT)_FBpp0085106-aln 160 rtkkhipyrenknltgtaryasinthlgieqsrrddleslgyvlmyf..nrgslpwqglkaatkrqkyerisekklstsiee 239
                                  + ++++  r++  + gt rya   + +  eq r+ddle+  y+++ +  +   +pw+ l + +   k    s+  + t++++
                      F59A6.4 598 NGEHKV-KRKKVKFLGTLRYACRACMMQQEQGRKDDLETWIYLVFDLmdESHGMPWRSLCSPKEILK----SKNEFFTNFDS 674
                                  876555.57777788************************999876551134459*****88765544....55667777776 PP

  Dco-PC(DBT)_FBpp0085106-aln 240 lckgfp.aefatylkycrelrfeerpdyaylrqlfrslfhrlgftydyvfdwn.llkfga 297
                                     + + + ++  + y+ ++++e  pdy y+ +++++   + g +    +dw   lk + 
                      F59A6.4 675 SSVSATlKRLKGLVSYVDNMQYETTPDYDYIINFLKTTATEAGAKISKKLDWIgKLKNKE 734
                                  655444156778899**************************9999999999941344442 PP

>> H05L14.1  CE16168	WBGene00010366	casein kinase	status:Partially_confirmed	UniProt:O18107	protein_id:CAB16921.1
   #    score  bias  c-Evalue  i-Evalue hmmfrom  hmm to    alifrom  ali to    envfrom  env to     acc
 ---   ------ ----- --------- --------- ------- -------    ------- -------    ------- -------    ----
   1 !   65.2   0.0   1.7e-19   7.4e-18     107     291 ..     224     406 ..     204     449 .. 0.78
   2 !  110.1   0.5   3.7e-33   1.6e-31       9     275 ..     461     742 ..     451     790 .. 0.76

  Alignments for each domain:
  == domain 1    score: 65.2 bits;  conditional E-value: 1.7e-19
  Dco-PC(DBT)_FBpp0085106-aln 107 lladqlisrieyihsrnfihrdikpdnflmglgkkgnlvyiidfglakkyrdsrtkkhipyrenknltgtaryasinthlgi 188
                                   +a q ++ i+y+h+  f+ r+ikp  f +gl  +  ++y+ d+ l + + d  tkk  p r      gtaryasi      
                     H05L14.1 224 NVALQTLDAIQYLHQAGFLNRNIKPASFSVGLNEEETKIYMTDYRLVRTHIDPSTKKVRPARTGLKYGGTARYASIAGLKKK 305
                                  578899**************************************************************************** PP

  Dco-PC(DBT)_FBpp0085106-aln 189 eqsrrddleslgyvlmyfnrgslpwqglkaatkrqkyerisekklstsieelckgf...paefatylkycrelrfeerpdya 267
                                  +q r+dd+e+  y++  +     p +gl   +  +    i ek      ++l +++   p ef++ ++ ++   ++  pdya
                     H05L14.1 306 DQGRKDDVEAWIYMIYDL---IDPENGLSWRKSPRCNMMIKEKE-NFKYHVLPHTYdkvPEEFKKLVDLVHGYSYDSLPDYA 383
                                  *********988866444...33666766544444444555554.4444555444433399********************* PP

  Dco-PC(DBT)_FBpp0085106-aln 268 ylrqlfrslfhrlgftydyvfdwn 291
                                   ++++ +++ + +g+    + dw 
                     H05L14.1 384 AFKEIVQNVGKSKGHDMT-TCDWV 406
                                  ************999753.45663 PP

  == domain 2    score: 110.1 bits;  conditional E-value: 3.7e-33
  Dco-PC(DBT)_FBpp0085106-aln   9 yrlgrkigsgsfgdiylgtnis....tgeevaikleciktrhpqlhiesklykll.........qggvgipkikwc..g..s 73 
                                  ++++r +gsg fgd+y   + +    ++   a+k e+   ++  l+++  +  ++         +g v    + ++  g  +
                     H05L14.1 461 WKVVRLLGSGGFGDVYKVFDDKakgpKKTHYALKTESEGGKKAMLRLKVEMQVMItisdarkksKGDVNRHFVDFIdrGksE 542
                                  5799************987655111145789******988888765554444433112222111445555556665333214 PP

  Dco-PC(DBT)_FBpp0085106-aln  74 egdynvlvmellgpsledlf.nfcsrrfslktvllladqlisrieyihsrnfihrdikpdnflmglgkkgnlvyiidfglak 154
                                  e + + +vm l+gpsl+d   +f        t  ++a q ++ i ++h   ++hrdikp nf +g+g k   v+++dfg+ +
                     H05L14.1 543 ELKCKYIVMSLVGPSLDDCRrKFGVNLSNTSTPYIIAIQTLESIRDLHNLGYLHRDIKPANFAVGVGAKESTVFMLDFGIGR 624
                                  556788************4313444444456899************************************************ PP

  Dco-PC(DBT)_FBpp0085106-aln 155 kyrdsrtkkhipyrenknltgtaryasinthlgieqsrrddleslgyvlmyfnrgslpwqglkaatkrqkyerise.kklst 235
                                   y d +tk+h + r++  + gt ryas  + l ++q r+ddle   y+   f+    p +g+   ++r++  +i e k+l  
                     H05L14.1 625 SYLDPKTKQHRAPRKKVKFLGTLRYASRACMLEVDQGRKDDLECWIYM--VFDIF-DPKNGVSWKKQRDRV-KIREaKQLFF 702
                                  *******************************************97764..55543.478887665555554.5666266777 PP

  Dco-PC(DBT)_FBpp0085106-aln 236 sieelckgfpaefatylkycrelrfeerpdyaylrqlfrs 275
                                    +      p+ +   + y+ +l+f+  p+ya l + + +
                     H05L14.1 703 DGKAQYDYAPISLRPIIIYINSLQFQTTPEYANLVKTLYT 742
                                  77777778899********************998775544 PP

>> F41G3.5  CE44056	WBGene00018301	protein kinase	status:Confirmed	UniProt:Q20288	protein_id:CCD71052.1
   #    score  bias  c-Evalue  i-Evalue hmmfrom  hmm to    alifrom  ali to    envfrom  env to     acc
 ---   ------ ----- --------- --------- ------- -------    ------- -------    ------- -------    ----
   1 !  151.3   0.2   1.1e-45   4.8e-44       8     309 ..      27     326 ..      23     330 .. 0.87

  Alignments for each domain:
  == domain 1    score: 151.3 bits;  conditional E-value: 1.1e-45
  Dco-PC(DBT)_FBpp0085106-aln   8 kyrlgrkigsgsfgdiylgtnistgeevaikleciktrhpqlhiesklykllq..ggvgipkikwcgsegdynvlvmellgp 87 
                                   y+++r i  g+fg +y   +i+t    a+kle+  +   +l++e+ + + l   ++    ++ +cg+  ++n l+m l+g 
                      F41G3.5  27 DYKVVRFIAKGAFGAVYQVDHINTL-PFALKLESRSSETRNLKMEAVVLRSLLpiRSPYFCRVFFCGKAEKFNFLIMTLVGK 107
                                  599**************99999876.69******************9998774225678899******************** PP

  Dco-PC(DBT)_FBpp0085106-aln  88 sledlfnfc.srrfslktvllladqlisrieyihsrnfihrdikpdnflmglgkkgnlvyiidfglakky.rdsrtkkhipy 167
                                   l +l + c  r+fs +t l +  q+i+ i+ +hs  fihrdikp nf + l +  +lv ++dfg+ +ky +d+ t+   p 
                      F41G3.5 108 NLSELRANCpNRKFSRRTGLQIGIQMINAIQQLHSIGFIHRDIKPANFCINLDNPHQLV-MVDFGMCRKYlNDGGTQLRHPR 188
                                  *****99885699***************************************9877665.79*******9557788888888 PP

  Dco-PC(DBT)_FBpp0085106-aln 168 renknltgtaryasinthlgieqsrrddleslgyvlmyfnrgslpwqglkaatkrqkyerisekklstsieelckgfpaefa 249
                                     + + gt rya + th g +  r++dle++ yvl+ +  g+lpw  +    + ++     +   +t + e+  g p++++
                      F41G3.5 189 WSVHGFRGTVRYAPLATHYGRDSCRKEDLETIFYVLVELLVGTLPWMTMEEHIHVEHS---KQVARTTGLREFLSGCPKQLV 267
                                  88999*****************************************998766655544...4455689************** PP

  Dco-PC(DBT)_FBpp0085106-aln 250 tylkycrelrfeerpdyaylrqlfrslfhrlgftydyvfdwn.llkfgasrasaaeeeaek 309
                                  + l y+ +lrf + pdya +r l+   +   + +++  f+w+  +k++ ++++ +++++e+
                      F41G3.5 268 HILLYIDNLRFYDAPDYALIRGLLSFAL--ENCQHNGSFEWEeEMKMERKKDEDMRSKDES 326
                                  ***********************97555..5566666777752467777777766666554 PP

>> C56C10.6  CE29490	WBGene00016963	Casein kinase	status:Partially_confirmed	UniProt:Q18882	protein_id:CCD68176.1
   #    score  bias  c-Evalue  i-Evalue hmmfrom  hmm to    alifrom  ali to    envfrom  env to     acc
 ---   ------ ----- --------- --------- ------- -------    ------- -------    ------- -------    ----
   1 !  148.5   0.0   8.1e-45   3.5e-43       4     345 ..      19     362 ..      16     382 .. 0.81

  Alignments for each domain:
  == domain 1    score: 148.5 bits;  conditional E-value: 8.1e-45
  Dco-PC(DBT)_FBpp0085106-aln   4 rvgnkyrlgrkigsgsfgdiylgtnistgeevaikleciktr.hpqlhiesklykllqggvgipkikwcgsegdynvlvmel 84 
                                  +vg  ++++rk+g g  g +yl  n+  + e a+k e+  +     l++e  + k l+g+  + +  +     d+  ++m l
                     C56C10.6  19 IVGCSWQVIRKLGEGGCGSVYLVKNLEDETEAAMKAESNGAAgGCVLKLEVAILKKLSGKPHVCQFLFAARLTDFTYVIMTL 100
                                  68999*********************************976616789*********************************** PP

  Dco-PC(DBT)_FBpp0085106-aln  85 lgpsledlfnfcsrrfslktvllladqlisrieyihsrnfihrdikpdnflmglgk...kgnlvyiidfglakkyrdsrtkk 163
                                  lg sl+ + +  +r++++ + + +a +++  ++ ih   fihrd+kp n+ +g      ++   +++dfgla+++  s++ +
                     C56C10.6 101 LGESLNKIVKRIARQITVSSQVRIAANVLFCLKQIHDIGFIHRDLKPANMALGYKTnndECRFFHVLDFGLARQFVVSQSDQ 182
                                  *************************************************9988754122577899**********9887765 PP

  Dco-PC(DBT)_FBpp0085106-aln 164 ..hipy...renknltgtaryasinthlgieqsrrddleslgyvlmyfnrgslpwqglkaatkrqkyerisekklstsieel 240
                                    +++    re   + gt+ry si  h   eq r ddl s+ y+l  + rg lpw     + kr     + e k   s e++
                     C56C10.6 183 psKLMMrrpRERSLFRGTTRYCSIRMHDRAEQGRVDDLWSMVYLLAEL-RGPLPWSSQ--SDKR----VVGEMKRLHSDEVV 257
                                  2245551224666679***************************99876.9*****853..3444....47788888899999 PP

  Dco-PC(DBT)_FBpp0085106-aln 241 ckgfpaefatylkycrelrfeerpdyaylrqlfrslfhrlgftydyvfdwnllkfgasra.saaeeeaekdsraakeekkke 321
                                   ++ p+ef +  ky r+l + +rpdy  +  l+ s++ +  f ++  fdw++    + ++ + +++ +++ ++ +ke+ kk+
                     C56C10.6 258 LQNSPMEFLEIAKYLRSLTYFHRPDYHKIFMLLISVMSKGKFAWNDPFDWEMPISTTPSKsTPSKSVTKSPAQLSKETVKKA 339
                                  9***************************************************666554440445555555455555554444 PP

  Dco-PC(DBT)_FBpp0085106-aln 322 iqsaasaaansqgkesaaekdlse 345
                                   ++ + ++++ ++ke+ +++++++
                     C56C10.6 340 SREKTLSKEK-TSKEDIKTARKTS 362
                                  4433333332.2222222222222 PP

>> F54H5.2  CE01965	WBGene00018839	status:Partially_confirmed	UniProt:P91332	protein_id:CCD68187.1
   #    score  bias  c-Evalue  i-Evalue hmmfrom  hmm to    alifrom  ali to    envfrom  env to     acc
 ---   ------ ----- --------- --------- ------- -------    ------- -------    ------- -------    ----
   1 !  148.0   0.1   1.1e-44   4.7e-43       4     339 ..      26     364 ..      23     389 .. 0.80

  Alignments for each domain:
  == domain 1    score: 148.0 bits;  conditional E-value: 1.1e-44
  Dco-PC(DBT)_FBpp0085106-aln   4 rvgnkyrlgrkigsgsfgdiylgtnistgeevaikleciktr.hpqlhiesklykllqggvgipkikwcgsegdynvlvmel 84 
                                  +vg  ++++rk+g g  g +yl  n+  + e a+k e+  +     l++e  + k l+g+  + +  +     d+  ++m l
                      F54H5.2  26 IVGCSWQVIRKLGEGGCGSVYLVKNLEDETEAAMKAESNGAAgGCVLKLEVAILKKLSGKPHVCQFLFAARLTDFTYVIMTL 107
                                  68999*********************************976616789*********************************** PP

  Dco-PC(DBT)_FBpp0085106-aln  85 lgpsledlfnfcsrrfslktvllladqlisrieyihsrnfihrdikpdnflmglgk...kgnlvyiidfglakkyrdsrtkk 163
                                  lg sl+ + +  +r++++ + + +a +++  ++ ih   fihrd+kp n+ +g      ++   +++dfgla+++  s++ +
                      F54H5.2 108 LGESLNKIVKRIARQITVSSQVRIAANVLFCLKQIHDIGFIHRDLKPANMALGYKTnndECRFFHVLDFGLARQFVVSQSDQ 189
                                  *************************************************9988754122577899**********9887765 PP

  Dco-PC(DBT)_FBpp0085106-aln 164 ..hipy...renknltgtaryasinthlgieqsrrddleslgyvlmyfnrgslpwqglkaatkrqkyerisekklstsieel 240
                                    +++    re   + gt+ry si  h   eq r ddl s+ y+l  + rg lpw       k      + e k   s e++
                      F54H5.2 190 psKLMMrrpRERSLFRGTTRYCSIRMHDRAEQGRVDDLWSILYLLAEL-RGPLPWSSQN--DK----RVVGEMKRLHSDEVV 264
                                  2245551224666679***************************98876.9*****7532..33....347788888899999 PP

  Dco-PC(DBT)_FBpp0085106-aln 241 ckgfpaefatylkycrelrfeerpdyaylrqlfrslfhrlgftydyvfdwnllkfgasrasaaeeeaekdsraakeekkkei 322
                                   ++ p+ef +  ky r+l + +rpdy  +  l+ s++ +  f+++  fdw++      ++s +++ ++ ++++ k+++++++
                      F54H5.2 265 LQNSPMEFLEIAKYLRSLTYFHRPDYHKIFMLLISIMSKGKFSWNDPFDWEMPISTPPSKSITKSPNQLSKETIKKASREKT 346
                                  9**************************************************9877655555555444443344444333332 PP

  Dco-PC(DBT)_FBpp0085106-aln 323 qsaasaaans.qgkesaa 339
                                   s ++++++  +++++++
                      F54H5.2 347 LSKEKTSKEDiKTAQKTS 364
                                  222222222212111111 PP

>> W03G9.5  CE14562	WBGene00021016	protein kinase	status:Partially_confirmed	UniProt:O44751	protein_id:CCD70129.1
   #    score  bias  c-Evalue  i-Evalue hmmfrom  hmm to    alifrom  ali to    envfrom  env to     acc
 ---   ------ ----- --------- --------- ------- -------    ------- -------    ------- -------    ----
   1 !  146.3   0.0   3.8e-44   1.6e-42       5     292 ..      14     304 ..      10     375 .. 0.83

  Alignments for each domain:
  == domain 1    score: 146.3 bits;  conditional E-value: 3.8e-44
  Dco-PC(DBT)_FBpp0085106-aln   5 vgnkyrlgrkigsgsfgdiylgtnis.tgeevaiklec.iktrhpqlhiesklykllqggvgipkikwc..gsegdynvlvm 82 
                                  +  ky   rk+g g  g iy    ++  g+  a k e+ +    p l +e k+   l+ +  i  ++ +  g+  +y+ +vm
                      W03G9.5  14 INRKYLAFRKLGEGGCGVIYEVAMVKcPGRRFACKAETtVFDEDPTLPMEHKIISKLNEKNSIHCVELIdkGQSDNYQFIVM 95 
                                  5679*9**************87776526999*****97256789************999988887766433999******** PP

  Dco-PC(DBT)_FBpp0085106-aln  83 ellgpsledlf.nfcsrrfslktvllladqlisrieyihsrnfihrdikpdnflmg.lgk.kgnlvyiidfglakky..rds 159
                                   llgpsl+ +  ++ + +fs  + l++  q ++ i+ ih   f+hrd+kp nf +g lg  k  lv+++dfg++++y  +d+
                      W03G9.5  96 TLLGPSLDAIRaTLPTNKFSTFSTLVMGIQALDSIKEIHDIGFVHRDVKPANFAIGaLGTpKQRLVHVLDFGISRQYlvKDG 177
                                  ********98626889*************************************999677548899************43344 PP

  Dco-PC(DBT)_FBpp0085106-aln 160 rtkkhipyrenkn...ltgtaryasinthlgieqsrrddleslgyvlmyfnrgslpwqglkaatkrqkyerisekklstsie 238
                                    +  +  r+ +    + gt ry s+ +    eq r ddl sl y+++ f +gslpw g+   +k      +    +   + 
                      W03G9.5 178 E-NGGLRIRKPRRivpFRGTLRYCSVAAQERKEQGRHDDLWSLFYMIVEFVKGSLPWTGIMEEEK------VI--VMKEDVT 250
                                  3.4456666666511167*****************************************976544......32..4567899 PP

  Dco-PC(DBT)_FBpp0085106-aln 239 elckgfpaefatylkycrelrfeerpdyaylrqlfrslfhrlgftydyvfdwnl 292
                                  el  g  +e a++ ++   lr++ +pdya lr+l+ ++f r++f+ +   dw+ 
                      W03G9.5 251 ELFNGLESECAMFAQHLSVLRYQTNPDYALLRDLLMNIFVRRNFNAQMKVDWEK 304
                                  9***************************************************73 PP

>> Y66D12A.20  CE28799	WBGene00004960	locus:spe-6	status:Confirmed	UniProt:Q95PZ9	protein_id:CAC70138.1
   #    score  bias  c-Evalue  i-Evalue hmmfrom  hmm to    alifrom  ali to    envfrom  env to     acc
 ---   ------ ----- --------- --------- ------- -------    ------- -------    ------- -------    ----
   1 !  146.2   0.0     4e-44   1.7e-42       7     318 ..      24     337 ..      19     377 .. 0.84

  Alignments for each domain:
  == domain 1    score: 146.2 bits;  conditional E-value: 4e-44
  Dco-PC(DBT)_FBpp0085106-aln   7 nkyrlgrkigsgsfgdiylgtnistgeevaiklecikt.rhpqlhiesklykllqggvgipkikwcgsegdynvlvmellgp 87 
                                   k+++ r i sg f d+y+  + +t+e+ a+k e  +    p l+++  +    +g  g p+    g    y+  +m+l+gp
                   Y66D12A.20  24 HKWKVLRNIYSGPFSDVYVVADTVTNEKYAMKCERQEGnSRPVLKLDVMVLMATKGLRGFPNFVAAGRTDVYRYCIMQLVGP 105
                                  699*******************************9875268***************************************** PP

  Dco-PC(DBT)_FBpp0085106-aln  88 sledlfnf.csrrfslktvllladqlisrieyihsrnfihrdikpdnflmglgkkgnlvyiidfglakkyrdsrtkkhipyr 168
                                   l  l      r+fsl t l +  q + r+e++h   ++ rd+k  nf +g+g +   vyi+dfg+a+k+ d+   k ip r
                   Y66D12A.20 106 DLGRLRRTrPERKFSLPTALQILGQTLRRLEDLHNCGWLCRDVKAPNFCIGVGENESTVYILDFGFARKFVDKEG-KIIPPR 186
                                  *****865278*************************************************************876.67**** PP

  Dco-PC(DBT)_FBpp0085106-aln 169 enknltgtaryasinthlgieqsrrddleslgyvlmyfnrgslpwqglkaatkrqkyerisekklstsie....elckgfpa 246
                                      l gt +y ++ +h   +q  rddles  y+ + + +g lpw  +      + +++i e k++   e    e+  g p+
                   Y66D12A.20 187 TAAALMGTFQYCAVSAHSHKDQCARDDLESWFYMGIELLKGPLPWANIDGH---KNHKQIGEAKVAIRSEplrsEFFEGVPK 265
                                  *********************************************998764...45567999998776651112556788** PP

  Dco-PC(DBT)_FBpp0085106-aln 247 efatylkycrelrfeerpdyaylrqlfrslfhrlgftydyvfdwnllkfgasrasaaeeeaekdsraakeek 318
                                  +f++ l    +  + +rp+y  l +l+ +   + + t    +dw+      ++a  + e  e+++++ak + 
                   Y66D12A.20 266 QFNEILTILDQTSYFDRPNYKKLGDLLSQAATEHQVTLKEPLDWQNNERMQQKAIFVGELGESHQASAKLDA 337
                                  ********************************************8655444444333333333222222222 PP

>> T05C12.1  CE02312	WBGene00011466	serine\/threonine kinase	status:Partially_confirmed	UniProt:Q22223	protein_id:CAA913
   #    score  bias  c-Evalue  i-Evalue hmmfrom  hmm to    alifrom  ali to    envfrom  env to     acc
 ---   ------ ----- --------- --------- ------- -------    ------- -------    ------- -------    ----
   1 !  139.7   0.5   3.8e-42   1.6e-40      11     291 ..      48     321 ..      40     325 .] 0.89

  Alignments for each domain:
  == domain 1    score: 139.7 bits;  conditional E-value: 3.8e-42
  Dco-PC(DBT)_FBpp0085106-aln  11 lgrkigsgsfgdiylgtnistgeevaikleciktrhpq.lhiesklykllqggvgipkikwcgsegdynvlvmellgpsled 91 
                                  + + i  g fg++y   n  t+eeva+k+e   t+  q + +esk+   + g+   p++ ++g   +yn +vm++lg  + d
                     T05C12.1  48 VEKMIAGGGFGQVYRARNTETQEEVAVKVERATTNDSQrMILESKVLDDMLGSKHFPNVYYIGPYHSYNFIVMQMLGKNIGD 129
                                  5678999***************************99983567**************************************** PP

  Dco-PC(DBT)_FBpp0085106-aln  92 lfnfc.srrfslktvllladqlisrieyihsrnfihrdikpdnflmglgkkgnlvyiidfglakkyrdsrtkkhipyrenkn 172
                                  + ++   +++s+ + + +  q+i+ +  +hs+ ++hrd+kp n  +gl  k   vy++dfg+++k+r+ +       r    
                     T05C12.1 130 IRKMMpNKKISILSSVRIGIQIIEALSLLHSKGWLHRDLKPTNCCLGLDEKRKTVYLVDFGMSRKFRNDNGSLR-ESRTYCG 210
                                  *98752789**********************************************************8776543.5577778 PP

  Dco-PC(DBT)_FBpp0085106-aln 173 ltgtaryasinthlgieqsrrddleslgyvlmyfnrgslpwqglkaatkrqkyerisekklstsieelckgfpaefatylky 254
                                  + gt+ry s   h   eq   ddl  l y l  +  g+lpw+ + +a    + ++i         e++ ++ p++fa + + 
                     T05C12.1 211 FRGTTRYCSYRMHDRREQGPVDDLWCLYYSLGELIEGCLPWRDIESADEMAHVKKIL------KHEDIFHSMPSKFASFGRN 286
                                  99********************************************99877766664......468999************* PP

  Dco-PC(DBT)_FBpp0085106-aln 255 crelrfeerpdyaylrqlfrslfhrlgftydyvfdwn 291
                                   r+lr  + pdy+ +++++    +  + +    f+w+
                     T05C12.1 287 LRRLRPANTPDYTKFQNILAYCVKFVDDNA--EFEWD 321
                                  *************99988765544333222..24444 PP

>> C27D8.1  CE18539	WBGene00007777	serine\/threonine kinase	status:Confirmed	UniProt:Q93288	protein_id:CAB05633.1
   #    score  bias  c-Evalue  i-Evalue hmmfrom  hmm to    alifrom  ali to    envfrom  env to     acc
 ---   ------ ----- --------- --------- ------- -------    ------- -------    ------- -------    ----
   1 !  139.5   0.3   4.2e-42   1.8e-40       7     300 ..      22     319 ..      17     326 .. 0.87

  Alignments for each domain:
  == domain 1    score: 139.5 bits;  conditional E-value: 4.2e-42
  Dco-PC(DBT)_FBpp0085106-aln   7 nkyrlgrkigsgsfgdiylgtnistgeevaikleci..ktrhpqlhiesklykllqggvgipkikwcgsegd..ynvlvmel 84 
                                    y ++r +g g fg +yl  + +++++ a+k+e    k +h +l++e  + kl+ +g    +i   g++ +  +  lvmel
                      C27D8.1  22 ANYTVVRLLGEGGFGAVYLVQDNKSKKQSAMKVERKieKRKHSKLKMEIAILKLVGSGKHFTQIVDRGKKDKegFFFLVMEL 103
                                  5799*****************************96433889***********************9999764323889***** PP

  Dco-PC(DBT)_FBpp0085106-aln  85 lgpsledlfn.fcsrrfslktvllladqlisrieyihsrnfihrdikpdnflmglgkkgnlvyiidfglakkyrdsrtkkhi 165
                                  +g sl dl +    + fs+ t l ++ q ++ +e +h   fihrd+kp+n+  gl  k   +yi+dfg+a+ky +++++ + 
                      C27D8.1 104 VGKSLADLKAdRPDKVFSFATGLGVSCQCLEAVEELHKTGFIHRDLKPQNYACGLDEKRHNIYILDFGIARKYLNTKNELKT 185
                                  ********76156789***********************************************************9998876 PP

  Dco-PC(DBT)_FBpp0085106-aln 166 pyrenknltgtaryasinthlgieqsrrddleslgyvlmyfnr.gslpwqglkaatkrqk.yerisekklstsieelckgfp 245
                                  p re   + gt r+a i +h   e   +dd es  y+l+ +     lpw+ l       k  e   + k s+ +  l +  +
                      C27D8.1 186 P-RETVGFKGTVRFAPIACHRNTEMGPKDDCESWFYLLLDLIVpSGLPWRKLSDKHEVLKeKEECRKDKRSSLFAGLRQ--T 264
                                  6.9**********************************997655167****99776654441344555566667777755..3 PP

  Dco-PC(DBT)_FBpp0085106-aln 246 aefatylkycrelrfeerpdyaylrqlfrslfhrlgftydyvfdwnllkfgasra 300
                                    +++ l+y+    +++r dy ++ + + +  +  +   d  +dw+l k + +++
                      C27D8.1 265 DYLSKVLDYIDGRAYQDRVDYQFIYKNLAEACKVCNLDIDSPYDWELQKPEKTSK 319
                                  45678999***************************************99775554 PP

>> C08F8.6  CE05253	WBGene00007448	serine\/threonine kinase	status:Partially_confirmed	UniProt:Q17825	protein_id:CAA9742
   #    score  bias  c-Evalue  i-Evalue hmmfrom  hmm to    alifrom  ali to    envfrom  env to     acc
 ---   ------ ----- --------- --------- ------- -------    ------- -------    ------- -------    ----
   1 !  139.1   2.1   5.5e-42   2.4e-40       7     349 ..      14     357 ..       5     374 .. 0.78

  Alignments for each domain:
  == domain 1    score: 139.1 bits;  conditional E-value: 5.5e-42
  Dco-PC(DBT)_FBpp0085106-aln   7 nkyrlgrkigsgsfgdiylgtnistgeevaikleciktrhpqlhiesklykllqggvg..ipkikwcgsegdynvlvmellg 86 
                                  +k+++ +k+g g+fg +y   n  +g+  a+k+e    +   l++e  + + l+++ g    +i+  g+  ++n +vm ++g
                      C08F8.6  14 KKWQIDKKLGEGAFGAVYKCSN-PKGDLFALKVEGKDEKIQLLKMEVYVLNELKKAGGrhFCNIEDKGQVDNFNYVVMTFVG 94 
                                  5789**************9988.57999*******************999999876653378999***************** PP

  Dco-PC(DBT)_FBpp0085106-aln  87 psledlfnfc.srrfslktvllladqlisrieyihsrnfihrdikpdnflmglgk..kgnlvyiidfglakkyrdsrtkkhi 165
                                   sl dl ++  +++fs+ t + +a q ++ +e++h   ++hrd+kp n+ +g     +  +vy++dfg+a+k+     + + 
                      C08F8.6  95 LSLADLRAISpTKKFSMGTAISIARQSLEALEDMHNIGYLHRDVKPGNYTIGRAEvnELRKVYVLDFGMARKFAHEDGTIKK 176
                                  ******9986489***************************************986114568************987776654 PP

  Dco-PC(DBT)_FBpp0085106-aln 166 pyrenknltgtaryasinthlgieqsrrddleslgyvlmyfnrgslpwqglkaatkrqkyerisekklstsieelckgfpae 247
                                    r+   + gt +ya + +h g e  r+dd e+  y+++ + +gslpw+ +   +     e+ + ++     +++  g p e
                      C08F8.6 177 -PRNVAGFRGTVKYAPVSCHAGRELCRQDDCETWLYMVVELTKGSLPWRNMTEIQDVGN-EKRAIRRDPIVKKKMFGGCPRE 256
                                  .4888999*****************************************9988766554.55555555556678899***** PP

  Dco-PC(DBT)_FBpp0085106-aln 248 fatylkycrelrfeerpdyaylrqlfrslfhrlgftydyvfdwn..llkfgasrasaaeeeaekdsraakeekkkeiqsaas 327
                                  +   l+ + + +f ++p+y  +  l+r+ +++ g t +y +dw+  l+k    ++++++++  ++++  k  kkke++ a+ 
                      C08F8.6 257 YLDILEAIDKGQFFDEPNYERIYYLLREAMKNTGST-EYPYDWEqsLMKKTKEEQEKKKKGVVDQTE--KVIKKKEVELAEG 335
                                  *******************************99976.677777522666665555555554444333..3333344443333 PP

  Dco-PC(DBT)_FBpp0085106-aln 328 aaans............qgkesaaekdlseskka 349
                                   +++             +             kk+
                      C08F8.6 336 KSHKEtkevtkvskeivE------------EKKE 357
                                  333331133333332221............2211 PP

>> W01B6.2  CE03754	WBGene00012169	serine\/threonine kinase	status:Partially_confirmed	UniProt:Q23103	protein_id:CAA9262
   #    score  bias  c-Evalue  i-Evalue hmmfrom  hmm to    alifrom  ali to    envfrom  env to     acc
 ---   ------ ----- --------- --------- ------- -------    ------- -------    ------- -------    ----
   1 !  136.4   0.0   3.8e-41   1.6e-39       8     291 ..      23     316 ..      16     325 .. 0.88

  Alignments for each domain:
  == domain 1    score: 136.4 bits;  conditional E-value: 3.8e-41
  Dco-PC(DBT)_FBpp0085106-aln   8 kyrlgrkigsgsfgdiylgtnistgeev.aikleciktrh.pqlhiesklykllqgg...vgipkikwcgsegdynvlvmel 84 
                                   +++g+ i  g fg +y+ t+is  ++v a+k e+ +      +++e+ + + l+++     ip ++ c + + y  +vm l
                      W01B6.2  23 DWKIGKTIDEGGFGKVYIATSISDPKKVaALKAESNEIEGgSAIKLEAMILNKLNANgpvPHIPVVHLCAKRKLYCYMVMTL 104
                                  5799*******************99988359****9987526799***99988887612235777899************** PP

  Dco-PC(DBT)_FBpp0085106-aln  85 lgpsledlf..n.fcsrrfslktvllladqlisrieyihsrnfihrdikpdnflmgl...gkkgnlvyiidfglakkyr..d 158
                                  lg  l  l   n      fs  t   +  q +  ++y+h + fihrd+kp+nfl+g      ++ +v+i+dfgla+ +    
                      W01B6.2 105 LGRNLRKLKstNlVVNNGFSRGTWSRIGIQCLYALKYVHDNGFIHRDVKPQNFLLGNetdSERARIVHILDFGLARPFAvfH 186
                                  *****9996224245788**************************************8333468899**********997335 PP

  Dco-PC(DBT)_FBpp0085106-aln 159 srtkkhipyre..nknltgtaryasinthlgieqsrrddleslgyvlmyfnrg.slpwqglkaatkrqkyerisekklstsi 237
                                  +r +k i+ r     ++ gt ry+s n hl  eq r dd+ sl yv++ +n g +lpwq         + er+ + kl  + 
                      W01B6.2 187 ARENKWIARRArgTAEFRGTLRYTSPNVHLRKEQGRVDDVWSLLYVIIELNGGkALPWQT-----DS-QRERVEQMKLNLPA 262
                                  77889998765116789**********************************9967***95.....33.35999999****** PP

  Dco-PC(DBT)_FBpp0085106-aln 238 eelckgfpaefatylkycrelrfeerpdyaylrqlfrslfhrlgftydyvfdwn 291
                                  +++  + pa + + + +  +l + +rpdy  + + f +++++   t    +dw+
                      W01B6.2 263 KVVMSNMPACMDKVMPHLASLDYYQRPDYHMIFKCFWQVMENEKITPSSKYDWE 316
                                  ***********************************************999**96 PP

>> F53C3.1  CE35938	WBGene00018745	protein kinase	status:Partially_confirmed	UniProt:Q9TXU0	protein_id:CCD67670.1
   #    score  bias  c-Evalue  i-Evalue hmmfrom  hmm to    alifrom  ali to    envfrom  env to     acc
 ---   ------ ----- --------- --------- ------- -------    ------- -------    ------- -------    ----
   1 !  135.4   0.8   7.7e-41   3.3e-39       8     304 ..      23     323 ..      17     328 .] 0.89

  Alignments for each domain:
  == domain 1    score: 135.4 bits;  conditional E-value: 7.7e-41
  Dco-PC(DBT)_FBpp0085106-aln   8 kyrlgrkigsgsfgdiylgtnistgeevaikleci..ktrhpqlhiesklykllqggvgipkikwcgse..gdynvlvmell 85 
                                   y ++r +g g fg +yl  + +t+++ a+k+e      +h +l++e  + kl+ +     ki+  g++    y  +vm+l+
                      F53C3.1  23 TYTVVRLLGEGGFGAVYLVEQAKTKKQFAMKVEKKmdTRKHSKLKMEIAILKLVGTCKHFTKIEDRGKKdkEGYFFIVMQLV 104
                                  699*****************************97622357************************9997621469******** PP

  Dco-PC(DBT)_FBpp0085106-aln  86 gpsledlfnf.csrrfslktvllladqlisrieyihsrnfihrdikpdnflmglgkkgnlvyiidfglakkyrdsrtkkhip 166
                                  g sl  l +    + f++ t + +  q ++ +e +h + fihrd+kp+n+  g   +  l+yi+dfg+a+ky + + +++ p
                      F53C3.1 105 GKSLSGLKKErPNQIFTFGTGMGVGSQCLEAVEELHKQGFIHRDLKPQNYASGQDDERHLIYILDFGIARKYLNDKKEMKTP 186
                                  *******87516778**********************************************************999988876 PP

  Dco-PC(DBT)_FBpp0085106-aln 167 yrenknltgtaryasinthlgieqsrrddleslgyvlmyf.nrgslpwqglkaatkrqkyerisekklstsieelckgfp.. 245
                                   re   + gt r+a + +h   e   +dd es  y+l+ +   g lpw+  k  +      +i e     +   l kg p  
                      F53C3.1 187 -RESVAFKGTIRFAPLSCHRYTEMGPKDDCESWFYLLIDLiLEGGLPWRHCKVKNEVL---KIKENTRKDNRAALYKGIPqt 264
                                  .9**********************************9965268******999876655...566776677778899998733 PP

  Dco-PC(DBT)_FBpp0085106-aln 246 aefatylkycrelrfeerpdyaylrqlfrslfhrlgftydyvfdwnllkfgasrasaae 304
                                  +e+++ l+y+ +  +++r dy ++ + + +   + g   +  +dw++ k  + +++++ 
                      F53C3.1 265 SELNKILDYIDSRAYQDRIDYKFIYKALGEACSNAGCDINAPYDWEMPKEISGTSTETA 323
                                  699********************************************998766555544 PP

>> Y39G8C.2  CE20236	WBGene00012731	protein kinase	status:Partially_confirmed	UniProt:Q9BHK8	protein_id:CAC35855.1
   #    score  bias  c-Evalue  i-Evalue hmmfrom  hmm to    alifrom  ali to    envfrom  env to     acc
 ---   ------ ----- --------- --------- ------- -------    ------- -------    ------- -------    ----
   1 !  134.1   0.3   1.8e-40   7.9e-39       8     218 ..      23     238 ..      16     274 .. 0.87

  Alignments for each domain:
  == domain 1    score: 134.1 bits;  conditional E-value: 1.8e-40
  Dco-PC(DBT)_FBpp0085106-aln   8 kyrlgrkigsgsfgdiylgtnistgeevaikleci..ktrhpqlhiesklykllqggvgipkikwcgse..gdynvlvmell 85 
                                   y + r +g g fg +yl  + +t++  a+k+e    k +h +l++e  + kl+ +g    +i   g++    y  lvmel+
                     Y39G8C.2  23 NYVVSRLLGEGGFGAVYLVKDTKTNKTFAMKVEQKmeKRKHSKLKMEIAILKLVGAGKHFTQIVDRGKKdkEGYFFLVMELV 104
                                  6999****************************97533789***********************99997521569******** PP

  Dco-PC(DBT)_FBpp0085106-aln  86 gpsledlfnf.csrrfslktvllladqlisrieyihsrnfihrdikpdnflmglgkkgnlvyiidfglakkyrdsrtkkhip 166
                                  g sl dl n    r fs+ t l +a q ++ +e++h   fihrd+kp+n+  gl  k   +yi+dfg+a+ky +++++ + p
                     Y39G8C.2 105 GKSLGDLKNErAERVFSFGTGLGVASQCLEAVEDLHRTGFIHRDLKPQNYACGLDEKRHNIYILDFGIARKYLNTKNELKTP 186
                                  *******99626788***********************************************************99988766 PP

  Dco-PC(DBT)_FBpp0085106-aln 167 yrenknltgtaryasinthlgieqsrrddleslgyvlmyfnr.gslpwqglka 218
                                   re   + gt r+a + +h   e   rdd es  y+l+ +     lpw+ +  
                     Y39G8C.2 187 -REAVGFKGTVRFAPLACHRFTELGPRDDCESWFYLLLDLILpRGLPWRKMNE 238
                                  .9**********************************9865431469**97743 PP

>> F35C11.3  CE02210	WBGene00009402	serine\/threonine kinase	status:Predicted	UniProt:Q20018	protein_id:CAA90241.1
   #    score  bias  c-Evalue  i-Evalue hmmfrom  hmm to    alifrom  ali to    envfrom  env to     acc
 ---   ------ ----- --------- --------- ------- -------    ------- -------    ------- -------    ----
   1 !  132.7   0.0   5.1e-40   2.2e-38       5     332 ..      16     340 ..      12     359 .. 0.79

  Alignments for each domain:
  == domain 1    score: 132.7 bits;  conditional E-value: 5.1e-40
  Dco-PC(DBT)_FBpp0085106-aln   5 vgnkyrlgrkigsgsfgdiylgtnistgeevaikleci.ktrh.pqlhiesklykllqggvgipkikwcgsegdynvlvmel 84 
                                  + +++ + +k+g g+ g+++l   i+ +   a+k+e + k +    l++e  + k lq +  + ++   g+   y  +vm +
                     F35C11.3  16 IKDQFTVKKKLGEGACGQVFLVDLIQGKGSAAMKVEPLmKNKEdEILKMEVYVLKKLQNSRHVCRLLGSGKTETYTYMVMSV 97 
                                  6678999*****************************862444414589999999**************************** PP

  Dco-PC(DBT)_FBpp0085106-aln  85 lgpsledlf.nfcsrrfslktvllladqlisrieyihsrnfihrdikpdnflmglgkkgnlvyiidfglakkyrdsrtkkhi 165
                                  lg  + d+   +  r++s  + + +  ql++ ++++h   f+hrd+kp n+ +g+ k+ ++vyi dfgl+++     +  ++
                     F35C11.3  98 LGKEIGDVRrRLPQRKMSAPSTVRVFIQLVKALQDMHEAGFVHRDVKPSNMALGV-KNEQVVYIFDFGLSRQIMLPDASGKL 178
                                  *******97257899***998888889***********************99998.66789************999999999 PP

  Dco-PC(DBT)_FBpp0085106-aln 166 pyrenkn...ltgtaryasinthlgieqsrrddleslgyvlmyfnrgslpwqglkaatkrqkyerisekklstsieelckgf 244
                                  + re +n   + gt ry s+n hl  eq r ddl    y ++     +lpw+g        k e  + k   t+  +lckg 
                     F35C11.3 179 KLREPRNksmFRGTVRYCSLNVHLHKEQGRHDDLYGALYAMIETATSTLPWKGK------PKKETSALKE-KTTDVQLCKGC 253
                                  999977733357***************************************993......3444444444.455568***** PP

  Dco-PC(DBT)_FBpp0085106-aln 245 paefatylkycrelrfeerpdy.aylrqlfrslfhrlgftydyvfdwnllkfgasrasaaeeeaekdsraakeekkkeiqsa 325
                                  p+ f +     r+l ++e p y +++ +l   l +   +t    f+wnl      +++  +++ e++ r    ++ +e++++
                     F35C11.3 254 PKSFLEIATTLRKLTYKETPPYgSFMEKLKADLPKGVKMT--DPFEWNLKGALDENNNGNKSDREDAERGGGADTVNEVDES 333
                                  **********************557777877776655554..5799998655544444444444443343333333333333 PP

  Dco-PC(DBT)_FBpp0085106-aln 326 asaaans 332
                                    +++++
                     F35C11.3 334 VITEDRA 340
                                  3332222 PP

>> M05D6.1  CE03499	WBGene00010874	serine\/threonine kinase	status:Confirmed	UniProt:Q21521	protein_id:CAA91411.1
   #    score  bias  c-Evalue  i-Evalue hmmfrom  hmm to    alifrom  ali to    envfrom  env to     acc
 ---   ------ ----- --------- --------- ------- -------    ------- -------    ------- -------    ----
   1 !  132.6   0.0   5.4e-40   2.3e-38       5     331 ..      16     339 ..      12     359 .. 0.79

  Alignments for each domain:
  == domain 1    score: 132.6 bits;  conditional E-value: 5.4e-40
  Dco-PC(DBT)_FBpp0085106-aln   5 vgnkyrlgrkigsgsfgdiylgtnistgeevaikleci.ktrh.pqlhiesklykllqggvgipkikwcgsegdynvlvmel 84 
                                  + +++ + +k+g g+ g+++l   i+ +   a+k+e + k +    l++e  + k lq +  + ++   g+   y  +vm +
                      M05D6.1  16 IKDQFTVKKKLGEGACGQVFLVDLIQGKGSAAMKVEPLmKNKEdEILKMEVYVLKKLQNSRHVCRLLGSGKTETYTYMVMSV 97 
                                  6678999*****************************862444414589999999**************************** PP

  Dco-PC(DBT)_FBpp0085106-aln  85 lgpsledlf.nfcsrrfslktvllladqlisrieyihsrnfihrdikpdnflmglgkkgnlvyiidfglakkyrdsrtkkhi 165
                                  lg  + d+   +  r++s  + + +  ql++ ++++h   f+hrd+kp n+ +g+ k+ ++vyi dfgl+++     +  ++
                      M05D6.1  98 LGKEIGDVRrRLPQRKMSAPSTVRVFIQLVKALQDMHEAGFVHRDVKPSNMALGV-KNEQVVYIFDFGLSRQIMLPDASGKL 178
                                  *******97257899***998888889***********************99998.66789************999999999 PP

  Dco-PC(DBT)_FBpp0085106-aln 166 pyrenkn...ltgtaryasinthlgieqsrrddleslgyvlmyfnrgslpwqglkaatkrqkyerisekklstsieelckgf 244
                                  + re +n   + gt ry s+n hl  eq r ddl    y ++     +lpw+g        k e  + k   t+  +lckg 
                      M05D6.1 179 KLREPRNksmFRGTVRYCSLNVHLHKEQGRHDDLYGALYAMIETATSTLPWKGK------PKKETSALKE-KTTDVQLCKGC 253
                                  999977733357***************************************993......3444444444.455568***** PP

  Dco-PC(DBT)_FBpp0085106-aln 245 paefatylkycrelrfeerpdy.aylrqlfrslfhrlgftydyvfdwnllkfgasrasaaeeeaekdsraakeekkkeiqsa 325
                                  p+ f +     r+l ++e p y +++ +l   l +   +t    f+wnl      +++  +++ e++ r    ++ +e++++
                      M05D6.1 254 PKSFLEIATTLRKLTYKETPPYgSFMEKLKADLPKGVKMT--DPFEWNLKGALDENNNGNKSDREDAERGGGADTVNEVDES 333
                                  **********************557777877776655554..5799998655544444444444443343333333333333 PP

  Dco-PC(DBT)_FBpp0085106-aln 326 asaaan 331
                                    ++++
                      M05D6.1 334 VITEDR 339
                                  333222 PP

>> B0218.5  CE06688	WBGene00015049	ser\/thr kinase	status:Partially_confirmed	UniProt:Q17448	protein_id:CCD61387.1
   #    score  bias  c-Evalue  i-Evalue hmmfrom  hmm to    alifrom  ali to    envfrom  env to     acc
 ---   ------ ----- --------- --------- ------- -------    ------- -------    ------- -------    ----
   1 !  131.6   0.6   1.1e-39   4.6e-38       7     269 ..      22     292 ..      16     313 .. 0.86

  Alignments for each domain:
  == domain 1    score: 131.6 bits;  conditional E-value: 1.1e-39
  Dco-PC(DBT)_FBpp0085106-aln   7 nkyrlgrkigsgsfgdiylgtnistgeevaikleciktrhpqlhiesklyk...llqggvgipkikwcgsegdynvlvmell 85 
                                  ++y++   +g g +g +y    +s  e+ aik e   +    l ++ ++ k    +q++     i     ++ +n +vm+l+
                      B0218.5  22 DRYKVLALLGKGGYGAVYSVLRLSDMEKFAIKCENAAACRKALYMDCNVLKgaaKIQSRHFCTVIDQAAVKNRFNFIVMKLI 103
                                  6899*****************************************9987763334566666677777788999********* PP

  Dco-PC(DBT)_FBpp0085106-aln  86 gpsledl.fnfcsrrfslktvllladqlisrieyihsrnfihrdikpdnflmglgk..kgnlvyiidfglakkyrdsrtkkh 164
                                  g  l dl ++    rf+  t l  a q +  ie +h   f+hrdikp nf +g     +   ++++dfgl + +      + 
                      B0218.5 104 GKNLWDLrMDTAECRFTKGTSLKAASQCLISIEELHRFGFLHRDIKPGNFAVGRKEsnEHHTIFMLDFGLCREFVKRGEGRL 185
                                  ******95577889*************************************997541144589***********99888888 PP

  Dco-PC(DBT)_FBpp0085106-aln 165 ipyrenknltgtaryasinthlgieqsrrddleslgyvlmyfnrgslpwqglkaatkrq..kyeri..sekklstsieelck 242
                                   + r + ++ gt+rya in+ l i+  r+dd+es  y++  +  g lpw+ +ka+++ +  ky++   ++k +     +l  
                      B0218.5 186 RTQRAKSQFRGTTRYAPINSMLEIDTGRKDDIESWLYMVAEWTSGGLPWRKFKATEREKvlKYKKDvrTDKEIM---ADLFY 264
                                  8999999**********************************************987544237766411334443...34555 PP

  Dco-PC(DBT)_FBpp0085106-aln 243 gfp.aefatylkycrelrfeerpdyayl 269
                                  + p +ef+  lky+ el f  +pdy ++
                      B0218.5 265 NCPlKEFERILKYVDELDFYSEPDYKFV 292
                                  555379*******************986 PP

>> C14A4.13  CE02142	WBGene00007563	serine\/threonine kinase	status:Partially_confirmed	UniProt:Q17960	protein_id:CAA901
   #    score  bias  c-Evalue  i-Evalue hmmfrom  hmm to    alifrom  ali to    envfrom  env to     acc
 ---   ------ ----- --------- --------- ------- -------    ------- -------    ------- -------    ----
   1 !  128.9   0.0     7e-39     3e-37       5     291 ..      22     304 ..      19     334 .. 0.86

  Alignments for each domain:
  == domain 1    score: 128.9 bits;  conditional E-value: 7e-39
  Dco-PC(DBT)_FBpp0085106-aln   5 vgnkyrlgrkigsgsfgdiylgtnis.tgeevaikleciktrhpqlhiesklykllqggvgipkik..wcgsegdynvlvme 83 
                                  + +++  ++ ig g++g +y  +  +  +   a k e     h +l+ e  l  ll+ +    +i    +gse+++n +vm+
                     C14A4.13  22 INGQFMAVQMIGKGAYGVVYEVVRRNsPNTRFACKAEL-AIDHNNLKTEWDLMTLLKDNKSKHNIIgvELGSERNFNYIVMH 102
                                  5667778899**********887655156789999985.678**************99998888762257************ PP

  Dco-PC(DBT)_FBpp0085106-aln  84 llgpsledlfn.fcsrrfslktvllladqlisrieyihsrnfihrdikpdnflmgl.gk.kgnlvyiidfglakkyrdsrtk 162
                                  l+gpsl dl +    + f+l t  + a q  + +  i    +ihrd+kp nf +g+ g  +  lvy++dfgl +   +++ +
                     C14A4.13 103 LVGPSLSDLRKtVPNKTFTLFTTAVCAIQCFDSLVEIQRIGYIHRDVKPSNFAIGVlGSeEEKLVYVLDFGLCRNMFNKQKE 184
                                  *********86156789**************************************646515679*********998876655 PP

  Dco-PC(DBT)_FBpp0085106-aln 163 khipyrenknltgtaryasinthlgieqsrrddleslgyvlmyfnrgslpwqgl.kaatkrqkyerisekklstsieelckg 243
                                     + r +  + gt  y s+n h  +e  r dd+ sl y+++ f    lpw+ + k  tk+ k          t ++ l   
                     C14A4.13 185 LR-KPRMKAPFRGTILYCSLNIHQRMEPGRHDDFWSLLYMMIEFHLSDLPWENMsKEDTKKAK---------ETKLDGLLAR 256
                                  44.5688999*****************************************987234444444.........4667889999 PP

  Dco-PC(DBT)_FBpp0085106-aln 244 fpaefatylkycrelrfeerpdyaylrqlfrslfhrlgftydyvfdwn 291
                                   p ef +   y  +l + ++pdy+ lr+++ +++  + ft d  +dw+
                     C14A4.13 257 CPPEFRMIRCYLLTLTYSKEPDYVKLREVLCQIMTSKKFTPDMPLDWQ 304
                                  9**********************************************6 PP

>> D2045.5  CE00935	WBGene00008423	serine\/threonine kinase	status:Partially_confirmed	UniProt:Q18984	protein_id:CAA8469
   #    score  bias  c-Evalue  i-Evalue hmmfrom  hmm to    alifrom  ali to    envfrom  env to     acc
 ---   ------ ----- --------- --------- ------- -------    ------- -------    ------- -------    ----
   1 !  128.4   0.0     1e-38   4.4e-37       5     312 ..      13     318 ..      10     347 .. 0.87

  Alignments for each domain:
  == domain 1    score: 128.4 bits;  conditional E-value: 1e-38
  Dco-PC(DBT)_FBpp0085106-aln   5 vgnkyrlgrkigsgsfgdiylgtnistge.evaikleciktrhpqlhiesklykllqggvgipkikwcgsegdynvlvmell 85 
                                  ++++++++ k+g g +g ++   +++  +   a+k+e   +    l++e+++ k l       ++   g+ ++y  +vm ll
                      D2045.5  13 IAKRWKIVEKLGEGGMGAVFKVRDLTRFQtYAAMKVEGDVSDGGVLKLEAHVLKSLAPLPFCARLMDAGDRKSYCFMVMTLL 94 
                                  78899*******************998651678************************************************* PP

  Dco-PC(DBT)_FBpp0085106-aln  86 gpsled.lfnfcsrrfslktvllladqlisrieyihsrnfihrdikpdnflmgl.gkkgnlvyiidfglakkyrdsrtkkhi 165
                                  g  l     +  + rf+ +t l la   +  i+ ih   f hrdikp n + g+ g  +  vy+id+g+ +++  +r +   
                      D2045.5  95 GKDLMAhKRDANTPRFCEQTTLRLAMATLFAIKQIHEVGFTHRDIKPGNCVTGVhGSDAKNVYLIDYGMVRQFTAKRENGET 176
                                  *9986514567899***************************************878999*******************9999 PP

  Dco-PC(DBT)_FBpp0085106-aln 166 pyrenkn....ltgtaryasinthlgieqsrrddleslgyvlmyfnrgslpwqglkaatkrqkyerisekklstsieelckg 243
                                  + r  +     + gt ry s+n h   eq r ddl s  y+l+ +  g lpw+ l         + i + k++ s+e+l kg
                      D2045.5 177 ALRRARSgeqlFRGTPRYCSMNVHNRKEQGRVDDLWSWLYMLIELHCG-LPWRRLTDE------KEIMDAKIACSMETLLKG 251
                                  8886543222278******************************99876.***998542......4699************** PP

  Dco-PC(DBT)_FBpp0085106-aln 244 fpaefatylkycrelrfeerpdyaylrqlfrslfhrlgftydyvfdwnllkfgasrasaaeeeaekdsr 312
                                   p+efa+  ky  +l ++ rpdy  l     + f+r   ++   f+w+l k g+ +  +a + +ek  r
                      D2045.5 252 CPKEFANIHKYLETLEYKSRPDYFGLWSECFAGFKRVRGSFFGRFEWELGKGGGEEMFTALSISEK--R 318
                                  **************************998889999999999999*******998877666655555..2 PP

>> T09B4.7  CE45627	WBGene00020381	status:Confirmed	UniProt:O02157	protein_id:CCD71996.1
   #    score  bias  c-Evalue  i-Evalue hmmfrom  hmm to    alifrom  ali to    envfrom  env to     acc
 ---   ------ ----- --------- --------- ------- -------    ------- -------    ------- -------    ----
   1 !  126.7   0.0   3.4e-38   1.5e-36       6     314 ..      58     356 ..      53     362 .] 0.84

  Alignments for each domain:
  == domain 1    score: 126.7 bits;  conditional E-value: 3.4e-38
  Dco-PC(DBT)_FBpp0085106-aln   6 gnkyrlgrkigsgsfgdiylgtnistgeevaikleciktrhpqlhiesklykllqggvgipkikwcgsegdynvlvmellgp 87 
                                  g+ky+lg  +g g +g ++l      ++++ i +++ k  + ql+ie  + k   +g    + k++ +  d +  ++ llg 
                      T09B4.7  58 GKKYKLGPVLGDGGYGTVFLSQ----DDDIKIAVKTEKFSKSQLKIEIVVLKAAMQG----NCKHFCELVDCEKTLITLLGK 131
                                  79*****************965....566777777778899******9888764444....467888889999999****** PP

  Dco-PC(DBT)_FBpp0085106-aln  88 sledl.fnfcsrrfslktvllladqlisrieyihsrnfihrdikpdnflmgl..gkkgnlvyiidfglakkyrdsrtkkhip 166
                                   l  l  ++  r+fs+ t l +  q ++  e +h   f+ rd+kp nf  g+   +++  +++ dfgla+ky d+ +++ ip
                      T09B4.7 132 DLHKLrCELPGRKFSINTALRIGIQTLKACEELHRIGFVSRDVKPGNFAPGVksNRQSRTIFMYDFGLARKYIDK-NNQVIP 212
                                  ****9457999****************************************94457899**************96.6889** PP

  Dco-PC(DBT)_FBpp0085106-aln 167 yrenknltgtaryasinthlgieqsrrddleslgyvlmyfnrgslpwqglkaatkrqkyerisekklstsieelckgfpaef 248
                                   r++    gt+ry s+n+h  ++  rrddles  y l+ + rg+lpw+ +     r   +r  e    t   ++  + p+++
                      T09B4.7 213 TRKEVGWRGTTRYGSLNAHKRLDLGRRDDLESWFYGLVEMTRGTLPWRNVV---DRSSVQRAKEASRNTGRTQFLFETPSQY 291
                                  ***********************************************9765...555666666777778888888999**** PP

  Dco-PC(DBT)_FBpp0085106-aln 249 atylkycrelrfeerpdyaylrqlfrslfhrlgftydyvfdwnllkfgasrasaaeeeaekdsraa 314
                                   + +  + +  fe  pdy  + +l+ +  ++++ +    +dw+      ++ +++++ ++k+ ra+
                      T09B4.7 292 DKIFTIVDSYAFESAPDYKQINKLLVEAREERQLRDREHWDWEDETVS-TTITTITSFSDKELRAK 356
                                  ************************988888777777777888765544.33344444444445554 PP

>> K11C4.1  CE12108	WBGene00019642	serine\/threonine-protein kinase	status:Confirmed	UniProt:Q94277	protein_id:CCD72899.
   #    score  bias  c-Evalue  i-Evalue hmmfrom  hmm to    alifrom  ali to    envfrom  env to     acc
 ---   ------ ----- --------- --------- ------- -------    ------- -------    ------- -------    ----
   1 !  125.5   0.0   7.9e-38   3.4e-36       7     291 ..      17     302 ..      13     307 .. 0.87

  Alignments for each domain:
  == domain 1    score: 125.5 bits;  conditional E-value: 7.9e-38
  Dco-PC(DBT)_FBpp0085106-aln   7 nkyrlgrkigsgsfgdiylgtnistgeevaikleciktrhpqlhiesklykl..lqggvgipkikwcgsegdynvlvmellg 86 
                                  n++ + +k+g g+fg +y      +g e a+k e    + p l++e  + +   ++g   + ++   g   ++n +vm++lg
                      K11C4.1  17 NRFTVFKKLGEGTFGAVYAVR-DDAGAEHALKAELATEKIPLLKLELYVMQKlsMKGPKHMATLIDKGRHENFNYIVMKFLG 97 
                                  78999*************755.578999******************87766423678888999999**************** PP

  Dco-PC(DBT)_FBpp0085106-aln  87 psledlfnfc.srrfslktvllladqlisrieyihsrnfihrdikpdnflmglgkkgn..lvyiidfglakkyrdsrtkkhi 165
                                   sl+d  +     +++l + +  + q ++ +e +h   f+hrd+kp nf +g    g+  +++++dfgl +k+ d r+ +  
                      K11C4.1  98 KSLQDAKKTGpDGHLTLGSAIGASIQCLEALEELHWCGFLHRDVKPGNFCLGRAELGElrKIFVLDFGLCRKFVDDRNVMLQ 179
                                  *****987652679**************************************9998863369***************98765 PP

  Dco-PC(DBT)_FBpp0085106-aln 166 pyrenknltgtaryasinthlgieqsrrddleslgyvlmyfnrgslpwqglkaatkrqkyerisekklstsieelckgfpa. 246
                                  p r +    gt rya i +h   e  r+dd+es  y+l+ f + +lpw+ +    +    ++  + ++   + +l  g p+ 
                      K11C4.1 180 P-RRKAPYRGTPRYAPIASHNRAEHGRKDDVESWFYMLVDFTNAALPWKVVNEIPQVGEMKK--NSRFDPLVTQLLAGCPVd 258
                                  5.6677899***************************************99987766555555..556667777888888754 PP

  Dco-PC(DBT)_FBpp0085106-aln 247 efatylkycrelrfeerpdyaylrqlfrslfhrlgftydyvfdwn 291
                                  e+   ++++  l f  +p+y  +   ++ l+++++ + ++ +dw+
                      K11C4.1 259 EYRLIMNHIDGLSFFMEPNYGLIYSTLKRLMQTRNIQ-EFPYDWE 302
                                  899**********************999999998875.6777775 PP

>> M04F3.3  CE39108	WBGene00019769	protein kinase	status:Partially_confirmed	UniProt:Q95Y99	protein_id:CCD64226.1
   #    score  bias  c-Evalue  i-Evalue hmmfrom  hmm to    alifrom  ali to    envfrom  env to     acc
 ---   ------ ----- --------- --------- ------- -------    ------- -------    ------- -------    ----
   1 !  123.8   1.9   2.6e-37   1.1e-35      12     276 ..      36     297 ..      28     431 .. 0.88

  Alignments for each domain:
  == domain 1    score: 123.8 bits;  conditional E-value: 2.6e-37
  Dco-PC(DBT)_FBpp0085106-aln  12 grkigsgsfgdiylgtnistgeevaikleciktrhpqlhiesklykllqggvgipkikwcgsegdynvlvmellgpsledlf 93 
                                  +r +g g+fg +y   n st++e a+k+e + +    l+ie  +   +q      +i   g  +dy+ +vm l gp l+ + 
                      M04F3.3  36 IRELGRGAFGTVYHVSNKSTKQEAALKIERMTAGDNLLKIEREIMVAMQHEPTAIHIYDDGIYKDYRYIVMTLCGPDLQKIA 117
                                  799******************************************************************************* PP

  Dco-PC(DBT)_FBpp0085106-aln  94 nfcsrrfslktvllladqlisrieyihsrnfihrdikpdnflmglgkkgnlvyiidfglakkyrdsrtkkhipyrenkn... 172
                                  ++   +f   t++ ++ + +  i+ +h   +ihrd+kp nf + +  ++  vy+ d+g+a+ky  + + ++ + r  +n   
                      M04F3.3 118 ELMNNNFNQDTIIRVCIRTLLAIKTMHEYTYIHRDLKPCNFAVDFNPNSLHVYLFDYGMARKYATKDSGNKWQLRRPRNpaq 199
                                  ***************************************************************8888777777776665333 PP

  Dco-PC(DBT)_FBpp0085106-aln 173 ltgtaryasinthlgieqsrrddleslgyvlmyfnrgslpwqglkaatkrqkyerisekklstsieelck.gfpaefatylk 253
                                  + gt ry s+n h   e sr ddl s  ++lm +    lpw     ++  ++ e + e +l      l k +f + f   ++
                      M04F3.3 200 FRGTVRYCSLNMHKRKELSRVDDLWSWFFMLMEMY-APLPWTS---SNIPERIEALKEDHLNE---YLSKdSFLSSFLPLVE 274
                                  88****************************99875.68***75...55566778888888775...55552699******** PP

  Dco-PC(DBT)_FBpp0085106-aln 254 ycrelrfeerpdyaylrqlfrsl 276
                                  y  ++++ +rpdy+ + +++ + 
                      M04F3.3 275 YLNSVQYADRPDYMKIYDILYAK 297
                                  **************987765444 PP

>> W06F12.3  CE16557	WBGene00012307	serine\/threonine kinase	status:Partially_confirmed	UniProt:O45897	protein_id:CAB058
   #    score  bias  c-Evalue  i-Evalue hmmfrom  hmm to    alifrom  ali to    envfrom  env to     acc
 ---   ------ ----- --------- --------- ------- -------    ------- -------    ------- -------    ----
   1 !  123.9   0.0   2.3e-37     1e-35       9     216 ..      38     244 ..      31     293 .. 0.93

  Alignments for each domain:
  == domain 1    score: 123.9 bits;  conditional E-value: 2.3e-37
  Dco-PC(DBT)_FBpp0085106-aln   9 yrlgrkigsgsfgdiylgtnistgeevaikleciktrhpqlhiesklykllqggvgipkikwcgsegdynvlvmellgpsle 90 
                                  +++ + +g g fg+i+  +++ t+  va+k+e       ++ +e ++   l  +  ipk+++ g+ g yn +vm+llg  + 
                     W06F12.3  38 FQVEKMVGGGGFGQIFRAVDMETKLVVAVKVEPKSVESGRIVLELHILVELAHSPHIPKVHYSGEIGGYNFIVMQLLGSNIT 119
                                  677889**************************************************************************** PP

  Dco-PC(DBT)_FBpp0085106-aln  91 dlfnfc.srrfslktvllladqlisrieyihsrnfihrdikpdnflmglgkkgnlvyiidfglakkyrdsrtkkhipyrenk 171
                                  dl +f   r fs  t   +  q ++ ++ ih   +ihrdikp n+ +g+g +  ++yi+dfg+a++ r   +    p r   
                     W06F12.3 120 DLRKFQkGRCFSAETTARVGIQCLEGLKQIHELGYIHRDIKPSNICVGIGEHKRVLYIVDFGMARQIRFP-SGAFRPERPYA 200
                                  *****73588********************************************************9976.55677999999 PP

  Dco-PC(DBT)_FBpp0085106-aln 172 nltgtaryasinthlgieqsrrddleslgyvlmyfnrgslpwqgl 216
                                   + gt+ry s+ +h   eq   dd+  l + l+ +  g lpw+ +
                     W06F12.3 201 SFRGTTRYVSLAAHERKEQGFADDIWCLFFSLLELAEG-LPWKNV 244
                                  ***********************************998.9**865 PP

>> C50F4.10  CE33984	WBGene00008235	serine\/threonine kinase	status:Confirmed	UniProt:Q18738	protein_id:CAA94735.2
   #    score  bias  c-Evalue  i-Evalue hmmfrom  hmm to    alifrom  ali to    envfrom  env to     acc
 ---   ------ ----- --------- --------- ------- -------    ------- -------    ------- -------    ----
   1 !  123.1   0.1   4.1e-37   1.8e-35       8     290 ..      18     306 ..      14     312 .. 0.84

  Alignments for each domain:
  == domain 1    score: 123.1 bits;  conditional E-value: 4.1e-37
  Dco-PC(DBT)_FBpp0085106-aln   8 kyrlgrkigsgsfgdiyl...gtnistgeevaikleciktrhpqlhiesklykll..qggvgipkikwcgsegdynvlvmel 84 
                                  k+ + +ki  g f  iy+     n+s+ ++ a+k e+ ++    l++e+ + +++  +g+     i+ +g+ +  + +vm++
                     C50F4.10  18 KWTIEKKIAQGDFNFIYMcngSSNMSNYKQFALKCESAQSPLQMLKVEAFVLQTIakRGSRHFCDIEDIGKFQGIHYIVMHM 99 
                                  78899************944336999***********************9999873235667899***************** PP

  Dco-PC(DBT)_FBpp0085106-aln  85 lgpsledlfn.fcsrrfslktvllladqlisrieyihsrnfihrdikpdnflmglgkkgn..lvyiidfglakkyrdsrtkk 163
                                  +g +l d ++   s  +s+   l +  qli+ +e++h   fihrd+kp n+ +g   + +  ++y++ fg++++y ds++++
                     C50F4.10 100 IGRALVDYMKtSMSGAISVNCALSVGIQLIEALEDLHNCGFIHRDLKPSNICFGRKDRNElgKLYLLSFGISRRYLDSKNQM 181
                                  *******886157999************************************998877653379***************988 PP

  Dco-PC(DBT)_FBpp0085106-aln 164 hipyrenknltgtaryasinthlgieqsrrddleslgyvlmyfnrgslpwqglk..aatkrqkyerisekklstsieelckg 243
                                    p r+n ++ gt ryas+n+h   e  r+ddles  yv++ +  g lpw+gl   aa  r k +      ++  +   c  
                     C50F4.10 182 RKP-RDNVEFRGTVRYASLNCHQLQELNRKDDLESAFYVIVEMITGQLPWKGLPdgAAVARVKQQSRHPSAIALFLRAPC-- 260
                                  765.9************************************************722444555544444444444444444.. PP

  Dco-PC(DBT)_FBpp0085106-aln 244 fpaefatylkycrelrfeerpdyaylrqlfrslfhrlgftydyvfdw 290
                                     e+ + +  + + ++   pdy+ + +++r  ++r   + ++ +dw
                     C50F4.10 261 PMEELREVMILIDSYNYFTAPDYVNICNILRRAMRRSP-QPEHPYDW 306
                                  34567888889999999999******999999988753.45566666 PP

>> W09C3.1  CE39114	WBGene00021109	serine\/threonine protein kinase	status:Partially_confirmed	UniProt:Q3S1L3	protein_id
   #    score  bias  c-Evalue  i-Evalue hmmfrom  hmm to    alifrom  ali to    envfrom  env to     acc
 ---   ------ ----- --------- --------- ------- -------    ------- -------    ------- -------    ----
   1 !  123.2   1.3   3.7e-37   1.6e-35      12     275 ..      36     296 ..      27     395 .. 0.88

  Alignments for each domain:
  == domain 1    score: 123.2 bits;  conditional E-value: 3.7e-37
  Dco-PC(DBT)_FBpp0085106-aln  12 grkigsgsfgdiylgtnistgeevaikleciktrhpqlhiesklykllqggvgipkikwcgsegdynvlvmellgpsledlf 93 
                                  +r +g g+fg +y   n st++e a+k+e + +    l++e  +   +q      +i   g  +dy+ +vm l gp l+ + 
                      W09C3.1  36 IRELGRGAFGTVYHVSNKSTKQEAALKIEKMTAGDNLLKFEREIMVAMQHEPTAIHIYDDGIYKDYRYIVMTLCGPDLQKIA 117
                                  799******************************************************************************* PP

  Dco-PC(DBT)_FBpp0085106-aln  94 nfcsrrfslktvllladqlisrieyihsrnfihrdikpdnflmglgkkgnlvyiidfglakkyrdsrtkkhipyrenkn... 172
                                  ++   +f   t++ ++ + +  i+ +h   +ihrd+kp nf + +  ++  vy+ d+g+a+ky  + + ++ + r  +n   
                      W09C3.1 118 ELMNNNFNQDTIIRVCIRTLLAIKTMHEYTYIHRDLKPCNFAVDFNPNSLHVYLFDYGMARKYATKDSGNKWQLRRPRNpaq 199
                                  ***************************************************************8888777777776665333 PP

  Dco-PC(DBT)_FBpp0085106-aln 173 ltgtaryasinthlgieqsrrddleslgyvlmyfnrgslpwqglkaatkrqkyerisekklstsieelck.gfpaefatylk 253
                                  + gt ry s+n h   e sr ddl s  ++lm +    lpw     ++  ++ e + e +l      l k +f + f   ++
                      W09C3.1 200 FRGTVRYCSLNMHKRKELSRVDDLWSWFFMLMEMY-APLPWTS---SNIPERIEALKEDHLNE---YLSKdSFLSSFLPLVE 274
                                  88****************************99875.68***75...55566778888888775...55552699******** PP

  Dco-PC(DBT)_FBpp0085106-aln 254 ycrelrfeerpdyaylrqlfrs 275
                                  y  ++++ +rpdy+ + +++ +
                      W09C3.1 275 YLNSVQYADRPDYMKIYDILYA 296
                                  **************98776544 PP

>> ZK596.2  CE06632	WBGene00014007	serine\/threonine kinase	status:Confirmed	UniProt:Q23546	protein_id:CAA93431.1
   #    score  bias  c-Evalue  i-Evalue hmmfrom  hmm to    alifrom  ali to    envfrom  env to     acc
 ---   ------ ----- --------- --------- ------- -------    ------- -------    ------- -------    ----
   1 !  123.0   0.0   4.4e-37   1.9e-35       7     290 ..      17     304 ..       9     305 .] 0.83

  Alignments for each domain:
  == domain 1    score: 123.0 bits;  conditional E-value: 4.4e-37
  Dco-PC(DBT)_FBpp0085106-aln   7 nkyrlgrkigsgsfgdiylgtnist.geevaikleciktrhpqlhiesklykll..qggvgipkikwc..gs.egdynvlvm 82 
                                  +k+ + +k+g g+fg +yl  +  + + e a+k+e+       l++e  +   +  q+ vg   ++    g+  +++n +vm
                      ZK596.2  17 GKWTILKKLGEGAFGAVYLVSQKEKpKVEYALKVEAESDPLGLLKMEVAVLLEVkkQKIVGRHFLELAdrGNlPQKFNYMVM 98 
                                  7999***************8876542779*********99999999987654441134466655555411432468****** PP

  Dco-PC(DBT)_FBpp0085106-aln  83 ellgpsledlfnfc.srrfslktvllladqlisrieyihsrnfihrdikpdnflmglgk..kgnlvyiidfglakkyrdsrt 161
                                   l+g sl+dl +     +fs+ t + +a q ++ +e++h   f+hrdikp n+ +g     +  +vy++dfg+a+k+     
                      ZK596.2  99 TLVGKSLQDLRKTApFNKFSMGTAISVARQSLEAVEDLHNIGFLHRDIKPGNYTIGRKEmhELRKVYMLDFGMARKFAREDG 180
                                  **********98762589************************************99865114578************86665 PP

  Dco-PC(DBT)_FBpp0085106-aln 162 kkhipyrenknltgtaryasinthlgieqsrrddleslgyvlmyfnrgslpwqglkaatkrqkyerisekklstsieelckg 243
                                  +   + r    + gt +ya + +h+  eq r+dd+es  y+++ +  g lpw+ l  +     +++      +t +  l  g
                      ZK596.2 181 TLR-NPRARAGFRGTVKYAPLACHIQREQCRKDDIESWLYMVVEMTCGRLPWRNLTESDDVGVFKKE--C-KTTRLRCLFGG 258
                                  554.4588889********************************************999988888763..3.3799******* PP

  Dco-PC(DBT)_FBpp0085106-aln 244 fpaefatylkycrelrfeerpdyaylrqlfrslfhrlgftydyvfdw 290
                                   p ef++ +    + +f + p+y+ + +l+ + + +   + ++ +dw
                      ZK596.2 259 CPREFTEVFPILDKGKFFDAPEYTTIYELLEKAMVNT-KSNEFPYDW 304
                                  **************************99997655433.234455566 PP

>> F36H12.9  CE09980	WBGene00018123	status:Partially_confirmed	UniProt:O76711	protein_id:CCD70666.1
   #    score  bias  c-Evalue  i-Evalue hmmfrom  hmm to    alifrom  ali to    envfrom  env to     acc
 ---   ------ ----- --------- --------- ------- -------    ------- -------    ------- -------    ----
   1 !  122.8   0.1     5e-37   2.1e-35       7     270 ..      22     294 ..      17     377 .. 0.84

  Alignments for each domain:
  == domain 1    score: 122.8 bits;  conditional E-value: 5e-37
  Dco-PC(DBT)_FBpp0085106-aln   7 nkyrlgrkigsgsfgdiylgtnistgeevaikleciktrhpqlhiesklykllqggvgipkikwcg......segdynvlvm 82 
                                  +ky+++  +g g +g +y    +s  e+ aik e   + +  l ++ +   +++g+  i + ++c        +  +n +vm
                     F36H12.9  22 DKYKVIALLGKGGYGAVYSVLRLSDMEKFAIKCEKATAGKKVLLMDCN---VMKGATQIKSRHFCTvldranVKDRFNFIVM 100
                                  79************************************9999999986...6777777777777752222114667999*** PP

  Dco-PC(DBT)_FBpp0085106-aln  83 ellgpsledlfn.fcsrrfslktvllladqlisrieyihsrnfihrdikpdnflmglgk..kgnlvyiidfglakkyrdsrt 161
                                  +l+g  l dl +     +f++ t l  a q +  ie++hs  ++hrdikp nf  g     +  +++++dfgl + y     
                     F36H12.9 101 KLIGKNLWDLRQdRGDGKFTMGTSLKAASQCLVSIEHLHSFGYLHRDIKPGNFAAGRKEsnEHHVIFMLDFGLCREYVKRAE 182
                                  **********8625778*************************************997541145689***********88766 PP

  Dco-PC(DBT)_FBpp0085106-aln 162 kkhi.pyrenknltgtaryasinthlgieqsrrddleslgyvlmyfnrgslpwqglkaatkrq..kyerisekk..lstsie 238
                                   k + + r    + gt+rya + + l  +qsr+dd+es  y+++ +  g lpw+ lka  + +  +y++    k  +   + 
                     F36H12.9 183 GKDLrAARTTAPFRGTTRYAPLASMLQQDQSRKDDIESWLYMVVEWTSGGLPWRKLKAHDREKvlQYKQDLRTKpdILDDFL 264
                                  666526799999**********************************************876542255554433311445555 PP

  Dco-PC(DBT)_FBpp0085106-aln 239 elckgfpaefatylkycrelrfeerpdyaylr 270
                                   lc    +ef+  lky  +l +   pdy ++ 
                     F36H12.9 265 FLC--PKKEFTRILKYLDTLGYYAVPDYKFIY 294
                                  555..468********************9875 PP

>> C53A5.4  CE08953	WBGene00007049	locus:tag-191	serine\/threonine kinase	status:Confirmed	UniProt:O17693	protein_id:CAB
   #    score  bias  c-Evalue  i-Evalue hmmfrom  hmm to    alifrom  ali to    envfrom  env to     acc
 ---   ------ ----- --------- --------- ------- -------    ------- -------    ------- -------    ----
   1 !  122.5   0.2   6.2e-37   2.7e-35       3     298 ..      14     309 ..      12     341 .. 0.86

  Alignments for each domain:
  == domain 1    score: 122.5 bits;  conditional E-value: 6.2e-37
  Dco-PC(DBT)_FBpp0085106-aln   3 lrvgnkyrlgrkigsgsfgdiylgtnistg.eevaiklecikt..rhpqlhiesklykllqggvgipkikwcgsegdynvlv 81 
                                  + vg+kyr+++++g g  g +y   +i  + ++ a+k+e          l++e ++   l ++  + k    g++  y  +v
                      C53A5.4  14 VVVGKKYRVIQQLGQGGCGSVYKVEDIEDKtKQYAMKVEFNSNanAGNVLKMEVQILTHLVSKNHVAKCMASGKKDRYSYVV 95 
                                  579************************8762689***9976541145689******************************** PP

  Dco-PC(DBT)_FBpp0085106-aln  82 mellgpsledlfnfcsrrfslktvllladqlisrieyihsrnfihrdikpdnflmgl.gkkgnlvy.iidfglakkyrdsrt 161
                                  m llg sle l++     f + t + +   l+  i+ ih   fihrd+kp n  +g  g   +  + ++dfgla++y   + 
                      C53A5.4  96 MTLLGESLESLMKKHGPFFNVSTQMRIGICLLFGIKQIHDIGFIHRDLKPANVALGNkGSPDERYFiVLDFGLARQYITDKE 177
                                  ****************************************************98875133334444246********75554 PP

  Dco-PC(DBT)_FBpp0085106-aln 162 .kkhip.yrenknltgtaryasinthlgieqsrrddleslgyvlmyfnrgslpwqglkaatkrqkyerisekklstsieelc 241
                                    k++   re+  + gt+ry s+  h   eq r ddl +l y+l  + r  l w  l       k   i e k   + ++l 
                      C53A5.4 178 dGKKMRrPREKALFRGTSRYCSVAMHDRFEQGRVDDLWALIYMLAEL-RCQLAWSDLDD-----KV-EIGEMKRHVADQNLF 252
                                  144444146666679***************************99876.899***99964.....44.5999999999999*9 PP

  Dco-PC(DBT)_FBpp0085106-aln 242 kgfpaefatylkycrelrfeerpdyaylrqlfrslfhrlgftydyvfdwnllkfgas 298
                                     p+++ +++k +r+ +f +rpdy  l +l+   ++   +++   + w+  k + +
                      C53A5.4 253 AKSPIQMLEFVKIVRATQFYHRPDYEKLFNLLNDAMKSAKYKWSDPYHWEPEKRKKK 309
                                  99*****************************************99999987776655 PP

>> R13H9.6  CE07450	WBGene00020072	status:Partially_confirmed	UniProt:Q966G1	protein_id:CCD62527.1
   #    score  bias  c-Evalue  i-Evalue hmmfrom  hmm to    alifrom  ali to    envfrom  env to     acc
 ---   ------ ----- --------- --------- ------- -------    ------- -------    ------- -------    ----
   1 !  121.1   0.1   1.7e-36   7.2e-35       7     270 ..      22     294 ..      17     377 .. 0.84

  Alignments for each domain:
  == domain 1    score: 121.1 bits;  conditional E-value: 1.7e-36
  Dco-PC(DBT)_FBpp0085106-aln   7 nkyrlgrkigsgsfgdiylgtnistgeevaikleciktrhpqlhiesklyk...llqggvgipkikwcgsegdynvlvmell 85 
                                  +ky+++  +g g +g +y    +s  e+ aik e   + +  l ++ ++ k    ++++     +     +  +n +vm+l+
                      R13H9.6  22 DKYKVIALLGKGGYGAVYSVLRLSDMEKFAIKCEKATAGKKVLLMDCNVMKgatQIKSRHFSTVLDRANVKDRFNFIVMKLI 103
                                  79******************************************998765522123333333444555667789******** PP

  Dco-PC(DBT)_FBpp0085106-aln  86 gpsledlfn.fcsrrfslktvllladqlisrieyihsrnfihrdikpdnflmglgk..kgnlvyiidfglakkyrdsrtkkh 164
                                  g  l dl +     +f++ t l  a q +  ie++hs  ++hrdikp nf  g     +  +++++dfgl + y      k 
                      R13H9.6 104 GKNLWDLRQdRGDGKFTMGTSLKAASQCLVSIEHLHSFGYLHRDIKPGNFAAGRKEsnEHHVIFMLDFGLCREYVKRAEGKD 185
                                  *******8625778*************************************997541145689***********88766666 PP

  Dco-PC(DBT)_FBpp0085106-aln 165 i.pyrenknltgtaryasinthlgieqsrrddleslgyvlmyfnrgslpwqglkaatkrq..kyerisekk..lstsieelc 241
                                  + + r    + gt+rya + + l  +qsr+dd+es  y+++ +  g lpw+ lka  + +  +y++    k  +   +  lc
                      R13H9.6 186 LrAARTTAPFRGTTRYAPLASMLQQDQSRKDDIESWLYMVVEWTSGGLPWRKLKAHDREKvlQYKQDLRTKpdILDDFLFLC 267
                                  526799999**********************************************876542255554433311445555555 PP

  Dco-PC(DBT)_FBpp0085106-aln 242 kgfpaefatylkycrelrfeerpdyaylr 270
                                      +ef+  lky  +l +   pdy ++ 
                      R13H9.6 268 --PKKEFTRILKYLDTLGYYAVPDYKFIY 294
                                  ..468********************9875 PP

>> F32B6.10  CE40505	WBGene00009324	serine\/threonine kinase	status:Partially_confirmed	UniProt:Q9XVP6	protein_id:CAB030
   #    score  bias  c-Evalue  i-Evalue hmmfrom  hmm to    alifrom  ali to    envfrom  env to     acc
 ---   ------ ----- --------- --------- ------- -------    ------- -------    ------- -------    ----
   1 !  121.2   0.1   1.5e-36   6.6e-35       9     268 ..      86     345 ..      81     430 .. 0.84

  Alignments for each domain:
  == domain 1    score: 121.2 bits;  conditional E-value: 1.5e-36
  Dco-PC(DBT)_FBpp0085106-aln   9 yrlgrkigsgsfgdiylgtnistgeevaikleciktrhpqlhiesklykllqggvg...ipkikwcgsegdynvlvmellgp 87 
                                  + ++ +ig g+f  i++g ++  ++  a+k+e   t    +  e  + +ll+       ipk  ++ +++d n +vm llg 
                     F32B6.10  86 WMITHQIGEGTFAKIFVGRSLPFDQYYAVKIEVRLTSMDFIDHEVTVMRLLSYPNElphIPKCVFFSKQKDLNFFVMTLLGE 167
                                  568899*********************************************9766511166667999*************** PP

  Dco-PC(DBT)_FBpp0085106-aln  88 sledlfnfc.srrfslktvllladqlisrieyihsrnfihrdikpdnflmglg...kkgnlvyiidfglakkyrdsrtkkhi 165
                                   l dl   c  rrf   t   l  q++  ++ +h + fihrdikp+n+lmg     k++ +v++idfgl++++  s+ k   
                     F32B6.10 168 NLRDLKLKCpDRRFLRGTWSRLGIQILYALKLMHEKGFIHRDIKPENLLMGAAddrKRSRIVHVIDFGLTRQWAWSKEKAFY 249
                                  *****988846999999**********************************965558999************9988887764 PP

  Dco-PC(DBT)_FBpp0085106-aln 166 ..pyrenknltgtaryasinthlgieqsrrddleslgyvlmyfnrgslpwqglkaat..krqkyerisekklstsieelckg 243
                                    p r + ++ g+  ++s n+hlg +  r+ddl sl + l+ +n   lpw g+k      rqk +      +  ++ ++ k+
                     F32B6.10 250 arPLRTKVQFRGSLNFTSSNAHLGYKLGRKDDLWSLLFTLVDLND-RLPWHGVKDHMilARQKMN------MGVALMKMPKT 324
                                  2279***************************************96.7******975411455543......44444444444 PP

  Dco-PC(DBT)_FBpp0085106-aln 244 fpaefatylkycrelrfeerpdyay 268
                                      f ++l  cr+l   +rp+y  
                     F32B6.10 325 MER-FFEHLLECRAL---QRPNYHM 345
                                  333.33344445555...4555555 PP

>> C04G2.2  CE05212	WBGene00007305	serine\/threonine kinase	status:Partially_confirmed	UniProt:Q17631	protein_id:CAA9467
   #    score  bias  c-Evalue  i-Evalue hmmfrom  hmm to    alifrom  ali to    envfrom  env to     acc
 ---   ------ ----- --------- --------- ------- -------    ------- -------    ------- -------    ----
   1 !  120.3   0.0     3e-36   1.3e-34       8     291 ..      26     313 ..      17     358 .. 0.88

  Alignments for each domain:
  == domain 1    score: 120.3 bits;  conditional E-value: 3e-36
  Dco-PC(DBT)_FBpp0085106-aln   8 kyrlgrkigsgsfgdiylgtnistgeevaikleciktrh.pqlhiesklykllqgg...vgipkikwcgsegdynvlvmell 85 
                                   y + + +  g fg++yl  + ++g+  a+k e+        +++e+ + + l+ g   + +pk+   g+ ++y  +vm ll
                      C04G2.2  26 SYTIEKSLDEGGFGQVYLVRD-NSGKRFALKAESNDMEGgSAIKLEALILRKLNDGesvIHVPKLLLSGKRKKYCYMVMTLL 106
                                  58999999**********877.67899*******9887526799***999999765333678******************** PP

  Dco-PC(DBT)_FBpp0085106-aln  86 gpsledlfnfc.srrfslktvllladqlisrieyihsrnfihrdikpdnflmglg...kkgnlvyiidfglakkyrd....s 159
                                  g  l+ l n     rf+  t   +  q +  ++y+h   f+hrdikp+nf+mg      ++ +v+i+dfgla+ +      s
                      C04G2.2 107 GKNLKCLKNKRpKERFTRGTWSRIGIQCLYGLKYMHDCGFVHRDIKPQNFMMGNEddkERARIVHILDFGLARSFAKfsesS 188
                                  *******99762679**************************************853325899**********9886511113 PP

  Dco-PC(DBT)_FBpp0085106-aln 160 rtkkhipyrenknltgtaryasinthlgieqsrrddleslgyvlmyfnrgslpwqglkaatkrqkyerisekklstsieelc 241
                                  +t +    r   ++ gt ry+s n h+  eq r dd+ sl +vl+ +n g lpwq +      qk e +   k+  + +++ 
                      C04G2.2 189 KTWSARRARGTAEFRGTLRYTSPNVHFRKEQGRVDDIWSLLFVLIELN-GGLPWQNV------QKREEVEAMKMIMTDQDVM 263
                                  44455566778899*********************************9.77****75......7778888889998889999 PP

  Dco-PC(DBT)_FBpp0085106-aln 242 kgfpaefatylkycrelrfeerpdyaylrqlfrslfhrlgftydyvfdwn 291
                                   + p  +   + + r+l    rpdy  + + + +++ + g t    fdw+
                      C04G2.2 264 LNMPPCMCDIIPHFRTLDCYMRPDYLLVFKALWQVMLNEGQTTSSRFDWE 313
                                  999***********************9999999999999**********7 PP

>> T19D12.5  CE04980	WBGene00020580	casein kinase I	status:Partially_confirmed	UniProt:Q22573	protein_id:CCD71844.1
   #    score  bias  c-Evalue  i-Evalue hmmfrom  hmm to    alifrom  ali to    envfrom  env to     acc
 ---   ------ ----- --------- --------- ------- -------    ------- -------    ------- -------    ----
   1 !  118.9   0.0     8e-36   3.4e-34      12     279 ..      65     334 ..      56     358 .. 0.83

  Alignments for each domain:
  == domain 1    score: 118.9 bits;  conditional E-value: 8e-36
  Dco-PC(DBT)_FBpp0085106-aln  12 grkigsgsfgdiylgtnistgeevaikleciktrh...pqlhiesklykllqggvgipkikwcgsegdynvlvmellgpsle 90 
                                     ig g +g+iyl  +++ geevaik+e  k r     ++ +e+++   +qg+  +p+i   g+  +yn ++m++l   + 
                     T19D12.5  65 EGLIGKGGYGEIYLALDVVRGEEVAIKVEPKKRRGklaKRMILEQHVLAKMQGKPHVPMIYGSGHAEKYNFIIMQILSINVG 146
                                  5569**************************9988522257889*************************************** PP

  Dco-PC(DBT)_FBpp0085106-aln  91 dlfnfc.srrfslktvllladqlisrieyihsrnfihrdikpdnflmglgkkgn.lvyiidfglakkyrdsrtkkhipyren 170
                                  d+ +    +++s  +v  ++ q+i+ ++++h   ++hrd+kp n+ +g+  ++   + ++dfgl ++y+     +    r  
                     T19D12.5 147 DIKKSSpNKKLSQCSVGRIIHQVIAALQDLHETGYVHRDVKPANMCFGIFPHSRhTLILLDFGLVRRYKMESG-EWREPRLR 227
                                  **87652789***************************************98876157789********97655.55566888 PP

  Dco-PC(DBT)_FBpp0085106-aln 171 knltgtaryasinthlgieqsrrddleslgyvlmyfnrgslpwqglkaat.krqkyerisekklstsieelckgfpaefaty 251
                                    + gt+ry si  h   eqs  ddl s+ y    +  g lpw+ l  ++   q  e ++e  +     el +g  + +  +
                     T19D12.5 228 AGFRGTTRYVSIRVHRRCEQSPYDDLVSVMYTAYELLAGELPWKHLEKSEeVVQLKEVMTENGINP---ELFQGDKSVLIDF 306
                                  899*****************************************9965540456667777776654...4445555555555 PP

  Dco-PC(DBT)_FBpp0085106-aln 252 lkycrelrfeerpdyaylrqlfrslfhr 279
                                  +k + e+   ++p y  l + ++ l+  
                     T19D12.5 307 FKQVSEMDPMKEPCYEKLIECIKVLYAP 334
                                  6666666666777777777777776655 PP

>> F38E1.3  CE04522	WBGene00018178	serine \/threonine-protein kinase	status:Confirmed	UniProt:Q20160	protein_id:CCD63656
   #    score  bias  c-Evalue  i-Evalue hmmfrom  hmm to    alifrom  ali to    envfrom  env to     acc
 ---   ------ ----- --------- --------- ------- -------    ------- -------    ------- -------    ----
   1 !  118.2   1.2   1.3e-35   5.5e-34       8     290 ..      24     309 ..      17     310 .] 0.88

  Alignments for each domain:
  == domain 1    score: 118.2 bits;  conditional E-value: 1.3e-35
  Dco-PC(DBT)_FBpp0085106-aln   8 kyrlgrkigsgsfgdiylgtnistgeevaikleciktrhp.qlhiesklykllqggv...gipkikwcgse..gdynvlvme 83 
                                   y + + +g g fg +y   + +tg+  a+k+e  + ++p +l++e  + kl+          ki   g++    +  lvme
                      F38E1.3  24 NYVIDKLLGEGGFGAVYKVKDSKTGNFYAMKVEKKQEKKPsKLKMEIMILKLVCNERqtsHFTKIIDRGKKdkEGFFFLVME 105
                                  68889999****************************9999569********996654001456666667641145889**** PP

  Dco-PC(DBT)_FBpp0085106-aln  84 llgpsledlfnfcsrrfslktvllladqlisrieyihsrnfihrdikpdnflmglgkkgnlvyiidfglakkyrdsrtkkhi 165
                                  l g sl dl     + f+  t l +++q ++  e++h + fihrd+kp nf  g   k   +yi+dfg++++  ++++k + 
                      F38E1.3 106 LAGSSLADLKRNRGKAFTCPTGLSVSQQCLEACEDLHKHGFIHRDLKPANFACGADDKQHTIYILDFGISRRIINNQNKLKT 187
                                  **************************************************************************99988776 PP

  Dco-PC(DBT)_FBpp0085106-aln 166 pyrenknltgtaryasinthlgieqsrrddleslgyvlmyfn.rgslpwqgl..kaatkrqkyerisekklstsieelckgf 244
                                  p r    + gt ++as+ +h gie   +dd es  y+l+ +     l w+g   k +  + k e   +k +   i+      
                      F38E1.3 188 P-RVTIRFKGTLKFASLSCHKGIEMGWKDDCESWFYMLLDLIvPFGLVWRGAndKDTVCKLKEEARGKKEMFQGIK-----C 263
                                  6.88999******************************997651568****97335566677778788888877775.....3 PP

  Dco-PC(DBT)_FBpp0085106-aln 245 paefatylkycrelrfeerpdyaylrqlfrslfhrlgftydyvfdw 290
                                   +e+++ + y+ +l+++++ dy y+ + +     + g + d  +dw
                      F38E1.3 264 GVELNKIIVYIDKLQYQDHVDYQYIYKTLVDACDTCGGNMDAPYDW 309
                                  689************************9999999999999999999 PP

>> T11F8.4  CE35006	WBGene00020435	protein kinase	status:Partially_confirmed	UniProt:O44192	protein_id:CCD61595.1
   #    score  bias  c-Evalue  i-Evalue hmmfrom  hmm to    alifrom  ali to    envfrom  env to     acc
 ---   ------ ----- --------- --------- ------- -------    ------- -------    ------- -------    ----
   1 !  116.7   3.0   3.7e-35   1.6e-33       1     320 [.      14     330 ..      14     438 .. 0.85

  Alignments for each domain:
  == domain 1    score: 116.7 bits;  conditional E-value: 3.7e-35
  Dco-PC(DBT)_FBpp0085106-aln   1 melrvgnkyrlgrkigsgsfgdiylgtnistgeevaiklecik.trhpqlhiesklykllqggvgipkikwcgsegdynvlv 81 
                                  m++ v nk+  ++ +gsg+fg +   +ni+ g + a+k+e  +  +   l+ e  + + l+g+    ++   g e dy+ +v
                      T11F8.4  14 MNVPVRNKWHPVKVLGSGAFGKVVHVVNIVDGSDGAMKMEKYQeGNESVLKGEVEVLRALSGQKNAIQLLDSGLEPDYRFIV 95 
                                  567899**********************************98725678899******************************* PP

  Dco-PC(DBT)_FBpp0085106-aln  82 mellgpsledlfnfcsrrfslktvllladqlisrieyihsrnfihrdikpdnflmglgkkgnlvyiidfglakkyrdsrtkk 163
                                  m l g  l+ ++n+   +fs  tvl +a + +  ++ +h   +ihrd+kp n  +     + l+++idfg+ +ky      +
                      T11F8.4  96 MTLCGMDLQKVYNLLKGQFSDSTVLRVAIRSLHAVKALHEACYIHRDLKPCNVTLDYNEYSPLIFLIDFGMGRKYAKIDEGE 177
                                  ****************************************************************************999999 PP

  Dco-PC(DBT)_FBpp0085106-aln 164 hipy..renknltgtaryasinthlgieqsrrddleslgyvlmyfnrgslpwqglkaatkrqkyerisekklstsieelckg 243
                                  ++    r+   + gt ry s   hl  eq r ddl +  y+++ + +  lpw  +     r  + ++ +   + + + l k+
                      T11F8.4 178 YVIRrpRDACRFRGTIRYCSPRMHLRREQGRVDDLYAWLYMIVEL-KVELPWSEVVHP-DRIEFLKLEKFDAAMASNPLTKS 257
                                  8876125677899************************99998877.679***987654.45555555544445555556665 PP

  Dco-PC(DBT)_FBpp0085106-aln 244 fpaefatylkycrelrfeerpdyaylrqlfrslfhrlgftydyvfdwnllkfgasrasaaeeeaekdsraakeekkk 320
                                      f+  +++ ++lr+ +rp+y  + +l+ +++  l+ ++   +d+++++ ++ +++a++++ ++ sr  +++ ++
                      T11F8.4 258 ----FEPIMDHLKTLRYPDRPNYLMIYELLAKMMSDLNAKHTDPMDYDVFRKKNEVTDAIKKKYQTRSRLPEKALEE 330
                                  ....67788999****************************************9999999888888755444433332 PP

>> ZK666.8  CE43359	WBGene00014048	serine\/threonine kinase	status:Confirmed	UniProt:Q23566	protein_id:CAA88987.2
   #    score  bias  c-Evalue  i-Evalue hmmfrom  hmm to    alifrom  ali to    envfrom  env to     acc
 ---   ------ ----- --------- --------- ------- -------    ------- -------    ------- -------    ----
   1 !  117.3   0.0   2.3e-35     1e-33       8     218 ..      92     306 ..      85     319 .. 0.89

  Alignments for each domain:
  == domain 1    score: 117.3 bits;  conditional E-value: 2.3e-35
  Dco-PC(DBT)_FBpp0085106-aln   8 kyrlgrkigsgsfgdiylgtnistgeevaikleciktr...hpqlhiesklykllqggvgipkikwcgsegdynvlvmellg 86 
                                  ++ +   ig g +g+iyl ++++  eevaik e +  +     ++ +e+ +   lqg+  +p i   g+  ++n +v++ll 
                      ZK666.8  92 RWHIEGIIGKGGYGEIYLAIDMKLAEEVAIKAEPLVRKgkiARRMILEQAVLVKLQGKPHVPWIFGSGHTENFNFIVLQLLS 173
                                  55677789*************************8654411234678899999999***9***9999**************** PP

  Dco-PC(DBT)_FBpp0085106-aln  87 psledlfnfc.srrfslktvllladqlisrieyihsrnfihrdikpdnflmglgkkgnlv.yiidfglakkyrdsrtkkhip 166
                                    l d+  +  +r++s  +v  +a q i+ + ++h   ++hrdikp n+ +g+  k+  v  ++dfgl ++y+d   +   +
                      ZK666.8 174 ANLGDIRRMSpTRKLSKSSVGRIAVQAIAALRDLHDVGYLHRDIKPGNMCFGITSKTRHVlMLLDFGLVRRYKDPDGEW-RT 254
                                  ******99864899***************************************98887651789**********98765.57 PP

  Dco-PC(DBT)_FBpp0085106-aln 167 yrenknltgtaryasinthlgieqsrrddleslgyvlmyfnrgslpwqglka 218
                                  +r +  + gt ry s   h  +eq+  dd+ sl y l+ +  g lpw+ +  
                      ZK666.8 255 HRVKAGFRGTQRYVSTRVHRRLEQTPTDDMVSLLYTLIELLAGELPWRNIEN 306
                                  8999*******************************************98765 PP

>> C09D4.3  CE27672	WBGene00015634	SER\/THR protein kinase	status:Confirmed	UniProt:O01733	protein_id:CCD63888.1
   #    score  bias  c-Evalue  i-Evalue hmmfrom  hmm to    alifrom  ali to    envfrom  env to     acc
 ---   ------ ----- --------- --------- ------- -------    ------- -------    ------- -------    ----
   1 !  116.6   0.5     4e-35   1.7e-33       6     305 ..      85     382 ..      81     405 .. 0.81

  Alignments for each domain:
  == domain 1    score: 116.6 bits;  conditional E-value: 4e-35
  Dco-PC(DBT)_FBpp0085106-aln   6 gnkyrlgrkigsgsfgdiylgtnistgeevaikleciktrhpqlhiesklykllqggvgipkikwcgs.egdynvlvmellg 86 
                                  g+++ l +k+g g++g ++l   i  g+ vaik e   t    ++i+  l    + gv    i  +g+  ++yn +++ +lg
                      C09D4.3  85 GDRFILRQKLGDGAMGHVFLS--IFGGRSVAIKAEKYSTGMLPMEIKVLLSIRRHNGVHFCDIIDYGTiRREYNYMIISILG 164
                                  7889999************95..799*********998876555554444444455666666766665378*********** PP

  Dco-PC(DBT)_FBpp0085106-aln  87 psledlf.nfcsrrfslktvllladqlisrieyihsrnfihrdikpdnflmglgkkgn..lvyiidfglakkyrdsrtkkhi 165
                                    l  l  +  +r f+l t   +a + i+ ie +h   ++ rd+kp nf  g   +g+   +++ dfglakk+ d r +k++
                      C09D4.3 165 KDLYRLRaEQPTRSFTLNTTTKIALETIEAIEELHNIGYLSRDVKPSNFAPGQRDNGQhkTIFMFDFGLAKKFID-RDNKKL 245
                                  ***999625789****************************************9877642279************9.678899 PP

  Dco-PC(DBT)_FBpp0085106-aln 166 pyrenknltgtaryasinthlgieqsrrddleslgyvlmyfnrgslpwqglkaatkrqkyerisekklstsieelckgfpae 247
                                  + r +    gt ry s+++h  ++  rrdd+e   y+l+ +  g lpw+ +   t      ++s +  s     +    p +
                      C09D4.3 246 KSRGEVGWRGTVRYGSLQAHKRMDLGRRDDVECWFYMLIEMLVGELPWRHMSDRTLVG-QSKLSIRNESRR--LFFNRTPRQ 324
                                  *************************************************998776543.345565554443..456789*** PP

  Dco-PC(DBT)_FBpp0085106-aln 248 fatylkycrelrfeerpdyaylrqlfrslfhrlgftydyvfdwnllkfgasrasaaee 305
                                  f+t ++ +    fe rp+y +l+ l+ ++  +        +dw++   + s+ +++ +
                      C09D4.3 325 FETIMDMIDGYSFEIRPEYRHLKALINEIRMENMIPDRCKWDWQVEESQHSELTETAS 382
                                  **************************99877766666678999987766554444433 PP

>> ZC581.2  CE44067	WBGene00022632	ser\/thr-protein kinase	status:Partially_confirmed	UniProt:O01773	protein_id:CCD64903
   #    score  bias  c-Evalue  i-Evalue hmmfrom  hmm to    alifrom  ali to    envfrom  env to     acc
 ---   ------ ----- --------- --------- ------- -------    ------- -------    ------- -------    ----
   1 !  114.0   0.0   2.4e-34     1e-32       6     289 ..      45     327 ..      40     341 .. 0.84

  Alignments for each domain:
  == domain 1    score: 114.0 bits;  conditional E-value: 2.4e-34
  Dco-PC(DBT)_FBpp0085106-aln   6 gnkyrlgrkigsgsfgdiylgtnistgeevaikleciktr.hp..qlhiesklykllqggvgipkikwcgsegdynvlvmel 84 
                                   +k+ +   ig g fg+iy g + +  e+v ik+e +  +  p  ++ +e+k+   lqg+  +p +   g+  + n +vm+l
                      ZC581.2  45 RGKFMVKGLIGRGGFGQIYYGSDATFPEDVVIKIEPVVLKgRPrrRMILEQKVLYRLQGRPHVPIMCASGHTEQLNFIVMQL 126
                                  578889999**************************87544234226789***9999************************** PP

  Dco-PC(DBT)_FBpp0085106-aln  85 lgpsledlfnfc.srrfslktvllladqlisrieyihsrnfihrdikpdnflmglgkkgnlvy.iidfglakkyrdsrtkkh 164
                                  lgp + dl +    +r+s  tv  +  q i+ + ++hs  +ihrd+kp n+ +g+ + +  v  ++d+g+ +++++   ++ 
                      ZC581.2 127 LGPNIGDLKKRSpVKRLSQTTVARIMIQGIAALRDVHSLGYIHRDVKPANMCFGVTQSTRHVLkLVDYGMVRRFKNVDGTRR 208
                                  ********9765279*****************************************998766439**********9875543 PP

  Dco-PC(DBT)_FBpp0085106-aln 165 ipyrenknltgtaryasinthlgieqsrrddleslgyvlmyfnrgslpwqglkaatkrqkyerisekklstsieelckgfpa 246
                                   + r +  + gt ry+s+  h g eq+  dd+ s+ y    +    lpw+ + +   rq   ++      ++   l   +  
                      ZC581.2 209 -KQRYKPGFRGTLRYSSVRVHDGKEQTPVDDFVSMAYSGAELLLVNLPWKLVSTDDIRQT--KVDFNTPNSPYLLLTGPY-- 285
                                  .45666789*****************************9999999*****9888887775..555555555555555554.. PP

  Dco-PC(DBT)_FBpp0085106-aln 247 efatylkycrelrfeerpdyaylrqlfrslfhrlgftydyvfd 289
                                   f+ +   + +lr e++pd++ l++l+  + + ++ +  y +d
                      ZC581.2 286 -FSVFCGAIFNLRSEDEPDHSSLQNLLCDMTRGKSLREAYDWD 327
                                  .677777788999999999999999999888877766665555 PP

>> T15B12.2  CE38547	WBGene00020531	Protein kinase\/Aldehyde dehydrogenase	status:Partially_confirmed	UniProt:Q22518	pro
   #    score  bias  c-Evalue  i-Evalue hmmfrom  hmm to    alifrom  ali to    envfrom  env to     acc
 ---   ------ ----- --------- --------- ------- -------    ------- -------    ------- -------    ----
   1 !  105.9   0.1   7.2e-32   3.1e-30      11     214 ..      53     268 ..      44     272 .. 0.86
   2 ?    5.7   0.0      0.21         9     242     328 ..     271     364 ..     268     388 .. 0.63

  Alignments for each domain:
  == domain 1    score: 105.9 bits;  conditional E-value: 7.2e-32
  Dco-PC(DBT)_FBpp0085106-aln  11 lgrkigsgsfgdiylgtni.stgeevaikleciktrhpqlhiesklykllqggvg.......ipkikwcgsegdynvlvmel 84 
                                  +  +igsg fgd+y   +  + + e a+k e   ++  +l ie+ + k +++            ++   g+ +dy  +vm l
                     T15B12.2  53 VQAHIGSGGFGDVYRVYDEpNPKMEYAMKTEVHGAQQRRLSIEKSILKEIDTYTTthkksrhFCELIDSGQTKDYSWIVMTL 134
                                  5678**********8876516688********************99988765444111111145566679************ PP

  Dco-PC(DBT)_FBpp0085106-aln  85 lgpsledlfnfcsrrfslktvllladqlisrieyihsrnfihrdikpdnflmglgkk.gnlvyiidfglakk.yrdsrtkkh 164
                                  +gpsle +  +  r+++   v+ +a q+++ +e +h   fihrd+kp n+  g   +   ++y++dfg++++ ++ s+ ++ 
                     T15B12.2 135 IGPSLESVRRMLKRQYTKSCVINMALQILDAVEVMHEVGFIHRDLKPANICTGTPPQdDHVLYVLDFGISRRvFKSSKCHEL 216
                                  *****************************************************986615678*******9875899999999 PP

  Dco-PC(DBT)_FBpp0085106-aln 165 ipyrenknltgtaryasinthlgieqsrrddleslgyvlm..yfnrgslpwq 214
                                   + re   + gt +++s  +h   +q r+dd+e+  y ++  + n   l w+
                     T15B12.2 217 RNKRERVPFFGTRKFSSRACHQEKDQGRKDDMETYLYTILdlFHNERGLSWK 268
                                  9*********************************999875337788889996 PP

  == domain 2    score: 5.7 bits;  conditional E-value: 0.21
  Dco-PC(DBT)_FBpp0085106-aln 242 kgfpaefatylkycrelrfeerpdyaylrqlfrslfhrlg..ftydyvfdwn.....llkfgasrasaaeeeaekdsraake 316
                                  k  p+ + + + y r l+fe+  dy  + + +r+  ++++   + d ++dw+     llk  ++++   + + e++   ++ 
                     T15B12.2 271 KIIPSGIDNIIVYLRGLKFEDPVDYRQIENELRTAGKKMApsDSSDETMDWTgkleqLLKEANKNKAVGTPKGEETLLYERL 352
                                  556777788899**********************999886225689999997443335555444444444444443333333 PP

  Dco-PC(DBT)_FBpp0085106-aln 317 ekkkeiqsaasa 328
                                  + k++ + ++ a
                     T15B12.2 353 KAKRDRDMTTDA 364
                                  334443333333 PP

>> K06H7.8  CE25045	WBGene00019459	status:Partially_confirmed	UniProt:P34516	protein_id:CCD64455.1
   #    score  bias  c-Evalue  i-Evalue hmmfrom  hmm to    alifrom  ali to    envfrom  env to     acc
 ---   ------ ----- --------- --------- ------- -------    ------- -------    ------- -------    ----
   1 !  112.4   0.4   7.7e-34   3.3e-32       4     300 ..      15     310 ..      12     331 .. 0.88

  Alignments for each domain:
  == domain 1    score: 112.4 bits;  conditional E-value: 7.7e-34
  Dco-PC(DBT)_FBpp0085106-aln   4 rvgnkyrlgrkigsgsfgdiylgtnis.tgeevaikleciktrh.pqlhiesklykllqggvgipkikwcgsegdynvlvme 83 
                                   vg++y++++k+g g  g ++   + s +g+  a+k+e         l++e ++   l ++  + k    g++  y  +vm 
                      K06H7.8  15 VVGKRYKVVQKLGEGGCGSVFKVEDTSeKGQHYALKVEFKSQDAgNILKMEVQILSQLISKKHVAKCVASGKKERYSYMVMT 96 
                                  699******************888776257899*****87665515699********************************* PP

  Dco-PC(DBT)_FBpp0085106-aln  84 llgpsledlfnfcsrrfslktvllladqlisrieyihsrnfihrdikpdnflmglgkkgnlvy..iidfglakkyrdsrt.. 161
                                  llg sl+ l++     + + t + +   ++  i+ +h   ++hrd+kp n  mg    ++  y  ++dfgla++y       
                      K06H7.8  97 LLGESLDSLLKKHGPFLNVSTQVRIGICILFGIKQVHDIGYLHRDLKPANVAMGCKGSADERYflVLDFGLARQYIADEDdg 178
                                  ******************************************************9766665442368********7544311 PP

  Dco-PC(DBT)_FBpp0085106-aln 162 kkhipyrenknltgtaryasinthlgieqsrrddleslgyvlmyfnrgslpwqglkaatkrqkyerisekklstsieelckg 243
                                   k    re+  + gtary s+  h   eq r ddl +l y+l  + r  l w  +      +k   i e k     e+l   
                      K06H7.8 179 LKMRRPREKTYFRGTARYCSVAMHDRYEQGRVDDLWALVYILAEM-RCRLAWHDVD-----DKV-EIGEMKRKIHDEVLFAK 253
                                  34445689999******************************9875.899***9875.....344.59999999999****** PP

  Dco-PC(DBT)_FBpp0085106-aln 244 fpaefatylkycrelrfeerpdyaylrqlfrslfhrlgftydyvfdwnllkfgasra 300
                                   p+++  ++k +r+  f +rpdy  l +l+  +++  ++++   + w+  k ++ ++
                      K06H7.8 254 SPVQMLSFVKTVRSTLFYHRPDYEKLFKLLEDVMKCANYKWSDPYHWEPEKKKNPAS 310
                                  ***********************************************9888776554 PP

>> C09B9.4  CE06796	WBGene00015629	ser\/thr protein kinase	status:Confirmed	UniProt:Q17853	protein_id:CCD63829.1
   #    score  bias  c-Evalue  i-Evalue hmmfrom  hmm to    alifrom  ali to    envfrom  env to     acc
 ---   ------ ----- --------- --------- ------- -------    ------- -------    ------- -------    ----
   1 !  111.7   0.0   1.2e-33   5.2e-32       8     292 ..      28     312 ..      20     318 .. 0.87

  Alignments for each domain:
  == domain 1    score: 111.7 bits;  conditional E-value: 1.2e-33
  Dco-PC(DBT)_FBpp0085106-aln   8 kyrlgrkigsgsfgdiylgtnistgeevaikleci.ktrhpqlhiesklykllqggvgipkikwcgsegdynvlvmellgps 88 
                                   y++   i +g f  ++l    + g   a+k+e+  k+  p l+++  + + l  + g p++   g   +++ +vm+l+gp 
                      C09B9.4  28 VYKMCDSIATGPFSSVFLVE--KDGIPYAMKVESQsKCLRPVLKLDHAVLRALGHQSGFPSLTSAGRTENFKYVVMQLVGPD 107
                                  5999999*********9975..478889*****9637899****************************************** PP

  Dco-PC(DBT)_FBpp0085106-aln  89 ledlfnfc.srrfslktvllladqlisrieyihsrnfihrdikpdnflmglgkkgnlvyiidfglakkyrdsrtkkhipyre 169
                                  l  l++f   +rf+  tv  +a q ++r+  +h   ++ rd+k +nf +glg ++ +vy++dfgl++ky + +  + +  r 
                      C09B9.4 108 LSMLLEFApQQRFTSSTVYKIALQTLDRLRVLHEAGWLNRDVKAQNFAVGLGEESSIVYMLDFGLTRKYLEHNGSRSL-LRP 188
                                  *******83579**********************************************************98877665.689 PP

  Dco-PC(DBT)_FBpp0085106-aln 170 nknltgtaryasinthlgieqsrrddleslgyvlmyfnrgslpwqglkaatkrqkyerisekklst....sieelckgfpae 247
                                  +    gt  ya + +    +qs  dd+e   y+++++ +g lpw   k a       ++ e k+        + l  g p+ 
                      C09B9.4 189 HGPSVGTFPYAPLASLGFCDQSPIDDIEGWLYMIVHLLKGGLPWHNSKRALN---LPKVREWKMYCrrpgGKHYLFAGIPKG 267
                                  99999*******98766689************************99887765...445666666541111457788888999 PP

  Dco-PC(DBT)_FBpp0085106-aln 248 fatylkycrelrfeerpdyaylrqlfrslfhrlgftydyvfdwnl 292
                                  +a  ++ + +   +e pdy  + ++  s+ ++        fdw++
                      C09B9.4 268 WADIFDVIVNTAPHETPDYNKIANMVLSIARNELIDLTAPFDWQV 312
                                  988888888889999999999999999988888888888888875 PP

>> C39H7.1  CE06942	WBGene00016541	casein kinase	status:Confirmed	UniProt:Q18553	protein_id:CCD62218.1
   #    score  bias  c-Evalue  i-Evalue hmmfrom  hmm to    alifrom  ali to    envfrom  env to     acc
 ---   ------ ----- --------- --------- ------- -------    ------- -------    ------- -------    ----
   1 !  111.1   0.0   1.8e-33     8e-32       8     291 ..      16     298 ..      12     300 .. 0.91

  Alignments for each domain:
  == domain 1    score: 111.1 bits;  conditional E-value: 1.8e-33
  Dco-PC(DBT)_FBpp0085106-aln   8 kyrlgrkigsgsfgdiylgtnistgeevaikleciktrhpqlhiesklykllq..ggvgipkikwcgsegdynvlvmellgp 87 
                                  ++ + +k+g g fg +y   + +   + a+k+e  + +   l++e  + + l+  g+    ki+  g  g++n +vm l+g 
                      C39H7.1  16 RWSIEKKLGEGGFGAVYRVFDAT--GKYAMKVEGANEQIQVLKLEVSVLNELSkrGNRHFCKIEDKGRFGNFNYVVMTLVGK 95 
                                  67899************987754..458*****************99888775225567999******************** PP

  Dco-PC(DBT)_FBpp0085106-aln  88 sledlfnf.csrrfslktvllladqlisrieyihsrnfihrdikpdnflmglgk..kgnlvyiidfglakkyrdsrtkkhip 166
                                  sl+dl +     ++s+   + +  q ++ +e++h   ++hrd+kp n+ +g     +  +vyi+dfg+ +k+  +  +    
                      C39H7.1  96 SLQDLNKAgVGGHMSMGCSIGIGIQSLEALEDLHNIGYLHRDVKPGNYTIGRPElnEIRKVYILDFGMCRKFTGNDGTIRK- 176
                                  *****98625789*************************************9875226679************988777665. PP

  Dco-PC(DBT)_FBpp0085106-aln 167 yrenknltgtaryasinthlgieqsrrddleslgyvlmyfnrgslpwqglkaatkrqkyerisekklstsieelckgfpaef 248
                                   r+   + gt +ya i +hl  e  r+ddle+  y+ + + +g++pwq +   ++  + ++     l t +   c   p++f
                      C39H7.1 177 PRQAAGFRGTVKYAPISCHLQRELCRKDDLETWMYMQVELSHGTIPWQHISDMNQVGQAKQAIRNNLGTLFPPPC---PQQF 255
                                  58999**************************************************99999999999***999988...899* PP

  Dco-PC(DBT)_FBpp0085106-aln 249 atylkycrelrfeerpdyaylrqlfrslfhrlgftydyvfdwn 291
                                  +  ++ + ++++ + p+y  +  ++r+ +   g + +  +dw+
                      C39H7.1 256 QDIMRMVDAMKYYDAPNYQAIYGMMRQAYGACGSNENAPYDWE 298
                                  ******************************9999999999995 PP

>> Y47G6A.13  CE22097	WBGene00021639	protein kinase	status:Partially_confirmed	UniProt:Q9N3T7	protein_id:CCD72558.1
   #    score  bias  c-Evalue  i-Evalue hmmfrom  hmm to    alifrom  ali to    envfrom  env to     acc
 ---   ------ ----- --------- --------- ------- -------    ------- -------    ------- -------    ----
   1 !  109.8   2.1   4.7e-33     2e-31       6     333 ..      22     360 ..      19     384 .. 0.78

  Alignments for each domain:
  == domain 1    score: 109.8 bits;  conditional E-value: 4.7e-33
  Dco-PC(DBT)_FBpp0085106-aln   6 gnkyrlgrkigsgsfgdiylgtnist.geevaikleciktrh.pqlhiesklykllqggvgipkikwcgsegdynvlvmell 85 
                                   +k+r+   +g g+ g +y   + +  g   a+k+e         l++e ++   l+ +  + k+  +g+ + y+ +v  l 
                    Y47G6A.13  22 IDKWRIKALLGKGACGVVYKVEDKNRkGYCAAMKVEYDSEEFdRTLQLEVNVLSKLTDSRDVLKLIDYGKRKLYRYMVTTLC 103
                                  589****************8877665156789****98777615799*********************************** PP

  Dco-PC(DBT)_FBpp0085106-aln  86 gpsledlfnfcsrrfslktvllladqlisrieyihsrnfihrdikpdnflmgl..gkkgnlvyiidfglakkyr...dsrtk 162
                                  g  l  l     r f   t + +a   +  ++ +h   ++hrd+kp n++     g+ + ++ +idfg+a+ +    d   k
                    Y47G6A.13 104 GKDLMALRMKIQRGFNDATAMRVAVFTLYGLKQLHEAGYVHRDVKPGNIMTAAnkGRDARVMLLIDFGMARTFVmagDDGKK 185
                                  ************************************************997643388999************9644466667 PP

  Dco-PC(DBT)_FBpp0085106-aln 163 khipyrenknltgtaryasinthlgieqsrrddleslgyvlmyfnrgslpwqglkaatkrqkyerisekklstsieelckgf 244
                                  k  p r    l gt ry s+n h   eq r ddl ++ y ++y+  g lpw  lk        e +s kk st    l  + 
                    Y47G6A.13 186 KLRPMRRRIPLRGTIRYCSMNVHERKEQGRCDDLVAMIYSIVYLTLG-LPWSNLKDE-----KEIMSMKK-STKDLALFEDL 260
                                  77899999************************************998.9***99853.....46666666.67777899*** PP

  Dco-PC(DBT)_FBpp0085106-aln 245 paefatylkycrelrfeerpdyaylrqlfrslfhrlgftydyvfdwnllkfgasrasaaeeeaekdsraakeekkkeiqsaa 326
                                  p e++  ++y r+l + +rp+y  + +l+ + + rl  ++   ++w+   ++ +++ ++ee+++++++++++e+k++  sa 
                    Y47G6A.13 261 PDELKSIFEYLRTLSYADRPNYEKIYNLLMAAITRLKINFLDPYEWEDDEMERMAKAEKEEKEKEEKEKKEKENKENELSAD 342
                                  ********************************99999888888888754444333333333333322222222222222222 PP

  Dco-PC(DBT)_FBpp0085106-aln 327 saaans...........q 333
                                  s ++             +
                    Y47G6A.13 343 SMKTAIpaksakaesevA 360
                                  222222111111222221 PP

>> ZK354.2a  CE15314	WBGene00022705	protein kinase	status:Confirmed	UniProt:P91571	protein_id:CCD70678.1
   #    score  bias  c-Evalue  i-Evalue hmmfrom  hmm to    alifrom  ali to    envfrom  env to     acc
 ---   ------ ----- --------- --------- ------- -------    ------- -------    ------- -------    ----
   1 !  109.2   0.0   6.9e-33     3e-31       7     220 ..      19     241 ..      12     382 .. 0.80

  Alignments for each domain:
  == domain 1    score: 109.2 bits;  conditional E-value: 6.9e-33
  Dco-PC(DBT)_FBpp0085106-aln   7 nkyrlgrkigsgsfgdiylgtnistgeevaikleciktrhpqlhiesklykllqg.gvgipkikwcgse.gdynvlvmellg 86 
                                  + y +++ + +g+fg iy     s g+  a+k e+++ +   l+  s +   ++  +    +i+  g+  + +  +vm l g
                     ZK354.2a  19 GTYEVTKPLATGTFGSIYKAKRESDGKFFAVKCEALNMKSSLLRQMSVVLASIHYpSPFFTTIEERGTVpNRFLFIVMPLYG 100
                                  57999999**********************************9988877766664166678899999862557889****** PP

  Dco-PC(DBT)_FBpp0085106-aln  87 psledlfnfc..srrfslktvllladqlisrieyihsrnfihrdikpdnflmg..lgkkgnlvyiidfglakkyrdsrtkkh 164
                                    l dl+      r+fs+ t l la+q ++ i ++h + fihrdikp  f +g  +  +  +vy++dfgl k+ r ++ +  
                     ZK354.2a 101 ENLFDLMMNTnkDRKFSMATGLHLAEQTLTAIRDLHRNGFIHRDIKPSHFCIGreVDGQHHQVYLLDFGLCKRPRFAKKNDE 182
                                  *****985541279**************************************9333445568**********9998888877 PP

  Dco-PC(DBT)_FBpp0085106-aln 165 ipyrenkn...ltgtaryasinthlgieqsrrddleslgyvlmyfnrgslpwqglkaat 220
                                     +  kn     g  +yas+ +h g +   +dd+es  y+++ f  g+lpw  l   +
                     ZK354.2a 183 AEEQMRKNaihYRGVVKYASVHAHQGKNLGYKDDMESWWYMVLEFFLGALPWALLNKES 241
                                  7666666522268***************************************9886544 PP

>> Y38H8A.3  CE18365	WBGene00012637	serine\/threonine kinase	status:Confirmed	UniProt:O62426	protein_id:CAA16345.1
   #    score  bias  c-Evalue  i-Evalue hmmfrom  hmm to    alifrom  ali to    envfrom  env to     acc
 ---   ------ ----- --------- --------- ------- -------    ------- -------    ------- -------    ----
   1 !  108.9   0.0   8.4e-33   3.6e-31       8     291 ..      16     298 ..      12     300 .. 0.90

  Alignments for each domain:
  == domain 1    score: 108.9 bits;  conditional E-value: 8.4e-33
  Dco-PC(DBT)_FBpp0085106-aln   8 kyrlgrkigsgsfgdiylgtnistgeevaikleciktrhpqlhiesklykll.q.ggvgipkikwcgsegdynvlvmellgp 87 
                                  ++ + +k+g g fg +y   + +   + a+k+e  + +   l++e  + + l + g+    ki+  g  g++n +vm l+g 
                     Y38H8A.3  16 RWSIEKKLGEGGFGAVYRVFDAT--GKYAMKVEGANEQIQVLKLEVSVLNKLsKrGNRHFCKIEDKGRFGNFNYVVMTLVGK 95 
                                  67899************988754..4589****************8766555142456799********************* PP

  Dco-PC(DBT)_FBpp0085106-aln  88 sledlfnf.csrrfslktvllladqlisrieyihsrnfihrdikpdnflmglgk..kgnlvyiidfglakkyrdsrtkkhip 166
                                  sl+dl +     ++s+   + +  q ++ +e++h   ++hrd+kp n+ +g     +  +vyi+dfg+ +k+  +  +    
                     Y38H8A.3  96 SLQDLNKAgVGGHMSMGCSIGIGIQSLEALEDLHNIGYLHRDVKPGNYTIGRPElnEIRKVYILDFGMCRKFTGNDGTIRK- 176
                                  *****98625789*************************************9875226679************988777665. PP

  Dco-PC(DBT)_FBpp0085106-aln 167 yrenknltgtaryasinthlgieqsrrddleslgyvlmyfnrgslpwqglkaatkrqkyerisekklstsieelckgfpaef 248
                                   r+   + gt +ya i +hl  e  r+ddle+  y+ + + +g++pwq +   ++  + ++     l + +   c   p +f
                     Y38H8A.3 177 PRQAAGFRGTVKYAPISCHLQRELCRKDDLETWMYMQVELSHGTIPWQYISDMNQVGQAKQAIRNNLGSLFPPPC---PHQF 255
                                  58999***********************************************99998888888888988888877...89** PP

  Dco-PC(DBT)_FBpp0085106-aln 249 atylkycrelrfeerpdyaylrqlfrslfhrlgftydyvfdwn 291
                                  +  ++ + ++++ + p+y  +  ++r+ +   g + +  +dw+
                     Y38H8A.3 256 QDIMRMVDAMKYYDAPNYQAIYGMMRQAYGACGSNENAPYDWE 298
                                  *****************************99999999999995 PP

>> ZK354.2b  CE31749	WBGene00022705	status:Confirmed	UniProt:Q8MPS7	protein_id:CCD70679.1
   #    score  bias  c-Evalue  i-Evalue hmmfrom  hmm to    alifrom  ali to    envfrom  env to     acc
 ---   ------ ----- --------- --------- ------- -------    ------- -------    ------- -------    ----
   1 !  108.2   0.0   1.4e-32   6.1e-31       7     218 ..      19     239 ..      12     329 .. 0.86

  Alignments for each domain:
  == domain 1    score: 108.2 bits;  conditional E-value: 1.4e-32
  Dco-PC(DBT)_FBpp0085106-aln   7 nkyrlgrkigsgsfgdiylgtnistgeevaikleciktrhpqlhiesklykllqg.gvgipkikwcgse.gdynvlvmellg 86 
                                  + y +++ + +g+fg iy     s g+  a+k e+++ +   l+  s +   ++  +    +i+  g+  + +  +vm l g
                     ZK354.2b  19 GTYEVTKPLATGTFGSIYKAKRESDGKFFAVKCEALNMKSSLLRQMSVVLASIHYpSPFFTTIEERGTVpNRFLFIVMPLYG 100
                                  57999999**********************************9988877766664166678899999862557889****** PP

  Dco-PC(DBT)_FBpp0085106-aln  87 psledlfnfc..srrfslktvllladqlisrieyihsrnfihrdikpdnflmg..lgkkgnlvyiidfglakkyrdsrtkkh 164
                                    l dl+      r+fs+ t l la+q ++ i ++h + fihrdikp  f +g  +  +  +vy++dfgl k+ r ++ +  
                     ZK354.2b 101 ENLFDLMMNTnkDRKFSMATGLHLAEQTLTAIRDLHRNGFIHRDIKPSHFCIGreVDGQHHQVYLLDFGLCKRPRFAKKNDE 182
                                  *****985541279**************************************9333445568**********9998888877 PP

  Dco-PC(DBT)_FBpp0085106-aln 165 ipyrenkn...ltgtaryasinthlgieqsrrddleslgyvlmyfnrgslpwqglka 218
                                     +  kn     g  +yas+ +h g +   +dd+es  y+++ f  g+lpw  l  
                     ZK354.2b 183 AEEQMRKNaihYRGVVKYASVHAHQGKNLGYKDDMESWWYMVLEFFLGALPWALLNK 239
                                  7666666522268***************************************97765 PP

>> C03C10.2  CE44177	WBGene00007269	serine\/threonine kinase	status:Partially_confirmed	UniProt:P42169	protein_id:CAA846
   #    score  bias  c-Evalue  i-Evalue hmmfrom  hmm to    alifrom  ali to    envfrom  env to     acc
 ---   ------ ----- --------- --------- ------- -------    ------- -------    ------- -------    ----
   1 !  107.0   0.5   3.1e-32   1.4e-30       7     218 ..      48     263 ..      44     288 .. 0.90

  Alignments for each domain:
  == domain 1    score: 107.0 bits;  conditional E-value: 3.1e-32
  Dco-PC(DBT)_FBpp0085106-aln   7 nkyrlgrkigsgsfgdiylgtnistgeevaikleci.ktr..hpqlhiesklykllqggvgipkikwcgsegdynvlvmell 85 
                                  n++ +   ig g +g+i++ +++++++e a+k+e   ++     ++ +e+++   +qg+  ip++   g + ++n ++m+ll
                     C03C10.2  48 NRWSIEGVIGNGGYGQIFMVMDVKKNDERAMKIEPKlRAEviTKRMIMEQQVLMKMQGKTHIPTMYASGFNDQFNFIIMQLL 129
                                  77888889**************************75244322568999********************************** PP

  Dco-PC(DBT)_FBpp0085106-aln  86 gpsledlfnfcs.rrfslktvllladqlisrieyihsrnfihrdikpdnflmglgkk.gnlvyiidfglakkyrdsrtkkhi 165
                                     + d+ +     r+s  tv  +a q ++ +++ih   ++hrd+kp n+ +g+  +   ++y++dfgl ++++   +   i
                     C03C10.2 130 SMNVGDFRKRSPlGRLSKETVGRIAYQTLNALKDIHDMGYVHRDVKPANICFGVHAQnRHILYLLDFGLVRRFKT-ESGVCI 210
                                  ******877654279**************************************975516789***********96.57789* PP

  Dco-PC(DBT)_FBpp0085106-aln 166 pyrenknltgtaryasinthlgieqsrrddleslgyvlmyfnrgslpwqglka 218
                                  p+r n  + gt ry s+  h  +eq+  dd  s+ y    +  g lpw+ l  
                     C03C10.2 211 PWRINAGFKGTERYVSVRVHEKLEQTPWDDAFSVLYTAYELVVGELPWRYLED 263
                                  ************************************************98865 PP

>> Y65B4A.9  CE22732	WBGene00022032	status:Partially_confirmed	UniProt:Q9BL55	protein_id:CCD71926.1
   #    score  bias  c-Evalue  i-Evalue hmmfrom  hmm to    alifrom  ali to    envfrom  env to     acc
 ---   ------ ----- --------- --------- ------- -------    ------- -------    ------- -------    ----
   1 !  106.2   0.8   5.7e-32   2.5e-30       7     291 ..      19     315 ..      12     409 .. 0.73

  Alignments for each domain:
  == domain 1    score: 106.2 bits;  conditional E-value: 5.7e-32
  Dco-PC(DBT)_FBpp0085106-aln   7 nkyrlgrkigsgsfgdiylgtnistgeevaikleciktrhpqlhiesklyk.llqggvgipkikwcgse.gdynvlvmellg 86 
                                  + y +++ + +g+fg iy     s g+  a+k e+++ +   l+  s +   + + +    +i+  g+  + +  +vm l g
                     Y65B4A.9  19 GTYEVTKPLATGTFGSIYKVKRESDGKFFAVKCEALNMKSSLLRQMSVVLAsIHHPSPFFTNIEERGTVpNRFLFIVMPLYG 100
                                  57999999**********************************9988776651556677889999999862567889****** PP

  Dco-PC(DBT)_FBpp0085106-aln  87 psledlfnfc..srrfslktvllladqlisrieyihsrnfihrdikpdnflmg..lgkkgnlvyiidfglakkyrdsrtkkh 164
                                    l +l+      r+fs+ t l la+q ++ i ++h + fihrdikp  f +g  +  +  +vy++dfgl k+ r  + +  
                     Y65B4A.9 101 ENLYELMMNTnkDRKFSMATGLHLAEQTLAAIRDLHRNGFIHRDIKPSHFCIGreIDGQHHQVYLLDFGLCKRPRFVKKNDE 182
                                  ***99875441279**************************************9445556679**********9888887777 PP

  Dco-PC(DBT)_FBpp0085106-aln 165 ipyrenkn...ltgtaryasinthlgieqsrrddleslgyvlmyfnrgslpwqglkaatkrq..kyerisekklstsieelc 241
                                     +  kn     g  +yas+ +h g +   +dd+es  y+++ f  g+lpw  l   + ++  + +r     +++s+    
                     Y65B4A.9 183 AEEQMRKNaihYRGVVKYASVHAHQGKNLGYKDDMESWWYMVLEFFLGALPWALLNKESEQDvlHLKRRITAPMVASVWRTT 264
                                  6655555522268***************************************988765554311223333344555555555 PP

  Dco-PC(DBT)_FBpp0085106-aln 242 kgfpaefatylkycrelr.feerpdyaylrqlfrslfhrlgftydyvfdwn 291
                                   + +a f   l  +re +   e  +y  + + +++lf++   + +   dw+
                     Y65B4A.9 265 PETTAGFFDLLTIIREPKdVAEFVEYDRIADGIQKLFEKSKSNTQEPPDWD 315
                                  555556666666666543245556666666666666666666666666665 PP

>> R13H9.5  CE07449	WBGene00020071	status:Confirmed	UniProt:Q966G2	protein_id:CCD62526.1
   #    score  bias  c-Evalue  i-Evalue hmmfrom  hmm to    alifrom  ali to    envfrom  env to     acc
 ---   ------ ----- --------- --------- ------- -------    ------- -------    ------- -------    ----
   1 !  103.8   0.0   3.1e-31   1.4e-29       7     290 ..      18     300 ..      15     304 .. 0.81

  Alignments for each domain:
  == domain 1    score: 103.8 bits;  conditional E-value: 3.1e-31
  Dco-PC(DBT)_FBpp0085106-aln   7 nkyrlgrkigsgsfgdiylgtnistgeevaikleciktrhpqlhiesklykllq..ggvgipkikwcgsegdynvlvmellg 86 
                                  +++ +++k+g g  g +yl t+ +   + a+k+e i      l++e  +   l+  g+    ki+  g  g++n +vm l+g
                      R13H9.5  18 ERWSITKKLGEGGCGAVYLCTDATG--KYALKVEGISEAMQVLKMEVLVLGELTkrGSRHFCKIEDKGRYGSFNYVVMTLVG 97 
                                  578899***************9764..579****************9887655412556799******************** PP

  Dco-PC(DBT)_FBpp0085106-aln  87 psledlfnfcsrr.fslktvllladqlisrieyihsrnfihrdikpdnflmglgk..kgnlvyiidfglakkyrdsrtkkhi 165
                                   sl+dl +  +++ +sl   l +  q ++ +e++h   ++hrd+kp n+ +g     +  +vyi+dfg+a+k+ d++     
                      R13H9.5  98 KSLQDLRKGTAQQcLSLACSLSVGIQSLEALEDLHNIGYLHRDVKPGNYTIGRAElnELRKVYILDFGMARKFTDNNGVIRK 179
                                  ******997765538*************************************986224568**************9988775 PP

  Dco-PC(DBT)_FBpp0085106-aln 166 pyrenknltgtaryasinthlgieqsrrddleslgyvlmyfnrgslpwqglkaatk....rqkyerisekklstsieelckg 243
                                  p r    + gt rya i +h   e  r+dd+e   y+ + +  g +pw+ +   +     +q   +  ek ++ +    c  
                      R13H9.5 180 P-RAAAGFRGTVRYAPIACHKNQELGRKDDVEVWLYMQVELTVGRVPWKEITDMNAvgqaKQTIRNTPEKMFVFP----C-- 254
                                  5.89999*****************************************987654431101333444444443333....3.. PP

  Dco-PC(DBT)_FBpp0085106-aln 244 fpaefatylkycrelrfeerpdyaylrqlfrslfhrlgftydyvfdw 290
                                   ++e+++ +k + +  +   p+ya   +l+++ + + g   +y +dw
                      R13H9.5 255 PANELKEIMKMVDSWDYFADPNYADCYRLMKQALANCGK-PEYPYDW 300
                                  346777788888888888888888887777777776663.4666666 PP

>> F36H12.8  CE09979	WBGene00018122	locus:ttbk-2	status:Confirmed	UniProt:O76712	protein_id:CCD70665.1
   #    score  bias  c-Evalue  i-Evalue hmmfrom  hmm to    alifrom  ali to    envfrom  env to     acc
 ---   ------ ----- --------- --------- ------- -------    ------- -------    ------- -------    ----
   1 !  103.7   0.0   3.2e-31   1.4e-29       7     290 ..      18     300 ..      15     304 .. 0.81

  Alignments for each domain:
  == domain 1    score: 103.7 bits;  conditional E-value: 3.2e-31
  Dco-PC(DBT)_FBpp0085106-aln   7 nkyrlgrkigsgsfgdiylgtnistgeevaikleciktrhpqlhiesklykllq..ggvgipkikwcgsegdynvlvmellg 86 
                                  +++ +++k+g g  g +yl t+ +   + a+k+e i      l++e  +   l+  g+    ki+  g  g++n +vm l+g
                     F36H12.8  18 ERWSITKKLGEGGCGAVYLCTDATG--KYALKVEGISEAMQVLKMEVLVLGELTkrGSRHFCKIEDKGRYGSFNYVVMTLVG 97 
                                  578899***************9764..579****************9887655412556799******************** PP

  Dco-PC(DBT)_FBpp0085106-aln  87 psledlfnfcsrr.fslktvllladqlisrieyihsrnfihrdikpdnflmglgk..kgnlvyiidfglakkyrdsrtkkhi 165
                                   sl+dl +  +++ +sl   l +  q ++ +e++h   ++hrd+kp n+ +g     +  +vyi+dfg+a+k+ d++     
                     F36H12.8  98 KSLQDLRKGTAQQcLSLACSLSVGIQSLEALEDLHNIGYLHRDVKPGNYTIGRAElnELRKVYILDFGMARKFTDNNGVIRK 179
                                  ******997765538*************************************986224568**************9988775 PP

  Dco-PC(DBT)_FBpp0085106-aln 166 pyrenknltgtaryasinthlgieqsrrddleslgyvlmyfnrgslpwqglkaatk....rqkyerisekklstsieelckg 243
                                  p r    + gt rya i +h   e  r+dd+e   y+ + +  g +pw+ +   +     +q   +  ek ++ +    c  
                     F36H12.8 180 P-RAAAGFRGTVRYAPIACHKNQELGRKDDVEVWLYMQVELTVGRVPWKEITDMNAvgqaKQAIRNTPEKMFVFP----C-- 254
                                  5.89999*****************************************987654431101333334444433333....3.. PP

  Dco-PC(DBT)_FBpp0085106-aln 244 fpaefatylkycrelrfeerpdyaylrqlfrslfhrlgftydyvfdw 290
                                   ++e+++ +k + +  +   p+ya   +l+++ + + g   +y +dw
                     F36H12.8 255 PANELKEIMKMVDSWDYFADPNYADCYRLMKQTLANCGK-PEYPYDW 300
                                  356778888888888888888888887777777776663.4666676 PP

>> Y69F12A.1  CE24572	WBGene00022102	protein kinase	status:Confirmed	UniProt:Q9N4Q0	protein_id:CCD72348.1
   #    score  bias  c-Evalue  i-Evalue hmmfrom  hmm to    alifrom  ali to    envfrom  env to     acc
 ---   ------ ----- --------- --------- ------- -------    ------- -------    ------- -------    ----
   1 !  103.5   0.1   3.9e-31   1.7e-29       7     270 ..      68     338 ..      61     345 .. 0.83

  Alignments for each domain:
  == domain 1    score: 103.5 bits;  conditional E-value: 3.9e-31
  Dco-PC(DBT)_FBpp0085106-aln   7 nkyrlgrkigsgsfgdiylgtnistgeevaikleciktrhpqlhiesklykllq...ggvgipkikwcgsegdynvlvmell 85 
                                  + y l+  +g gsfg ++  t  s ++  a+k e+++ +   l  e+ +   l+   +   + ++ +   ++ +  +v++l+
                    Y69F12A.1  68 ETYELTSELGQGSFGAVFGVTRKSDKRHFAMKCESVNMKRAILPHEAGVLLALNhlkSPHFLEMVDHGIVNNRFLFVVLKLV 149
                                  6799******************************************9987665511044445555555567788899***** PP

  Dco-PC(DBT)_FBpp0085106-aln  86 gpsledlfn.fcsrrfslktvllladqlisrieyihsrnfihrdikpdnflmglgk..kgnlvyiidfglakkyrdsrtkkh 164
                                  g  l d+ + +  ++++l t l +a+q ++ + ++h   f+hrdikp nf +g         v+++dfgl +k   +  k  
                    Y69F12A.1 150 GMNLWDMRAhLPDKKYTLTTTLRIAEQTLAGLRDLHRVGFLHRDIKPPNFAIGREEddTYHTVFLLDFGLCRKIAMK-GKDL 230
                                  ******97615689*************************************99876214578***********9755.5555 PP

  Dco-PC(DBT)_FBpp0085106-aln 165 ipyrenknltgtaryasinthlgieqsrrddleslgyvlmyfnrgslpwqglkaatkrq.kyerisekklstsieelckgfp 245
                                   + r++  + gt+rya++ +h   eqsr+dd+es  y++  +    +pw+ ++ + + + +  +   +   t ++ l +   
                    Y69F12A.1 231 RTPRKECAFRGTTRYAALAAHDNKEQSRKDDIESWWYMIAEMIVFDIPWKQFRGTDRDNvRGMKWRLRADETYFKFLFRKCC 312
                                  56688899******************************************99988765413344555556677888776666 PP

  Dco-PC(DBT)_FBpp0085106-aln 246 ae.fatylkycrelrfeerpdyaylr 270
                                   e ++  l y  +l +   pdy ++ 
                    Y69F12A.1 313 YEqMSAILLYLDQLSYSSIPDYDFVY 338
                                  552667899999*********98875 PP

>> C45G9.1  CE24851	WBGene00016673	Protein kinase	status:Predicted	UniProt:Q09503	protein_id:CCD67390.1
   #    score  bias  c-Evalue  i-Evalue hmmfrom  hmm to    alifrom  ali to    envfrom  env to     acc
 ---   ------ ----- --------- --------- ------- -------    ------- -------    ------- -------    ----
   1 !  100.7   0.0   2.6e-30   1.1e-28      63     291 ..      16     249 ..       1     262 [. 0.88

  Alignments for each domain:
  == domain 1    score: 100.7 bits;  conditional E-value: 2.6e-30
  Dco-PC(DBT)_FBpp0085106-aln  63 vgipkikwcgsegdynvlvmellgpsledl..fnfc.srrfslktvllladqlisrieyihsrnfihrdikpdnflmglgk. 140
                                    ip+++ +g++ ++  +vm llg  l+dl   nf   + fs  t   +  q +  ++y+h++ fihr++  +n+++g  k 
                      C45G9.1  16 PHIPNLNLYGKKMNFSYMVMTLLGRNLQDLesTNFVvNKGFSRGTWSRVGIQWVYALKYVHYNGFIHRNVNTQNLFLGNEKd 97 
                                  569**************************95558872567**************************************9873 PP

  Dco-PC(DBT)_FBpp0085106-aln 141 ..kgnlvyiidfglakkyr..dsrtkkhip..yrenknltgtaryasinthlgieqsrrddleslgyvlmyfnrg.slpwqg 215
                                    ++ +++i+dfgl + +    +r +k i    r   ++ g+ ryas n hl  eq r dd+ sl yv++ +n g +lpwq 
                      C45G9.1  98 seRAKIIHILDFGLGRPFAryHARENKWIVriARHSAEFRGSFRYASPNVHLRKEQGRVDDVWSLPYVIIELNGGkALPWQT 179
                                  3367899********9986224677788853369999************************************9967***95 PP

  Dco-PC(DBT)_FBpp0085106-aln 216 lkaatkrqkyerisekklstsieelckgfpaefatylkycrelrfeerpdyaylrqlfrslfhrlgftydyvfdwn 291
                                       +     r+ + kl  + +++  + pa + + + +  +l++ +rpd   + + f +++++   t    fdw+
                      C45G9.1 180 D---YR---RGRVEQMKLNLTPKDVMSDMPACMDKLMPHLASLNYYQRPDDHMIFKCFWQVMENEKITPSSKFDWE 249
                                  3...33...456777899988899999************************************************6 PP

>> B0207.7  CE07685	WBGene00015030	serine\/threonine-protein kinase	status:Partially_confirmed	UniProt:O01429	protein_id
   #    score  bias  c-Evalue  i-Evalue hmmfrom  hmm to    alifrom  ali to    envfrom  env to     acc
 ---   ------ ----- --------- --------- ------- -------    ------- -------    ------- -------    ----
   1 !  100.1   0.2     4e-30   1.7e-28       5     332 ..      17     340 ..      12     361 .. 0.77

  Alignments for each domain:
  == domain 1    score: 100.1 bits;  conditional E-value: 4e-30
  Dco-PC(DBT)_FBpp0085106-aln   5 vgnkyrlgrkigsgsfgdiylgtnistgeevaikleciktrh.pqlhiesklykllqggvgipki....kwcgsegdynvlv 81 
                                  v +++ +++k+gsg fg +y     ++g ++a+k e + t     l+ e+++ +llq + g  ++    +   ++++ n++ 
                      B0207.7  17 VISQFEIIKKLGSGGFGAVYQVR--KNGFDMALKTEFVDTESdDTLKNEAHILRLLQWSPGFCRLytakRLTWNKQQVNIMA 96 
                                  567899**************754..6999**********9862679***************98873333455678999**** PP

  Dco-PC(DBT)_FBpp0085106-aln  82 mellgpsledlfnfc.srrfslktvllladqlisrieyihsrnfihrdikpdnflmglgkkgnlvyiidfglakkyrd.... 158
                                  m l    +  l  +   ++fs  t   l+ ql++ + ++h+  +ihrd+k  n   g    +  + + d+g+++ky +    
                      B0207.7  97 MSLCARPISRLRRMMpDKHFSKSTAARLSVQLLEALRDMHASGIIHRDVKGSNC--GWHASSRRILLFDLGFSRKYLEldps 176
                                  *****99999987652799*********************************95..888899999***********752222 PP

  Dco-PC(DBT)_FBpp0085106-aln 159 srtkkhipyrenknltgtaryasinthlgieqsrrddleslgyvlmyfnrgslpwqglkaatkrqkyerisekklstsieel 240
                                  ++t +h + r+   + gt+ y s  +h   +q rrddl +  y  + +  gslpw+    +    k ++   kk       l
                      B0207.7 177 TNTMRHRAARKTPGFMGTSNYCSTYAHDECDQGRRDDLWAWLYSTVEMFLGSLPWNNEDKTILVSKMKKKIGKK-------L 251
                                  4567899999***********************************9999******8765555555544433333.......4 PP

  Dco-PC(DBT)_FBpp0085106-aln 241 ckgfpaefatylkycrelrfeerpdyaylrqlfrslfhrlgftydyvfdwnllkfgasrasaaeeeaekdsraakeekkkei 322
                                      p e+a   +++r+l+f+  pdy  + + f++++ rl+      +d++     a  +++   ++++ds+  ++++ +++
                      B0207.7 252 FFKCPREIALMYEHIRQLKFDSTPDYQMMLNHFQQMYARLEIDESEPMDFEEG--SAFYEEHFL-NNDTDSEEDTDDTTTDL 330
                                  45569**********************************99887766666532..222222222.22222333333334444 PP

  Dco-PC(DBT)_FBpp0085106-aln 323 qsaasaaans 332
                                  +s ++ ++n+
                      B0207.7 331 DSYENEKSNV 340
                                  4433333333 PP

>> ZK354.6  CE15320	WBGene00022707	protein kinase	status:Partially_confirmed	UniProt:P91566	protein_id:CCD70683.1
   #    score  bias  c-Evalue  i-Evalue hmmfrom  hmm to    alifrom  ali to    envfrom  env to     acc
 ---   ------ ----- --------- --------- ------- -------    ------- -------    ------- -------    ----
   1 !  100.3   0.0   3.6e-30   1.6e-28       5     273 ..      65     329 ..      62     349 .. 0.90

  Alignments for each domain:
  == domain 1    score: 100.3 bits;  conditional E-value: 3.6e-30
  Dco-PC(DBT)_FBpp0085106-aln   5 vgnkyrlgrkigsgsfgdiylgtnistgeevaikleciktrhpqlhiesklykllqggvgipki....kwcgsegdynvlvm 82 
                                  +++++ +   ig g f +iy   + + +e+ aik+e       ++++e  +   l+g++gip+i    kw  ++++ + +vm
                      ZK354.6  65 ISGRFEVKGIIGGGGFAQIYKAWDKVRKEDCAIKVEHESQDIRRMKLEITVLLALRGSMGIPEIlaqgKWQHEDNKSHYIVM 146
                                  5677888889***************************999999*******************9966667888899999**** PP

  Dco-PC(DBT)_FBpp0085106-aln  83 ellgpsledlf.nfcsrrfslktvllladqlisrieyihsrnfihrdikpdnflmglgkkgnlvyiidfglakkyrdsrtkk 163
                                  +l+g  l d+  ++  +r++ +t+     q+++ +  +h   f+hrd+kp n  +g    +  +y+id+gl+++y d+    
                      ZK354.6 147 QLVGRNLSDVRrALPHKRITERTLYRAMIQVLKALSLVHGAGFLHRDLKPSNCCIGA-IDCTRIYLIDYGLTRQYLDKGGIV 227
                                  *********972577899************************************996.589****************88766 PP

  Dco-PC(DBT)_FBpp0085106-aln 164 hipyrenknltgtaryasinthlgieqsrrddleslgyvlmyfnrgslpwqglkaatkrqkyerisekklstsieelckgfp 245
                                    + r    l gt ry s+++h   +   ++dl ++ y  +    g lpw   k       +e+i + k +   ++lc   p
                      ZK354.6 228 R-KPRAGVGLRGTVRYMSLDAHARQDLGPKNDLVAFLYTTIECGDGYLPWSHEK------THENIIKLKQAHIGDKLCTKQP 302
                                  6.559999******************************************8655......5688888888888899999999 PP

  Dco-PC(DBT)_FBpp0085106-aln 246 aefatylkycrelrfeerpdyaylrqlf 273
                                  +  ++  +y+ +l+++  pdy  l  l+
                      ZK354.6 303 VM-TKAAEYIESLNYHSIPDYEKLLALM 329
                                  74.667899999*********9987776 PP

>> ZC373.3b  CE44223	WBGene00013868	status:Partially_confirmed	UniProt:D0VWM6	protein_id:CBH29674.1
   #    score  bias  c-Evalue  i-Evalue hmmfrom  hmm to    alifrom  ali to    envfrom  env to     acc
 ---   ------ ----- --------- --------- ------- -------    ------- -------    ------- -------    ----
   1 !   99.2   0.2   7.9e-30   3.4e-28       4     205 ..      10     216 ..       7     225 .. 0.88

  Alignments for each domain:
  == domain 1    score: 99.2 bits;  conditional E-value: 7.9e-30
  Dco-PC(DBT)_FBpp0085106-aln   4 rvgnkyrlgrkigsgsfgdiylgtnistgeeva.ikl..eciktrhpq...lhiesklykllqggvgipkikwcgsegdynv 79 
                                  r++++y+l+ k+gsgsfg+++  t+  +g+    +k+  + +    p+      e  ++k  + +  ip++ +  s   +nv
                     ZC373.3b  10 RIAKRYKLIHKVGSGSFGEVWQATDKLEGNVAKiVKIinKYVGGSGPRdilYDNEIEFFKYCHDAPNIPTLFHHFSHVGFNV 91 
                                  8999*******************9987765332133311344445554221456899************************* PP

  Dco-PC(DBT)_FBpp0085106-aln  80 lvmellgpsledlfnfcsrrfslktvllladqlisrieyihsrnfihrdikpdnflmglgkkgnlvyiidfglakkyrdsrt 161
                                  lvm   g  l ++ +     fsl  ++ +a q+ s + +ih + fihrd+k +n l+ l +k  ++ +idfg a +++d + 
                     ZC373.3b  92 LVMSEEGQNLREVAKRSPGSFSLNNLIRIAYQIGSTLCFIHDKSFIHRDLKAENVLVSLKNKVCKMVLIDFGNAVRFKDVNG 173
                                  ********************************************************************************** PP

  Dco-PC(DBT)_FBpp0085106-aln 162 kkhipyrenknltgtaryasinthlgieqsrrddleslgyvlmy 205
                                  ++   + +  + t    + sin  lgi  ++ dd  sl y+l+ 
                     ZC373.3b 174 NELPEFNDGFDYTHC-THKSINVLLGISHTQNDDWASLVYLLLE 216
                                  **9999999999976.578*********************9975 PP

>> ZC373.3a  CE02376	WBGene00013868	serine\/threonine kinase	status:Partially_confirmed	UniProt:Q23259	protein_id:CAA889
   #    score  bias  c-Evalue  i-Evalue hmmfrom  hmm to    alifrom  ali to    envfrom  env to     acc
 ---   ------ ----- --------- --------- ------- -------    ------- -------    ------- -------    ----
   1 !   98.9   0.2   9.7e-30   4.2e-28       4     205 ..      31     237 ..      28     246 .. 0.88

  Alignments for each domain:
  == domain 1    score: 98.9 bits;  conditional E-value: 9.7e-30
  Dco-PC(DBT)_FBpp0085106-aln   4 rvgnkyrlgrkigsgsfgdiylgtnistgeeva.ikl..eciktrhpq...lhiesklykllqggvgipkikwcgsegdynv 79 
                                  r++++y+l+ k+gsgsfg+++  t+  +g+    +k+  + +    p+      e  ++k  + +  ip++ +  s   +nv
                     ZC373.3a  31 RIAKRYKLIHKVGSGSFGEVWQATDKLEGNVAKiVKIinKYVGGSGPRdilYDNEIEFFKYCHDAPNIPTLFHHFSHVGFNV 112
                                  8999*******************9987765332133311344445554221456899************************* PP

  Dco-PC(DBT)_FBpp0085106-aln  80 lvmellgpsledlfnfcsrrfslktvllladqlisrieyihsrnfihrdikpdnflmglgkkgnlvyiidfglakkyrdsrt 161
                                  lvm   g  l ++ +     fsl  ++ +a q+ s + +ih + fihrd+k +n l+ l +k  ++ +idfg a +++d + 
                     ZC373.3a 113 LVMSEEGQNLREVAKRSPGSFSLNNLIRIAYQIGSTLCFIHDKSFIHRDLKAENVLVSLKNKVCKMVLIDFGNAVRFKDVNG 194
                                  ********************************************************************************** PP

  Dco-PC(DBT)_FBpp0085106-aln 162 kkhipyrenknltgtaryasinthlgieqsrrddleslgyvlmy 205
                                  ++   + +  + t    + sin  lgi  ++ dd  sl y+l+ 
                     ZC373.3a 195 NELPEFNDGFDYTHC-THKSINVLLGISHTQNDDWASLVYLLLE 237
                                  **9999999999976.578*********************9975 PP

>> C25H3.1  CE02499	WBGene00016111	status:Confirmed	UniProt:Q18189	protein_id:CCD65057.1
   #    score  bias  c-Evalue  i-Evalue hmmfrom  hmm to    alifrom  ali to    envfrom  env to     acc
 ---   ------ ----- --------- --------- ------- -------    ------- -------    ------- -------    ----
   1 !   98.7   0.5   1.1e-29   4.7e-28       4     198 ..      14     211 .]      11     211 .] 0.93

  Alignments for each domain:
  == domain 1    score: 98.7 bits;  conditional E-value: 1.1e-29
  Dco-PC(DBT)_FBpp0085106-aln   4 rvgnkyrlgrkigsgsfgdiylgtnistgeevaikleciktrhpqlhiesklykllqg..gvgipkikwcgsegdynvlvme 83 
                                  +v nky++++ +g gs+g ++  ++++tg+  a+k e    ++p l  e k+ k + +  +  + k++ +g  g+ + ++m+
                      C25H3.1  14 KVCNKYKVTKLLGGGSYGCVHEVIELKTGDRYAMKSEYSSMKKPILLNELKVMKAIYTfsSQHVLKVRDMGVHGSTKFIIMQ 95 
                                  79****************************************************98752266789999************** PP

  Dco-PC(DBT)_FBpp0085106-aln  84 llgpsledlfnfcsrrfslktvllladqlisrieyihsrnfihrdikpdnflmgl..gkkgnlvyiidfglakkyrdsrtkk 163
                                  +l   ++++f++    ++l t +  + q ++ +e++h   f+hrdikp+n+ +    g+    +yiid+g+ k++ d+++  
                      C25H3.1  96 MLEKNMDEVFELLGGSMTLNTAVATSYQCLEGLEFMHWAGFLHRDIKPNNYCLDAnsGQGLRTIYIIDYGICKRFVDNNNVI 177
                                  ***************************************************986433888899**************99887 PP

  Dco-PC(DBT)_FBpp0085106-aln 164 hipyrenknltgtaryasinthlgieqsrrddles 198
                                    p r+   + gt  +a i +h   e sr  dles
                      C25H3.1 178 RQP-RKITKFRGTLDFAPIVSHELREHSRGSDLES 211
                                  766.5566689***********************8 PP

>> C38C3.4b  CE35255	WBGene00016513	status:Partially_confirmed	UniProt:Q7KQ32	protein_id:CCD67020.1
   #    score  bias  c-Evalue  i-Evalue hmmfrom  hmm to    alifrom  ali to    envfrom  env to     acc
 ---   ------ ----- --------- --------- ------- -------    ------- -------    ------- -------    ----
   1 !   94.4   0.1   2.2e-28   9.4e-27       8     206 ..      35     242 ..      29     249 .. 0.85

  Alignments for each domain:
  == domain 1    score: 94.4 bits;  conditional E-value: 2.2e-28
  Dco-PC(DBT)_FBpp0085106-aln   8 kyrlgrkigsgsfgdiylgtnistgeevaikleciktrhpqlhieskl.ykllqgg.vgipkikwcgs.egdynvlvmellg 86 
                                   y +g+k+  g +g +y     s g+  a kle  +++   l  ++ +  k  ++g   + ++   g+ e +++ ++m llg
                     C38C3.4b  35 VYAVGKKVAQGRYGAVYEVLRRSDGKPFACKLEICEAHSHGLDQDYSVmTKAAKRGaENLVRMIDRGKiEEHFKFIIMPLLG 116
                                  599******************************999998889888665155555441455565555644999********** PP

  Dco-PC(DBT)_FBpp0085106-aln  87 psledl.fnfcsrrfslktvllladqlisrieyihsrnfihrdikpdnflmg....lgk..kgnlvyiidfglakkyrdsrt 161
                                    l +l f f   rfsl t l la   i+ i+ +h+  ++hrdik  nf +     l +  ++ ++ +id+g+ + ++d+  
                     C38C3.4b 117 ENLMNLrFLFEDGRFSLSTGLRLALFAIQPIQSLHQLGYVHRDIKASNFCIAdpqmLHQnpEALKLCLIDYGICRSFKDKSG 198
                                  ***998899****************************************986333233311455899************988 PP

  Dco-PC(DBT)_FBpp0085106-aln 162 kkhipyrenknltgtaryasinthlgieqsrrddleslgyvlmyf 206
                                  + + p r +  + gt ryas+ +h g eqs +dd+es  y+++ +
                     C38C3.4b 199 ELKTP-RTDIKFRGTNRYASLAAHYGDEQSAKDDMESWFYMMIEL 242
                                  87766.88999*****************************99865 PP

>> ZK507.1  CE24727	WBGene00013978	serine\/threonine kinase	status:Partially_confirmed	UniProt:P34633	protein_id:CAA8236
   #    score  bias  c-Evalue  i-Evalue hmmfrom  hmm to    alifrom  ali to    envfrom  env to     acc
 ---   ------ ----- --------- --------- ------- -------    ------- -------    ------- -------    ----
   1 !   89.8   0.0   5.5e-27   2.4e-25      33     223 ..      13     214 ..       7     255 .. 0.79

  Alignments for each domain:
  == domain 1    score: 89.8 bits;  conditional E-value: 5.5e-27
  Dco-PC(DBT)_FBpp0085106-aln  33 eevaikleci.ktrh.pqlhiesklykll.....qggvgipkikwcgsegdynvlvmellgpsledl.fnfcsrrfslktvl 106
                                  +e a+k e    ++h  +l+ie ++ +       q++    ++  +g+   ++ +vm ++gpsle+l +++    +   t+l
                      ZK507.1  13 KEYAMKTELKfASKHsSRLKIERNVMESYskcdaQCKEHFSELIDFGQSPVWKWIVMTIVGPSLEELkMKYKPSDIPPSTIL 94 
                                  56666666541345524577776664433111114556677888899999****************956889999999**** PP

  Dco-PC(DBT)_FBpp0085106-aln 107 lladqlisrieyihsrnfihrdikpdnflmglgkkgnlvyiidfglakkyrdsrtkkhipyrenknltgtaryasinthlgi 188
                                      q ++ i++ h+  f+hrdikp n+ +g g k++ +y++dfgla+kyr  + +   p r +  + gt ry s  +h   
                      ZK507.1  95 QCGLQTMKAIHDFHQIGFLHRDIKPANYCIGYGSKSETIYVLDFGLARKYRLPNGQVR-PPRPKTKMIGTPRYCSRASHRCE 175
                                  ***************************************************9987765.67888899*************** PP

  Dco-PC(DBT)_FBpp0085106-aln 189 eqsrrddleslgyvlmyfnr.gslpwqglk...aatkrq 223
                                  e  rrdd es  ++++ +     + w+gl    a +k+q
                      ZK507.1 176 ELGRRDDYESWFFMFIDLVDtTLIDWKGLTrpdAYAKKQ 214
                                  **********999988765505568***96222444554 PP

>> F33D11.7  CE09897	WBGene00018004	protein kinase	status:Partially_confirmed	UniProt:O44777	protein_id:CCD66440.1
   #    score  bias  c-Evalue  i-Evalue hmmfrom  hmm to    alifrom  ali to    envfrom  env to     acc
 ---   ------ ----- --------- --------- ------- -------    ------- -------    ------- -------    ----
   1 !   89.1   0.1   9.1e-27   3.9e-25       5     290 ..      38     330 ..      36     341 .. 0.85

  Alignments for each domain:
  == domain 1    score: 89.1 bits;  conditional E-value: 9.1e-27
  Dco-PC(DBT)_FBpp0085106-aln   5 vgnkyrlgrkigsg.sfgdiylgtnistgeevaikleciktrhpqlhiesklykllqggv...gipkikwcgsegdynvlvm 82 
                                  +g+ +++++ i s   f  iy+  ++++++  a+k+e        l++e  +  +++++       k+   g+e++yn + +
                     F33D11.7  38 IGKNWKVVKAIQSDkGFNTIYVAEHVQKKKLAAVKVERKTEAIKMLQFELFVLLTVEKKNqckQFCKLFEKGNEKEYNWIAI 119
                                  6788899999998636********************99888888888887666555544400134556667*********** PP

  Dco-PC(DBT)_FBpp0085106-aln  83 ellgpsledlf.nfcsrrfslktvllladqlisrieyihsrnfihrdikpdnflmgl..gkk...gnlvyiidfglakkyrd 158
                                   l g sl  l  n    ++++   l +a+q ++ +e +h   fihr++ p  f +g   g +      +yi+dfg+a++y +
                     F33D11.7 120 TLCGKSLRALRkNQPKGKLTVACGLSVAQQCLKGLEELHRMGFIHRNVAPSVFAIGRytGDNqsdMRNIYILDFGFAHQYMN 201
                                  *********973667789************************************996224321113469************* PP

  Dco-PC(DBT)_FBpp0085106-aln 159 srtkkhipyrenknltgtaryasinthlgieqsrrddleslgyvlmyfnrgslpwqglkaatkrqkyerisekklstsieel 240
                                  +  + + p        g+ r+    +   +e sr +dle   y+ + + +g+lpw  lk  +    y+++    l   + e+
                     F33D11.7 202 KDGTLKPPSAHPWKYVGSLRHMPRAAFSKVEFSRMEDLEMWFYMSVELVKGCLPWAHLKKPKEVHDYQKLCRNGL--QMREM 281
                                  ***********************************************************************9987..58999 PP

  Dco-PC(DBT)_FBpp0085106-aln 241 ckgfpaefatylkycrelrfeerpdyaylrqlfrs..lfhrl.gftydyvfdw 290
                                    g p ef   ++ + +l f++ p+y  +  l+ +  lf  + +f yd    w
                     F33D11.7 282 LGGLPPEFFDIMQMVDKLSFTDTPNYKEIYGLLTNaiLFSGKnEFPYD----W 330
                                  **************************9999988642266543145555....4 PP

>> C34B2.3  CE34266	WBGene00016388	protein kinase	status:Confirmed	UniProt:O44950	protein_id:CCD62121.1
   #    score  bias  c-Evalue  i-Evalue hmmfrom  hmm to    alifrom  ali to    envfrom  env to     acc
 ---   ------ ----- --------- --------- ------- -------    ------- -------    ------- -------    ----
   1 !   88.3   0.1   1.5e-26   6.6e-25       5     291 ..      38     332 ..      36     350 .. 0.83

  Alignments for each domain:
  == domain 1    score: 88.3 bits;  conditional E-value: 1.5e-26
  Dco-PC(DBT)_FBpp0085106-aln   5 vgnkyrlgrkigsg.sfgdiylgtnistgeev.aikleciktrhpqlhiesklykllqggv...gipkikwcgsegdynvlv 81 
                                  +g+ +++++ i s   f  iy+  ++++++++ a+k+e        l++e  +  +++++       k+   g+e++yn + 
                      C34B2.3  38 IGKNWKVVKAIQSDkGFNTIYVAEHVQKKKKMaAVKVERKTEAIKMLQFELFVLLTVEKKNqckQFCKLFEKGNEKEYNWIA 119
                                  6788899999998636**********9887752799998887778888887665555544300134556667********** PP

  Dco-PC(DBT)_FBpp0085106-aln  82 mellgpsledlf.nfcsrrfslktvllladqlisrieyihsrnfihrdikpdnflmglgkkgn.....lvyiidfglakkyr 157
                                  + l g sl  l  n  + ++++   l +a+q ++ +e +h   fihr++ p  f +g     n      +yi+dfg+a++y 
                      C34B2.3 120 ITLCGKSLRALRkNQPTGKLTVACGLSVAQQCLKGLEELHRMGFIHRNVAPSVFAIGRYTGDNqsdlrNIYILDFGFAHQYM 201
                                  **********96378899*************************************996433331122269************ PP

  Dco-PC(DBT)_FBpp0085106-aln 158 dsrtkkhipyrenknltgtaryasinthlgieqsrrddleslgyvlmyfnrgslpwqglkaatkrqkyerisekklstsiee 239
                                   +  + + p        g+ r+    ++  +e sr +dle   y+ + + +g+lpw  lk  +    y+++    l   + e
                      C34B2.3 202 IKDGTLKPPSAHPWKYVGSLRHMPRAAYSKVEFSRMEDLEMWFYMSVELVKGCLPWAHLKKPKEVHDYQKLCRNGL--QMRE 281
                                  99999999999999**********************************************************9987..5899 PP

  Dco-PC(DBT)_FBpp0085106-aln 240 lckgfpaefatylkycrelrfeerpdyaylrqlfrs..lfhrlgftydyvfdwn 291
                                  +  g p ef+  ++ + +l f++ p+y+ +  l+ +  lf  +    ++ +dw+
                      C34B2.3 282 MLGGLPPEFVDIMQIVDKLSFTDTPNYTEIYGLLTNaiLFSGK---NEFPYDWE 332
                                  9***************************999998752266543...24445554 PP

>> Y71F9AL.2  CE25557	WBGene00022108	protein kinase	status:Partially_confirmed	UniProt:Q9N4H2	protein_id:CCD73498.1
   #    score  bias  c-Evalue  i-Evalue hmmfrom  hmm to    alifrom  ali to    envfrom  env to     acc
 ---   ------ ----- --------- --------- ------- -------    ------- -------    ------- -------    ----
   1 !   54.0   0.0   4.3e-16   1.9e-14       5     165 ..      39     205 ..      36     229 .. 0.86
   2 !   32.5   0.9   1.5e-09   6.5e-08     170     297 ..     283     412 ..     268     509 .. 0.74

  Alignments for each domain:
  == domain 1    score: 54.0 bits;  conditional E-value: 4.3e-16
  Dco-PC(DBT)_FBpp0085106-aln   5 vgnkyrlgrkigsgsfgdiylgtnistgeevaikleciktr.hpqlhiesklykllqggvgipkikwcgsegdynvlvmell 85 
                                  v n y+l++ki  g fg+++  t+   +   a+kle+        +++e ++   l ++   p++   g    y+ lv+ell
                    Y71F9AL.2  39 VVNGYKLVKKIDEGGFGQVFKVTK-DDKTFYAMKLESNFLEgGSAIKLELNVLSQLPKNSVFPALVCGGRRARYQFLVLELL 119
                                  7899***************97665.677889*****9765516789************************************ PP

  Dco-PC(DBT)_FBpp0085106-aln  86 gpsledlfnfcsr..rfslktvllladqlisrieyihsrnfihrdikpdnflmglgk....kgnlvyiidfglakkyrdsrt 161
                                  g  l+ l +  +    +s  t   +  q +  i+ +h   f+hrdikp nf +g+      ++  + + dfgla+k+  +  
                    Y71F9AL.2 120 GDNLKVLKSQSTNpeVWSDGTWSRVGIQCLFAIKVMHDAGFVHRDIKPSNFAIGFSAtseiRSRRILLFDFGLARKFVRKLP 201
                                  *****9998776522689999999******************************987222256689***********87665 PP

  Dco-PC(DBT)_FBpp0085106-aln 162 kkhi 165
                                  +  +
                    Y71F9AL.2 202 QASV 205
                                  5555 PP

  == domain 2    score: 32.5 bits;  conditional E-value: 1.5e-09
  Dco-PC(DBT)_FBpp0085106-aln 170 nknltgtaryasinthlgieqsrrddleslgyvlmyfnrgslpwqglkaatkrqkyer.......isekklstsieelckgf 244
                                    ++ gt +yas n+h+ ie  r dd+ sl y++       lpw g   ++   +y++        s+ k  t ++   +  
                    Y71F9AL.2 283 RTDFRGTHQYASPNAHMLIELGRHDDIWSLMYMVAE-SFVELPWTGCEETEVE-HYKNqstilrlFSDEKNPTRLNADMRRQ 362
                                  56788*************************997654.4568*****9876533.2322011111146666666666655555 PP

  Dco-PC(DBT)_FBpp0085106-aln 245 paefatylkycrelrfeerpdyaylrqlfrslfhrlgftydyvfdwnllkfga 297
                                    e+       ++ ++ ++p+y  + q+f+  + +   t+d  fdw++    +
                    Y71F9AL.2 363 LDEI---YSMLKASKYYDSPNYDAVYQFFKDSMAKAKVTWDTPFDWEIGNTLS 412
                                  5555...4555677899*****************************9865544 PP

>> M7.7  CE03487	WBGene00010883	serine\/threonine kinase	status:Partially_confirmed	UniProt:Q21590	protein_id:CAA92744.1
   #    score  bias  c-Evalue  i-Evalue hmmfrom  hmm to    alifrom  ali to    envfrom  env to     acc
 ---   ------ ----- --------- --------- ------- -------    ------- -------    ------- -------    ----
   1 !   82.2   0.0   1.1e-24   4.8e-23       8     274 ..      19     290 ..      15     352 .. 0.83

  Alignments for each domain:
  == domain 1    score: 82.2 bits;  conditional E-value: 1.1e-24
  Dco-PC(DBT)_FBpp0085106-aln   8 kyrlgrkigsgsfgdiylg.tnistgeevaikleciktrhpqlhiesklykllqggv.......gipkikwcgseg..dynv 79 
                                  ++ l + +  g fg+i+   +  s++e+  +k+e  ++    l  e    k l+++          p +++ g  g   ++ 
                         M7.7  19 QFVLQKMLSGGGFGQIFEAsIYGSSNEKSVVKVEGQNAMFQLLYNECSCLKSLNTAFnpnnlpgASPFLRFHGYGGidGFRW 100
                                  66778888899*****975155678888999*********99999******999875333223235889997765533799* PP

  Dco-PC(DBT)_FBpp0085106-aln  80 lvmellgpsledlfnfc.srrfslktvllladqlisrieyihsrnfihrdikpdnflmglgkkgnlvyiidfglakkyrdsr 160
                                  l me  g  l dl +     rfs+ t l++  ++i+ ++++hs  ++hrd+kp n  + l  +   +y++dfg++k y ++ 
                         M7.7 101 LAMERCGENLSDLRKDTpLGRFSVTTSLFIFYKFIEALQMMHSIGWLHRDVKPANVCVDLKSR-RHLYLLDFGMSKIYVEKD 181
                                  *************8765168***************************************9655.679***********9877 PP

  Dco-PC(DBT)_FBpp0085106-aln 161 tkkhipyrenknltgtaryasinthlgieqsrrddleslgyvlmyfnrgslpwqglkaatkrqkyerisekklstsieelck 242
                                   + + + r    + gt ry s+n h   + sr dd+ s  y+      g lpw+ +  a k      + ekk+s+ ++ l  
                         M7.7 182 GTLK-ARRTSAPFRGTLRYVSVNIHRRQDASRWDDIWSAFYIATENMVGHLPWRRMGDAMK------VEEKKVSSDLSRLIY 256
                                  6654.6799999******************************************9988865......789**********99 PP

  Dco-PC(DBT)_FBpp0085106-aln 243 gfpaefatylkycre.lrf.eerpdyaylrqlfr 274
                                  g      + ++y+ + l+  +  p y y+   + 
                         M7.7 257 GSDRSRPKCMEYIENeLNNsQSDPSYFYVPPAYD 290
                                  9999999999998652544144577888755544 PP

>> C49C8.1  CE08836	WBGene00016765	serine\/threonine-protein kinase	status:Partially_confirmed	UniProt:Q18707	protein_id
   #    score  bias  c-Evalue  i-Evalue hmmfrom  hmm to    alifrom  ali to    envfrom  env to     acc
 ---   ------ ----- --------- --------- ------- -------    ------- -------    ------- -------    ----
   1 !   54.7   0.0   2.5e-16   1.1e-14       7     161 ..      25     185 ..      20     201 .. 0.86
   2 !   19.7   0.0   1.1e-05   0.00047     168     214 ..     269     314 ..     253     327 .. 0.85
   3 ?    2.3   0.0       2.2        93     256     304 ..     374     422 ..     347     491 .. 0.75

  Alignments for each domain:
  == domain 1    score: 54.7 bits;  conditional E-value: 2.5e-16
  Dco-PC(DBT)_FBpp0085106-aln   7 nkyrlgrkigsgsfgdiylgtnistgeevaiklec.iktrhpqlhiesklykllqggvgipkikwcgsegdynvlvmellgp 87 
                                  n y ++ ki  g fg+++  t+   +   a+kle+  +     +++e ++   l ++   p++   g+   y+ lv+ellg 
                      C49C8.1  25 NDYEIVSKIDEGGFGQVFKVTK-DHKTFYAMKLESnFQVGGSAIKLEINVLSQLPKNTVFPELICGGKRPRYHFLVLELLGD 105
                                  88***************97665.667889*****935778899*************************************** PP

  Dco-PC(DBT)_FBpp0085106-aln  88 sledlfnfcs..rrfslktvllladqlisrieyihsrnfihrdikpdnflmglgk....kgnlvyiidfglakkyrdsrt 161
                                   l+ l +       fs  t   +  q +  ++++h   f+hrdikp nf +g       ++  v + dfgla+k+  +  
                      C49C8.1 106 NLKALKAQSPnpSVFSDGTWSRIGIQCLYAMKMMHDSGFVHRDIKPSNFAIGYSTasesRSRRVLLFDFGLARKFVKKEK 185
                                  *****887641257999***********************************97522226789***********976544 PP

  == domain 2    score: 19.7 bits;  conditional E-value: 1.1e-05
  Dco-PC(DBT)_FBpp0085106-aln 168 renknltgtaryasinthlgieqsrrddleslgyvlmyfnrgslpwq 214
                                  r + ++ gt +yas n+hl +e  r dd+ sl y++  f    lpw 
                      C49C8.1 269 RPHTDFRGTFQYASPNAHLQLELGRHDDIWSLMYMVAEFFV-ELPWT 314
                                  5566788***************************9988864.68886 PP

  == domain 3    score: 2.3 bits;  conditional E-value: 2.2
  Dco-PC(DBT)_FBpp0085106-aln 256 relrfeerpdyaylrqlfrslfhrlgftydyvfdwnllkfgasrasaae 304
                                  ++ ++  +p y  + q+f+  + +   t+   +dw+ +   +   s+++
                      C49C8.1 374 KSCNYYSSPKYDIVYQFFKDSMTKAKVTWTTPYDWETIGKSSEDFSKKS 422
                                  45567889***************************99876654443333 PP

>> F16B12.5  CE43159	WBGene00008881	serine\/threonine kinase	status:Partially_confirmed	UniProt:Q93521	protein_id:CAB029
   #    score  bias  c-Evalue  i-Evalue hmmfrom  hmm to    alifrom  ali to    envfrom  env to     acc
 ---   ------ ----- --------- --------- ------- -------    ------- -------    ------- -------    ----
   1 !   79.3   0.9   8.5e-24   3.6e-22     112     273 ..       1     162 [.       1     173 [. 0.86

  Alignments for each domain:
  == domain 1    score: 79.3 bits;  conditional E-value: 8.5e-24
  Dco-PC(DBT)_FBpp0085106-aln 112 lisrieyihsrnfihrdikpdnflmglgkkgnlvyiidfglakkyrdsrtkkhipyrenknltgtaryasinthl..gieqs 191
                                  +i+ ++ ih r ++h dikp nf +gl  k n++ +idfgla  + d r + h    + +   gt  y s n h      ++
                     F16B12.5   1 MIDLLHTIHDRGIVHCDIKPANFAFGLNEKKNQLNLIDFGLAESFLDDRGN-HREVHNRHYRKGTYVYMSANQHHeqCFGNT 81 
                                  7888999*****************************************986.44555556678**********972257899 PP

  Dco-PC(DBT)_FBpp0085106-aln 192 rrddleslgyvlmyfnrgslpwqglkaatkrqkyerise.kklstsieelckgfpaefatylkycrelrfeerpdyaylrql 272
                                  rrdd+esl y l  +   ++ w+  ++++  + + +  + k+      +lc   p+  +  l+ cr l f+++p+y  ++ql
                     F16B12.5  82 RRDDMESLVYSLRKILDLTMCWKEGRSVNNDDTHRNYFNlKQGNQKSCSLCGIQPI--NDMLQSCRMLEFKDEPNYEAVKQL 161
                                  **********************9999888877766655515555667789998886..5789******************** PP

  Dco-PC(DBT)_FBpp0085106-aln 273 f 273
                                  f
                     F16B12.5 162 F 162
                                  9 PP

>> C54G4.1a  CE32338	WBGene00008311	locus:rskn-2	Protein kinase C terminal domain	status:Partially_confirmed	UniProt:Q18
   #    score  bias  c-Evalue  i-Evalue hmmfrom  hmm to    alifrom  ali to    envfrom  env to     acc
 ---   ------ ----- --------- --------- ------- -------    ------- -------    ------- -------    ----
   1 !   30.8   0.3   4.7e-09     2e-07       8     157 ..      16     171 ..      10     189 .. 0.73
   2 !   45.3   0.0   1.9e-13   8.2e-12      15     214 ..     388     592 ..     374     611 .. 0.82

  Alignments for each domain:
  == domain 1    score: 30.8 bits;  conditional E-value: 4.7e-09
  Dco-PC(DBT)_FBpp0085106-aln   8 kyrlgrkigsgsfgdiylgtnistgeevai...kl.eciktrhpqlhieskl..ykllqggvgipkik..wcgsegdyn.vl 80 
                                   + l r +g g++g ++l  ++  ++  +i   k+    +    q ++e  +   ++l++  g p +   ++  + d +  +
                     C54G4.1a  16 NFALLRVLGKGAYGKVFLVRKVGGKDHNTIyamKVlRKTRVLTKQKTLEHTMaeRQVLERLRGTPFLVnlFYAFQTDTKlHI 97 
                                  68899**************999988775541115322233333444455444215788888888866423455555554158 PP

  Dco-PC(DBT)_FBpp0085106-aln  81 vmellgpsledlf.nfcsr.rfslktvllladqlisrieyihsrnfihrdikpdnflmglgkkgnlvyiidfglakkyr 157
                                  vme +     +lf  +csr +f l +  +++ +l+  i+ +h+r+ i+rd+k +n+l+        v + dfgl+k + 
                     C54G4.1a  98 VMEYVRGG--ELFtHLCSRgHFDLEAARFVIAELVVAIDSLHQRKVIYRDLKLENILLD--E-EGHVKLTDFGLSKLFL 171
                                  99988543..455168**988***********************************985..3.3457899*****9875 PP

  == domain 2    score: 45.3 bits;  conditional E-value: 1.9e-13
  Dco-PC(DBT)_FBpp0085106-aln  15 igsgsfgdiylgtnistgeevaikleciktrhpqlhiesklykllqggvgipkikwcgsegdynvlvmell.gpsledlfnf 95 
                                  +g g+f  +     ++ g + a+k+ + k    q + e+++ +++qg   i +++ + s+  +  lvme+l g  l + +  
                     C54G4.1a 388 LGKGAFSVVRRCERVVDGAQFAVKIVSQKF-ASQAQREARILEMVQGHPNIVQLHDVHSDPLHFYLVMEILtGNELLERIRK 468
                                  799999999999*************99886.57999*********************************9834444443333 PP

  Dco-PC(DBT)_FBpp0085106-aln  96 csrrfslktvllladqlisrieyihsrnfihrdikpdnflmglgkkgnlvyiidfglakkyrdsrtkkhipyrenknltg.. 175
                                     rf+      +  ql+s ++y+h + ++hrd+kp+n+l+     +  + ++dfg+a+   +s  ++  + +  + +t   
                     C54G4.1a 469 -LERFTESEAADIMRQLVSAVKYLHDKRIVHRDLKPENILFESIDSSARLRLVDFGFARLLPNSMEQQLKSVQVLRKMTPcf 549
                                  .36899999999999***************************999***************9999988877777777776433 PP

  Dco-PC(DBT)_FBpp0085106-aln 176 taryasint.hlgieq...srrddleslgyvlmyfnrgslpwq 214
                                  t +ya+ +   +g  q     + dl slg vl+ +  g +p+ 
                     C54G4.1a 550 TLQYAAPEVlDVGDSQpeyNEQCDLWSLGVVLFTMLSGQVPFH 592
                                  8899986642455444111456799999999999999999986 PP

>> ZK507.3  CE34146	WBGene00013979	Protein kinase domain	status:Partially_confirmed	UniProt:P34635	protein_id:CAA82368.3
   #    score  bias  c-Evalue  i-Evalue hmmfrom  hmm to    alifrom  ali to    envfrom  env to     acc
 ---   ------ ----- --------- --------- ------- -------    ------- -------    ------- -------    ----
   1 !   66.7   0.1   5.7e-20   2.4e-18      11     158 ..      27     188 ..      21     282 .. 0.82

  Alignments for each domain:
  == domain 1    score: 66.7 bits;  conditional E-value: 5.7e-20
  Dco-PC(DBT)_FBpp0085106-aln  11 lgrkigsgsfgdiylgtnist......geevaikleci.ktrh.pqlhieskl...ykl..lqggvgipkikwcgsegdynv 79 
                                  ++  +g g +g +   +++++      ++e a+k e    ++h  +l+ie ++   y     q++   p++  +g+   ++ 
                      ZK507.3  27 VIVELGKGGYGTVNKVIKVNEegfaidDKEYAMKTEQKfASKHsSRLKIERNVmasYSKcdAQCKEHFPELIDFGQSPVWKW 108
                                  55566777777776666655311111157999999975255773479999887222332124677889************** PP

  Dco-PC(DBT)_FBpp0085106-aln  80 lvmellgpsledl.fnfcsrrfslktvllladqlisrieyihsrnfihrdikpdnflmglgkkgnlvyiidfglakkyrd 158
                                  +vm ++gpsle+l +++    +   t+l    q ++ i++ h+  f+hrdikp n+ +g g k++ +y++dfgla+kyr 
                      ZK507.3 109 IVMTIVGPSLEELkMKYKPSDIPPSTILQCGLQTMKAIHDFHQIGFLHRDIKPANYCIGYGSKSETIYVLDFGLARKYRL 188
                                  ************956889999999******************************************************95 PP

>> C55B7.10  CE43955	WBGene00016946	casein kinase	status:Confirmed	UniProt:Q966M1	protein_id:CCD68100.1
   #    score  bias  c-Evalue  i-Evalue hmmfrom  hmm to    alifrom  ali to    envfrom  env to     acc
 ---   ------ ----- --------- --------- ------- -------    ------- -------    ------- -------    ----
   1 !   69.4   0.2   8.7e-21   3.8e-19     148     315 ..       2     164 ..       1     169 [] 0.82

  Alignments for each domain:
  == domain 1    score: 69.4 bits;  conditional E-value: 8.7e-21
  Dco-PC(DBT)_FBpp0085106-aln 148 idfglakkyrdsrtkkhipyrenknltgtaryasinthlgieqsrrddleslgyvlmyfnrgslpwqglkaatkrqkyeris 229
                                   dfgla+ky d+ +++ ip r++    gt+ry s+n+h  ++  rrddles  y l+ + rg+lpw+ +     r   +r  
                     C55B7.10   2 YDFGLARKYIDK-NNQVIPTRKEVGWRGTTRYGSLNAHKRLDLGRRDDLESWFYGLVEMTRGTLPWRNVV---DRSSVQRAK 79 
                                  69********96.6889*************************************************8765...566666677 PP

  Dco-PC(DBT)_FBpp0085106-aln 230 ekklstsieelckgfpaefatylkycrelrfeerpdyaylrqlfrslfhrlgftydyvfdwnllkfgasrasaaeeeaekds 311
                                  e    t   ++  + p+++ + +  + +  fe  pdy  + +l+ +  ++++ +    +dw+      ++ +++++ ++k+ 
                     C55B7.10  80 EASHNTGRTQFLFETPSQYDKIFTIVDSYAFESAPDYKQINKLLVEAREERQLRDREHWDWEDETVS-TTITTITSFSDKEL 160
                                  777778888888999****************************998888888877788888765554.33444445555545 PP

  Dco-PC(DBT)_FBpp0085106-aln 312 raak 315
                                  ra++
                     C55B7.10 161 RAKA 164
                                  5554 PP

>> R10D12.10  CE40993	WBGene00011191	serine\/threonine kinase	status:Partially_confirmed	UniProt:Q9XVK4	protein_id:CAB03
   #    score  bias  c-Evalue  i-Evalue hmmfrom  hmm to    alifrom  ali to    envfrom  env to     acc
 ---   ------ ----- --------- --------- ------- -------    ------- -------    ------- -------    ----
   1 !   66.7   6.6     6e-20   2.6e-18      22     330 ..      40     375 ..      23     416 .. 0.77

  Alignments for each domain:
  == domain 1    score: 66.7 bits;  conditional E-value: 6e-20
  Dco-PC(DBT)_FBpp0085106-aln  22 diylgtnistgeevaikleciktrhpqlhiesklykllqggvgipkikwcgsegdynvlvmellgpsledlfnfcsrrfslk 103
                                   +   ++   + e a+k+e +     +  ie+ + + l+ +    +i      gdy+  vm l gp+l  +  +   +fs  
                    R10D12.10  40 TVSRVIDSEGKIEAAMKVEKLSKDSKKRSIEKDVLEALRDSPHSAHIIEQLLIGDYRFTVMTLSGPTLGIIKHIMDNKFSDS 121
                                  44444555667799**********************************999******************************* PP

  Dco-PC(DBT)_FBpp0085106-aln 104 tvllladqlisrieyihsrnfihrdikpdnflmglgkkgnlvyiidfglakkyrdsrtkkhi..pyrenknltgtaryasin 183
                                  t+l l+ + +  i+++h + fihrd+ p n+ +   k +  + ++dfg a+++  + + k +  + r++  + g+ +y s  
                    R10D12.10 122 TILRLSMRTLMAIKDLHEHGFIHRDLEPFNIALSPYKSSRNILLLDFGEARQFARNDNGKWMlrKPRDKAPFRGSDQYCSPR 203
                                  *****************************************************8776666551145677789********** PP

  Dco-PC(DBT)_FBpp0085106-aln 184 thlgieqsrrddleslgyvlmyfnrgslpwqglkaatkrqkyerisekklstsieelckgfpaefatylkycrelrfeerpd 265
                                   h   eq r ddl s  yv++ + r  lpw     +t r ky  +    l   +      f + f   +   re ++ +rpd
                    R10D12.10 204 MHNHEEQGRVDDLWSWLYVFVEL-RAFLPWT---DSTSRFKYGPLKRELLDDLLA--SDPFITTFCPIVTLLREGKYADRPD 279
                                  *******************9987.789***7...5899*****998776665543..467999******************* PP

  Dco-PC(DBT)_FBpp0085106-aln 266 yaylrqlfrslfhrlgftydyvfdwnllkfgasrasaaeeeaek...................................... 309
                                  y  + +++ + +  +g ++   +d++l   + +  s++ +++e                                       
                    R10D12.10 280 YGKIYEILAAKMTSMGVKWTDPMDFDLQADKPNYFSKSPSNEEVmtdeqisaafheqivpgglqyvlpanvpfyaeekvvkk 361
                                  *********9999999998877777776555444333333332244556788888899999999988888888886655443 PP

  Dco-PC(DBT)_FBpp0085106-aln 310 ...dsraakeekkkeiqsaasaaa 330
                                     +          e ++ +  ++
                    R10D12.10 362 nkeK----------EREKEKDKEK 375
                                  2211..........1111111111 PP

>> C05C12.1  CE02965	WBGene00007335	serine\/threonine kinase	status:Partially_confirmed	UniProt:Q17651	protein_id:CAA927
   #    score  bias  c-Evalue  i-Evalue hmmfrom  hmm to    alifrom  ali to    envfrom  env to     acc
 ---   ------ ----- --------- --------- ------- -------    ------- -------    ------- -------    ----
   1 !   66.2   0.0   8.1e-20   3.5e-18       9     310 ..      25     342 ..      19     391 .. 0.72

  Alignments for each domain:
  == domain 1    score: 66.2 bits;  conditional E-value: 8.1e-20
  Dco-PC(DBT)_FBpp0085106-aln   9 yrlgrkigsgsfgdiylgtnistgeevaikleciktrhpqlhiesklykllq....ggvgipkikwcgsegdynvlvmellg 86 
                                  y+++  ig g++g+++     ++ ++ a+k+e  +       i + +  +++    g+   p  +  g e +++++vm llg
                     C05C12.1  25 YQVVESIGEGAYGQVFKVS--KNAKKYAMKVEPNRLDGGPASITKEIEVMMElnnrGAKFFPIFETGGREPKFHMVVMTLLG 104
                                  99999**********9654..577889******99988777777777777642222566789******************** PP

  Dco-PC(DBT)_FBpp0085106-aln  87 psledl.fnfcsrr.fslktvllladqlisrieyihsrnfihrdikpdnflmglgkk...gnlvyiidfglakkyrds.... 159
                                    l+ l ++ c  +  +  t   +  q +  ++ +h   ++h d+kp nf+ g   +   + + y+idfg+++k+       
                     C05C12.1 105 ENLQVLrMKGCNPKaCTPGTWSRIGIQCLFVVKQMHDCGILHHDLKPTNFVWGQSDEaltCRVFYLIDFGISRKFIRHvkgt 186
                                  ****9956789866156678889999***************************97643338999**********96541111 PP

  Dco-PC(DBT)_FBpp0085106-aln 160 ..rtkkhipyrenk....nltgtaryasinthlgieqsrrddleslgyvlmyfnrgslpwqglkaatkrqkyerisekklst 235
                                    ++++   +r +k     l gt +y+s  +h   +  r ddl sl y++  + +  lpw+ l a           + kl +
                     C05C12.1 187 piNQQNGFEFRTEKkkvhSLVGTPKYTSPKAHAMADLGRGDDLWSLMYMIAELVK-PLPWEILEAKML-------ENTKLKS 260
                                  113455678887763344599****************************999987.6******99543.......3445544 PP

  Dco-PC(DBT)_FBpp0085106-aln 236 sieelckgfpae.fatylkycrelrfeerpdyaylrqlfrslfhrlgftydyvfdwnllkfgasrasaaeeeaek....... 309
                                   +++    f ++ f +     ++  f+  p+y  +   f+++f++ g ++   +dw+   + + ++  +++e+++       
                     C05C12.1 261 KLKD---HFGMDgFGKIETMLHACTFNSFPNYEMIYLAFKEVFNKSGVSWLDPYDWEGKNMPSYKRWRQHAEKQRplfaweq 339
                                  4433...3333324444455556689999*********************99****98887777777777777765555544 PP

  Dco-PC(DBT)_FBpp0085106-aln 310 ..d 310
                                     
                     C05C12.1 340 pdV 342
                                  431 PP

>> DC2.7a  CE44458	WBGene00017083	locus:kin-33	protein kinase	status:Partially_confirmed	UniProt:Q9UAW6	protein_id:CCD68
   #    score  bias  c-Evalue  i-Evalue hmmfrom  hmm to    alifrom  ali to    envfrom  env to     acc
 ---   ------ ----- --------- --------- ------- -------    ------- -------    ------- -------    ----
   1 !   26.0   0.0   1.3e-07   5.7e-06     110     215 ..     130     234 ..     122     256 .. 0.66
   2 !   37.1   0.0   5.6e-11   2.4e-09       6     217 ..     328     538 ..     326     553 .. 0.76

  Alignments for each domain:
  == domain 1    score: 26.0 bits;  conditional E-value: 1.3e-07
  Dco-PC(DBT)_FBpp0085106-aln 110 dqlisrieyihsrnfihrdikpdnflmglgkkgnlv....yiidfglakkyrdsrtkkhipyrenknltgtaryasinthlg 187
                                   qlis +++ih ++++hrdik +n+l+    k+nlv     i dfgla  y      + ++  +n    g+  ya+ + +  
                       DC2.7a 130 KQLISGLKFIHEHEIVHRDIKLENLLLMK-SKSNLVpdtlKIADFGLATEYMVDG--EELMLVDN---CGSPPYAAPEVYS- 204
                                  79**********************99855.556664333289********97433..23344343...4666666544332. PP

  Dco-PC(DBT)_FBpp0085106-aln 188 ieqsrr...ddleslgyvlmyfnrgslpwqg 215
                                   +q  r    d+ s g +lm +    lpw+ 
                       DC2.7a 205 -KQGHRgppTDVWSSGVILMAMLTAGLPWDC 234
                                  .232221125777777777777777777764 PP

  == domain 2    score: 37.1 bits;  conditional E-value: 5.6e-11
  Dco-PC(DBT)_FBpp0085106-aln   6 gnkyrlgrkigsgsfgdiyl.gtnistgeevaik.leciktrhpqlhiesklykllqggvgip....kikwcg..segdynv 79 
                                  ++ky++   +g g+fg + l   +   ge va+k +e+   +  q++++ k   +l++++  p     i+++   +  ++  
                       DC2.7a 328 TEKYQVLGLLGKGTFGKVLLiELESLPGEAVAMKeIEASGEHVEQITLNVKKEYILTKRLSAPghenVIRFLSirTMPEHYF 409
                                  579**************98725677789*****9567777777899999988888887777764333577766214558889 PP

  Dco-PC(DBT)_FBpp0085106-aln  80 lvmellgpsledlfnfcsrrfslktvll..ladqlisrieyihsrnfihrdikpdnflmglgkkgnlvyiidfglakkyrds 159
                                  l+me       dlf+  s  + l +        qli+ + yihs+   hrdikp+n+++    k+ ++ i dfgl   +  +
                       DC2.7a 410 LIMEYADG--GDLFDKISSEYRLTSSQAhgYFKQLIAGLRYIHSKGVTHRDIKPENLML---TKAGVLKITDFGLGTLHIIK 486
                                  99998754..69999999988887665422689***********************886...4677899******8755433 PP

  Dco-PC(DBT)_FBpp0085106-aln 160 rtkkhipyrenknltgtaryasinthlgieqsrr..ddleslgyvlmyfnrgslpwqglk 217
                                    ++ +         gt +ya+ +  +g  q r    d+ s g vl+ +  g  pw+  k
                       DC2.7a 487 GEESLMD-----TRCGTPQYAAPEVLVGN-QYRGppVDIWSAGVVLINMLTGHSPWK--K 538
                                  3333332.....34799999999998885.555422699999999999999999997..3 PP

>> C09B8.7c  CE33559	WBGene00003911	locus:pak-1	status:Confirmed	UniProt:Q17850	protein_id:CCD63806.1
   #    score  bias  c-Evalue  i-Evalue hmmfrom  hmm to    alifrom  ali to    envfrom  env to     acc
 ---   ------ ----- --------- --------- ------- -------    ------- -------    ------- -------    ----
   1 !   63.0   0.0   7.9e-19   3.4e-17       7     155 ..     244     389 ..     238     402 .. 0.78

  Alignments for each domain:
  == domain 1    score: 63.0 bits;  conditional E-value: 7.9e-19
  Dco-PC(DBT)_FBpp0085106-aln   7 nkyrlgrkigsgsfgdiylgtnistgeevaikleciktrhpqlhiesklykllqggvgipkikwcgse..gdynvlvmell. 85 
                                   kyr + kigsg+ g +y  ++ist+ evaik   +k +  +  i + +  +++ +     ++++ s    d   +vme l 
                     C09B8.7c 244 RKYRKVDKIGSGASGSVYTAIEISTEAEVAIKQMNLKDQPKKELIINEI-LVMRENKHANIVNYLDSYlvCDELWVVMEYLa 324
                                  59******************************99999775444443343.46666666777777776422455566787554 PP

  Dco-PC(DBT)_FBpp0085106-aln  86 gpsledlfnfcsrrfslktvllladqlisrieyihsrnfihrdikpdnflmglgkkgnlvyiidfglakk 155
                                  g sl d+ + c     + +   ++ ++++ +e++hsr+ ihrdik dn+l+g+      v + dfg+  +
                     C09B8.7c 325 GGSLTDVVTECQMEDGIIA--AVCREVLQALEFLHSRHVIHRDIKSDNILLGMDG---SVKLTDFGFCAQ 389
                                  99*********99888755..56789*************************9964...466788887655 PP

>> C09B8.7b  CE06792	WBGene00003911	locus:pak-1	status:Confirmed	UniProt:Q17850	protein_id:CCD63805.1
   #    score  bias  c-Evalue  i-Evalue hmmfrom  hmm to    alifrom  ali to    envfrom  env to     acc
 ---   ------ ----- --------- --------- ------- -------    ------- -------    ------- -------    ----
   1 !   62.7   0.0   9.3e-19     4e-17       7     155 ..     290     435 ..     284     448 .. 0.78

  Alignments for each domain:
  == domain 1    score: 62.7 bits;  conditional E-value: 9.3e-19
  Dco-PC(DBT)_FBpp0085106-aln   7 nkyrlgrkigsgsfgdiylgtnistgeevaikleciktrhpqlhiesklykllqggvgipkikwcgse..gdynvlvmell. 85 
                                   kyr + kigsg+ g +y  ++ist+ evaik   +k +  +  i + +  +++ +     ++++ s    d   +vme l 
                     C09B8.7b 290 RKYRKVDKIGSGASGSVYTAIEISTEAEVAIKQMNLKDQPKKELIINEI-LVMRENKHANIVNYLDSYlvCDELWVVMEYLa 370
                                  59******************************99999775444443343.46666666777777776422455566787554 PP

  Dco-PC(DBT)_FBpp0085106-aln  86 gpsledlfnfcsrrfslktvllladqlisrieyihsrnfihrdikpdnflmglgkkgnlvyiidfglakk 155
                                  g sl d+ + c     + +   ++ ++++ +e++hsr+ ihrdik dn+l+g+      v + dfg+  +
                     C09B8.7b 371 GGSLTDVVTECQMEDGIIA--AVCREVLQALEFLHSRHVIHRDIKSDNILLGMDG---SVKLTDFGFCAQ 435
                                  99*********99888755..56789*************************9964...466788887655 PP

>> C09B8.7a  CE27670	WBGene00003911	locus:pak-1	Serine\/threonine protein kinase	status:Confirmed	UniProt:Q17850	protein
   #    score  bias  c-Evalue  i-Evalue hmmfrom  hmm to    alifrom  ali to    envfrom  env to     acc
 ---   ------ ----- --------- --------- ------- -------    ------- -------    ------- -------    ----
   1 !   62.7   0.0   9.3e-19     4e-17       7     155 ..     293     438 ..     287     451 .. 0.78

  Alignments for each domain:
  == domain 1    score: 62.7 bits;  conditional E-value: 9.3e-19
  Dco-PC(DBT)_FBpp0085106-aln   7 nkyrlgrkigsgsfgdiylgtnistgeevaikleciktrhpqlhiesklykllqggvgipkikwcgse..gdynvlvmell. 85 
                                   kyr + kigsg+ g +y  ++ist+ evaik   +k +  +  i + +  +++ +     ++++ s    d   +vme l 
                     C09B8.7a 293 RKYRKVDKIGSGASGSVYTAIEISTEAEVAIKQMNLKDQPKKELIINEI-LVMRENKHANIVNYLDSYlvCDELWVVMEYLa 373
                                  59******************************99999775444443343.46666666777777776422455566787554 PP

  Dco-PC(DBT)_FBpp0085106-aln  86 gpsledlfnfcsrrfslktvllladqlisrieyihsrnfihrdikpdnflmglgkkgnlvyiidfglakk 155
                                  g sl d+ + c     + +   ++ ++++ +e++hsr+ ihrdik dn+l+g+      v + dfg+  +
                     C09B8.7a 374 GGSLTDVVTECQMEDGIIA--AVCREVLQALEFLHSRHVIHRDIKSDNILLGMDG---SVKLTDFGFCAQ 438
                                  99*********99888755..56789*************************9964...466788887655 PP

>> ZC373.4  CE02377	WBGene00013869	calcium\/calmodulin dependent protein kinase	status:Partially_confirmed	UniProt:Q2326
   #    score  bias  c-Evalue  i-Evalue hmmfrom  hmm to    alifrom  ali to    envfrom  env to     acc
 ---   ------ ----- --------- --------- ------- -------    ------- -------    ------- -------    ----
   1 !   62.9   0.2   8.6e-19   3.7e-17       6     163 ..      42     201 ..      37     210 .. 0.86

  Alignments for each domain:
  == domain 1    score: 62.9 bits;  conditional E-value: 8.6e-19
  Dco-PC(DBT)_FBpp0085106-aln   6 gnkyrlgrkigsgsfgdiylgtnistgeevaikleciktrhpqlhiesklykllqg.gvgipkik.wcgsegdynvlvmell 85 
                                     y++++ +g g fg +y  ++  tg+e a k+  i+    + ++e  +  l q     i +i   + +  +  vl+me++
                      ZC373.4  42 DTLYQVTKLLGDGKFGKVYCVIEKETGKEFAAKFIKIRKEADRAEVEREVSILTQLrHPRIAQIYdAFYTTTNDVVLIMEIV 123
                                  5679999*******************************999999999888766664145677774234445556799***87 PP

  Dco-PC(DBT)_FBpp0085106-aln  86 .gpsledlfnfcsrrfslktvllladqlisrieyihsrnfihrdikpdnflmglgkkgnlvyiidfglakkyrdsrtkk 163
                                   g  l d  +  s  +s  +v++++ ql + i+yih +n++h d+kp+n +m +   gn + +idfgla++y  ++  k
                      ZC373.4 124 rGGELFDRVAEESYVLSELAVVMIICQLCEAIDYIHKQNILHLDVKPEN-IMCVSLTGNRIKLIDFGLARHYDGTQELK 201
                                  5899999999999999*9*******************************.599*******************8777655 PP

>> D2024.1  CE04290	WBGene00017050	status:Partially_confirmed	UniProt:Q18976	protein_id:CCD63354.1
   #    score  bias  c-Evalue  i-Evalue hmmfrom  hmm to    alifrom  ali to    envfrom  env to     acc
 ---   ------ ----- --------- --------- ------- -------    ------- -------    ------- -------    ----
   1 !   61.2   0.0   2.7e-18   1.1e-16       9     282 ..      25     305 ..      19     332 .. 0.76

  Alignments for each domain:
  == domain 1    score: 61.2 bits;  conditional E-value: 2.7e-18
  Dco-PC(DBT)_FBpp0085106-aln   9 yrlgrkigsgsfgdiylgtnistgeevaikleciktrhpqlhiesklykllq....ggvgipkikwcgsegdynvlvmellg 86 
                                  y+++  ig g++g+++     ++ ++ a+k+e  +       i + +  +++    g+   p  +  g e +++++vm llg
                      D2024.1  25 YQVVESIGDGAYGQVFKVS--KNAKKYAMKVEPNRLDGGPASITKEIEVMMElnnrGAKFFPIFETGGREPKFHMVVMTLLG 104
                                  99999**********9654..577889******99988777777777777642222566789******************** PP

  Dco-PC(DBT)_FBpp0085106-aln  87 psledl.fnfcsrr.fslktvllladqlisrieyihsrnfihrdikpdnflmglgkk...gnlvyiidfglakkyrds.... 159
                                    l+ l ++ c  +  +  t   +  q +  ++ +h   f+h d+kp nf+ g   +   + + y+idfg++ k+       
                      D2024.1 105 ENLQVLrMKGCNPKaCTPGTWSRIGIQCLFVVKQMHDCGFLHHDLKPANFVWGQSDEvltSRVFYLIDFGISSKFIRHikgt 186
                                  ****9956789866156678889999***************************98753326789*********996541111 PP

  Dco-PC(DBT)_FBpp0085106-aln 160 ..rtkkhipyr.enkn...ltgtaryasinthlgieqsrrddleslgyvlmyfnrgslpwqglkaatkrqkyerisekklst 235
                                    ++++   +r enk    l gt +y+s  +h   +  r dd+ sl y++  + +  lpw+ l a           + kl +
                      D2024.1 187 piNQQNGFEFRtENKKvhsLVGTPKYTSPKAHAMADLGRGDDFWSLMYMIAELVK-PLPWEILEAKML-------EKTKLKS 260
                                  112344566765777433389***************************9999987.6******98543.......2335555 PP

  Dco-PC(DBT)_FBpp0085106-aln 236 sieelckgfpaefatylkycrelrfeerpdyaylrqlfrslfhrlgf 282
                                   +++l       f +     ++  f+  p+y  + + f+ +f + g 
                      D2024.1 261 KLKDLYGI--DAFGKIETMLQACTFHSFPNYEMIYHAFKDVFTKSGA 305
                                  55555322..1233333344444677778888888888888877765 PP

>> F39F10.3  CE07205	WBGene00018203	serine\/threonine-protein kinase	status:Partially_confirmed	UniProt:Q20192	protein_i
   #    score  bias  c-Evalue  i-Evalue hmmfrom  hmm to    alifrom  ali to    envfrom  env to     acc
 ---   ------ ----- --------- --------- ------- -------    ------- -------    ------- -------    ----
   1 !   60.9   0.2   3.5e-18   1.5e-16       6     163 ..       7     168 ..       2     279 .. 0.85

  Alignments for each domain:
  == domain 1    score: 60.9 bits;  conditional E-value: 3.5e-18
  Dco-PC(DBT)_FBpp0085106-aln   6 gnkyrlgrkigsgsfgdiylgtnistgeevaikl...eciktrhpqlhiesklykllqggvgipkikwcgsegdynvlvmel 84 
                                   ++y l + +g g +g+++l  +  ++e    kl   e    r      e+   + + g  g+p++   gs   +n +vm+l
                     F39F10.3   7 VDHYTLEKLLGKGMYGEVHLCKDDRNNEARVAKLilkEHNGIRDKSWAHETLALNAVAGVNGVPRMFATGSTDYHNWIVMDL 88 
                                  57899****************9988888766665233566678888889999999999*************9999******* PP

  Dco-PC(DBT)_FBpp0085106-aln  85 lgpsledlfn.fcsrrfslktvllladqlisrieyihsrnfihrdikpdnflmglgkkgnlvyiidfglakkyrdsrtkk 163
                                  l   le ++     ++f+  t   +  q+++ +++ihs+ ++h dikp+n+++    +  ++ ++dfg a++++d + ++
                     F39F10.3  89 LSDDLEVIICrNENKKFAKATGYQILWQVVKILKDIHSKGIVHGDIKPNNLMVSHSSNMFQLVLVDFGCARRFKDVNGNR 168
                                  ******9875145789**************************************999999***************98775 PP

>> F22F1.2  CE04444	WBGene00017714	ser\/thr protein kinase	status:Partially_confirmed	UniProt:Q19742	protein_id:CCD62511
   #    score  bias  c-Evalue  i-Evalue hmmfrom  hmm to    alifrom  ali to    envfrom  env to     acc
 ---   ------ ----- --------- --------- ------- -------    ------- -------    ------- -------    ----
   1 !   58.4   0.0     2e-17   8.5e-16       7     163 ..       9     169 ..       5     239 .. 0.87

  Alignments for each domain:
  == domain 1    score: 58.4 bits;  conditional E-value: 2e-17
  Dco-PC(DBT)_FBpp0085106-aln   7 nkyrlgrkigsgsfgdiylgtnistgeevaikl...eciktrhpqlhiesklykllqggvgipkikwcgsegdynvlvmell 85 
                                  + y l +k+g gs+gd+y+  +  +++   ikl   e    r    + e+     l    gi ++  +g+   +n +vme  
                      F22F1.2   9 DNYILEKKLGEGSYGDVYFCRDERNNKWSVIKLihkEINGVRDETWRRETFALTALAEVRGISRMYDYGATDIHNYIVME-- 88 
                                  4699***********************999999444555678888999999999999**********************9.. PP

  Dco-PC(DBT)_FBpp0085106-aln  86 gpsledlfnfcsrr....fslktvllladqlisrieyihsrnfihrdikpdnflmglgkkgnlvyiidfglakkyrdsrtkk 163
                                   p l+dl n+  r+    fs  t + +  ql++ ++++hs  + h dik dn+++   +k+ ++ ++dfgl++ ++d + ++
                      F22F1.2  89 -PLLDDLTNIARRNgikgFSKSTGFHILWQLVKILQDVHSFGIAHGDIKADNLMISGSNKTFMLSLVDFGLSRSFKDHNGNR 169
                                  .779999999877555559999*********************************999*******************98765 PP

>> F26A1.4  CE02685	WBGene00017803	Casein kinase	status:Confirmed	UniProt:Q19794	protein_id:CCD66796.1
   #    score  bias  c-Evalue  i-Evalue hmmfrom  hmm to    alifrom  ali to    envfrom  env to     acc
 ---   ------ ----- --------- --------- ------- -------    ------- -------    ------- -------    ----
   1 !   57.0   0.0   5.3e-17   2.3e-15     111     272 ..       3     155 ..       1     173 [. 0.83

  Alignments for each domain:
  == domain 1    score: 57.0 bits;  conditional E-value: 5.3e-17
  Dco-PC(DBT)_FBpp0085106-aln 111 qlisrieyihsrnfihrdikpdnflmglgkkgnlvyiidfglakkyrdsrtkkhipyrenknltgtaryasinthlgieqsr 192
                                  q+++ +  +h  +f+hrdikp n  +g    +  +y+id+ l+++y d+  +     r    l gt ry s+++h   +   
                      F26A1.4   3 QVLKALALVHRAEFLHRDIKPPNCCIGA-TDCTRIYLIDYVLTRQYLDKCGTVRN-PRPGLGLRGTMRYMSLDAHARQDLGP 82 
                                  8899999*******************96.579****************9887765.59999********************* PP

  Dco-PC(DBT)_FBpp0085106-aln 193 rddleslgyvlmyfnrgslpwqglkaatkrqkyerisekklstsieelckgfpaefatylkycrelrfeerpdyaylrql 272
                                  ++dl s+ y  +    g+lpw   k+ +   k       k +   e+lc   p  +++  +y+ +l+++  pdy  l  l
                      F26A1.4  83 KNDLVSFLYTTIECGDGCLPWSYEKSEENCIKL------KQAHIGEKLCIKKPL-MTKAAEYIESLNYHSIPDYEKLLAL 155
                                  *********************988776543332......233334567777665.3455677888888888888777655 PP

>> F28B12.3  CE02704	WBGene00017895	locus:vrk-1	Protein kinase	status:Confirmed	UniProt:Q19848	protein_id:CCD61237.1
   #    score  bias  c-Evalue  i-Evalue hmmfrom  hmm to    alifrom  ali to    envfrom  env to     acc
 ---   ------ ----- --------- --------- ------- -------    ------- -------    ------- -------    ----
   1 !   54.2   3.7   3.6e-16   1.6e-14      11     221 ..      34     256 ..      24     424 .. 0.76

  Alignments for each domain:
  == domain 1    score: 54.2 bits;  conditional E-value: 3.6e-16
  Dco-PC(DBT)_FBpp0085106-aln  11 lgrkigsgsfgdiylgtnistgeevaikleciktrhpqlhiesklykllqgg.............vgipkik...wcgseg. 75 
                                  +g++  +g fg i+  t+  + +++ +k+e   t+ p l+    + ++l++              +g+p +    ++  e  
                     F28B12.3  34 VGKQFATGGFGRIHTCTEEGKSQQMVMKIEP-STNGPLLTEVVVFNRILKKEliesykkkkkiswIGLPYLIangYFTYESe 114
                                  5666777777777777777777777777775.34555554444444444322111111111111267776652223334441 PP

  Dco-PC(DBT)_FBpp0085106-aln  76 dynvlvmellgpsledlfnfcsrrfslktvllladqlisrieyihsrnfihrdikpdnflmglgkkgnlvyiidfglakkyr 157
                                  + + +++     sle + +     +++k  l +a  +++ +ey+h  ++ h d+k  n+l+          ++dfgla++  
                     F28B12.3 115 KMRYMIIPKYATSLEAVRETNGGTLAMKDSLTVASCILDALEYLHESDYAHADVKAANILLEKQGVYSTAVLVDFGLAHRTT 196
                                  4678999999**************************************************987666678889******8654 PP

  Dco-PC(DBT)_FBpp0085106-aln 158 dsrtkkhipyrenknltgtaryasinthlgieqsrrddleslgyvlmyfnrgslpwqglkaatk 221
                                  ++  k      +++   gt  ++s ++h g + s r d+e l y lm +  g+lpw  l ++  
                     F28B12.3 197 NNVDKP----DKKRAHNGTCIFTSTDAHRGNNPSFRGDIEILAYNLMMWATGTLPWMALESSPE 256
                                  443332....3345668****************************************9987654 PP

>> Y106G6A.1  CE19294	WBGene00013694	serine\/threonine kinase	status:Confirmed	UniProt:Q9XWQ5	protein_id:CAA21594.1
   #    score  bias  c-Evalue  i-Evalue hmmfrom  hmm to    alifrom  ali to    envfrom  env to     acc
 ---   ------ ----- --------- --------- ------- -------    ------- -------    ------- -------    ----
   1 !   54.4   0.2   3.1e-16   1.3e-14       7     214 ..     155     356 ..     152     359 .. 0.76

  Alignments for each domain:
  == domain 1    score: 54.4 bits;  conditional E-value: 3.1e-16
  Dco-PC(DBT)_FBpp0085106-aln   7 nkyrlgrkigsgsfgdiylgtnistgeevaikleciktrhpqlhiesklykllqggvgipkikwc..gsegdynvlvmell. 85 
                                   +y lg+ ig g++g +yl    ++g   a+k+ + + rh   + +  + ++l+    +  +  +   + +d ++l me + 
                    Y106G6A.1 155 RRYSLGKLIGRGTLGSVYLAEG-KKGGTYAVKIISKHGRHLPQEADVEYLRMLRHVRIVEYLYIIepSKSNDIHIL-MEYMh 234
                                  68*****************865.677889***********888899999999876544444433311344455554.66551 PP

  Dco-PC(DBT)_FBpp0085106-aln  86 gpsledlfnfcsrrfslkt..vllladqlisrieyihsrnfihrdikpdnflmglgkkgnlvyiidfglakkyrdsrtkkhi 165
                                    sl+   ++ +r   l+   v   a q+++ +e++hs+n+ih+d+kp n+l+   ++  l+ i dfg ++    +r ++  
                    Y106G6A.1 235 TGSLQ---EYIARTGPLHHelVKAYAKQILEGLEFLHSKNIIHQDLKPANLLLKNTHRERLIKIADFGSSRFSSLKREREGQ 313
                                  55665...566676666551166689******************************************87654444444333 PP

  Dco-PC(DBT)_FBpp0085106-aln 166 pyrenknltgtaryasinthlgieqs.rrddleslgyvlmyfnrgslpwq 214
                                  +         t +y+     lg   s rr d+ slg +++ +  g  pw 
                    Y106G6A.1 314 Q-------GRTPKYTDPGVSLGRHVSgRRSDIWSLGVIIIEMYTGVYPWS 356
                                  3.......446778888888887765499********************5 PP

>> F39F10.2  CE07204	WBGene00018202	serine\/threonine-protein kinase	status:Partially_confirmed	UniProt:Q20193	protein_i
   #    score  bias  c-Evalue  i-Evalue hmmfrom  hmm to    alifrom  ali to    envfrom  env to     acc
 ---   ------ ----- --------- --------- ------- -------    ------- -------    ------- -------    ----
   1 !   54.7   0.1   2.5e-16   1.1e-14       7     164 ..       8     169 ..       3     265 .. 0.82

  Alignments for each domain:
  == domain 1    score: 54.7 bits;  conditional E-value: 2.5e-16
  Dco-PC(DBT)_FBpp0085106-aln   7 nkyrlgrkigsgsfgdiylgtnistgeevaikleci.ktrhpqlh..iesklykllqggvgipkikwcgsegdynvlvmell 85 
                                  + y lg+ +g gsfg + l  +  ++e   +kl    +  h + +   e+     l+   g+ k+  +gs   +n +vme l
                     F39F10.2   8 GNYTLGKVLGRGSFGSVQLAQDKRSNEMRVMKLIRKeRDGHRDETwrRETFTLTALSDVSGVTKMFEYGSTETHNWIVMEQL 89 
                                  579*******************99999888887543145565555005555566789999********************** PP

  Dco-PC(DBT)_FBpp0085106-aln  86 gpsledlfnf.csrrfslktvllladqlisrieyihsrnfihrdikpdnflmglgkkgnlvyiidfglakkyrdsrtkkh 164
                                     l  +     ++ fs  t   +  ql++ +++ih+  ++h dik dn+++   ++  ++ ++d+gl+  ++d ++++ 
                     F39F10.2  90 SDDLITIVRRnETKMFSKPTSYQIMWQLVKILQDIHAIGIVHTDIKADNLMVSYKNRVRKLVLVDYGLSCWFKDHNQNRT 169
                                  9888877754157789**********************************************************987764 PP

>> W03G1.6a  CE40473	WBGene00021012	locus:pig-1	protein kinase	status:Confirmed	UniProt:A7WK47	protein_id:CCD69087.1
   #    score  bias  c-Evalue  i-Evalue hmmfrom  hmm to    alifrom  ali to    envfrom  env to     acc
 ---   ------ ----- --------- --------- ------- -------    ------- -------    ------- -------    ----
   1 !   52.1   0.1   1.6e-15   6.9e-14       8     214 ..      10     212 ..       5     225 .. 0.81

  Alignments for each domain:
  == domain 1    score: 52.1 bits;  conditional E-value: 1.6e-15
  Dco-PC(DBT)_FBpp0085106-aln   8 kyrlgrkigsgsfgdiylgtnistgeevaiklecikt.rh..pqlhiesklykllqggvgipkikwcgsegdynvlvmellg 86 
                                   y +   +gsg fg + l t++ t+++vaik+   k   h  p+++ e    + l+ +  i ++ ++ +  d   +vme   
                     W03G1.6a  10 FYAVHDELGSGGFGKVRLATHLLTNQKVAIKIIDKKQlGHdlPRVQTEMDALRNLSHQ-NICRLYHYIETEDKFFIVMEYC- 89 
                                  5888899************************866554245448999999999999876.577776666666777899*985. PP

  Dco-PC(DBT)_FBpp0085106-aln  87 psledlfnfcsrrfslkt..vllladqlisrieyihsrnfihrdikpdnflmglgkkgnlvyiidfglakkyrdsrtkkhip 166
                                   s  ++f++  r+  l       +  ql+s i ++hs+ + hrd+kp+n+l+        + +idfgl  k + +r  kh  
                     W03G1.6a  90 -SGGEMFDYIVRKERLEEseARHFFRQLVSAIAFVHSQGYAHRDLKPENLLLTEDL---HLKLIDFGLCAKTEKGRIDKHNL 167
                                  .66799****9998887511567899*************************97554...5779**********999999954 PP

  Dco-PC(DBT)_FBpp0085106-aln 167 yrenknltgtaryasinthlgie.qsrrddleslgyvlmyfnrgslpwq 214
                                          g+  ya+ +   g++ +    d+ s+g +l  +  g+lp++
                     W03G1.6a 168 ----DTCCGSPAYAAPELIQGLQyKGNEADVWSMGILLYTLLVGALPFE 212
                                  ....567888899998888888723566789999988888888999875 PP

>> W03G1.6b  CE40474	WBGene00021012	locus:pig-1	status:Partially_confirmed	UniProt:A7WK48	protein_id:CCD69088.1
   #    score  bias  c-Evalue  i-Evalue hmmfrom  hmm to    alifrom  ali to    envfrom  env to     acc
 ---   ------ ----- --------- --------- ------- -------    ------- -------    ------- -------    ----
   1 !   52.1   0.1   1.6e-15   6.8e-14       8     214 ..      10     212 ..       5     225 .. 0.81

  Alignments for each domain:
  == domain 1    score: 52.1 bits;  conditional E-value: 1.6e-15
  Dco-PC(DBT)_FBpp0085106-aln   8 kyrlgrkigsgsfgdiylgtnistgeevaiklecikt.rh..pqlhiesklykllqggvgipkikwcgsegdynvlvmellg 86 
                                   y +   +gsg fg + l t++ t+++vaik+   k   h  p+++ e    + l+ +  i ++ ++ +  d   +vme   
                     W03G1.6b  10 FYAVHDELGSGGFGKVRLATHLLTNQKVAIKIIDKKQlGHdlPRVQTEMDALRNLSHQ-NICRLYHYIETEDKFFIVMEYC- 89 
                                  5888899************************866554245448999999999999876.577776666666777899*985. PP

  Dco-PC(DBT)_FBpp0085106-aln  87 psledlfnfcsrrfslkt..vllladqlisrieyihsrnfihrdikpdnflmglgkkgnlvyiidfglakkyrdsrtkkhip 166
                                   s  ++f++  r+  l       +  ql+s i ++hs+ + hrd+kp+n+l+        + +idfgl  k + +r  kh  
                     W03G1.6b  90 -SGGEMFDYIVRKERLEEseARHFFRQLVSAIAFVHSQGYAHRDLKPENLLLTEDL---HLKLIDFGLCAKTEKGRIDKHNL 167
                                  .66799****9998887511567899*************************97554...5779**********999999954 PP

  Dco-PC(DBT)_FBpp0085106-aln 167 yrenknltgtaryasinthlgie.qsrrddleslgyvlmyfnrgslpwq 214
                                          g+  ya+ +   g++ +    d+ s+g +l  +  g+lp++
                     W03G1.6b 168 ----DTCCGSPAYAAPELIQGLQyKGNEADVWSMGILLYTLLVGALPFE 212
                                  ....567888899998888888723566789999988888888999875 PP

>> M04C9.5a  CE40815	WBGene00001121	locus:dyf-5	serine\/threonine kinase (CDC2\/CDKX subfamily)	status:Confirmed	UniProt
   #    score  bias  c-Evalue  i-Evalue hmmfrom  hmm to    alifrom  ali to    envfrom  env to     acc
 ---   ------ ----- --------- --------- ------- -------    ------- -------    ------- -------    ----
   1 !   52.1   0.2   1.6e-15   6.7e-14       4     158 ..       6     159 ..       3     181 .. 0.86

  Alignments for each domain:
  == domain 1    score: 52.1 bits;  conditional E-value: 1.6e-15
  Dco-PC(DBT)_FBpp0085106-aln   4 rvgnkyrlgrkigsgsfgdiylgtnistgeevaikleciktrhpqlhiesklykllqg..gvgipkikwcgsegdynvlvme 83 
                                  +++++y +++++g g+fg++ l  +i tg+ vaik    k    +  +  +  k l++     i k++ +  e+d   +v+e
                     M04C9.5a   6 KLADRYLMTKRLGDGTFGEVMLAKKIDTGDRVAIKRMKKKFYSWEEAMSLREVKSLKKlnHPNIIKLREVIRENDILYFVFE 87 
                                  6789*******************************888877665555555555555431146788999999*********** PP

  Dco-PC(DBT)_FBpp0085106-aln  84 llgpsledlfnfcsrrfslktvllladqlisrieyihsrnfihrdikpdnflmglgkkgnlvyiidfglakkyrd 158
                                  ++   l +l++   r f    +  ++ q+++ + ++h + f hrd+kp+n++      ++lv i dfgla+  r 
                     M04C9.5a  88 FMQENLYELMKDRDRYFPESVIRNIIYQVLQGLAFMHKNGFFHRDMKPENIM-CN--GTELVKIADFGLAREIRS 159
                                  **************************************************74.44..4689*********98775 PP

>> M04C9.5b  CE46107	WBGene00001121	locus:dyf-5	status:Confirmed	UniProt:B3WFY8	protein_id:CAQ76489.2
   #    score  bias  c-Evalue  i-Evalue hmmfrom  hmm to    alifrom  ali to    envfrom  env to     acc
 ---   ------ ----- --------- --------- ------- -------    ------- -------    ------- -------    ----
   1 !   52.0   0.2   1.7e-15   7.4e-14       4     158 ..       6     159 ..       3     180 .. 0.86

  Alignments for each domain:
  == domain 1    score: 52.0 bits;  conditional E-value: 1.7e-15
  Dco-PC(DBT)_FBpp0085106-aln   4 rvgnkyrlgrkigsgsfgdiylgtnistgeevaikleciktrhpqlhiesklykllqg..gvgipkikwcgsegdynvlvme 83 
                                  +++++y +++++g g+fg++ l  +i tg+ vaik    k    +  +  +  k l++     i k++ +  e+d   +v+e
                     M04C9.5b   6 KLADRYLMTKRLGDGTFGEVMLAKKIDTGDRVAIKRMKKKFYSWEEAMSLREVKSLKKlnHPNIIKLREVIRENDILYFVFE 87 
                                  6789*******************************888877665555555555555431146788999999*********** PP

  Dco-PC(DBT)_FBpp0085106-aln  84 llgpsledlfnfcsrrfslktvllladqlisrieyihsrnfihrdikpdnflmglgkkgnlvyiidfglakkyrd 158
                                  ++   l +l++   r f    +  ++ q+++ + ++h + f hrd+kp+n++      ++lv i dfgla+  r 
                     M04C9.5b  88 FMQENLYELMKDRDRYFPESVIRNIIYQVLQGLAFMHKNGFFHRDMKPENIM-CN--GTELVKIADFGLAREIRS 159
                                  **************************************************74.44..4689*********98775 PP

>> T01H8.1b  CE34494	WBGene00011352	locus:rskn-1	Protein kinase C terminal domain	status:Partially_confirmed	UniProt:Q21
   #    score  bias  c-Evalue  i-Evalue hmmfrom  hmm to    alifrom  ali to    envfrom  env to     acc
 ---   ------ ----- --------- --------- ------- -------    ------- -------    ------- -------    ----
   1 !   30.4   0.2   6.4e-09   2.8e-07       8     217 ..      46     251 ..      42     271 .. 0.78
   2 !   20.7   0.0   5.4e-06   0.00023       8     158 ..     396     546 ..     392     558 .. 0.63

  Alignments for each domain:
  == domain 1    score: 30.4 bits;  conditional E-value: 6.4e-09
  Dco-PC(DBT)_FBpp0085106-aln   8 kyrlgrkigsgsfgdiylgtnistgee...vaikleciktrhpqlhiesklykllqggvgip...kikwcgsegdynvlvme 83 
                                  ++ l + +g gsfg ++l  ++  ++     a+k+    t + + +  +kl + + + +  p   k+++  +      l+++
                     T01H8.1b  46 QFELLKVLGQGSFGKVFLVRKVRGRDSghvYAMKVLKKATLKVRDRQRTKLERNILAHISHPfivKLHYAFQTEGKLYLILD 127
                                  5778999************999865532216888766666666666666666666666655511156676555555567888 PP

  Dco-PC(DBT)_FBpp0085106-aln  84 llgpsledlfnfcsrr..fslktvllladqlisrieyihsrnfihrdikpdnflmglgkkgnlvyiidfglakkyrdsrtkk 163
                                  +l     dlf+  s+   f+   v +   +l   +e++hs  +++rd+kp+n+l+        + + dfgl+k   ds  k+
                     T01H8.1b 128 FLRG--GDLFTRLSKEvmFTEDDVKFYLAELTLALEHLHSLGIVYRDLKPENILLDADG---HIKVTDFGLSKEAIDSEKKT 204
                                  8865..59***9998644888899999999999*********************98654...46789**********98765 PP

  Dco-PC(DBT)_FBpp0085106-aln 164 hipyrenknltgtaryasinthlgieqsrrddleslgyvlmyfnrgslpwqglk 217
                                  +        + gt  y + +       s   d+ slg +++ +  g lp+qg  
                     T01H8.1b 205 Y-------SFCGTVEYMAPEVINRRGHSMAADFWSLGVLMFEMLTGHLPFQGRD 251
                                  4.......689*****99888888889**********9999999*******964 PP

  == domain 2    score: 20.7 bits;  conditional E-value: 5.4e-06
  Dco-PC(DBT)_FBpp0085106-aln   8 kyrlgrkigsgsfgdiylgtnistgeevaikleciktrhpqlhiesklykllqggvgipkikwcgsegdynv.lvmell..g 86 
                                   y +  kig g+   ++     +t+++ a+k+          ++   l +  + +  +     + +  +  + ++ el   g
                     T01H8.1b 396 DYEILEKIGNGAHSVVHKCQMKATRRKYAVKIVKKAVFDATEEV-DILLRHSHHQFVVKLFDVYED--ETAIyMIEELCegG 474
                                  56777777777777777777777777777776432222222222.222333333333333333333..33330333443323 PP

  Dco-PC(DBT)_FBpp0085106-aln  87 psledlfnfcsrrfslktvllladqlisrieyihsrnfihrdikpdnflmglgk.kgnlvyiidfglakkyrd 158
                                    l+ l n  s   s k v  +  +l++ ++y+hs++  hrd+   n+l+ l       + i+dfg+ak+ r 
                     T01H8.1b 475 ELLDKLVNKKS-LGSEKEVAAIMANLLNAVQYLHSQQVAHRDLTAANILFALKDgDPSSLRIVDFGFAKQSRA 546
                                  33444444433.3577999999999**************************9652457899********9775 PP

>> T01H8.1d  CE38217	WBGene00011352	locus:rskn-1	status:Confirmed	UniProt:Q21734	protein_id:CAI70409.1
   #    score  bias  c-Evalue  i-Evalue hmmfrom  hmm to    alifrom  ali to    envfrom  env to     acc
 ---   ------ ----- --------- --------- ------- -------    ------- -------    ------- -------    ----
   1 !   30.4   0.2   6.5e-09   2.8e-07       8     217 ..      84     289 ..      80     309 .. 0.78
   2 !   20.7   0.0   5.4e-06   0.00023       8     158 ..     434     584 ..     430     597 .. 0.63

  Alignments for each domain:
  == domain 1    score: 30.4 bits;  conditional E-value: 6.5e-09
  Dco-PC(DBT)_FBpp0085106-aln   8 kyrlgrkigsgsfgdiylgtnistgee...vaikleciktrhpqlhiesklykllqggvgip...kikwcgsegdynvlvme 83 
                                  ++ l + +g gsfg ++l  ++  ++     a+k+    t + + +  +kl + + + +  p   k+++  +      l+++
                     T01H8.1d  84 QFELLKVLGQGSFGKVFLVRKVRGRDSghvYAMKVLKKATLKVRDRQRTKLERNILAHISHPfivKLHYAFQTEGKLYLILD 165
                                  5778999************999865532216888766666666666666666666666655511156676555555567888 PP

  Dco-PC(DBT)_FBpp0085106-aln  84 llgpsledlfnfcsrr..fslktvllladqlisrieyihsrnfihrdikpdnflmglgkkgnlvyiidfglakkyrdsrtkk 163
                                  +l     dlf+  s+   f+   v +   +l   +e++hs  +++rd+kp+n+l+        + + dfgl+k   ds  k+
                     T01H8.1d 166 FLRG--GDLFTRLSKEvmFTEDDVKFYLAELTLALEHLHSLGIVYRDLKPENILLDADG---HIKVTDFGLSKEAIDSEKKT 242
                                  8865..59***9998644888899999999999*********************98654...46789**********98765 PP

  Dco-PC(DBT)_FBpp0085106-aln 164 hipyrenknltgtaryasinthlgieqsrrddleslgyvlmyfnrgslpwqglk 217
                                  +        + gt  y + +       s   d+ slg +++ +  g lp+qg  
                     T01H8.1d 243 Y-------SFCGTVEYMAPEVINRRGHSMAADFWSLGVLMFEMLTGHLPFQGRD 289
                                  4.......689*****99888888889**********9999999*******964 PP

  == domain 2    score: 20.7 bits;  conditional E-value: 5.4e-06
  Dco-PC(DBT)_FBpp0085106-aln   8 kyrlgrkigsgsfgdiylgtnistgeevaikleciktrhpqlhiesklykllqggvgipkikwcgsegdynv.lvmell..g 86 
                                   y +  kig g+   ++     +t+++ a+k+          ++   l +  + +  +     + +  +  + ++ el   g
                     T01H8.1d 434 DYEILEKIGNGAHSVVHKCQMKATRRKYAVKIVKKAVFDATEEV-DILLRHSHHQFVVKLFDVYED--ETAIyMIEELCegG 512
                                  56777777777777777777777777777776432222222222.222333333333333333333..33330333443323 PP

  Dco-PC(DBT)_FBpp0085106-aln  87 psledlfnfcsrrfslktvllladqlisrieyihsrnfihrdikpdnflmglgk.kgnlvyiidfglakkyrd 158
                                    l+ l n  s   s k v  +  +l++ ++y+hs++  hrd+   n+l+ l       + i+dfg+ak+ r 
                     T01H8.1d 513 ELLDKLVNKKS-LGSEKEVAAIMANLLNAVQYLHSQQVAHRDLTAANILFALKDgDPSSLRIVDFGFAKQSRA 584
                                  33444444433.3577999999999**************************9652457899********9775 PP

>> T01H8.1c  CE34495	WBGene00011352	locus:rskn-1	status:Partially_confirmed	UniProt:Q21734	protein_id:CAE17938.1
   #    score  bias  c-Evalue  i-Evalue hmmfrom  hmm to    alifrom  ali to    envfrom  env to     acc
 ---   ------ ----- --------- --------- ------- -------    ------- -------    ------- -------    ----
   1 !   30.3   0.2   6.7e-09   2.9e-07       8     217 ..      64     269 ..      60     289 .. 0.78
   2 !   20.7   0.0   5.6e-06   0.00024       8     158 ..     414     564 ..     410     576 .. 0.62

  Alignments for each domain:
  == domain 1    score: 30.3 bits;  conditional E-value: 6.7e-09
  Dco-PC(DBT)_FBpp0085106-aln   8 kyrlgrkigsgsfgdiylgtnistgee...vaikleciktrhpqlhiesklykllqggvgip...kikwcgsegdynvlvme 83 
                                  ++ l + +g gsfg ++l  ++  ++     a+k+    t + + +  +kl + + + +  p   k+++  +      l+++
                     T01H8.1c  64 QFELLKVLGQGSFGKVFLVRKVRGRDSghvYAMKVLKKATLKVRDRQRTKLERNILAHISHPfivKLHYAFQTEGKLYLILD 145
                                  5778999************999865532216888766666666666666666666666655511156676555555567888 PP

  Dco-PC(DBT)_FBpp0085106-aln  84 llgpsledlfnfcsrr..fslktvllladqlisrieyihsrnfihrdikpdnflmglgkkgnlvyiidfglakkyrdsrtkk 163
                                  +l     dlf+  s+   f+   v +   +l   +e++hs  +++rd+kp+n+l+        + + dfgl+k   ds  k+
                     T01H8.1c 146 FLRG--GDLFTRLSKEvmFTEDDVKFYLAELTLALEHLHSLGIVYRDLKPENILLDADG---HIKVTDFGLSKEAIDSEKKT 222
                                  8865..59***9998644888899999999999*********************98654...46789**********98765 PP

  Dco-PC(DBT)_FBpp0085106-aln 164 hipyrenknltgtaryasinthlgieqsrrddleslgyvlmyfnrgslpwqglk 217
                                  +        + gt  y + +       s   d+ slg +++ +  g lp+qg  
                     T01H8.1c 223 Y-------SFCGTVEYMAPEVINRRGHSMAADFWSLGVLMFEMLTGHLPFQGRD 269
                                  4.......689*****99888888889**********9999999*******964 PP

  == domain 2    score: 20.7 bits;  conditional E-value: 5.6e-06
  Dco-PC(DBT)_FBpp0085106-aln   8 kyrlgrkigsgsfgdiylgtnistgeevaikleciktrhpqlhiesklykllqggvgipkikwcgsegdynv.lvmell..g 86 
                                   y +  kig g+   ++     +t+++ a+k+          ++   l +  + +  +     + +  +  + ++ el   g
                     T01H8.1c 414 DYEILEKIGNGAHSVVHKCQMKATRRKYAVKIVKKAVFDATEEV-DILLRHSHHQFVVKLFDVYED--ETAIyMIEELCegG 492
                                  56777777777777777777777777777776432222222222.222333333333333333333..33330333443323 PP

  Dco-PC(DBT)_FBpp0085106-aln  87 psledlfnfcsrrfslktvllladqlisrieyihsrnfihrdikpdnflmglgk.kgnlvyiidfglakkyrd 158
                                    l+ l n  s   s k v  +  +l++ ++y+hs++  hrd+   n+l+ l       + i+dfg+ak+ r 
                     T01H8.1c 493 ELLDKLVNKKS-LGSEKEVAAIMANLLNAVQYLHSQQVAHRDLTAANILFALKDgDPSSLRIVDFGFAKQSRA 564
                                  33444444433.3577999999999**************************9652457899********9775 PP

>> T01H8.1a  CE34493	WBGene00011352	locus:rskn-1	Protein kinase C terminal domain	status:Partially_confirmed	UniProt:Q21
   #    score  bias  c-Evalue  i-Evalue hmmfrom  hmm to    alifrom  ali to    envfrom  env to     acc
 ---   ------ ----- --------- --------- ------- -------    ------- -------    ------- -------    ----
   1 !   30.2   0.2   7.4e-09   3.2e-07       8     217 ..     103     308 ..      99     328 .. 0.78
   2 !   20.6   0.0   6.1e-06   0.00026       8     158 ..     453     603 ..     449     615 .. 0.62

  Alignments for each domain:
  == domain 1    score: 30.2 bits;  conditional E-value: 7.4e-09
  Dco-PC(DBT)_FBpp0085106-aln   8 kyrlgrkigsgsfgdiylgtnistgee...vaikleciktrhpqlhiesklykllqggvgip...kikwcgsegdynvlvme 83 
                                  ++ l + +g gsfg ++l  ++  ++     a+k+    t + + +  +kl + + + +  p   k+++  +      l+++
                     T01H8.1a 103 QFELLKVLGQGSFGKVFLVRKVRGRDSghvYAMKVLKKATLKVRDRQRTKLERNILAHISHPfivKLHYAFQTEGKLYLILD 184
                                  5778999************999865532216888766666666666666666666666655511156676555555567888 PP

  Dco-PC(DBT)_FBpp0085106-aln  84 llgpsledlfnfcsrr..fslktvllladqlisrieyihsrnfihrdikpdnflmglgkkgnlvyiidfglakkyrdsrtkk 163
                                  +l     dlf+  s+   f+   v +   +l   +e++hs  +++rd+kp+n+l+        + + dfgl+k   ds  k+
                     T01H8.1a 185 FLRG--GDLFTRLSKEvmFTEDDVKFYLAELTLALEHLHSLGIVYRDLKPENILLDADG---HIKVTDFGLSKEAIDSEKKT 261
                                  8865..59***9998644888899999999999*********************98654...46789**********98765 PP

  Dco-PC(DBT)_FBpp0085106-aln 164 hipyrenknltgtaryasinthlgieqsrrddleslgyvlmyfnrgslpwqglk 217
                                  +        + gt  y + +       s   d+ slg +++ +  g lp+qg  
                     T01H8.1a 262 Y-------SFCGTVEYMAPEVINRRGHSMAADFWSLGVLMFEMLTGHLPFQGRD 308
                                  4.......689*****99888888889**********9999999*******964 PP

  == domain 2    score: 20.6 bits;  conditional E-value: 6.1e-06
  Dco-PC(DBT)_FBpp0085106-aln   8 kyrlgrkigsgsfgdiylgtnistgeevaikleciktrhpqlhiesklykllqggvgipkikwcgsegdynv.lvmell..g 86 
                                   y +  kig g+   ++     +t+++ a+k+          ++   l +  + +  +     + +  +  + ++ el   g
                     T01H8.1a 453 DYEILEKIGNGAHSVVHKCQMKATRRKYAVKIVKKAVFDATEEV-DILLRHSHHQFVVKLFDVYED--ETAIyMIEELCegG 531
                                  56777777777777777777777777777776432222222222.222333333333333333333..33330333443323 PP

  Dco-PC(DBT)_FBpp0085106-aln  87 psledlfnfcsrrfslktvllladqlisrieyihsrnfihrdikpdnflmglgk.kgnlvyiidfglakkyrd 158
                                    l+ l n  s   s k v  +  +l++ ++y+hs++  hrd+   n+l+ l       + i+dfg+ak+ r 
                     T01H8.1a 532 ELLDKLVNKKS-LGSEKEVAAIMANLLNAVQYLHSQQVAHRDLTAANILFALKDgDPSSLRIVDFGFAKQSRA 603
                                  33444444433.3577999999999**************************9652457899********9775 PP

>> T01H8.1e  CE41000	WBGene00011352	locus:rskn-1	status:Confirmed	UniProt:A5JYU0	protein_id:CAN86896.1
   #    score  bias  c-Evalue  i-Evalue hmmfrom  hmm to    alifrom  ali to    envfrom  env to     acc
 ---   ------ ----- --------- --------- ------- -------    ------- -------    ------- -------    ----
   1 !   30.1   0.2   7.7e-09   3.3e-07       8     217 ..      97     302 ..      93     322 .. 0.78
   2 !   20.5   0.0   6.4e-06   0.00027       8     158 ..     447     597 ..     443     609 .. 0.62

  Alignments for each domain:
  == domain 1    score: 30.1 bits;  conditional E-value: 7.7e-09
  Dco-PC(DBT)_FBpp0085106-aln   8 kyrlgrkigsgsfgdiylgtnistgee...vaikleciktrhpqlhiesklykllqggvgip...kikwcgsegdynvlvme 83 
                                  ++ l + +g gsfg ++l  ++  ++     a+k+    t + + +  +kl + + + +  p   k+++  +      l+++
                     T01H8.1e  97 QFELLKVLGQGSFGKVFLVRKVRGRDSghvYAMKVLKKATLKVRDRQRTKLERNILAHISHPfivKLHYAFQTEGKLYLILD 178
                                  5778999************999865532216888766666666666666666666666655511156676555555567888 PP

  Dco-PC(DBT)_FBpp0085106-aln  84 llgpsledlfnfcsrr..fslktvllladqlisrieyihsrnfihrdikpdnflmglgkkgnlvyiidfglakkyrdsrtkk 163
                                  +l     dlf+  s+   f+   v +   +l   +e++hs  +++rd+kp+n+l+        + + dfgl+k   ds  k+
                     T01H8.1e 179 FLRG--GDLFTRLSKEvmFTEDDVKFYLAELTLALEHLHSLGIVYRDLKPENILLDADG---HIKVTDFGLSKEAIDSEKKT 255
                                  8865..59***9998644888899999999999*********************98654...46789**********98765 PP

  Dco-PC(DBT)_FBpp0085106-aln 164 hipyrenknltgtaryasinthlgieqsrrddleslgyvlmyfnrgslpwqglk 217
                                  +        + gt  y + +       s   d+ slg +++ +  g lp+qg  
                     T01H8.1e 256 Y-------SFCGTVEYMAPEVINRRGHSMAADFWSLGVLMFEMLTGHLPFQGRD 302
                                  4.......689*****99888888889**********9999999*******964 PP

  == domain 2    score: 20.5 bits;  conditional E-value: 6.4e-06
  Dco-PC(DBT)_FBpp0085106-aln   8 kyrlgrkigsgsfgdiylgtnistgeevaikleciktrhpqlhiesklykllqggvgipkikwcgsegdynv.lvmell..g 86 
                                   y +  kig g+   ++     +t+++ a+k+          ++   l +  + +  +     + +  +  + ++ el   g
                     T01H8.1e 447 DYEILEKIGNGAHSVVHKCQMKATRRKYAVKIVKKAVFDATEEV-DILLRHSHHQFVVKLFDVYED--ETAIyMIEELCegG 525
                                  56777777777777777777777777777776432222222222.222233333333333333333..33330333443323 PP

  Dco-PC(DBT)_FBpp0085106-aln  87 psledlfnfcsrrfslktvllladqlisrieyihsrnfihrdikpdnflmglgk.kgnlvyiidfglakkyrd 158
                                    l+ l n  s   s k v  +  +l++ ++y+hs++  hrd+   n+l+ l       + i+dfg+ak+ r 
                     T01H8.1e 526 ELLDKLVNKKS-LGSEKEVAAIMANLLNAVQYLHSQQVAHRDLTAANILFALKDgDPSSLRIVDFGFAKQSRA 597
                                  33444444433.3577999999999**************************9652457899********9775 PP

>> H39E23.1j  CE46555	WBGene00003916	locus:par-1	status:Partially_confirmed
   #    score  bias  c-Evalue  i-Evalue hmmfrom  hmm to    alifrom  ali to    envfrom  env to     acc
 ---   ------ ----- --------- --------- ------- -------    ------- -------    ------- -------    ----
   1 !   48.9   0.7   1.5e-14   6.3e-13       7     244 ..     168     401 ..     163     406 .. 0.69

  Alignments for each domain:
  == domain 1    score: 48.9 bits;  conditional E-value: 1.5e-14
  Dco-PC(DBT)_FBpp0085106-aln   7 nkyrlgrkigsgsfgdiylgtnistgeevaikleciktrhp....qlhiesklykllqggvgipkikwcgsegdynvlvmel 84 
                                  +ky+l + ig g f  + l  ++ tg+evaik+    +  p    +l  e k+ k l+    +   + + +e+    lv+e 
                    H39E23.1j 168 GKYKLLKTIGKGNFAKVKLAKHVITGHEVAIKIIDKTALNPsslqKLFREVKIMKQLDHPNIVKLYQVMETEQT-LYLVLE- 247
                                  69*******************************99988888422235556666666655443333333444433.234444. PP

  Dco-PC(DBT)_FBpp0085106-aln  85 lgpsledlfnfcsr..rfslktvllladqlisrieyihsrnfihrdikpdnflmglgkkgnlvyiidfglakkyrdsrtkkh 164
                                     s  ++f++     r+  k       q++s ++y+hs+n+ihrd+k +n+l+   +  n + i dfg++  +  ++    
                    H39E23.1j 248 -YASGGEVFDYLVAhgRMKEKEARAKFRQIVSAVQYLHSKNIIHRDLKAENLLLD--QDMN-IKIADFGFSNTFSLGNKL-- 323
                                  .456667777765511555566777778************************975..4455.6799****9999766543.. PP

  Dco-PC(DBT)_FBpp0085106-aln 165 ipyrenknltgtaryasinthlgieqs.rrddleslgyvlmyfnrgslpwqglkaatkrqkyeris...ekklstsieelck 242
                                          + g+  ya+ +   g +      d+ slg +l  +  gslp++g    + r++  r        +st  e+l k
                    H39E23.1j 324 ------DTFCGSPPYAAPELFSGKKYDgPEVDVWSLGVILYTLVSGSLPFDGQNLKELRERVLRGKyriPFYMSTDCENLLK 399
                                  ......3578999999999998887551566999999999999999999977544443333322220002357777777776 PP

  Dco-PC(DBT)_FBpp0085106-aln 243 gf 244
                                   f
                    H39E23.1j 400 KF 401
                                  66 PP

>> B0495.2  CE01761	WBGene00015203	CDC2	status:Partially_confirmed	UniProt:Q09437	protein_id:CCD61471.1
   #    score  bias  c-Evalue  i-Evalue hmmfrom  hmm to    alifrom  ali to    envfrom  env to     acc
 ---   ------ ----- --------- --------- ------- -------    ------- -------    ------- -------    ----
   1 !   51.8   0.2     2e-15   8.4e-14       7     179 ..     354     537 ..     348     542 .. 0.75

  Alignments for each domain:
  == domain 1    score: 51.8 bits;  conditional E-value: 2e-15
  Dco-PC(DBT)_FBpp0085106-aln   7 nkyrlgrkigsgsfgdiylgtnistgeevaik...leciktrhpqlhiesklykllqgg..vgipkik..wcgsegdynvlv 81 
                                  + y  + ++  g+fg +y g +  t+e va+k   +e  k   p   +   +  ll++g    i ++k   +gs+ d   + 
                      B0495.2 354 DEYECVNRVDEGTFGVVYRGKDKRTDEIVALKrlkMEKEKEGFPITAL-REINMLLKAGnhPNIVNVKeiLLGSNMDKIYMA 434
                                  67999999**********************863225555555664443.34555555542245655653368********** PP

  Dco-PC(DBT)_FBpp0085106-aln  82 mellgpsledlfnfcsr...rfslktvllladqlisrieyihsrnfihrdikpdnflmglgkkgnlvyiidfglakkyrdsr 160
                                  me++   ++ l++  sr   rfs+     l +ql+s ie++h   ++hrd+k  n+lm    +  ++ i dfgla+ y d  
                      B0495.2 435 MEFVEHDMKSLLDTMSRrnkRFSIGEQKTLLQQLLSGIEHMHKLWILHRDLKTSNLLMS---HKGILKIADFGLAREYGDPL 513
                                  ****99988888888873336************************************96...556899***********975 PP

  Dco-PC(DBT)_FBpp0085106-aln 161 tk.....khipyrenknltgtary 179
                                   k       + yr    l gt  y
                      B0495.2 514 KKftsivVTLWYRSPELLLGTRLY 537
                                  441111123457777777776655 PP

>> F22H10.1  CE35505	WBGene00017725	protein kinase	status:Partially_confirmed	UniProt:Q94193	protein_id:CCD69879.1
   #    score  bias  c-Evalue  i-Evalue hmmfrom  hmm to    alifrom  ali to    envfrom  env to     acc
 ---   ------ ----- --------- --------- ------- -------    ------- -------    ------- -------    ----
   1 !   51.1   0.0   3.2e-15   1.4e-13      82     206 ..       1     124 [.       1     132 [. 0.90

  Alignments for each domain:
  == domain 1    score: 51.1 bits;  conditional E-value: 3.2e-15
  Dco-PC(DBT)_FBpp0085106-aln  82 mellgpsledlfnfcsrrfslktvllladqlisrieyihsrnfihrdikpdnflmglgkkgnlvyiidfglakkyrdsrtkk 163
                                  m + g  l d+ +    r+s+  ++ +a  l + + yih r fihrd+k dn ++ + ++   + +idfg a + +d++ ++
                     F22H10.1   1 MSMEGCNLRDIGKQTPGRLSFNNLMRVAYTLGNTLCYIHDRGFIHRDLKADNVVVTFSNEVCTLKLIDFGKAIRIKDQNGNQ 82 
                                  56668889999999999999999999999*************************************************9998 PP

  Dco-PC(DBT)_FBpp0085106-aln 164 hipyrenknltgtaryasinthlgieqsrrddleslgyvlmyf 206
                                     +++  + +      s+n  lgi  ++ dd  sl y+lm +
                     F22H10.1  83 LPGHQDGIDYSRC-SQHSVNVILGIAPTQNDDWSSLVYLLMKM 124
                                  7777777666655.5679***********************75 PP

>> Y73B6A.2  CE22961	WBGene00022229	protein kinase	status:Confirmed	UniProt:Q9N4E5	protein_id:CCD62346.1
   #    score  bias  c-Evalue  i-Evalue hmmfrom  hmm to    alifrom  ali to    envfrom  env to     acc
 ---   ------ ----- --------- --------- ------- -------    ------- -------    ------- -------    ----
   1 !   50.5   0.0   5.1e-15   2.2e-13       7     177 ..      18     198 ..      14     199 .] 0.77

  Alignments for each domain:
  == domain 1    score: 50.5 bits;  conditional E-value: 5.1e-15
  Dco-PC(DBT)_FBpp0085106-aln   7 nkyrlgrkigsgsfgdiylgtnistgeevaiklec..iktrhpqlhiesklykll..qggvgipkikwcgsegdynvlvmel 84 
                                  n y ++ ++g gsfg i+   +  ++++ a+k++   i+ +   ++ e+ l   l  +g    p+ k  g++ +   +vm+l
                     Y73B6A.2  18 NGYTITGRVGQGSFGPIFSVSK--NHKDYALKIQPrkINGKPSTVQKEASLLLKLnpHGDKYFPTFKMAGENVKCAFIVMNL 97 
                                  7899*************97654..667777777651156666778888766544423577899******************* PP

  Dco-PC(DBT)_FBpp0085106-aln  85 lgpsledlfnfcsrrfslk..tvllladqlisrieyihsrnfihrdikpdnflmglgk...kgnlvyiidfglakkyrdsrt 161
                                  lg sl+dl  +     sl   t   +  q +  ++ +h    +h d+kp n+++g      k+ + y+idf +a+k+  +  
                     Y73B6A.2  98 LGRSLKDLRLMSPNPDSLTpgTWSRIGIQCLYVLKQLHDGAVVHGDVKPTNYVLGNPTdclKSRIFYLIDFAIAQKFIVNTG 179
                                  *******98888776666433888999****************************87622256789***********86655 PP

  Dco-PC(DBT)_FBpp0085106-aln 162 k...khipyrenknltgta 177
                                  +        r+ k l gt 
                     Y73B6A.2 180 NgfeYNTEKRKSKILCGTP 198
                                  4111334456666777775 PP

>> E02H4.6  CE05552	WBGene00008464	serine\/threonine kinase	status:Partially_confirmed	UniProt:Q19043	protein_id:CAA9421
   #    score  bias  c-Evalue  i-Evalue hmmfrom  hmm to    alifrom  ali to    envfrom  env to     acc
 ---   ------ ----- --------- --------- ------- -------    ------- -------    ------- -------    ----
   1 !   49.2   0.2   1.2e-14   5.1e-13       7     153 ..      10     166 ..       6     174 .. 0.83

  Alignments for each domain:
  == domain 1    score: 49.2 bits;  conditional E-value: 1.2e-14
  Dco-PC(DBT)_FBpp0085106-aln   7 nkyrlgrkigsgsfgdiylgtnistgeevaikleci...kt.....rhpqlhiesklykllqggvgipkikwcgsegdynvl 80 
                                  ++y++   ig g +g i+   + + +    +k+  +    +       pq   e  + + l+g++g+p+i    + g  +v+
                      E02H4.6  10 GRYKIRFDIGPGRIGRIFAVLDQQDQSRSRVKVIKVlpmVAgeqflDDPQTYNEFDFLNHLRGTIGVPNIIQHFQVGRERVM 91 
                                  689999999999999999887776665555544332111222222257********************************** PP

  Dco-PC(DBT)_FBpp0085106-aln  81 vmellgpsledlfnfcs.rrfslktvllladqlisrieyihsrnfihrdikpdnflm.glgkkgnlvyiidfgla 153
                                  +m+    +le++ + c  rr+s   ++ +a +l++ +e ih++  ihrd+k  n ++   g+    + +id+gl+
                      E02H4.6  92 MMDKYLATLEQFRTRCDdRRISDLNIIKIAVRLVNVLEAIHQKGVIHRDLKTTNVMIrSRGQSEVNLVLIDYGLS 166
                                  ****************54999*999*****************************987356888778899****97 PP

>> C56G2.5  CE44964	WBGene00016980	Protein kinase	status:Partially_confirmed	UniProt:Q09516	protein_id:CCD83377.1
   #    score  bias  c-Evalue  i-Evalue hmmfrom  hmm to    alifrom  ali to    envfrom  env to     acc
 ---   ------ ----- --------- --------- ------- -------    ------- -------    ------- -------    ----
   1 !   49.1   0.4   1.3e-14   5.7e-13       7     158 ..     408     557 ..     403     566 .. 0.81

  Alignments for each domain:
  == domain 1    score: 49.1 bits;  conditional E-value: 1.3e-14
  Dco-PC(DBT)_FBpp0085106-aln   7 nkyrlgrkigsgsfgdiylgtnistgeevaikleciktrhpql.hiesklykllqggvgipkikwcgsegdynvlvmellgp 87 
                                  + yrl+  ig g+fg + lg  i  +   aik+     r   + + e ++ k+l+    i ++     e+d   lv+e+   
                      C56G2.5 408 DSYRLISEIGVGAFGTVKLGQRIHDNMYCAIKIIEKDPRTRSFdTPELHILKVLHHPF-ICSLIASFIEKDALYLVLEFCEA 488
                                  57******************************98776666555145889999999866.66666666788888999998754 PP

  Dco-PC(DBT)_FBpp0085106-aln  88 sledlfnfcsrr...fslktvllladqlisrieyihsrnfihrdikpdnflmglgkkgnlvyiidfglakkyrd 158
                                     dl +  sr    f+ k v ++a  ++  +ey+h + + hrd+k +n++  l ++g ++ iidfgl k+   
                      C56G2.5 489 --GDLHTHLSRTahgFTKKQVTFFAASIVLAVEYLHEKLYCHRDLKTENMM--LTREG-VLKIIDFGLCKRLSS 557
                                  ..4666666664334**********************************66..56666.788********9765 PP

>> H39E23.1b  CE27768	WBGene00003916	locus:par-1	status:Partially_confirmed	UniProt:Q9TW45	protein_id:CAB54262.2
   #    score  bias  c-Evalue  i-Evalue hmmfrom  hmm to    alifrom  ali to    envfrom  env to     acc
 ---   ------ ----- --------- --------- ------- -------    ------- -------    ------- -------    ----
   1 !   49.1   0.7   1.3e-14   5.4e-13       7     244 ..     120     353 ..     115     358 .. 0.69

  Alignments for each domain:
  == domain 1    score: 49.1 bits;  conditional E-value: 1.3e-14
  Dco-PC(DBT)_FBpp0085106-aln   7 nkyrlgrkigsgsfgdiylgtnistgeevaikleciktrhp....qlhiesklykllqggvgipkikwcgsegdynvlvmel 84 
                                  +ky+l + ig g f  + l  ++ tg+evaik+    +  p    +l  e k+ k l+    +   + + +e+    lv+e 
                    H39E23.1b 120 GKYKLLKTIGKGNFAKVKLAKHVITGHEVAIKIIDKTALNPsslqKLFREVKIMKQLDHPNIVKLYQVMETEQT-LYLVLE- 199
                                  69*******************************99988888422235556666666655443333333444433.234444. PP

  Dco-PC(DBT)_FBpp0085106-aln  85 lgpsledlfnfcsr..rfslktvllladqlisrieyihsrnfihrdikpdnflmglgkkgnlvyiidfglakkyrdsrtkkh 164
                                     s  ++f++     r+  k       q++s ++y+hs+n+ihrd+k +n+l+   +  n + i dfg++  +  ++    
                    H39E23.1b 200 -YASGGEVFDYLVAhgRMKEKEARAKFRQIVSAVQYLHSKNIIHRDLKAENLLLD--QDMN-IKIADFGFSNTFSLGNKL-- 275
                                  .456667777765511555566777778************************975..4455.6799****9999766543.. PP

  Dco-PC(DBT)_FBpp0085106-aln 165 ipyrenknltgtaryasinthlgieqs.rrddleslgyvlmyfnrgslpwqglkaatkrqkyeris...ekklstsieelck 242
                                          + g+  ya+ +   g +      d+ slg +l  +  gslp++g    + r++  r        +st  e+l k
                    H39E23.1b 276 ------DTFCGSPPYAAPELFSGKKYDgPEVDVWSLGVILYTLVSGSLPFDGQNLKELRERVLRGKyriPFYMSTDCENLLK 351
                                  ......3578999999999998887551566999999999999999999977544443333322220002357777777777 PP

  Dco-PC(DBT)_FBpp0085106-aln 243 gf 244
                                   f
                    H39E23.1b 352 KF 353
                                  66 PP

>> H39E23.1g  CE45263	WBGene00003916	locus:par-1	status:Partially_confirmed	UniProt:E0AHE2	protein_id:CBW44387.1
   #    score  bias  c-Evalue  i-Evalue hmmfrom  hmm to    alifrom  ali to    envfrom  env to     acc
 ---   ------ ----- --------- --------- ------- -------    ------- -------    ------- -------    ----
   1 !   49.1   0.8   1.3e-14   5.5e-13       7     244 ..      17     250 ..      12     254 .. 0.69

  Alignments for each domain:
  == domain 1    score: 49.1 bits;  conditional E-value: 1.3e-14
  Dco-PC(DBT)_FBpp0085106-aln   7 nkyrlgrkigsgsfgdiylgtnistgeevaikleciktrhp....qlhiesklykllqggvgipkikwcgsegdynvlvmel 84 
                                  +ky+l + ig g f  + l  ++ tg+evaik+    +  p    +l  e k+ k l+    +   + + +e+    lv+e 
                    H39E23.1g  17 GKYKLLKTIGKGNFAKVKLAKHVITGHEVAIKIIDKTALNPsslqKLFREVKIMKQLDHPNIVKLYQVMETEQT-LYLVLE- 96 
                                  69*******************************99988888422235556666666655443333333444433.234444. PP

  Dco-PC(DBT)_FBpp0085106-aln  85 lgpsledlfnfcsr..rfslktvllladqlisrieyihsrnfihrdikpdnflmglgkkgnlvyiidfglakkyrdsrtkkh 164
                                     s  ++f++     r+  k       q++s ++y+hs+n+ihrd+k +n+l+   +  n + i dfg++  +  ++    
                    H39E23.1g  97 -YASGGEVFDYLVAhgRMKEKEARAKFRQIVSAVQYLHSKNIIHRDLKAENLLLD--QDMN-IKIADFGFSNTFSLGNKL-- 172
                                  .456667777765511555566777778************************975..4455.6799****9999766543.. PP

  Dco-PC(DBT)_FBpp0085106-aln 165 ipyrenknltgtaryasinthlgieqs.rrddleslgyvlmyfnrgslpwqglkaatkrqkyeris...ekklstsieelck 242
                                          + g+  ya+ +   g +      d+ slg +l  +  gslp++g    + r++  r        +st  e+l k
                    H39E23.1g 173 ------DTFCGSPPYAAPELFSGKKYDgPEVDVWSLGVILYTLVSGSLPFDGQNLKELRERVLRGKyriPFYMSTDCENLLK 248
                                  ......3578999999999998887551566999999999999999999977544443333322220002357777777776 PP

  Dco-PC(DBT)_FBpp0085106-aln 243 gf 244
                                   f
                    H39E23.1g 249 KF 250
                                  66 PP

>> H39E23.1e  CE44733	WBGene00003916	locus:par-1	status:Partially_confirmed	UniProt:D5MCT2	protein_id:CBL43447.1
   #    score  bias  c-Evalue  i-Evalue hmmfrom  hmm to    alifrom  ali to    envfrom  env to     acc
 ---   ------ ----- --------- --------- ------- -------    ------- -------    ------- -------    ----
   1 !   49.1   1.0   1.3e-14   5.5e-13       7     244 ..     104     337 ..      99     342 .. 0.69

  Alignments for each domain:
  == domain 1    score: 49.1 bits;  conditional E-value: 1.3e-14
  Dco-PC(DBT)_FBpp0085106-aln   7 nkyrlgrkigsgsfgdiylgtnistgeevaikleciktrhp....qlhiesklykllqggvgipkikwcgsegdynvlvmel 84 
                                  +ky+l + ig g f  + l  ++ tg+evaik+    +  p    +l  e k+ k l+    +   + + +e+    lv+e 
                    H39E23.1e 104 GKYKLLKTIGKGNFAKVKLAKHVITGHEVAIKIIDKTALNPsslqKLFREVKIMKQLDHPNIVKLYQVMETEQT-LYLVLE- 183
                                  69*******************************99988888422235556666666655443333333444433.234444. PP

  Dco-PC(DBT)_FBpp0085106-aln  85 lgpsledlfnfcsr..rfslktvllladqlisrieyihsrnfihrdikpdnflmglgkkgnlvyiidfglakkyrdsrtkkh 164
                                     s  ++f++     r+  k       q++s ++y+hs+n+ihrd+k +n+l+   +  n + i dfg++  +  ++    
                    H39E23.1e 184 -YASGGEVFDYLVAhgRMKEKEARAKFRQIVSAVQYLHSKNIIHRDLKAENLLLD--QDMN-IKIADFGFSNTFSLGNKL-- 259
                                  .456667777765511555566777778************************975..4455.6799****9999766543.. PP

  Dco-PC(DBT)_FBpp0085106-aln 165 ipyrenknltgtaryasinthlgieqs.rrddleslgyvlmyfnrgslpwqglkaatkrqkyeris...ekklstsieelck 242
                                          + g+  ya+ +   g +      d+ slg +l  +  gslp++g    + r++  r        +st  e+l k
                    H39E23.1e 260 ------DTFCGSPPYAAPELFSGKKYDgPEVDVWSLGVILYTLVSGSLPFDGQNLKELRERVLRGKyriPFYMSTDCENLLK 335
                                  ......3578999999999998887551566999999999999999999977544443333322220002357777777777 PP

  Dco-PC(DBT)_FBpp0085106-aln 243 gf 244
                                   f
                    H39E23.1e 336 KF 337
                                  66 PP

>> H39E23.1f  CE45159	WBGene00003916	locus:par-1	status:Partially_confirmed	UniProt:D9N143	protein_id:CBO24859.1
   #    score  bias  c-Evalue  i-Evalue hmmfrom  hmm to    alifrom  ali to    envfrom  env to     acc
 ---   ------ ----- --------- --------- ------- -------    ------- -------    ------- -------    ----
   1 !   49.1   0.7   1.3e-14   5.5e-13       7     244 ..      79     312 ..      74     317 .. 0.69

  Alignments for each domain:
  == domain 1    score: 49.1 bits;  conditional E-value: 1.3e-14
  Dco-PC(DBT)_FBpp0085106-aln   7 nkyrlgrkigsgsfgdiylgtnistgeevaikleciktrhp....qlhiesklykllqggvgipkikwcgsegdynvlvmel 84 
                                  +ky+l + ig g f  + l  ++ tg+evaik+    +  p    +l  e k+ k l+    +   + + +e+    lv+e 
                    H39E23.1f  79 GKYKLLKTIGKGNFAKVKLAKHVITGHEVAIKIIDKTALNPsslqKLFREVKIMKQLDHPNIVKLYQVMETEQT-LYLVLE- 158
                                  69*******************************99988888422235556666666655443333333444433.234444. PP

  Dco-PC(DBT)_FBpp0085106-aln  85 lgpsledlfnfcsr..rfslktvllladqlisrieyihsrnfihrdikpdnflmglgkkgnlvyiidfglakkyrdsrtkkh 164
                                     s  ++f++     r+  k       q++s ++y+hs+n+ihrd+k +n+l+   +  n + i dfg++  +  ++    
                    H39E23.1f 159 -YASGGEVFDYLVAhgRMKEKEARAKFRQIVSAVQYLHSKNIIHRDLKAENLLLD--QDMN-IKIADFGFSNTFSLGNKL-- 234
                                  .456667777765511555566777778************************975..4455.6799****9999766543.. PP

  Dco-PC(DBT)_FBpp0085106-aln 165 ipyrenknltgtaryasinthlgieqs.rrddleslgyvlmyfnrgslpwqglkaatkrqkyeris...ekklstsieelck 242
                                          + g+  ya+ +   g +      d+ slg +l  +  gslp++g    + r++  r        +st  e+l k
                    H39E23.1f 235 ------DTFCGSPPYAAPELFSGKKYDgPEVDVWSLGVILYTLVSGSLPFDGQNLKELRERVLRGKyriPFYMSTDCENLLK 310
                                  ......3578999999999998887551566999999999999999999977544443333322220002357777777777 PP

  Dco-PC(DBT)_FBpp0085106-aln 243 gf 244
                                   f
                    H39E23.1f 311 KF 312
                                  66 PP

>> H39E23.1c  CE40085	WBGene00003916	locus:par-1	status:Partially_confirmed	UniProt:Q9TW45	protein_id:CAJ85756.1
   #    score  bias  c-Evalue  i-Evalue hmmfrom  hmm to    alifrom  ali to    envfrom  env to     acc
 ---   ------ ----- --------- --------- ------- -------    ------- -------    ------- -------    ----
   1 !   49.1   0.8   1.3e-14   5.5e-13       7     244 ..      38     271 ..      33     275 .. 0.69

  Alignments for each domain:
  == domain 1    score: 49.1 bits;  conditional E-value: 1.3e-14
  Dco-PC(DBT)_FBpp0085106-aln   7 nkyrlgrkigsgsfgdiylgtnistgeevaikleciktrhp....qlhiesklykllqggvgipkikwcgsegdynvlvmel 84 
                                  +ky+l + ig g f  + l  ++ tg+evaik+    +  p    +l  e k+ k l+    +   + + +e+    lv+e 
                    H39E23.1c  38 GKYKLLKTIGKGNFAKVKLAKHVITGHEVAIKIIDKTALNPsslqKLFREVKIMKQLDHPNIVKLYQVMETEQT-LYLVLE- 117
                                  69*******************************99988888422235556666666655443333333444433.234444. PP

  Dco-PC(DBT)_FBpp0085106-aln  85 lgpsledlfnfcsr..rfslktvllladqlisrieyihsrnfihrdikpdnflmglgkkgnlvyiidfglakkyrdsrtkkh 164
                                     s  ++f++     r+  k       q++s ++y+hs+n+ihrd+k +n+l+   +  n + i dfg++  +  ++    
                    H39E23.1c 118 -YASGGEVFDYLVAhgRMKEKEARAKFRQIVSAVQYLHSKNIIHRDLKAENLLLD--QDMN-IKIADFGFSNTFSLGNKL-- 193
                                  .456667777765511555566777778************************975..4455.6799****9999766543.. PP

  Dco-PC(DBT)_FBpp0085106-aln 165 ipyrenknltgtaryasinthlgieqs.rrddleslgyvlmyfnrgslpwqglkaatkrqkyeris...ekklstsieelck 242
                                          + g+  ya+ +   g +      d+ slg +l  +  gslp++g    + r++  r        +st  e+l k
                    H39E23.1c 194 ------DTFCGSPPYAAPELFSGKKYDgPEVDVWSLGVILYTLVSGSLPFDGQNLKELRERVLRGKyriPFYMSTDCENLLK 269
                                  ......3578999999999998887551566999999999999999999977544443333322220002357777777776 PP

  Dco-PC(DBT)_FBpp0085106-aln 243 gf 244
                                   f
                    H39E23.1c 270 KF 271
                                  66 PP

>> T25E12.4c  CE42507	WBGene00012019	locus:dkf-2	status:Partially_confirmed	UniProt:O45818	protein_id:CAQ35077.1
   #    score  bias  c-Evalue  i-Evalue hmmfrom  hmm to    alifrom  ali to    envfrom  env to     acc
 ---   ------ ----- --------- --------- ------- -------    ------- -------    ------- -------    ----
   1 !   48.2   0.1   2.5e-14   1.1e-12      15     155 ..     578     722 ..     565     733 .. 0.83

  Alignments for each domain:
  == domain 1    score: 48.2 bits;  conditional E-value: 2.5e-14
  Dco-PC(DBT)_FBpp0085106-aln  15 igsgsfgdiylgtnistgeevaiklecik....trhpqlhiesklykllqggvgipkikwcgsegdynvlvme.llgpsled 91 
                                  +gsg fg +y g++  +g+ va+kl         +   l+ e ++ + ++   g+ +   + +  d   +vme l g  le 
                    T25E12.4c 578 LGSGQFGTVYGGIHRRNGQHVAVKLIDKLkfppNKEDLLRAEVQILEKVDH-PGVVHFMQMLETTDRIFVVMEkLKGDMLEM 658
                                  7**********************9854431222455568888888877765.566666666666677777776366999*** PP

  Dco-PC(DBT)_FBpp0085106-aln  92 lfnfcsrrfslktvllladqlisrieyihsrnfihrdikpdnflmglgkkgnlvyiidfglakk 155
                                  +++    r+s +t  +l+ q+++ + y+h  n++h d+kp+n+l+       +v + dfg+a+ 
                    T25E12.4c 659 ILSSEKGRLSERTTQFLVAQILEALRYLHHLNIVHCDLKPENILLNSNSDFPQVKLCDFGFARI 722
                                  *************************************************************975 PP

>> H39E23.1a  CE23838	WBGene00003916	locus:par-1	serine\/threonine kinase (KIN1\/SNF1\/Nim1 subfamily)	status:Confirmed	
   #    score  bias  c-Evalue  i-Evalue hmmfrom  hmm to    alifrom  ali to    envfrom  env to     acc
 ---   ------ ----- --------- --------- ------- -------    ------- -------    ------- -------    ----
   1 !   49.0   0.7   1.4e-14   6.2e-13       7     244 ..     168     401 ..     163     406 .. 0.69

  Alignments for each domain:
  == domain 1    score: 49.0 bits;  conditional E-value: 1.4e-14
  Dco-PC(DBT)_FBpp0085106-aln   7 nkyrlgrkigsgsfgdiylgtnistgeevaikleciktrhp....qlhiesklykllqggvgipkikwcgsegdynvlvmel 84 
                                  +ky+l + ig g f  + l  ++ tg+evaik+    +  p    +l  e k+ k l+    +   + + +e+    lv+e 
                    H39E23.1a 168 GKYKLLKTIGKGNFAKVKLAKHVITGHEVAIKIIDKTALNPsslqKLFREVKIMKQLDHPNIVKLYQVMETEQT-LYLVLE- 247
                                  69*******************************99988888422235556666666655443333333444433.234444. PP

  Dco-PC(DBT)_FBpp0085106-aln  85 lgpsledlfnfcsr..rfslktvllladqlisrieyihsrnfihrdikpdnflmglgkkgnlvyiidfglakkyrdsrtkkh 164
                                     s  ++f++     r+  k       q++s ++y+hs+n+ihrd+k +n+l+   +  n + i dfg++  +  ++    
                    H39E23.1a 248 -YASGGEVFDYLVAhgRMKEKEARAKFRQIVSAVQYLHSKNIIHRDLKAENLLLD--QDMN-IKIADFGFSNTFSLGNKL-- 323
                                  .456667777765511555566777778************************975..4455.6799****9999766543.. PP

  Dco-PC(DBT)_FBpp0085106-aln 165 ipyrenknltgtaryasinthlgieqs.rrddleslgyvlmyfnrgslpwqglkaatkrqkyeris...ekklstsieelck 242
                                          + g+  ya+ +   g +      d+ slg +l  +  gslp++g    + r++  r        +st  e+l k
                    H39E23.1a 324 ------DTFCGSPPYAAPELFSGKKYDgPEVDVWSLGVILYTLVSGSLPFDGQNLKELRERVLRGKyriPFYMSTDCENLLK 399
                                  ......3578999999999998887551566999999999999999999977544443333322220002357777777776 PP

  Dco-PC(DBT)_FBpp0085106-aln 243 gf 244
                                   f
                    H39E23.1a 400 KF 401
                                  66 PP

>> T25E12.4d  CE46242	WBGene00012019	locus:dkf-2	status:Partially_confirmed	protein_id:CCD31159.1
   #    score  bias  c-Evalue  i-Evalue hmmfrom  hmm to    alifrom  ali to    envfrom  env to     acc
 ---   ------ ----- --------- --------- ------- -------    ------- -------    ------- -------    ----
   1 !   48.2   0.1   2.4e-14     1e-12      15     155 ..     554     698 ..     541     709 .. 0.83

  Alignments for each domain:
  == domain 1    score: 48.2 bits;  conditional E-value: 2.4e-14
  Dco-PC(DBT)_FBpp0085106-aln  15 igsgsfgdiylgtnistgeevaiklecik....trhpqlhiesklykllqggvgipkikwcgsegdynvlvme.llgpsled 91 
                                  +gsg fg +y g++  +g+ va+kl         +   l+ e ++ + ++   g+ +   + +  d   +vme l g  le 
                    T25E12.4d 554 LGSGQFGTVYGGIHRRNGQHVAVKLIDKLkfppNKEDLLRAEVQILEKVDH-PGVVHFMQMLETTDRIFVVMEkLKGDMLEM 634
                                  7**********************9854431222455568888888877765.566666666666677777776366999*** PP

  Dco-PC(DBT)_FBpp0085106-aln  92 lfnfcsrrfslktvllladqlisrieyihsrnfihrdikpdnflmglgkkgnlvyiidfglakk 155
                                  +++    r+s +t  +l+ q+++ + y+h  n++h d+kp+n+l+       +v + dfg+a+ 
                    T25E12.4d 635 ILSSEKGRLSERTTQFLVAQILEALRYLHHLNIVHCDLKPENILLNSNSDFPQVKLCDFGFARI 698
                                  *************************************************************975 PP

>> H39E23.1d  CE44808	WBGene00003916	locus:par-1	status:Partially_confirmed	UniProt:Q9TW45	protein_id:CAQ16148.2
   #    score  bias  c-Evalue  i-Evalue hmmfrom  hmm to    alifrom  ali to    envfrom  env to     acc
 ---   ------ ----- --------- --------- ------- -------    ------- -------    ------- -------    ----
   1 !   48.9   0.7   1.5e-14   6.4e-13       7     244 ..     104     337 ..      99     342 .. 0.69

  Alignments for each domain:
  == domain 1    score: 48.9 bits;  conditional E-value: 1.5e-14
  Dco-PC(DBT)_FBpp0085106-aln   7 nkyrlgrkigsgsfgdiylgtnistgeevaikleciktrhp....qlhiesklykllqggvgipkikwcgsegdynvlvmel 84 
                                  +ky+l + ig g f  + l  ++ tg+evaik+    +  p    +l  e k+ k l+    +   + + +e+    lv+e 
                    H39E23.1d 104 GKYKLLKTIGKGNFAKVKLAKHVITGHEVAIKIIDKTALNPsslqKLFREVKIMKQLDHPNIVKLYQVMETEQT-LYLVLE- 183
                                  69*******************************99988888422235556666666655443333333444433.234444. PP

  Dco-PC(DBT)_FBpp0085106-aln  85 lgpsledlfnfcsr..rfslktvllladqlisrieyihsrnfihrdikpdnflmglgkkgnlvyiidfglakkyrdsrtkkh 164
                                     s  ++f++     r+  k       q++s ++y+hs+n+ihrd+k +n+l+   +  n + i dfg++  +  ++    
                    H39E23.1d 184 -YASGGEVFDYLVAhgRMKEKEARAKFRQIVSAVQYLHSKNIIHRDLKAENLLLD--QDMN-IKIADFGFSNTFSLGNKL-- 259
                                  .456667777765511555566777778************************975..4455.6799****9999766543.. PP

  Dco-PC(DBT)_FBpp0085106-aln 165 ipyrenknltgtaryasinthlgieqs.rrddleslgyvlmyfnrgslpwqglkaatkrqkyeris...ekklstsieelck 242
                                          + g+  ya+ +   g +      d+ slg +l  +  gslp++g    + r++  r        +st  e+l k
                    H39E23.1d 260 ------DTFCGSPPYAAPELFSGKKYDgPEVDVWSLGVILYTLVSGSLPFDGQNLKELRERVLRGKyriPFYMSTDCENLLK 335
                                  ......3578999999999998887551566999999999999999999977544443333322220002357777777776 PP

  Dco-PC(DBT)_FBpp0085106-aln 243 gf 244
                                   f
                    H39E23.1d 336 KF 337
                                  66 PP

>> F31E3.2b  CE30774	WBGene00017950	status:Confirmed	UniProt:Q8MYQ1	protein_id:CCD63403.1
   #    score  bias  c-Evalue  i-Evalue hmmfrom  hmm to    alifrom  ali to    envfrom  env to     acc
 ---   ------ ----- --------- --------- ------- -------    ------- -------    ------- -------    ----
   1 !   48.0   0.0   2.7e-14   1.2e-12       8     213 ..     125     327 ..     119     341 .. 0.77

  Alignments for each domain:
  == domain 1    score: 48.0 bits;  conditional E-value: 2.7e-14
  Dco-PC(DBT)_FBpp0085106-aln   8 kyrlgrkigsgsfgdiylgtnistge.evaikl....eciktrh.pqlhiesklykllqggvgipkikwcgsegdynvlvme 83 
                                   + l r++g gsfg +y    i   e + aik+    e i  r   q++ e+ + +ll +   i +     + + +   +++
                     F31E3.2b 125 SFVLERQLGRGSFGVVYCASAIHDSErKFAIKMqekrEIISKRAvLQVKREASIQRLLPSHPFIARTYSTWQTRTHLYSLLQ 206
                                  57799*****************9876368**99333234444432588999**********999998777777777777788 PP

  Dco-PC(DBT)_FBpp0085106-aln  84 llgpsledlfnfcsrrfslk..tvllladqlisrieyihsrnfihrdikpdnflmglgkkgnlvyiidfglakkyrdsrtkk 163
                                      s  dlf+   +r sl   ++ l+  +l s i+++h+++ i+rd+k +n ++   + g    +idfglakk +++ ++ 
                     F31E3.2b 207 YPTGSTGDLFSVWRQRGSLSeaAIRLIGAELASAIDFLHQNDVIYRDVKLENVVLD--QWG-HALLIDFGLAKKLKQGSSTG 285
                                  8899***********99986326789999***********************9875..444.45689*********998876 PP

  Dco-PC(DBT)_FBpp0085106-aln 164 hipyrenknltgtaryasinthlgieqsrrddleslgyvlmyfnrgslpw 213
                                   i         gt +y s +   g   s   d  slg +l  +  g  p+
                     F31E3.2b 286 TI--------CGTLQYMSPDVASGGTYSHYVDWWSLGVLLHILLTGIYPY 327
                                  55........5666666666666666666666666666666666666655 PP

>> F31E3.2a  CE30773	WBGene00017950	Protein kinase	status:Partially_confirmed	UniProt:Q8MYQ1	protein_id:CCD63402.1
   #    score  bias  c-Evalue  i-Evalue hmmfrom  hmm to    alifrom  ali to    envfrom  env to     acc
 ---   ------ ----- --------- --------- ------- -------    ------- -------    ------- -------    ----
   1 !   48.0   0.0   2.8e-14   1.2e-12       8     213 ..     125     327 ..     119     341 .. 0.77

  Alignments for each domain:
  == domain 1    score: 48.0 bits;  conditional E-value: 2.8e-14
  Dco-PC(DBT)_FBpp0085106-aln   8 kyrlgrkigsgsfgdiylgtnistge.evaikl....eciktrh.pqlhiesklykllqggvgipkikwcgsegdynvlvme 83 
                                   + l r++g gsfg +y    i   e + aik+    e i  r   q++ e+ + +ll +   i +     + + +   +++
                     F31E3.2a 125 SFVLERQLGRGSFGVVYCASAIHDSErKFAIKMqekrEIISKRAvLQVKREASIQRLLPSHPFIARTYSTWQTRTHLYSLLQ 206
                                  57799*****************9876368**99333234444432588999**********999998777777777777788 PP

  Dco-PC(DBT)_FBpp0085106-aln  84 llgpsledlfnfcsrrfslk..tvllladqlisrieyihsrnfihrdikpdnflmglgkkgnlvyiidfglakkyrdsrtkk 163
                                      s  dlf+   +r sl   ++ l+  +l s i+++h+++ i+rd+k +n ++   + g    +idfglakk +++ ++ 
                     F31E3.2a 207 YPTGSTGDLFSVWRQRGSLSeaAIRLIGAELASAIDFLHQNDVIYRDVKLENVVLD--QWG-HALLIDFGLAKKLKQGSSTG 285
                                  8899***********99986326789999***********************9875..444.45689*********998876 PP

  Dco-PC(DBT)_FBpp0085106-aln 164 hipyrenknltgtaryasinthlgieqsrrddleslgyvlmyfnrgslpw 213
                                   i         gt +y s +   g   s   d  slg +l  +  g  p+
                     F31E3.2a 286 TI--------CGTLQYMSPDVASGGTYSHYVDWWSLGVLLHILLTGIYPY 327
                                  55........5666666666666666666666666666666666666655 PP

>> T25E12.4a  CE42484	WBGene00012019	locus:dkf-2	Phorbol esters\/diacylglycerol binding domain (C1 domain) (2 domains), 
   #    score  bias  c-Evalue  i-Evalue hmmfrom  hmm to    alifrom  ali to    envfrom  env to     acc
 ---   ------ ----- --------- --------- ------- -------    ------- -------    ------- -------    ----
   1 !   47.7   0.1   3.4e-14   1.5e-12      15     155 ..     776     920 ..     763     931 .. 0.83

  Alignments for each domain:
  == domain 1    score: 47.7 bits;  conditional E-value: 3.4e-14
  Dco-PC(DBT)_FBpp0085106-aln  15 igsgsfgdiylgtnistgeevaiklecik....trhpqlhiesklykllqggvgipkikwcgsegdynvlvme.llgpsled 91 
                                  +gsg fg +y g++  +g+ va+kl         +   l+ e ++ + ++   g+ +   + +  d   +vme l g  le 
                    T25E12.4a 776 LGSGQFGTVYGGIHRRNGQHVAVKLIDKLkfppNKEDLLRAEVQILEKVDH-PGVVHFMQMLETTDRIFVVMEkLKGDMLEM 856
                                  7**********************9854431222455568888888877765.566666666666677777776366999*** PP

  Dco-PC(DBT)_FBpp0085106-aln  92 lfnfcsrrfslktvllladqlisrieyihsrnfihrdikpdnflmglgkkgnlvyiidfglakk 155
                                  +++    r+s +t  +l+ q+++ + y+h  n++h d+kp+n+l+       +v + dfg+a+ 
                    T25E12.4a 857 ILSSEKGRLSERTTQFLVAQILEALRYLHHLNIVHCDLKPENILLNSNSDFPQVKLCDFGFARI 920
                                  *************************************************************975 PP

>> B0414.7a  CE07737	WBGene00003472	locus:mtk-1	protein kinase	status:Partially_confirmed	UniProt:O01837	protein_id:CCD6
   #    score  bias  c-Evalue  i-Evalue hmmfrom  hmm to    alifrom  ali to    envfrom  env to     acc
 ---   ------ ----- --------- --------- ------- -------    ------- -------    ------- -------    ----
   1 !   47.3   0.1   4.7e-14     2e-12       9     160 ..    1125    1271 ..    1119    1288 .. 0.82

  Alignments for each domain:
  == domain 1    score: 47.3 bits;  conditional E-value: 4.7e-14
  Dco-PC(DBT)_FBpp0085106-aln    9 yrlgrkigsgsfgdiylgtnistgeevaikleci.ktrhpqlhiesklykllqggvgipkikwcgsegdynvlvmellgp 87  
                                   + l  +i sgsfg ++  ++i +++ +a k+  i + +h  ++ e ++++ l   +    +k++g + +   +++ +   
                     B0414.7a 1125 WALLDHIASGSFGSVHRAMDIDSHRVIAAKVMRIqRENHKAIESEINIFRQL---IHENLVKYYGVQVEDSDVIIFMEYC 1201
                                   567889************************9887245677777777777665...455689***9765544334344456 PP

  Dco-PC(DBT)_FBpp0085106-aln   88 sledlfnfcsrrfslktvllladqlisrieyihsrnfihrdikpdnflmglgkkgnlvyiidfglakkyrdsr 160 
                                   s   l  +c  ++ lk v   ++ l+  ++y+hs+++ihrdikp n+++    k+ ++ + dfg + +  +s 
                     B0414.7a 1202 SQGTLERICHGKMDLKMVRQYTNSLLRAVQYLHSHKIIHRDIKPANIFL---DKCTVLKLGDFGCSSRLVESS 1271
                                   8888999***************************************987...589999999999988776655 PP

>> B0414.7b  CE27573	WBGene00003472	locus:mtk-1	status:Partially_confirmed	UniProt:Q960A2	protein_id:CCD61902.1
   #    score  bias  c-Evalue  i-Evalue hmmfrom  hmm to    alifrom  ali to    envfrom  env to     acc
 ---   ------ ----- --------- --------- ------- -------    ------- -------    ------- -------    ----
   1 !   47.3   0.1   4.7e-14     2e-12       9     160 ..    1125    1271 ..    1119    1288 .. 0.82

  Alignments for each domain:
  == domain 1    score: 47.3 bits;  conditional E-value: 4.7e-14
  Dco-PC(DBT)_FBpp0085106-aln    9 yrlgrkigsgsfgdiylgtnistgeevaikleci.ktrhpqlhiesklykllqggvgipkikwcgsegdynvlvmellgp 87  
                                   + l  +i sgsfg ++  ++i +++ +a k+  i + +h  ++ e ++++ l   +    +k++g + +   +++ +   
                     B0414.7b 1125 WALLDHIASGSFGSVHRAMDIDSHRVIAAKVMRIqRENHKAIESEINIFRQL---IHENLVKYYGVQVEDSDVIIFMEYC 1201
                                   567889************************9887245677777777777665...455689***9765544334344456 PP

  Dco-PC(DBT)_FBpp0085106-aln   88 sledlfnfcsrrfslktvllladqlisrieyihsrnfihrdikpdnflmglgkkgnlvyiidfglakkyrdsr 160 
                                   s   l  +c  ++ lk v   ++ l+  ++y+hs+++ihrdikp n+++    k+ ++ + dfg + +  +s 
                     B0414.7b 1202 SQGTLERICHGKMDLKMVRQYTNSLLRAVQYLHSHKIIHRDIKPANIFL---DKCTVLKLGDFGCSSRLVESS 1271
                                   8888999***************************************987...589999999999988776655 PP

>> R02C2.1  CE33150	WBGene00019814	protein kinase	status:Confirmed	UniProt:O44547	protein_id:CCD68551.1
   #    score  bias  c-Evalue  i-Evalue hmmfrom  hmm to    alifrom  ali to    envfrom  env to     acc
 ---   ------ ----- --------- --------- ------- -------    ------- -------    ------- -------    ----
   1 !   47.1   0.0   5.3e-14   2.3e-12       8     214 ..      17     229 ..      13     251 .. 0.71

  Alignments for each domain:
  == domain 1    score: 47.1 bits;  conditional E-value: 5.3e-14
  Dco-PC(DBT)_FBpp0085106-aln   8 kyrlgrkigsgsfgdiylgt.nistgeevaikleciktrh.pqlhi...esklykllqggvg....ipkikwcgsegdynvl 80 
                                   y+++ ++  gsfg+++l   + +   +va+k  ++  +   +l+    e+k+++ l++ +g    i ++k +    ++  l
                      R02C2.1  17 EYKVVEHLCKGSFGQVHLCElTRNPSVKVAVKEVAVSGKSrKNLTAvqkEYKIHRRLSK-IGhenvIQMMKMIE-TPKFYSL 96 
                                  7999*************985144556789999777765541345440115555555542.33122144555554.5567789 PP

  Dco-PC(DBT)_FBpp0085106-aln  81 vmellgpsledlfnfc..srrfslktvllladqlisrieyihsrnfihrdikpdnflmglgkkgn...lvyiidfglakkyr 157
                                  vme       dlf+      +fs k       qli+ +++ih + ++hrdik +n+l+      +    + i dfgla kyr
                      R02C2.1  97 VMEYADG--GDLFDELkeQEKFSRKDAHSYFKQLIKGLKFIHEQGIVHRDIKLENLLLVYSESEDdpgTLKITDFGLATKYR 176
                                  9998643..466654411579************************************99887643222899**********9 PP

  Dco-PC(DBT)_FBpp0085106-aln 158 dsrtkkhipyrenknltgtaryasinthlgieq.srrddleslgyvlmyfnrgslpwq 214
                                       + i+  e+    g+  ya+ +   g +      d+ s g vlm +  g   w+
                      R02C2.1 177 K--DGEEIMLSED---CGSKPYAAPEVCTGNDYrGPPVDIWSAGVVLMTMLVGEHSWK 229
                                  5..4567888888...588888888888887641345688888888888888888885 PP

>> K11E8.1k  CE28060	WBGene00006779	locus:unc-43	Ca2+\/calmodulin-dependent protein kinase	status:Confirmed	UniProt:O623
   #    score  bias  c-Evalue  i-Evalue hmmfrom  hmm to    alifrom  ali to    envfrom  env to     acc
 ---   ------ ----- --------- --------- ------- -------    ------- -------    ------- -------    ----
   1 !   46.5   0.0   7.9e-14   3.4e-12       6     160 ..       9     166 ..       4     171 .. 0.84

  Alignments for each domain:
  == domain 1    score: 46.5 bits;  conditional E-value: 7.9e-14
  Dco-PC(DBT)_FBpp0085106-aln   6 gnkyrlgrkigsgsfgdiylgtnistgeevaiklecik...trh.pqlhiesklykllqggvgipkikwcgsegdynvlvme 83 
                                  ++ y +   +g g+f  +   ++ +tg e a k+   k   +r   +l+ e+++ + lq    i +++   +e +++ lv++
                     K11E8.1k   9 SDNYDVKEELGKGAFSVVRRCVHKTTGLEFAAKIINTKklsARDfQKLEREARICRKLQH-PNIVRLHDSIQEESFHYLVFD 89 
                                  6789999************************9986554232565156999*******996.679999999************ PP

  Dco-PC(DBT)_FBpp0085106-aln  84 llgpsledlf.nfcsrrf.slktvllladqlisrieyihsrnfihrdikpdnflmglgkkgnlvyiidfglakkyrdsr 160
                                  l+     +lf ++ +r f s       ++q+++ i y hs+ ++hrd+kp+n+l+    kg  v + dfgla   +ds 
                     K11E8.1k  90 LVTGG--ELFeDIVAREFySEADASHCIQQILESIAYCHSNGIVHRDLKPENLLLASKAKGAAVKLADFGLAIEVNDSE 166
                                  *9543..3441356788724556778899*******************************************9999986 PP

>> K11E8.1l  CE28061	WBGene00006779	locus:unc-43	Ca2+\/calmodulin-dependent protein kinase	status:Confirmed	UniProt:O623
   #    score  bias  c-Evalue  i-Evalue hmmfrom  hmm to    alifrom  ali to    envfrom  env to     acc
 ---   ------ ----- --------- --------- ------- -------    ------- -------    ------- -------    ----
   1 !   46.5   0.0   7.9e-14   3.4e-12       6     160 ..       9     166 ..       4     171 .. 0.84

  Alignments for each domain:
  == domain 1    score: 46.5 bits;  conditional E-value: 7.9e-14
  Dco-PC(DBT)_FBpp0085106-aln   6 gnkyrlgrkigsgsfgdiylgtnistgeevaiklecik...trh.pqlhiesklykllqggvgipkikwcgsegdynvlvme 83 
                                  ++ y +   +g g+f  +   ++ +tg e a k+   k   +r   +l+ e+++ + lq    i +++   +e +++ lv++
                     K11E8.1l   9 SDNYDVKEELGKGAFSVVRRCVHKTTGLEFAAKIINTKklsARDfQKLEREARICRKLQH-PNIVRLHDSIQEESFHYLVFD 89 
                                  6789999************************9986554232565156999*******996.679999999************ PP

  Dco-PC(DBT)_FBpp0085106-aln  84 llgpsledlf.nfcsrrf.slktvllladqlisrieyihsrnfihrdikpdnflmglgkkgnlvyiidfglakkyrdsr 160
                                  l+     +lf ++ +r f s       ++q+++ i y hs+ ++hrd+kp+n+l+    kg  v + dfgla   +ds 
                     K11E8.1l  90 LVTGG--ELFeDIVAREFySEADASHCIQQILESIAYCHSNGIVHRDLKPENLLLASKAKGAAVKLADFGLAIEVNDSE 166
                                  *9543..3441356788724556778899*******************************************9999986 PP

>> K11E8.1i  CE28059	WBGene00006779	locus:unc-43	calcium\/calmodulin dependent protein kinase	status:Confirmed	UniProt:O
   #    score  bias  c-Evalue  i-Evalue hmmfrom  hmm to    alifrom  ali to    envfrom  env to     acc
 ---   ------ ----- --------- --------- ------- -------    ------- -------    ------- -------    ----
   1 !   46.0   0.0   1.1e-13   4.9e-12       6     160 ..       9     166 ..       4     171 .. 0.84

  Alignments for each domain:
  == domain 1    score: 46.0 bits;  conditional E-value: 1.1e-13
  Dco-PC(DBT)_FBpp0085106-aln   6 gnkyrlgrkigsgsfgdiylgtnistgeevaiklecik...trh.pqlhiesklykllqggvgipkikwcgsegdynvlvme 83 
                                  ++ y +   +g g+f  +   ++ +tg e a k+   k   +r   +l+ e+++ + lq    i +++   +e +++ lv++
                     K11E8.1i   9 SDNYDVKEELGKGAFSVVRRCVHKTTGLEFAAKIINTKklsARDfQKLEREARICRKLQH-PNIVRLHDSIQEESFHYLVFD 89 
                                  6789999************************9986554232565156999*******996.679999999************ PP

  Dco-PC(DBT)_FBpp0085106-aln  84 llgpsledlf.nfcsrrf.slktvllladqlisrieyihsrnfihrdikpdnflmglgkkgnlvyiidfglakkyrdsr 160
                                  l+     +lf ++ +r f s       ++q+++ i y hs+ ++hrd+kp+n+l+    kg  v + dfgla   +ds 
                     K11E8.1i  90 LVTGG--ELFeDIVAREFySEADASHCIQQILESIAYCHSNGIVHRDLKPENLLLASKAKGAAVKLADFGLAIEVNDSE 166
                                  *9543..3441356788724556778899*******************************************9999986 PP

>> ZK622.1  CE05098	WBGene00022780	tyrosine-protein kinase	status:Confirmed	UniProt:Q23554	protein_id:CCD68003.1
   #    score  bias  c-Evalue  i-Evalue hmmfrom  hmm to    alifrom  ali to    envfrom  env to     acc
 ---   ------ ----- --------- --------- ------- -------    ------- -------    ------- -------    ----
   1 !   45.5   0.5   1.6e-13   6.8e-12       8     225 ..     137     356 ..     132     362 .. 0.80

  Alignments for each domain:
  == domain 1    score: 45.5 bits;  conditional E-value: 1.6e-13
  Dco-PC(DBT)_FBpp0085106-aln   8 kyrlgrkigsgsfgdiylgtnistgee..vaikleciktrhp.qlhie..sklykllqggvgipkikwcg..segdynvlvm 82 
                                  + +lg+ +g g+fg +y      +ge+  va+k++  + +   +  ie   k  +++++      + ++g   e++  +lvm
                      ZK622.1 137 QIKLGKMLGEGAFGGVYKAAFYCKGEKrmVAVKVNKGNEKIStRAMIEdvCKEARIMRQYQHPNVVCFFGvcVEKEPIMLVM 218
                                  57899**************999888754599999654443321333441145566776666655667777335888899*** PP

  Dco-PC(DBT)_FBpp0085106-aln  83 ellgp.sledlfnfcsrrfslktvllladqlisrieyihsrnfihrdikpdnflmglgkkgnlvyiidfglakkyrdsrtkk 163
                                  el    +l+ +++    + sl+  l  + +  + +ey+h++  ihrd+   nflm    + n+v i dfgl+k+  d   k 
                      ZK622.1 219 ELASQgALDSFLKNEKNNVSLRDKLKYSFDASKGLEYLHQHGCIHRDVAARNFLM----HKNVVKITDFGLSKQLSDLAHKY 296
                                  **98625666667778899*********9*************************9....78****************98877 PP

  Dco-PC(DBT)_FBpp0085106-aln 164 hipyrenknltgtaryasinthlgieqsrrddleslgyvlm.yfnrgslpwqglkaatkrqky 225
                                  +++  + k      r+ + +  +    + + d+ s+g +l   f  g++p+ g+k a+ +qk 
                      ZK622.1 297 KLKDIQAK---LPIRWLAPEVIVTATYTFKSDVYSFGILLWeIFMDGAIPYPGMKLAEVKQKV 356
                                  77655555...467898889999999999********99863799****************96 PP

>> T19A5.2c  CE30181	WBGene00001526	locus:gck-1	status:Partially_confirmed	UniProt:Q95ZN5	protein_id:CCD72152.1
   #    score  bias  c-Evalue  i-Evalue hmmfrom  hmm to    alifrom  ali to    envfrom  env to     acc
 ---   ------ ----- --------- --------- ------- -------    ------- -------    ------- -------    ----
   1 !   45.2   0.1     2e-13   8.6e-12      13     155 ..      36     177 ..      31     186 .. 0.85

  Alignments for each domain:
  == domain 1    score: 45.2 bits;  conditional E-value: 2e-13
  Dco-PC(DBT)_FBpp0085106-aln  13 rkigsgsfgdiylgtnistgeevaikleciktrhpqlhiesklykllqggvgipkikwcgs..egdynvlvmellg.psled 91 
                                   +ig gsfg++y g++  tg+ vaik+  ++    +++  ++  ++l++       k++gs  +g+   ++me lg  s  d
                     T19A5.2c  36 ERIGRGSFGEVYKGIDNRTGRVVAIKIIDLEQAEDEIEDIQQEIQVLSQCDSQYVTKYFGSflKGSKLWIIMEYLGgGSALD 117
                                  58************************988888887777667777888888888999****9556888889***997257888 PP

  Dco-PC(DBT)_FBpp0085106-aln  92 lfnfcsrrfslktvllladqlisrieyihsrnfihrdikpdnflmglgkkgnlvyiidfglakk 155
                                  l +  s ++    + ++  ++++ +ey+hs   ihrdik  n l  l +++  v i d+g+ak 
                     T19A5.2c 118 LTK--SGKLDESHIAVILREILKGLEYLHSERKIHRDIKGANVL--LDRQTAAVKICDYGVAKP 177
                                  876..556666666677789**********************99..579*************95 PP

>> K11E8.1d  CE28054	WBGene00006779	locus:unc-43	Ca2+\/calmodulin-dependent protein kinase	status:Confirmed	UniProt:O623
   #    score  bias  c-Evalue  i-Evalue hmmfrom  hmm to    alifrom  ali to    envfrom  env to     acc
 ---   ------ ----- --------- --------- ------- -------    ------- -------    ------- -------    ----
   1 !   45.0   0.0   2.3e-13     1e-11       6     160 ..       9     166 ..       4     171 .. 0.84

  Alignments for each domain:
  == domain 1    score: 45.0 bits;  conditional E-value: 2.3e-13
  Dco-PC(DBT)_FBpp0085106-aln   6 gnkyrlgrkigsgsfgdiylgtnistgeevaiklecik...trh.pqlhiesklykllqggvgipkikwcgsegdynvlvme 83 
                                  ++ y +   +g g+f  +   ++ +tg e a k+   k   +r   +l+ e+++ + lq    i +++   +e +++ lv++
                     K11E8.1d   9 SDNYDVKEELGKGAFSVVRRCVHKTTGLEFAAKIINTKklsARDfQKLEREARICRKLQH-PNIVRLHDSIQEESFHYLVFD 89 
                                  6789999************************9986554232565156999*******996.679999999************ PP

  Dco-PC(DBT)_FBpp0085106-aln  84 llgpsledlf.nfcsrrf.slktvllladqlisrieyihsrnfihrdikpdnflmglgkkgnlvyiidfglakkyrdsr 160
                                  l+     +lf ++ +r f s       ++q+++ i y hs+ ++hrd+kp+n+l+    kg  v + dfgla   +ds 
                     K11E8.1d  90 LVTGG--ELFeDIVAREFySEADASHCIQQILESIAYCHSNGIVHRDLKPENLLLASKAKGAAVKLADFGLAIEVNDSE 166
                                  *9543..3441356788724556778899*******************************************9999986 PP

>> K11E8.1f  CE28056	WBGene00006779	locus:unc-43	Ca2+\/calmodulin-dependent protein kinase	status:Confirmed	UniProt:O623
   #    score  bias  c-Evalue  i-Evalue hmmfrom  hmm to    alifrom  ali to    envfrom  env to     acc
 ---   ------ ----- --------- --------- ------- -------    ------- -------    ------- -------    ----
   1 !   44.8   0.0   2.7e-13   1.1e-11       6     160 ..       9     166 ..       4     171 .. 0.84

  Alignments for each domain:
  == domain 1    score: 44.8 bits;  conditional E-value: 2.7e-13
  Dco-PC(DBT)_FBpp0085106-aln   6 gnkyrlgrkigsgsfgdiylgtnistgeevaiklecik...trh.pqlhiesklykllqggvgipkikwcgsegdynvlvme 83 
                                  ++ y +   +g g+f  +   ++ +tg e a k+   k   +r   +l+ e+++ + lq    i +++   +e +++ lv++
                     K11E8.1f   9 SDNYDVKEELGKGAFSVVRRCVHKTTGLEFAAKIINTKklsARDfQKLEREARICRKLQH-PNIVRLHDSIQEESFHYLVFD 89 
                                  6789999************************9986554232565156999*******996.679999999************ PP

  Dco-PC(DBT)_FBpp0085106-aln  84 llgpsledlf.nfcsrrf.slktvllladqlisrieyihsrnfihrdikpdnflmglgkkgnlvyiidfglakkyrdsr 160
                                  l+     +lf ++ +r f s       ++q+++ i y hs+ ++hrd+kp+n+l+    kg  v + dfgla   +ds 
                     K11E8.1f  90 LVTGG--ELFeDIVAREFySEADASHCIQQILESIAYCHSNGIVHRDLKPENLLLASKAKGAAVKLADFGLAIEVNDSE 166
                                  *9543..3441356788724556778899*******************************************9999986 PP

>> K11E8.1g  CE28057	WBGene00006779	locus:unc-43	Ca2+\/calmodulin-dependent protein kinase	status:Confirmed	UniProt:O623
   #    score  bias  c-Evalue  i-Evalue hmmfrom  hmm to    alifrom  ali to    envfrom  env to     acc
 ---   ------ ----- --------- --------- ------- -------    ------- -------    ------- -------    ----
   1 !   44.8   0.0   2.7e-13   1.2e-11       6     160 ..       9     166 ..       4     171 .. 0.84

  Alignments for each domain:
  == domain 1    score: 44.8 bits;  conditional E-value: 2.7e-13
  Dco-PC(DBT)_FBpp0085106-aln   6 gnkyrlgrkigsgsfgdiylgtnistgeevaiklecik...trh.pqlhiesklykllqggvgipkikwcgsegdynvlvme 83 
                                  ++ y +   +g g+f  +   ++ +tg e a k+   k   +r   +l+ e+++ + lq    i +++   +e +++ lv++
                     K11E8.1g   9 SDNYDVKEELGKGAFSVVRRCVHKTTGLEFAAKIINTKklsARDfQKLEREARICRKLQH-PNIVRLHDSIQEESFHYLVFD 89 
                                  6789999************************9986554232565156999*******996.679999999************ PP

  Dco-PC(DBT)_FBpp0085106-aln  84 llgpsledlf.nfcsrrf.slktvllladqlisrieyihsrnfihrdikpdnflmglgkkgnlvyiidfglakkyrdsr 160
                                  l+     +lf ++ +r f s       ++q+++ i y hs+ ++hrd+kp+n+l+    kg  v + dfgla   +ds 
                     K11E8.1g  90 LVTGG--ELFeDIVAREFySEADASHCIQQILESIAYCHSNGIVHRDLKPENLLLASKAKGAAVKLADFGLAIEVNDSE 166
                                  *9543..3441356788724556778899*******************************************9999986 PP

>> K04C1.5  CE06089	WBGene00010555	serine\/threonine kinase	status:Confirmed	UniProt:Q21204	protein_id:CAA94212.1
   #    score  bias  c-Evalue  i-Evalue hmmfrom  hmm to    alifrom  ali to    envfrom  env to     acc
 ---   ------ ----- --------- --------- ------- -------    ------- -------    ------- -------    ----
   1 !   45.2   0.1     2e-13   8.7e-12      46     206 ..      10     173 ..       5     219 .. 0.75

  Alignments for each domain:
  == domain 1    score: 45.2 bits;  conditional E-value: 2e-13
  Dco-PC(DBT)_FBpp0085106-aln  46 hpqlhiesklykllqggvgipkikwcgsegdynvlvmellgpsledlfnfcsr....rfslktvllladqlisrieyihsrn 123
                                   p++  e  + k l g  g+p ++   +  + +vlvm+     le+l +f  r    ++s + v+ la +l+s +e+ih + 
                      K04C1.5  10 EPNFYQEIDFLKHLAGINGVPVVHKHFQYEQKRVLVMDKY---LENLEQFRKRkedeKLSPRVVIKLAFRLVSILEHIHRKG 88 
                                  68899999***************99999999******986...55555666552222689999******************* PP

  Dco-PC(DBT)_FBpp0085106-aln 124 fihrdikpdnflmglgkkgnl..vyiidfglakkyr..dsrtkkhipyrenknltgtaryasinthlgieqsrrddleslgy 201
                                   +h+dik dn ++g  k gn+  + +id+g+a   +    r     +     ++  ++ yas     g++    ddl+ l +
                      K04C1.5  89 VVHQDIKLDNVVFGA-KVGNKldIVLIDYGIAAFTKpkPPRDLVDGALHCTTDF-SSSVYASPGLVQGLKGDPVDDLQMLSF 168
                                  ************994.55555224579****96433003333333333333333.345577777777777777788888887 PP

  Dco-PC(DBT)_FBpp0085106-aln 202 vlmyf 206
                                  +l++ 
                      K04C1.5 169 MLLWA 173
                                  77765 PP

>> K11E8.1e  CE28055	WBGene00006779	locus:unc-43	Ca2+\/calmodulin-dependent protein kinase	status:Confirmed	UniProt:O623
   #    score  bias  c-Evalue  i-Evalue hmmfrom  hmm to    alifrom  ali to    envfrom  env to     acc
 ---   ------ ----- --------- --------- ------- -------    ------- -------    ------- -------    ----
   1 !   44.7   0.0   2.8e-13   1.2e-11       6     160 ..       9     166 ..       4     171 .. 0.84

  Alignments for each domain:
  == domain 1    score: 44.7 bits;  conditional E-value: 2.8e-13
  Dco-PC(DBT)_FBpp0085106-aln   6 gnkyrlgrkigsgsfgdiylgtnistgeevaiklecik...trh.pqlhiesklykllqggvgipkikwcgsegdynvlvme 83 
                                  ++ y +   +g g+f  +   ++ +tg e a k+   k   +r   +l+ e+++ + lq    i +++   +e +++ lv++
                     K11E8.1e   9 SDNYDVKEELGKGAFSVVRRCVHKTTGLEFAAKIINTKklsARDfQKLEREARICRKLQH-PNIVRLHDSIQEESFHYLVFD 89 
                                  6789999************************9986554232565156999*******996.679999999************ PP

  Dco-PC(DBT)_FBpp0085106-aln  84 llgpsledlf.nfcsrrf.slktvllladqlisrieyihsrnfihrdikpdnflmglgkkgnlvyiidfglakkyrdsr 160
                                  l+     +lf ++ +r f s       ++q+++ i y hs+ ++hrd+kp+n+l+    kg  v + dfgla   +ds 
                     K11E8.1e  90 LVTGG--ELFeDIVAREFySEADASHCIQQILESIAYCHSNGIVHRDLKPENLLLASKAKGAAVKLADFGLAIEVNDSE 166
                                  *9543..3441356788724556778899*******************************************9999986 PP

>> K11E8.1h  CE28058	WBGene00006779	locus:unc-43	Ca2+\/calmodulin-dependent protein kinase	status:Confirmed	UniProt:O623
   #    score  bias  c-Evalue  i-Evalue hmmfrom  hmm to    alifrom  ali to    envfrom  env to     acc
 ---   ------ ----- --------- --------- ------- -------    ------- -------    ------- -------    ----
   1 !   44.5   0.0   3.2e-13   1.4e-11       6     160 ..       9     166 ..       4     171 .. 0.84

  Alignments for each domain:
  == domain 1    score: 44.5 bits;  conditional E-value: 3.2e-13
  Dco-PC(DBT)_FBpp0085106-aln   6 gnkyrlgrkigsgsfgdiylgtnistgeevaiklecik...trh.pqlhiesklykllqggvgipkikwcgsegdynvlvme 83 
                                  ++ y +   +g g+f  +   ++ +tg e a k+   k   +r   +l+ e+++ + lq    i +++   +e +++ lv++
                     K11E8.1h   9 SDNYDVKEELGKGAFSVVRRCVHKTTGLEFAAKIINTKklsARDfQKLEREARICRKLQH-PNIVRLHDSIQEESFHYLVFD 89 
                                  6789999************************9986554232565156999*******996.679999999************ PP

  Dco-PC(DBT)_FBpp0085106-aln  84 llgpsledlf.nfcsrrf.slktvllladqlisrieyihsrnfihrdikpdnflmglgkkgnlvyiidfglakkyrdsr 160
                                  l+     +lf ++ +r f s       ++q+++ i y hs+ ++hrd+kp+n+l+    kg  v + dfgla   +ds 
                     K11E8.1h  90 LVTGG--ELFeDIVAREFySEADASHCIQQILESIAYCHSNGIVHRDLKPENLLLASKAKGAAVKLADFGLAIEVNDSE 166
                                  *9543..3441356788724556778899*******************************************9999986 PP

>> ZC581.7  CE28168	WBGene00022634	protein-tyrosine kinase	status:Confirmed	UniProt:O01774	protein_id:CCD64901.1
   #    score  bias  c-Evalue  i-Evalue hmmfrom  hmm to    alifrom  ali to    envfrom  env to     acc
 ---   ------ ----- --------- --------- ------- -------    ------- -------    ------- -------    ----
   1 !   44.6   0.4     3e-13   1.3e-11      11     154 ..     122     265 ..     114     273 .. 0.88

  Alignments for each domain:
  == domain 1    score: 44.6 bits;  conditional E-value: 3e-13
  Dco-PC(DBT)_FBpp0085106-aln  11 lgrkigsgsfgdiylgtnistgeevaik.leciktrhpqlhiesklykllqggvgipkikwcgsegdy..nvlvmell.gps 88 
                                  + +k+gsg++g +ylg   +++ ++a+k l++       l    k  +++q       +k++g   d    +lv+el  g s
                      ZC581.7 122 FKKKLGSGAYGTVYLGRLTKNNTKIAVKkLDTEGNDEESLAEMMKEARVMQLYDHPNIVKFYGYIVDDipYLLVLELCnGGS 203
                                  579***********************9637888888888988899999999988888899999876642368999996599* PP

  Dco-PC(DBT)_FBpp0085106-aln  89 ledlfnfcsrrfslktvllladqlisrieyihsrnfihrdikpdnflmglgkkgnlvyiidfglak 154
                                  +ed +     ++s kt ++ +      iey+h ++ ihrdi   n l+    + ++v i dfg+ +
                      ZC581.7 204 VEDKLVEKGAKLSTKTRIMYTYHAACGIEYLHKKKCIHRDIAARNCLI----HKEIVKIADFGMCR 265
                                  **********************************************97....66899999999875 PP

>> K11E8.1r  CE45912	WBGene00006779	locus:unc-43	status:Partially_confirmed	protein_id:CCA65655.1
   #    score  bias  c-Evalue  i-Evalue hmmfrom  hmm to    alifrom  ali to    envfrom  env to     acc
 ---   ------ ----- --------- --------- ------- -------    ------- -------    ------- -------    ----
   1 !   44.1   0.0   4.4e-13   1.9e-11       6     160 ..     119     276 ..     114     281 .. 0.84

  Alignments for each domain:
  == domain 1    score: 44.1 bits;  conditional E-value: 4.4e-13
  Dco-PC(DBT)_FBpp0085106-aln   6 gnkyrlgrkigsgsfgdiylgtnistgeevaiklecik...trh.pqlhiesklykllqggvgipkikwcgsegdynvlvme 83 
                                  ++ y +   +g g+f  +   ++ +tg e a k+   k   +r   +l+ e+++ + lq    i +++   +e +++ lv++
                     K11E8.1r 119 SDNYDVKEELGKGAFSVVRRCVHKTTGLEFAAKIINTKklsARDfQKLEREARICRKLQH-PNIVRLHDSIQEESFHYLVFD 199
                                  6789999************************9986554232565156999*******996.679999999************ PP

  Dco-PC(DBT)_FBpp0085106-aln  84 llgpsledlf.nfcsrrf.slktvllladqlisrieyihsrnfihrdikpdnflmglgkkgnlvyiidfglakkyrdsr 160
                                  l+     +lf ++ +r f s       ++q+++ i y hs+ ++hrd+kp+n+l+    kg  v + dfgla   +ds 
                     K11E8.1r 200 LVTGG--ELFeDIVAREFySEADASHCIQQILESIAYCHSNGIVHRDLKPENLLLASKAKGAAVKLADFGLAIEVNDSE 276
                                  *9543..3441356788724556778899*******************************************9999986 PP

>> F16B12.7  CE34174	WBGene00008883	serine\/threonine kinase	status:Partially_confirmed	UniProt:Q93522	protein_id:CAB029
   #    score  bias  c-Evalue  i-Evalue hmmfrom  hmm to    alifrom  ali to    envfrom  env to     acc
 ---   ------ ----- --------- --------- ------- -------    ------- -------    ------- -------    ----
   1 !   44.2   0.8     4e-13   1.7e-11       5     204 ..       8     217 ..       4     236 .. 0.82

  Alignments for each domain:
  == domain 1    score: 44.2 bits;  conditional E-value: 4e-13
  Dco-PC(DBT)_FBpp0085106-aln   5 vgnkyrlgrkigsgsfgdiylgtnist.geevaiklec.i..ktrhpqlhiesklykllq.....ggvgipkikwcgsegdy 77 
                                  v + y +   ig gs+g i    ++ + ++e  ikl   +    r   ++ e  +++ l+     ++ g p+     +   y
                     F16B12.7   8 VVKEYYVSYLIGEGSYGSIVAVNDMEElNKEKVIKLVKfVhgSQREKSFKTELSVFRKLDslgnsKRNGFPQFCENFQVDGY 89 
                                  6778999999*********98888764245666666431311467778888888888775222224789**99888888899 PP

  Dco-PC(DBT)_FBpp0085106-aln  78 nvlvmellgpsledlfnfc.srrfslktvllladqlisrieyihsrnfihrdikpdnflmglg.kkgnlvyiidfglakkyr 157
                                    +v+   g  l+d+ +      f  k v  +   +   +  +hs  f h d++ +n+++ +   k n + +idfgl+k+++
                     F16B12.7  90 YAIVLSDEGDNLNDIRKRNkNLVFNRKNVATVGCAVSRSLSTLHSIGFFHADLHEQNLMVPVPiDKINPIKLIDFGLSKRFK 171
                                  999999********987651457899999988888888899******************99963799**************9 PP

  Dco-PC(DBT)_FBpp0085106-aln 158 dsrtkkhipyrenknltgtaryasinthlgieqsrrddleslgyvlm 204
                                    + ++ i  +  k l    r  s n   g +  + dd+esl y+l+
                     F16B12.7 172 TRKRRNCID-KTYKVLLADERRCSFNIACGGDYRKSDDFESLFYILL 217
                                  877777665.78899999**************************997 PP

>> PAR2.3a  CE39167	WBGene00019801	locus:aak-1	Protein kinase	status:Confirmed	UniProt:P45894	protein_id:CCD72533.1
   #    score  bias  c-Evalue  i-Evalue hmmfrom  hmm to    alifrom  ali to    envfrom  env to     acc
 ---   ------ ----- --------- --------- ------- -------    ------- -------    ------- -------    ----
   1 !   43.0   0.3   9.1e-13   3.9e-11       7     158 ..      23     174 ..      18     180 .. 0.77

  Alignments for each domain:
  == domain 1    score: 43.0 bits;  conditional E-value: 9.1e-13
  Dco-PC(DBT)_FBpp0085106-aln   7 nkyrlgrkigsgsfgdiylgtnistgeevaikleciktrhpqlhiesklykllqg..gvgipki...kwcgsegdynvlvme 83 
                                  n + +   ig g+fg +  gt+i+tg +vaik+   + r   l   +k  + ++   ++  p+i     + s  +   lvme
                      PAR2.3a  23 N-FVIKETIGKGAFGAVKRGTHIQTGYDVAIKILN-RGRMKGLGTVNKTRNEIDNlqKLTHPHItrlFRVISTPSDIFLVME 102
                                  3.678899************************964.6666666666665554443113444555111445566667789*** PP

  Dco-PC(DBT)_FBpp0085106-aln  84 llgpsledlfnfcsrrfs..lktvllladqlisrieyihsrnfihrdikpdnflmglgkkgnlvyiidfglakkyrd 158
                                  l+  s  +lf++ +r+ +  ++      +q+is + y h + ++hrd+kp+n+l+   k+   + i dfgl+    d
                      PAR2.3a 103 LV--SGGELFSYITRKGAlpIRESRRYFQQIISGVSYCHNHMIVHRDLKPENLLLDANKN---IKIADFGLSNYMTD 174
                                  *8..5679*******965226888999***************************987765...6799****987777 PP

>> W09C5.5  CE20167	WBGene00012352	locus:dkf-1	Phorbol esters\/diacylglycerol binding domain (C1 domain) \; Eukaryotic p
   #    score  bias  c-Evalue  i-Evalue hmmfrom  hmm to    alifrom  ali to    envfrom  env to     acc
 ---   ------ ----- --------- --------- ------- -------    ------- -------    ------- -------    ----
   1 !   42.9   0.0   9.9e-13   4.3e-11       5     159 ..     420     583 ..     416     591 .. 0.77

  Alignments for each domain:
  == domain 1    score: 42.9 bits;  conditional E-value: 9.9e-13
  Dco-PC(DBT)_FBpp0085106-aln   5 vgnkyrlg..rkigsgsfgdiylgtnistgeevaiklecikt.rhpqlhieskl..ykll..qggvgipkikwcgsegdynv 79 
                                   +n y++   + +gsg fg +y  ++  +g+eva+k+ + +   +     es      +l  ++  gi  ++++ + +d   
                      W09C5.5 420 FANLYQVLsdKTLGSGQFGTVYSAIQRHSGKEVAVKVISKERfSKKGSGAESMRaeVAILqqTCHPGIVCLEFMCETKDKIF 501
                                  5666766422579***********************987543122222233322012334114678*************999 PP

  Dco-PC(DBT)_FBpp0085106-aln  80 lvmell.gpsledlfnfcsrrfslktvllladqlisrieyihsrnfihrdikpdnflm.glgkkgnlvyiidfglakkyrds 159
                                  +vme + g  le +++    r+  ++  +l  q++  ++y+h + + h d+kp+n l+  +g +  +  i dfg a+   +s
                      W09C5.5 502 VVMEKMnGDMLEMILSQELGRLNSRATKFLLVQILCALKYLHDQGIAHCDLKPENVLLsDMGSNFPQTKICDFGYARFIPES 583
                                  99996538999*999988888888888888889**********************987369**************9866555 PP

>> F47F2.1c  CE31171	WBGene00018569	status:Confirmed	UniProt:Q8MQ39	protein_id:CCD71419.1
   #    score  bias  c-Evalue  i-Evalue hmmfrom  hmm to    alifrom  ali to    envfrom  env to     acc
 ---   ------ ----- --------- --------- ------- -------    ------- -------    ------- -------    ----
   1 !   42.7   0.3   1.2e-12   5.1e-11      14     159 ..      22     168 ..      12     174 .. 0.75

  Alignments for each domain:
  == domain 1    score: 42.7 bits;  conditional E-value: 1.2e-12
  Dco-PC(DBT)_FBpp0085106-aln  14 kigsgsfgdiylgtnistgeevaiklecik....trhpq.lhiesklykllqggvgipkikwcgsegdyn..vlvmellgps 88 
                                   ig g+fg + l  +  tg   a+k+  i+     r  q +h e+++   l+       +k + se+d n   ++me++   
                     F47F2.1c  22 TIGKGTFGRVELARDKITGAHYALKVLNIRrvvdMRQTQhVHNEKRVLLQLKH---PFIVKMYASEKDSNhlYMIMEFVPG- 99 
                                  69***********************9888733223444424445444433333...2356788888887722577787643. PP

  Dco-PC(DBT)_FBpp0085106-aln  89 ledlfnf..csrrfslktvllladqlisrieyihsrnfihrdikpdnflmglgkkgnlvyiidfglakkyrds 159
                                    ++f++   sr fs     + a +++  +eyihs  +++rd+kp+n+++   k+g  + + dfg+ak  rd 
                     F47F2.1c 100 -GEMFSYlrASRSFSNSMARFYASEIVCALEYIHSLGIVYRDLKPENLML--SKEGH-IKMADFGFAKELRDR 168
                                  .3455553379************************************875..56665.6799*********96 PP

>> T08D2.7  CE28251	WBGene00011612	Forkhead-associated (FHA) domain \; Eukaryotic protein kinase domain	status:Partially
   #    score  bias  c-Evalue  i-Evalue hmmfrom  hmm to    alifrom  ali to    envfrom  env to     acc
 ---   ------ ----- --------- --------- ------- -------    ------- -------    ------- -------    ----
   1 !   42.1   0.1   1.8e-12   7.7e-11       6     206 ..     165     370 ..     162     382 .. 0.77

  Alignments for each domain:
  == domain 1    score: 42.1 bits;  conditional E-value: 1.8e-12
  Dco-PC(DBT)_FBpp0085106-aln   6 gnkyrlgrk.igsgsfgdiylgtnistgeevaik.......lecik..trhpqlhiesklykllqggvgipkikwcgsegdy 77 
                                  +nky ++ + +g g fg + lg + s +  vaik         c +  ++  +++ e  + k l+    i +i  c +  +y
                      T08D2.7 165 TNKYHVTSHlLGKGGFGKVLLGYKKSDRSVVAIKqlntqfsTRCSRaiAKTRDIQNEVEVMKKLS-HPNIVAIYDCITVAKY 245
                                  799*9986537**********************95322222234442224445556666666665.467999999******* PP

  Dco-PC(DBT)_FBpp0085106-aln  78 nvlvmellgps..ledlfnfcsrrfslktvl..lladqlisrieyihsrnfihrdikpdnflmglgkkgnlvyiidfglakk 155
                                    +v+e +g    +  l +    ++ l   l   +a qli+ + y+hs  + hrdikp+n+l     +  ++ + dfg+ak 
                      T08D2.7 246 SYMVIEYVGGGefFSKLVDSKYNQMGLGESLgkYFAFQLIDAVLYLHSVGICHRDIKPENILCSNKAERCILKLTDFGMAKN 327
                                  *******9864226778877778888877764479****************************999999999********97 PP

  Dco-PC(DBT)_FBpp0085106-aln 156 yrdsrtkkhipyrenknltgtaryas..inthlgieqsrrddleslgyvlmyf 206
                                    + r k+h          gt  y +  i +  g+e + + d+ slg vl+  
                      T08D2.7 328 SVN-RMKTH---------CGTPSYCApeIVANQGVEYTPKVDIWSLGCVLFIT 370
                                  543.44444.........67877764348888999999999999999988755 PP

>> C01C4.3b  CE30846	WBGene00015293	serine\/threonine protein kinase	status:Partially_confirmed	UniProt:Q11090	protein_i
   #    score  bias  c-Evalue  i-Evalue hmmfrom  hmm to    alifrom  ali to    envfrom  env to     acc
 ---   ------ ----- --------- --------- ------- -------    ------- -------    ------- -------    ----
   1 !   39.5   0.3   1.1e-11   4.5e-10       7     216 ..     124     334 ..     118     351 .. 0.74

  Alignments for each domain:
  == domain 1    score: 39.5 bits;  conditional E-value: 1.1e-11
  Dco-PC(DBT)_FBpp0085106-aln   7 nkyrlgrkigsgsfgdiylgtnistgeevaikle.ciktrhpqlhiesklykllqggvgipki...kwcgsegdynvlvmel 84 
                                  + y + +++g+g fg i l  + ++++ +aik+    +t+  ++  e+++   l+    i       +  s+     +v e+
                     C01C4.3b 124 EVYTVNKQLGTGRFGFIKLAEHKQSKQRIAIKFFpRPQTKQADFVREYNYSFFLSPHQNIIDTyegMFQSSDDTAYFFVQEF 205
                                  5688889999999999999999999999999975145788888888877766666555554321114555555555666666 PP

  Dco-PC(DBT)_FBpp0085106-aln  85 lg.psledlfnfcsrr.f.slktvllladqlisrieyihsrnfihrdikpdnflmglgkkgnlvyiidfglakkyrdsrtkk 163
                                      sl +  +   +  +    t  ++   ++s ie++h  n++hr++k +n+l+   +   +v + dfgl++k     t k
                     C01C4.3b 206 CPrASLREAVEATNQAgIgEANTKKVF-AAVLSAIEFMHDENLVHRNLKAENILIFDANDYSKVKVTDFGLTRKVD--TTVK 284
                                  532478777766554312123344444.4689*****************************************974..4677 PP

  Dco-PC(DBT)_FBpp0085106-aln 164 hipyrenknltgtaryasinthlgieqsrrddleslgyvlmyfnrgslpwqgl 216
                                  ++ y +n   +     + +n +l +++s   d+ +lg +++y  +g +pwq  
                     C01C4.3b 285 YLEYVNNYHAAEL-CDTVVNEKLVVNKS--TDIWALGIIFFYCMKGKFPWQKA 334
                                  7888777655443.45689******988..69*******************65 PP

>> R02C2.2  CE39025	WBGene00019815	locus:kin-34	protein kinase	status:Partially_confirmed	UniProt:O44546	protein_id:CCD6
   #    score  bias  c-Evalue  i-Evalue hmmfrom  hmm to    alifrom  ali to    envfrom  env to     acc
 ---   ------ ----- --------- --------- ------- -------    ------- -------    ------- -------    ----
   1 !   42.3   0.0   1.5e-12   6.4e-11       9     222 ..      25     236 ..      21     245 .. 0.74

  Alignments for each domain:
  == domain 1    score: 42.3 bits;  conditional E-value: 1.5e-12
  Dco-PC(DBT)_FBpp0085106-aln   9 yrlgrkigsgsfgdiylgtnistgeeva.ikleciktrhpqlhie..sklykllqggvgip.kikwcgsegdynvlvmellg 86 
                                  y + + +g gsfg++ l  n    e +a +k   i  +  +  i+   k   + ++  g    i+ +g+e d +   m l  
                      R02C2.2  25 YEVLKPLGQGSFGQVALVSNRRYPEMLAaLKRIVITGQDRE-YIDaiRKEITIQESLTGHEnVIQVLGKESDAQFCYMFLEY 105
                                  888999**************999888761555555544433.3331123334444445543157889999999988888887 PP

  Dco-PC(DBT)_FBpp0085106-aln  87 psledlfnfcs..rrfslktvllladqlisrieyihsrnfihrdikpdnflmglgkkgnlvyiidfglakkyrdsrtkkhip 166
                                      dl++  +    fsl        ql++ ++++h+r+  hrdikp+n+++    ++  + i dfgla  yr + ++    
                      R02C2.2 106 ADGGDLYEKITsgCSFSLEEAHSYFKQLVNGLKFLHCRDVAHRDIKPENLMLT---HSGHLKIADFGLATWYRYKGAELIFE 184
                                  777888875441247**********************************9874...667789**********9876654433 PP

  Dco-PC(DBT)_FBpp0085106-aln 167 yrenknltgtaryasinthlgieq.srrddleslgyvlmyfnrgslpwqglkaatkr 222
                                   r      g+  y + + + g +    + d+ s g vl+ +    lpw+    ++kr
                      R02C2.2 185 QR-----CGSVEYVAPEIYTGAQYrGPQIDIWSAGVVLLAMLTRQLPWEFPCMTNKR 236
                                  33.....68888888888888753134668888999998888888998766666665 PP

>> T01C8.1c  CE07458	WBGene00020142	locus:aak-2	status:Confirmed	UniProt:Q95ZQ4	protein_id:CCD68835.1
   #    score  bias  c-Evalue  i-Evalue hmmfrom  hmm to    alifrom  ali to    envfrom  env to     acc
 ---   ------ ----- --------- --------- ------- -------    ------- -------    ------- -------    ----
   1 !   42.3   1.2   1.5e-12   6.4e-11       7     159 ..      23     176 ..      18     182 .. 0.79

  Alignments for each domain:
  == domain 1    score: 42.3 bits;  conditional E-value: 1.5e-12
  Dco-PC(DBT)_FBpp0085106-aln   7 nkyrlgrkigsgsfgdiylgtnistgeevaikleciktrhpqlhiesklykllqgg..vgipkik...wcgsegdynvlvme 83 
                                  ++y l   +g g+fg + +g++ +t+ +va+k+   + +   l +  k+ + +q       p+i     + s  +   ++me
                     T01C8.1c  23 GHYILKETLGVGTFGKVKVGIHETTQYKVAVKILN-RQKIKSLDVVGKIRREIQNLslFRHPHIIrlyQVISTPSDIFMIME 103
                                  4799999*************************964.5667778888888887775411344554311034455555678888 PP

  Dco-PC(DBT)_FBpp0085106-aln  84 llgpsledlfnfcsrrfslktvll..ladqlisrieyihsrnfihrdikpdnflmglgkkgnlvyiidfglakkyrds 159
                                   +  s  +lf++  ++  lkt     + +q+is ++y h +  +hrd+kp+n+l+    + n v i dfgl+    d+
                     T01C8.1c 104 HV--SGGELFDYIVKHGRLKTAEArrFFQQIISGVDYCHRHMVVHRDLKPENLLLD---EQNNVKIADFGLSNIMTDG 176
                                  76..6789*************8642278*************************985...78999*******9887775 PP

>> C44H4.6  CE08727	WBGene00008095	glycogen synthase kinase (CDC2\/CDKX subfamily)	status:Partially_confirmed	UniProt:Q9
   #    score  bias  c-Evalue  i-Evalue hmmfrom  hmm to    alifrom  ali to    envfrom  env to     acc
 ---   ------ ----- --------- --------- ------- -------    ------- -------    ------- -------    ----
   1 !   42.3   0.4   1.5e-12   6.4e-11      12     162 ..      40     190 ..      30     219 .. 0.77

  Alignments for each domain:
  == domain 1    score: 42.3 bits;  conditional E-value: 1.5e-12
  Dco-PC(DBT)_FBpp0085106-aln  12 grkigsgsfgdiylgtnistgeevaikleciktrhpqlhiesklykllqggvgipkikwcg.segdynvlvmellgpsledl 92 
                                   + ig+gsfg +y  +   ++e +aik   +  r      e  + + ++    i  + ++  ++ +   +vme++   l  +
                      C44H4.6  40 LQLIGTGSFGAVYKAVLRENDEPIAIKKIKVDDRF--KSRELTIMHEMDHPNIIRLLYYYVmQQENCLNFVMEFMPKDLAYV 119
                                  5679**********************976666655..456778888888877777777665144455568*****9988654 PP

  Dco-PC(DBT)_FBpp0085106-aln  93 ...fnfcsrrfslktvllladqlisrieyihsrnfihrdikpdnflmglgkkgnlvyiidfglakkyrdsrtk 162
                                     f+   +++   ++ l   ql+  i ++h +n++hrdikp n+l+       ++ i dfg ak+ + +  +
                      C44H4.6 120 hrqFAHNDKQMPAYSIKLYMFQLLRGIGFLHLHNIVHRDIKPKNLLVD--ESNGILKICDFGSAKRLEKNEPN 190
                                  22277788999999999****************************975..5667899********98765543 PP

>> F47F2.1b  CE37114	WBGene00018569	status:Confirmed	UniProt:Q7JP68	protein_id:CCD71418.1
   #    score  bias  c-Evalue  i-Evalue hmmfrom  hmm to    alifrom  ali to    envfrom  env to     acc
 ---   ------ ----- --------- --------- ------- -------    ------- -------    ------- -------    ----
   1 !   42.0   0.3   1.9e-12   8.1e-11      14     159 ..      95     241 ..      85     247 .. 0.75

  Alignments for each domain:
  == domain 1    score: 42.0 bits;  conditional E-value: 1.9e-12
  Dco-PC(DBT)_FBpp0085106-aln  14 kigsgsfgdiylgtnistgeevaiklecik....trhpq.lhiesklykllqggvgipkikwcgsegdyn..vlvmellgps 88 
                                   ig g+fg + l  +  tg   a+k+  i+     r  q +h e+++   l+       +k + se+d n   ++me++   
                     F47F2.1b  95 TIGKGTFGRVELARDKITGAHYALKVLNIRrvvdMRQTQhVHNEKRVLLQLKH---PFIVKMYASEKDSNhlYMIMEFVPG- 172
                                  69***********************9888733223444424445444433333...2356788888887722577787643. PP

  Dco-PC(DBT)_FBpp0085106-aln  89 ledlfnf..csrrfslktvllladqlisrieyihsrnfihrdikpdnflmglgkkgnlvyiidfglakkyrds 159
                                    ++f++   sr fs     + a +++  +eyihs  +++rd+kp+n+++   k+g  + + dfg+ak  rd 
                     F47F2.1b 173 -GEMFSYlrASRSFSNSMARFYASEIVCALEYIHSLGIVYRDLKPENLML--SKEGH-IKMADFGFAKELRDR 241
                                  .3455553379************************************875..56665.6799*********96 PP

>> C01C4.3a  CE03889	WBGene00015293	status:Confirmed	UniProt:Q11090	protein_id:CCD62364.1
   #    score  bias  c-Evalue  i-Evalue hmmfrom  hmm to    alifrom  ali to    envfrom  env to     acc
 ---   ------ ----- --------- --------- ------- -------    ------- -------    ------- -------    ----
   1 !   39.3   1.4   1.2e-11   5.2e-10       7     218 ..      11     223 ..       5     349 .. 0.76

  Alignments for each domain:
  == domain 1    score: 39.3 bits;  conditional E-value: 1.2e-11
  Dco-PC(DBT)_FBpp0085106-aln   7 nkyrlgrkigsgsfgdiylgtnistgeevaikle.ciktrhpqlhiesklykllqggvgipki...kwcgsegdynvlvmel 84 
                                  + y + +++g+g fg i l  + ++++ +aik+    +t+  ++  e+++   l+    i       +  s+     +v e+
                     C01C4.3a  11 EVYTVNKQLGTGRFGFIKLAEHKQSKQRIAIKFFpRPQTKQADFVREYNYSFFLSPHQNIIDTyegMFQSSDDTAYFFVQEF 92 
                                  5688899999999999999999999999999975145888888888887766666655554321114555555555666666 PP

  Dco-PC(DBT)_FBpp0085106-aln  85 lg.psledlfnfcsrr.f.slktvllladqlisrieyihsrnfihrdikpdnflmglgkkgnlvyiidfglakkyrdsrtkk 163
                                      sl +  +   +  +    t  ++   ++s ie++h  n++hr++k +n+l+   +   +v + dfgl++k     t k
                     C01C4.3a  93 CPrASLREAVEATNQAgIgEANTKKVF-AAVLSAIEFMHDENLVHRNLKAENILIFDANDYSKVKVTDFGLTRKVD--TTVK 171
                                  532478777766554312123344444.4689*****************************************974..4677 PP

  Dco-PC(DBT)_FBpp0085106-aln 164 hipyrenknltgtaryasinthlgieqsrrddleslgyvlmyfnrgslpwqglka 218
                                  ++ y +n   +     + +n +l +++s   d+ +lg +++y  +g +pwq    
                     C01C4.3a 172 YLEYVNNYHAAEL-CDTVVNEKLVVNKS--TDIWALGIIFFYCMKGKFPWQKASI 223
                                  7888777655443.45689******988..69*******************6554 PP

>> T19A5.2d  CE37048	WBGene00001526	locus:gck-1	status:Partially_confirmed	UniProt:Q6ABW4	protein_id:CCD72153.1
   #    score  bias  c-Evalue  i-Evalue hmmfrom  hmm to    alifrom  ali to    envfrom  env to     acc
 ---   ------ ----- --------- --------- ------- -------    ------- -------    ------- -------    ----
   1 !   41.1   0.3   3.4e-12   1.5e-10      13     159 ..      23     167 ..      18     175 .. 0.82

  Alignments for each domain:
  == domain 1    score: 41.1 bits;  conditional E-value: 3.4e-12
  Dco-PC(DBT)_FBpp0085106-aln  13 rkigsgsfgdiylgtnistgeevaikleciktrhpqlhiesklykllqggvgipkikwcgs..egdynvlvmellg.psled 91 
                                   +ig gsfg++y g++  tg+ vaik+  ++    +++  ++  ++l++       k++gs  +g+   ++me lg  s  d
                     T19A5.2d  23 ERIGRGSFGEVYKGIDNRTGRVVAIKIIDLEQAEDEIEDIQQEIQVLSQCDSQYVTKYFGSflKGSKLWIIMEYLGgGSALD 104
                                  58************************988888887777667777888888888999****9556888889***997257888 PP

  Dco-PC(DBT)_FBpp0085106-aln  92 lfnfcsrrfslktvllladqlisrieyihsrnfihrdikpdnflmglgkkgnlvyiidfglakkyrds 159
                                  l +  s ++    + ++  ++++ +ey+hs   ihrdik  n l+    +g+ v + dfg+a +  ++
                     T19A5.2d 105 LTK--SGKLDESHIAVILREILKGLEYLHSERKIHRDIKAANVLV--SEHGD-VKVADFGVAGQLTET 167
                                  876..556666666677789***********************96..46665.7899***99877654 PP

>> T19A5.2b  CE28674	WBGene00001526	locus:gck-1	status:Partially_confirmed	UniProt:Q95ZN6	protein_id:CCD72151.1
   #    score  bias  c-Evalue  i-Evalue hmmfrom  hmm to    alifrom  ali to    envfrom  env to     acc
 ---   ------ ----- --------- --------- ------- -------    ------- -------    ------- -------    ----
   1 !   41.1   0.3   3.5e-12   1.5e-10      13     159 ..      36     180 ..      31     188 .. 0.82

  Alignments for each domain:
  == domain 1    score: 41.1 bits;  conditional E-value: 3.5e-12
  Dco-PC(DBT)_FBpp0085106-aln  13 rkigsgsfgdiylgtnistgeevaikleciktrhpqlhiesklykllqggvgipkikwcgs..egdynvlvmellg.psled 91 
                                   +ig gsfg++y g++  tg+ vaik+  ++    +++  ++  ++l++       k++gs  +g+   ++me lg  s  d
                     T19A5.2b  36 ERIGRGSFGEVYKGIDNRTGRVVAIKIIDLEQAEDEIEDIQQEIQVLSQCDSQYVTKYFGSflKGSKLWIIMEYLGgGSALD 117
                                  58************************988888887777667777888888888999****9556888889***997257888 PP

  Dco-PC(DBT)_FBpp0085106-aln  92 lfnfcsrrfslktvllladqlisrieyihsrnfihrdikpdnflmglgkkgnlvyiidfglakkyrds 159
                                  l +  s ++    + ++  ++++ +ey+hs   ihrdik  n l+    +g+ v + dfg+a +  ++
                     T19A5.2b 118 LTK--SGKLDESHIAVILREILKGLEYLHSERKIHRDIKAANVLV--SEHGD-VKVADFGVAGQLTET 180
                                  876..556666666677789***********************96..46665.7899***99877654 PP

>> T19A5.2a  CE07510	WBGene00001526	locus:gck-1	serine\/threonine kinase	status:Partially_confirmed	UniProt:Q22553	prote
   #    score  bias  c-Evalue  i-Evalue hmmfrom  hmm to    alifrom  ali to    envfrom  env to     acc
 ---   ------ ----- --------- --------- ------- -------    ------- -------    ------- -------    ----
   1 !   41.1   0.3   3.6e-12   1.5e-10      13     159 ..      38     182 ..      33     190 .. 0.82

  Alignments for each domain:
  == domain 1    score: 41.1 bits;  conditional E-value: 3.6e-12
  Dco-PC(DBT)_FBpp0085106-aln  13 rkigsgsfgdiylgtnistgeevaikleciktrhpqlhiesklykllqggvgipkikwcgs..egdynvlvmellg.psled 91 
                                   +ig gsfg++y g++  tg+ vaik+  ++    +++  ++  ++l++       k++gs  +g+   ++me lg  s  d
                     T19A5.2a  38 ERIGRGSFGEVYKGIDNRTGRVVAIKIIDLEQAEDEIEDIQQEIQVLSQCDSQYVTKYFGSflKGSKLWIIMEYLGgGSALD 119
                                  58************************988888887777667777888888888999****9556888889***997257888 PP

  Dco-PC(DBT)_FBpp0085106-aln  92 lfnfcsrrfslktvllladqlisrieyihsrnfihrdikpdnflmglgkkgnlvyiidfglakkyrds 159
                                  l +  s ++    + ++  ++++ +ey+hs   ihrdik  n l+    +g+ v + dfg+a +  ++
                     T19A5.2a 120 LTK--SGKLDESHIAVILREILKGLEYLHSERKIHRDIKAANVLV--SEHGD-VKVADFGVAGQLTET 182
                                  876..556666666677789***********************96..46665.7899***99877654 PP

>> T01C8.1a  CE31222	WBGene00020142	locus:aak-2	ser\/thr-protein kinase	status:Confirmed	UniProt:Q95ZQ4	protein_id:CCD68
   #    score  bias  c-Evalue  i-Evalue hmmfrom  hmm to    alifrom  ali to    envfrom  env to     acc
 ---   ------ ----- --------- --------- ------- -------    ------- -------    ------- -------    ----
   1 !   41.6   1.6   2.5e-12   1.1e-10       7     159 ..      85     238 ..      77     244 .. 0.79

  Alignments for each domain:
  == domain 1    score: 41.6 bits;  conditional E-value: 2.5e-12
  Dco-PC(DBT)_FBpp0085106-aln   7 nkyrlgrkigsgsfgdiylgtnistgeevaikleciktrhpqlhiesklykllqgg..vgipkik...wcgsegdynvlvme 83 
                                  ++y l   +g g+fg + +g++ +t+ +va+k+   + +   l +  k+ + +q       p+i     + s  +   ++me
                     T01C8.1a  85 GHYILKETLGVGTFGKVKVGIHETTQYKVAVKILN-RQKIKSLDVVGKIRREIQNLslFRHPHIIrlyQVISTPSDIFMIME 165
                                  4799999*************************964.5667778888888887775411344554311034455555678888 PP

  Dco-PC(DBT)_FBpp0085106-aln  84 llgpsledlfnfcsrrfslktvll..ladqlisrieyihsrnfihrdikpdnflmglgkkgnlvyiidfglakkyrds 159
                                   +  s  +lf++  ++  lkt     + +q+is ++y h +  +hrd+kp+n+l+    + n v i dfgl+    d+
                     T01C8.1a 166 HV--SGGELFDYIVKHGRLKTAEArrFFQQIISGVDYCHRHMVVHRDLKPENLLLD---EQNNVKIADFGLSNIMTDG 238
                                  76..6789*************8642278*************************985...78999*******9887775 PP

>> T01C8.1b  CE31223	WBGene00020142	locus:aak-2	status:Confirmed	UniProt:Q95ZQ4	protein_id:CCD68834.1
   #    score  bias  c-Evalue  i-Evalue hmmfrom  hmm to    alifrom  ali to    envfrom  env to     acc
 ---   ------ ----- --------- --------- ------- -------    ------- -------    ------- -------    ----
   1 !   41.6   1.6   2.5e-12   1.1e-10       7     159 ..      85     238 ..      77     244 .. 0.79

  Alignments for each domain:
  == domain 1    score: 41.6 bits;  conditional E-value: 2.5e-12
  Dco-PC(DBT)_FBpp0085106-aln   7 nkyrlgrkigsgsfgdiylgtnistgeevaikleciktrhpqlhiesklykllqgg..vgipkik...wcgsegdynvlvme 83 
                                  ++y l   +g g+fg + +g++ +t+ +va+k+   + +   l +  k+ + +q       p+i     + s  +   ++me
                     T01C8.1b  85 GHYILKETLGVGTFGKVKVGIHETTQYKVAVKILN-RQKIKSLDVVGKIRREIQNLslFRHPHIIrlyQVISTPSDIFMIME 165
                                  4799999*************************964.5667778888888887775411344554311034455555678888 PP

  Dco-PC(DBT)_FBpp0085106-aln  84 llgpsledlfnfcsrrfslktvll..ladqlisrieyihsrnfihrdikpdnflmglgkkgnlvyiidfglakkyrds 159
                                   +  s  +lf++  ++  lkt     + +q+is ++y h +  +hrd+kp+n+l+    + n v i dfgl+    d+
                     T01C8.1b 166 HV--SGGELFDYIVKHGRLKTAEArrFFQQIISGVDYCHRHMVVHRDLKPENLLLD---EQNNVKIADFGLSNIMTDG 238
                                  76..6789*************8642278*************************985...78999*******9887775 PP

>> Y39H10A.7a  CE26076	WBGene00000498	locus:chk-1	status:Confirmed	UniProt:Q9N3Z3	protein_id:CCD73287.1
   #    score  bias  c-Evalue  i-Evalue hmmfrom  hmm to    alifrom  ali to    envfrom  env to     acc
 ---   ------ ----- --------- --------- ------- -------    ------- -------    ------- -------    ----
   1 !   40.3   0.0   6.3e-12   2.7e-10       9     215 ..      24     230 ..      20     248 .. 0.73

  Alignments for each domain:
  == domain 1    score: 40.3 bits;  conditional E-value: 6.3e-12
  Dco-PC(DBT)_FBpp0085106-aln   9 yrlgrkigsgsfgdiylgtnistgeev.aikleciktrhpqlhie.sklykllq..ggvgi.pkikwcgsegdynvlvmell 85 
                                  yr+++ +g g+fg++ l +n ++ e   a+k   i  +  ++  +  k y l +  ++vg    i+ +g  +d +   + l 
                   Y39H10A.7a  24 YRVVQTLGEGAFGEVLLIVNTKNPEVAaAMKKINIANKSKDFIDNiRKEYLLQKrvSAVGHdNVIRMIGMRNDPQFYYLFLE 105
                                  9*****************99887664313444444444444333212333332211345552468999*9999888777777 PP

  Dco-PC(DBT)_FBpp0085106-aln  86 gpsledlfnfcsrrfslktvl..lladqlisrieyihsrnfihrdikpdnflmglgkkgnlvyiidfglakkyrdsrtkkhi 165
                                       +lf+       +  v+  +   qli  +++ih ++ +hrdikp+n+l+  g    ++ i dfg+a  yr++  ++ +
                   Y39H10A.7a 106 YADGGELFDKIEPDCGMSPVFaqFYFKQLICGLKFIHDNDVVHRDIKPENLLLT-GT--HVLKISDFGMATLYRNKGEERLL 184
                                  777788999888888888876336789***********************9985.44..567899*********98877665 PP

  Dco-PC(DBT)_FBpp0085106-aln 166 pyrenknltgtaryasinthlgieq.srrddleslgyvlmyfnrgslpwqg 215
                                           gt  ya+ +   g +      d+ s g vl+ +  g lpw+ 
                   Y39H10A.7a 185 DL-----SCGTIPYAAPELCAGKKYrGPPVDVWSSGIVLIAMLTGELPWDR 230
                                  43.....47999999988877765413456999999999999999999974 PP

>> DC2.7c  CE46760	WBGene00017083	locus:kin-33	status:Partially_confirmed	UniProt:Q59DM0	protein_id:CCD68545.1
   #    score  bias  c-Evalue  i-Evalue hmmfrom  hmm to    alifrom  ali to    envfrom  env to     acc
 ---   ------ ----- --------- --------- ------- -------    ------- -------    ------- -------    ----
   1 !   39.5   0.0   1.1e-11   4.8e-10       6     218 ..      15     226 ..      13     241 .. 0.76

  Alignments for each domain:
  == domain 1    score: 39.5 bits;  conditional E-value: 1.1e-11
  Dco-PC(DBT)_FBpp0085106-aln   6 gnkyrlgrkigsgsfgdiyl.gtnistgeevaik.leciktrhpqlhiesklykllqggvgip....kikwcg..segdynv 79 
                                  ++ky++   +g g+fg + l   +   ge va+k +e+   +  q++++ k   +l++++  p     i+++   +  ++  
                       DC2.7c  15 TEKYQVLGLLGKGTFGKVLLiELESLPGEAVAMKeIEASGEHVEQITLNVKKEYILTKRLSAPghenVIRFLSirTMPEHYF 96 
                                  579**************98725677789*****9567777777899999988888887777764333577766214558889 PP

  Dco-PC(DBT)_FBpp0085106-aln  80 lvmellgpsledlfnfcsrrfslktvll..ladqlisrieyihsrnfihrdikpdnflmglgkkgnlvyiidfglakkyrds 159
                                  l+me       dlf+  s  + l +        qli+ + yihs+   hrdikp+n+++    k+ ++ i dfgl   +  +
                       DC2.7c  97 LIMEYADG--GDLFDKISSEYRLTSSQAhgYFKQLIAGLRYIHSKGVTHRDIKPENLML---TKAGVLKITDFGLGTLHIIK 173
                                  99998754..69999999988887665422689***********************886...4677899******8755433 PP

  Dco-PC(DBT)_FBpp0085106-aln 160 rtkkhipyrenknltgtaryasinthlgieqsrr..ddleslgyvlmyfnrgslpwqglka 218
                                    ++ +         gt +ya+ +  +g  q r    d+ s g vl+ +  g  pw+  ka
                       DC2.7c 174 GEESLMD-----TRCGTPQYAAPEVLVGN-QYRGppVDIWSAGVVLINMLTGHSPWK--KA 226
                                  3333332.....347999**999998885.555422699999****99999999997..44 PP

>> ZC581.1  CE15235	WBGene00022631	locus:nekl-2	ser\/thr-protein kinase	status:Confirmed	UniProt:O01775	protein_id:CCD64
   #    score  bias  c-Evalue  i-Evalue hmmfrom  hmm to    alifrom  ali to    envfrom  env to     acc
 ---   ------ ----- --------- --------- ------- -------    ------- -------    ------- -------    ----
   1 !   39.9   0.1     8e-12   3.4e-10       8     157 ..       3     164 ..       1     226 [. 0.83

  Alignments for each domain:
  == domain 1    score: 39.9 bits;  conditional E-value: 8e-12
  Dco-PC(DBT)_FBpp0085106-aln   8 kyrlgrkigsgsfgdiyl..gtnistgeevaiklecik....trhpqlhiesklykllqggvgipkikwcgsegdynvlvme 83 
                                   y  +r +g g+fg  +l  g n +++++v ikl   +         ++ e +l k +q  + i  i  +  +++  +++  
                      ZC581.1   3 NYEKVRVVGRGAFGVCWLcrGKNDASHQKVIIKLINTHgmteKEENSIQSEVNLLKKVQHPLIIGYIDSFIMDNQLGIVMQY 84 
                                  68889**********998668899999******9765422113455688899999*************99999999987777 PP

  Dco-PC(DBT)_FBpp0085106-aln  84 llgpsledlfn........fcsrrfslktvllladqlisrieyihsrnfihrdikpdnflmglgkkgnlvyiidfglakkyr 157
                                    g +le l+n             f  ktvl    q++  ++++h++n++hrd+kp+n+lm   ++  ++ + dfg++k   
                      ZC581.1  85 AEGGTLERLINdqraikdsNMREYFPEKTVLDYFTQILIALNHMHQKNIVHRDLKPQNILMN--RRKTVLKLSDFGISKELG 164
                                  88*******983333222112345899*********************************96..77788999*****99864 PP

>> Y39G10AL.3  CE30320	WBGene00000408	locus:cdk-7	status:Confirmed	UniProt:Q9Y0G1	protein_id:CCD69307.1
   #    score  bias  c-Evalue  i-Evalue hmmfrom  hmm to    alifrom  ali to    envfrom  env to     acc
 ---   ------ ----- --------- --------- ------- -------    ------- -------    ------- -------    ----
   1 !   39.7   0.5   9.3e-12     4e-10       7     160 ..       3     159 ..       1     185 [. 0.77

  Alignments for each domain:
  == domain 1    score: 39.7 bits;  conditional E-value: 9.3e-12
  Dco-PC(DBT)_FBpp0085106-aln   7 nkyrlgrkigsgsfgdiylgtnistgeevaikleciktrh.......pqlhiesklykllqggvgipkikwcgsegdynvlv 81 
                                   +y  ++++g g f ++yl  ++ +ge vaik   + +r             e kl k ++    i     +g+  + + lv
                   Y39G10AL.3   3 RRYDTIKHLGEGQFANVYLAQDLESGECVAIKKIKLGSREeakdginRTAIREIKLLKEIHHDNIIGLRDVIGHRTSIQ-LV 83 
                                  579999************************9754443333111111133445889999999988888778888877765.89 PP

  Dco-PC(DBT)_FBpp0085106-aln  82 mellgpsledlfnfcsrrfslktvllladqlisrieyihsrnfihrdikpdnflmglgkkgnlvyiidfglakkyrdsr 160
                                  ++++   le +++     +    +  ++ q++  +e++h++ ++hrd+kp+n+lm    k   v + dfgla+ +   +
                   Y39G10AL.3  84 FDFMDTDLEHVIKDKEIILMPAHIKNITMQMLLGLEFLHVHWILHRDLKPNNLLMN---KMGRVKLTDFGLARFFGSPN 159
                                  ***********987777666667777889*************************95...6667999******9986543 PP

>> ZC504.3  CE40176	WBGene00013917	serine\/threonine kinase (CDC2\/CDKX subfamily)	status:Partially_confirmed	UniProt:Q2
   #    score  bias  c-Evalue  i-Evalue hmmfrom  hmm to    alifrom  ali to    envfrom  env to     acc
 ---   ------ ----- --------- --------- ------- -------    ------- -------    ------- -------    ----
   1 !   39.8   0.3   8.9e-12   3.9e-10       8     162 ..     303     463 ..     299     471 .. 0.77

  Alignments for each domain:
  == domain 1    score: 39.8 bits;  conditional E-value: 8.9e-12
  Dco-PC(DBT)_FBpp0085106-aln   8 kyrlgrkigsgsfgdiylgtnistgeevaik...leciktrhpqlhiesklykllqggv..gipkik..wcgsegdynvlvm 82 
                                   y +   i  g++g+++ g n  t+e va+k   +e  k   p   +   +  ll++g    i ++k   +gs +    + m
                      ZC504.3 303 EYVILNVIAEGTYGEVFRGKNTRTDEVVALKrfkMEKEKEGFPITAL-REINMLLKAGAheNIVNVKeiLVGSTKTEVYMAM 383
                                  6889999**********************963226666666775444.4556666665422566665336899999999*** PP

  Dco-PC(DBT)_FBpp0085106-aln  83 ellgpsledlfn.fcsr..rfslktvllladqlisrieyihsrnfihrdikpdnflmglgkkgnlvyiidfglakkyrdsrt 161
                                  e +   ++ l++ + sr  rf       l  ql+s ie++h   ++hrd+k  n+l+    ++ ++ i dfgla+ y ++r 
                      ZC504.3 384 EYVEHDVKSLIDkMRSRnqRFKTGQQKTLMSQLLSGIEHMHKLWILHRDLKTSNLLIS---HSGILKIADFGLAREYGEARD 462
                                  **998777666424455115555557899**************************985...8899************99986 PP

  Dco-PC(DBT)_FBpp0085106-aln 162 k 162
                                   
                      ZC504.3 463 I 463
                                  5 PP

>> B0205.7  CE17321	WBGene00002191	locus:kin-3	casein kinase	status:Confirmed	UniProt:P18334	protein_id:CCD61302.1
   #    score  bias  c-Evalue  i-Evalue hmmfrom  hmm to    alifrom  ali to    envfrom  env to     acc
 ---   ------ ----- --------- --------- ------- -------    ------- -------    ------- -------    ----
   1 !   37.9   1.2   3.4e-11   1.4e-09       7     158 ..      36     183 ..      31     197 .. 0.81

  Alignments for each domain:
  == domain 1    score: 37.9 bits;  conditional E-value: 3.4e-11
  Dco-PC(DBT)_FBpp0085106-aln   7 nkyrlgrkigsgsfgdiylgtnistgeevaikleciktrhpqlhiesklykllqggvgipkikwcgse..gdynvlvmellg 86 
                                  + y+l+rk+g g + +++ g ++st+e+v +k+     ++ +++ e k+ + l+gg  i ++  + ++       l++e + 
                      B0205.7  36 DDYQLVRKLGRGKYSEVFEGFKMSTDEKVVVKIL-KPVKKKKIKREIKILENLRGGTNIITLLDVVKDpiSRTPALIFEHVN 116
                                  57******************************84.345667899*************9988876666522445678888877 PP

  Dco-PC(DBT)_FBpp0085106-aln  87 ps.ledlfnfcsrrfslktvllladqlisrieyihsrnfihrdikpdnflmglgkkgnlvyiidfglakkyrd 158
                                   s +++l++  s  + ++  l    +l++ +++ hs+ ++hrd+kp n ++   k+   + +id+gla  y+ 
                      B0205.7 117 NSdFKQLYQTLS-DYDIRYYL---YELLKALDFCHSQGIMHRDVKPHNVMIDAEKR--ELRLIDWGLAEFYHP 183
                                  663667776655.46666555...689**********************9998887..5789******99874 PP

>> D1044.8  CE39141	WBGene00017033	locus:nekl-4	status:Partially_confirmed	UniProt:P84199	protein_id:CCD68375.1
   #    score  bias  c-Evalue  i-Evalue hmmfrom  hmm to    alifrom  ali to    envfrom  env to     acc
 ---   ------ ----- --------- --------- ------- -------    ------- -------    ------- -------    ----
   1 ?    1.3   0.0       4.3   1.9e+02      27      86 ..      90     150 ..      86     170 .. 0.86
   2 !   34.5   0.3   3.7e-10   1.6e-08       8     155 ..     452     615 ..     446     624 .. 0.68

  Alignments for each domain:
  == domain 1    score: 1.3 bits;  conditional E-value: 4.3
  Dco-PC(DBT)_FBpp0085106-aln  27 tnistgeevaikleciktrhpqlhiesklykllqg.gvgipkikwcgsegdynvlvmellg 86 
                                  t i+t + v ++ e ++    +l++++k y+  +  +    + +++ se d+nv v++ l 
                      D1044.8  90 TRIATFHSVNLHSEFVQVFWRNLTYQTKSYRNCKFqTFQFIASRFLRSEHDWNVTVVNCLN 150
                                  6789999999999*****************99875145677889************99875 PP

  == domain 2    score: 34.5 bits;  conditional E-value: 3.7e-10
  Dco-PC(DBT)_FBpp0085106-aln   8 kyrlgrkigsgsfgdiylgtn.istgeevaiklecik....t....r.....hpqlhiesklykllqggvgipkikwcgseg 75 
                                   y l  ++g+g+fg +y   +  +++ e   kl ++k    t    r       ++  e k+ k   +   i + + +  e+
                      D1044.8 452 EYELLDQLGAGAFGCVYTVRKkAQSHSENPAKLLALKeifmTnlndResdksFGDMISEVKIIKQQLRHPNIVRYRRIFVEN 533
                                  6788888888888888865431344445444443333111121111211111223445556666555666666667777888 PP

  Dco-PC(DBT)_FBpp0085106-aln  76 dynvlvmell.gpsledlfnfcsrr...fslktvllladqlisrieyihs.rnfihrdikpdnflmglgkkgnlvyiidfgl 152
                                  +   +vm+l+ g sl dl+     +   f  k +  ++ q++  + y+h  ++++hrd+kp+n++m        v i dfgl
                      D1044.8 534 HRLYIVMDLIqGCSLRDLIITMKEKkgnFEEKKIWAMVVQMMLALRYLHKeKQIVHRDLKPNNIMMTTDE---RVVITDFGL 612
                                  98999***97699****98655432244999******************747899***********8765...689****** PP

  Dco-PC(DBT)_FBpp0085106-aln 153 akk 155
                                  ak+
                      D1044.8 613 AKQ 615
                                  *96 PP

>> B0207.4  CE24761	WBGene00000099	locus:air-2	protein kinase	status:Confirmed	UniProt:O01427	protein_id:CCD61317.1
   #    score  bias  c-Evalue  i-Evalue hmmfrom  hmm to    alifrom  ali to    envfrom  env to     acc
 ---   ------ ----- --------- --------- ------- -------    ------- -------    ------- -------    ----
   1 !   38.8   0.0   1.8e-11   7.8e-10       7     151 ..      28     173 ..      24     226 .. 0.76

  Alignments for each domain:
  == domain 1    score: 38.8 bits;  conditional E-value: 1.8e-11
  Dco-PC(DBT)_FBpp0085106-aln   7 nkyrlgrkigsgsfgdiylgtnistgeevaiklecik.....trhpqlhiesklykllqggvgipkikwcgsegdynvlvme 83 
                                  n + +gr +g g fg +yl  + + +  vaik+             ql+ e  +   l+    i    ++ + ++   lv+e
                      B0207.4  28 NDFEIGRPLGKGKFGSVYLARTKTGHFHVAIKVLFKSqlisgGVEHQLEREIEIQSHLNHPNIIKLYTYFWDAKK-IYLVLE 108
                                  7899********************9*******8543211111234577777777777776666665556554433.335555 PP

  Dco-PC(DBT)_FBpp0085106-aln  84 llgpsledlfn.fcsrrfslktvllladqlisrieyihsrnfihrdikpdnflmglgkkgnlvyiidfg 151
                                     p  e   +   s+rfs  t      ++ + + y h +n ihrdikp+n+l+g   +g+ + i dfg
                      B0207.4 109 Y-APGGEMYKQlTVSKRFSEPTAAKYMYEIADALSYCHRKNVIHRDIKPENLLIG--SQGE-LKIGDFG 173
                                  4.3443333331479**************************************86..4444.3455666 PP

>> F49C5.4  CE42460	WBGene00009867	serine\/threonine kinase (KIN1\/SNF1\/Nim1 subfamily)	status:Partially_confirmed	UniP
   #    score  bias  c-Evalue  i-Evalue hmmfrom  hmm to    alifrom  ali to    envfrom  env to     acc
 ---   ------ ----- --------- --------- ------- -------    ------- -------    ------- -------    ----
   1 !   38.0   0.2   3.2e-11   1.4e-09       8     153 ..     136     281 ..     129     289 .. 0.76

  Alignments for each domain:
  == domain 1    score: 38.0 bits;  conditional E-value: 3.2e-11
  Dco-PC(DBT)_FBpp0085106-aln   8 kyrlgrkigsgsfgdiylgtnistgeevaikl.eciktrhpqlhiesklykllqggvgipkikwcgsegdynvlvmellgps 88 
                                   yrlg+ +g+g f  + lg++  t+e+va+k+ +  k      ++ s+  + ++       +k +        + + +   s
                      F49C5.4 136 FYRLGKELGAGNFSKVKLGVHQLTKEKVAVKImDKAKMDAKAQKLLSREIQAMEEMNHPNIVKLFEVVETLTRVHLVIEYAS 217
                                  5******************************833444444444556666677766554444555554444443333344568 PP

  Dco-PC(DBT)_FBpp0085106-aln  89 ledlfnfcsrrfslk..tvllladqlisrieyihsrnfihrdikpdnflmglgkkgnlvyiidfgla 153
                                    +l+++   r  l       l  q++s + ++hsrn++hrdik +n ++      n v ++dfg++
                      F49C5.4 218 GGELYTYVHERGKLTegDAKPLFAQIVSAVSHMHSRNIVHRDIKAENVMFS---SPNTVKLVDFGFS 281
                                  889****99987776225678999***********************9875...7899999***975 PP

>> Y43D4A.6  CE21879	WBGene00012792	status:Partially_confirmed	UniProt:Q9NF25	protein_id:CAB60347.1
   #    score  bias  c-Evalue  i-Evalue hmmfrom  hmm to    alifrom  ali to    envfrom  env to     acc
 ---   ------ ----- --------- --------- ------- -------    ------- -------    ------- -------    ----
   1 !   38.5   0.1   2.2e-11   9.6e-10       7     157 ..       4     155 ..       1     214 [. 0.79

  Alignments for each domain:
  == domain 1    score: 38.5 bits;  conditional E-value: 2.2e-11
  Dco-PC(DBT)_FBpp0085106-aln   7 nkyrlgrkigsgsfgdiylgtnist.geevaikleci....ktrhpqlhiesklykllqggvgipkikwcgsegdynvlvme 83 
                                  n+++ ++ ig g+fg+++l  ++++ + +va+k   i    k    q++ e+ + k ++ +  i k+  +  + ++  l  e
                     Y43D4A.6   4 NQFKPIKSIGKGAFGQVFLAEKLNNpRIKVAMKKINIfgapKEFLEQIQQEYYIQKNMKHK-NIVKMYGMSMDTEFCYLFQE 84 
                                  7888899****************98355899985554221133445777777777777654.46666666677888888889 PP

  Dco-PC(DBT)_FBpp0085106-aln  84 ll.gpsledlfnfcsrrfslktvllladqlisrieyihsrnfihrdikpdnflmglgkkgnlvyiidfglakkyr 157
                                  ++ g  l + ++f    + +  v     ql+s ++yih   ++hrdikpdn+l+     ++ + i dfgl+ ++ 
                     Y43D4A.6  85 FVtGGDLFEKIDFE-NGMPVNQVKGYLKQLMSGLKYIHGCGIVHRDIKPDNLLIN---SSDALKIADFGLSTRFI 155
                                  76255555555554.457889999999*************************985...788999******99985 PP

>> Y60A3A.12  CE27297	WBGene00000499	locus:chk-2	status:Confirmed	UniProt:Q9U1Y5	protein_id:CAB60407.2
   #    score  bias  c-Evalue  i-Evalue hmmfrom  hmm to    alifrom  ali to    envfrom  env to     acc
 ---   ------ ----- --------- --------- ------- -------    ------- -------    ------- -------    ----
   1 !   37.9   0.1   3.3e-11   1.4e-09       6     205 ..     166     370 ..     163     380 .. 0.74

  Alignments for each domain:
  == domain 1    score: 37.9 bits;  conditional E-value: 3.3e-11
  Dco-PC(DBT)_FBpp0085106-aln   6 gnkyrlg.rkigsgsfgdiylgtnistgeevaik.......lecik..trhpqlhiesklykllqggvgipkikwcgsegdy 77 
                                  ++ky ++   +g g fg + lg + s +  vaik         c +  ++  +++ e  + k l+    +    w+ +  +y
                    Y60A3A.12 166 TKKYHVTsHSLGKGGFGKVLLGYKKSDRSVVAIKqlntqfsTRCSRaiAKTRDIRNEVEVMKKLSHPNIVAIYDWI-TVAKY 246
                                  57888762579**********************9532222223444223556677788888888877666666776.5679* PP

  Dco-PC(DBT)_FBpp0085106-aln  78 nvlvmellgps..ledlfnfcsrrfslktvl..lladqlisrieyihsrnfihrdikpdnflmglgkkgnlvyiidfglakk 155
                                    +v+e +g    +  + +    r+ l   l   +a qli+ i y+hs  + hrdikp+n+l     +  ++ + dfg+ak 
                    Y60A3A.12 247 SYMVIEYVGGGefFSKVVDSKYNRMGLGESLgkYFAFQLIDAILYLHSVGICHRDIKPENILCSDKAERCILKLTDFGMAKN 328
                                  *******9864226677777778888988775579****************************9988889999*******97 PP

  Dco-PC(DBT)_FBpp0085106-aln 156 yrdsrtkkhipyrenknltgtaryas..inthlgieqsrrddleslgyvlmy 205
                                    +            k   gt  y +  i +  g+e + + d+ slg vl+ 
                    Y60A3A.12 329 SVNR----------MKTRCGTPSYNApeIVANEGVEYTPKVDIWSLGCVLFI 370
                                  5432..........24445666665333777778888888888888877765 PP

>> K07A9.2  CE25046	WBGene00000553	locus:cmk-1	ser\/thr protein kinase	status:Confirmed	UniProt:Q9TXJ0	protein_id:CCD718
   #    score  bias  c-Evalue  i-Evalue hmmfrom  hmm to    alifrom  ali to    envfrom  env to     acc
 ---   ------ ----- --------- --------- ------- -------    ------- -------    ------- -------    ----
   1 !   38.1   0.2   2.9e-11   1.2e-09       5     155 ..      18     171 ..      15     177 .. 0.84

  Alignments for each domain:
  == domain 1    score: 38.1 bits;  conditional E-value: 2.9e-11
  Dco-PC(DBT)_FBpp0085106-aln   5 vgnkyrlgrkigsgsfgdiylgtnis.tgeevaikl...eciktrhpqlhiesklykllqggvgipkikwcgsegdynvlvm 82 
                                  + +ky +   +g+g+f  ++l  + s +g+  a+k    +++k +   l+ e k+ + l+ +  i ++    +e+++  lvm
                      K07A9.2  18 IREKYDFRDVLGTGAFSKVFLAESKSdAGQMYAVKCidkKALKGKEESLENEIKVLRKLRHN-NIVQLFDTYDEKQFVYLVM 98 
                                  568999999************987762567778885333678889999********999876.5777777889********* PP

  Dco-PC(DBT)_FBpp0085106-aln  83 ell.gpsledlfnfcsrrfslktvllladqlisrieyihsrnfihrdikpdnflmglgkkgnlvyiidfglakk 155
                                  el+ g  l d +      ++ +    l+ q+++ + ++h +  +hrd+kp+n+l     +  ++ i dfgl+k 
                      K07A9.2  99 ELVtGGELFDRI-VAKGSYTEQDASNLIRQVLEAVGFMHDNGVVHRDLKPENLLYYNQDEDSKIMISDFGLSKT 171
                                  **8344455543.3455688899999*********************************************985 PP

>> W04B5.5  CE20142	WBGene00021022	protein kinase	status:Confirmed	UniProt:Q9UA62	protein_id:CCD68653.1
   #    score  bias  c-Evalue  i-Evalue hmmfrom  hmm to    alifrom  ali to    envfrom  env to     acc
 ---   ------ ----- --------- --------- ------- -------    ------- -------    ------- -------    ----
   1 !   37.8   0.0   3.5e-11   1.5e-09       6     214 ..      23     249 ..      18     261 .. 0.77

  Alignments for each domain:
  == domain 1    score: 37.8 bits;  conditional E-value: 3.5e-11
  Dco-PC(DBT)_FBpp0085106-aln   6 gnkyrlgrkigsgsfgdiylgtnistge....evaiklecik.....trhpqlhiesklykllqg....gvgipki..kwcg 72 
                                     y + + +g gsf  +yl      ++    eva+k+   +        p +h e+    l+++      gi ++   +  
                      W04B5.5  23 LADYSVEKEVGEGSFSTVYLARRKEPKNdenpEVALKICLKRlilknKMVPYIHREKEALALISReenaHPGIVTLyaTFQD 104
                                  568999**************9765432212348**99854332211134699****99888886521115677766224667 PP

  Dco-PC(DBT)_FBpp0085106-aln  73 segdynvlvmellgpsledlfnfcsrrfslktvllladqlisrieyihsrnfihrdikpdnflmglgkkgnlvyiidfglak 154
                                  se  y vl     g     + +    +f +      a +l+s +e+ih   +ihrd+k dn+l+   k    + + dfg +k
                      W04B5.5 105 SESLYFVLEYAKYGDLCTLMQKQPDSKFNVADSRYYAANLLSALEHIHKLGIIHRDVKADNLLV---KSDGRIMLTDFGSSK 183
                                  777787777777777666666677889***********************************97...6677899******** PP

  Dco-PC(DBT)_FBpp0085106-aln 155 kyrdsrtkkhipyrenk......nltgtaryasinthlgieqsrrddleslgyvlmyfnrgslpwq 214
                                     d +  +  p  e++       + gta + + +   g e s   dl ++   l  f  g  p++
                      W04B5.5 184 FLSDYQKIQENPVEEEQptgrrsSFVGTAFFVTPELLTGSEMSPSSDLWAFSVTLYLFLTGIYPFN 249
                                  ****99999998888753333336789999999999999999999999999999999999988876 PP

>> ZC404.9  CE07599	WBGene00022603	locus:gck-2	serine\/threonine kinase	status:Partially_confirmed	UniProt:Q23290	protei
   #    score  bias  c-Evalue  i-Evalue hmmfrom  hmm to    alifrom  ali to    envfrom  env to     acc
 ---   ------ ----- --------- --------- ------- -------    ------- -------    ------- -------    ----
   1 !   37.5   0.0   4.3e-11   1.9e-09       7     155 ..      13     159 ..       9     170 .. 0.83

  Alignments for each domain:
  == domain 1    score: 37.5 bits;  conditional E-value: 4.3e-11
  Dco-PC(DBT)_FBpp0085106-aln   7 nkyrlgrkigsgsfgdiylgtnistgeevaikleciktrhpqlhiesklykllqggvgipkikwcgs..egdynvlvmellg 86 
                                  + y l +++gsg++g++y   +i ++   a+k+  +++      i++ +  + +++     i ++gs   +d   +vme  g
                      ZC404.9  13 DDYELLQRVGSGTYGEVYKARDIRSDSLAAVKVVKLEAGDNFAVIQQEIMVIRECS-HPNIIAYFGSyiRRDRLWIVMEYCG 93 
                                  689***********************************999999999986555544.3446789**9445888999***985 PP

  Dco-PC(DBT)_FBpp0085106-aln  87 .psledlfnfcsrrfslktvllladqlisrieyihsrnfihrdikpdnflmglgkkgnlvyiidfglakk 155
                                    sl+d++ +      l+  + ++ + +  ++y+h    ihrdik  n+l+     +  v + dfg+a +
                      ZC404.9  94 gGSLQDIYHLTGPLSELQIAF-VCRETLRGLNYLHNMGKIHRDIKGANILLS---SSGDVKLADFGVAAQ 159
                                  37*******998877777655.56667789*******************986...345678899999876 PP

>> T04C10.1  CE33442	WBGene00003149	locus:mbk-1	serine\/threonine kinase (2 domains)	status:Confirmed	UniProt:Q8WQL7	pro
   #    score  bias  c-Evalue  i-Evalue hmmfrom  hmm to    alifrom  ali to    envfrom  env to     acc
 ---   ------ ----- --------- --------- ------- -------    ------- -------    ------- -------    ----
   1 !   38.0   0.2     3e-11   1.3e-09      15     197 ..     334     514 ..     322     541 .. 0.77

  Alignments for each domain:
  == domain 1    score: 38.0 bits;  conditional E-value: 3e-11
  Dco-PC(DBT)_FBpp0085106-aln  15 igsgsfgdiylgtnistgeevaikl.eciktrhpqlhiesklykllqg.....gvgipkikwcgsegdynvlvmellgpsle 90 
                                  +g gsfg++    +  ++eevaik+ +  kt   q +ie +l +l ++     +  i ++k     + +  lv+ell   l 
                     T04C10.1 334 VGKGSFGQVTKAYDTLNKEEVAIKIiKNKKTFFDQAQIEIHLLELTNAhdkdnKYNIVTLKGHFVHRAHLCLVFELLSYNLY 415
                                  89**********************736789999*********9998752221146777788777889999************ PP

  Dco-PC(DBT)_FBpp0085106-aln  91 dlfnfcs.rrfslktvllladqlisrieyihsrn..fihrdikpdnflmglgkkgnlvyiidfglakkyrdsrtkkhipyre 169
                                  dl++  s r  sl     +a+ql + + ++ s +  +ih d+kp+n l+   k++ ++ +idfg + +    r  ++i+ r 
                     T04C10.1 416 DLLKNTSfRGVSLNLARKFAQQLGKTLLFLSSPElsIIHCDLKPENVLLVNAKRS-QIRVIDFGSSCQ-TGHRIYQYIQSR- 494
                                  *9977663779*******************9976337***********9888776.6789****7654.334444444422. PP

  Dco-PC(DBT)_FBpp0085106-aln 170 nknltgtaryasinthlgieqsrrddle 197
                                           y s +  lgi    + d+ 
                     T04C10.1 495 --------FYRSPEVLLGIAYDTKIDMW 514
                                  ........34444445555555555555 PP

>> F59E12.2  CE28571	WBGene00006988	locus:zyg-1	status:Confirmed	UniProt:Q9GT24	protein_id:CCD64966.1
   #    score  bias  c-Evalue  i-Evalue hmmfrom  hmm to    alifrom  ali to    envfrom  env to     acc
 ---   ------ ----- --------- --------- ------- -------    ------- -------    ------- -------    ----
   1 !   37.1   0.1   5.7e-11   2.5e-09       9     156 ..      13     160 ..       9     170 .. 0.82

  Alignments for each domain:
  == domain 1    score: 37.1 bits;  conditional E-value: 5.7e-11
  Dco-PC(DBT)_FBpp0085106-aln   9 yrlgrkigsgsfgdiylgtnistgeevaikleciktrhpqlhiesklykllqggvgipkikwcgsegdynvlvmell.gpsl 89 
                                  y   + ig g fg +y   +  +ge+vaik    k  + ++  e +  k l+++  + +      e  y  +vmel  g sl
                     F59E12.2  13 YSHLKEIGKGGFGVVYAA-QRENGEKVAIKRIDKKVPKNRVWTEIQTMKELKKSKYVVEFYEDFVEDGYTYIVMELCeGGSL 93 
                                  777899**********75.6799*******999999999999999999999999999888888899**********757888 PP

  Dco-PC(DBT)_FBpp0085106-aln  90 edlfnfcsrrfslktvllladqlisrieyihsrnfihrdikpdnflm.glgkkgnlvyiidfglakky 156
                                  +         +   t + +  qlis + ++h  n ihrd+   n ++    kk   v + dfgla   
                     F59E12.2  94 QAYVREHGA-LDDATAVHVLRQLISAVSFMHRVNVIHRDLSAGNVFIkDSKKKKMTVKLGDFGLATTL 160
                                  765544333.33456777779********************99966515566677899******9865 PP

>> C44C10.7  CE05414	WBGene00008088	serine\/threonine kinase	status:Predicted	UniProt:Q18615	protein_id:CAA93637.1
   #    score  bias  c-Evalue  i-Evalue hmmfrom  hmm to    alifrom  ali to    envfrom  env to     acc
 ---   ------ ----- --------- --------- ------- -------    ------- -------    ------- -------    ----
   1 !   37.1   0.0   5.9e-11   2.6e-09       8     199 ..      50     251 ..      43     261 .. 0.82

  Alignments for each domain:
  == domain 1    score: 37.1 bits;  conditional E-value: 5.9e-11
  Dco-PC(DBT)_FBpp0085106-aln   8 kyrlgrkigsgsfgdiylgtnistg.eevaikle..ciktrhpqlhiesklykllqggvgipkikw...cg...segdynvl 80 
                                   y ++  +g g+fg +y  +++  + +++aik    +  tr    ++e  + + +++   + + ++   +g   ++ +   +
                     C44C10.7  50 NYEIISVLGGGAFGTVYSCVDVDDRlNQLAIKAMdlSTVTRENSYKLELMVLQRVETLSEVEQTRFsklIGnfiQDSSLGFF 131
                                  6899999***************9864789**975235668999999999999999988888887762223322267778899 PP

  Dco-PC(DBT)_FBpp0085106-aln  81 vmellgpsledlf.nfcsrrfslktvllladqlisrieyihsrnfihrdikpdnflmglg.kkgnlvyiidfglakkyrdsr 160
                                  vm+  g  +++++    s rfs   vl ++  +   +  +h   fihrd +  n+l+      +  v i+dfg+ +++ + r
                     C44C10.7 132 VMHKEGECVDEVWmRNKSGRFSASNVLKIVHCMAHGLRSLHKIGFIHRDCHAGNILFASRlTPTAPVKIVDFGIGRRFANRR 213
                                  *********9986256899************************************998651456789*************99 PP

  Dco-PC(DBT)_FBpp0085106-aln 161 tkkhipyrenknltgtaryasinthlgieqsrrddlesl 199
                                   +   +   + ++ g   + s+n h+g     +dd+ s+
                     C44C10.7 214 GHPIPSPSRDIDFLGC-EHCSVNVHVGGIPGPKDDFLSM 251
                                  9877666777788785.679******9888888887665 PP
[truncated: 568,919 more chars]
