# Supplementary material for: Potential Conservation of Circadian Clock Proteins in the phylum Nematoda as Revealed by Bioinformatic Searches
Source: PLoS One. 2014 Nov 14;9(11):e112871. doi: 10.1371/journal.pone.0112871 (PMC4232591; doi:10.1371/journal.pone.0112871)
Supplement: File S1 — HMM profiles used in this work and HMMsearch results. (ZIP) [file pone.0112871.s007.zip › HMMs-CE/Artropodos/Cyc-PA_FBpp0074693-aln.res]

# hmmsearch :: search profile(s) against a sequence database
# HMMER 3.0 (March 2010); http://hmmer.org/
# Copyright (C) 2010 Howard Hughes Medical Institute.
# Freely distributed under the GNU General Public License (GPLv3).
# - - - - - - - - - - - - - - - - - - - - - - - - - - - - - - - - - - - -
# query HMM file:                  Cyc-PA_FBpp0074693-aln.hmm
# target sequence database:        ../../../ProteomasGus/wormpep229
# Max sensitivity mode:            on [all heuristic filters off]
# - - - - - - - - - - - - - - - - - - - - - - - - - - - - - - - - - - - -

Query:       Cyc-PA_FBpp0074693-aln  [M=660]
Scores for complete sequences (score includes all domains):
   --- full sequence ---   --- best 1 domain ---    -#dom-
    E-value  score  bias    E-value  score  bias    exp  N  Sequence    Description
    ------- ------ -----    ------- ------ -----   ---- --  --------    -----------
    4.1e-75  254.0   0.0    6.3e-75  253.4   0.0    1.2  1  C25A1.11a   CE08377	WBGene00000095	locus:aha-1	aryl hydrocar
    1.8e-74  251.9   0.0    2.9e-74  251.2   0.0    1.2  1  C25A1.11b   CE44231	WBGene00000095	locus:aha-1	status:Confir
    1.5e-17   63.8   0.8    8.9e-09   34.8   0.0    2.1  2  F38A6.3d    CE38181	WBGene00001851	locus:hif-1	status:Confir
    1.8e-17   63.6   0.8      1e-08   34.6   0.0    2.2  2  F38A6.3a    CE38182	WBGene00001851	locus:hif-1	status:Confir
    1.8e-17   63.5   0.8      1e-08   34.6   0.0    2.2  2  F38A6.3b    CE42263	WBGene00001851	locus:hif-1	status:Confir
    3.9e-17   62.5   0.2    3.3e-08   32.9   0.0    2.2  2  F38A6.3e    CE46300	WBGene00001851	locus:hif-1	status:Confir
    1.4e-16   60.6   0.2    2.8e-07   29.9   0.0    3.2  3  C41G7.5a    CE20561	WBGene00000096	locus:ahr-1	aryl hydrocar
    4.4e-14   52.4   0.0    6.9e-14   51.7   0.0    1.2  1  F47F6.1b    CE37237	WBGene00018572	locus:lin-42	status:Confi
    1.5e-13   50.7   0.0    2.6e-07   30.0   0.0    3.2  3  C41G7.5b    CE38293	WBGene00000096	locus:ahr-1	status:Confir
    3.4e-13   49.4   0.0    4.5e-13   49.0   0.0    1.1  1  F47F6.1c    CE10706	WBGene00018572	locus:lin-42	status:Confi
    1.6e-12   47.2   0.0    3.1e-05   23.2   0.0    2.2  2  C15C8.2a    CE30427	WBGene00000521	locus:cky-1	Human ARNT-in
    1.9e-12   46.9   0.0    3.4e-05   23.0   0.0    2.2  2  C15C8.2b    CE41867	WBGene00000521	locus:cky-1	status:Confir
    1.1e-10   41.1   0.1    2.1e-10   40.2   0.0    1.4  2  T01D3.2     CE30446	WBGene00011327	locus:hlh-34	single minde
    1.1e-06   27.9   0.1    1.9e-06   27.1   0.1    1.3  1  F38A6.3c    CE32019	WBGene00001851	locus:hif-1	status:Confir
    4.4e-06   25.9   0.0    5.2e-06   25.7   0.0    1.2  1  W02C12.3b   CE28499	WBGene00020930	locus:hlh-30	status:Confi
    5.5e-06   25.6   0.0    6.2e-06   25.4   0.0    1.2  1  W02C12.3c   CE33712	WBGene00020930	locus:hlh-30	status:Confi
    5.8e-06   25.5   0.1    6.3e-06   25.4   0.0    1.3  1  W02C12.3g   CE33716	WBGene00020930	locus:hlh-30	status:Confi
    6.7e-06   25.3   0.0    7.7e-06   25.1   0.0    1.3  1  W02C12.3f   CE33715	WBGene00020930	locus:hlh-30	status:Confi
    7.2e-06   25.2   0.5    9.9e-06   24.8   0.4    1.3  1  W02C12.3h   CE37725	WBGene00020930	locus:hlh-30	status:Confi
    8.5e-06   25.0   0.3    1.1e-05   24.6   0.2    1.2  1  W02C12.3e   CE33714	WBGene00020930	locus:hlh-30	status:Confi
    8.9e-06   24.9   0.3    1.2e-05   24.5   0.2    1.2  1  W02C12.3d   CE33713	WBGene00020930	locus:hlh-30	status:Confi
      9e-06   24.9   0.3    1.3e-05   24.4   0.2    1.3  1  W02C12.3a   CE14416	WBGene00020930	locus:hlh-30	transcriptio
    4.9e-05   22.5   5.8    4.9e-05   22.5   4.0    1.6  2  F46G10.6    CE05882	WBGene00003511	locus:mxl-3	Helix-loop-he
    0.00046   19.3   0.6     0.0011   18.0   0.2    1.6  2  Y39A3CR.6   CE29998	WBGene00021446	locus:hlh-33	status:Parti
     0.0092   15.0   0.6      0.012   14.5   0.4    1.2  1  C44C10.8    CE05415	WBGene00001981	locus:hnd-1	Helix-loop-he
  ------ inclusion threshold ------
      0.013   14.5   4.0      0.019   13.9   2.7    1.1  1  Y47D3B.7    CE19180	WBGene00004735	locus:sbp-1	Helix-loop-he
      0.034   13.1   0.1      0.034   13.1   0.1    1.3  2  T24B8.6     CE42887	WBGene00001950	locus:hlh-3	helix-loop-he
      0.047   12.6   0.5      0.064   12.2   0.2    1.3  1  T19B10.11   CE16417	WBGene00003509	locus:mxl-1	Helix-loop-he
      0.094   11.6   0.2       0.14   11.1   0.1    1.2  1  C17C3.8     CE04028	WBGene00001965	locus:hlh-26	status:Confi
       0.32    9.9   2.1       0.46    9.3   1.5    1.2  1  C34C6.6a    CE03054	WBGene00004194	locus:prx-5	peroxisomal-l
       0.33    9.8   2.1       0.47    9.3   1.5    1.2  1  C34C6.6b    CE36377	WBGene00004194	locus:prx-5	status:Confir
       0.33    9.8   1.2       0.54    9.1   0.5    1.3  1  F38C2.8     CE40561	WBGene00009540	locus:hlh-31	status:Predi
       0.42    9.5   0.1        0.5    9.2   0.1    1.1  1  Y54G2A.1    CE26703	WBGene00003008	locus:lin-22	status:Confi
       0.49    9.3   0.0       0.56    9.1   0.0    1.0  1  C43H6.8     CE06959	WBGene00001959	locus:hlh-15	status:Parti
       0.51    9.2   2.3       0.84    8.5   1.6    1.3  1  F49E2.2b    CE31528	WBGene00009886	status:Confirmed	UniProt:
       0.52    9.2   2.3       0.86    8.5   1.6    1.3  1  F49E2.2a    CE31527	WBGene00009886	status:Confirmed	UniProt:
       0.65    8.9   2.3        1.1    8.1   1.6    1.3  1  F49E2.2c    CE23752	WBGene00009886	status:Partially_confirme
          1    8.2   1.8        1.6    7.6   1.2    1.2  1  R11A5.7     CE32478	WBGene00011235	locus:suro-1	zinc carboxy
        1.4    7.7   0.1        1.5    7.6   0.0    1.1  1  Y105C5B.29  CE35055	WBGene00013665	locus:hlh-32	status:Confi
        1.5    7.7   0.1        2.3    7.0   0.1    1.3  1  Y53G8AR.2b  CE33233	WBGene00021810	locus:phf-15	status:Parti
        1.6    7.6   0.1        1.8    7.4   0.1    1.1  1  F38C2.2     CE42757	WBGene00001961	locus:hlh-17	Helix-loop-h
        1.6    7.6   1.6        1.6    7.6   1.1    1.0  1  K10H10.7    CE16256	WBGene00010763	status:Confirmed	UniProt:
        2.4    7.0   0.1        3.2    6.5   0.0    1.2  1  C09H10.10   CE44319	WBGene00007504	status:Partially_confirme
        2.4    7.0   0.1        2.7    6.8   0.1    1.2  1  F40G9.11    CE19858	WBGene00003510	locus:mxl-2	status:Confir
        2.5    6.9   4.1        1.7    7.5   1.4    1.7  1  R03E9.1     CE04784	WBGene00003163	locus:mdl-1	human Max-int
        2.6    6.9   6.4        4.3    6.2   4.4    1.2  1  F55A4.10    CE35556	WBGene00018861	locus:cutl-21	status:Part
        2.6    6.8   0.0        4.3    6.1   0.0    1.3  1  F53F1.9     CE10948	WBGene00005721	locus:srv-10	G-protein co
        3.2    6.6   0.1        3.1    6.6   0.1    1.0  1  T14F9.5     CE33318	WBGene00003018	locus:lin-32	hlh transcri
        3.2    6.6   6.0        3.8    6.3   4.1    1.3  1  Y39B6A.33   CE21690	WBGene00012692	status:Confirmed	UniProt:
        3.8    6.3   2.2        4.1    6.2   1.5    1.0  1  F18E3.12    CE40694	WBGene00045275	status:Confirmed	UniProt:
        3.9    6.3   1.4        5.2    5.9   1.0    1.1  1  C17C3.10    CE46787	WBGene00001966	locus:hlh-27	status:Confi
          4    6.2   1.0        7.5    5.4   0.7    1.3  1  C05D11.9    CE24787	WBGene00015486	status:Confirmed	UniProt:
        4.5    6.1   0.6        5.1    5.9   0.4    1.3  1  C38D4.7     CE00920	WBGene00008007	status:Confirmed	UniProt:
        5.8    5.7   2.8        7.6    5.3   2.0    1.1  1  C17C3.7     CE42919	WBGene00001964	locus:hlh-25	status:Parti
        5.8    5.7   6.1        6.5    5.6   4.2    1.0  1  C06G1.2     CE03965	WBGene00015546	status:Confirmed	UniProt:
        6.1    5.6   5.6          7    5.5   3.9    1.1  1  ZK488.7     CE15363	WBGene00004177	locus:pqn-98	status:Parti
        6.8    5.5   1.1        7.4    5.4   0.8    1.1  1  Y48A6B.10b  CE46040	WBGene00012971	status:Partially_confirme
          8    5.3   2.1         12    4.6   1.5    1.4  1  F13C5.2     CE19384	WBGene00017423	bromodomain-containing pr
          8    5.3   2.8         10    4.9   2.0    1.1  1  ZK849.1     CE16747	WBGene00014100	PDZ domain (Also known as
        8.2    5.2   0.1         12    4.7   0.1    1.2  1  R05D11.6    CE32473	WBGene00011034	status:Confirmed	UniProt:
        8.4    5.2   4.2         13    4.6   2.9    1.3  1  C27A2.6     CE44944	WBGene00001102	locus:dsh-2	status:Confir
        8.6    5.2   0.6         11    4.8   0.4    1.1  1  C28A5.4     CE05325	WBGene00000463	locus:ceh-43	homeobox pro
        8.8    5.1   5.7         16    4.3   3.9    1.4  1  D2030.3     CE09080	WBGene00008413	status:Confirmed	UniProt:
        8.9    5.1   0.4         10    4.9   0.3    1.1  1  Y39B6A.16   CE29858	WBGene00012678	status:Partially_confirme
        9.2    5.1   0.1        7.7    5.3   0.1    1.1  1  F31E8.3     CE01930	WBGene00006380	locus:tab-1	Homeobox	stat
        9.3    5.0   0.7         18    4.1   0.5    1.4  1  C01G8.9b    CE33359	WBGene00002717	locus:let-526	status:Part
        9.5    5.0   3.2         11    4.9   2.2    1.0  1  F13C5.1     CE46510	WBGene00017422	status:Confirmed	UniProt:
        9.5    5.0   3.1        2.6    6.9   0.1    1.5  1  Y53G8AR.2a  CE26165	WBGene00021810	locus:phf-15	status:Parti
        9.7    5.0   0.1        9.7    5.0   0.1    1.0  1  R03G5.6b    CE07403	WBGene00019847	status:Partially_confirme
        9.8    5.0   1.3         12    4.6   0.9    1.2  1  Y48A6B.10a  CE40632	WBGene00012971	status:Partially_confirme


Domain annotation for each sequence (and alignments):
>> C25A1.11a  CE08377	WBGene00000095	locus:aha-1	aryl hydrocarbon receptor nuclear translocator	status:Confirmed	UniProt
   #    score  bias  c-Evalue  i-Evalue hmmfrom  hmm to    alifrom  ali to    envfrom  env to     acc
 ---   ------ ----- --------- --------- ------- -------    ------- -------    ------- -------    ----
   1 !  253.4   0.0   1.7e-77   6.3e-75      93     472 ..      45     392 ..      15     411 .. 0.86

  Alignments for each domain:
  == domain 1    score: 253.4 bits;  conditional E-value: 1.7e-77
  Cyc-PA_FBpp0074693-aln  93 kkqnhseiekrrrDkmntyiteLsamiPmChamsrkLDkLtvLrmavqhlktirgavtsyteghykPafLsdqeLkalilqaaegfl 179
                              ++nhseie+rrr+km  yi+eL+ m+P C ++ rk DkLt+Lrmav h+k+irg  +   e+ ykP+fL+dqeLk+lil+aa+gfl
               C25A1.11a  45 ARENHSEIERRRRNKMTHYINELAEMVPQCASLGRKPDKLTILRMAVSHMKGIRGHTA-QDETSYKPSFLTDQELKHLILEAANGFL 130
                             589****************************************************765.56777*********************** PP

  Cyc-PA_FBpp0074693-aln 180 lvvgCDrGriLyvsesvsqvLnysqgdLlGqslfDilhPkDvakvkeqLsssdlsPrerlidaktmLPvktdvvqgvsrlcpGarrs 266
                             +vv C  G++Lyv++s++ vLn +q+d l ++l +++hP D  k+++qL  s++s  ++++d k    vk +     +r+    rr 
               C25A1.11a 131 FVVCCQTGKVLYVADSITPVLNLKQEDWLQRNLNELIHPDDQDKIRDQLCGSEVSV-NKVLDLKSG-SVKREGA--STRVHMSCRRG 213
                             *****************************************************996.789999985.5777654..56777789*** PP

  Cyc-PA_FBpp0074693-aln 267 ffCrmkckveaesqvkeeadttsgvhkrkkkqnsdkkycviqCtGyLksWapakigleeqegdgegeacnlsCLvavGrvlsnlats 353
                             f Crm++         e  +     ++r   q+  + y v++CtGy+k   p  i           +a   sCLva+ r++   a++
               C25A1.11a 214 FICRMRVGAL------EPLHR--LRNRRPLFQHAGQNYVVMHCTGYIKNAPPQGI-----------NAPASSCLVAIARLQV--ASM 279
                             *****88744......33333..345677789999*************9888877...........56677*********97..555 PP

  Cyc-PA_FBpp0074693-aln 354 atssdkkprlrsiqfvsrhaidGkfLfvDqratlvlGfLpqellGtslyeyyhhddiaalaeshkaalqesesvttqvyrfrtkdas 440
                             ++ +d    + + qf  r + dGk+ f+D r+  ++G    +l+G   ++  h  d  +l +s   al++ + ++ ++ r+rt  + 
               C25A1.11a 280 PVCAD---PTSTNQFSVRVSEDGKMTFIDARVSDLIGLSSDQLIGRYWWNLAHPADEKTLQDSFV-ALLSDQPMRINI-RVRTS-TD 360
                             55555...456779**********************************************99985.677778888876.77875.56 PP

  Cyc-PA_FBpp0074693-aln 441 fvrlqsewksfknPWtkdieyliaknsvvled 472
                             ++    +   f nP+ ++ ey++a  ++  ++
               C25A1.11a 361 YIPCTVSAYKFMNPYSEQFEYVVATHQIAPQE 392
                             7777777777**************98886554 PP

>> C25A1.11b  CE44231	WBGene00000095	locus:aha-1	status:Confirmed	UniProt:O44711	protein_id:CBH29653.1
   #    score  bias  c-Evalue  i-Evalue hmmfrom  hmm to    alifrom  ali to    envfrom  env to     acc
 ---   ------ ----- --------- --------- ------- -------    ------- -------    ------- -------    ----
   1 !  251.2   0.0   7.8e-77   2.9e-74      93     472 ..      45     390 ..      15     409 .. 0.86

  Alignments for each domain:
  == domain 1    score: 251.2 bits;  conditional E-value: 7.8e-77
  Cyc-PA_FBpp0074693-aln  93 kkqnhseiekrrrDkmntyiteLsamiPmChamsrkLDkLtvLrmavqhlktirgavtsyteghykPafLsdqeLkalilqaaegfl 179
                              ++nhseie+rrr+km  yi+eL+ m+P C ++ rk DkLt+Lrmav h+k+irg  +   e+ ykP+fL+dqeLk+lil+aa+gfl
               C25A1.11b  45 ARENHSEIERRRRNKMTHYINELAEMVPQCASLGRKPDKLTILRMAVSHMKGIRGHTA-QDETSYKPSFLTDQELKHLILEAANGFL 130
                             589****************************************************765.56777*********************** PP

  Cyc-PA_FBpp0074693-aln 180 lvvgCDrGriLyvsesvsqvLnysqgdLlGqslfDilhPkDvakvkeqLsssdlsPrerlidaktmLPvktdvvqgvsrlcpGarrs 266
                             +vv C  G++Lyv++s++ vLn +q+d l ++l +++hP D  k+++qL  s++s  ++++d k    vk +     +r+    rr 
               C25A1.11b 131 FVVCCQTGKVLYVADSITPVLNLKQEDWLQRNLNELIHPDDQDKIRDQLCGSEVSV-NKVLDLKSG-SVKREGA--STRVHMSCRRG 213
                             *****************************************************996.789999985.5777654..56777789*** PP

  Cyc-PA_FBpp0074693-aln 267 ffCrmkckveaesqvkeeadttsgvhkrkkkqnsdkkycviqCtGyLksWapakigleeqegdgegeacnlsCLvavGrvlsnlats 353
                             f Crm++         e  +     ++r   q+  + y v++CtGy+k   p  i           +a   sCLva+ rv s +  +
               C25A1.11b 214 FICRMRVGAL------EPLHR--LRNRRPLFQHAGQNYVVMHCTGYIKNAPPQGI-----------NAPASSCLVAIARVAS-M-PV 279
                             *****88744......33333..345677789999*************9888877...........56677*********98.3.34 PP

  Cyc-PA_FBpp0074693-aln 354 atssdkkprlrsiqfvsrhaidGkfLfvDqratlvlGfLpqellGtslyeyyhhddiaalaeshkaalqesesvttqvyrfrtkdas 440
                             ++ ++      + qf  r + dGk+ f+D r+  ++G    +l+G   ++  h  d  +l +s   al++ + ++ ++ r+rt  + 
               C25A1.11b 280 CADPT-----STNQFSVRVSEDGKMTFIDARVSDLIGLSSDQLIGRYWWNLAHPADEKTLQDSFV-ALLSDQPMRINI-RVRTS-TD 358
                             44333.....4569999*******************************************99985.677778888876.77875.56 PP

  Cyc-PA_FBpp0074693-aln 441 fvrlqsewksfknPWtkdieyliaknsvvled 472
                             ++    +   f nP+ ++ ey++a  ++  ++
               C25A1.11b 359 YIPCTVSAYKFMNPYSEQFEYVVATHQIAPQE 390
                             7777777777**************98886554 PP

>> F38A6.3d  CE38181	WBGene00001851	locus:hif-1	status:Confirmed	UniProt:Q8I066	protein_id:CAD54168.2
   #    score  bias  c-Evalue  i-Evalue hmmfrom  hmm to    alifrom  ali to    envfrom  env to     acc
 ---   ------ ----- --------- --------- ------- -------    ------- -------    ------- -------    ----
   1 !   34.8   0.0   2.4e-11   8.9e-09      89     224 ..       8     142 ..       1     161 [. 0.78
   2 !   27.5   0.1   4.1e-09   1.5e-06     366     447 ..     234     314 ..     213     323 .. 0.88

  Alignments for each domain:
  == domain 1    score: 34.8 bits;  conditional E-value: 2.4e-11
  Cyc-PA_FBpp0074693-aln  89 ndeskkqnhseiekrrrDkmntyiteLsamiPmCh.amsrkLDkLtvLrmavq..hlktirgavtsyteghykPafLsdqeLkalil 172
                             n e +++      + rr k      +L   +P+        LD+++ Lr+a     l+   g+v    e++       +   +  i 
                F38A6.3d   8 NMERRRETSRHAARDRRSKESDIFDDLKMCVPIVEeGTVTHLDRIALLRVAATicRLRKTAGNV---LENNLDNEITNEVWTEDTIA 91 
                             44555555555667799999999999******986256789*********97611444444444...45556667777777888999 PP

  Cyc-PA_FBpp0074693-aln 173 qaaegfllvvgCDrGriLyvsesvsqvLnysqgdLlGqslfDilhPkDvakv 224
                             +  +gf+++v  D   iLyv+esv   L  +q+dL G++l D+lhP D    
                F38A6.3d  92 ECLDGFVMIVDSDS-SILYVTESVAMYLGLTQTDLTGRALRDFLHPSDYDEF 142
                             ************97.6*******************************97665 PP

  == domain 2    score: 27.5 bits;  conditional E-value: 4.1e-09
  Cyc-PA_FBpp0074693-aln 366 iqfvsrhaidGkfLfvDqratlvlGfLpqellGtslyeyyhhddiaalaeshkaalqesesvttqvyrfrtkdasfvrlqse 447
                               f++rh++d +  fv  +  ++l    + l+Gts+ye +h  d+  + +s k  l ++ +++t+ yr+ + + +++ +q+e
                F38A6.3d 234 GAFTTRHTCDMRITFVSDKFNYILKSELKTLMGTSFYELVHPADMMIVSKSMKE-LFAKGHIRTPYYRLIAANDTLAWIQTE 314
                             579************************************************997.778899****************99998 PP

>> F38A6.3a  CE38182	WBGene00001851	locus:hif-1	status:Confirmed	UniProt:O45486	protein_id:CAB07380.2
   #    score  bias  c-Evalue  i-Evalue hmmfrom  hmm to    alifrom  ali to    envfrom  env to     acc
 ---   ------ ----- --------- --------- ------- -------    ------- -------    ------- -------    ----
   1 !   34.6   0.0   2.8e-11     1e-08      89     224 ..       8     142 ..       1     161 [. 0.78
   2 !   27.3   0.1   4.6e-09   1.7e-06     366     447 ..     234     314 ..     213     323 .. 0.88

  Alignments for each domain:
  == domain 1    score: 34.6 bits;  conditional E-value: 2.8e-11
  Cyc-PA_FBpp0074693-aln  89 ndeskkqnhseiekrrrDkmntyiteLsamiPmCh.amsrkLDkLtvLrmavq..hlktirgavtsyteghykPafLsdqeLkalil 172
                             n e +++      + rr k      +L   +P+        LD+++ Lr+a     l+   g+v    e++       +   +  i 
                F38A6.3a   8 NMERRRETSRHAARDRRSKESDIFDDLKMCVPIVEeGTVTHLDRIALLRVAATicRLRKTAGNV---LENNLDNEITNEVWTEDTIA 91 
                             44555555555667799999999999**9***986256789*********97611444444444...45556667777777888999 PP

  Cyc-PA_FBpp0074693-aln 173 qaaegfllvvgCDrGriLyvsesvsqvLnysqgdLlGqslfDilhPkDvakv 224
                             +  +gf+++v  D   iLyv+esv   L  +q+dL G++l D+lhP D    
                F38A6.3a  92 ECLDGFVMIVDSDS-SILYVTESVAMYLGLTQTDLTGRALRDFLHPSDYDEF 142
                             ************97.6*******************************97655 PP

  == domain 2    score: 27.3 bits;  conditional E-value: 4.6e-09
  Cyc-PA_FBpp0074693-aln 366 iqfvsrhaidGkfLfvDqratlvlGfLpqellGtslyeyyhhddiaalaeshkaalqesesvttqvyrfrtkdasfvrlqse 447
                               f++rh++d +  fv  +  ++l    + l+Gts+ye +h  d+  + +s k  l ++ +++t+ yr+ + + +++ +q+e
                F38A6.3a 234 GAFTTRHTCDMRITFVSDKFNYILKSELKTLMGTSFYELVHPADMMIVSKSMKE-LFAKGHIRTPYYRLIAANDTLAWIQTE 314
                             579************************************************997.778899****************99998 PP

>> F38A6.3b  CE42263	WBGene00001851	locus:hif-1	status:Confirmed	UniProt:Q9TVM0	protein_id:CAB07381.2
   #    score  bias  c-Evalue  i-Evalue hmmfrom  hmm to    alifrom  ali to    envfrom  env to     acc
 ---   ------ ----- --------- --------- ------- -------    ------- -------    ------- -------    ----
   1 !   34.6   0.0   2.8e-11     1e-08      89     224 ..       8     142 ..       1     161 [. 0.78
   2 !   27.3   0.1   4.7e-09   1.7e-06     366     447 ..     234     314 ..     213     323 .. 0.88

  Alignments for each domain:
  == domain 1    score: 34.6 bits;  conditional E-value: 2.8e-11
  Cyc-PA_FBpp0074693-aln  89 ndeskkqnhseiekrrrDkmntyiteLsamiPmCh.amsrkLDkLtvLrmavq..hlktirgavtsyteghykPafLsdqeLkalil 172
                             n e +++      + rr k      +L   +P+        LD+++ Lr+a     l+   g+v    e++       +   +  i 
                F38A6.3b   8 NMERRRETSRHAARDRRSKESDIFDDLKMCVPIVEeGTVTHLDRIALLRVAATicRLRKTAGNV---LENNLDNEITNEVWTEDTIA 91 
                             44555555555667799999999999**9***986256789*********97611444444444...45556667777777888999 PP

  Cyc-PA_FBpp0074693-aln 173 qaaegfllvvgCDrGriLyvsesvsqvLnysqgdLlGqslfDilhPkDvakv 224
                             +  +gf+++v  D   iLyv+esv   L  +q+dL G++l D+lhP D    
                F38A6.3b  92 ECLDGFVMIVDSDS-SILYVTESVAMYLGLTQTDLTGRALRDFLHPSDYDEF 142
                             ************97.6*******************************97655 PP

  == domain 2    score: 27.3 bits;  conditional E-value: 4.7e-09
  Cyc-PA_FBpp0074693-aln 366 iqfvsrhaidGkfLfvDqratlvlGfLpqellGtslyeyyhhddiaalaeshkaalqesesvttqvyrfrtkdasfvrlqse 447
                               f++rh++d +  fv  +  ++l    + l+Gts+ye +h  d+  + +s k  l ++ +++t+ yr+ + + +++ +q+e
                F38A6.3b 234 GAFTTRHTCDMRITFVSDKFNYILKSELKTLMGTSFYELVHPADMMIVSKSMKE-LFAKGHIRTPYYRLIAANDTLAWIQTE 314
                             579************************************************997.778899****************99998 PP

>> F38A6.3e  CE46300	WBGene00001851	locus:hif-1	status:Confirmed	protein_id:CCD31138.1
   #    score  bias  c-Evalue  i-Evalue hmmfrom  hmm to    alifrom  ali to    envfrom  env to     acc
 ---   ------ ----- --------- --------- ------- -------    ------- -------    ------- -------    ----
   1 !   32.9   0.0   9.1e-11   3.3e-08     102     224 ..      13     134 ..       2     153 .. 0.79
   2 !   27.3   0.1   4.6e-09   1.7e-06     366     447 ..     226     306 ..     205     315 .. 0.88

  Alignments for each domain:
  == domain 1    score: 32.9 bits;  conditional E-value: 9.1e-11
  Cyc-PA_FBpp0074693-aln 102 krrrDkmntyiteLsamiPmCh.amsrkLDkLtvLrmavq..hlktirgavtsyteghykPafLsdqeLkalilqaaegfllvvgCD 185
                             + rr k      +L   +P+        LD+++ Lr+a     l+   g+v    e++       +   +  i +  +gf+++v  D
                F38A6.3e  13 RDRRSKESDIFDDLKMCVPIVEeGTVTHLDRIALLRVAATicRLRKTAGNV---LENNLDNEITNEVWTEDTIAECLDGFVMIVDSD 96 
                             4578888888888999999886246689********997511444444444...455566667777777889999***********9 PP

  Cyc-PA_FBpp0074693-aln 186 rGriLyvsesvsqvLnysqgdLlGqslfDilhPkDvakv 224
                                iLyv+esv   L  +q+dL G++l D+lhP D    
                F38A6.3e  97 S-SILYVTESVAMYLGLTQTDLTGRALRDFLHPSDYDEF 134
                             7.6*******************************97655 PP

  == domain 2    score: 27.3 bits;  conditional E-value: 4.6e-09
  Cyc-PA_FBpp0074693-aln 366 iqfvsrhaidGkfLfvDqratlvlGfLpqellGtslyeyyhhddiaalaeshkaalqesesvttqvyrfrtkdasfvrlqse 447
                               f++rh++d +  fv  +  ++l    + l+Gts+ye +h  d+  + +s k  l ++ +++t+ yr+ + + +++ +q+e
                F38A6.3e 226 GAFTTRHTCDMRITFVSDKFNYILKSELKTLMGTSFYELVHPADMMIVSKSMKE-LFAKGHIRTPYYRLIAANDTLAWIQTE 306
                             579************************************************997.778899****************99998 PP

>> C41G7.5a  CE20561	WBGene00000096	locus:ahr-1	aryl hydrocarbon (AH) receptor	status:Confirmed	UniProt:O44712	protein_i
   #    score  bias  c-Evalue  i-Evalue hmmfrom  hmm to    alifrom  ali to    envfrom  env to     acc
 ---   ------ ----- --------- --------- ------- -------    ------- -------    ------- -------    ----
   1 !   15.5   0.1   1.8e-05    0.0064      90     143 ..      16      69 ..       5      83 .. 0.86
   2 !   29.9   0.0   7.8e-10   2.8e-07     167     231 ..     129     192 ..     124     220 .. 0.91
   3 !   11.5   0.0   0.00027       0.1     368     450 ..     287     368 ..     260     378 .. 0.78

  Alignments for each domain:
  == domain 1    score: 15.5 bits;  conditional E-value: 1.8e-05
  Cyc-PA_FBpp0074693-aln  90 deskkqnhseiekrrrDkmntyiteLsamiPmChamsrkLDkLtvLrmavqhlk 143
                             d+ k+   ++  kr r+++n  +  ++ ++P   +   +LDkL+vLr+av  l+
                C41G7.5a  16 DPPKQLTNTNPSKRHRERLNGELETVAMLLPYDSSTISRLDKLSVLRLAVSFLQ 69 
                             666777777788********************9999999***********9987 PP

  == domain 2    score: 29.9 bits;  conditional E-value: 7.8e-10
  Cyc-PA_FBpp0074693-aln 167 LkalilqaaegfllvvgCDrGriLyvsesvsqvLnysqgdLlGqslfDilhPkDvakvkeqLsss 231
                             ++ + l++  gf+lv   D G i y se v++ L ++q+d+l q ++D++h  D   +++qL s 
                C41G7.5a 129 FEEISLKSLGGFILVLN-DNGEIYYASENVENYLGFHQSDVLHQPVYDLIHSEDRDDIRQQLDSN 192
                             56677888889999885.********************************************986 PP

  == domain 3    score: 11.5 bits;  conditional E-value: 0.00027
  Cyc-PA_FBpp0074693-aln 368 fvsrhaidGkfLfvDqratlvlGfLpqellGtslyeyyhhddiaalaeshkaalqesesvttqvyrf.rtkdasfvrlqsewks 450
                               ++h +dG  +++Dq++  +l     +l    ly+ +h +d   +ae+hk a+++  s    vyr+  tk      +qs+ + 
                C41G7.5a 287 LKTKHQLDGALVSMDQKVYEMLEIDETDL-PMPLYNLVHVEDAVCMAEAHKEAIKNGSS-GLLVYRLvSTKTRRTYFVQSSCRM 368
                             5579***************9999877765.789********************998655.456777623454444455666555 PP

>> F47F6.1b  CE37237	WBGene00018572	locus:lin-42	status:Confirmed	UniProt:Q65ZG8	protein_id:CCD71436.1
   #    score  bias  c-Evalue  i-Evalue hmmfrom  hmm to    alifrom  ali to    envfrom  env to     acc
 ---   ------ ----- --------- --------- ------- -------    ------- -------    ------- -------    ----
   1 !   51.7   0.0   1.9e-16   6.9e-14     355     596 ..     156     408 ..     118     438 .. 0.72

  Alignments for each domain:
  == domain 1    score: 51.7 bits;  conditional E-value: 1.9e-16
  Cyc-PA_FBpp0074693-aln 355 tssdkkprlrsiqfvsrhaidGkfLfvDqratlvlGfLpqellGtslyeyyhhddiaalaeshkaalqesesvttqvyrfr..tkda 439
                             ++s+   + +  +f+++h+      ++D      lG Lp +l+G sl  +++++d+  + ++h     ++ ++  ++  +r  + ++
                F47F6.1b 156 QASHVSSNFHVFTFITKHSSTCALTHIDYASIPYLGLLPTDLIGKSLLAFVYSPDVHVVRQAHIDLHNSRGKIVKSIADLRlvAHNG 242
                             344456788899***************************************************9999999999888876663379** PP

  Cyc-PA_FBpp0074693-aln 440 sfvrlqsewksfknPWtkdieyliaknsvvledsrsvessksrsedgsvqenydifaqsngrelqrlisshvea.skiGrqiaeevl 525
                             s++r q+ew ++ nPWt+ +e ++a+  + +    + +  +s + + ++++   ++a++ + el+ +++  v + s+  ++     l
                F47F6.1b 243 SILRCQTEWSAYVNPWTRKMELVVARHRICSLPIGDSDVISSPPPGIQSNTLPPVMAKTFEDELRTIMNKPVPStSRHSHHHHHSSL 329
                             ****************************99988888777776566656666667777887778888888888652455666667778 PP

  Cyc-PA_FBpp0074693-aln 526 dlqrrse...dssgsspteeledallnesaesqitalvspervtdvaqst.....svsnnvsssstasvshtannleln 596
                             + q+++     + g   ++  e+ ++n++a++q++++v   ++ ++aq+      ++++  s  +t+s+++  + ++ n
                F47F6.1b 330 KDQNQGFpanIDLGAYIDKIVEQLVVNSTAQQQQKVAVAAAAAAQAAQAAvvataQIRKVASAPPTTSTDPPLSYTQIN 408
                             7777765322233445566677777777776666666666555555544400000333334444444444444444444 PP

>> C41G7.5b  CE38293	WBGene00000096	locus:ahr-1	status:Confirmed	UniProt:O44712	protein_id:CAI79126.1
   #    score  bias  c-Evalue  i-Evalue hmmfrom  hmm to    alifrom  ali to    envfrom  env to     acc
 ---   ------ ----- --------- --------- ------- -------    ------- -------    ------- -------    ----
   1 ?    5.1   0.0     0.024       8.8     127     143 ..      11      27 ..       2      41 .. 0.84
   2 !   30.0   0.0     7e-10   2.6e-07     167     231 ..      87     150 ..      82     178 .. 0.91
   3 !   11.7   0.0   0.00025      0.09     368     450 ..     245     326 ..     218     336 .. 0.78

  Alignments for each domain:
  == domain 1    score: 5.1 bits;  conditional E-value: 0.024
  Cyc-PA_FBpp0074693-aln 127 rkLDkLtvLrmavqhlk 143
                              +LDkL+vLr+av  l+
                C41G7.5b  11 SRLDKLSVLRLAVSFLQ 27 
                             57***********9987 PP

  == domain 2    score: 30.0 bits;  conditional E-value: 7e-10
  Cyc-PA_FBpp0074693-aln 167 LkalilqaaegfllvvgCDrGriLyvsesvsqvLnysqgdLlGqslfDilhPkDvakvkeqLsss 231
                             ++ + l++  gf+lv   D G i y se v++ L ++q+d+l q ++D++h  D   +++qL s 
                C41G7.5b  87 FEEISLKSLGGFILVLN-DNGEIYYASENVENYLGFHQSDVLHQPVYDLIHSEDRDDIRQQLDSN 150
                             56677888889999885.********************************************986 PP

  == domain 3    score: 11.7 bits;  conditional E-value: 0.00025
  Cyc-PA_FBpp0074693-aln 368 fvsrhaidGkfLfvDqratlvlGfLpqellGtslyeyyhhddiaalaeshkaalqesesvttqvyrf.rtkdasfvrlqsewks 450
                               ++h +dG  +++Dq++  +l     +l    ly+ +h +d   +ae+hk a+++  s    vyr+  tk      +qs+ + 
                C41G7.5b 245 LKTKHQLDGALVSMDQKVYEMLEIDETDL-PMPLYNLVHVEDAVCMAEAHKEAIKNGSS-GLLVYRLvSTKTRRTYFVQSSCRM 326
                             5579***************9999877765.789********************998655.456777623454444455666555 PP

>> F47F6.1c  CE10706	WBGene00018572	locus:lin-42	status:Confirmed	UniProt:P91313	protein_id:CCD71437.1
   #    score  bias  c-Evalue  i-Evalue hmmfrom  hmm to    alifrom  ali to    envfrom  env to     acc
 ---   ------ ----- --------- --------- ------- -------    ------- -------    ------- -------    ----
   1 !   49.0   0.0   1.2e-15   4.5e-13     355     470 ..     156     273 ..     117     311 .. 0.85

  Alignments for each domain:
  == domain 1    score: 49.0 bits;  conditional E-value: 1.2e-15
  Cyc-PA_FBpp0074693-aln 355 tssdkkprlrsiqfvsrhaidGkfLfvDqratlvlGfLpqellGtslyeyyhhddiaalaeshkaalqesesvttqvyrfr..tkda 439
                             ++s+   + +  +f+++h+      ++D      lG Lp +l+G sl  +++++d+  + ++h     ++ ++  ++  +r  + ++
                F47F6.1c 156 QASHVSSNFHVFTFITKHSSTCALTHIDYASIPYLGLLPTDLIGKSLLAFVYSPDVHVVRQAHIDLHNSRGKIVKSIADLRlvAHNG 242
                             344456788899***************************************************9999999999888876663379** PP

  Cyc-PA_FBpp0074693-aln 440 sfvrlqsewksfknPWtkdieyliaknsvvl 470
                             s++r q+ew ++ nPWt+ +e ++a+  + +
                F47F6.1c 243 SILRCQTEWSAYVNPWTRKMELVVARHRICS 273
                             *************************988765 PP

>> C15C8.2a  CE30427	WBGene00000521	locus:cky-1	Human ARNT-interacting protein like	status:Partially_confirmed	UniProt:Q
   #    score  bias  c-Evalue  i-Evalue hmmfrom  hmm to    alifrom  ali to    envfrom  env to     acc
 ---   ------ ----- --------- --------- ------- -------    ------- -------    ------- -------    ----
   1 !   23.2   0.0   8.4e-08   3.1e-05     100     230 ..      84     217 ..      54     231 .. 0.84
   2 !   21.9   0.0   2.1e-07   7.5e-05     366     448 ..     303     385 ..     286     391 .. 0.91

  Alignments for each domain:
  == domain 1    score: 23.2 bits;  conditional E-value: 8.4e-08
  Cyc-PA_FBpp0074693-aln 100 iekrrrDkmntyiteLsamiPmChamsrkLDkLtvLrmavqhlktirgavtsyteg..hykPafLsdqeLkalilqaaegfllvvgC 184
                               k+rrD++n  i+ L  ++P+   ++ +L +L v+ +    ++  r   t +  +    +    s       i +a +gf+l+v+ 
                C15C8.2a  84 ASKQRRDQINVEIQKLRDLLPLSDLIKDRLFQLQVMSLGCIFIRKHRYQQTVLQPQlqMLQMQMSSPMPRGIDICKALRGFMLMVT- 169
                             579***********************************999999988755544433103444444555556669**********97. PP

  Cyc-PA_FBpp0074693-aln 185 DrGriLyvsesvsqvLnysqgdLl..GqslfDilhPkDvakvkeqLss 230
                               G+iL+vs+  s+ L +s ++++  G+s++D++  +D + v+  L+s
                C15C8.2a 170 RSGKILHVSDNASEYLGHSVEEIMcqGDSIYDLVDGRDHGAVQAELAS 217
                             57********************986678**************999987 PP

  == domain 2    score: 21.9 bits;  conditional E-value: 2.1e-07
  Cyc-PA_FBpp0074693-aln 366 iqfvsrhaidGkfLfvDqratlvlGfLpqellGtslyeyyhhddiaalaeshkaalqesesvttqvyrfrtkdasfvrlqsew 448
                               f ++h +d kf   D  a   lGf + +l G s y  +h + ++++a+ h+   qe+e     + r+++ ++ ++ l++ +
                C15C8.2a 303 HVFSTQHYLDMKFKEADTMASQHLGFSKEQLKGMSWYGMIHPNHVPEIAHKHRLLCQEKEGSVLALIRLQAANGEWIWLHTVF 385
                             568899******************************************************99999999999999999888766 PP

>> C15C8.2b  CE41867	WBGene00000521	locus:cky-1	status:Confirmed	UniProt:Q2WGN7	protein_id:CAP46770.1
   #    score  bias  c-Evalue  i-Evalue hmmfrom  hmm to    alifrom  ali to    envfrom  env to     acc
 ---   ------ ----- --------- --------- ------- -------    ------- -------    ------- -------    ----
   1 !   23.0   0.0   9.3e-08   3.4e-05     100     230 ..      84     217 ..      55     231 .. 0.84
   2 !   21.7   0.0   2.2e-07   8.2e-05     366     448 ..     303     385 ..     286     391 .. 0.91

  Alignments for each domain:
  == domain 1    score: 23.0 bits;  conditional E-value: 9.3e-08
  Cyc-PA_FBpp0074693-aln 100 iekrrrDkmntyiteLsamiPmChamsrkLDkLtvLrmavqhlktirgavtsyteg..hykPafLsdqeLkalilqaaegfllvvgC 184
                               k+rrD++n  i+ L  ++P+   ++ +L +L v+ +    ++  r   t +  +    +    s       i +a +gf+l+v+ 
                C15C8.2b  84 ASKQRRDQINVEIQKLRDLLPLSDLIKDRLFQLQVMSLGCIFIRKHRYQQTVLQPQlqMLQMQMSSPMPRGIDICKALRGFMLMVT- 169
                             579***********************************999999988755544433103444444555556669**********97. PP

  Cyc-PA_FBpp0074693-aln 185 DrGriLyvsesvsqvLnysqgdLl..GqslfDilhPkDvakvkeqLss 230
                               G+iL+vs+  s+ L +s ++++  G+s++D++  +D + v+  L+s
                C15C8.2b 170 RSGKILHVSDNASEYLGHSVEEIMcqGDSIYDLVDGRDHGAVQAELAS 217
                             57********************986678**************999987 PP

  == domain 2    score: 21.7 bits;  conditional E-value: 2.2e-07
  Cyc-PA_FBpp0074693-aln 366 iqfvsrhaidGkfLfvDqratlvlGfLpqellGtslyeyyhhddiaalaeshkaalqesesvttqvyrfrtkdasfvrlqsew 448
                               f ++h +d kf   D  a   lGf + +l G s y  +h + ++++a+ h+   qe+e     + r+++ ++ ++ l++ +
                C15C8.2b 303 HVFSTQHYLDMKFKEADTMASQHLGFSKEQLKGMSWYGMIHPNHVPEIAHKHRLLCQEKEGSVLALIRLQAANGEWIWLHTVF 385
                             568899******************************************************99999999999999999888766 PP

>> T01D3.2  CE30446	WBGene00011327	locus:hlh-34	single minded protein	status:Confirmed	UniProt:P90953	protein_id:CAB0325
   #    score  bias  c-Evalue  i-Evalue hmmfrom  hmm to    alifrom  ali to    envfrom  env to     acc
 ---   ------ ----- --------- --------- ------- -------    ------- -------    ------- -------    ----
   1 !   40.2   0.0   5.7e-13   2.1e-10      88     234 ..       3     151 ..       1     179 [. 0.83
   2 ?   -2.7   0.0       5.7   2.1e+03     367     434 ..     216     285 ..     201     293 .. 0.68

  Alignments for each domain:
  == domain 1    score: 40.2 bits;  conditional E-value: 5.7e-13
  Cyc-PA_FBpp0074693-aln  88 tndeskkqnhseiekrrrDkmnty.iteLsamiPmChams.rkLDkLtvLrmavqhlk..tirg.avtsyteghykPafLsdqeLka 169
                             tn  + kq  s  + ++r +m  y  ++L+  +P+  a+s + +Dk t++r+a  ++k   i g +  +y++++y   + sd    +
                 T01D3.2   3 TNLSEEKQKPSKSQAQQRRQMENYeFSQLANELPLARAISgQHIDKTTMVRLATAYIKlhNIFGqSQRAYSSADYY--YGSDSLWTN 87 
                             777788888888888888889888689************94679********998755338999888999999885..778887777 PP

  Cyc-PA_FBpp0074693-aln 170 lilqaaegfllvvgCDrGriLyvsesvsqvLnysqgdLlGqslfDilhPkDvakvkeqLsssdls 234
                               l+  +gf  v+   rG +Ly+se++s  L  sq ++ G+++ D++h +D+      L   dl+
                 T01D3.2  88 NHLDLLDGFF-VILDRRGDVLYISETISIYLGLSQVEMTGNAMVDYIHEQDINCFNSALNYCDLN 151
                             8888889995.555679***********************************9988888888875 PP

  == domain 2    score: -2.7 bits;  conditional E-value: 5.7
  Cyc-PA_FBpp0074693-aln 367 qfvsrhaidGkfLfvDqratlvlG..fLpq.ellGtslyeyyhhddiaalaeshkaalqesesvttqvyrf 434
                             +fv   +id    f D +a  +l   f p  ++ G sly  +   d   + ++h     +  + +t+ yr+
                 T01D3.2 216 SFVIITSIDLHITFADEKAHQLLNnpFYPDsNIKGMSLYSLIDISDSEVISKMHFDI-FNLGAYKTPYYRM 285
                             566666667777777777776664346664368899999998888888888888544.4455666666665 PP

>> F38A6.3c  CE32019	WBGene00001851	locus:hif-1	status:Confirmed	UniProt:Q8I4D0	protein_id:CAD54167.1
   #    score  bias  c-Evalue  i-Evalue hmmfrom  hmm to    alifrom  ali to    envfrom  env to     acc
 ---   ------ ----- --------- --------- ------- -------    ------- -------    ------- -------    ----
   1 !   27.1   0.1   5.3e-09   1.9e-06     367     447 ..      19      98 ..       6     107 .. 0.93

  Alignments for each domain:
  == domain 1    score: 27.1 bits;  conditional E-value: 5.3e-09
  Cyc-PA_FBpp0074693-aln 367 qfvsrhaidGkfLfvDqratlvlGfLpqellGtslyeyyhhddiaalaeshkaalqesesvttqvyrfrtkdasfvrlqse 447
                              f++rh++d +  fv  +  ++l    + l+Gts+ye +h  d+  + +s k  l ++ +++t+ yr+ + + +++ +q+e
                F38A6.3c  19 AFTTRHTCDMRITFVSDKFNYILKSELKTLMGTSFYELVHPADMMIVSKSMKE-LFAKGHIRTPYYRLIAANDTLAWIQTE 98 
                             699***********************************************997.778899****************99998 PP

>> W02C12.3b  CE28499	WBGene00020930	locus:hlh-30	status:Confirmed	UniProt:Q95ZK5	protein_id:CCD70588.1
   #    score  bias  c-Evalue  i-Evalue hmmfrom  hmm to    alifrom  ali to    envfrom  env to     acc
 ---   ------ ----- --------- --------- ------- -------    ------- -------    ------- -------    ----
   1 !   25.7   0.0   1.4e-08   5.2e-06      88     146 ..     234     292 ..      18     313 .. 0.67

  Alignments for each domain:
  == domain 1    score: 25.7 bits;  conditional E-value: 1.4e-08
  Cyc-PA_FBpp0074693-aln  88 tndeskkqnhseiekrrrDkmntyiteLsamiPmChamsrkLDkLtvLrmavqhlktir 146
                               d  kk+ h  ie+rrr  +n  i eL  m+P   +   kL+k t+L+ +  +++ ++
               W02C12.3b 234 YRDRRKKDIHNMIERRRRYNINDRIKELGQMLPKNTSEDMKLNKGTILKASCDYIRVLQ 292
                             3477899******************************************9999888765 PP

>> W02C12.3c  CE33712	WBGene00020930	locus:hlh-30	status:Confirmed	UniProt:Q86MJ5	protein_id:CCD70589.1
   #    score  bias  c-Evalue  i-Evalue hmmfrom  hmm to    alifrom  ali to    envfrom  env to     acc
 ---   ------ ----- --------- --------- ------- -------    ------- -------    ------- -------    ----
   1 !   25.4   0.0   1.7e-08   6.2e-06      88     146 ..     259     317 ..      19     338 .. 0.74

  Alignments for each domain:
  == domain 1    score: 25.4 bits;  conditional E-value: 1.7e-08
  Cyc-PA_FBpp0074693-aln  88 tndeskkqnhseiekrrrDkmntyiteLsamiPmChamsrkLDkLtvLrmavqhlktir 146
                               d  kk+ h  ie+rrr  +n  i eL  m+P   +   kL+k t+L+ +  +++ ++
               W02C12.3c 259 YRDRRKKDIHNMIERRRRYNINDRIKELGQMLPKNTSEDMKLNKGTILKASCDYIRVLQ 317
                             2477899******************************************9999888765 PP

>> W02C12.3g  CE33716	WBGene00020930	locus:hlh-30	status:Confirmed	UniProt:Q86MJ1	protein_id:CCD70593.1
   #    score  bias  c-Evalue  i-Evalue hmmfrom  hmm to    alifrom  ali to    envfrom  env to     acc
 ---   ------ ----- --------- --------- ------- -------    ------- -------    ------- -------    ----
   1 !   25.4   0.0   1.7e-08   6.3e-06      89     146 ..     234     291 ..      42     313 .. 0.86

  Alignments for each domain:
  == domain 1    score: 25.4 bits;  conditional E-value: 1.7e-08
  Cyc-PA_FBpp0074693-aln  89 ndeskkqnhseiekrrrDkmntyiteLsamiPmChamsrkLDkLtvLrmavqhlktir 146
                              d  kk+ h  ie+rrr  +n  i eL  m+P   +   kL+k t+L+ +  +++ ++
               W02C12.3g 234 RDRRKKDIHNMIERRRRYNINDRIKELGQMLPKNTSEDMKLNKGTILKASCDYIRVLQ 291
                             477899******************************************9999888765 PP

>> W02C12.3f  CE33715	WBGene00020930	locus:hlh-30	status:Confirmed	UniProt:Q86MJ2	protein_id:CCD70592.1
   #    score  bias  c-Evalue  i-Evalue hmmfrom  hmm to    alifrom  ali to    envfrom  env to     acc
 ---   ------ ----- --------- --------- ------- -------    ------- -------    ------- -------    ----
   1 !   25.1   0.0   2.1e-08   7.7e-06      89     146 ..     209     266 ..      41     288 .. 0.85

  Alignments for each domain:
  == domain 1    score: 25.1 bits;  conditional E-value: 2.1e-08
  Cyc-PA_FBpp0074693-aln  89 ndeskkqnhseiekrrrDkmntyiteLsamiPmChamsrkLDkLtvLrmavqhlktir 146
                              d  kk+ h  ie+rrr  +n  i eL  m+P   +   kL+k t+L+ +  +++ ++
               W02C12.3f 209 RDRRKKDIHNMIERRRRYNINDRIKELGQMLPKNTSEDMKLNKGTILKASCDYIRVLQ 266
                             477899******************************************9999888765 PP

>> W02C12.3h  CE37725	WBGene00020930	locus:hlh-30	status:Confirmed	UniProt:Q5TYL0	protein_id:CCD70594.1
   #    score  bias  c-Evalue  i-Evalue hmmfrom  hmm to    alifrom  ali to    envfrom  env to     acc
 ---   ------ ----- --------- --------- ------- -------    ------- -------    ------- -------    ----
   1 !   24.8   0.4   2.7e-08   9.9e-06      89     146 ..      97     154 ..      44     183 .. 0.83

  Alignments for each domain:
  == domain 1    score: 24.8 bits;  conditional E-value: 2.7e-08
  Cyc-PA_FBpp0074693-aln  89 ndeskkqnhseiekrrrDkmntyiteLsamiPmChamsrkLDkLtvLrmavqhlktir 146
                              d  kk+ h  ie+rrr  +n  i eL  m+P   +   kL+k t+L+ +  +++ ++
               W02C12.3h  97 RDRRKKDIHNMIERRRRYNINDRIKELGQMLPKNTSEDMKLNKGTILKASCDYIRVLQ 154
                             477899******************************************9999888765 PP

>> W02C12.3e  CE33714	WBGene00020930	locus:hlh-30	status:Confirmed	UniProt:Q86MJ3	protein_id:CCD70591.1
   #    score  bias  c-Evalue  i-Evalue hmmfrom  hmm to    alifrom  ali to    envfrom  env to     acc
 ---   ------ ----- --------- --------- ------- -------    ------- -------    ------- -------    ----
   1 !   24.6   0.2   3.1e-08   1.1e-05      89     146 ..     175     232 ..     101     255 .. 0.83

  Alignments for each domain:
  == domain 1    score: 24.6 bits;  conditional E-value: 3.1e-08
  Cyc-PA_FBpp0074693-aln  89 ndeskkqnhseiekrrrDkmntyiteLsamiPmChamsrkLDkLtvLrmavqhlktir 146
                              d  kk+ h  ie+rrr  +n  i eL  m+P   +   kL+k t+L+ +  +++ ++
               W02C12.3e 175 RDRRKKDIHNMIERRRRYNINDRIKELGQMLPKNTSEDMKLNKGTILKASCDYIRVLQ 232
                             477899******************************************9999888765 PP

>> W02C12.3d  CE33713	WBGene00020930	locus:hlh-30	status:Confirmed	UniProt:Q86MJ4	protein_id:CCD70590.1
   #    score  bias  c-Evalue  i-Evalue hmmfrom  hmm to    alifrom  ali to    envfrom  env to     acc
 ---   ------ ----- --------- --------- ------- -------    ------- -------    ------- -------    ----
   1 !   24.5   0.2   3.2e-08   1.2e-05      89     146 ..     200     257 ..     111     279 .. 0.84

  Alignments for each domain:
  == domain 1    score: 24.5 bits;  conditional E-value: 3.2e-08
  Cyc-PA_FBpp0074693-aln  89 ndeskkqnhseiekrrrDkmntyiteLsamiPmChamsrkLDkLtvLrmavqhlktir 146
                              d  kk+ h  ie+rrr  +n  i eL  m+P   +   kL+k t+L+ +  +++ ++
               W02C12.3d 200 RDRRKKDIHNMIERRRRYNINDRIKELGQMLPKNTSEDMKLNKGTILKASCDYIRVLQ 257
                             477899******************************************9999888765 PP

>> W02C12.3a  CE14416	WBGene00020930	locus:hlh-30	transcription factor	status:Confirmed	UniProt:P91527	protein_id:CCD705
   #    score  bias  c-Evalue  i-Evalue hmmfrom  hmm to    alifrom  ali to    envfrom  env to     acc
 ---   ------ ----- --------- --------- ------- -------    ------- -------    ------- -------    ----
   1 !   24.4   0.2   3.5e-08   1.3e-05      89     146 ..     234     291 ..     127     312 .. 0.84

  Alignments for each domain:
  == domain 1    score: 24.4 bits;  conditional E-value: 3.5e-08
  Cyc-PA_FBpp0074693-aln  89 ndeskkqnhseiekrrrDkmntyiteLsamiPmChamsrkLDkLtvLrmavqhlktir 146
                              d  kk+ h  ie+rrr  +n  i eL  m+P   +   kL+k t+L+ +  +++ ++
               W02C12.3a 234 RDRRKKDIHNMIERRRRYNINDRIKELGQMLPKNTSEDMKLNKGTILKASCDYIRVLQ 291
                             477899******************************************9999888765 PP

>> F46G10.6  CE05882	WBGene00003511	locus:mxl-3	Helix-loop-helix DNA-binding domain	status:Confirmed	UniProt:Q18711	prot
   #    score  bias  c-Evalue  i-Evalue hmmfrom  hmm to    alifrom  ali to    envfrom  env to     acc
 ---   ------ ----- --------- --------- ------- -------    ------- -------    ------- -------    ----
   1 !   22.5   4.0   1.3e-07   4.9e-05      60     140 ..      14      93 ..       2     109 .. 0.76
   2 ?   -1.8   0.0         3   1.1e+03     532     563 ..     125     156 ..     106     195 .. 0.50

  Alignments for each domain:
  == domain 1    score: 22.5 bits;  conditional E-value: 1.3e-07
  Cyc-PA_FBpp0074693-aln  60 akskkkkkscedgsdldDdneddsksvr.tndeskkqnhseiekrrrDkmntyiteLsamiPmChamsrkLDkLtvLrmavq 140
                             +++++k+   ++ sd +Dd++   ks++ + d++++  h e+e+rrrD +  + t L   iP+      k  +  +L+ av 
                F46G10.6  14 SMKMEKQFRKRHHSDSSDDDSSSPKSASpSMDDDRRAHHNELERRRRDHIKDHFTILKDAIPLLDG--EKSSRALILKRAVE 93 
                             556677777788899999999999998725799999**************************8654..34444445555555 PP

  == domain 2    score: -1.8 bits;  conditional E-value: 3
  Cyc-PA_FBpp0074693-aln 532 edssgsspteeledallnesaesqitalvspe 563
                             e +s+ sp+++  +al  +s++ q+t+   p+
                F46G10.6 125 ERESSGSPSSSRLPALAVSSSQMQLTMPIIPQ 156
                             34444555555555555544444444433333 PP

>> Y39A3CR.6  CE29998	WBGene00021446	locus:hlh-33	status:Partially_confirmed	UniProt:Q9N410	protein_id:CCD62167.1
   #    score  bias  c-Evalue  i-Evalue hmmfrom  hmm to    alifrom  ali to    envfrom  env to     acc
 ---   ------ ----- --------- --------- ------- -------    ------- -------    ------- -------    ----
   1 !   18.0   0.2     3e-06    0.0011      87     164 ..      14      90 ..       2     106 .. 0.69
   2 ?   -1.3   0.0       2.1   7.8e+02      47      94 ..     261     308 ..     148     311 .. 0.64

  Alignments for each domain:
  == domain 1    score: 18.0 bits;  conditional E-value: 3e-06
  Cyc-PA_FBpp0074693-aln  87 rtndeskkqnhseiekrrrDkmntyiteLsamiPmChamsrkLDkLtvLrmavqhlktirgavtsyteghykPafLsd 164
                             r ++ +k++  s  ekrrr+ mn  i e+s+++P     + kL ++            i ++v    +++ykP  Lsd
               Y39A3CR.6  14 RKETIQKRETRSKHEKRRREEMNEVICEMSTLLPED-IRAHKLRRVDQKPRQLDKCFIIGSTVDIIRNSDYKPPLLSD 90 
                             335668999*************************63.33445544444444444444455566666666666666666 PP

  == domain 2    score: -1.3 bits;  conditional E-value: 2.1
  Cyc-PA_FBpp0074693-aln  47 mvseqasapetktakskkkkkscedgsdldDdneddsksvrtndeskk 94 
                              +++ + +p+  t++++ +++ +   s   Dd++ d  s ++++  kk
               Y39A3CR.6 261 VKPTVTRRPTVPTKRKRLRSMNVIVESYPLDDEKSDGNSQKSAKIGKK 308
                             222333333333344444555555566667777777777777665555 PP

>> C44C10.8  CE05415	WBGene00001981	locus:hnd-1	Helix-loop-helix DNA-binding domain	status:Confirmed	UniProt:Q18612	prot
   #    score  bias  c-Evalue  i-Evalue hmmfrom  hmm to    alifrom  ali to    envfrom  env to     acc
 ---   ------ ----- --------- --------- ------- -------    ------- -------    ------- -------    ----
   1 !   14.5   0.4   3.4e-05     0.012      86     149 ..      18      84 ..       3     107 .. 0.78

  Alignments for each domain:
  == domain 1    score: 14.5 bits;  conditional E-value: 3.4e-05
  Cyc-PA_FBpp0074693-aln  86 vrtndeskkqnhseiekrrrDkmntyiteLsamiPmChamsrk.LDkLtvLrmavq...hlktirgav 149
                             +  +++s+k+   e e rr   +n+    L   iP  ++ +rk L k+  Lr+a+q   hlk ++g  
                C44C10.8  18 TD-SKKSRKEKSREKEHRRAQCINSAFEILQQHIPYLKSEERKsLPKIKTLRLAMQyidHLKKLLGGN 84 
                             22.4567788889*****************************989*********98666888888844 PP

>> Y47D3B.7  CE19180	WBGene00004735	locus:sbp-1	Helix-loop-helix DNA-binding domain	status:Partially_confirmed	UniProt:Q
   #    score  bias  c-Evalue  i-Evalue hmmfrom  hmm to    alifrom  ali to    envfrom  env to     acc
 ---   ------ ----- --------- --------- ------- -------    ------- -------    ------- -------    ----
   1 ?   13.9   2.7   5.2e-05     0.019      15     147 ..     225     407 ..     214     422 .. 0.63

  Alignments for each domain:
  == domain 1    score: 13.9 bits;  conditional E-value: 5.2e-05
  Cyc-PA_FBpp0074693-aln  15 kqnssresqeeefisleelksrided...........................................latssamvseqasapetk 58 
                             +++++++++++ +++++e+ +++ +                                            l                 
                Y47D3B.7 225 QSPPPHHHHHHPMPKIHENPEQVASPsiedapetkpthlvepqspkspqnmkeellrllvnmspseverL----------------- 294
                             3333444444555666655555544445555555555666666666666666666665555444444333................. PP

  Cyc-PA_FBpp0074693-aln  59 t...............akskkkkksced.gsdldDdneddsksvrt...........ndeskkqnhseiekrrrDkmntyiteLsam 118
                             +               +k k  k ++++ ++  +D++ +ds s +t            + +++  h  iek+ r  +n  i++L  +
                Y47D3B.7 295 KnkksgacsatngpsrSKEKAAKIVIQEtAEGDEDEDDEDSDSGETmsqgttiivrrPKTERRTAHNLIEKKYRCSINDRIQQLKVL 381
                             0333333444455544333444444444044444555667777777778889999888899***********************865 PP

  Cyc-PA_FBpp0074693-aln 119 iPmChamsrkLDkLtvLrmavqhlktirg 147
                               +C+  + kL k + Lr a+ h+  +  
                Y47D3B.7 382 --LCGD-EAKLSKSATLRRAIEHIEEVEH 407
                             ..7876.669**************98865 PP

>> T24B8.6  CE42887	WBGene00001950	locus:hlh-3	helix-loop-helix protein	status:Confirmed	UniProt:Q22717	protein_id:CAA92
   #    score  bias  c-Evalue  i-Evalue hmmfrom  hmm to    alifrom  ali to    envfrom  env to     acc
 ---   ------ ----- --------- --------- ------- -------    ------- -------    ------- -------    ----
   1 ?   13.1   0.1   9.2e-05     0.034      84     152 ..      18      90 ..       2     102 .. 0.77
   2 ?   -3.4   0.1       8.9   3.3e+03     576     576 ..     147     147 ..     114     167 .. 0.50

  Alignments for each domain:
  == domain 1    score: 13.1 bits;  conditional E-value: 9.2e-05
  Cyc-PA_FBpp0074693-aln  84 ksvrtndeskkqnhseiekrrrDkmntyiteLsamiPmChamsrkLDkLtvLrmavqhlktirg....avtsy 152
                              s ++ +++ kq   e e++r D++n     L   +P     + kL k+  Lr a ++++ ++     + ts+
                 T24B8.6  18 SSKSSVTKQTKQKRNERERKRVDQVNQGFVLLQERVPKAAGNKAKLSKVETLREAARYIQELQKqlgmSSTSF 90 
                             4445556778888889**************************************9766665544221444444 PP

  == domain 2    score: -3.4 bits;  conditional E-value: 8.9
  Cyc-PA_FBpp0074693-aln 576 n 576
                             +
                 T24B8.6 147 Q 147
                             1 PP

>> T19B10.11  CE16417	WBGene00003509	locus:mxl-1	Helix-loop-helix DNA-binding domain	status:Confirmed	UniProt:P90982	pro
   #    score  bias  c-Evalue  i-Evalue hmmfrom  hmm to    alifrom  ali to    envfrom  env to     acc
 ---   ------ ----- --------- --------- ------- -------    ------- -------    ------- -------    ----
   1 ?   12.2   0.2   0.00017     0.064      70     123 ..       2      60 ..       1      89 [. 0.78

  Alignments for each domain:
  == domain 1    score: 12.2 bits;  conditional E-value: 0.00017
  Cyc-PA_FBpp0074693-aln  70 edgsdldDdneddsksvrt.....ndeskkqnhseiekrrrDkmntyiteLsamiPmCh 123
                             +d+sdl+Dd++    s +       + + ++ h  +e+rrrD +    t L  ++P  +
               T19B10.11   2 SDMSDLEDDQTGHCGSGEHsgpfdPKRHAREQHNALERRRRDNIKDMYTSLREVVPDAN 60 
                             689******99999888764443333455789***************9***99999665 PP

>> C17C3.8  CE04028	WBGene00001965	locus:hlh-26	status:Confirmed	UniProt:Q18053	protein_id:CCD64839.1
   #    score  bias  c-Evalue  i-Evalue hmmfrom  hmm to    alifrom  ali to    envfrom  env to     acc
 ---   ------ ----- --------- --------- ------- -------    ------- -------    ------- -------    ----
   1 ?   11.1   0.1   0.00038      0.14      85     153 ..       7      73 ..       2      79 .. 0.84

  Alignments for each domain:
  == domain 1    score: 11.1 bits;  conditional E-value: 0.00038
  Cyc-PA_FBpp0074693-aln  85 svrtndeskkqnhseiekrrrDkmntyiteLsamiPmChamsrkLDkLtvLrmavqhlktirgavtsyt 153
                             s +++ +s +   se ek+rrD  n  ++e+  ++   ++ s kL k  vL   v+ l +i+   +s++
                 C17C3.8   7 SSSSGSPSSHGHRSETEKQRRDDTNDLLNEFKKIVQ--KSESEKLSKEEVLFRIVKLLSGIQLHHESFS 73 
                             5566777888889********************997..56689*******9999999999987777765 PP

>> C34C6.6a  CE03054	WBGene00004194	locus:prx-5	peroxisomal-like protein	status:Confirmed	UniProt:Q18426	protein_id:CAA9
   #    score  bias  c-Evalue  i-Evalue hmmfrom  hmm to    alifrom  ali to    envfrom  env to     acc
 ---   ------ ----- --------- --------- ------- -------    ------- -------    ------- -------    ----
   1 ?    9.3   1.5    0.0013      0.46     508     612 ..      36     141 ..       6     165 .. 0.68

  Alignments for each domain:
  == domain 1    score: 9.3 bits;  conditional E-value: 0.0013
  Cyc-PA_FBpp0074693-aln 508 sshveaskiGrqiaeevldlqrrsedssgsspteeledallnesaesqitalvspervtdvaqstsvsnnvsssstasvshtannle 594
                              s + +s +G q+a+e l++q r+    +s + +++++ l ++sa+s++ a+  +e    ++q  s+ +++ +ss++s++    +++
                C34C6.6a  36 ASLLPSSSMGEQMANEFLRQQARTMA-PTSFSMKSMQNNLPQASASSSLAANWTKEFQPRQNQLASQWSQQYTSSAPSMESAWRQVQ 121
                             56677899*************99774.446667889999999999999888887776665555554444444555566666666777 PP

  Cyc-PA_FBpp0074693-aln 595 lnslaedqgas..edeeils 612
                               s++++++ +  +d+ + s
                C34C6.6a 122 APSMTSTSSHQpiTDAGMWS 141
                             76666655443114554444 PP

>> C34C6.6b  CE36377	WBGene00004194	locus:prx-5	status:Confirmed	UniProt:Q7JM90	protein_id:CAF31472.1
   #    score  bias  c-Evalue  i-Evalue hmmfrom  hmm to    alifrom  ali to    envfrom  env to     acc
 ---   ------ ----- --------- --------- ------- -------    ------- -------    ------- -------    ----
   1 ?    9.3   1.5    0.0013      0.47     509     612 ..      35     139 ..       6     163 .. 0.68

  Alignments for each domain:
  == domain 1    score: 9.3 bits;  conditional E-value: 0.0013
  Cyc-PA_FBpp0074693-aln 509 shveaskiGrqiaeevldlqrrsedssgsspteeledallnesaesqitalvspervtdvaqstsvsnnvsssstasvshtannlel 595
                             s + +s +G q+a+e l++q r+    +s + +++++ l ++sa+s++ a+  +e    ++q  s+ +++ +ss++s++    +++ 
                C34C6.6b  35 SLLPSSSMGEQMANEFLRQQARTMA-PTSFSMKSMQNNLPQASASSSLAANWTKEFQPRQNQLASQWSQQYTSSAPSMESAWRQVQA 120
                             5567899*************99774.4466678899999999999998888877766655555544444445555666666667777 PP

  Cyc-PA_FBpp0074693-aln 596 nslaedqgas..edeeils 612
                              s++++++ +  +d+ + s
                C34C6.6b 121 PSMTSTSSHQpiTDAGMWS 139
                             6666655443114554444 PP

>> F38C2.8  CE40561	WBGene00009540	locus:hlh-31	status:Predicted	UniProt:Q86D08	protein_id:CAD89743.2
   #    score  bias  c-Evalue  i-Evalue hmmfrom  hmm to    alifrom  ali to    envfrom  env to     acc
 ---   ------ ----- --------- --------- ------- -------    ------- -------    ------- -------    ----
   1 ?    9.1   0.5    0.0015      0.54      91     142 ..      72     125 ..      65     138 .. 0.84

  Alignments for each domain:
  == domain 1    score: 9.1 bits;  conditional E-value: 0.0015
  Cyc-PA_FBpp0074693-aln  91 eskkqnhseiekrrr.DkmntyiteLsamiPmChams.rkLDkLtvLrmavqhl 142
                              s+k   s + kr r   +n  + +L a+iP  h  s rkL k++ L +a  h+
                 F38C2.8  72 SSRKMKSSKLLKRCRmHDLNEALDDLRAVIPYAHGGSvRKLSKIATLLLAKNHI 125
                             688999999999966378***************98654************9997 PP

>> Y54G2A.1  CE26703	WBGene00003008	locus:lin-22	status:Confirmed	UniProt:O16853	protein_id:CCD83486.1
   #    score  bias  c-Evalue  i-Evalue hmmfrom  hmm to    alifrom  ali to    envfrom  env to     acc
 ---   ------ ----- --------- --------- ------- -------    ------- -------    ------- -------    ----
   1 ?    9.2   0.1    0.0014       0.5      92     148 ..      21      81 ..       7      98 .. 0.77

  Alignments for each domain:
  == domain 1    score: 9.2 bits;  conditional E-value: 0.0014
  Cyc-PA_FBpp0074693-aln  92 skkqnhseiekrrrDkmntyiteLsami.PmCh...amsrkLDkLtvLrmavqhlktirga 148
                             +k +n   +ek+rr ++n  +++L  ++    h       k +k  +L mav +l+ +r+a
                Y54G2A.1  21 KKIKNKPLMEKKRRARINKSLSQLKQILiQDEHknsIQHSKWEKADILEMAVEYLQQLRSA 81 
                             566899999***************98651444411134579*****************995 PP

>> C43H6.8  CE06959	WBGene00001959	locus:hlh-15	status:Partially_confirmed	UniProt:Q18590	protein_id:CCD67185.1
   #    score  bias  c-Evalue  i-Evalue hmmfrom  hmm to    alifrom  ali to    envfrom  env to     acc
 ---   ------ ----- --------- --------- ------- -------    ------- -------    ------- -------    ----
   1 ?    9.1   0.0    0.0015      0.56      74     141 ..      14      80 ..       5      85 .. 0.85

  Alignments for each domain:
  == domain 1    score: 9.1 bits;  conditional E-value: 0.0015
  Cyc-PA_FBpp0074693-aln  74 dldDdneddsksvrtndeskkqnhseiekrrrDkmntyiteLsamiPmChamsrkLDkLtvLrmavqh 141
                             ++   ++ + + +r ++++ ++ h+  e+ r +  n   ++L a++P    +++kL k+ +Lr ++ +
                 C43H6.8  14 EYRKLSKAERRKRRRATPKYRNLHATRERIRVESFNMAFSQLRALLPT-LPVEKKLSKIEILRFSIAY 80 
                             55555666778888899999999************************7.5789**********98865 PP

>> F49E2.2b  CE31528	WBGene00009886	status:Confirmed	UniProt:Q8I4I4	protein_id:CAD45594.1
   #    score  bias  c-Evalue  i-Evalue hmmfrom  hmm to    alifrom  ali to    envfrom  env to     acc
 ---   ------ ----- --------- --------- ------- -------    ------- -------    ------- -------    ----
   1 ?    8.5   1.6    0.0023      0.84     414     598 ..      96     296 ..      88     326 .. 0.65

  Alignments for each domain:
  == domain 1    score: 8.5 bits;  conditional E-value: 0.0023
  Cyc-PA_FBpp0074693-aln 414 aeshkaalqesesvttqvyrfrtkdasfvrlqsewksfknPWtkdieyliaknsvvledsrsvessksrsedgsvqenydifa.... 496
                             +++h+ ++ e +++  +v+ + +k++   +l++e+  +k   +k+ + l  kn  + +d +  ++++++s   +++  y +f+    
                F49E2.2b  96 VNAHQKVITEFDALAHKVHDYSNKEKD--KLKTEFAEYK---AKEKKLLKRKNGETEQDITAFHKKEAASWAKQQEMRYKFFNdklq 177
                             789999***************999997..899***9999...59999*********************99999999******98888 PP

  Cyc-PA_FBpp0074693-aln 497 .............qsngrelq....rlisshveaskiGrqiaeevldlqrrsedssgsspteeledallnesaesqitalvsperv. 565
                                          q +++ +q     +i + ve + i  +  +   dl++++   + +  +e+ e+ + ++ ++s++++++s  ++ 
                F49E2.2b 178 swihgyveigklfQAQEVIVQpavgSVIAAPVEIETIPEDHKDWHQDLHEHAAVVAAEEIKENVEKKVDEAVQDSRSNSTSSVATTl 264
                             886666666666644444433111134444455555555554444444444444444444444455555544444444444443330 PP

  Cyc-PA_FBpp0074693-aln 566 tdvaqstsvsnnvsssstasvshtannlelnsl 598
                             +d  +s + +n+vs   t  ++++++++e ++l
                F49E2.2b 265 EDLPSSRRLTNDVSG-VTLVSNYRRQSIEIQQL 296
                             333344444444433.33455555555555555 PP

>> F49E2.2a  CE31527	WBGene00009886	status:Confirmed	UniProt:Q20621	protein_id:CAA86421.3
   #    score  bias  c-Evalue  i-Evalue hmmfrom  hmm to    alifrom  ali to    envfrom  env to     acc
 ---   ------ ----- --------- --------- ------- -------    ------- -------    ------- -------    ----
   1 ?    8.5   1.6    0.0024      0.86     414     598 ..      96     296 ..      88     326 .. 0.65

  Alignments for each domain:
  == domain 1    score: 8.5 bits;  conditional E-value: 0.0024
  Cyc-PA_FBpp0074693-aln 414 aeshkaalqesesvttqvyrfrtkdasfvrlqsewksfknPWtkdieyliaknsvvledsrsvessksrsedgsvqenydifa.... 496
                             +++h+ ++ e +++  +v+ + +k++   +l++e+  +k   +k+ + l  kn  + +d +  ++++++s   +++  y +f+    
                F49E2.2a  96 VNAHQKVITEFDALAHKVHDYSNKEKD--KLKTEFAEYK---AKEKKLLKRKNGETEQDITAFHKKEAASWAKQQEMRYKFFNdklq 177
                             789999***************999997..899***9999...59999*********************99999999******98888 PP

  Cyc-PA_FBpp0074693-aln 497 .............qsngrelq....rlisshveaskiGrqiaeevldlqrrsedssgsspteeledallnesaesqitalvsperv. 565
                                          q +++ +q     +i + ve + i  +  +   dl++++   + +  +e+ e+ + ++ ++s++++++s  ++ 
                F49E2.2a 178 swihgyveigklfQAQEVIVQpavgSVIAAPVEIETIPEDHKDWHQDLHEHAAVVAAEEIKENVEKKVDEAVQDSRSNSTSSVATTl 264
                             886666666666644444433111134444455555555554444444444444444444444455555544444444444443330 PP

  Cyc-PA_FBpp0074693-aln 566 tdvaqstsvsnnvsssstasvshtannlelnsl 598
                             +d  +s + +n+vs   t  ++++++++e ++l
                F49E2.2a 265 EDLPSSRRLTNDVSG-VTLVSNYRRQSIEIQQL 296
                             333344444444433.33455555555555555 PP

>> F49E2.2c  CE23752	WBGene00009886	status:Partially_confirmed	UniProt:A6ZJ46	protein_id:CAO78720.1
   #    score  bias  c-Evalue  i-Evalue hmmfrom  hmm to    alifrom  ali to    envfrom  env to     acc
 ---   ------ ----- --------- --------- ------- -------    ------- -------    ------- -------    ----
   1 ?    8.1   1.6    0.0029       1.1     414     598 ..     150     350 ..     142     380 .. 0.65

  Alignments for each domain:
  == domain 1    score: 8.1 bits;  conditional E-value: 0.0029
  Cyc-PA_FBpp0074693-aln 414 aeshkaalqesesvttqvyrfrtkdasfvrlqsewksfknPWtkdieyliaknsvvledsrsvessksrsedgsvqenydifa.... 496
                             +++h+ ++ e +++  +v+ + +k++   +l++e+  +k   +k+ + l  kn  + +d +  ++++++s   +++  y +f+    
                F49E2.2c 150 VNAHQKVITEFDALAHKVHDYSNKEKD--KLKTEFAEYK---AKEKKLLKRKNGETEQDITAFHKKEAASWAKQQEMRYKFFNdklq 231
                             789999***************999997..899***9999...59999*********************99999999******98888 PP

  Cyc-PA_FBpp0074693-aln 497 .............qsngrelq....rlisshveaskiGrqiaeevldlqrrsedssgsspteeledallnesaesqitalvsperv. 565
                                          q +++ +q     +i + ve + i  +  +   dl++++   + +  +e+ e+ + ++ ++s++++++s  ++ 
                F49E2.2c 232 swihgyveigklfQAQEVIVQpavgSVIAAPVEIETIPEDHKDWHQDLHEHAAVVAAEEIKENVEKKVDEAVQDSRSNSTSSVATTl 318
                             886666666666644444433111134444455555555544444444444444444444444455555544444444444443330 PP

  Cyc-PA_FBpp0074693-aln 566 tdvaqstsvsnnvsssstasvshtannlelnsl 598
                             +d  +s + +n+vs   t  ++++++++e ++l
                F49E2.2c 319 EDLPSSRRLTNDVSG-VTLVSNYRRQSIEIQQL 350
                             333344444444433.33455555555555555 PP

>> R11A5.7  CE32478	WBGene00011235	locus:suro-1	zinc carboxypeptidase	status:Confirmed	UniProt:Q9XU75	protein_id:CAB0560
   #    score  bias  c-Evalue  i-Evalue hmmfrom  hmm to    alifrom  ali to    envfrom  env to     acc
 ---   ------ ----- --------- --------- ------- -------    ------- -------    ------- -------    ----
   1 ?    7.6   1.2    0.0043       1.6     504     638 ..     453     595 ..     442     601 .. 0.61

  Alignments for each domain:
  == domain 1    score: 7.6 bits;  conditional E-value: 0.0043
  Cyc-PA_FBpp0074693-aln 504 qrlisshveaskiGrqiaeevldlqrrsedssgsspteeledal...lnesaesqitalvspervtdvaqst..svsnnvsssstas 585
                             + li + ve+    r++++ vl l++++++   ss +++ ++++   + ++++ +++ l+s+ + + ++++t  ++s+ + s++ ++
                 R11A5.7 453 KELIPTAVETFEGFREVVDAVLTLNNSTSSIGLSSGSNTSRKTIsdlQMRKQQYRMRLLASQAAGSTTRSTTtlKTSTTSVSTTSEA 539
                             5699999*****99********99988875555555555555550005545555555666666555444443003333333333344 PP

  Cyc-PA_FBpp0074693-aln 586 vshtannlelnslaedqgasede...eilsettiseslnpvsldgndeaamavims 638
                             +s+++++++ +  + d ++s+ +     + + ++s+s++ +++ +++e    vi s
                 R11A5.7 540 TSPSKTSRHFDRFTADLNSSTRArptPPMAPPIMSPSTEFSTTTTEEEDVTGVIRS 595
                             55555666666655554444444454456666777777777788888877777765 PP

>> Y105C5B.29  CE35055	WBGene00013665	locus:hlh-32	status:Confirmed	UniProt:Q7YWS9	protein_id:CAE17962.1
   #    score  bias  c-Evalue  i-Evalue hmmfrom  hmm to    alifrom  ali to    envfrom  env to     acc
 ---   ------ ----- --------- --------- ------- -------    ------- -------    ------- -------    ----
   1 ?    7.6   0.0    0.0042       1.5     101     143 ..      23      66 ..      18      93 .. 0.84

  Alignments for each domain:
  == domain 1    score: 7.6 bits;  conditional E-value: 0.0042
  Cyc-PA_FBpp0074693-aln 101 ekrrrDkmntyiteLsamiPmChams.rkLDkLtvLrmavqhlk 143
                             e+ r   +n  + +L a+iP  h  s rkL k++ L +a  h+ 
              Y105C5B.29  23 ERCRMHDLNEALDDLRAVIPYAHGGSvRKLSKIATLLLAKNHII 66 
                             45566778999***********98654*************9984 PP

>> Y53G8AR.2b  CE33233	WBGene00021810	locus:phf-15	status:Partially_confirmed	UniProt:Q8IAA4	protein_id:CCD73812.1
   #    score  bias  c-Evalue  i-Evalue hmmfrom  hmm to    alifrom  ali to    envfrom  env to     acc
 ---   ------ ----- --------- --------- ------- -------    ------- -------    ------- -------    ----
   1 ?    7.0   0.1    0.0063       2.3     426     526 ..     399     500 ..     388     577 .. 0.63

  Alignments for each domain:
  == domain 1    score: 7.0 bits;  conditional E-value: 0.0063
  Cyc-PA_FBpp0074693-aln 426 svttqvyrfrtkdasfvrlqsewksfknPWtkdieyliaknsvvledsrsvessksrsedgsvqenydifaqsngrelqrli...ss 509
                             +vt   y+ ++ +   v ++ ++++++nPW   +e +      +++d + + +   + e+  v++ y++++q+       li   + 
              Y53G8AR.2b 399 NVTRVTYCHKHTHPQDVIIEDKYRTYRNPWLAKMETVF----FLMTDYEMIAERL-QMEEIIVSDVYEYWKQRRMSRGTSLIphlHD 480
                             4555679999999999****************999875....3445554444433.4566677778888886544333333311145 PP

  Cyc-PA_FBpp0074693-aln 510 hve....askiGrqiaeevld 526
                             hv      +++ r++ e+ ld
              Y53G8AR.2b 481 HVLiepvIHRVARKVGEN-LD 500
                             554112124444444443.33 PP

>> F38C2.2  CE42757	WBGene00001961	locus:hlh-17	Helix-loop-helix DNA-binding domain (2 domains)	status:Confirmed	UniProt
   #    score  bias  c-Evalue  i-Evalue hmmfrom  hmm to    alifrom  ali to    envfrom  env to     acc
 ---   ------ ----- --------- --------- ------- -------    ------- -------    ------- -------    ----
   1 ?    7.4   0.1    0.0048       1.8     101     142 ..      23      65 ..      18      82 .. 0.83

  Alignments for each domain:
  == domain 1    score: 7.4 bits;  conditional E-value: 0.0048
  Cyc-PA_FBpp0074693-aln 101 ekrrrDkmntyiteLsamiPmChams.rkLDkLtvLrmavqhl 142
                             e+ r   +n  + +L a+iP  h  s rkL k++ L +a  h+
                 F38C2.2  23 ERCRMHDLNEALDDLRAVIPYAHGGSvRKLSKIATLLLAKNHI 65 
                             45566778999***********98654************9997 PP

>> K10H10.7  CE16256	WBGene00010763	status:Confirmed	UniProt:O45684	protein_id:CAB05783.1
   #    score  bias  c-Evalue  i-Evalue hmmfrom  hmm to    alifrom  ali to    envfrom  env to     acc
 ---   ------ ----- --------- --------- ------- -------    ------- -------    ------- -------    ----
   1 ?    7.6   1.1    0.0044       1.6      40      95 ..      39     121 ..       1     127 [. 0.55

  Alignments for each domain:
  == domain 1    score: 7.6 bits;  conditional E-value: 0.0044
  Cyc-PA_FBpp0074693-aln  40 d...........................latssamvseqasapetktakskkkkkscedgsdldDdneddsksvrtndeskkq 95 
                                                            +s+ ++++ ++++ + +++ ++kk  edg d  Dd++ ++k  + n+++k +
                K10H10.7  39 TwaegvvdnehmgrlksnccciyvaprqWDDPSTWEPNEYETEHCRGHTLPERKKKKEDGGDEGDDENKENKDNKDNKDNKDN 121
                             14444444444444444444444444443444455555555555555777888888888888888888777777776666532 PP

>> C09H10.10  CE44319	WBGene00007504	status:Partially_confirmed	UniProt:Q9U3Q2	protein_id:CAB54192.3
   #    score  bias  c-Evalue  i-Evalue hmmfrom  hmm to    alifrom  ali to    envfrom  env to     acc
 ---   ------ ----- --------- --------- ------- -------    ------- -------    ------- -------    ----
   1 ?    6.5   0.0    0.0089       3.2      44     104 ..     113     174 ..      37     177 .. 0.74

  Alignments for each domain:
  == domain 1    score: 6.5 bits;  conditional E-value: 0.0089
  Cyc-PA_FBpp0074693-aln  44 ssamvseqasapetktakskkkkkscedg..sdldDdneddsksvrtndeskkqnhseiekrr 104
                             +s +  e++++pet +++s+ +++s++++   +++Dd+ dd  s++t  +  k n s i kr+
               C09H10.10 113 DSPQPDESSTVPETVYEESRYSNSSIKEMpaVEVTDDDFDDVSSIST-FNITKFNPSSIRKRK 174
                             44444455556666666666666666665116789**********98.78899********97 PP

>> F40G9.11  CE19858	WBGene00003510	locus:mxl-2	status:Confirmed	UniProt:Q9TZ70	protein_id:CCD70935.1
   #    score  bias  c-Evalue  i-Evalue hmmfrom  hmm to    alifrom  ali to    envfrom  env to     acc
 ---   ------ ----- --------- --------- ------- -------    ------- -------    ------- -------    ----
   1 ?    6.8   0.1    0.0073       2.7      83     123 ..      38      78 ..       2     118 .. 0.77

  Alignments for each domain:
  == domain 1    score: 6.8 bits;  conditional E-value: 0.0073
  Cyc-PA_FBpp0074693-aln  83 sksvrtndeskkqnhseiekrrrDkmntyiteLsamiPmCh 123
                             + s   + + kk  h   e++rr+ +n+  ++L  +iP   
                F40G9.11  38 TNSGGFSSDRKKATHLRCERQRREAINSGYSDLKDLIPQTT 78 
                             4455558899****************************754 PP

>> R03E9.1  CE04784	WBGene00003163	locus:mdl-1	human Max-interacting bHLH-Zip protein	status:Confirmed	UniProt:Q21663	pr
   #    score  bias  c-Evalue  i-Evalue hmmfrom  hmm to    alifrom  ali to    envfrom  env to     acc
 ---   ------ ----- --------- --------- ------- -------    ------- -------    ------- -------    ----
   1 ?    7.5   1.4    0.0046       1.7      61     142 ..      64     144 ..      30     154 .. 0.71

  Alignments for each domain:
  == domain 1    score: 7.5 bits;  conditional E-value: 0.0046
  Cyc-PA_FBpp0074693-aln  61 kskkkkkscedgsdldDdneddsksvrtndeskkqnhseiekrrrDkmntyiteLsamiPmChamsrkLDkLtvLrmavqhl 142
                             k  kk++sc +   ++ + +  s  +r + ++ +  h e+ek rr  +   +  L  ++P     +r    L+ L  a  h+
                 R03E9.1  64 KVDKKQSSCASNASTSSQPYCSSPPARKSSKHSRTAHNELEKTRRANLRGCLETLKMLVPCVSDATR-NTTLALLTRARDHI 144
                             445566666655555555566666667778888999****************999999995554444.45677777666665 PP

>> F55A4.10  CE35556	WBGene00018861	locus:cutl-21	status:Partially_confirmed	UniProt:Q95Q52	protein_id:CCD62873.1
   #    score  bias  c-Evalue  i-Evalue hmmfrom  hmm to    alifrom  ali to    envfrom  env to     acc
 ---   ------ ----- --------- --------- ------- -------    ------- -------    ------- -------    ----
   1 ?    6.2   4.4     0.012       4.3     506     632 ..     136     263 ..     127     270 .. 0.73

  Alignments for each domain:
  == domain 1    score: 6.2 bits;  conditional E-value: 0.012
  Cyc-PA_FBpp0074693-aln 506 lisshveaskiGrqiaeevldlqrrsedssgsspteeledallnesaesqitalvspervtdvaqstsvsnnvsssstasvshta.. 590
                             +i+s+ + +  G+  ae    ++++ +d s+s +++++  ++ ++++es  ++  ++e + +++++t+v++ ++  +t++  +t+  
                F55A4.10 136 IINSNFNIDNFGHPEAEIRTTSSNS-SDLSSSISQSRASLSVDESTKESMHQSFENSESIDSNQRATQVRDSSNFGGTPNLLPTQgf 221
                             6788888888888777755555444.4677788888999999999999999988888989999999999988877777776666411 PP

  Cyc-PA_FBpp0074693-aln 591 nnlelnslaedqgasedeeilsettiseslnpvsldgndeaa 632
                             n+ +  + +  +g++ + +   +  ++ ++n  +  gndea 
                F55A4.10 222 NSEQFAATTLRNGQNMNGNWEANRNTNAPNNFQVETGNDEAI 263
                             333333333344445566778899999999999*******95 PP

>> F53F1.9  CE10948	WBGene00005721	locus:srv-10	G-protein coupled receptor, srv family	status:Predicted	UniProt:Q9XVM5	p
   #    score  bias  c-Evalue  i-Evalue hmmfrom  hmm to    alifrom  ali to    envfrom  env to     acc
 ---   ------ ----- --------- --------- ------- -------    ------- -------    ------- -------    ----
   1 ?    6.1   0.0     0.012       4.3     376     409 ..     132     165 ..     104     172 .. 0.89

  Alignments for each domain:
  == domain 1    score: 6.1 bits;  conditional E-value: 0.012
  Cyc-PA_FBpp0074693-aln 376 GkfLfvDqratlvlGfLpqellGtslyeyyhhdd 409
                               +Lf+ q + l  G L   llG  lyey+ +dd
                 F53F1.9 132 PCYLFIMQAIQLGGGVLAWVLLGPDLYEYILEDD 165
                             569****************************998 PP

>> T14F9.5  CE33318	WBGene00003018	locus:lin-32	hlh transcription factor	status:Confirmed	UniProt:Q10574	protein_id:CCD6
   #    score  bias  c-Evalue  i-Evalue hmmfrom  hmm to    alifrom  ali to    envfrom  env to     acc
 ---   ------ ----- --------- --------- ------- -------    ------- -------    ------- -------    ----
   1 ?    6.6   0.1    0.0085       3.1      92     144 ..      72     123 ..      13     135 .. 0.77

  Alignments for each domain:
  == domain 1    score: 6.6 bits;  conditional E-value: 0.0085
  Cyc-PA_FBpp0074693-aln  92 skkqnhseiekrrrDkmntyiteLsamiPmChamsrkLDkLtvLrmavqhlkt 144
                              ++    e e+rr + +n    eL  ++P   +  +kL k+  L+ma +++  
                 T14F9.5  72 MRRSAANERERRRMNTLNVAYDELREVLPEIDS-GKKLSKFETLQMAQKYIEC 123
                             3566667888888888888899*******9876.78***********887765 PP

>> Y39B6A.33  CE21690	WBGene00012692	status:Confirmed	UniProt:Q9NEU5	protein_id:CAC51048.1
   #    score  bias  c-Evalue  i-Evalue hmmfrom  hmm to    alifrom  ali to    envfrom  env to     acc
 ---   ------ ----- --------- --------- ------- -------    ------- -------    ------- -------    ----
   1 ?    6.3   4.1      0.01       3.8      40     108 ..     251     348 ..      59     355 .. 0.72

  Alignments for each domain:
  == domain 1    score: 6.3 bits;  conditional E-value: 0.01
  Cyc-PA_FBpp0074693-aln  40 d............................latssamvseqasapetktakskkkkkscedgsdldDdneddsksvrt.ndeskkqnh 97 
                                                          ++++ +++ +++++ ++++  +++k+   e++++ d  n   +k  +   de+ kq h
               Y39B6A.33 251 GkddeeeeeagnseksmktggeaepksqrVECDRMTKEQKKKKAKAQKLDKEEKRRLEEKAKEQDSHNVYRTKQLHKeLDEEEKQRH 337
                             0444444444444444444444444444456665555555555554444555555555555555555555555543337999***** PP

  Cyc-PA_FBpp0074693-aln  98 seiekrrrDkm 108
                              e e r+++k+
               Y39B6A.33 338 EESEVRKKEKL 348
                             ********997 PP

>> F18E3.12  CE40694	WBGene00045275	status:Confirmed	UniProt:A3FPJ4	protein_id:CCD69666.1
   #    score  bias  c-Evalue  i-Evalue hmmfrom  hmm to    alifrom  ali to    envfrom  env to     acc
 ---   ------ ----- --------- --------- ------- -------    ------- -------    ------- -------    ----
   1 ?    6.2   1.5     0.011       4.1     515     592 ..       2      80 ..       1      88 [. 0.75

  Alignments for each domain:
  == domain 1    score: 6.2 bits;  conditional E-value: 0.011
  Cyc-PA_FBpp0074693-aln 515 kiGrqiaeevldlqrrse.dssgsspteeledallnesaesqitalvspervtdvaqstsvsnnvsssstasvshtann 592
                             ki +++ae v + ++ ++ + s ss + ++ +a+ ++ +++  t  + +++v  ++ s+ ++nn+sss +     +++n
                F18E3.12   2 KISHALAEIVSEFSEFQHvHLSASSFSISTTPAVSRKISSTDATRHSLNITVGAAEVSQITRNNSSSSLNDFNCAQRKN 80 
                             788888888888877766678889999999******9999999988899999999988888887777655443333333 PP

>> C17C3.10  CE46787	WBGene00001966	locus:hlh-27	status:Confirmed	UniProt:Q18056	protein_id:CCD64841.1
   #    score  bias  c-Evalue  i-Evalue hmmfrom  hmm to    alifrom  ali to    envfrom  env to     acc
 ---   ------ ----- --------- --------- ------- -------    ------- -------    ------- -------    ----
   1 ?    5.9   1.0     0.014       5.2      31     143 ..      26     147 ..       5     158 .. 0.60

  Alignments for each domain:
  == domain 1    score: 5.9 bits;  conditional E-value: 0.014
  Cyc-PA_FBpp0074693-aln  31 eelksridedl..atssamvseqasapetktakskkkkkscedgsdldDdneddsksvrt...ndeskkqnhseiekrrrDkmntyi 112
                             e++++ i+++l  +++++ + +++++ +++    +  k ++    + +  ++d s s+r    ++ ++++  +e ek rr k +   
                C17C3.10  26 ERKRRNITNELinECKTIVQKSEEEHISQEVVLFRIVKLVTGVNLESNFSSNDLSESTRRkfdTESERRKVKTEREKIRRKKQDDCY 112
                             334444555541134444444444333434444444444443333333333333444433333677889999************999 PP

  Cyc-PA_FBpp0074693-aln 113 teLsami...PmChamsr.kLDkLtvLrmavqhlk 143
                             +eL   i    m    +r kL+++t+L + + ++k
                C17C3.10 113 AELKFFIlnkQMGSYEQRlKLERITILEIIIDYIK 147
                             ***99984444666556669999999998888776 PP

>> C05D11.9  CE24787	WBGene00015486	status:Confirmed	UniProt:Q11188	protein_id:CCD63199.1
   #    score  bias  c-Evalue  i-Evalue hmmfrom  hmm to    alifrom  ali to    envfrom  env to     acc
 ---   ------ ----- --------- --------- ------- -------    ------- -------    ------- -------    ----
   1 ?    5.4   0.7      0.02       7.5      35     105 ..     592     665 ..     512     675 .. 0.74

  Alignments for each domain:
  == domain 1    score: 5.4 bits;  conditional E-value: 0.02
  Cyc-PA_FBpp0074693-aln  35 sridedlatssamvseqasapetkt...akskkkkkscedgsdldDdneddsksvrtndeskkqnhseiekrrr 105
                             s i e ++ + ++v +++   + ++   +k  + k  +e++ +ldD ++  ++  r + eskk+   e ekr+ 
                C05D11.9 592 SDIVEAMEIEEITVKKNQGFMSLEAaasEKPINLKLLFEETTKLDDKTTKRKRVNRKKRESKKRRKIEQEKRKE 665
                             22223344444444443333222222225566789999**********************************85 PP

>> C38D4.7  CE00920	WBGene00008007	status:Confirmed	UniProt:Q18512	protein_id:CAA86321.1
   #    score  bias  c-Evalue  i-Evalue hmmfrom  hmm to    alifrom  ali to    envfrom  env to     acc
 ---   ------ ----- --------- --------- ------- -------    ------- -------    ------- -------    ----
   1 ?    5.9   0.4     0.014       5.1      73     549 ..      99     178 ..      10     233 .. 0.63

  Alignments for each domain:
  == domain 1    score: 5.9 bits;  conditional E-value: 0.014
  Cyc-PA_FBpp0074693-aln  73 sdldDdneddsksvrtndeskkqnhseiekrrrDkmntyiteLsamiPmChamsrkLDkLtvLrmavqhlktirgavtsyteghykP 159
                              + ++++  d++s+r +                                                                      
                 C38D4.7  99 LKAQEEARADQRSIREEHRAE------------------------------------------------------------------ 119
                             333333333333333333333.................................................................. PP

  Cyc-PA_FBpp0074693-aln 160 afLsdqeLkalilqaaegfllvvgCDrGriLyvsesvsqvLnysqgdLlGqslfDilhPkDvakvkeqLsssdlsPrerlidaktmL 246
                                                                                                                    
                 C38D4.7   - ---------------------------------------------------------------------------------------   -
                             ....................................................................................... PP

  Cyc-PA_FBpp0074693-aln 247 PvktdvvqgvsrlcpGarrsffCrmkckveaesqvkeeadttsgvhkrkkkqnsdkkycviqCtGyLksWapakigleeqegdgege 333
                                                                                                                    
                 C38D4.7   - ---------------------------------------------------------------------------------------   -
                             ....................................................................................... PP

  Cyc-PA_FBpp0074693-aln 334 acnlsCLvavGrvlsnlatsatssdkkprlrsiqfvsrhaidGkfLfvDqratlvlGfLpqellGtslyeyyhhddiaalaeshkaa 420
                                                                                                                    
                 C38D4.7   - ---------------------------------------------------------------------------------------   -
                             ....................................................................................... PP

  Cyc-PA_FBpp0074693-aln 421 lqesesvttqvyrfrtkdasfvrlqsewksfknPWtkdieyliaknsvvledsrsvessksrsedgsvqenydifaqsngrelqrli 507
                                                                                                  e+ d  +q+n  ++  l+
                 C38D4.7 120 --------------------------------------------------------------------REKADERSQQNMDKMMALV 138
                             ....................................................................3333333344444555555 PP

  Cyc-PA_FBpp0074693-aln 508 sshveaskiGrqiaeevldlqrrsedssgsspteeledalln 549
                             +s ve     ++ + +v+ +++   +ss+  p+++ ++a+++
                 C38D4.7 139 HSLVERVDRSHASSYDVVGQKNP--SSSSLKPAKRVKSAVVR 178
                             55555444333333344433333..34444555555555555 PP

>> C17C3.7  CE42919	WBGene00001964	locus:hlh-25	status:Partially_confirmed	UniProt:Q18054	protein_id:CCD64851.1
   #    score  bias  c-Evalue  i-Evalue hmmfrom  hmm to    alifrom  ali to    envfrom  env to     acc
 ---   ------ ----- --------- --------- ------- -------    ------- -------    ------- -------    ----
   1 ?    5.3   2.0     0.021       7.6      29     143 ..      24     147 ..       3     158 .. 0.59

  Alignments for each domain:
  == domain 1    score: 5.3 bits;  conditional E-value: 0.021
  Cyc-PA_FBpp0074693-aln  29 sleelksridedl..atssamvseqasapetktakskkkkkscedgsdldDdneddsksvrt...ndeskkqnhseiekrrrDkmnt 110
                             + e++++ i+++l  +++++ + +++++ +++    +  k ++    + +  ++d s s+r    ++ ++++  +e ek rr k + 
                 C17C3.7  24 ASERKRRNITNELinECKTIVQKSEEEHISQEVVLFRIVKLVTGVNLESNFSSNDLSESTRRkfdTESERRKVKTEREKIRRKKQDD 110
                             33344444555541134444444444444444444444444444333333333333444433333677889999************* PP

  Cyc-PA_FBpp0074693-aln 111 yiteLsami...PmChamsr.kLDkLtvLrmavqhlk 143
                               +eL   i    m    +r kL+++t+L + + ++k
                 C17C3.7 111 CYAELKFFIlnkQMGSYEQRlKLERITILEIIIDYIK 147
                             99***99984444666556669999999998888776 PP

>> C06G1.2  CE03965	WBGene00015546	status:Confirmed	UniProt:Q17742	protein_id:CCD63410.1
   #    score  bias  c-Evalue  i-Evalue hmmfrom  hmm to    alifrom  ali to    envfrom  env to     acc
 ---   ------ ----- --------- --------- ------- -------    ------- -------    ------- -------    ----
   1 ?    5.6   4.2     0.018       6.5     519     598 ..      51     129 ..      18     156 .. 0.40

  Alignments for each domain:
  == domain 1    score: 5.6 bits;  conditional E-value: 0.018
  Cyc-PA_FBpp0074693-aln 519 qiaeevldlqrrsedssgsspteeledallnesaesqitalvsperv.tdvaqstsvsnnvsssstasvshtannlelnsl 598
                             +++e++  +++++ ++ + +pt+e+  ++ ++++e+++t+++ ++++ t +a++t++ +  ++++t++ + t+++++++ +
                 C06G1.2  51 TVVETTTTVDSTT-TEVETTPTTEATTTVAETTTEAETTTTTVESTTtTTEATTTEAATT-TTTTTEEPATTTKEITTTEI 129
                             2222222222222.2233445555555555555554444333222220222222222222.22222222222222222222 PP

>> ZK488.7  CE15363	WBGene00004177	locus:pqn-98	status:Partially_confirmed	UniProt:O17021	protein_id:CCD71526.1
   #    score  bias  c-Evalue  i-Evalue hmmfrom  hmm to    alifrom  ali to    envfrom  env to     acc
 ---   ------ ----- --------- --------- ------- -------    ------- -------    ------- -------    ----
   1 ?    5.5   3.9     0.019         7     461     609 ..      50     127 ..      26     152 .. 0.47

  Alignments for each domain:
  == domain 1    score: 5.5 bits;  conditional E-value: 0.019
  Cyc-PA_FBpp0074693-aln 461 yliaknsvvledsrsvessksrsedgsvqenydifaqsngrelqrlisshveaskiGrqiaeevldlqrrsedssgsspteeledal 547
                             y ia ns +++++++++ ++  ++ ++ +++y  ++q+ +++ qr+                                         
                 ZK488.7  50 YTIASNSSLTQNQKDQQLQQ-WAQTNNLSNQYTDYTQQRDQQEQRM----------------------------------------- 94 
                             33444444444444433333.2333344444444444444444443......................................... PP

  Cyc-PA_FBpp0074693-aln 548 lnesaesqitalvspervtdvaqstsvsnnvsssstasvshtannlelnslaedqgasedee 609
                                                         n+ +s+  ++ s ++ n+ +++l++d+++ e+++
                 ZK488.7  95 ----------------------------NQNTSQIISQLSSVQ-NQLESILNNDNQTGEQQQ 127
                             ............................333333333333332.233333333333333222 PP

>> Y48A6B.10b  CE46040	WBGene00012971	status:Partially_confirmed	protein_id:CCA65695.1
   #    score  bias  c-Evalue  i-Evalue hmmfrom  hmm to    alifrom  ali to    envfrom  env to     acc
 ---   ------ ----- --------- --------- ------- -------    ------- -------    ------- -------    ----
   1 ?    5.4   0.8      0.02       7.4      45     108 ..     246     313 ..      70     352 .. 0.62

  Alignments for each domain:
  == domain 1    score: 5.4 bits;  conditional E-value: 0.02
  Cyc-PA_FBpp0074693-aln  45 samvseqasapetkt....akskkkkkscedgsdldDdneddsksvrtndeskkqnhseiekrrrDkm 108
                                 s++   p+ ++    +k+kk  +s ++ ++ ++++++++ sv+  +  + +n    ek+ r k 
              Y48A6B.10b 246 PSSASTSPPPPDPENqkkkKKLKKADESEDHEEAEEEEDKENEISVEEREARRAKNRKIREKKARKKA 313
                             22222222222222211113344444444444444455566666777777777778777788888775 PP

>> F13C5.2  CE19384	WBGene00017423	bromodomain-containing protein	status:Confirmed	UniProt:O76561	protein_id:CCD69431.1
   #    score  bias  c-Evalue  i-Evalue hmmfrom  hmm to    alifrom  ali to    envfrom  env to     acc
 ---   ------ ----- --------- --------- ------- -------    ------- -------    ------- -------    ----
   1 ?    4.6   1.5     0.034        12      17      81 ..     238     303 ..     129     327 .. 0.55

  Alignments for each domain:
  == domain 1    score: 4.6 bits;  conditional E-value: 0.034
  Cyc-PA_FBpp0074693-aln  17 nssresqeeefisleelksrided.latssamvseqasapetktakskkkkkscedgsdldDdned 81 
                             + s ++++ee +  +e+++ ++ed  + + a+++eq  ++e++ ++ +++++  ed+sd +D   d
                 F13C5.2 238 EGSDNEDDEEEVDEKEKEEEVKEDnAEEKPAEEPEQPDEKEEEDHEDEREEQEEEDSSDEEDGLDD 303
                             222333333333333333333333033334444444444443333333334444444444443332 PP

>> ZK849.1  CE16747	WBGene00014100	PDZ domain (Also known as DHR or GLGF).	status:Partially_confirmed	UniProt:O18301	pro
   #    score  bias  c-Evalue  i-Evalue hmmfrom  hmm to    alifrom  ali to    envfrom  env to     acc
 ---   ------ ----- --------- --------- ------- -------    ------- -------    ------- -------    ----
   1 ?    4.9   2.0     0.028        10      73     122 ..      88     135 ..      14     173 .. 0.51

  Alignments for each domain:
  == domain 1    score: 4.9 bits;  conditional E-value: 0.028
  Cyc-PA_FBpp0074693-aln  73 sdldDdneddsksvrtndeskkqnhseiekrrrDkmntyiteLsamiPmC 122
                             +d++ + +d+   ++  ++   +   ++ekrr ++m  +i+e+s    m 
                 ZK849.1  88 NDMKQEVGDNMERIQ--EHRLVEAKLNVEKRRNERMAKHINEVSKKSVMH 135
                             222222222222221..22223444579***************9765553 PP

>> R05D11.6  CE32473	WBGene00011034	status:Confirmed	UniProt:Q21738	protein_id:CAA99893.2
   #    score  bias  c-Evalue  i-Evalue hmmfrom  hmm to    alifrom  ali to    envfrom  env to     acc
 ---   ------ ----- --------- --------- ------- -------    ------- -------    ------- -------    ----
   1 ?    4.7   0.1     0.033        12     497     617 ..      33     154 ..       6     172 .. 0.72

  Alignments for each domain:
  == domain 1    score: 4.7 bits;  conditional E-value: 0.033
  Cyc-PA_FBpp0074693-aln 497 qsngrelqrlisshveaskiGrqiaeevldlqrrsedssgsspteeledallnesaesqitalvspervtdvaqstsvsnnvsssst 583
                             +  + +lq l +  +++  +G + +++ +++ r+++       + ++  + +++sa ++ +a + +++   +++s++v+ + s s++
                R05D11.6  33 DYPKIQLQCLSQLFINVTLLGCEYSQTLMQKIRTMGAGIAANKDRTKTGSYVKASAAKKRQAVKTSDLEGASDESKKVKMEKSPSPV 119
                             44455788888889999999*****99999999999444444444444445555666677777777778888999999999999999 PP

  Cyc-PA_FBpp0074693-aln 584 asvshtan.nlelnslaedqgasedeeilsettis 617
                             a  s      + + sla + +  + e++++ +t+s
                R05D11.6 120 ARESFDERlGKLKASLAMTPHHLTGEQMMKTATNS 154
                             88776654145566788888888888888877665 PP

>> C27A2.6  CE44944	WBGene00001102	locus:dsh-2	status:Confirmed	UniProt:Q18239	protein_id:CCD63074.1
   #    score  bias  c-Evalue  i-Evalue hmmfrom  hmm to    alifrom  ali to    envfrom  env to     acc
 ---   ------ ----- --------- --------- ------- -------    ------- -------    ------- -------    ----
   1 ?    4.6   2.9     0.035        13      40     104 ..     247     326 ..     133     337 .. 0.74

  Alignments for each domain:
  == domain 1    score: 4.6 bits;  conditional E-value: 0.035
  Cyc-PA_FBpp0074693-aln  40 d...............latssamvseqasapetktakskkkkkscedgsdldDdneddsksvrtndeskkqnhseiekrr 104
                             +                + + +++ +q++ +e++  +++++   ++dg  + D++edds+s++t+  s  q h     r+
                 C27A2.6 247 NrkhapqayerhlphmKHNNRHNHHRQNHYEESTFDVTTESDDHYRDGVTYYDEDEDDSRSINTDLTSVSQVHLKQKWRQ 326
                             033333333333333122233333444455555568899999**********************9999888887655555 PP

>> C28A5.4  CE05325	WBGene00000463	locus:ceh-43	homeobox protein (distal-less subfamily)	status:Partially_confirmed	UniP
   #    score  bias  c-Evalue  i-Evalue hmmfrom  hmm to    alifrom  ali to    envfrom  env to     acc
 ---   ------ ----- --------- --------- ------- -------    ------- -------    ------- -------    ----
   1 ?    4.8   0.4     0.029        11      17      85 ..     116     181 ..      78     194 .. 0.61

  Alignments for each domain:
  == domain 1    score: 4.8 bits;  conditional E-value: 0.029
  Cyc-PA_FBpp0074693-aln  17 nssresqeeefisleelksridedlatssamvseqasapetktakskkkkkscedgsdldDdneddsks 85 
                               +++ q+ ++++l +    ++e   ++++ +   ++    +++++k+k  s++++sd +Dd++++sk 
                 C28A5.4 116 MLQKKFQKTQYLALPDRAALAHELGLSQTQVKIWFQN---RRSKQKKQKGGSSDHASDEEDDDTEESKP 181
                             2333333333333333333333322222222222222...22366777778999999999999999985 PP

>> D2030.3  CE09080	WBGene00008413	status:Confirmed	UniProt:P90790	protein_id:CAA98117.1
   #    score  bias  c-Evalue  i-Evalue hmmfrom  hmm to    alifrom  ali to    envfrom  env to     acc
 ---   ------ ----- --------- --------- ------- -------    ------- -------    ------- -------    ----
   1 ?    4.3   3.9     0.044        16     451     600 ..     385     486 ..     359     504 .. 0.53

  Alignments for each domain:
  == domain 1    score: 4.3 bits;  conditional E-value: 0.044
  Cyc-PA_FBpp0074693-aln 451 fknPWtkdieyliaknsvvledsrsvessksrsedgsvqenyd.ifaqsngrelqrlisshveaskiGrqiaeevldlqrrsedssg 536
                                P t d+  + ak ++vl++++++++ +++sed + +e+ +  f++ + ++ +  i   v  +ki  ++ e   +++++se    
                 D2030.3 385 ASRPRTTDLANVKAKKTLVLKEENTIQAPTAASEDLKEKEEVEqEFEEMETEDKEEEIVPVVVEKKI-EEVPEASSRKKKNSE---- 466
                             5567788888888888888888888887777777766555544135554444445555544444555.334444444444433.... PP

  Cyc-PA_FBpp0074693-aln 537 sspteeledallnesaesqitalvspervtdvaqstsvsnnvsssstasvshtannlelnslae 600
                             ss+  ++ +++ +++++s ++                                          +
                 D2030.3 467 SST--TATSTVAKKKKKSVVN------------------------------------------D 486
                             222..2223333322222222..........................................2 PP

>> Y39B6A.16  CE29858	WBGene00012678	status:Partially_confirmed	UniProt:Q8MYP1	protein_id:CAD31814.1
   #    score  bias  c-Evalue  i-Evalue hmmfrom  hmm to    alifrom  ali to    envfrom  env to     acc
 ---   ------ ----- --------- --------- ------- -------    ------- -------    ------- -------    ----
   1 ?    4.9   0.3     0.027        10     482     589 ..     114     223 ..      67     260 .. 0.68

  Alignments for each domain:
  == domain 1    score: 4.9 bits;  conditional E-value: 0.027
  Cyc-PA_FBpp0074693-aln 482 rsedgsvqenydifaqsngrelqrlisshveaskiGrqiaeevldlqrrse..dssgsspteeledallnesaesqitalvspervt 566
                             r + ++ +++ + ++++ ++  + l s + e sk+ +q+ae++   q      +    s+ +   +++++ +++s  ++ v+ +r  
               Y39B6A.16 114 RDAYSEEKTKKEHYKKQLEEAYHLLKSKEHEISKLKKQLAEQAPPPQTPPRsnSLKVASSRSLETPSMMRVFSDSMYETPVQIQRRF 200
                             5555666777788888888555555666789***********998877555113444555566777888888888888888877766 PP

  Cyc-PA_FBpp0074693-aln 567 dvaqstsvsnnvsssstasvsht 589
                              +aq++   +  + +  + ++ +
               Y39B6A.16 201 TKAQAKAEAEAEAPAKSPGSKAQ 223
                             66666544443333322222222 PP

>> F31E8.3  CE01930	WBGene00006380	locus:tab-1	Homeobox	status:Partially_confirmed	UniProt:Q19937	protein_id:CCD62854.1
   #    score  bias  c-Evalue  i-Evalue hmmfrom  hmm to    alifrom  ali to    envfrom  env to     acc
 ---   ------ ----- --------- --------- ------- -------    ------- -------    ------- -------    ----
   1 ?    5.3   0.1     0.021       7.7      40      85 ..     142     196 ..      17     197 .] 0.72

  Alignments for each domain:
  == domain 1    score: 5.3 bits;  conditional E-value: 0.021
  Cyc-PA_FBpp0074693-aln  40 d.........latssamvseqasapetktakskkkkkscedgsdldDdneddsks 85 
                             +           +++ + se+++++  ++ ++k+kk + +d + +dDdn++d+ s
                 F31E8.3 142 QrylstperiELANALNLSETQVKTWFQNRRMKHKKVVRKDDNSVDDDNGNDNES 196
                             14433333333344444555555555556788888899999999******99987 PP

>> C01G8.9b  CE33359	WBGene00002717	locus:let-526	status:Partially_confirmed	UniProt:Q86ND1	protein_id:CCD62465.1
   #    score  bias  c-Evalue  i-Evalue hmmfrom  hmm to    alifrom  ali to    envfrom  env to     acc
 ---   ------ ----- --------- --------- ------- -------    ------- -------    ------- -------    ----
   1 ?    4.1   0.5      0.05        18     489     589 ..     442     540 ..     433     595 .. 0.57

  Alignments for each domain:
  == domain 1    score: 4.1 bits;  conditional E-value: 0.05
  Cyc-PA_FBpp0074693-aln 489 qenydifaqsngrelqrlisshveaskiGrqiaeevldlqrrsedssgsspteeledallnesaesqitalvspervtdvaqstsvs 575
                              ++y i+ +++ r l ++  s++  s++   ia++  + q+ ++++ ++ p e l+ +  +  + sq+  + s ++ +d+a   + s
                C01G8.9b 442 PKAYKIYMKHQTR-LLQFTMSQLMDSRVAGMIADTLYEIQEFVKEFGEDVP-EPLKITYSEGYQPSQTDDKESTSTNSDAAAPPQKS 526
                             5789999988885.55567788888999999***99999999999998888.55555554444443333333333333333333333 PP

  Cyc-PA_FBpp0074693-aln 576 nnvsssstasvsht 589
                             + +s +++++++ t
                C01G8.9b 527 TSSSPKPVEESAAT 540
                             33333332222221 PP

>> F13C5.1  CE46510	WBGene00017422	status:Confirmed	UniProt:O76564	protein_id:CCD69437.1
   #    score  bias  c-Evalue  i-Evalue hmmfrom  hmm to    alifrom  ali to    envfrom  env to     acc
 ---   ------ ----- --------- --------- ------- -------    ------- -------    ------- -------    ----
   1 ?    4.9   2.2     0.029        11     488     614 ..      26     154 ..       5     173 .. 0.59

  Alignments for each domain:
  == domain 1    score: 4.9 bits;  conditional E-value: 0.029
  Cyc-PA_FBpp0074693-aln 488 vqenydifaqsng..relqrlisshveaskiGrqiaeevldlqrrsedssgsspteeledallnesaesqitalvspervtdvaqst 572
                              +++ d f+q +g    ++rl+  +  a     +i+ ++l ++ ++    + +p + ++  l +   +s++ta ++     d++qs+
                 F13C5.1  26 RAQSLDHFQQIQGsaSTIDRLVPIKPRAAMSAGNISGKTLSSRTKQVAPIKCAPRSPPKTMLSR---KSTLTAIQEGVELADQSQSH 109
                             4556777775544115799999999999999999999999887776555545554444444444...44555666666666666665 PP

  Cyc-PA_FBpp0074693-aln 573 sv.snnvsssstasvshtannlelnslaed..qgasedeeilset 614
                             ++ s+  s+ss  +++ ta++ + +s +++  +++  ++ei +et
                 F13C5.1 110 KIiSHSRSESSSVQTEGTATKSSSKSSSDAnfEENGASAEIDEET 154
                             541444455554444444444444333333003333333444333 PP

>> Y53G8AR.2a  CE26165	WBGene00021810	locus:phf-15	status:Partially_confirmed	UniProt:Q9N3F6	protein_id:CCD73811.1
   #    score  bias  c-Evalue  i-Evalue hmmfrom  hmm to    alifrom  ali to    envfrom  env to     acc
 ---   ------ ----- --------- --------- ------- -------    ------- -------    ------- -------    ----
   1 ?    6.9   0.1     0.007       2.6     426     526 ..     440     541 ..     430     618 .. 0.63

  Alignments for each domain:
  == domain 1    score: 6.9 bits;  conditional E-value: 0.007
  Cyc-PA_FBpp0074693-aln 426 svttqvyrfrtkdasfvrlqsewksfknPWtkdieyliaknsvvledsrsvessksrsedgsvqenydifaqsngrelqrli...ss 509
                             +vt   y+ ++ +   v ++ ++++++nPW   +e +      +++d + + +   + e+  v++ y++++q+       li   + 
              Y53G8AR.2a 440 NVTRVTYCHKHTHPQDVIIEDKYRTYRNPWLAKMETVF----FLMTDYEMIAERL-QMEEIIVSDVYEYWKQRRMSRGTSLIphlHD 521
                             4555679999999999****************999875....3445554444433.4566677777888886543333333311145 PP

  Cyc-PA_FBpp0074693-aln 510 hve....askiGrqiaeevld 526
                             hv      +++ r++ e+ ld
              Y53G8AR.2a 522 HVLiepvIHRVARKVGEN-LD 541
                             554112124444444443.33 PP

>> R03G5.6b  CE07403	WBGene00019847	status:Partially_confirmed	UniProt:Q21668	protein_id:CCD68032.1
   #    score  bias  c-Evalue  i-Evalue hmmfrom  hmm to    alifrom  ali to    envfrom  env to     acc
 ---   ------ ----- --------- --------- ------- -------    ------- -------    ------- -------    ----
   1 ?    5.0   0.1     0.027       9.7     291     340 ..      24      74 ..       7      76 .] 0.75

  Alignments for each domain:
  == domain 1    score: 5.0 bits;  conditional E-value: 0.027
  Cyc-PA_FBpp0074693-aln 291 vhkrkkkqnsdkkycviqCtGyLksWapakigl.eeqegdgegeacnlsCL 340
                               k kk++n +++ + +q     k+ + +k+ l  ++  d++++a nls L
                R03G5.6b  24 LPKAKKQRNRNRHRARMQTSARKKPISSIKEHLvDSRREDAKQNAENLSSL 74 
                             567888888888888999999999999999888445566778888898876 PP

>> Y48A6B.10a  CE40632	WBGene00012971	status:Partially_confirmed	UniProt:Q9U2B0	protein_id:CAA19525.3
   #    score  bias  c-Evalue  i-Evalue hmmfrom  hmm to    alifrom  ali to    envfrom  env to     acc
 ---   ------ ----- --------- --------- ------- -------    ------- -------    ------- -------    ----
   1 ?    4.6   0.9     0.034        12      46     108 ..     328     394 ..     152     432 .. 0.63

  Alignments for each domain:
  == domain 1    score: 4.6 bits;  conditional E-value: 0.034
  Cyc-PA_FBpp0074693-aln  46 amvseqasapetkt....akskkkkkscedgsdldDdneddsksvrtndeskkqnhseiekrrrDkm 108
                                s++   p+ ++    +k+kk  +s ++ ++ ++++++++ sv+  +  + +n    ek+ r k 
              Y48A6B.10a 328 SSASTSPPPPDPENqkkkKKLKKADESEDHEEAEEEEDKENEISVEEREARRAKNRKIREKKARKKA 394
                             2222222222222211113344444444444444455566666777777777778777788888775 PP


Internal pipeline statistics summary:
-------------------------------------
Query model(s):                            1  (660 nodes)
Target sequences:                      25547  (11210993 residues)
Passed MSV filter:                     25547  (1); expected 25547.0 (1)
Passed bias filter:                    25547  (1); expected 25547.0 (1)
Passed Vit filter:                     25547  (1); expected 25547.0 (1)
Passed Fwd filter:                     25547  (1); expected 25547.0 (1)
Initial search space (Z):              25547  [actual number of targets]
Domain search space  (domZ):              70  [number of targets reported over threshold]
# CPU time: 170.03u 0.17s 00:02:50.20 Elapsed: 00:00:46.80
# Mc/sec: 158.10
//
