# Supplementary material for: Potential Conservation of Circadian Clock Proteins in the phylum Nematoda as Revealed by Bioinformatic Searches
Source: PLoS One. 2014 Nov 14;9(11):e112871. doi: 10.1371/journal.pone.0112871 (PMC4232591; doi:10.1371/journal.pone.0112871)
Supplement: File S1 — HMM profiles used in this work and HMMsearch results. (ZIP) [file pone.0112871.s007.zip › HMMs-CE/Artropodos/Cwo-PA_FBpp0081723-aln.res]

# hmmsearch :: search profile(s) against a sequence database
# HMMER 3.0 (March 2010); http://hmmer.org/
# Copyright (C) 2010 Howard Hughes Medical Institute.
# Freely distributed under the GNU General Public License (GPLv3).
# - - - - - - - - - - - - - - - - - - - - - - - - - - - - - - - - - - - -
# query HMM file:                  Cwo-PA_FBpp0081723-aln.hmm
# target sequence database:        ../../../ProteomasGus/wormpep229
# Max sensitivity mode:            on [all heuristic filters off]
# - - - - - - - - - - - - - - - - - - - - - - - - - - - - - - - - - - - -

Query:       Cwo-PA_FBpp0081723-aln  [M=459]
Scores for complete sequences (score includes all domains):
   --- full sequence ---   --- best 1 domain ---    -#dom-
    E-value  score  bias    E-value  score  bias    exp  N  Sequence     Description
    ------- ------ -----    ------- ------ -----   ---- --  --------     -----------
     0.0069   16.3   0.1     0.0092   15.9   0.1    1.2  1  Y54G2A.1     CE26703	WBGene00003008	locus:lin-22	status:Conf
  ------ inclusion threshold ------
       0.06   13.2   3.5      0.071   13.0   2.4    1.1  1  Y57G11C.5c   CE46167	WBGene00013303	status:Confirmed	protein
      0.063   13.2   1.9      0.096   12.6   1.3    1.2  1  C25A1.11b    CE44231	WBGene00000095	locus:aha-1	status:Confi
      0.063   13.2   1.9      0.097   12.5   1.3    1.2  1  C25A1.11a    CE08377	WBGene00000095	locus:aha-1	aryl hydroca
      0.075   12.9   0.3      0.094   12.6   0.2    1.0  1  C34B2.11     CE29210	WBGene00016396	status:Confirmed	UniProt
      0.082   12.8   2.7       0.09   12.7   1.9    1.2  1  K07D4.8      CE25937	WBGene00004135	locus:pqn-48	status:Conf
       0.09   12.6   2.0        0.1   12.5   1.4    1.1  1  F56A8.3a     CE28340	WBGene00010139	Leucine Rich Repeat (2 c
       0.11   12.4   0.3       0.14   12.0   0.2    1.2  1  R11A8.2      CE06300	WBGene00011237	status:Confirmed	UniProt
       0.11   12.3   8.6       0.13   12.2   6.0    1.1  1  F46A8.6      CE34187	WBGene00009749	status:Partially_confirm
       0.14   12.1   1.2       0.18   11.7   0.8    1.2  1  T22C1.8      CE18278	WBGene00011918	tyrosine specific protei
       0.16   11.8   9.1        0.2   11.5   6.3    1.1  1  D2089.1a     CE03111	WBGene00004704	locus:rsp-7	RNA binding 
       0.21   11.4  11.2       0.25   11.2   7.8    1.0  1  F49F1.12     CE41656	WBGene00018652	status:Partially_confirm
       0.26   11.1   3.4       0.37   10.6   2.4    1.2  1  Y57G11C.5b   CE40536	WBGene00013303	status:Partially_confirm
        0.3   10.9   3.6       0.46   10.3   2.5    1.3  1  Y57G11C.5a   CE43636	WBGene00013303	status:Partially_confirm
        0.3   10.9   1.8       0.39   10.6   1.3    1.3  1  F28D1.8      CE46183	WBGene00009217	status:Partially_confirm
       0.31   10.9   0.0       0.47   10.3   0.0    1.2  1  F16F9.3a     CE09442	WBGene00017514	status:Partially_confirm
       0.31   10.9   0.3       0.72    9.7   0.2    1.6  1  F38A6.1b     CE40228	WBGene00004013	locus:pha-4	status:Confi
       0.33   10.8   1.8       0.48   10.2   1.3    1.2  1  C01G6.9      CE00871	WBGene00007229	status:Partially_confirm
       0.33   10.8   0.7       0.39   10.5   0.5    1.0  1  F53A2.5      CE16097	WBGene00001092	locus:dro-1	Archael hist
       0.34   10.7   0.4       0.63    9.9   0.3    1.5  1  F38A6.1c     CE40229	WBGene00004013	locus:pha-4	status:Confi
       0.37   10.6   0.0       0.47   10.3   0.0    1.2  1  F16F9.3b     CE41792	WBGene00017514	status:Confirmed	UniProt
       0.41   10.5   2.1       0.46   10.3   1.4    1.0  1  C25A8.2      CE31313	WBGene00016083	status:Partially_confirm
       0.46   10.3   1.0       0.65    9.8   0.7    1.1  1  F46C8.3      CE28334	WBGene00018485	status:Confirmed	UniProt
       0.48   10.2  10.3       0.62    9.9   6.5    1.5  1  F45E1.7a     CE29323	WBGene00018467	locus:sdpn-1	status:Conf
       0.51   10.2   3.0       0.72    9.7   2.1    1.4  1  ZC395.3a     CE15207	WBGene00006590	locus:toc-1	status:Confi
       0.52   10.1   4.2       0.53   10.1   2.9    1.2  1  K11E8.1s     CE46076	WBGene00006779	locus:unc-43	status:Conf
       0.53   10.1   2.6       0.58   10.0   1.8    1.1  1  C18H7.10     CE38781	WBGene00044456	status:Partially_confirm
       0.55   10.1   3.0        0.8    9.5   2.0    1.4  1  ZC395.3b     CE01439	WBGene00006590	locus:toc-1	status:Confi
       0.56   10.0   3.2       0.69    9.7   2.2    1.2  1  K11E8.1h     CE28058	WBGene00006779	locus:unc-43	Ca2+\/calmo
       0.58   10.0  10.7        2.4    8.0   0.3    2.9  2  ZK783.1      CE44082	WBGene00022816	locus:fbn-1	status:Parti
        0.6    9.9   0.5       0.63    9.9   0.3    1.1  1  ZK354.2b     CE31749	WBGene00022705	status:Confirmed	UniProt
       0.61    9.9  13.4       0.89    9.4   9.3    1.2  1  F53G2.4a     CE41907	WBGene00004129	locus:pqn-42	status:Conf
       0.64    9.8  13.4       0.93    9.3   9.3    1.2  1  F53G2.4b     CE41908	WBGene00004129	locus:pqn-42	status:Conf
       0.73    9.7   1.3       0.96    9.3   0.9    1.2  1  F15H9.1      CE15857	WBGene00008870	status:Partially_confirm
       0.73    9.6  28.6       0.84    9.4  19.8    1.0  1  T04A8.13     CE43013	WBGene00011414	neurofilament triplet M 
       0.77    9.6   0.2       0.88    9.4   0.1    1.1  1  Y39E4A.2b    CE16617	WBGene00012712	locus:ttm-1	status:Confi
       0.87    9.4   3.3       0.95    9.3   2.3    1.2  1  Y25C1A.8b    CE32241	WBGene00021295	status:Confirmed	UniProt
       0.96    9.3  11.2        1.6    8.6   7.2    1.5  1  F45E1.7b     CE37111	WBGene00018467	locus:sdpn-1	status:Conf
       0.96    9.3  13.8        1.2    8.9   9.5    1.2  1  F40F4.8      CE43900	WBGene00004124	locus:pqn-37	status:Part
          1    9.2   2.2        1.1    9.0   1.5    1.0  1  R02D5.7      CE29435	WBGene00010980	status:Confirmed	UniProt
          1    9.2   2.1        1.2    8.9   1.5    1.1  1  F23C8.4      CE20713	WBGene00017733	locus:ubxn-1	status:Conf
        1.1    9.0   2.0        1.5    8.6   1.4    1.1  1  C13G5.2      CE29086	WBGene00015747	status:Confirmed	UniProt
        1.1    9.0   1.8        1.7    8.5   1.3    1.2  1  Y57A10B.2    CE20323	WBGene00013274	status:Partially_confirm
        1.3    8.8   4.5          3    7.7   3.0    1.7  1  C27A2.6      CE44944	WBGene00001102	locus:dsh-2	status:Confi
        1.4    8.8   5.4        1.7    8.5   3.7    1.2  1  F53H1.4c     CE33652	WBGene00018778	status:Partially_confirm
        1.4    8.8   0.4         22    4.8   0.2    2.1  2  R07E5.15     CE18126	WBGene00011120	status:Confirmed	UniProt
        1.5    8.6   2.8        1.8    8.3   1.9    1.2  1  Y25C1A.8a    CE21476	WBGene00021295	zinc-finger protein	stat
        1.6    8.6   1.9          2    8.2   1.3    1.1  1  T07E3.5      CE32718	WBGene00020316	locus:brc-2	status:Confi
        1.6    8.6   0.9        3.3    7.5   0.6    1.5  1  Y39A3CR.6    CE29998	WBGene00021446	locus:hlh-33	status:Part
        1.6    8.5   8.7        3.3    7.5   5.7    1.6  1  F48A11.5b    CE46277	WBGene00018586	locus:ubxn-3	status:Conf
        1.7    8.5   2.1        1.4    8.8   0.8    1.3  1  T19B10.4b    CE16415	WBGene00004152	locus:pqn-70	status:Conf
        1.7    8.4   7.1        1.8    8.3   4.9    1.2  1  K04F10.7     CE18015	WBGene00019399	status:Confirmed	UniProt
        1.8    8.4   0.3        3.1    7.6   0.2    1.3  1  C34B2.6      CE16894	WBGene00016391	protease	status:Confirme
        1.8    8.4   8.3        2.6    7.8   5.7    1.3  1  H13N06.2     CE35570	WBGene00010396	von Willebrand factor ty
        1.8    8.4   1.6        2.5    7.9   1.1    1.1  1  F55A11.6c    CE46138	WBGene00010079	status:Partially_confirm
        1.8    8.3   5.5        2.2    8.1   3.8    1.2  1  W05H12.1     CE24031	WBGene00012289	status:Confirmed	UniProt
          2    8.2   1.8        4.8    6.9   1.0    1.7  1  F35A5.4      CE37642	WBGene00018026	status:Confirmed	UniProt
          2    8.2   3.8        2.9    7.7   2.7    1.1  1  T24F1.2      CE02362	WBGene00011994	status:Confirmed	UniProt
          2    8.2   1.5        5.1    6.9   1.1    1.6  1  C05D2.10a    CE26861	WBGene00015470	status:Confirmed	UniProt
          2    8.2   8.9        5.4    6.8   5.9    1.7  1  F48A11.5a    CE46198	WBGene00018586	locus:ubxn-3	status:Conf
        2.1    8.1   5.5        2.2    8.1   3.8    1.1  1  Y71G12B.21   CE22925	WBGene00004168	locus:pqn-88	status:Conf
        2.1    8.1   1.9        2.1    8.1   1.3    1.1  1  F38G1.3      CE38817	WBGene00044556	status:Partially_confirm
        2.2    8.1   1.6        2.2    8.1   1.1    1.1  1  F17A9.3      CE19799	WBGene00017535	locus:atf-8	BZIP transcr
        2.3    8.0   7.5        2.6    7.8   5.2    1.1  1  ZC116.1b     CE42966	WBGene00013853	status:Confirmed	UniProt
        2.3    8.0   9.5          2    8.2   1.1    2.0  2  F41G3.20     CE46693	WBGene00044315	status:Confirmed	UniProt
        2.4    7.9   4.1        2.7    7.8   2.9    1.1  1  ZK813.3      CE41093	WBGene00022822	status:Confirmed	UniProt
        2.4    7.9   3.3        5.1    6.9   0.7    1.9  2  T19B10.4a    CE16414	WBGene00004152	locus:pqn-70	status:Conf
        2.4    7.9   8.4       0.97    9.2   0.3    2.3  2  F38A6.1a     CE15998	WBGene00004013	locus:pha-4	Fork head do
        2.5    7.9   0.6          3    7.6   0.4    1.1  1  F45H11.1a    CE16055	WBGene00009743	locus:sptf-1	Zinc finger
        2.5    7.9   0.2        3.1    7.6   0.2    1.1  1  C34E10.11    CE29031	WBGene00016412	locus:mrps-26	status:Par
        2.6    7.9   5.6        4.6    7.0   3.9    1.4  1  Y73F8A.20    CE22992	WBGene00013526	status:Partially_confirm
        2.6    7.8   5.4        2.9    7.7   3.7    1.1  1  C14A11.9     CE41762	WBGene00050944	status:Confirmed	UniProt
        2.6    7.8   2.4        3.2    7.6   1.7    1.2  1  Y48A6B.10b   CE46040	WBGene00012971	status:Partially_confirm
        2.6    7.8   5.7          3    7.6   3.9    1.1  1  F14D2.19     CE46511	WBGene00206522	status:Partially_confirm
        2.7    7.8   0.4        3.3    7.5   0.3    1.1  1  F45H11.1b    CE38353	WBGene00009743	locus:sptf-1	status:Part
        2.7    7.8  13.3          3    7.6   9.2    1.2  1  C13F10.7     CE08148	WBGene00015746	status:Confirmed	UniProt
        2.7    7.8   1.6        8.9    6.1   1.1    1.9  1  Y51H1A.4     CE20286	WBGene00013095	locus:ing-3	PHD-finger.	
        2.8    7.7   6.5        3.2    7.5   4.5    1.1  1  F53H1.4b     CE33651	WBGene00018778	status:Partially_confirm
        2.8    7.7   4.3          3    7.7   3.0    1.2  1  F32D1.7      CE09871	WBGene00017986	status:Confirmed	UniProt
        2.9    7.7   5.4        4.3    7.1   3.7    1.2  1  F52E4.6      CE07273	WBGene00006948	locus:wrt-2	status:Confi
          3    7.7   0.3          3    7.6   0.2    1.0  1  ZK813.1      CE33752	WBGene00022820	status:Confirmed	UniProt
          3    7.6   0.8        3.6    7.4   0.6    1.2  1  C05D10.4c    CE30425	WBGene00015480	status:Confirmed	UniProt
        3.1    7.6   0.6        3.3    7.5   0.4    1.2  1  Y41E3.7a     CE24268	WBGene00012765	status:Confirmed	UniProt
        3.1    7.6   1.4        3.9    7.3   0.9    1.5  1  C34B4.2a     CE36688	WBGene00007907	Activin types I and II r
        3.3    7.5   2.3        3.9    7.3   1.6    1.1  1  F13H10.9     CE40503	WBGene00045056	status:Partially_confirm
        3.4    7.5   0.6          5    6.9   0.4    1.4  1  W01B11.3     CE18307	WBGene00020915	locus:nol-5	status:Confi
        3.5    7.4   0.2        8.9    6.1   0.0    1.7  1  K08F11.2     CE28599	WBGene00019542	status:Partially_confirm
        3.6    7.4   0.3        8.8    6.1   0.0    1.7  1  K08D10.1     CE28596	WBGene00019528	status:Predicted	UniProt
        3.7    7.3   3.3        4.1    7.2   2.3    1.1  1  M176.5       CE28947	WBGene00010944	status:Confirmed	UniProt
        3.7    7.3   0.0        2.9    7.7   0.0    1.1  1  F29B9.4b     CE39926	WBGene00004205	locus:psr-1	status:Confi
        3.9    7.3   7.4        6.1    6.6   5.1    1.3  1  T05F1.11     CE32486	WBGene00011495	status:Partially_confirm
        3.9    7.3   3.2        5.7    6.7   2.2    1.2  1  F56D6.6      CE17910	WBGene00006488	status:Predicted	UniProt
        3.9    7.3   0.4        7.2    6.4   0.3    1.3  1  F53B3.3      CE37117	WBGene00018742	status:Partially_confirm
          4    7.2   1.9        8.6    6.1   1.3    1.6  1  C05D2.10b    CE29560	WBGene00015470	status:Confirmed	UniProt
          4    7.2   3.7        4.8    7.0   2.6    1.2  1  Y37D8A.11b   CE37167	WBGene00012551	locus:cec-7	status:Confi
          4    7.2   4.8        5.5    6.8   3.3    1.1  1  C45B2.4a     CE39337	WBGene00001587	locus:ggr-2	Glycine rece
        4.1    7.2   6.8        4.4    7.1   4.7    1.1  1  F54C9.14     CE43428	WBGene00175035	status:Partially_confirm
        4.2    7.2   0.5        5.2    6.9   0.4    1.1  1  C24H11.3     CE18526	WBGene00006557	locus:tbx-38	T-box	statu
        4.2    7.2   2.7        5.7    6.7   1.9    1.1  1  Y32F6A.3     CE20204	WBGene00012528	locus:pap-1	POLY(A) POLY
        4.2    7.1   0.7        4.4    7.1   0.5    1.1  1  T26A5.7a     CE19602	WBGene00004781	locus:set-1	status:Confi
        4.3    7.1   0.5        4.6    7.0   0.3    1.2  1  F14B8.5c     CE41789	WBGene00017447	status:Partially_confirm
        4.3    7.1   0.3        4.5    7.1   0.2    1.2  1  Y50D4C.1b    CE33232	WBGene00006770	locus:unc-34	status:Conf
        4.3    7.1   2.2        4.7    7.0   1.5    1.1  1  F43C1.5      CE28026	WBGene00009649	status:Confirmed	UniProt
        4.4    7.1   3.7        5.2    6.8   2.6    1.2  1  R06F6.6      CE01622	WBGene00011069	locus:ceh-62	Homeobox do
        4.5    7.1   0.9        5.1    6.9   0.7    1.2  1  F49F1.7      CE17090	WBGene00018647	status:Confirmed	UniProt
        4.6    7.0   0.0          5    6.9   0.0    1.1  1  W02B12.13a   CE41165	WBGene00043534	status:Confirmed	UniProt
        4.6    7.0   0.5        4.1    7.2   0.3    1.2  1  F48A9.1      CE10716	WBGene00018581	status:Confirmed	UniProt
        4.6    7.0   1.5        5.6    6.7   1.1    1.1  1  Y45F10D.14   CE35088	WBGene00012892	status:Confirmed	UniProt
        4.8    7.0   6.4        5.4    6.8   4.4    1.1  1  F30A10.12    CE34834	WBGene00009269	status:Confirmed	UniProt
        4.8    7.0   9.7        5.1    6.9   6.7    1.1  1  F49H12.5     CE20835	WBGene00018656	status:Confirmed	UniProt
        4.9    6.9   1.4        5.8    6.7   0.9    1.2  1  T22C1.9      CE32498	WBGene00011919	status:Confirmed	UniProt
          5    6.9   5.6          6    6.6   3.9    1.0  1  Y45F10D.2    CE16641	WBGene00012883	status:Confirmed	UniProt
          5    6.9   0.7        4.7    7.0   0.5    1.1  1  W02B12.12b   CE37051	WBGene00012207	status:Partially_confirm
          5    6.9   0.2        8.3    6.2   0.0    1.4  1  C01G10.12    CE07821	WBGene00001021	locus:dnj-3	DNAJ protein
          5    6.9   3.7        6.5    6.5   2.6    1.3  1  T01D1.2b     CE41582	WBGene00001340	locus:etr-1	RNA-binding 
        5.1    6.9   6.9          6    6.6   4.8    1.0  1  K10H10.5     CE16255	WBGene00010761	status:Partially_confirm
        5.2    6.8   0.7        4.9    6.9   0.5    1.1  1  W02B12.12a   CE21239	WBGene00012207	serine\/threonine kinase
        5.2    6.8   0.1        4.8    7.0   0.0    1.1  1  F29B9.4a     CE27146	WBGene00004205	locus:psr-1	status:Confi
        5.3    6.8   0.4        5.8    6.7   0.3    1.1  1  F46B6.9      CE26975	WBGene00009774	status:Confirmed	UniProt
        5.3    6.8   1.8        6.4    6.5   1.2    1.1  1  C54D10.3     CE05499	WBGene00008298	status:Confirmed	UniProt
        5.4    6.8   0.3          6    6.6   0.2    1.2  1  F14B8.5b     CE39147	WBGene00017447	status:Partially_confirm
        5.4    6.8   1.3        7.2    6.4   0.9    1.2  1  D2092.2      CE09101	WBGene00017064	locus:ppfr-2	status:Conf
        5.6    6.7   0.6        5.6    6.7   0.4    1.1  1  R10E12.2     CE00311	WBGene00011221	status:Confirmed	UniProt
        5.6    6.7   0.7          5    6.9   0.5    1.2  1  Y45F3A.4     CE33226	WBGene00012861	status:Confirmed	UniProt
        5.6    6.7   8.1          7    6.4   5.6    1.3  1  R10E4.2r     CE44660	WBGene00006331	locus:sup-26	status:Part
        5.7    6.7   0.7        6.2    6.6   0.5    1.1  1  C16C8.12     CE34693	WBGene00015850	status:Confirmed	UniProt
        5.9    6.7   0.5         11    5.7   0.0    1.6  1  Y20F4.5      CE29368	WBGene00021240	status:Predicted	UniProt
          6    6.6   0.0         13    5.6   0.0    1.5  1  F59C12.2b    CE38526	WBGene00004776	locus:ser-1	status:Confi
        6.1    6.6   0.3        6.9    6.4   0.2    1.2  1  F14B8.5a     CE39146	WBGene00017447	status:Partially_confirm
        6.2    6.6   0.2         12    5.7   0.1    1.4  1  C35B8.2a     CE38040	WBGene00006887	locus:vav-1	vav proto-on
        6.2    6.6   1.5        7.3    6.4   1.1    1.1  1  R11G11.6     CE12750	WBGene00020014	status:Confirmed	UniProt
        6.3    6.6   0.1        7.1    6.4   0.1    1.2  1  F45F2.11     CE40062	WBGene00018483	status:Partially_confirm
        6.3    6.6   0.8         10    5.9   0.5    1.3  1  C18H9.7      CE01807	WBGene00004507	locus:rpy-1	postsynaptic
        6.3    6.6   0.5        6.6    6.5   0.3    1.2  1  C30H6.4      CE40602	WBGene00007822	locus:clec-202	Lectin C-
        6.4    6.5   1.1         71    3.1   0.2    1.9  2  T15H9.3      CE01666	WBGene00001952	locus:hlh-6	achaete-scut
        6.5    6.5   1.6        7.2    6.4   1.1    1.1  1  Y53G8AR.9    CE25419	WBGene00021816	status:Partially_confirm
        6.5    6.5   0.2        6.8    6.5   0.2    1.1  1  F09E8.2b     CE41378	WBGene00008624	status:Confirmed	UniProt
        6.6    6.5   0.2         12    5.6   0.1    1.4  1  C35B8.2b     CE39333	WBGene00006887	locus:vav-1	status:Parti
        6.7    6.5   9.6        8.5    6.1   6.7    1.1  1  ZC116.1a     CE32031	WBGene00013853	status:Confirmed	UniProt
        6.7    6.5   1.7        6.9    6.4   1.1    1.0  1  T21G5.6      CE40311	WBGene00044898	status:Confirmed	UniProt
        6.8    6.5   4.5        8.8    6.1   3.1    1.2  1  T25D10.4     CE02061	WBGene00020801	status:Confirmed	UniProt
        6.9    6.4   0.4        7.1    6.4   0.3    1.1  1  Y66D12A.1    CE15689	WBGene00013427	status:Partially_confirm
        7.1    6.4  14.0        9.1    6.0   9.7    1.1  1  T04C10.4     CE06355	WBGene00000221	locus:atf-5	transcriptio
        7.1    6.4   0.0         17    5.1   0.0    1.5  1  F59C12.2a    CE28481	WBGene00004776	locus:ser-1	G-protein co
        7.1    6.4   0.6        8.8    6.1   0.4    1.2  1  F54D5.11     CE26813	WBGene00010054	transcription intiation 
        7.2    6.4   2.2        9.7    5.9   1.6    1.1  1  T20F5.3      CE40717	WBGene00020625	locus:mrrf-1	status:Conf
        7.2    6.4   2.0         22    4.8   0.0    2.3  2  Y41G9A.6     CE28362	WBGene00021530	status:Partially_confirm
        7.4    6.3   3.9        9.2    6.0   2.7    1.4  1  T01D1.2a     CE12942	WBGene00001340	locus:etr-1	RNA-binding 
        7.7    6.3   4.1         13    5.6   2.8    1.2  1  T09A12.4c    CE31063	WBGene00003656	locus:nhr-66	status:Part
        7.9    6.2   0.8        7.7    6.3   0.5    1.2  1  F01G12.1     CE45146	WBGene00017170	status:Partially_confirm
          8    6.2   0.4        8.7    6.1   0.3    1.2  1  Y37E3.4      CE26771	WBGene00021348	locus:moag-4	status:Conf
          8    6.2   2.3        8.2    6.2   1.6    1.1  1  ZK795.2      CE40492	WBGene00014082	status:Confirmed	UniProt
        8.2    6.2   1.5         14    5.4   1.0    1.5  1  Y48B6A.6a    CE32970	WBGene00012980	status:Partially_confirm
        8.2    6.2   1.8         13    5.5   1.2    1.3  1  W04D2.4      CE06541	WBGene00012243	Zinc finger, C2H2 type	s
        8.2    6.2   4.8         11    5.8   3.3    1.1  1  K02B2.4      CE04690	WBGene00002129	locus:inx-7	status:Parti
        8.3    6.2   0.2        9.9    5.9   0.2    1.2  1  Y53C12B.5a   CE14902	WBGene00003100	locus:mab-3	DM DNA bindi
        8.3    6.2   0.8         30    4.3   0.0    1.9  2  C38C3.3a     CE40922	WBGene00016512	status:Partially_confirm
        8.3    6.2   2.1        9.4    6.0   1.5    1.2  1  Y41E3.7b     CE39435	WBGene00012765	status:Confirmed	UniProt
        8.5    6.1   1.3         12    5.7   0.9    1.2  1  H04D03.1     CE16165	WBGene00010362	locus:enu-3	status:Confi
        8.6    6.1   2.0         12    5.7   1.4    1.3  1  K04G11.3     CE11746	WBGene00010571	status:Partially_confirm
        8.7    6.1   2.3         14    5.4   1.6    1.3  1  C01G8.9b     CE33359	WBGene00002717	locus:let-526	status:Par
        8.7    6.1   5.6         10    5.9   3.9    1.0  1  Y51H4A.4     CE22330	WBGene00013100	locus:zip-7	status:Confi
        8.8    6.1   2.6         13    5.5   1.8    1.2  1  Y39E4B.7     CE42544	WBGene00012718	status:Partially_confirm
        8.9    6.1   1.0         13    5.6   0.7    1.3  1  W03D8.1      CE45203	WBGene00020984	status:Partially_confirm
        8.9    6.1   2.1        9.9    5.9   1.5    1.1  1  Y41E3.7c     CE18375	WBGene00012765	status:Confirmed	UniProt
        9.1    6.0   2.5         12    5.6   1.8    1.1  1  C05D10.2a    CE29020	WBGene00015478	status:Confirmed	UniProt
        9.1    6.0   1.9         12    5.7   1.3    1.3  1  T09A12.4a    CE31061	WBGene00003656	locus:nhr-66	zinc finger
        9.2    6.0   0.3         10    5.9   0.2    1.3  1  Y37E11AL.2   CE30218	WBGene00021358	status:Confirmed	UniProt
        9.2    6.0   3.7         44    3.8   2.6    1.9  1  K02C4.5      CE32688	WBGene00010503	status:Confirmed	UniProt
        9.2    6.0   5.2         23    4.7   3.6    1.6  1  Y113G7C.1    CE23304	WBGene00013771	Protein-tyrosine phospha
        9.3    6.0  13.9         18    5.1   9.7    1.5  1  Y2H9A.1      CE27781	WBGene00003222	locus:mes-4	SET domain	s
        9.6    6.0   8.8         13    5.6   6.1    1.3  1  W07G1.1      CE38232	WBGene00012328	status:Partially_confirm
        9.6    6.0   1.4        8.7    6.1   0.1    1.6  1  C52E4.6a     CE17597	WBGene00000876	locus:cyl-1	status:Confi
        9.7    6.0   9.3         73    3.1   6.4    2.1  1  T07G12.6a    CE38977	WBGene00011597	locus:zim-1	status:Confi
        9.9    5.9   4.3         13    5.5   3.0    1.1  1  C45B2.4b     CE39338	WBGene00001587	locus:ggr-2	status:Parti
        9.9    5.9   0.9         10    5.9   0.6    1.1  1  Y75B7AL.4b   CE39305	WBGene00022286	locus:rga-4	status:Parti
         10    5.9   8.4         12    5.6   5.8    1.1  1  B0261.8      CE34240	WBGene00015096	status:Confirmed	UniProt


Domain annotation for each sequence (and alignments):
>> Y54G2A.1  CE26703	WBGene00003008	locus:lin-22	status:Confirmed	UniProt:O16853	protein_id:CCD83486.1
   #    score  bias  c-Evalue  i-Evalue hmmfrom  hmm to    alifrom  ali to    envfrom  env to     acc
 ---   ------ ----- --------- --------- ------- -------    ------- -------    ------- -------    ----
   1 !   15.9   0.1   6.4e-05    0.0092      70     122 ..      29      83 ..      12      98 .. 0.83

  Alignments for each domain:
  == domain 1    score: 15.9 bits;  conditional E-value: 6.4e-05
  Cwo-PA_FBpp0081723-aln  70 IEKRRRDRmNnCLADLSRLIPaeYlkKG..RGRvEKTEIIEmAIrHlKyLQsees 122
                             +EK+RR R+N  L  L  ++ ++  k      + EK +I+EmA+  l  L s + 
                Y54G2A.1  29 MEKKRRARINKSLSQLKQILIQDEHKNSiqHSKWEKADILEMAVEYLQQLRSAQP 83 
                             7***************98655555554323789*****************98754 PP

>> Y57G11C.5c  CE46167	WBGene00013303	status:Confirmed	protein_id:CCD31153.1
   #    score  bias  c-Evalue  i-Evalue hmmfrom  hmm to    alifrom  ali to    envfrom  env to     acc
 ---   ------ ----- --------- --------- ------- -------    ------- -------    ------- -------    ----
   1 ?   13.0   2.4   0.00049     0.071     267     355 ..     130     243 ..      38     250 .. 0.53

  Alignments for each domain:
  == domain 1    score: 13.0 bits;  conditional E-value: 0.00049
  Cwo-PA_FBpp0081723-aln 267 d...............................qqplhlaasaltekssssvssrnskessseikskkegevplekkteasrdsassa 322
                                                             + p++ ++++l +  ++s    ++k++  + k++k++      k e  ++s+  +
              Y57G11C.5c 130 SyfgapppksteifinaperirhhrtyitkhrRYPKETRKQKLMRRVRKSEDREKEKDKKRARKEQKNQ------KVENLEQSTTAS 210
                             055555555555555555555443333200003333333333333333333333333333333333322......333333333333 PP

  Cwo-PA_FBpp0081723-aln 323 asssstsssvntkdkkdikaelkssssgsslae 355
                             + ss +s+++++++k +ik+  ks+s+g   ++
              Y57G11C.5c 211 STSSLSSPEITVSKKPEIKNDDKSKSKGWRHLA 243
                             444446899999999999999999888765555 PP

>> C25A1.11b  CE44231	WBGene00000095	locus:aha-1	status:Confirmed	UniProt:O44711	protein_id:CBH29653.1
   #    score  bias  c-Evalue  i-Evalue hmmfrom  hmm to    alifrom  ali to    envfrom  env to     acc
 ---   ------ ----- --------- --------- ------- -------    ------- -------    ------- -------    ----
   1 ?   12.6   1.3   0.00067     0.096      67     127 ..      49     107 ..      29     118 .. 0.86

  Alignments for each domain:
  == domain 1    score: 12.6 bits;  conditional E-value: 0.00067
  Cwo-PA_FBpp0081723-aln  67 HRIIEKRRRDRmNnCLADLSRLIPaeYlkKGRGRvEKTEIIEmAIrHlKyLQseesekess 127
                             H  IE+RRR +m   +  L  ++P+     GR + +K  I+ mA+ H+K +  ++ + e s
               C25A1.11b  49 HSEIERRRRNKMTHYINELAEMVPQ-CASLGR-KPDKLTILRMAVSHMKGIRGHTAQDETS 107
                             778********************96.567788.579***************9999998884 PP

>> C25A1.11a  CE08377	WBGene00000095	locus:aha-1	aryl hydrocarbon receptor nuclear translocator	status:Confirmed	UniProt
   #    score  bias  c-Evalue  i-Evalue hmmfrom  hmm to    alifrom  ali to    envfrom  env to     acc
 ---   ------ ----- --------- --------- ------- -------    ------- -------    ------- -------    ----
   1 ?   12.5   1.3   0.00067     0.097      67     127 ..      49     107 ..      29     118 .. 0.86

  Alignments for each domain:
  == domain 1    score: 12.5 bits;  conditional E-value: 0.00067
  Cwo-PA_FBpp0081723-aln  67 HRIIEKRRRDRmNnCLADLSRLIPaeYlkKGRGRvEKTEIIEmAIrHlKyLQseesekess 127
                             H  IE+RRR +m   +  L  ++P+     GR + +K  I+ mA+ H+K +  ++ + e s
               C25A1.11a  49 HSEIERRRRNKMTHYINELAEMVPQ-CASLGR-KPDKLTILRMAVSHMKGIRGHTAQDETS 107
                             778********************96.567788.579***************9999998884 PP

>> C34B2.11  CE29210	WBGene00016396	status:Confirmed	UniProt:Q95X54	protein_id:CCD62129.1
   #    score  bias  c-Evalue  i-Evalue hmmfrom  hmm to    alifrom  ali to    envfrom  env to     acc
 ---   ------ ----- --------- --------- ------- -------    ------- -------    ------- -------    ----
   1 ?   12.6   0.2   0.00065     0.094     282     390 ..      19     123 ..      13     138 .. 0.71

  Alignments for each domain:
  == domain 1    score: 12.6 bits;  conditional E-value: 0.00065
  Cwo-PA_FBpp0081723-aln 282 ssssvssrnskessseikskkegevplekkteasrdsassaasssstsssvntkdkkdikaelkssssgsslaeakikavaaaekes 368
                             ss +   +n ke+++e +  k  e +++  + +s+ds+++++  +s s+   + ++ + ++ + +sss +  +ea ++   +a+k +
                C34B2.11  19 SSDKDINQNPKEKPQEEEDGK-VEESVKSARFQSKDSEKDSKMMESDSA---VFEIDELNSTIAPSSSRQCIVEADLECAVTAKKPK 101
                             444444455566666665555.344555566666666666666665333...33477999999999999999999999999999999 PP

  Cwo-PA_FBpp0081723-aln 369 ssesstkakkppssaqtVPiFa 390
                             ++++++++ +p ++   VPi+ 
                C34B2.11 102 KKPAQRTDFHPRPPFSCVPIYT 123
                             99999888888888889***96 PP

>> K07D4.8  CE25937	WBGene00004135	locus:pqn-48	status:Confirmed	UniProt:O76576	protein_id:CCD72751.1
   #    score  bias  c-Evalue  i-Evalue hmmfrom  hmm to    alifrom  ali to    envfrom  env to     acc
 ---   ------ ----- --------- --------- ------- -------    ------- -------    ------- -------    ----
   1 ?   12.7   1.9   0.00062      0.09     239     292 ..      23      79 ..      12     206 .. 0.74

  Alignments for each domain:
  == domain 1    score: 12.7 bits;  conditional E-value: 0.00062
  Cwo-PA_FBpp0081723-aln 239 eheqshnaevikstaqqr...asketesnhhdqqplhlaasaltekssssvssrnsk 292
                              + ++h++   +++++++   ++++ ++++ +qq+ h +++a++++++++    n+ 
                 K07D4.8  23 SQYRQHQPSYPQNYQNHNynaHQQHYHQQQQQQQHAHQQKQASQQQQQQQYPYNNYP 79 
                             334455555555555555000445555555556666666666666666655555544 PP

>> F56A8.3a  CE28340	WBGene00010139	Leucine Rich Repeat (2 copies) (2 domains)	status:Confirmed	UniProt:Q95ZS5	protein_i
   #    score  bias  c-Evalue  i-Evalue hmmfrom  hmm to    alifrom  ali to    envfrom  env to     acc
 ---   ------ ----- --------- --------- ------- -------    ------- -------    ------- -------    ----
   1 ?   12.5   1.4    0.0007       0.1     226     300 ..     147     230 ..      86     336 .. 0.66

  Alignments for each domain:
  == domain 1    score: 12.5 bits;  conditional E-value: 0.0007
  Cwo-PA_FBpp0081723-aln 226 aigklpakatplaeheqshnaevikstaqqrasketesnhhd.........qqplhlaasaltekssssvssrnskessseiks 300
                              +g+  +  + l+++e +h+a+v k ++++r++k+ e+ +           qq  +++a +++++ s++ +s++++ +++++++
                F56A8.3a 147 YMGEQKKAIDSLKAQEAKHKAKVQKAQEEERMKKNQEKKEKAaakkekdakQQRETVNAASHKNNHSQQPKSQKKEPHPKKNEQ 230
                             333334444444455555555555555555555444444333333333333333333333333333333333333333333322 PP

>> R11A8.2  CE06300	WBGene00011237	status:Confirmed	UniProt:Q21924	protein_id:CAA94367.1
   #    score  bias  c-Evalue  i-Evalue hmmfrom  hmm to    alifrom  ali to    envfrom  env to     acc
 ---   ------ ----- --------- --------- ------- -------    ------- -------    ------- -------    ----
   1 ?   12.0   0.2   0.00096      0.14     226     303 ..     264     364 ..     178     434 .. 0.76

  Alignments for each domain:
  == domain 1    score: 12.0 bits;  conditional E-value: 0.00096
  Cwo-PA_FBpp0081723-aln 226 aigklpakatplaeheqshnaevikstaqqrasketesnhhdqqplhlaasaltekssssvssrnskessseikskk.......... 302
                             ++ ++ a a   +e e++ +  + +++++++   ete  + + qp++ + s+++++++s+ ss +++++sse+++++          
                 R11A8.2 264 KVSQIVAVAVSAKEYERDSKCLNKSEYDKEKDRLETERKKLESQPPSTSTSQSSKDYKSKSSSSKHDKNSSEYERNDkmwartdllv 350
                             444444444455555666666667778888888899999999999999999999999999999999999999998886666666666 PP

  Cwo-PA_FBpp0081723-aln 303 .............e 303
                                          e
                 R11A8.2 351 rfidedfkrgslyE 364
                             66666666555551 PP

>> F46A8.6  CE34187	WBGene00009749	status:Partially_confirmed	UniProt:O01332	protein_id:CAB04392.2
   #    score  bias  c-Evalue  i-Evalue hmmfrom  hmm to    alifrom  ali to    envfrom  env to     acc
 ---   ------ ----- --------- --------- ------- -------    ------- -------    ------- -------    ----
   1 ?   12.2   6.0   0.00087      0.13     254     345 ..      60     154 ..      13     174 .. 0.68

  Alignments for each domain:
  == domain 1    score: 12.2 bits;  conditional E-value: 0.00087
  Cwo-PA_FBpp0081723-aln 254 qqrasketesnhhdqqplhlaasaltekssssvssrnskessseikskk...egevplekkteasrdsassaasssstsssvntkdk 337
                             ++ a  + ++++ ++ + + ++++++ +ss++vs++++k+s s+ + +k   e   p+++  ++ + sa+ +++ ++t+++ + k+ 
                 F46A8.6  60 TRTAMDNQKKSKKKKSKEPAKKKKKSADSSQKVSKKKKKSSKSKKSAEKkkpEVVAPMDPDVKSTQRSAERSEQPDQTAQTKTAKSG 146
                             333333444445556667777777888888888877666554443333312244558999999999999999999999999999988 PP

  Cwo-PA_FBpp0081723-aln 338 kdikaelk 345
                             kd+  +  
                 F46A8.6 147 KDMAPAQT 154
                             88766554 PP

>> T22C1.8  CE18278	WBGene00011918	tyrosine specific protein phosphatase	status:Partially_confirmed	UniProt:Q22668	prote
   #    score  bias  c-Evalue  i-Evalue hmmfrom  hmm to    alifrom  ali to    envfrom  env to     acc
 ---   ------ ----- --------- --------- ------- -------    ------- -------    ------- -------    ----
   1 ?   11.7   0.8    0.0012      0.18     211     351 ..     436     583 ..     259     590 .. 0.61

  Alignments for each domain:
  == domain 1    score: 11.7 bits;  conditional E-value: 0.0012
  Cwo-PA_FBpp0081723-aln 211 psivsnaaestirt.iaigklpak.atplaehe..qshna...evikstaqqrasketesnhhdqqplhlaasaltekssssvssrn 290
                             p  ++++++ + ++   + k+ +k  +p ++++  ++h++   e  k+ +++    et+s+  d   ++ ++ + t+k + + +++ 
                 T22C1.8 436 PKEATPHHSPAEKAqECMEKICEKiLKPIKKDKecKEHKSpktEHPKECKDHPLPLETRSSSEDGPDMEDQKTQATQKVEIKEETAA 522
                             332222222221110112222211022222211012232200023334445555666667766677777777777888888888888 PP

  Cwo-PA_FBpp0081723-aln 291 skessseikskkegevplekkteasrdsassaasssstsssvntkdkkdik.aelkssssgs 351
                             ++++ s i+  +e  +++++ ++ s+d+++++ ++++ s++++ ++kk++k  ++k  +++s
                 T22C1.8 523 QNDNISMISLPNEPLLSIPVVRKNSKDGNKDSCDTKE-SKETKGHEKKNSKeGNFKLVKKQS 583
                             8888889999999999999999999999999988886.444444434333303444444443 PP

>> D2089.1a  CE03111	WBGene00004704	locus:rsp-7	RNA binding protein	status:Confirmed	UniProt:O01159	protein_id:CAA90135.
   #    score  bias  c-Evalue  i-Evalue hmmfrom  hmm to    alifrom  ali to    envfrom  env to     acc
 ---   ------ ----- --------- --------- ------- -------    ------- -------    ------- -------    ----
   1 ?   11.5   6.3    0.0014       0.2     192     379 ..     213     432 ..     153     438 .. 0.51

  Alignments for each domain:
  == domain 1    score: 11.5 bits;  conditional E-value: 0.0014
  Cwo-PA_FBpp0081723-aln 192 seaaaanavaaaavavaeapsivsna..................................aestirtiaigklpa..katplaeheq 242
                             ++a+ +na ++   +  e p  ++++                                      +r+++ ++ p         + ++
                D2089.1a 213 QQASVCNALQNDGFEFKERPLKIQHSrvaiikpqaktdeqalgeieeairmgrngddrdrR--RSRSPRRRRSPSprRRRDSRDRDR 297
                             5555555555555555555555555555555555555555555555555555444444321..111122221111001111111111 PP

  Cwo-PA_FBpp0081723-aln 243 shnaevikstaqqrasketesnhhd......qqplhlaasaltekssssvssrnskessseikskkegevplekkteasrdsassaa 323
                             +   +  +s +++  s++ + ++        +++   +++  ++  ++  +sr+ + +s++  +k       e+ +++s+d + +++
                D2089.1a 298 DRDRDRRRSRDRRSRSRDRDRDRDRkrsrsrDRKRRSRSRDNKDRDRKRSRSRDRRRRSKSRDRKR------ERSRSRSKDRKRDKK 378
                             222222222222222222222211111111112222222222222222233333333333333333......667777777777777 PP

  Cwo-PA_FBpp0081723-aln 324 sssstsssvntkdkkdikaelkssssgsslaeakikavaaaekesssesstkakkp 379
                             +s s s++   +dk+d k+e k+ ++++s++ +k+ +++aa+k ss+ + ++++ p
                D2089.1a 379 RSRSRSPEK-RRDKEDRKTEKKE-NENESSLREKLLEKKAARKDSSDDEWEEKPTP 432
                             766655553.3445666666555.77778888888888888888887776655554 PP

>> F49F1.12  CE41656	WBGene00018652	status:Partially_confirmed	UniProt:Q9GZD7	protein_id:CCD66754.1
   #    score  bias  c-Evalue  i-Evalue hmmfrom  hmm to    alifrom  ali to    envfrom  env to     acc
 ---   ------ ----- --------- --------- ------- -------    ------- -------    ------- -------    ----
   1 ?   11.2   7.8    0.0018      0.25     227     346 ..      33     153 ..      22     169 .. 0.63

  Alignments for each domain:
  == domain 1    score: 11.2 bits;  conditional E-value: 0.0018
  Cwo-PA_FBpp0081723-aln 227 igklpakatplaeheqshnaevikstaqqrasketesnhhdqqplhlaasaltekssssvssrnskessseikskk...egevplek 310
                             + ++p          ++ +   +    ++ a  + ++++ ++ + + ++++++ +ss++vs++++k+s s+ + +k   e   ++++
                F49F1.12  33 MSQCPVRPMT--MSMREAQVSDVMADSTRTAMDNQKKSKKKKSKEPAKKKKKSADSSQKVSKKKKKSSKSKKSAEKkkpEVVAAMDP 117
                             5555544333..333333333344444444444445555666777777778888888888877666554443333212233447999 PP

  Cwo-PA_FBpp0081723-aln 311 kteasrdsassaasssstsssvntkdkkdikaelks 346
                               ++ + sa+ +++ ++t+++ + k+ kd+  +  +
                F49F1.12 118 DVKSTQRSAERSEQPDQTAQTKTAKSGKDVAPAAAQ 153
                             999999999999999999999998888887665554 PP

>> Y57G11C.5b  CE40536	WBGene00013303	status:Partially_confirmed	UniProt:D3YTA3	protein_id:CBK19507.1
   #    score  bias  c-Evalue  i-Evalue hmmfrom  hmm to    alifrom  ali to    envfrom  env to     acc
 ---   ------ ----- --------- --------- ------- -------    ------- -------    ------- -------    ----
   1 ?   10.6   2.4    0.0025      0.37     267     354 ..     399     503 ..     299     511 .. 0.56

  Alignments for each domain:
  == domain 1    score: 10.6 bits;  conditional E-value: 0.0025
  Cwo-PA_FBpp0081723-aln 267 d.......................qqplhlaasaltekssssvssrnskessseikskkegevplekkteasrdsassaasssstss 330
                             +                       + p++ ++++l +  ++s    ++k++  + k++k++      k e  ++s+  ++ ss +s+
              Y57G11C.5b 399 KsteifinaperirhhrtyitkhrRYPKETRKQKLMRRVRKSEDREKEKDKKRARKEQKNQ------KVENLEQSTTASSTSSLSSP 479
                             0444444444444443332200004444444444444333333333333333333333433......33333333333334444689 PP

  Cwo-PA_FBpp0081723-aln 331 svntkdkkdikaelkssssgssla 354
                             ++++++k +ik+  ks+s+g   +
              Y57G11C.5b 480 EITVSKKPEIKNDDKSKSKGWRHL 503
                             999999999999999888776555 PP

>> Y57G11C.5a  CE43636	WBGene00013303	status:Partially_confirmed	UniProt:O18231	protein_id:CAB16507.4
   #    score  bias  c-Evalue  i-Evalue hmmfrom  hmm to    alifrom  ali to    envfrom  env to     acc
 ---   ------ ----- --------- --------- ------- -------    ------- -------    ------- -------    ----
   1 ?   10.3   2.5    0.0032      0.46     267     354 ..     423     526 ..     323     534 .. 0.56

  Alignments for each domain:
  == domain 1    score: 10.3 bits;  conditional E-value: 0.0032
  Cwo-PA_FBpp0081723-aln 267 d......................qqplhlaasaltekssssvssrnskessseikskkegevplekkteasrdsassaasssstsss 331
                                                    + p++ ++++l +  ++s    ++k++  + k++k++      k e  ++s+  ++ ss +s++
              Y57G11C.5a 423 SteifinaperirhhrtyitkhrRYPKETRKQKLMRRVRKSEDREKEKDKKRARKEQKNQ------KVENLEQSTTASSTSSLSSPE 503
                             044444444444433332200004444444444444433333333333433333344433......333333333333344446899 PP

  Cwo-PA_FBpp0081723-aln 332 vntkdkkdikaelkssssgssla 354
                             +++++k +ik+  ks+s+g   +
              Y57G11C.5a 504 ITVSKKPEIKNDDKSKSKGWRHL 526
                             99999999999999888776555 PP

>> F28D1.8  CE46183	WBGene00009217	status:Partially_confirmed	UniProt:Q19879	protein_id:CAA94603.4
   #    score  bias  c-Evalue  i-Evalue hmmfrom  hmm to    alifrom  ali to    envfrom  env to     acc
 ---   ------ ----- --------- --------- ------- -------    ------- -------    ------- -------    ----
   1 ?   10.6   1.3    0.0027      0.39     187     332 ..     270     425 ..     109     445 .] 0.52

  Alignments for each domain:
  == domain 1    score: 10.6 bits;  conditional E-value: 0.0027
  Cwo-PA_FBpp0081723-aln 187 d..................eetsseaaaanavaaaavavaeapsivsnaaestirtiaigklpakatplaeheqshnaevikstaqq 255
                                                e+  ++ + +n++a aa a++e+++ v+++     +t a  +++ ++t ++ +  +  a+++++t+++
                 F28D1.8 270 AkgnrstimillqkpntmkEKEKEDQKVSNNPAPAASASTEGATTVTEG-----TTAAETTVATETTATGTGTTEAAATTVTETNEE 351
                             0444444433333333332222222333333333333333344333332.....222222333333344444444445555444444 PP

  Cwo-PA_FBpp0081723-aln 256 rasketesnhhd.....................qqplhlaasaltekssssvssrnskessseikskkegevplekkteasrdsass 321
                               ++e e+++ d                                              ++s++  +kk ++     k++ s +++ +
                 F28D1.8 352 ADNEEDEEEDEDddddgsvdgttagsteskgpgT-----------------------TSKSTDKGKKK-KKTKKGGKKKKSGAGKGK 414
                             4444333332222223333333333333322221.......................22222222221.122222233333333333 PP

  Cwo-PA_FBpp0081723-aln 322 aasssstsssv 332
                              +++s+ s++ 
                 F28D1.8 415 GKKKSKVSKEK 425
                             33333333322 PP

>> F16F9.3a  CE09442	WBGene00017514	status:Partially_confirmed	UniProt:Q94186	protein_id:CCD69036.1
   #    score  bias  c-Evalue  i-Evalue hmmfrom  hmm to    alifrom  ali to    envfrom  env to     acc
 ---   ------ ----- --------- --------- ------- -------    ------- -------    ------- -------    ----
   1 ?   10.3   0.0    0.0032      0.47     134     170 ..      82     122 ..      78     134 .. 0.86

  Alignments for each domain:
  == domain 1    score: 10.3 bits;  conditional E-value: 0.0032
  Cwo-PA_FBpp0081723-aln 134 lGyqeclsEaakFlveve....ardglcvrliahLqeHcde 170
                              G+++c + a k+lv++e      + + ++li+ L++ +++
                F16F9.3a  82 KGFEDCDKNADKYLVDEEvgcfIAEKMGFSLIGTLEQVIQH 122
                             6*****************99996666*********987665 PP

>> F38A6.1b  CE40228	WBGene00004013	locus:pha-4	status:Confirmed	UniProt:Q17381	protein_id:CAK12559.1
   #    score  bias  c-Evalue  i-Evalue hmmfrom  hmm to    alifrom  ali to    envfrom  env to     acc
 ---   ------ ----- --------- --------- ------- -------    ------- -------    ------- -------    ----
   1 ?    9.7   0.2     0.005      0.72     164     231 ..     248     316 ..     245     397 .. 0.71

  Alignments for each domain:
  == domain 1    score: 9.7 bits;  conditional E-value: 0.005
  Cwo-PA_FBpp0081723-aln 164 LqeHcdeilkteqsksrvsteladeetsseaaaanavaaaavavaeapsivsnaaesti..rtiaigklp 231
                             L+eHc +++ + ++ +r +     +e+  + ++ na++++ +++ ++p +  ++ + t+  +t ++g ++
                F38A6.1b 248 LHEHCGNMFENGCYLRRQKRF-KVKEREPSRKKRNANSQQLHQQQHIPKMEIKEEDPTSitTTSSLGAYS 316
                             99************9998864.555777778888999999999999998866654333300333333333 PP

>> C01G6.9  CE00871	WBGene00007229	status:Partially_confirmed	UniProt:Q17575	protein_id:CAA84638.1
   #    score  bias  c-Evalue  i-Evalue hmmfrom  hmm to    alifrom  ali to    envfrom  env to     acc
 ---   ------ ----- --------- --------- ------- -------    ------- -------    ------- -------    ----
   1 ?   10.2   1.3    0.0034      0.48     144     288 ..     104     244 ..      97     311 .. 0.67

  Alignments for each domain:
  == domain 1    score: 10.2 bits;  conditional E-value: 0.0034
  Cwo-PA_FBpp0081723-aln 144 akFlveveardglcvrliahLqeHcdeilkteqsksrvsteladeetsseaaaanavaaaavavaeapsivsnaaestirtiaigkl 230
                             a +l + +  dg c   ia+Lq+ cd i +  +   r++++    + s++++++ + ++ +v++  ++  ++++ e     ++  + 
                 C01G6.9 104 AEYLFNRQNTDGDCAIRIARLQNRCDAIRRCCEPAVRCEQQ---AMYSENGRTLSGLKEEVVIK--MAECAQHEEEIRPHKPEDSNS 185
                             689999999*******************9998888888877...78999999999999999998..555566655544455556666 PP

  Cwo-PA_FBpp0081723-aln 231 pakatplaeheqshnaevikstaqqrasketesnhhd.qqplhlaasaltekssssvss 288
                             p+k+   +  e++ ++ + k  + q+  ++ + n  +  + +++++  +++ sss  + 
                 C01G6.9 186 PKKQRKIKIIESPPFSLCLKYLQCQKDAHQMRVNCSKtSNAHSIDGLDSDDLSSSTWQN 244
                             77777666677777777666555554444444432221233333333333333333322 PP

>> F53A2.5  CE16097	WBGene00001092	locus:dro-1	Archael histone like	status:Partially_confirmed	UniProt:O45550	protein_id
   #    score  bias  c-Evalue  i-Evalue hmmfrom  hmm to    alifrom  ali to    envfrom  env to     acc
 ---   ------ ----- --------- --------- ------- -------    ------- -------    ------- -------    ----
   1 ?   10.5   0.5    0.0027      0.39     151     217 ..      45     163 ..      24     180 .. 0.77

  Alignments for each domain:
  == domain 1    score: 10.5 bits;  conditional E-value: 0.0027
  Cwo-PA_FBpp0081723-aln 151 e.ardglcvrliahLqeHcdeilkteqsksrvstelad................................................. 187
                             + + ++ cv+++ h+ + +++i+ ++q+k+  + ++ +                                                 
                 F53A2.5  45 RdMINACCVEFVKHIAREAQRIASQDQRKTIYHEHVQKalqnlgftpdyleaadsvldackveaekklrrknsrlekcgipeeklye 131
                             3567789**************************9998899*********************************************** PP

  Cwo-PA_FBpp0081723-aln 188 ..eetsseaaaanavaaaavavaeapsivsna 217
                               +e +++a++ +  ++ a+++a+a++++  +
                 F53A2.5 132 mqQELIQKARQQEIEQQLAHQQAQAAAVAAAN 163
                             99444555555555555555555555444333 PP

>> F38A6.1c  CE40229	WBGene00004013	locus:pha-4	status:Confirmed	UniProt:Q17381	protein_id:CAK12560.1
   #    score  bias  c-Evalue  i-Evalue hmmfrom  hmm to    alifrom  ali to    envfrom  env to     acc
 ---   ------ ----- --------- --------- ------- -------    ------- -------    ------- -------    ----
   1 ?    9.9   0.3    0.0044      0.63     164     231 ..     217     285 ..     214     376 .. 0.73

  Alignments for each domain:
  == domain 1    score: 9.9 bits;  conditional E-value: 0.0044
  Cwo-PA_FBpp0081723-aln 164 LqeHcdeilkteqsksrvsteladeetsseaaaanavaaaavavaeapsivsnaaesti..rtiaigklp 231
                             L+eHc +++ + ++ +r +     +e+  + ++ na++++ +++ ++p +  ++ + t+  +t ++g ++
                F38A6.1c 217 LHEHCGNMFENGCYLRRQKRF-KVKEREPSRKKRNANSQQLHQQQHIPKMEIKEEDPTSitTTSSLGAYS 285
                             99************9998864.555777778888999999999999998866654333300333333333 PP

>> F16F9.3b  CE41792	WBGene00017514	status:Confirmed	UniProt:A8WFM7	protein_id:CCD69039.1
   #    score  bias  c-Evalue  i-Evalue hmmfrom  hmm to    alifrom  ali to    envfrom  env to     acc
 ---   ------ ----- --------- --------- ------- -------    ------- -------    ------- -------    ----
   1 ?   10.3   0.0    0.0032      0.47     134     172 ..      82     124 ..      78     172 .. 0.85

  Alignments for each domain:
  == domain 1    score: 10.3 bits;  conditional E-value: 0.0032
  Cwo-PA_FBpp0081723-aln 134 lGyqeclsEaakFlveve....ardglcvrliahLqeHcdeil 172
                              G+++c + a k+lv++e      + + ++li+ L++ +++  
                F16F9.3b  82 KGFEDCDKNADKYLVDEEvgcfIAEKMGFSLIGTLEQVIQHHD 124
                             6*****************99996666*********98666544 PP

>> C25A8.2  CE31313	WBGene00016083	status:Partially_confirmed	UniProt:Q18144	protein_id:CCD63428.1
   #    score  bias  c-Evalue  i-Evalue hmmfrom  hmm to    alifrom  ali to    envfrom  env to     acc
 ---   ------ ----- --------- --------- ------- -------    ------- -------    ------- -------    ----
   1 ?   10.3   1.4    0.0032      0.46     156     273 ..       8     126 ..       4     149 .] 0.56

  Alignments for each domain:
  == domain 1    score: 10.3 bits;  conditional E-value: 0.0032
  Cwo-PA_FBpp0081723-aln 156 lcvrliahLqeHcdeilk.teqsksrvsteladeetsseaaaanavaaaavavaeapsivsnaaestirt.iaigklpakatplaeh 240
                             lc +++ +L + c+  +    ++ + + ++ a++++ +  ++++  + aa + + a+s+++  a    ++ +a  k  +   p++++
                 C25A8.2   8 LC-QFVVQLLQFCNVFIVlAVMTITSCGKKKASNSKENCKKSLQTGPGAATEAGAASSLAPVDATKLATPvPAAPKKEEAPPPEEPK 93 
                             55.455566677776544044566778888888788888888999999999999999999887665544413444444444444444 PP

  Cwo-PA_FBpp0081723-aln 241 eqshnaevikstaqqrasketesnhhdqqplhl 273
                             ++++ +e++k++a+ ++s+++++++ d ++ + 
                 C25A8.2  94 KEEKPKEKSKKSAKSKKSSKSKKDKKDGEEENG 126
                             444444555555555555555555555333322 PP

>> F46C8.3  CE28334	WBGene00018485	status:Confirmed	UniProt:Q9GYP5	protein_id:CCD71293.1
   #    score  bias  c-Evalue  i-Evalue hmmfrom  hmm to    alifrom  ali to    envfrom  env to     acc
 ---   ------ ----- --------- --------- ------- -------    ------- -------    ------- -------    ----
   1 ?    9.8   0.7    0.0045      0.65      17      68 ..     122     173 ..     110     175 .. 0.84

  Alignments for each domain:
  == domain 1    score: 9.8 bits;  conditional E-value: 0.0045
  Cwo-PA_FBpp0081723-aln  17 kyeseaavssvtyckeeslnfslsaataseddaeyppgrkkkvsrqDPlSHR 68 
                              +e +++ ++ + + e + n+s++ +++ ++  e +p++ kk+s    +SHR
                 F46C8.3 122 SIEEKKQLECRNSSPEFKGNGSVNYKPYTNESTEMSPENEKKTSLSNDMSHR 173
                             5666777777777777779********************************9 PP

>> F45E1.7a  CE29323	WBGene00018467	locus:sdpn-1	status:Confirmed	UniProt:Q09989	protein_id:CCD66642.1
   #    score  bias  c-Evalue  i-Evalue hmmfrom  hmm to    alifrom  ali to    envfrom  env to     acc
 ---   ------ ----- --------- --------- ------- -------    ------- -------    ------- -------    ----
   1 ?    9.9   6.5    0.0043      0.62     127     269 ..     205     385 ..     164     419 .. 0.58

  Alignments for each domain:
  == domain 1    score: 9.9 bits;  conditional E-value: 0.0043
  Cwo-PA_FBpp0081723-aln 127 saaeqYrlGyqeclsEaakFlveve.ardglcvrliahLqeHcdeilkteqsksrvstelad......................... 187
                             +  ++Y+  y+e+++   k   e+e  r  +   ++++ q+H ++i++++q  +  + +l +                         
                F45E1.7a 205 TNLNEYKNVYMEAMAHVFKMCQEKEmDRSQFLIGIVQKTQRHYANIIRNSQMSGLHQ-QLEQsirsadseavkrdlaqwssvngvda 290
                             44579****************9999667789******************99887766.44442334434333333333222222222 PP

  Cwo-PA_FBpp0081723-aln 188 ....eetsseaaaanavaaaavavaeapsivsna..................................aestirtiaigklpakatp 236
                                                         s v+ +                                  ++ t+++ a+++ + ++++
                F45E1.7a 291 fsewP-----------------------SFVEYSpeirniaarggstkdaggviltrqinrsedipstHSNTLPSVAVNTASSHEDV 354
                             22220.......................22222233333333334444444444444444333333334444444444444444444 PP

  Cwo-PA_FBpp0081723-aln 237 laeheqshnaevikstaqqrasketesnhhdqq 269
                                + +++ +  + +++ +  +++++ n++++q
                F45E1.7a 355 G--KSSPKSSSESDTSTFDSRKHNSTANKYKNQ 385
                             1..111111122222222222222222223322 PP

>> ZC395.3a  CE15207	WBGene00006590	locus:toc-1	status:Confirmed	UniProt:Q23281	protein_id:CCD66659.1
   #    score  bias  c-Evalue  i-Evalue hmmfrom  hmm to    alifrom  ali to    envfrom  env to     acc
 ---   ------ ----- --------- --------- ------- -------    ------- -------    ------- -------    ----
   1 ?    9.7   2.1     0.005      0.72     247     302 ..     346     397 ..     136     424 .. 0.53

  Alignments for each domain:
  == domain 1    score: 9.7 bits;  conditional E-value: 0.005
  Cwo-PA_FBpp0081723-aln 247 evikstaqqrasketesnhhdqqplhlaasaltekssssvssrnskessseikskk 302
                                   +++   ++++ n+h++ + h+++++++ +  +++ s  ++ + +e  + +
                ZC395.3a 346 GH----IHKSEGNHSHDNGHGHSHDHNDHGHSHGHDDHGHDSHGHSHDHNEHDHGH 397
                             22....22222222222222222222222222222222222222222222111111 PP

>> K11E8.1s  CE46076	WBGene00006779	locus:unc-43	status:Confirmed	protein_id:CCA65584.1
   #    score  bias  c-Evalue  i-Evalue hmmfrom  hmm to    alifrom  ali to    envfrom  env to     acc
 ---   ------ ----- --------- --------- ------- -------    ------- -------    ------- -------    ----
   1 ?   10.1   2.9    0.0037      0.53     192     311 ..      20     143 ..       2     261 .. 0.66

  Alignments for each domain:
  == domain 1    score: 10.1 bits;  conditional E-value: 0.0037
  Cwo-PA_FBpp0081723-aln 192 seaaaanavaaaavava.eapsivsnaaestirt..iaigklpakatplaeheqshnaevikstaqqrasketesnhhd.....qqp 270
                             s++     ++  a +va + + ++s+aae++i t  ia+++l++    l +++++  + +ik++ +  ++ + + ++ +     +++
                K11E8.1s  20 SNG----STTHDASQVAgTSSQPTSPAAEGAILTtmIATRNLSNLGRNLLNKKEQGPPSTIKESSESSQTIDDNDSEKGggqlkHEN 102
                             222....22222333330334467777888876622577899998888777777777777766655554444433333334444445 PP

  Cwo-PA_FBpp0081723-aln 271 lhlaasaltekssssvssrnskessseikskkegevplekk 311
                               ++a   t   sss ss+ sk+ss++ + +k++ v + + 
                K11E8.1s 103 TVVRADGATGIVSSSNSSTASKSSSTNLSAQKQDIVRVTQT 143
                             55566666666777777777888888887777444444333 PP

>> C18H7.10  CE38781	WBGene00044456	status:Partially_confirmed	UniProt:Q4R119	protein_id:CCD63295.1
   #    score  bias  c-Evalue  i-Evalue hmmfrom  hmm to    alifrom  ali to    envfrom  env to     acc
 ---   ------ ----- --------- --------- ------- -------    ------- -------    ------- -------    ----
   1 ?   10.0   1.8     0.004      0.58     237     347 ..     226     333 ..     105     341 .. 0.65

  Alignments for each domain:
  == domain 1    score: 10.0 bits;  conditional E-value: 0.004
  Cwo-PA_FBpp0081723-aln 237 laeheqshnaevikstaqqrasketesnhhdqqplhlaasaltekssssvssrnskessseikskkegevplekkteasrdsassaa 323
                             ++++++++n +  k+ ++q+   e e+++ d++p +l+a++ +  s s+ +     ess++ ++     v + ++ +++ + +++ +
                C18H7.10 226 KNDKNKKNNEDAKKKDNTQKDADEEEEDNSDDEPETLDANKIDIMSPSQTEELVIAESSQDPQEVR---VIVVNEEKQDVEQHDTIQ 309
                             111222222222222222333333333334467777777777777777777666666666664444...555555555556666666 PP

  Cwo-PA_FBpp0081723-aln 324 sssstsssvntkdkkdikaelkss 347
                             ++++  ++   ++k+++ a +k s
                C18H7.10 310 EHKENQEEAENRKKEEATASTKCS 333
                             666666666666666666555544 PP

>> ZC395.3b  CE01439	WBGene00006590	locus:toc-1	status:Confirmed	UniProt:Q45EL5	protein_id:CCD66660.1
   #    score  bias  c-Evalue  i-Evalue hmmfrom  hmm to    alifrom  ali to    envfrom  env to     acc
 ---   ------ ----- --------- --------- ------- -------    ------- -------    ------- -------    ----
   1 ?    9.5   2.0    0.0055       0.8     248     302 ..     365     415 ..     154     442 .. 0.53

  Alignments for each domain:
  == domain 1    score: 9.5 bits;  conditional E-value: 0.0055
  Cwo-PA_FBpp0081723-aln 248 vikstaqqrasketesnhhdqqplhlaasaltekssssvssrnskessseikskk 302
                                  +++   ++++ n+h++ + h+++++++ +  +++ s  ++ + +e  + +
                ZC395.3b 365 H----IHKSEGNHSHDNGHGHSHDHNDHGHSHGHDDHGHDSHGHSHDHNEHDHGH 415
                             2....22222222222222222222222222222222222222222222111111 PP

>> K11E8.1h  CE28058	WBGene00006779	locus:unc-43	Ca2+\/calmodulin-dependent protein kinase	status:Confirmed	UniProt:O623
   #    score  bias  c-Evalue  i-Evalue hmmfrom  hmm to    alifrom  ali to    envfrom  env to     acc
 ---   ------ ----- --------- --------- ------- -------    ------- -------    ------- -------    ----
   1 ?    9.7   2.2    0.0048      0.69     191     310 ..     320     447 ..     257     550 .. 0.68

  Alignments for each domain:
  == domain 1    score: 9.7 bits;  conditional E-value: 0.0048
  Cwo-PA_FBpp0081723-aln 191 sseaaaanavaaaavava.eapsivsnaaestirt..iaigklpakatplaeheqshnaevikstaqqrasketesnhhd.....qq 269
                             + ++a++  ++  a +va + + ++s+aae++i t  ia+++l++    l +++++  + +ik++ +  ++ + + ++ +     ++
                K11E8.1h 320 TGSVASNGSTTHDASQVAgTSSQPTSPAAEGAILTtmIATRNLSNLGRNLLNKKEQGPPSTIKESSESSQTIDDNDSEKGggqlkHE 406
                             222222222222333333134446777888888762357789999888887777777777776665555444443333333444445 PP

  Cwo-PA_FBpp0081723-aln 270 plhlaasaltekssssvssrnskessseikskkegevplek 310
                             +  ++a   t   sss ss+ sk+ss++ + +k++ v + +
                K11E8.1h 407 NTVVRADGATGIVSSSNSSTASKSSSTNLSAQKQDIVRVTQ 447
                             55556666667777777777788888888777755544443 PP

>> ZK783.1  CE44082	WBGene00022816	locus:fbn-1	status:Partially_confirmed	UniProt:Q23587	protein_id:CCD73953.1
   #    score  bias  c-Evalue  i-Evalue hmmfrom  hmm to    alifrom  ali to    envfrom  env to     acc
 ---   ------ ----- --------- --------- ------- -------    ------- -------    ------- -------    ----
   1 ?    4.6   2.9      0.17        24     279     358 ..     747     826 ..     606     853 .. 0.85
   2 ?    8.0   0.3     0.016       2.4     239     380 ..    1824    2002 ..    1658    2016 .. 0.72

  Alignments for each domain:
  == domain 1    score: 4.6 bits;  conditional E-value: 0.17
  Cwo-PA_FBpp0081723-aln 279 tekssssvssrnskessseikskkegevplekkteasrdsassaasssstsssvntkdkkdikaelkssssgsslaeaki 358
                             +  ++ ++s  ++  + s+++s+ e+++++ek  + ++ s ssa+ss++ s++++ ++++ +k+ + s+ sgss a+   
                 ZK783.1 747 ETATKPGISAPDKTGEGSKTESDGEEKLTVEKDGKEAQSSGSSATSSGKKSEATSGSSSSSAKSGTGSEASGSSGASSSS 826
                             5567778999999999999999999*****************************************99999999887644 PP

  == domain 2    score: 8.0 bits;  conditional E-value: 0.016
  Cwo-PA_FBpp0081723-aln  239 eheqshnaevikstaqqrasketesnhhd........................................qqplhlaasaltekss 283 
                              +++++ n ++ +++++    ++ ++n+h                                         +++ +++ ++ +   +
                 ZK783.1 1824 PGHHPINGTCQSLQISGLCAQKNDCNKHAecidihpdshfcscpdgfigdgmicddvdecnnagmcddeNTKCENTIGSFNCVCL 1908
                              4566666677777777777777777777777778888888888888888888888888888888888766667777777788889 PP

  Cwo-PA_FBpp0081723-aln  284 ssvssrnskessseikskkegevplekkteasrds.assaasssstsssvntkdkkdikaelkssssgsslaeakikavaaaeke 367 
                              ++ ++ ++k    e k+ + +++ +++++++s++s +++ + +++t+ s+++++++++++ + s    +sl  + + ++++++++
                 ZK783.1 1909 EGFKKVDEKCVVDEKKQPNREKIEIDEENSSSSNSgQEKPTTKERTTVSTTVSTTTPTEETTTS----ESLILTAAPSKPTESTT 1989
                              9999999999999999999999999988877766515555666667777777777776665555....45555555555666666 PP

  Cwo-PA_FBpp0081723-aln  368 sssesstkakkpp 380 
                              +sse+ t+  k +
                 ZK783.1 1990 ESSEAPTTPAKTS 2002
                              6665555444433 PP

>> ZK354.2b  CE31749	WBGene00022705	status:Confirmed	UniProt:Q8MPS7	protein_id:CCD70679.1
   #    score  bias  c-Evalue  i-Evalue hmmfrom  hmm to    alifrom  ali to    envfrom  env to     acc
 ---   ------ ----- --------- --------- ------- -------    ------- -------    ------- -------    ----
   1 ?    9.9   0.3    0.0044      0.63     304     379 ..     354     427 ..     158     436 .. 0.69

  Alignments for each domain:
  == domain 1    score: 9.9 bits;  conditional E-value: 0.0044
  Cwo-PA_FBpp0081723-aln 304 gevplekkteasrdsassaasssstsssvntkdkkdikaelkssssgsslaeakikavaaaekesssesstkakkp 379
                             g+v  +kk e++++  +++++++  ss+ ++++++ +k++ +++ss +s+ e+k++ +++++++s++ +s+  k +
                ZK354.2b 354 GSVEQPKKEEVDKK--KKKKKKGDGSSNRSERENRSEKSQKSQKSSRKSVREKKAQRSQRNGRKSKEIKSDAGKSQ 427
                             44444444444444..444444444555555555566666666677777777777777777777766666544443 PP

>> F53G2.4a  CE41907	WBGene00004129	locus:pqn-42	status:Confirmed	UniProt:A9D602	protein_id:CCD71699.1
   #    score  bias  c-Evalue  i-Evalue hmmfrom  hmm to    alifrom  ali to    envfrom  env to     acc
 ---   ------ ----- --------- --------- ------- -------    ------- -------    ------- -------    ----
   1 ?    9.4   9.3    0.0062      0.89     202     394 ..     132     326 ..      68     328 .. 0.74

  Alignments for each domain:
  == domain 1    score: 9.4 bits;  conditional E-value: 0.0062
  Cwo-PA_FBpp0081723-aln 202 aaavavaeapsivsnaaestirtiaigklpakatplaeheqshna...evikstaqqrasketesnhhdqq..plhlaasaltekss 283
                             + +v+++++   + n+a s+ + +++ ++   ++p a+ ++  na   e+ +  a+q+   +t+  +h+qq   ++ ++++++++s+
                F53G2.4a 132 SDVVTSPDIQ-NALNSATSSKCNNGGARCQ-MTSPAAASKKRVNAwlkEQQEAAAEQQRRAQTQMPRHQQQyqAPQQQQQNYHQNSQ 216
                             3444444443.3444577777777766664.55666666666555111344455677777888888898761156778889999*** PP

  Cwo-PA_FBpp0081723-aln 284 ssvssrnskessseikskkegevplekkteasrdsassaasssstsssvntkdkkdikaelkssssgsslaeakikavaaaekesss 370
                             +  ++ n++++  + + ++ ++ p +++   s+  +  +++ ++   +  + ++ +i++e   + ++++  ++++++ + a+ ++  
                F53G2.4a 217 NPYQQPNYQQNQYQPQLQQFQQNPRQQQHVYSNPQQGYQQNYQN-LYTPPPAQQAPIPTEKVTTTTTATDYDYYPNENEDAAVTTTP 302
                             **************999998888888887777776666665554.344445566788888888888999999999999999999888 PP

  Cwo-PA_FBpp0081723-aln 371 esstkakkppssaqtVPiFalhaq 394
                              ++t+ ++pps+    P F  h+q
                F53G2.4a 303 STQTQIPRPPSHGSAWPTFPPHQQ 326
                             899999***********9998876 PP

>> F53G2.4b  CE41908	WBGene00004129	locus:pqn-42	status:Confirmed	UniProt:A9D5Z6	protein_id:CCD71700.1
   #    score  bias  c-Evalue  i-Evalue hmmfrom  hmm to    alifrom  ali to    envfrom  env to     acc
 ---   ------ ----- --------- --------- ------- -------    ------- -------    ------- -------    ----
   1 ?    9.3   9.3    0.0064      0.93     202     394 ..     132     326 ..      68     328 .. 0.74

  Alignments for each domain:
  == domain 1    score: 9.3 bits;  conditional E-value: 0.0064
  Cwo-PA_FBpp0081723-aln 202 aaavavaeapsivsnaaestirtiaigklpakatplaeheqshna...evikstaqqrasketesnhhdqq..plhlaasaltekss 283
                             + +v+++++   + n+a s+ + +++ ++   ++p a+ ++  na   e+ +  a+q+   +t+  +h+qq   ++ ++++++++s+
                F53G2.4b 132 SDVVTSPDIQ-NALNSATSSKCNNGGARCQ-MTSPAAASKKRVNAwlkEQQEAAAEQQRRAQTQMPRHQQQyqAPQQQQQNYHQNSQ 216
                             3444444443.3444577777777766664.55666666666555111344455677777888888898761156778889999*** PP

  Cwo-PA_FBpp0081723-aln 284 ssvssrnskessseikskkegevplekkteasrdsassaasssstsssvntkdkkdikaelkssssgsslaeakikavaaaekesss 370
                             +  ++ n++++  + + ++ ++ p +++   s+  +  +++ ++   +  + ++ +i++e   + ++++  ++++++ + a+ ++  
                F53G2.4b 217 NPYQQPNYQQNQYQPQLQQFQQNPRQQQHVYSNPQQGYQQNYQN-LYTPPPAQQAPIPTEKVTTTTTATDYDYYPNENEDAAVTTTP 302
                             **************999998888888887777776666665554.344445566788888888888999999999999999999888 PP

  Cwo-PA_FBpp0081723-aln 371 esstkakkppssaqtVPiFalhaq 394
                              ++t+ ++pps+    P F  h+q
                F53G2.4b 303 STQTQIPRPPSHGSAWPTFPPHQQ 326
                             899999***********9998876 PP

>> F15H9.1  CE15857	WBGene00008870	status:Partially_confirmed	UniProt:O45371	protein_id:CAB04116.1
   #    score  bias  c-Evalue  i-Evalue hmmfrom  hmm to    alifrom  ali to    envfrom  env to     acc
 ---   ------ ----- --------- --------- ------- -------    ------- -------    ------- -------    ----
   1 ?    9.3   0.9    0.0067      0.96     178     243 ..     317     380 ..     217     401 .. 0.62

  Alignments for each domain:
  == domain 1    score: 9.3 bits;  conditional E-value: 0.0067
  Cwo-PA_FBpp0081723-aln 178 ksrvsteladeetsseaaaanavaaaavavaeapsivsnaaestirtiaigklpakatplaeheqs 243
                              s + ++ +++++ s ++++ +++++ +++++++s  sn+++sti  +++    ++ +  ++ e++
                 F15H9.1 317 ISSTIPSTPNLQINSTTSSI-QNSTTSMISSTISSTSSNSTSSTINVPKTAAPEEEIEE-GPSEEK 380
                             23333334444444444444.44455555557777777766666655544332222222.222222 PP

>> T04A8.13  CE43013	WBGene00011414	neurofilament triplet M protein	status:Confirmed	UniProt:Q22142	protein_id:CAA84732.
   #    score  bias  c-Evalue  i-Evalue hmmfrom  hmm to    alifrom  ali to    envfrom  env to     acc
 ---   ------ ----- --------- --------- ------- -------    ------- -------    ------- -------    ----
   1 ?    9.4  19.8    0.0058      0.84     226     387 ..      49     212 ..      12     213 .. 0.81

  Alignments for each domain:
  == domain 1    score: 9.4 bits;  conditional E-value: 0.0058
  Cwo-PA_FBpp0081723-aln 226 aigklp.akatplaeheqshnaevikstaqqrasketesnhhdqqplh.laasaltekssssvssrnskessseikskkegevplek 310
                             + +kl  ++a+ ++++e++++    ++++++++++e ++++h++++ +  ++++ +++ +++ s+ ++ke+s+e k++k ++   e 
                T04A8.13  49 RERKLQdEFAELKKDEEKDKEEAEKEKNEKEKKEEEKKEDGHEKKEDKkEDKKENENDEKKEKSKDDKKEESKEDKKEKTKTEDNEG 135
                             445554145566666666666666666777777788888888866555055566677778888888999999999999988888999 PP

  Cwo-PA_FBpp0081723-aln 311 kteasrdsassaasssstsssvntkdkkdikaelkssssgsslaeakikavaaaekesssesstkakkppssaqtVP 387
                             k+e  ++ +++ ++ ++  ++ ++ dk+++k+++k+++ ++++ +   + v + +ke s+   ++a  pp+++q++P
                T04A8.13 136 KNEEKKKEKKEEKKDEKEKKEKTEDDKEKEKEKTKEEKVKEDPKKDDKSGVDTIKKEGSTAPASTALVPPPPRQNIP 212
                             99999999999999999999*****************************************999***********99 PP

>> Y39E4A.2b  CE16617	WBGene00012712	locus:ttm-1	status:Confirmed	UniProt:O45923	protein_id:CAA16328.1
   #    score  bias  c-Evalue  i-Evalue hmmfrom  hmm to    alifrom  ali to    envfrom  env to     acc
 ---   ------ ----- --------- --------- ------- -------    ------- -------    ------- -------    ----
   1 ?    9.4   0.1    0.0061      0.88     219     302 ..      14      97 ..       2     205 .. 0.80

  Alignments for each domain:
  == domain 1    score: 9.4 bits;  conditional E-value: 0.0061
  Cwo-PA_FBpp0081723-aln 219 estirtiaigklpakatplaeheqshnaevikstaqqrasketesnhhdqqplhlaasaltekssssvssrnskessseikskk 302
                             +s  r  +  +lpa+ +  ++  +s  + v+  +++++++ + +   h+ + ++ ++++ +++s  s      +++s++ k +k
               Y39E4A.2b  14 SSDKRDSSSSNLPANIEEDTQSVSSSDSGVSADSIDHHHHGHGHGHSHGGHGHSHTHNNDDSSSDCSGAGGGAHKHSHDEKYQK 97 
                             566677777888999999888889999999999999999999998888766666555555555555555555555555555544 PP

>> Y25C1A.8b  CE32241	WBGene00021295	status:Confirmed	UniProt:Q8ITV3	protein_id:CCD61987.1
   #    score  bias  c-Evalue  i-Evalue hmmfrom  hmm to    alifrom  ali to    envfrom  env to     acc
 ---   ------ ----- --------- --------- ------- -------    ------- -------    ------- -------    ----
   1 ?    9.3   2.3    0.0066      0.95     195     295 ..      80     181 ..      18     216 .. 0.58

  Alignments for each domain:
  == domain 1    score: 9.3 bits;  conditional E-value: 0.0066
  Cwo-PA_FBpp0081723-aln 195 aaanavaaaavavaeaps.ivsnaaestirtiaigklpakatplaeheqs.hnaevikstaqqrasketesnhhdqqplhlaasalt 279
                             +++++ +++ vava a s  ++++  s +++ +  ++p+ ++ +++++++ h++  ++  +++r+ +++  +  d++  + + s + 
               Y25C1A.8b  80 EKVENLKSKIVAVAAAGSeACDDSECSCSCSGGECSCPESEDEKEKDRRKmHKTSRERDRESHRKRSNSPRD-RDRKRGKRSRSRSR 165
                             455566666666665544166676777788888888888887766555431443333333333333333332.22222222222222 PP

  Cwo-PA_FBpp0081723-aln 280 ekssssvssrnskess 295
                             e s ++ +   ++++s
               Y25C1A.8b 166 ERSYRDDRRDRKRSRS 181
                             2222222222222222 PP

>> F45E1.7b  CE37111	WBGene00018467	locus:sdpn-1	status:Confirmed	UniProt:Q6AHQ8	protein_id:CCD66643.1
   #    score  bias  c-Evalue  i-Evalue hmmfrom  hmm to    alifrom  ali to    envfrom  env to     acc
 ---   ------ ----- --------- --------- ------- -------    ------- -------    ------- -------    ----
   1 ?    8.6   7.2     0.011       1.6     127     269 ..     211     391 ..     167     401 .. 0.55

  Alignments for each domain:
  == domain 1    score: 8.6 bits;  conditional E-value: 0.011
  Cwo-PA_FBpp0081723-aln 127 saaeqYrlGyqeclsEaakFlveve.ardglcvrliahLqeHcdeilkteqsksrvstelad......................... 187
                             +  ++Y+  y+e+++   k   e+e  r  +   ++++ q+H ++i++++q  +  + +l +                         
                F45E1.7b 211 TNLNEYKNVYMEAMAHVFKMCQEKEmDRSQFLIGIVQKTQRHYANIIRNSQMSGLHQ-QLEQsirsadseavkrdlaqwssvngvda 296
                             44579****************9999667789******************99887766.44442334434333333333222222222 PP

  Cwo-PA_FBpp0081723-aln 188 .........eetsseaaaanavaaaavavaeapsivsna..................................aestirtiaigklp 231
                                                                   +                                  ++ t+++ a+++ +
                F45E1.7b 297 fsewpsfveY----------------------------SpeirniaarggstkdaggviltrqinrsedipstHSNTLPSVAVNTAS 355
                             2222222220............................2444444433344444444444444444444444344444444444444 PP

  Cwo-PA_FBpp0081723-aln 232 akatplaeheqshnaevikstaqqrasketesnhhdqq 269
                              ++++   + +++ +  + +++ +  +++++ n++++q
                F45E1.7b 356 SHEDVG--KSSPKSSSESDTSTFDSRKHNSTANKYKNQ 391
                             444441..112222222222222222222222333333 PP

>> F40F4.8  CE43900	WBGene00004124	locus:pqn-37	status:Partially_confirmed	UniProt:Q95ZT9	protein_id:CCD70148.1
   #    score  bias  c-Evalue  i-Evalue hmmfrom  hmm to    alifrom  ali to    envfrom  env to     acc
 ---   ------ ----- --------- --------- ------- -------    ------- -------    ------- -------    ----
   1 ?    8.9   9.5    0.0084       1.2     217     356 ..     160     312 ..      33     337 .. 0.57

  Alignments for each domain:
  == domain 1    score: 8.9 bits;  conditional E-value: 0.0084
  Cwo-PA_FBpp0081723-aln 217 a..........aestirtiaigklpakatplaehe...qshnaevikstaqqrasketesnhhdqqplhlaasaltekssssvssrn 290
                                          sti++ + ++ +++ +p ++     q++ +++ +++++++++++ +s +  +++++++ ++++ + + + ++ +
                 F40F4.8 160 YiqslisagqqFRSTISPSSPRSRSNHGSPPSASPpipQNNRNNNNNNNNNNNNNQNGNSPNRPRNQNQNNRNQQNMQGQGNFNQNQ 246
                             044444444546788888888888888887443321112222222233333333333333333334444444444444444444444 PP

  Cwo-PA_FBpp0081723-aln 291 skessseikskkegevplekkteasrdsassaassss..tsssvntkdkkdikaelkssssgsslaea 356
                             ++ + +++++++++  ++ ++++a++ ++++++++++  + ++ n  ++++ +++ + +++ +++ ++
                 F40F4.8 247 NQLQNQRTQFRNNQ--AMRNRFQAQQRANQFQNNAQRqfPQQNQNNFQQRPWQQQQQFQQQPRFQQQQ 312
                             44445555555533..4555555555555555555542222222222222222222222222222222 PP

>> R02D5.7  CE29435	WBGene00010980	status:Confirmed	UniProt:O62323	protein_id:CAB01436.2
   #    score  bias  c-Evalue  i-Evalue hmmfrom  hmm to    alifrom  ali to    envfrom  env to     acc
 ---   ------ ----- --------- --------- ------- -------    ------- -------    ------- -------    ----
   1 ?    9.0   1.5    0.0078       1.1     159     271 ..      10     124 ..       5     149 .] 0.51

  Alignments for each domain:
  == domain 1    score: 9.0 bits;  conditional E-value: 0.0078
  Cwo-PA_FBpp0081723-aln 159 rliahLqeHcdeil.kteqsksrvsteladeetsseaaaanavaaaavavaeapsivsnaaes.tirtiaigklpakatplaeheqs 243
                             +++ +L + c+  +    +  + + ++ a++++  + ++++  + +a + + a+s+++      + + +a  k  +   p+++++++
                 R02D5.7  10 QFVVQLLQFCNVFIlLAVMAITSCGKKKASNSKEMSKKSMQTGPGTATEAGAASSLAPVDPTKlATPGPAAPKKEEAPPPEKPKKEE 96 
                             556667777776440344556777777788888888888999999999988888888765222022223333333333333333333 PP

  Cwo-PA_FBpp0081723-aln 244 hnaevikstaqqrasketesnhhdqqpl 271
                             + +e++k++a+ ++s+++++++ d +  
                 R02D5.7  97 KPKEKSKKSAKSKKSSKSKKDKKDGEDE 124
                             3333344444444443333333332222 PP

>> F23C8.4  CE20713	WBGene00017733	locus:ubxn-1	status:Confirmed	UniProt:Q9TXH9	protein_id:CCD69888.1
   #    score  bias  c-Evalue  i-Evalue hmmfrom  hmm to    alifrom  ali to    envfrom  env to     acc
 ---   ------ ----- --------- --------- ------- -------    ------- -------    ------- -------    ----
   1 ?    8.9   1.5    0.0083       1.2     217     331 ..      86     211 ..      23     242 .. 0.72

  Alignments for each domain:
  == domain 1    score: 8.9 bits;  conditional E-value: 0.0083
  Cwo-PA_FBpp0081723-aln 217 a..........aestirtiaigklpakatplaeheqshnaevikstaqqrasketesnhhdqqplhlaasaltekssssvssrnske 293
                             a           + +i++ +  + +ak+    e+ + h+a++ k++a+++ +ke +  + ++   + ++ a +++ ++  + r  ++
                 F23C8.4  86 AsktkhenfseSSEAIKPLTAEEKAAKVLEIREKIKVHQAKKAKLEAEENREKEKKRREDGKAMISHKEAARDREIREAAQDRRREK 172
                             044444444435556777777888888888889999999999999999999999999888887777777777777776666666655 PP

  Cwo-PA_FBpp0081723-aln 294 ssseikskk.egevplekkteasrdsassaasssstsss 331
                             +  ei++k   +++ l+k+++ +++s +   ++++++s+
                 F23C8.4 173 NEDEIARKRvLEQIRLDKEARKAKASGQPVPEAKPAPSA 211
                             555555544235799999999999988777776665544 PP

>> C13G5.2  CE29086	WBGene00015747	status:Confirmed	UniProt:P34327	protein_id:CCD63317.1
   #    score  bias  c-Evalue  i-Evalue hmmfrom  hmm to    alifrom  ali to    envfrom  env to     acc
 ---   ------ ----- --------- --------- ------- -------    ------- -------    ------- -------    ----
   1 ?    8.6   1.4     0.011       1.5     306     406 ..      26     129 ..       4     147 .. 0.61

  Alignments for each domain:
  == domain 1    score: 8.6 bits;  conditional E-value: 0.011
  Cwo-PA_FBpp0081723-aln 306 vplekkteasrdsassaasssstsssvntkdkkdikaelkss.ss.gsslaeakikavaaaeke..sssesstkakkppssaqtVPi 388
                              ++++ t+++ +s+ +aas+s t + ++t+ +k i ++  s  +s ++s+a+  i++ a+++++   ss +++++ +p+ + +   i
                 C13G5.2  26 TSINNATTSAWNSE-FAASTSATVKDFSTSATKSIGEAATSAwNSeTASTATSAISEAAKNARSwyDSSSEENEELEPSGHGFRGGI 111
                             45666666666664.4555555677777776666655444321220233333344443333333113344444455677899***** PP

  Cwo-PA_FBpp0081723-aln 389 FalhaqGsyYvPLtvdye 406
                              al  + s+Yv  tv ++
                 C13G5.2 112 AALSRNASHYVISTVGRS 129
                             ***********8888765 PP

>> Y57A10B.2  CE20323	WBGene00013274	status:Partially_confirmed	UniProt:Q9XWH9	protein_id:CAA21689.1
   #    score  bias  c-Evalue  i-Evalue hmmfrom  hmm to    alifrom  ali to    envfrom  env to     acc
 ---   ------ ----- --------- --------- ------- -------    ------- -------    ------- -------    ----
   1 ?    8.5   1.3     0.012       1.7     322     410 ..      90     158 ..      79     172 .. 0.54

  Alignments for each domain:
  == domain 1    score: 8.5 bits;  conditional E-value: 0.012
  Cwo-PA_FBpp0081723-aln 322 aasssstsssvntkdkkdikaelkssssgsslaeakikavaaaekesssesstkakkppssaqtVPiFalhaqGsyYvPLtvdyell 408
                              +ss                a  +ssss+ss  ++k+k  ++++ +ss+ ss+    p++s+ +  iF  h++ ++ v L+v+ ++ 
               Y57A10B.2  90 VTSSA--------------TASPSSSSSSSSEYKKKVKRLSSNPLSSSTSSSE----PSTSTRKRSIF--HEKPQFVVLLSVNFSIF 156
                             33333..............3344444445555555555555555554444443....45555555555..56666666666666666 PP

  Cwo-PA_FBpp0081723-aln 409 lp 410
                              p
               Y57A10B.2 157 FP 158
                             55 PP

>> C27A2.6  CE44944	WBGene00001102	locus:dsh-2	status:Confirmed	UniProt:Q18239	protein_id:CCD63074.1
   #    score  bias  c-Evalue  i-Evalue hmmfrom  hmm to    alifrom  ali to    envfrom  env to     acc
 ---   ------ ----- --------- --------- ------- -------    ------- -------    ------- -------    ----
   1 ?    7.7   3.0      0.02         3     203     334 ..     216     348 ..     101     371 .. 0.60

  Alignments for each domain:
  == domain 1    score: 7.7 bits;  conditional E-value: 0.02
  Cwo-PA_FBpp0081723-aln 203 aavavaeapsivsna.aestirtiaigklpakatplaeheqshnaevikstaqqrasketesnhhdqqplhla....asalteksss 284
                             aa++  + p++ s+   ++++ ++ ++k  a++  +a++  + + + +k +++++        hh q++ + +      +++++++ 
                 C27A2.6 216 AAHHY-DNPTPFSDDeSQASSLPTYVKKAHAYNRKHAPQAYERHLPHMKHNNRHN--------HHRQNHYEEStfdvTTESDDHYRD 293
                             33333.3444444321333333444444444444433333333333333322222........333333222200002233333333 PP

  Cwo-PA_FBpp0081723-aln 285 svssrn.skessse..ikskkegevplekkteasrdsassaassss..tsssvnt 334
                             +v   + ++++s +  +  +   +v l++k +++++ + ++++  +  +++s+++
                 C27A2.6 294 GVTYYDeDEDDSRSinTDLTSVSQVHLKQKWRQQQKEMRNKWKRMPsiSTASSSF 348
                             3333330333333300344456788888888888888888887776222222233 PP

>> F53H1.4c  CE33652	WBGene00018778	status:Partially_confirmed	UniProt:Q86MG3	protein_id:CCD71738.1
   #    score  bias  c-Evalue  i-Evalue hmmfrom  hmm to    alifrom  ali to    envfrom  env to     acc
 ---   ------ ----- --------- --------- ------- -------    ------- -------    ------- -------    ----
   1 ?    8.5   3.7     0.012       1.7     206     315 ..     188     297 ..      90     352 .. 0.56

  Alignments for each domain:
  == domain 1    score: 8.5 bits;  conditional E-value: 0.012
  Cwo-PA_FBpp0081723-aln 206 avaeapsivsnaaestirtiaigklpakatplaeheqshnaevikstaqqrasketesnhhdqqplhlaasaltekssssvssrnsk 292
                             a     s v++    + +  +  + +a +tp+++++ s ++   +s   q+++ke ++ + ++ +++ ++++ +++++++ + ++ k
                F53H1.4c 188 AAEADDSDVQEVSMDAESGAEAANKSAMKTPRGAPRASGGPVILSSRRLQEKQKEKDEKEKEKLEKKQKEQEEKKQKKEEEKAKKLK 274
                             222222333333222333333334445555555555555555555555555555544443332222222222222222222222222 PP

  Cwo-PA_FBpp0081723-aln 293 essseikskkegevplekkteas 315
                             e+ ++ k+k+e+     +k+e +
                F53H1.4c 275 EKEEKLKEKEEKAARKAEKKEKN 297
                             22222222221111111111111 PP

>> R07E5.15  CE18126	WBGene00011120	status:Confirmed	UniProt:O62342	protein_id:CAA83628.1
   #    score  bias  c-Evalue  i-Evalue hmmfrom  hmm to    alifrom  ali to    envfrom  env to     acc
 ---   ------ ----- --------- --------- ------- -------    ------- -------    ------- -------    ----
   1 ?    2.5   0.0      0.76   1.1e+02      59      73 ..      52      66 ..      44      79 .. 0.85
   2 ?    4.8   0.2      0.15        22     310     343 ..     203     236 ..      91     252 .. 0.70

  Alignments for each domain:
  == domain 1    score: 2.5 bits;  conditional E-value: 0.76
  Cwo-PA_FBpp0081723-aln 59 vsrqDPlSHRIIEKR 73
                            v r  PlSHRII  R
                R07E5.15 52 VFRFPPLSHRIIQFR 66
                            55677*******765 PP

  == domain 2    score: 4.8 bits;  conditional E-value: 0.15
  Cwo-PA_FBpp0081723-aln 310 kkteasrdsassaasssstsssvntkdkkdikae 343
                             + +++sr s  s+++s ++s+++ ++ +k+ k+ 
                R07E5.15 203 QSMRSSRRSSRSSNRSAKSSKACRVQANKKNKSD 236
                             2334444444444444444444444444433332 PP

>> Y25C1A.8a  CE21476	WBGene00021295	zinc-finger protein	status:Partially_confirmed	UniProt:Q9TYM0	protein_id:CCD61986.1
   #    score  bias  c-Evalue  i-Evalue hmmfrom  hmm to    alifrom  ali to    envfrom  env to     acc
 ---   ------ ----- --------- --------- ------- -------    ------- -------    ------- -------    ----
   1 ?    8.3   1.9     0.013       1.8     195     294 ..     206     306 ..     114     342 .. 0.63

  Alignments for each domain:
  == domain 1    score: 8.3 bits;  conditional E-value: 0.013
  Cwo-PA_FBpp0081723-aln 195 aaanavaaaavavaeaps.ivsnaaestirtiaigklpakatplaeheqs.hnaevikstaqqrasketesnhhdqqplhlaasalt 279
                             +++++ +++ vava a s  ++++  s +++ +  ++p+ ++ +++++++ h++  ++  +++r+ +++  +  d++  + + s + 
               Y25C1A.8a 206 EKVENLKSKIVAVAAAGSeACDDSECSCSCSGGECSCPESEDEKEKDRRKmHKTSRERDRESHRKRSNSPRD-RDRKRGKRSRSRSR 291
                             455566666666665544156666777788888888888887766555431443333333333333333322.22222222222222 PP

  Cwo-PA_FBpp0081723-aln 280 ekssssvssrnskes 294
                             e s ++ +   ++++
               Y25C1A.8a 292 ERSYRDDRRDRKRSR 306
                             222222222222222 PP

>> T07E3.5  CE32718	WBGene00020316	locus:brc-2	status:Confirmed	UniProt:Q22311	protein_id:CCD72025.1
   #    score  bias  c-Evalue  i-Evalue hmmfrom  hmm to    alifrom  ali to    envfrom  env to     acc
 ---   ------ ----- --------- --------- ------- -------    ------- -------    ------- -------    ----
   1 ?    8.2   1.3     0.014         2     182     350 ..      53     249 ..      41     279 .. 0.72

  Alignments for each domain:
  == domain 1    score: 8.2 bits;  conditional E-value: 0.014
  Cwo-PA_FBpp0081723-aln 182 steladeetsseaaaanavaaaavavaeapsivsna......aestirtiaigklpakatplaeheqshnaevikstaqqraskete 262
                             s+++ +    s++++  ++++  v + +++s            ++t + +a g + +++ p a++  s  ++++k++ +++++ke +
                 T07E3.5  53 SKKMLNSDLKSKSSSKGGFSSPLVRKNNGSSAFVSPfrregtSSTTTKRPASGGFEDFEAPPAKKSTSSSSKKSKKHSKKEKKKEFK 139
                             344555566667778888899999888888765443466665566677789999*******99999999999999999999999999 PP

  Cwo-PA_FBpp0081723-aln 263 snhhd.....................qqplhlaasaltekssssvssr..nskessseikskkegevplekkteasrdsassaasss 326
                             + h d                      +pl la  ++++ s  +   r   + e  ++ +s +  e+ +++ ++  +++a+s  + +
                 T07E3.5 140 EIHADvlrvsriyekdkfriilqessSTPLILATCSYNRGSDIKFGDRihVDAEVCKKSSSGDVTEIYIDRVLKNKENGAKSGIRRH 226
                             987779999999999999999999887788888888888877776544104455666667777788999999999999988887777 PP

  Cwo-PA_FBpp0081723-aln 327 stsssvntkdkkdikaelkssssg 350
                             s +++  +  k    +el+ ++++
                 T07E3.5 227 SIAKKPFCI-KPRFIHELSDTKIK 249
                             644443332.34444455555544 PP

>> Y39A3CR.6  CE29998	WBGene00021446	locus:hlh-33	status:Partially_confirmed	UniProt:Q9N410	protein_id:CCD62167.1
   #    score  bias  c-Evalue  i-Evalue hmmfrom  hmm to    alifrom  ali to    envfrom  env to     acc
 ---   ------ ----- --------- --------- ------- -------    ------- -------    ------- -------    ----
   1 ?    7.5   0.6     0.023       3.3      71      92 ..      28      49 ..      10      56 .. 0.92

  Alignments for each domain:
  == domain 1    score: 7.5 bits;  conditional E-value: 0.023
  Cwo-PA_FBpp0081723-aln 71 EKRRRDRmNnCLADLSRLIPae 92
                            EKRRR  mN  +  +S L+P++
               Y39A3CR.6 28 EKRRREEMNEVICEMSTLLPED 49
                            9*******************75 PP

>> F48A11.5b  CE46277	WBGene00018586	locus:ubxn-3	status:Confirmed	UniProt:Q6A589	protein_id:CCD71487.1
   #    score  bias  c-Evalue  i-Evalue hmmfrom  hmm to    alifrom  ali to    envfrom  env to     acc
 ---   ------ ----- --------- --------- ------- -------    ------- -------    ------- -------    ----
   1 ?    7.5   5.7     0.023       3.3     197     326 ..     136     466 ..      93     528 .. 0.58

  Alignments for each domain:
  == domain 1    score: 7.5 bits;  conditional E-value: 0.023
  Cwo-PA_FBpp0081723-aln 197 anavaaaavavaeapsivsnaaestirtiaigklpaka.tplaeheqshnaev..ikstaqqrasketesnhhd.........qqpl 271
                              +a + ++  +a+ p++ s + +s++ + + g+ ++ +  p++e+ +++ a +    +  +++++++ ++nhh+         ++  
               F48A11.5b 136 GAAIPRQKRGQATEPTPSSSGSSSASFSSRRGTRANPVpPPNQEPAHPESARQngGILASRHNNHNNQQNNHHHhhqripinpRRVD 222
                             333444445556667777776666666555554444330344444444433331133444444444445554444556665554444 PP

  Cwo-PA_FBpp0081723-aln 272 hlaasaltekssssvssrnskessseikskk........................................................ 302
                               +  + +++ s+ +   ++++  +e+++++                                                        
               F48A11.5b 223 VFNVDSDEDDDSMAIAYEDDDDGVHEVHHSEvvargsgppngripmipdgfssvsdalrnfvaifsdrfcstpqtqafmppfytepl 309
                             444455556667777778888888888777799999999977777777777777777777777777777777777777777777777 PP

  Cwo-PA_FBpp0081723-aln 303 ....................................................................................... 302
                                                                                                                    
               F48A11.5b 310 paavkeafdhpnsehrrpllfyinhdrsiaanifasqvlcsetvstlirhqyvlfpwditsdsnlmlfleylqaanmgdvrtiiqrl 396
                             777777777777777777777777777777777777777777777777777777777777777777777777777777777777777 PP

  Cwo-PA_FBpp0081723-aln 303 ..............................................egevplekkteasrdsassaasss 326
                                                                              + ++++ e+ +  + +a + +
               F48A11.5b 397 amskiesfplmaivvkernsyrlvdycrgtdtsdqvmekllsgvseYSDIRMNEQSERREREEREAIRNQ 466
                             7777777777777777777766666666666655555444444444333444333333333333333333 PP

>> T19B10.4b  CE16415	WBGene00004152	locus:pqn-70	status:Confirmed	UniProt:Q22558	protein_id:CAA98546.1
   #    score  bias  c-Evalue  i-Evalue hmmfrom  hmm to    alifrom  ali to    envfrom  env to     acc
 ---   ------ ----- --------- --------- ------- -------    ------- -------    ------- -------    ----
   1 ?    8.8   0.8    0.0095       1.4     336     389 ..      21      72 ..       4      79 .. 0.53

  Alignments for each domain:
  == domain 1    score: 8.8 bits;  conditional E-value: 0.0095
  Cwo-PA_FBpp0081723-aln 336 dkkdikaelkssssgsslaeakikavaaaekesssesstkakkppssaqtVPiF 389
                             ++++ k++ ++s+++++ ++++ k+ +++++ + ++  ++++++p+ +q VP F
               T19B10.4b  21 TNNNNKKAGNNSNNQKKGNNQNNKNNKNQNGGNRNQ--NRQHHQPPMMQMVPPF 72 
                             233344444444555555555444443333333333..3345566677777766 PP

>> K04F10.7  CE18015	WBGene00019399	status:Confirmed	UniProt:O44772	protein_id:CCD70043.1
   #    score  bias  c-Evalue  i-Evalue hmmfrom  hmm to    alifrom  ali to    envfrom  env to     acc
 ---   ------ ----- --------- --------- ------- -------    ------- -------    ------- -------    ----
   1 ?    8.3   4.9     0.013       1.8     242     303 ..     123     200 ..      11     292 .. 0.54

  Alignments for each domain:
  == domain 1    score: 8.3 bits;  conditional E-value: 0.013
  Cwo-PA_FBpp0081723-aln 242 qshnaevikstaqqrasketesnhhd..qqplhlaasaltekssssv.ssrnskessseikskk..............e 303
                             +s +   +++ ++++ ++ ++s hh   ++++  ++++++++s++ + ++r ++e+++++++ +              +
                K04F10.7 123 RSGEGSSTEQRDRDHRQHRPTSHHHRdhKDHHRRDDKHHHRDSNHRHaHKRRHQEEPNNNSN-NgtsssggapplvpnN 200
                             22222222223333333333333332222333333344444443333123333333333322.2234433344444440 PP

>> C34B2.6  CE16894	WBGene00016391	protease	status:Confirmed	UniProt:O44952	protein_id:CCD62124.1
   #    score  bias  c-Evalue  i-Evalue hmmfrom  hmm to    alifrom  ali to    envfrom  env to     acc
 ---   ------ ----- --------- --------- ------- -------    ------- -------    ------- -------    ----
   1 ?    7.6   0.2     0.022       3.1     161     231 ..     699     771 ..     687     784 .. 0.70

  Alignments for each domain:
  == domain 1    score: 7.6 bits;  conditional E-value: 0.022
  Cwo-PA_FBpp0081723-aln 161 iahLqeHcdeilkteqsksrvsteladeetsseaaaanavaaaavavaeapsiv..snaaestirtiaigklp 231
                             +  Lq+H+++i++++  + + +++  +e   + ++a+ ++++a  ++++ ++ +  s a + +++t +++k+ 
                 C34B2.6 699 VRNLQQHIERIFRKAALQIAEQQNEDEEPAEKATTAITENSEAEPITSTSSADClkSSAEQIVVCTENLQKFV 771
                             568*********9998887777664443444455566667766666666665552155567788888887765 PP

>> H13N06.2  CE35570	WBGene00010396	von Willebrand factor type A domain	status:Partially_confirmed	UniProt:Q9XTQ9	protei
   #    score  bias  c-Evalue  i-Evalue hmmfrom  hmm to    alifrom  ali to    envfrom  env to     acc
 ---   ------ ----- --------- --------- ------- -------    ------- -------    ------- -------    ----
   1 ?    7.8   5.7     0.018       2.6     267     366 ..     160     266 ..      55     301 .. 0.57

  Alignments for each domain:
  == domain 1    score: 7.8 bits;  conditional E-value: 0.018
  Cwo-PA_FBpp0081723-aln 267 d....qqplhlaasaltekssssvssrnskessseikskk..egevplekkteasrdsassaasssstsssvntkdkkdikaelk.s 346
                             +      p   +  + ++ s s+   r ++e+s e + ++  e   +le+ t++s++s ++++   + sssv+t ++k++ + +  s
                H13N06.2 160 GvlkiLSPVFEDITKIDNISDSEEVLRVNSENSVEGSGDNepELMTTLETTTTSSKKSSEFTTTMTPESSSVTTTTAKPVTEPITtS 246
                             14444222222223333333333333333333333333333345779***************************9999987765515 PP

  Cwo-PA_FBpp0081723-aln 347 sssgsslaeakikavaaaek 366
                             +ss+s+++++k +++ + e 
                H13N06.2 247 TSSTSATTTLKTSSKIRDEV 266
                             55666666666655544443 PP

>> F55A11.6c  CE46138	WBGene00010079	status:Partially_confirmed	protein_id:CCD31079.1
   #    score  bias  c-Evalue  i-Evalue hmmfrom  hmm to    alifrom  ali to    envfrom  env to     acc
 ---   ------ ----- --------- --------- ------- -------    ------- -------    ------- -------    ----
   1 ?    7.9   1.1     0.017       2.5     325     393 ..      26      95 ..      10      99 .. 0.64

  Alignments for each domain:
  == domain 1    score: 7.9 bits;  conditional E-value: 0.017
  Cwo-PA_FBpp0081723-aln 325 ssstsssvntkdkkdikaelkssssgsslaeakikavaaaekessse.sstkakkppssaqtVPiFalha 393
                             +s++ ss+   ++k +   + +++s+ss  ++ ++ +++++k+  s+ +s+k+k ++ + + VP + lh+
               F55A11.6c  26 KSKSKSSSASTPIKSTSLPTINEKSSSSGRHLSVSVSSTTQKNFPSPvQSRKNKMDTMHGFLVPTYTLHD 95 
                             22223333333444555555666677777777777666666655554156667778899**********7 PP

>> W05H12.1  CE24031	WBGene00012289	status:Confirmed	UniProt:O62394	protein_id:CAB54421.1
   #    score  bias  c-Evalue  i-Evalue hmmfrom  hmm to    alifrom  ali to    envfrom  env to     acc
 ---   ------ ----- --------- --------- ------- -------    ------- -------    ------- -------    ----
   1 ?    8.1   3.8     0.015       2.2     217     324 ..     235     409 ..      96     433 .. 0.62

  Alignments for each domain:
  == domain 1    score: 8.1 bits;  conditional E-value: 0.015
  Cwo-PA_FBpp0081723-aln 217 a.................................................................aestirtiaigklpakat..p 236
                             +                                                                 + ++ r+ a +++p+  +  p
                W05H12.1 235 KnisctgeycytasiksklgimssyrtlgcasftgedplpeeldptgcatftsenlevktcfktkdKAAVGRALASKQIPESRQskP 321
                             234444445555555555555555555555555555555555555555555555555555555554455556666666666544114 PP

  Cwo-PA_FBpp0081723-aln 237 laeheqshnaevikstaqqrasketesnhhdqqplhlaasaltekssssvssrnskessseikskkegevplekkteasrdsassaa 323
                              + ++q+ ++ ++k  ++ ++++e ++++ ++++ ++++++ +++ ++ ++  + +++ ++ +++ e+e   e+k e + ++ +s++
                W05H12.1 322 SKGNKQKSQKSKSKPVMEVEYDNEEDEEESEEKEEKVKGKSNQKTVKERIRAEEARKTVEKEEEEAEEEAVEEEKEEKAAAAVESSS 408
                             444445555555555566666666666666666666666666666666666666666655555544333222222222222222222 PP

  Cwo-PA_FBpp0081723-aln 324 s 324
                             +
                W05H12.1 409 K 409
                             1 PP

>> F35A5.4  CE37642	WBGene00018026	status:Confirmed	UniProt:Q20000	protein_id:CCD70480.1
   #    score  bias  c-Evalue  i-Evalue hmmfrom  hmm to    alifrom  ali to    envfrom  env to     acc
 ---   ------ ----- --------- --------- ------- -------    ------- -------    ------- -------    ----
   1 ?    6.9   1.0     0.034       4.8     217     303 ..     353     504 ..     184     523 .. 0.57

  Alignments for each domain:
  == domain 1    score: 6.9 bits;  conditional E-value: 0.034
  Cwo-PA_FBpp0081723-aln 217 a.......................................................................aestirtiaigklpa 232
                                                                                                             +   + +
                 F35A5.4 353 MplcessciarlscvqtcmpacsptcvqnyaagpiqcapacmplcqptcvqqhaevvvacgvpcqcqpgyvqC------SQNLCCLK 433
                             1455555555555555555555555555555555555555555555555555566666555555553333332......33333333 PP

  Cwo-PA_FBpp0081723-aln 233 katplaeheqshnaevikstaqqrasketesnhhdqqplhlaasaltekssssvssrnskessseikskke 303
                             +++  a+ ++  ++++ ++++ ++ +++  +n+ d++   +++   +++  +  s + sk++s++ ++k+ 
                 F35A5.4 434 YKNMAAKFRKLSGSTTNSNNNGNNGHNNGPNNNNDEDDEDNNSAGGSYTEPMRDSPKTSKSNSTSSEEKNS 504
                             33443444444444444444444444444444444444444444444444444444444444444444443 PP

>> T24F1.2  CE02362	WBGene00011994	status:Confirmed	UniProt:Q22747	protein_id:CAA90140.1
   #    score  bias  c-Evalue  i-Evalue hmmfrom  hmm to    alifrom  ali to    envfrom  env to     acc
 ---   ------ ----- --------- --------- ------- -------    ------- -------    ------- -------    ----
   1 ?    7.7   2.7      0.02       2.9     230     382 ..     359     511 ..     272     517 .. 0.60

  Alignments for each domain:
  == domain 1    score: 7.7 bits;  conditional E-value: 0.02
  Cwo-PA_FBpp0081723-aln 230 lpakatplaeheqshnaevikstaqqrasketesnhhd........qqplhlaasaltekssssvssrnskessseikskkegev.p 307
                             ++ +++  ++   +h  +  + + +                     +  ++l  + ++    s ++sr++ke+ +++++k +++v +
                 T24F1.2 359 CSSQNSR-NASLLDHDHTILRRSPH------------TpsasppamNSSPPLLREITNGPVWSAMRSRENKENMQSYQTKPNNHVeS 432
                             3222222.22333333333333333............0333333434556666666677778899********99999998888745 PP

  Cwo-PA_FBpp0081723-aln 308 lekkteasrdsassaasssstsssvntkdkkdikaelkssssgsslaeakikavaa.....aekesssesstkakkppss 382
                             ++   + s +++s a+s+ s s+      +++i++++ +++ + s+a++++   +      +++++ + ++++++ p++s
                 T24F1.2 433 MDWDDSESMAAQSVAQSTRS-SHFKPGLLSRNINERMTAQQLTPSVANLNLDTRSVdspsiFSRQHRQMAQQQNHTPTRS 511
                             77777777777666666664.43334445667777777777777777666655444000004455555555555555555 PP

>> C05D2.10a  CE26861	WBGene00015470	status:Confirmed	UniProt:Q95X41	protein_id:CCD63128.1
   #    score  bias  c-Evalue  i-Evalue hmmfrom  hmm to    alifrom  ali to    envfrom  env to     acc
 ---   ------ ----- --------- --------- ------- -------    ------- -------    ------- -------    ----
   1 ?    6.9   1.1     0.035       5.1     159     285 ..      51     259 ..      43     385 .. 0.67

  Alignments for each domain:
  == domain 1    score: 6.9 bits;  conditional E-value: 0.035
  Cwo-PA_FBpp0081723-aln 159 rliahLqeHcdeilkteqsksrvsteladeetsseaaaanavaaaavavaeapsivsna............................ 217
                             +l +h+++  d + ++++  +++  +l    t +e++aan va+ +  v e      +a                            
               C05D2.10a  51 QLFGHIEKEFDTLYAENCALRARIVQL----TQTEGEAANVVAQEVFGVQESGKSSRKAiqmgqklrtalrgppvfrdgskfrlsrl 133
                             788888888899999999888888874....44555555555555544433332233335577888888888888888888888888 PP

  Cwo-PA_FBpp0081723-aln 218 .............................................................aestirtiaigklpakatplaeheqs 243
                                                                                           ++  + +a g l a+a+    +e+ 
               C05D2.10a 134 leghkdgvwhvaadstrnicasasadqtariwslesgaclatytghtgsvncvaisnncavDSTEGSGPASGLLLATASG---DEST 217
                             88888888888888888888888888888888888888888888888888888787655542222233444444444443...6777 PP

  Cwo-PA_FBpp0081723-aln 244 hnaevikstaqqrasketesnhhd........qqplhlaasaltekssss 285
                             h  +v +++a+  +s+e e++hh                  ++++ +sss
               C05D2.10a 218 HIWKVPSNNAPSDHSSEEEEEHHRdpnnllgvV--------EHNRFTSSS 259
                             887888888888888888887665333333221........222222222 PP

>> F48A11.5a  CE46198	WBGene00018586	locus:ubxn-3	status:Confirmed	UniProt:O17370	protein_id:CCD71486.1
   #    score  bias  c-Evalue  i-Evalue hmmfrom  hmm to    alifrom  ali to    envfrom  env to     acc
 ---   ------ ----- --------- --------- ------- -------    ------- -------    ------- -------    ----
   1 ?    6.8   5.9     0.038       5.4     198     317 ..     142     462 ..     109     531 .. 0.58

  Alignments for each domain:
  == domain 1    score: 6.8 bits;  conditional E-value: 0.038
  Cwo-PA_FBpp0081723-aln 198 navaaaavavaeapsivsnaaestirtiaigklpaka.tplaeheqshnaev..ikstaqqrasketesnhhd.........qqplh 272
                             +a + ++  +a+ p++ s + +s++ + + g+ ++ +  p++e+ +++ a +    +  +++++++ ++nhh+         ++   
               F48A11.5a 142 AAIPRQKRGQATEPTPSSSGSSSASFSSRRGTRANPVpPPNQEPAHPESARQngGILASRHNNHNNQQNNHHHhhqripinpRRVDV 228
                             344444555566777777766666665555544443303344444444333311334444444444444544445566655544444 PP

  Cwo-PA_FBpp0081723-aln 273 laasaltekssssvssrnskessseikskk......................................................... 302
                              +  + +++ s+ +   ++++  +e+++++                                                         
               F48A11.5a 229 FNVDSDEDDDSMAIAYEDDDDGVHEVHHSEvvargsgppngripmipdgfssvsdalrnfvaifsdrfcstpqtqafmppfyteplp 315
                             444455556677777777778888887777888899999777777777777777777777777777777777777777777777777 PP

  Cwo-PA_FBpp0081723-aln 303 ....................................................................................... 302
                                                                                                                    
               F48A11.5a 316 aavkeafdhpnsehrrpllfyinhdrsiaanifasqvlcsetvstlirhqyvlfpwditsdsnlmlfleylqaanmgdvrtiiqrla 402
                             777777777777777777777777777777777777777777777777777777777777777777777777777777777777777 PP

  Cwo-PA_FBpp0081723-aln 303 .............................................egevplekkteasrd 317
                                                                             + ++++ e+ + 
               F48A11.5a 403 mskiesfplmaivvkernsyrlvdycrgtdtsdqvmekllsgvseYSDIRMNEQSERRER 462
                             777777777777777777766666666666555555444444444333333333333333 PP

>> Y71G12B.21  CE22925	WBGene00004168	locus:pqn-88	status:Confirmed	UniProt:Q95XP2	protein_id:CCD67976.1
   #    score  bias  c-Evalue  i-Evalue hmmfrom  hmm to    alifrom  ali to    envfrom  env to     acc
 ---   ------ ----- --------- --------- ------- -------    ------- -------    ------- -------    ----
   1 ?    8.1   3.8     0.015       2.2     196     277 ..      81     167 ..      16     183 .. 0.65

  Alignments for each domain:
  == domain 1    score: 8.1 bits;  conditional E-value: 0.015
  Cwo-PA_FBpp0081723-aln 196 aanavaaaavavaeapsivsnaaestirtiaigklpakatplaeheqshnaevikstaqqrasketesnhhd.....qqplhlaasa 277
                              +n++  +   + +     ++++    ++++ + + ++++p++++ q++n+++++++++q++ ++ +  + +     qq++++++++
              Y71G12B.21  81 LNNNNGGFFGGNNNQNQQQPQQQGFQTQPPSNNFFGNQNDPTNQGFQNNNNNNVNNNNNQQQLQNQQGFQNQnqgfqQQQQNVNNNQ 167
                             333333333333333333333344456778888899999999999888888888887777766665544433234433333333333 PP

>> F38G1.3  CE38817	WBGene00044556	status:Partially_confirmed	UniProt:Q4R176	protein_id:CCD61760.1
   #    score  bias  c-Evalue  i-Evalue hmmfrom  hmm to    alifrom  ali to    envfrom  env to     acc
 ---   ------ ----- --------- --------- ------- -------    ------- -------    ------- -------    ----
   1 ?    8.1   1.3     0.015       2.1     214     272 ..     117     160 ..      30     189 .. 0.55

  Alignments for each domain:
  == domain 1    score: 8.1 bits;  conditional E-value: 0.015
  Cwo-PA_FBpp0081723-aln 214 vsnaaestirtiaigklpakatplaeheqshnaevikstaqqrasketesnhhdqqplh 272
                             +   + st++t+++ +++               + ++ +++++++++ e++ h +++ +
                 F38G1.3 117 CRSPTTSTSTTTTTTQIT---------------PSMHRKKHHHHHHHKENSSHYHKHDQ 160
                             222222222222222222...............22333333333333333333333333 PP

>> F17A9.3  CE19799	WBGene00017535	locus:atf-8	BZIP transcription factor	status:Confirmed	UniProt:O16213	protein_id:CCD6
   #    score  bias  c-Evalue  i-Evalue hmmfrom  hmm to    alifrom  ali to    envfrom  env to     acc
 ---   ------ ----- --------- --------- ------- -------    ------- -------    ------- -------    ----
   1 ?    8.1   1.1     0.015       2.2     192     288 ..      59     156 ..      12     219 .. 0.72

  Alignments for each domain:
  == domain 1    score: 8.1 bits;  conditional E-value: 0.015
  Cwo-PA_FBpp0081723-aln 192 seaaaanavaaaavavaeapsivsnaaestirtiaigklpakatplaeheq.shnaevikstaqqrasketesnhhdqqplhlaasa 277
                             ++++ + ++ +   ++ae  s  + +++s+++t ++g+  +++ +++e ++ +++ + +   +++r+++++ +   dq+ ++ ++ a
                 F17A9.3  59 ESTERLFEQNNNNSEKAESCSSRDSSHDSSSPTSTGGSSRDNVIVRNELKRkKDQVKDVAYWERRRKNNDAAKRSRDQRRMKEDEMA 145
                             334444444444445555566667779999999999999999988777554045555566666777788888888888888888888 PP

  Cwo-PA_FBpp0081723-aln 278 ltekssssvss 288
                             +  +s++  ++
                 F17A9.3 146 HRATSLERENM 156
                             88887765554 PP

>> ZC116.1b  CE42966	WBGene00013853	status:Confirmed	UniProt:B5U8M5	protein_id:CAR64691.1
   #    score  bias  c-Evalue  i-Evalue hmmfrom  hmm to    alifrom  ali to    envfrom  env to     acc
 ---   ------ ----- --------- --------- ------- -------    ------- -------    ------- -------    ----
   1 ?    7.8   5.2     0.018       2.6     220     320 ..      98     201 ..      34     221 .. 0.52

  Alignments for each domain:
  == domain 1    score: 7.8 bits;  conditional E-value: 0.018
  Cwo-PA_FBpp0081723-aln 220 stirtiaigklpakatplaeheqshnaev.ikstaqqrasketesnhhd...qqplhlaasaltekssssvssrnskessseikskk 302
                             ++ + ++ g  +++a  +++++q+++  + +++++qq + ++t++ + +   q ++ ++++++++++s + ++ ++++ss+ +++ +
                ZC116.1b  98 GVAQQTQAGGASQQAYAQQQPQQNQQYAQgTQQQQQQYYPQQTQQGQQQqtlQYQQGVQQQPVQYDQSGNTQQVQYDQSSQMQQQPQ 184
                             333333333333333333333333333320233333333334433333322222223334444555555555555555544444443 PP

  Cwo-PA_FBpp0081723-aln 303 egevplekkteasrdsas 320
                              ++ +  ++  +s + ++
                ZC116.1b 185 -QQQQYTPQYDQSGNTQN 201
                             .23333333333333333 PP

>> F41G3.20  CE46693	WBGene00044315	status:Confirmed	UniProt:Q4TTB5	protein_id:CCD71049.1
   #    score  bias  c-Evalue  i-Evalue hmmfrom  hmm to    alifrom  ali to    envfrom  env to     acc
 ---   ------ ----- --------- --------- ------- -------    ------- -------    ------- -------    ----
   1 ?    8.2   1.1     0.014         2     171     232 ..      13      74 ..       9      76 .. 0.94
   2 ?    8.0   1.5     0.017       2.4     171     232 ..      67     127 ..      64     131 .. 0.89

  Alignments for each domain:
  == domain 1    score: 8.2 bits;  conditional E-value: 0.014
  Cwo-PA_FBpp0081723-aln 171 ilkteqsksrvsteladeetsseaaaanavaaaavavaeapsivsnaaestirtiaigklpa 232
                             ++k+++ k+  ++++++ +t+s+++++ + ++a   v++ p ++s  ++s+  t   +++p+
                F41G3.20  13 LMKQQCPKTCGYCTSSSATTTSSSSTCIDLTNASTGVSDCPGMASYCTNSAYLTLMKQQCPK 74 
                             89**************************************************9999999986 PP

  == domain 2    score: 8.0 bits;  conditional E-value: 0.017
  Cwo-PA_FBpp0081723-aln 171 ilkteqsksrvsteladeetsseaaaanavaaaavavaeapsivsnaaestirtiaigklpa 232
                             ++k+++ k+  ++++++ + ss+++++++  +  + v++ +s++s  ++s+  +    ++p+
                F41G3.20  67 LMKQQCPKTCGYCTSSS-SSSSSSSTCADLVNSSIGVSNCASMASYCTNSVYLSLMKTQCPK 127
                             7999****999998666.88888999************************999998888886 PP

>> ZK813.3  CE41093	WBGene00022822	status:Confirmed	UniProt:Q23604	protein_id:CCD63040.1
   #    score  bias  c-Evalue  i-Evalue hmmfrom  hmm to    alifrom  ali to    envfrom  env to     acc
 ---   ------ ----- --------- --------- ------- -------    ------- -------    ------- -------    ----
   1 ?    7.8   2.9     0.019       2.7     252     321 ..      64     135 ..       9     155 .. 0.45

  Alignments for each domain:
  == domain 1    score: 7.8 bits;  conditional E-value: 0.019
  Cwo-PA_FBpp0081723-aln 252 taqqrasketesnhhdqqplh..laasaltekssssvssrnskessseikskkegevplekktea.srdsass 321
                               ++r  ++    hh +   +   ++s+++++s s+ +sr  ++ss++ +++  g + l ++ +a +++s   
                 ZK813.3  64 PRKHRRRRHRGRRHHRNSRSNsrSSSSSSDSDSDSDSRSRSRSSSSESDEFDR-GYIVLRTPYRApAQNSYGG 135
                             22333333333333333322200233344444555555555555555555555.7777776655514444443 PP

>> T19B10.4a  CE16414	WBGene00004152	locus:pqn-70	status:Confirmed	UniProt:Q7JLH5	protein_id:CAA98545.1
   #    score  bias  c-Evalue  i-Evalue hmmfrom  hmm to    alifrom  ali to    envfrom  env to     acc
 ---   ------ ----- --------- --------- ------- -------    ------- -------    ------- -------    ----
   1 ?    6.9   0.7     0.035       5.1     337     389 ..      22      72 ..       5      80 .. 0.53
   2 ?    1.4   0.0       1.6   2.3e+02     345     379 ..     181     215 ..     120     225 .. 0.69

  Alignments for each domain:
  == domain 1    score: 6.9 bits;  conditional E-value: 0.035
  Cwo-PA_FBpp0081723-aln 337 kkdikaelkssssgsslaeakikavaaaekesssesstkakkppssaqtVPiF 389
                             +++ k++ ++s+++++ ++++ k+ +++++ + ++  ++++++p+ +q VP F
               T19B10.4a  22 NNNNKKAGNNSNNQKKGNNQNNKNNKNQNGGNRNQ--NRQHHQPPMMQMVPPF 72 
                             33334444444455555555444433333333333..3345566677777766 PP

  == domain 2    score: 1.4 bits;  conditional E-value: 1.6
  Cwo-PA_FBpp0081723-aln 345 kssssgsslaeakikavaaaekesssesstkakkp 379
                               ++ ++  +++   a a+++ ++++++++++++ 
               T19B10.4a 181 LVDQLQNRIMNLIHDALASQNDKQQQQQQQQHQQG 215
                             44444444444444444555555555555544443 PP

>> F38A6.1a  CE15998	WBGene00004013	locus:pha-4	Fork head domain, eukaryotic  transcription factors	status:Confirmed	Uni
   #    score  bias  c-Evalue  i-Evalue hmmfrom  hmm to    alifrom  ali to    envfrom  env to     acc
 ---   ------ ----- --------- --------- ------- -------    ------- -------    ------- -------    ----
   1 ?    2.2   1.6      0.89   1.3e+02     259     335 ..      37     110 ..       8     229 .. 0.64
   2 ?    9.2   0.3    0.0067      0.97     164     230 ..     312     379 ..     309     456 .. 0.71

  Alignments for each domain:
  == domain 1    score: 2.2 bits;  conditional E-value: 0.89
  Cwo-PA_FBpp0081723-aln 259 ketesnhhdqqplhlaasaltekssssvssrnskessseikskkegevplekkteasrdsassaasssstsssvntk 335
                             +++e    +q++++l + ++++k ++++++  +  +s    + +  +vp    +++s d +   a+ + ++ s +t 
                F38A6.1a  37 TDSED-SVEQENKKLLETEKNRKREQKHKMLPNGTTSGTSDTGN--QVPATSSAASSVDYTAMNAQDYLPTYSNTTL 110
                             11111.12234444444444444444444444444444444444..4444444444443333333333333333333 PP

  == domain 2    score: 9.2 bits;  conditional E-value: 0.0067
  Cwo-PA_FBpp0081723-aln 164 LqeHcdeilkteqsksrvsteladeetsseaaaanavaaaavavaeapsivsnaaesti..rtiaigkl 230
                             L+eHc +++ + ++ +r +     +e+  + ++ na++++ +++ ++p +  ++ + t+  +t ++g +
                F38A6.1a 312 LHEHCGNMFENGCYLRRQKRF-KVKEREPSRKKRNANSQQLHQQQHIPKMEIKEEDPTSitTTSSLGAY 379
                             99************9998864.55577777888899999999999999886665433330033333333 PP

>> F45H11.1a  CE16055	WBGene00009743	locus:sptf-1	Zinc finger, C2H2 type	status:Partially_confirmed	UniProt:Q93727	prote
   #    score  bias  c-Evalue  i-Evalue hmmfrom  hmm to    alifrom  ali to    envfrom  env to     acc
 ---   ------ ----- --------- --------- ------- -------    ------- -------    ------- -------    ----
   1 ?    7.6   0.4     0.021         3     161     251 ..      63     209 ..      56     297 .. 0.67

  Alignments for each domain:
  == domain 1    score: 7.6 bits;  conditional E-value: 0.021
  Cwo-PA_FBpp0081723-aln 161 iahLqeHcdeilkteqsksrvstelad............................................................ 187
                             +++L eHc++ + +++ k ++++  ++                                                            
               F45H11.1a  63 LSKLVEHCNKFVPGADIKMKAEPAKPEslllptdmnayspylatpnwwvdqtgwpqlyptvttassvdvyqnylassqlggllsssv 149
                             68999******************9999*****************************8888888888888777777777777754444 PP

  Cwo-PA_FBpp0081723-aln 188 .................eetsseaaaanavaaaavavaeapsivsnaaestirtiaigklpakatplaeheqshnaeviks 251
                                              +                     ++s     a+s   t+ + + +   ++l++ ++s n+ v++ 
               F45H11.1a 150 savasqlpaginaqsalN---------------------ITSQQRTIAKSFQHTKPMASSSSIPSVLTASNSSANSLVSSG 209
                             444444444444333330.....................333333334444444444444444444444444444333332 PP

>> C34E10.11  CE29031	WBGene00016412	locus:mrps-26	status:Partially_confirmed	UniProt:Q95QS3	protein_id:CCD66655.1
   #    score  bias  c-Evalue  i-Evalue hmmfrom  hmm to    alifrom  ali to    envfrom  env to     acc
 ---   ------ ----- --------- --------- ------- -------    ------- -------    ------- -------    ----
   1 ?    7.6   0.2     0.021       3.1     306     405 ..     120     220 ..      57     235 .. 0.54

  Alignments for each domain:
  == domain 1    score: 7.6 bits;  conditional E-value: 0.021
  Cwo-PA_FBpp0081723-aln 306 vplekkteasrdsassaasssstsssvntkdkkdikaelkssssgsslaeakikavaaaekesssess.tkakkppssaqtVPiFal 391
                             ++ ++k++ ++ +a +  +  + +++++    ++i+ el++ + g+++ae ++k+  +++ e  + s+ +++  ++ ++ t+  Fa+
               C34E10.11 120 IAQNEKRNEEKRAARKE-REAEDAKETKSVILEEIRVELEKRNAGKKQAEDEVKNAISRSSEFITRSNlETKILEALEKPTIYDFAI 205
                             22222222222222222.222235555555566666666666666666666665544444444433331333445555556666777 PP

  Cwo-PA_FBpp0081723-aln 392 haqGs.yYvPLtvdy 405
                             + +G+ y+vP  v y
               C34E10.11 206 DRAGNkYFVPEPVKY 220
                             777744677766666 PP

>> Y73F8A.20  CE22992	WBGene00013526	status:Partially_confirmed	UniProt:Q9NA52	protein_id:CAB60548.1
   #    score  bias  c-Evalue  i-Evalue hmmfrom  hmm to    alifrom  ali to    envfrom  env to     acc
 ---   ------ ----- --------- --------- ------- -------    ------- -------    ------- -------    ----
   1 ?    7.0   3.9     0.032       4.6     247     342 ..     366     518 ..     306     539 .. 0.63

  Alignments for each domain:
  == domain 1    score: 7.0 bits;  conditional E-value: 0.032
  Cwo-PA_FBpp0081723-aln 247 evikstaqqrasketesnhhd....................................................qqplhlaasaltek 281
                             ++ ++t ++r s+++  ++h+                                                     ++  +++ + ++ 
               Y73F8A.20 366 TTLHKTFHDRISTDSLLEKHKsysgridspfsyivmvhgipiftgsyfgspppkssqvfinaperirhrrtiiTKKRRNTKITRKQR 452
                             355556666666666666666677777777777777777777777777777777777777777777777777666677777778888 PP

  Cwo-PA_FBpp0081723-aln 282 ssssvssrnskessseikskk.....egevplekkteasrdsassaasssstsssvntkdkkdika 342
                              +++v++ ++ke+ ++ k+ k     + ++  ++k ++s+ s+ +++ ss  sss++tk     k+
               Y73F8A.20 453 LLRKVRKSEEKEKEKDRKRAKkalikNSNLKKKRKSNSSSSSNGTTETSSTKSSSTSTKVVDVPKE 518
                             889999999998888888887233323333333333334444444444443344444433333333 PP

>> C14A11.9  CE41762	WBGene00050944	status:Confirmed	UniProt:A8WFN7	protein_id:CCD63473.1
   #    score  bias  c-Evalue  i-Evalue hmmfrom  hmm to    alifrom  ali to    envfrom  env to     acc
 ---   ------ ----- --------- --------- ------- -------    ------- -------    ------- -------    ----
   1 ?    7.7   3.7      0.02       2.9     271     361 ..      62     182 ..       9     197 .. 0.72

  Alignments for each domain:
  == domain 1    score: 7.7 bits;  conditional E-value: 0.02
  Cwo-PA_FBpp0081723-aln 271 lhlaasaltekssssvssrnskessseikskk.............................egevplekkteasrdsassaassss. 327
                             ++ + +   ++ ++ ++ r +++ss++ + ++                               + p e +t++++ +   aas+s  
                C14A11.9  62 NSFERNLARQEEERRMRRRTDSDSSTDSNDSDfdldfiypvdlwqfsspsasgdsnasrnmATSSPPESQTSVQQTADTIAASTSTp 148
                             556666677788888888888888888877779999999999999999999998888887666667788888888887777766542 PP

  Cwo-PA_FBpp0081723-aln 328 tsssvntkdkkdikaelkssssgsslaeakikav 361
                             +s ++n  +++++ +e +++++ ++  e++  + 
                C14A11.9 149 PSTTSNITPSRPTTSEQSNTIKRKTAFEKEDAPP 182
                             6677788888888888888777666555533322 PP

>> Y48A6B.10b  CE46040	WBGene00012971	status:Partially_confirmed	protein_id:CCA65695.1
   #    score  bias  c-Evalue  i-Evalue hmmfrom  hmm to    alifrom  ali to    envfrom  env to     acc
 ---   ------ ----- --------- --------- ------- -------    ------- -------    ------- -------    ----
   1 ?    7.6   1.7     0.022       3.2     218     338 ..     239     322 ..      89     350 .. 0.56

  Alignments for each domain:
  == domain 1    score: 7.6 bits;  conditional E-value: 0.022
  Cwo-PA_FBpp0081723-aln 218 aestirtiaigklpakatplaeheqshnaevikstaqqrasketesnhhdqqplhlaasaltekssssvssrnskessseikskkeg 304
                             a+ ti++++  + +    p  ++e+++++++ k+ ++ + ++e+e+++ ++++ ++++++  + ++++++ ++ +++          
              Y48A6B.10b 239 ANNTITPPSSASTSP---PPPDPENQKKKKKLKKADESEDHEEAEEEEDKENEISVEEREARRAKNRKIREKKARKKAA-------- 314
                             233333332222111...1111222222223333333333333333333333333333333333333333333322222........ PP

  Cwo-PA_FBpp0081723-aln 305 evplekkteasrdsassaasssstsssvntkdkk 338
                                                       +   + ++
              Y48A6B.10b 315 --------------------------QEARQAAE 322
                             ..........................22222222 PP

>> F14D2.19  CE46511	WBGene00206522	status:Partially_confirmed	protein_id:CCD69495.1
   #    score  bias  c-Evalue  i-Evalue hmmfrom  hmm to    alifrom  ali to    envfrom  env to     acc
 ---   ------ ----- --------- --------- ------- -------    ------- -------    ------- -------    ----
   1 ?    7.6   3.9     0.021         3     164     293 ..     172     300 ..     102     325 .. 0.70

  Alignments for each domain:
  == domain 1    score: 7.6 bits;  conditional E-value: 0.021
  Cwo-PA_FBpp0081723-aln 164 LqeHcdeilkteqsk.srvsteladeetsseaaaanavaaaavavaeapsivsnaaestirtiaigklpakatplaeheqsh.naev 248
                             L  H+d+ +     + +   ++  ++ ++++++   +  a+++++ +    + +  + t   ++ g++ ++++p++  ++++ +a +
                F14D2.19 172 LMTHIDSCFVITGDQfTILRPN--EHFKINSVNYRLNAFAQYIESMNNEEDCGHYVSWTRELKKEGNFEETKNPNTTTKNNNvEAIT 256
                             5556665443332220222222..23344444444444444555557777888888999999999*********9877766614556 PP

  Cwo-PA_FBpp0081723-aln 249 ikstaqqrasketesnhhdqqplhlaasaltekssssvssrnske 293
                             + +++q ++ k+t++n+ ++++lh + +  + +  ++ + +++ e
                F14D2.19 257 EIQKDQAEHAKDTNNNNNNNEHLHDEYNIIQ-TEDNNEEEKHYTE 300
                             6677777888888888777777776554433.3333333334444 PP

>> F45H11.1b  CE38353	WBGene00009743	locus:sptf-1	status:Partially_confirmed	UniProt:Q564X9	protein_id:CAI79244.1
   #    score  bias  c-Evalue  i-Evalue hmmfrom  hmm to    alifrom  ali to    envfrom  env to     acc
 ---   ------ ----- --------- --------- ------- -------    ------- -------    ------- -------    ----
   1 ?    7.5   0.3     0.023       3.3     161     250 ..      63     208 ..      56     281 .. 0.70

  Alignments for each domain:
  == domain 1    score: 7.5 bits;  conditional E-value: 0.023
  Cwo-PA_FBpp0081723-aln 161 iahLqeHcdeilkteqsksrvstelad............................................................ 187
                             +++L eHc++ + +++ k ++++  ++                                                            
               F45H11.1b  63 LSKLVEHCNKFVPGADIKMKAEPAKPEslllptdmnayspylatpnwwvdqtgwpqlyptvttassvdvyqnylassqlggllsssv 149
                             68999******************9999*****************************8888777777777777777777777744333 PP

  Cwo-PA_FBpp0081723-aln 188 ................eetsseaaaanavaaaavavaeapsivsnaaestirtiaigklpakatplaeheqshnaevik 250
                                             +                    +++s     a+s   t+ + + +   ++l++ ++s n+ v++
               F45H11.1b 150 savasqlpaginaqsaL--------------------NITSQQRTIAKSFQHTKPMASSSSIPSVLTASNSSANSLVSS 208
                             33333333333333330....................333333333555555555555555555555555554443333 PP

>> C13F10.7  CE08148	WBGene00015746	status:Confirmed	UniProt:O01489	protein_id:CCD63117.1
   #    score  bias  c-Evalue  i-Evalue hmmfrom  hmm to    alifrom  ali to    envfrom  env to     acc
 ---   ------ ----- --------- --------- ------- -------    ------- -------    ------- -------    ----
   1 ?    7.6   9.2     0.021         3     283     381 ..     100     199 ..       8     220 .. 0.54

  Alignments for each domain:
  == domain 1    score: 7.6 bits;  conditional E-value: 0.021
  Cwo-PA_FBpp0081723-aln 283 sssvssrnskessseikskkegevplekkteasrdsassaasssstsssvntkdkkdikaelkssssgsslaeakikavaaaekes. 368
                             + s +  + +++sse + ++   ++lek+++ +++ +++a++ ++ ++++  k++k++++e +    +s+ ++   ++  +++k+s 
                C13F10.7 100 NVSTKAYEVSSTSSESSDDETPLIALEKQRKKEKKLKKKAKKEKKKAKKLEKKERKKERKEKRRRRDDSDDSSDSDEEEDRKRKKSk 186
                             223333333344444444444567888888888888888888888777777776665544444333333322222222222222220 PP

  Cwo-PA_FBpp0081723-aln 369 ssesstkakkpps 381
                             +s++++++++++s
                C13F10.7 187 ESKKEKRKRRHSS 199
                             2222222222222 PP

>> Y51H1A.4  CE20286	WBGene00013095	locus:ing-3	PHD-finger.	status:Confirmed	UniProt:Q9XWJ8	protein_id:CAA21665.1
   #    score  bias  c-Evalue  i-Evalue hmmfrom  hmm to    alifrom  ali to    envfrom  env to     acc
 ---   ------ ----- --------- --------- ------- -------    ------- -------    ------- -------    ----
   1 ?    6.1   1.1     0.062       8.9     142     332 ..     101     387 ..      10     430 .. 0.58

  Alignments for each domain:
  == domain 1    score: 6.1 bits;  conditional E-value: 0.062
  Cwo-PA_FBpp0081723-aln 142 EaakFlveveardglcvrli.ahLqeHcdeilkteqsksrvstelad........................................ 187
                             E   F  e ea ++  +++i  +  +H++++l   ++++r++                                             
                Y51H1A.4 101 EKTTFQCEMEADNSGVTEMIeKRYTQHVESLLTARKERKRRHRVG-Gggggggsssrastvasgpllskeskdkiqrilqegvrlrm 186
                             555566666644433334441567777777777777777777543.24777777777777777777777777777666655554444 PP

  Cwo-PA_FBpp0081723-aln 188 ............eetsseaaaanavaaaavavaeapsivsna.........................aestirtiaigklpakatpl 237
                                                               +ps+++++                         +            p   tp+
                Y51H1A.4 187 dlsdesaqsalsS--------------------AIPSPAPRGrppkiakdqlllssaamvvasddclT------------PVPPTPT 241
                             4432222222220....................22333332233333333355433222222222220............2222333 PP

  Cwo-PA_FBpp0081723-aln 238 aeheqshnaevikstaqqrasketesnhhd..................................................qqplhla 274
                             a  +++ na   + +++   s+  +  +                                                    +    ++
                Y51H1A.4 242 ARRRSNTNALRGTVSIPSALSSMMNRGESTsrfspnpserswsnagidessptpttsllmtptfssgphivvspttpvlqNSAFVVS 328
                             333333333222222222222211111111223333333333344444444445555555555555556666666666642222333 PP

  Cwo-PA_FBpp0081723-aln 275 asal..tekssssvssrnskessseikskkegevplekkteasrdsassaasssstsssv 332
                             +s +  t+k  s v+    ke+ ++++++ +  ++l+++++a++ +a  ++ + +tsss 
                Y51H1A.4 329 ESRHgrTRKLTSRVQEMF-KETLQRQRNHGNSIIALQERMSAANLAAAAQHAHAPTSSSP 387
                             333300223333333333.44444444455588999999999988888888888776653 PP

>> F53H1.4b  CE33651	WBGene00018778	status:Partially_confirmed	UniProt:Q86MG4	protein_id:CCD71737.1
   #    score  bias  c-Evalue  i-Evalue hmmfrom  hmm to    alifrom  ali to    envfrom  env to     acc
 ---   ------ ----- --------- --------- ------- -------    ------- -------    ------- -------    ----
   1 ?    7.5   4.5     0.023       3.2     206     315 ..     152     261 ..      88     317 .. 0.50

  Alignments for each domain:
  == domain 1    score: 7.5 bits;  conditional E-value: 0.023
  Cwo-PA_FBpp0081723-aln 206 avaeapsivsnaaestirtiaigklpakatplaeheqshnaevikstaqqrasketesnhhdqqplhlaasaltekssssvssrnsk 292
                             a     s v++    + +  +  + +a +tp+++++ s ++   +s   q+++ke ++ + ++ +++ ++++ +++++++ + ++ k
                F53H1.4b 152 AAEADDSDVQEVSMDAESGAEAANKSAMKTPRGAPRASGGPVILSSRRLQEKQKEKDEKEKEKLEKKQKEQEEKKQKKEEEKAKKLK 238
                             222222333333222233333334445555555555555555555555555544444443332222222222222222222222222 PP

  Cwo-PA_FBpp0081723-aln 293 essseikskkegevplekkteas 315
                             e+ ++ k+k+e+     +k+e +
                F53H1.4b 239 EKEEKLKEKEEKAARKAEKKEKN 261
                             22222222221111111111111 PP

>> F32D1.7  CE09871	WBGene00017986	status:Confirmed	UniProt:O16291	protein_id:CCD68487.1
   #    score  bias  c-Evalue  i-Evalue hmmfrom  hmm to    alifrom  ali to    envfrom  env to     acc
 ---   ------ ----- --------- --------- ------- -------    ------- -------    ------- -------    ----
   1 ?    7.7   3.0      0.02         3     302     380 ..     179     276 ..      36     281 .. 0.73

  Alignments for each domain:
  == domain 1    score: 7.7 bits;  conditional E-value: 0.02
  Cwo-PA_FBpp0081723-aln 302 k.................egevplekkteasrdsassaasss.stsssvntkdkkdikaelkssssgsslaeakikavaaaekesss 370
                                               +++  l ++ ++s+ s++s++ ++ s+s +++ ++kk  +a l+s+ s++++++   ++ +++++ ++s
                 F32D1.7 179 GqvpstsgpppprpppagHQNPFLGNQPSTSNTSEPSTSTQGvSPSRTSKISKKKAHQAGLHSKGSSEDSTDSGESKPSSKQPPKKS 265
                             155666666666666665566678889999999999998876257788888889999999999988888888776665555555555 PP

  Cwo-PA_FBpp0081723-aln 371 esst.kakkpp 380
                             ++s+ ++++ p
                 F32D1.7 266 PKSNkNDPNAP 276
                             55540444544 PP

>> F52E4.6  CE07273	WBGene00006948	locus:wrt-2	status:Confirmed	UniProt:Q20677	protein_id:CCD66481.1
   #    score  bias  c-Evalue  i-Evalue hmmfrom  hmm to    alifrom  ali to    envfrom  env to     acc
 ---   ------ ----- --------- --------- ------- -------    ------- -------    ------- -------    ----
   1 ?    7.1   3.7      0.03       4.3     190     302 ..     205     350 ..     166     397 .. 0.66

  Alignments for each domain:
  == domain 1    score: 7.1 bits;  conditional E-value: 0.03
  Cwo-PA_FBpp0081723-aln 190 tsseaaaanavaaaavavaeapsivsna...............................aesti.rtiaigklpakatpla.eheqs 243
                             + +   +a+av ++  ++++a+s+v+++                                 +++ ++++ g+++++a   a +++ s
                 F52E4.6 205 RENTIVEAAAVVEQPATTPTASSVVTHQpsvtvpqqgaplniqpyapqqqqvqqpaqvaYPGVVnPATNYGQFSQQAYGVAqNGQYS 291
                             333334455556666666677777777777777777777777777776666666666653333303345566666655443034444 PP

  Cwo-PA_FBpp0081723-aln 244 hnaevikstaqqrasketesnhhdqqplhlaasaltekssssvssrnskessseikskk 302
                               ++  +++ q ++ +++     +qq++  +++ + ++++++ ++++++++ +++ +++
                 F52E4.6 292 GYPQYAQQQPQPQYYQDPFAAMLQQQHQAFQQQVYANQQQQQQQMQQQQQQQQAQPQQQ 350
                             44444444445556666666666688888888888888888888887777776665555 PP

>> ZK813.1  CE33752	WBGene00022820	status:Confirmed	UniProt:Q23606	protein_id:CCD63034.1
   #    score  bias  c-Evalue  i-Evalue hmmfrom  hmm to    alifrom  ali to    envfrom  env to     acc
 ---   ------ ----- --------- --------- ------- -------    ------- -------    ------- -------    ----
   1 ?    7.6   0.2     0.021         3     252     300 ..      45      93 ..      14     119 .. 0.67

  Alignments for each domain:
  == domain 1    score: 7.6 bits;  conditional E-value: 0.021
  Cwo-PA_FBpp0081723-aln 252 taqqrasketesnhhdqqplhlaasaltekssssvssrnskessseiks 300
                               +++  ++ +  +h+++  h +  + +++sss+ +sr s+ sss+ ++
                 ZK813.1  45 PRKHHRRRHGRRGRHGRHGRHGRRHSDSSDSSSESRSRSSSGSSSSESR 93 
                             4456666677777787666665555555555555555555554444333 PP

>> C05D10.4c  CE30425	WBGene00015480	status:Confirmed	UniProt:Q11181	protein_id:CCD63179.1
   #    score  bias  c-Evalue  i-Evalue hmmfrom  hmm to    alifrom  ali to    envfrom  env to     acc
 ---   ------ ----- --------- --------- ------- -------    ------- -------    ------- -------    ----
   1 ?    7.4   0.6     0.025       3.6     166     299 ..      78     214 ..      69     417 .. 0.57

  Alignments for each domain:
  == domain 1    score: 7.4 bits;  conditional E-value: 0.025
  Cwo-PA_FBpp0081723-aln 166 eHcdeilkteqsksrvsteladeets.seaaaanavaaaavavaeapsivsnaaestirtiaigklpakatplaeheqshnaeviks 251
                              H+++i+    + +++ +   + + +     ++ + ++ + ++++ ps+ s +  st   +++ ++ + ++p+a  + ++++++  +
               C05D10.4c  78 IHIESITEFPRNIETRVPVKIERSSMvRRKPSNMGGSTEVSITSSSPSPSSSSSTSTGEFKTTITVDDDHQPTAVMRPKKESDTRGT 164
                             588999888888777777644433330333344444555555666666666666666556666666667777666655555555555 PP

  Cwo-PA_FBpp0081723-aln 252 taqqrasketesnhhdqqplhlaasaltekssssvss...rnskessseik 299
                              +++r+s ++   +  +  + l++ a+++  ++ vs+   r  ke+ s+++
               C05D10.4c 165 LNNNRYSFQSCV-QLRKSCPDLDSTAMSNMEQHRVSKkrtRRAKEKMSQAA 214
                             555555444433.44455555555555554444444400033444333333 PP

>> Y41E3.7a  CE24268	WBGene00012765	status:Confirmed	UniProt:O62444	protein_id:CAB09005.2
   #    score  bias  c-Evalue  i-Evalue hmmfrom  hmm to    alifrom  ali to    envfrom  env to     acc
 ---   ------ ----- --------- --------- ------- -------    ------- -------    ------- -------    ----
   1 ?    7.5   0.4     0.023       3.3     189     302 ..     120     244 ..      14     344 .. 0.73

  Alignments for each domain:
  == domain 1    score: 7.5 bits;  conditional E-value: 0.023
  Cwo-PA_FBpp0081723-aln 189 etsseaaaanavaaaavavaeapsivsna..........aestirtiaigklpakatplaeheqshnaevikstaqqrasketesnh 265
                             + +++a+  +  ++ + ++a++ps+ +             + ++ +++  +++a+a+ + +++ +++++ i++ ++q++++  ++  
                Y41E3.7a 120 KAIKDAELKEFAPQVTEQSAQPPSLQQVDqrlfedqrkqIQEALNAQTFHQFSAYAQEQFPGQPEQQTTLIRQLQEQHYQQYMSQVY 206
                             444444444444455555556666655556777777776777888889999999999988888888888888888888877776654 PP

  Cwo-PA_FBpp0081723-aln 266 hdqqplhla.asaltekssssvssrnskessseikskk 302
                              +q   ++  + + +e+ +++++  ++++ s + + ++
                Y41E3.7a 207 AQQSTTPNGaEMNPEESHQHQIRRDDDSDVSDDEAGED 244
                             44444444303344444555666666666666554444 PP

>> C34B4.2a  CE36688	WBGene00007907	Activin types I and II receptor domain	status:Confirmed	UniProt:Q18419	protein_id:CA
   #    score  bias  c-Evalue  i-Evalue hmmfrom  hmm to    alifrom  ali to    envfrom  env to     acc
 ---   ------ ----- --------- --------- ------- -------    ------- -------    ------- -------    ----
   1 ?    7.3   0.9     0.027       3.9     284     359 ..     236     312 ..      29     331 .. 0.82

  Alignments for each domain:
  == domain 1    score: 7.3 bits;  conditional E-value: 0.027
  Cwo-PA_FBpp0081723-aln 284 ssvssrnskessseikskkegevple.kkteasrdsassaasssstsssvntkdkkdikaelkssssgsslaeakik 359
                               v++ + k  ss +++    + ++  + +++s++s  s++s+ss+++svn+++  +i++ +  + +g + +++k+ 
                C34B4.2a 236 ARVRMEETKAASSGNSTAGPIRATFGyQSASSSECSSTSSSSASSPAPSVNVRRFDPIRKVTYGTMNGGQRVSYKAF 312
                             56777777777777766664455554144667899999999999***********9999988877777666666554 PP

>> F13H10.9  CE40503	WBGene00045056	status:Partially_confirmed	UniProt:A0FLR4	protein_id:CAL63997.1
   #    score  bias  c-Evalue  i-Evalue hmmfrom  hmm to    alifrom  ali to    envfrom  env to     acc
 ---   ------ ----- --------- --------- ------- -------    ------- -------    ------- -------    ----
   1 ?    7.3   1.6     0.027       3.9     235     362 ..      36     157 ..      16     178 .. 0.60

  Alignments for each domain:
  == domain 1    score: 7.3 bits;  conditional E-value: 0.027
  Cwo-PA_FBpp0081723-aln 235 tplaeheqshnaevikstaqqrasketes.nhhdqqplhlaasaltekssssvssrnskessseikskkegevplekkteasrdsas 320
                             +++a++e+++ a++ ++ ++ +a++   + +    +   l+ +  ++++ +  s r+++++s+e+  +       e+ t +s++s++
                F13H10.9  36 QVRANEEKNDRATQLQNFEEGQAKNGVVQaSIKPGNR--LNIKDISKSTDTVRSHREESSRSHETIGQY-----EERITGVSNASNN 115
                             3444555555555555444444433332202222333..333333333333344455556666654444.....3677889999999 PP

  Cwo-PA_FBpp0081723-aln 321 saasssstsssvntkdkkdikaelkssssgsslaeakikava 362
                             ++ s   t  +  ++d++ +k++   ++s+ ++++  ++   
                F13H10.9 116 NSRSGAATGIAQRFRDEEAAKNKRLDTISEIAMSNDSLQRND 157
                             999999999999999999999988888887777766665544 PP

>> W01B11.3  CE18307	WBGene00020915	locus:nol-5	status:Confirmed	UniProt:O45012	protein_id:CCD73371.1
   #    score  bias  c-Evalue  i-Evalue hmmfrom  hmm to    alifrom  ali to    envfrom  env to     acc
 ---   ------ ----- --------- --------- ------- -------    ------- -------    ------- -------    ----
   1 ?    6.9   0.4     0.035         5     209     296 ..     381     463 ..     199     486 .. 0.65

  Alignments for each domain:
  == domain 1    score: 6.9 bits;  conditional E-value: 0.035
  Cwo-PA_FBpp0081723-aln 209 eapsivsnaaestirtiaigklpakatplaeheqshnaevikstaqqrasketesnhhdqqplhlaasaltekssssvssrnskess 295
                             e+   +  a e ++rt + +  p k++  + h++++  +++++++ +     + s +h+      ++++ + +  ++++  + ke+ 
                W01B11.3 381 EIGIECRAALENVLRTESERG-PSKNKSFGSHRHDKYEFKSETYEYDASADTPASRKHK----RFDDNEESTNAIKKMKIEEVKEED 462
                             344445555666666665554.3334444555555555555555444444444443333....222222222222222222222222 PP

  Cwo-PA_FBpp0081723-aln 296 s 296
                             +
                W01B11.3 463 E 463
                             2 PP

>> K08F11.2  CE28599	WBGene00019542	status:Partially_confirmed	UniProt:P83385	protein_id:CCD68722.1
   #    score  bias  c-Evalue  i-Evalue hmmfrom  hmm to    alifrom  ali to    envfrom  env to     acc
 ---   ------ ----- --------- --------- ------- -------    ------- -------    ------- -------    ----
   1 ?    6.1   0.0     0.061       8.9     138     187 ..     774     822 ..     765     870 .. 0.73

  Alignments for each domain:
  == domain 1    score: 6.1 bits;  conditional E-value: 0.061
  Cwo-PA_FBpp0081723-aln 138 eclsEaakFlveveardglcvrliahLqeHcdeilkteqsksrvstelad 187
                             e ++E + Fl  +++++++  +l   L  H+ e++kte s +    + ++
                K08F11.2 774 ESMKEFVEFLQAAHPEESITQKL-HVLVAHVVEVAKTERSWEGFRSKESN 822
                             89***************998886.6799*********9986655544444 PP

>> K08D10.1  CE28596	WBGene00019528	status:Predicted	UniProt:P83384	protein_id:CCD72713.1
   #    score  bias  c-Evalue  i-Evalue hmmfrom  hmm to    alifrom  ali to    envfrom  env to     acc
 ---   ------ ----- --------- --------- ------- -------    ------- -------    ------- -------    ----
   1 ?    6.1   0.0     0.061       8.8     138     188 ..     774     823 ..     765     871 .. 0.72

  Alignments for each domain:
  == domain 1    score: 6.1 bits;  conditional E-value: 0.061
  Cwo-PA_FBpp0081723-aln 138 eclsEaakFlveveardglcvrliahLqeHcdeilkteqsksrvstelade 188
                             e ++E + Fl  +++++++  +l   L  H+ e++kte s +    + ++ 
                K08D10.1 774 ESMKEFVEFLQAAHPEESITQKL-HVLVAHVVEVAKTERSWEGFRSKESNR 823
                             89***************998886.6799*********99866555444543 PP

>> M176.5  CE28947	WBGene00010944	status:Confirmed	UniProt:Q21548	protein_id:CAB01654.2
   #    score  bias  c-Evalue  i-Evalue hmmfrom  hmm to    alifrom  ali to    envfrom  env to     acc
 ---   ------ ----- --------- --------- ------- -------    ------- -------    ------- -------    ----
   1 ?    7.2   2.3     0.029       4.1     268     358 ..      75     162 ..      20     186 .. 0.59

  Alignments for each domain:
  == domain 1    score: 7.2 bits;  conditional E-value: 0.029
  Cwo-PA_FBpp0081723-aln 268 qqplhlaasaltekssssvssrnskessseikskkegevplekkteasrdsassaasssstsssvntkdkkdikaelkssssgssla 354
                             +  +  +a+   ++ +++++ +   es  +  ++k +++++  k++ +++  s+   s s+   +  k++   +++    +s+s  +
                  M176.5  75 NALHMRRAEVARDCVQKNHQDALLAESTLDEDTRK-QCISIHDKFKFAKNFSSEELTSTSPV--SRKKRSARRNKREARRNSNSRAT 158
                             33344445555566666666666667666666666.9********99998766655555444..33333333333333334444444 PP

  Cwo-PA_FBpp0081723-aln 355 eaki 358
                             e + 
                  M176.5 159 ECRT 162
                             3333 PP

>> F29B9.4b  CE39926	WBGene00004205	locus:psr-1	status:Confirmed	UniProt:Q27GT3	protein_id:CCD70227.1
   #    score  bias  c-Evalue  i-Evalue hmmfrom  hmm to    alifrom  ali to    envfrom  env to     acc
 ---   ------ ----- --------- --------- ------- -------    ------- -------    ------- -------    ----
   1 ?    7.7   0.0      0.02       2.9     291     339 ..     209     255 ..      25     281 .. 0.82

  Alignments for each domain:
  == domain 1    score: 7.7 bits;  conditional E-value: 0.02
  Cwo-PA_FBpp0081723-aln 291 skessseikskkegevplekkteasrdsassaasssstsssvntkdkkd 339
                               e  + iks    e+pl   +e+s+ds ss++ss+ +s ++ + d+  
                F29B9.4b 209 RPELLEIIKS--ASEIPLYDMNESSSDSSSSSSSSDDSSDESDCDDSGR 255
                             3334444444..459**********************999998887655 PP

>> T05F1.11  CE32486	WBGene00011495	status:Partially_confirmed	UniProt:Q9XUQ9	protein_id:CAB04699.2
   #    score  bias  c-Evalue  i-Evalue hmmfrom  hmm to    alifrom  ali to    envfrom  env to     acc
 ---   ------ ----- --------- --------- ------- -------    ------- -------    ------- -------    ----
   1 ?    6.6   5.1     0.042       6.1     268     397 ..     418     551 ..     289     552 .. 0.51

  Alignments for each domain:
  == domain 1    score: 6.6 bits;  conditional E-value: 0.042
  Cwo-PA_FBpp0081723-aln 268 qqplhlaasaltekssssvssrnskessseikskkegevplekkteasr.dsassaasssstsssvntkdkkdikaelkssssgssl 353
                             q + + + +  +e+ +++++ ++++e+ ++ ++++ ++   e+  ++ + + +++ ++  +  +  + ++++++k +l+++  +++ 
                T05F1.11 418 QMEYERRWRIEEEERLEEIRRKKEEERKKKEEEDE-KRRKAEESERVRKlKEEEKRKRVLE-EEMEMKRKNEEAKIKLEAEMREKAE 502
                             33344444445555555555555555554444443.3333333333333022222333222.3333333344445555443332222 PP

  Cwo-PA_FBpp0081723-aln 354 ..aeakikavaaaekesssesstk..akkppssaqtVPiF.alhaqGsy 397
                                 ++ +++++a k++++e+++k  + ++ +  q+VP+F  lh  Gsy
                T05F1.11 503 qaEIKRREEKSRALKKLQKEETNKmeQMNNCTFLQNVPLFrHLHPSGSY 551
                             0022222233333333333333330033445667899999458999988 PP

>> F56D6.6  CE17910	WBGene00006488	status:Predicted	UniProt:Q8ITX7	protein_id:CCD70723.1
   #    score  bias  c-Evalue  i-Evalue hmmfrom  hmm to    alifrom  ali to    envfrom  env to     acc
 ---   ------ ----- --------- --------- ------- -------    ------- -------    ------- -------    ----
   1 ?    6.7   2.2      0.04       5.7     236     327 ..      43     176 ..      14     187 .. 0.55

  Alignments for each domain:
  == domain 1    score: 6.7 bits;  conditional E-value: 0.04
  Cwo-PA_FBpp0081723-aln 236 plaeheqshnaevikstaqqrasketesnhhd..........................................qqplhlaasalte 280
                              l++  +++ +  ++++++++a+k +e+++ +                                          q p   a +++ +
                 F56D6.6  43 ALQKTSNDNSSALSTNEMEKNANKTAEEQKEKdrkknesfseailsfgvvwivqimmiipqlvclsmifiletsQAPDAAALQKTFN 129
                             333333444444444444444444444333324555555556666666777777777777777777777766654444445555556 PP

  Cwo-PA_FBpp0081723-aln 281 kssssvssrnskessseikskkegevplekkteasrdsassaassss 327
                             +ss +++   +k+  ++ ++ ++++  +ek ++  ++ ++++a+ ++
                 F56D6.6 130 NSSAQMKANFDKNAAESKENFEKKKDEMEKDFNKTKEENEKKAKEDK 176
                             66666666666666555555555556666666655555554444443 PP

>> F53B3.3  CE37117	WBGene00018742	status:Partially_confirmed	UniProt:Q20712	protein_id:CCD61861.1
   #    score  bias  c-Evalue  i-Evalue hmmfrom  hmm to    alifrom  ali to    envfrom  env to     acc
 ---   ------ ----- --------- --------- ------- -------    ------- -------    ------- -------    ----
   1 ?    6.4   0.3      0.05       7.2     329     405 ..     382     461 ..     363     464 .. 0.76

  Alignments for each domain:
  == domain 1    score: 6.4 bits;  conditional E-value: 0.05
  Cwo-PA_FBpp0081723-aln 329 sssvntkdkkdikaelkssssgsslaeakikavaaaekesssesst...kakkppssaqtVPiFalhaqGs.yYvPLtvdy 405
                             ss +n k  ++++ e+ ss s++ + +a + a+a +++ ss + s    +++   ++ ++ P+   +++G+  YvP++++ 
                 F53B3.3 382 SSVYNKKMMSPEPREVTSSTSNRPV-SAPLYATAGNHEGSSRPLSPleiQNSMSGTHDFDMPVAYSNENGQvVYVPINIES 461
                             7778999999999999997766655.445667677666666655541115566678999***********846******96 PP

>> C05D2.10b  CE29560	WBGene00015470	status:Confirmed	UniProt:Q95X42	protein_id:CCD63129.1
   #    score  bias  c-Evalue  i-Evalue hmmfrom  hmm to    alifrom  ali to    envfrom  env to     acc
 ---   ------ ----- --------- --------- ------- -------    ------- -------    ------- -------    ----
   1 ?    6.1   1.3     0.059       8.6     159     285 ..      51     261 ..      41     388 .. 0.66

  Alignments for each domain:
  == domain 1    score: 6.1 bits;  conditional E-value: 0.059
  Cwo-PA_FBpp0081723-aln 159 rliahLqeHcdeilkteqsksrvsteladeetsseaaaanavaaaa..vavaeapsivsna.......................... 217
                             +l +h+++  d + ++++  s +   +    t +e++aan va+ +  v+++  +s   +a                          
               C05D2.10b  51 QLFGHIEKEFDTLYAENCALSVRARIVQL--TQTEGEAANVVAQEVfgVQESGKSSR--KAiqmgqklrtalrgppvfrdgskfrls 133
                             77888888888888888888877765444..44444444444444400444444433..2244778888888888888888888888 PP

  Cwo-PA_FBpp0081723-aln 218 ...............................................................aestirtiaigklpakatplaehe 241
                                                                                             ++  + +a g l a+a+    +e
               C05D2.10b 134 rlleghkdgvwhvaadstrnicasasadqtariwslesgaclatytghtgsvncvaisnncavDSTEGSGPASGLLLATASG---DE 217
                             8888888888888888888888888888888888888888888888888888888776655542222233444444444443...67 PP

  Cwo-PA_FBpp0081723-aln 242 qshnaevikstaqqrasketesnhhd........qqplhlaasaltekssss 285
                             + h  +v +++a+  +s+e e++hh                  ++++ +sss
               C05D2.10b 218 STHIWKVPSNNAPSDHSSEEEEEHHRdpnnllgvV--------EHNRFTSSS 261
                             77888888888888888888887665333333221........222222222 PP

>> Y37D8A.11b  CE37167	WBGene00012551	locus:cec-7	status:Confirmed	UniProt:Q69Z09	protein_id:CAH10813.1
   #    score  bias  c-Evalue  i-Evalue hmmfrom  hmm to    alifrom  ali to    envfrom  env to     acc
 ---   ------ ----- --------- --------- ------- -------    ------- -------    ------- -------    ----
   1 ?    7.0   2.6     0.033       4.8     202     346 ..      90     188 ..      39     331 .. 0.54

  Alignments for each domain:
  == domain 1    score: 7.0 bits;  conditional E-value: 0.033
  Cwo-PA_FBpp0081723-aln 202 aaavavaeapsivsnaaestirtiaigklpakatplaeheqshnaevikstaqqrasketesnhhdqqplhlaasaltekssssvss 288
                              ++ ++  a+s ++ +  s+ +t +  k pa +  +++++   +  +++ t+++ + ke++++                        
              Y37D8A.11b  90 GKQKQT--ASSSADSNGTSSGATEKAAKAPAATMRKSAKK--VGESNSEATDPEAKAKESSQS------------------------ 148
                             111111..22222222222222333333333222211111..111122222222222222222........................ PP

  Cwo-PA_FBpp0081723-aln 289 rnskessseikskkegevplekkteasrdsassaasssstsssvntkdkkdikaelks 346
                                              + +e+++++ + s ++ + ++     +  k+++d  ++lks
              Y37D8A.11b 149 ----------------ALKVEPPLTTHNSSRKTVEATGAMKRLTVAKETED--EALKS 188
                             ................22222222222222222222221111111111111..11111 PP

>> C45B2.4a  CE39337	WBGene00001587	locus:ggr-2	Glycine receptor	status:Partially_confirmed	UniProt:Q2WF65	protein_id:CC
   #    score  bias  c-Evalue  i-Evalue hmmfrom  hmm to    alifrom  ali to    envfrom  env to     acc
 ---   ------ ----- --------- --------- ------- -------    ------- -------    ------- -------    ----
   1 ?    6.8   3.3     0.038       5.5     194     320 ..     387     513 ..     330     527 .. 0.75

  Alignments for each domain:
  == domain 1    score: 6.8 bits;  conditional E-value: 0.038
  Cwo-PA_FBpp0081723-aln 194 aaaanavaaaavavaeapsivsnaaestirtiaigklpakatplaeheqshnaevikstaqqrasketesnhhd..qqplhlaasal 278
                               a+n++a  +v +a   s  +++a  ++++++     a++++ ae+++ + +ev k++++ +   + ++ + d     + +   ++
                C45B2.4a 387 QIAMNDTAYDTVSQAYSNSFSDEEAAPVVQPPQNEDAEAQEEVWAEQKETNLSEVWKESDPAERLAHWNEKENDasSPLMGNGRAHV 473
                             346788888899999999999************************************999988777766655552244445556677 PP

  Cwo-PA_FBpp0081723-aln 279 tekssssvssrnskessseikskkegevplekkteasrdsas 320
                              +   ++++ r+ ++ss + ++      +++k+++   ++ +
                C45B2.4a 474 RYGAAEKMKNRKCNDSSRKKEKWSSAIKQIQKHKKI--AGRN 513
                             888899999999999998887776444455555443..3444 PP

>> F54C9.14  CE43428	WBGene00175035	status:Partially_confirmed	UniProt:B7WN78	protein_id:CAV31777.1
   #    score  bias  c-Evalue  i-Evalue hmmfrom  hmm to    alifrom  ali to    envfrom  env to     acc
 ---   ------ ----- --------- --------- ------- -------    ------- -------    ------- -------    ----
   1 ?    7.1   4.7     0.031       4.4     276     367 ..     131     220 ..       5     236 .. 0.63

  Alignments for each domain:
  == domain 1    score: 7.1 bits;  conditional E-value: 0.031
  Cwo-PA_FBpp0081723-aln 276 saltekssssvssrnskessseikskkegevplekkteasrdsassaasssstsssvntkdkkdikaelkssssgsslaeakikava 362
                              ++++k++++vs + s+e   +++++      le  +++ + s +s+ s+  +s  +n k++++ ++++ ++s+     ++ +++ +
                F54C9.14 131 IEKSKKTKKEVSNKRSDEFLVRTRRTTSSISVLEGTMSLTSMSSHSQLSTTTPSTPINLKQASPHPSHVPNDSQMV--IQKAPTPAP 215
                             3456778889999999999999999997777799999999***************************999944333..333233333 PP

  Cwo-PA_FBpp0081723-aln 363 aaeke 367
                             a+ ++
                F54C9.14 216 AKTPK 220
                             33222 PP

>> C24H11.3  CE18526	WBGene00006557	locus:tbx-38	T-box	status:Partially_confirmed	UniProt:Q9XVD5	protein_id:CAB03909.1
   #    score  bias  c-Evalue  i-Evalue hmmfrom  hmm to    alifrom  ali to    envfrom  env to     acc
 ---   ------ ----- --------- --------- ------- -------    ------- -------    ------- -------    ----
   1 ?    6.9   0.4     0.036       5.2     129     243 ..     145     257 ..     125     297 .. 0.66

  Alignments for each domain:
  == domain 1    score: 6.9 bits;  conditional E-value: 0.036
  Cwo-PA_FBpp0081723-aln 129 aeqYrlGyqecls......EaakFlveveardglcvrliahLqeHcdeilkteqsksrvsteladeetsseaaaanavaaaavavae 209
                               +Y++Gyqe  s      Ea  F+v    ++    +++  L+ H ++ + +  s++++  + +d   s++++++  + ++ v+ ++
                C24H11.3 145 VRHYKTGYQEDFSgeqfrlEATEFMVVTAYQN----EILKNLKVHHNKFASGFRSNGKRRLS-SD---SENSENSPPKRSKLVTPPT 223
                             579******98765566669999999999877....89***********9998888888764.33...3444344444444444444 PP

  Cwo-PA_FBpp0081723-aln 210 apsivsnaaestirtiaigklpakatplaeheqs 243
                             ++  ++  +++    ++    p++ +p+ +  q+
                C24H11.3 224 ISPQIDLPQQTPYYFNQNFVAPQNYQPQFASAQN 257
                             4443333344444444444445555554444444 PP

>> Y32F6A.3  CE20204	WBGene00012528	locus:pap-1	POLY(A) POLYMERASE (EC 2.7.7.19) (PAP) (POLYNUCLEOTIDE ADENYLYLTRANSFERA
   #    score  bias  c-Evalue  i-Evalue hmmfrom  hmm to    alifrom  ali to    envfrom  env to     acc
 ---   ------ ----- --------- --------- ------- -------    ------- -------    ------- -------    ----
   1 ?    6.7   1.9     0.039       5.7     203     326 ..     508     635 ..     439     654 .. 0.72

  Alignments for each domain:
  == domain 1    score: 6.7 bits;  conditional E-value: 0.039
  Cwo-PA_FBpp0081723-aln 203 aavavaeapsivsnaaestirtiaigklpakatplaeheqshnaevikstaqqrasketesnhhdqqplhlaasaltekssssvssr 289
                             ++v  a+ +s+ s +  s++rt+++ ++p + t la+++ +  a v+ +++++ +++ t  ++      + +   +++ s +sv ++
                Y32F6A.3 508 KVVPIATNTSVSSSTPRSVVRTTSTSSVPTTPTGLAAPKTPLSASVSATNEPDSTTNGTPLSRKRSMDEESSTTVTSQISDESVPKK 594
                             45566778888999999**************************99999999999999888876665555555555555555555555 PP

  Cwo-PA_FBpp0081723-aln 290 nskessseikskk....egevplekkteasrdsassaasss 326
                             + +++  e ++        +v +e++t++ ++  + +a+ +
                Y32F6A.3 595 KTRDDTLEENRVSmvveVSNVVVEQRTKVVQEIVDLQADNG 635
                             54444443333223443455666777666666666555554 PP

>> T26A5.7a  CE19602	WBGene00004781	locus:set-1	status:Confirmed	UniProt:Q22795	protein_id:CCD63213.1
   #    score  bias  c-Evalue  i-Evalue hmmfrom  hmm to    alifrom  ali to    envfrom  env to     acc
 ---   ------ ----- --------- --------- ------- -------    ------- -------    ------- -------    ----
   1 ?    7.1   0.5     0.031       4.4     189     276 ..      11      96 ..       1     166 [. 0.61

  Alignments for each domain:
  == domain 1    score: 7.1 bits;  conditional E-value: 0.031
  Cwo-PA_FBpp0081723-aln 189 etsseaaaanavaaaavavaeaps.ivsnaaestirtiaigklpakatplaeheqshnaev...ikstaqqrasketesnhhdqqpl 271
                             +++ + +aa+a ++  ++++e ps ++s++ +s  +t++ ++ +  + +  ++ ++h+ +    ++ ++++  ++ +++ +h     
                T26A5.7a  11 SRMRKDRAAAASPSSDIENSENPSsLASHSSSSGRMTPSKNTRS-RKGVSVKDVSNHKITEffqVRRSNRKTSKQISDEAKHA---- 92 
                             55666667777777777777666515555555544555444444.33344455555553330003333333444444444444.... PP

  Cwo-PA_FBpp0081723-aln 272 hlaas 276
                              l++ 
                T26A5.7a  93 -LRDT 96 
                             .3333 PP

>> F14B8.5c  CE41789	WBGene00017447	status:Partially_confirmed	UniProt:A8WFH7	protein_id:CCD64780.1
   #    score  bias  c-Evalue  i-Evalue hmmfrom  hmm to    alifrom  ali to    envfrom  env to     acc
 ---   ------ ----- --------- --------- ------- -------    ------- -------    ------- -------    ----
   1 ?    7.0   0.3     0.032       4.6     219     302 ..     334     418 ..     158     422 .] 0.72

  Alignments for each domain:
  == domain 1    score: 7.0 bits;  conditional E-value: 0.032
  Cwo-PA_FBpp0081723-aln 219 estirtiaigklpakatplae.heqshnaevikstaqqrasketesnhhdqqplhlaasaltekssssvssrnskessseikskk 302
                             +  i+  +  + +ak +p +  h+ +++++ i++++q +++++ + n+  ++  +  +s++te+s +   + ++  + + ++++ 
                F14B8.5c 334 QPLITNEEWSSTTAKRKPVGIlHQTQNQNHLINQNHQTNQNHQIHLNGSVHNGEPRLDSPSTEDSYMANGQVQHTTTTTTTTTRR 418
                             3445556667788888888751555555555666666666666777777777777778888888887777777766666665555 PP

>> Y50D4C.1b  CE33232	WBGene00006770	locus:unc-34	status:Confirmed	UniProt:Q8IA99	protein_id:CCD72439.1
   #    score  bias  c-Evalue  i-Evalue hmmfrom  hmm to    alifrom  ali to    envfrom  env to     acc
 ---   ------ ----- --------- --------- ------- -------    ------- -------    ------- -------    ----
   1 ?    7.1   0.2     0.031       4.5     241     295 ..     111     178 ..      40     291 .. 0.61

  Alignments for each domain:
  == domain 1    score: 7.1 bits;  conditional E-value: 0.031
  Cwo-PA_FBpp0081723-aln 241 eqshnaevikstaqqr.asketesnhhd............qqplhlaasaltekssssvssrnskess 295
                             +q h+ +++ +  +q+ ++ ++  n hd            q+  +l +s+    ++++ +  +s+++s
               Y50D4C.1b 111 QQMHQVDNVYQDPHQHlMHIHSAPNFHDenqnaanfrktsQHASSLLSSTAAALTQQQRRASQSSSTS 178
                             22222222222211110222333333332222222222222222222222222222222222222222 PP

>> F43C1.5  CE28026	WBGene00009649	status:Confirmed	UniProt:Q09394	protein_id:CAA87059.2
   #    score  bias  c-Evalue  i-Evalue hmmfrom  hmm to    alifrom  ali to    envfrom  env to     acc
 ---   ------ ----- --------- --------- ------- -------    ------- -------    ------- -------    ----
   1 ?    7.0   1.5     0.033       4.7     232     327 ..      62     173 ..      27     215 .. 0.46

  Alignments for each domain:
  == domain 1    score: 7.0 bits;  conditional E-value: 0.033
  Cwo-PA_FBpp0081723-aln 232 akatplaeheqshnaevikstaqqrasketesnhhd.................qqplhlaasaltekssssvssrnskessseiksk 301
                             ++ t ++ +  +h+ + +k+ ++++  +e   ++ +                 q  l l++++++   s++ +++  ++sss ++s+
                 F43C1.5  62 NTPTTTTSESIPHGGDLTKLRQRRHEINEKLRENQKfldtvtdveiarayedqQLALLLEHREVNTLISEEKKKKSCSDSSSIQESR 148
                             444444444444554444444433333332222222345555555555555432222233333333333333322222222222222 PP

  Cwo-PA_FBpp0081723-aln 302 kegevplekkt.easrdsassaassss 327
                                +v ++ k+ + s+ s ++a+++++
                 F43C1.5 149 --RHVKIPGKNsKNSKISVNKAKKLEP 173
                             ..2444443320223333333333332 PP

>> R06F6.6  CE01622	WBGene00011069	locus:ceh-62	Homeobox domain	status:Partially_confirmed	UniProt:Q09602	protein_id:CAA
   #    score  bias  c-Evalue  i-Evalue hmmfrom  hmm to    alifrom  ali to    envfrom  env to     acc
 ---   ------ ----- --------- --------- ------- -------    ------- -------    ------- -------    ----
   1 ?    6.8   2.6     0.036       5.2     267     346 ..     153     262 ..      18     283 .. 0.64

  Alignments for each domain:
  == domain 1    score: 6.8 bits;  conditional E-value: 0.036
  Cwo-PA_FBpp0081723-aln 267 d.................................qqplhlaasaltekssssvssrnskessseikskkegevplekkteasrdsas 320
                                                               ++ ++ +as++t++s++s  sr+s+++s+ + ++     +++ +t+ + +s +
                 R06F6.6 153 SymarekrhllaqslklsenqvktwfqnrrakdkRDRKSENASNHTSNSRRSSPSRKSSSDSTPTPTQA---TQFDMPTQIQTASPP 236
                             033333333333333333333333333333333355666677777777777777777777777665555...667777777777777 PP

  Cwo-PA_FBpp0081723-aln 321 saasssstsssvntkdkkdikaelks 346
                             ++a+s   ++++ ++ +++i++  ++
                 R06F6.6 237 TTADSAIFPPTSPESIIQKIEQFPSN 262
                             77777766666666666666555555 PP

>> F49F1.7  CE17090	WBGene00018647	status:Confirmed	UniProt:Q9GZE2	protein_id:CCD66749.1
   #    score  bias  c-Evalue  i-Evalue hmmfrom  hmm to    alifrom  ali to    envfrom  env to     acc
 ---   ------ ----- --------- --------- ------- -------    ------- -------    ------- -------    ----
   1 ?    6.9   0.7     0.035       5.1     313     384 ..     121     190 ..      21     220 .. 0.57

  Alignments for each domain:
  == domain 1    score: 6.9 bits;  conditional E-value: 0.035
  Cwo-PA_FBpp0081723-aln 313 easrdsassaasssstsssvntkdkkdikaelkssssgsslaeakikavaaaekesssesstkakkppssaq 384
                             + + ++++s++++s t+ +     +  +  +l+++++++s+ +++ +++++a k++++ ++tka k ++++ 
                 F49F1.7 121 SCDACGNPSTKEASVTTTNGHL--QIGTTRRLQATQTTKSTETTETTETTKAIKTTKTTETTKATKTTTPST 190
                             3444444444444432222222..222333333333333333333333333333333333333333333322 PP

>> W02B12.13a  CE41165	WBGene00043534	status:Confirmed	UniProt:A3FPK4	protein_id:CAM33508.2
   #    score  bias  c-Evalue  i-Evalue hmmfrom  hmm to    alifrom  ali to    envfrom  env to     acc
 ---   ------ ----- --------- --------- ------- -------    ------- -------    ------- -------    ----
   1 ?    6.9   0.0     0.034         5     249     303 ..      35     204 ..      16     261 .. 0.59

  Alignments for each domain:
  == domain 1    score: 6.9 bits;  conditional E-value: 0.034
  Cwo-PA_FBpp0081723-aln 249 ikstaqqrasketesnhhdqqplhla.asaltekssssvssrnskessseikskk................................ 302
                             ++s+a   +++++++  h +++l+ + +++     +++ +  +++e+++e+++++                                
              W02B12.13a  35 FSSNAGLTHHEHSQKRSHRHRHLPHDyGEHNAWGFEKQAEGEEKREEPKETSQQQmeriasqprtaprlptstvdpaedlksairda 121
                             556666666666666666666655540555556667778888888999999888866666666666666666666666666666666 PP

  Cwo-PA_FBpp0081723-aln 303 ..................................................................................e 303
                                                                                                               +
              W02B12.13a 122 qlgitttdlppdsrhngllkdigsigvgfgvgvgvpgndpvsvgtgvsvgldgsgpagglppfaeaifprqgeqqslndydgN 204
                             66666666666666666666666666666666666666666666666666666666666666654444444444444444443 PP

>> F48A9.1  CE10716	WBGene00018581	status:Confirmed	UniProt:O01568	protein_id:CCD68503.1
   #    score  bias  c-Evalue  i-Evalue hmmfrom  hmm to    alifrom  ali to    envfrom  env to     acc
 ---   ------ ----- --------- --------- ------- -------    ------- -------    ------- -------    ----
   1 ?    7.2   0.3     0.029       4.1     222     297 ..     194     271 ..      17     319 .. 0.69

  Alignments for each domain:
  == domain 1    score: 7.2 bits;  conditional E-value: 0.029
  Cwo-PA_FBpp0081723-aln 222 irtiaigklpakatplaeheqshnaevikstaqqrasketesnhhd..qqplhlaasaltekssssvssrnskessse 297
                             i + + +++++ ++p +  ++s++ e  ++ +++  ++  ++n+ +  ++  h + s++++    svs r  + +s +
                 F48A9.1 194 IVPDRHRNIANSVSPGQYSRRSNGYEDRRKDTEELRDERKRENEQNqnRERYHHRRSKSSNRDDASVSHRSLRHRSMS 271
                             445555566666666555555554444333333333333333332211223333333333333444444433333333 PP

>> Y45F10D.14  CE35088	WBGene00012892	status:Confirmed	UniProt:Q7YWQ7	protein_id:CAE17999.1
   #    score  bias  c-Evalue  i-Evalue hmmfrom  hmm to    alifrom  ali to    envfrom  env to     acc
 ---   ------ ----- --------- --------- ------- -------    ------- -------    ------- -------    ----
   1 ?    6.7   1.1     0.039       5.6     249     346 ..     119     225 ..      52     253 .. 0.57

  Alignments for each domain:
  == domain 1    score: 6.7 bits;  conditional E-value: 0.039
  Cwo-PA_FBpp0081723-aln 249 ikstaqqrasketesnhhd.........qqplhlaasaltekssssvssrnskessseikskkegevpl...ekkteasrdsassaa 323
                             ++++ +++   ++es             q   +l+++   ek++ + ++  +ke+ ++ +++k+g++ +   +++++         +
              Y45F10D.14 119 ERKYSTNQVAYHSES---RrvtideyggQALDQLEDELAAEKYKYNKQKIREKEEKERKEKQKQGRIRVfkiKPHKSPKVSNGMVEW 202
                             222333333333333...023355677766667777777777776666666666666666666676654111444444333333444 PP

  Cwo-PA_FBpp0081723-aln 324 sssstsssvntkdkkdikaelks 346
                             +ss+ ++ +n+k  ++  +++++
              Y45F10D.14 203 QSSQVAKYTNEKAVQKFIEATSE 225
                             44444555555544433332222 PP

>> F30A10.12  CE34834	WBGene00009269	status:Confirmed	UniProt:Q7YTP2	protein_id:CAE17783.1
   #    score  bias  c-Evalue  i-Evalue hmmfrom  hmm to    alifrom  ali to    envfrom  env to     acc
 ---   ------ ----- --------- --------- ------- -------    ------- -------    ------- -------    ----
   1 ?    6.8   4.4     0.037       5.4     220     298 ..      40     116 ..      17     138 .. 0.38

  Alignments for each domain:
  == domain 1    score: 6.8 bits;  conditional E-value: 0.037
  Cwo-PA_FBpp0081723-aln 220 stirtiaigklpakatplaeheqshnaevikstaqqrasketesnhhdqqplhlaasaltekssssvssrnskesssei 298
                             st +t + g+++  a p      s  +  +++++++ ++++ e+ + ++++ + ++++ t+k+s++ s++  k+ss++ 
               F30A10.12  40 STKSTASKGSVSSPAAPA--STISTAPGDVSKEKDKGNEEKKEEKKDEKEEEKKDEKKETSKKSKKASKKSVKKSSKSK 116
                             333333333333333331..11111111111111111111111111222222222222222222222222222222221 PP

>> F49H12.5  CE20835	WBGene00018656	status:Confirmed	UniProt:Q9N5S7	protein_id:CCD71580.1
   #    score  bias  c-Evalue  i-Evalue hmmfrom  hmm to    alifrom  ali to    envfrom  env to     acc
 ---   ------ ----- --------- --------- ------- -------    ------- -------    ------- -------    ----
   1 ?    6.9   6.7     0.035       5.1     283     380 ..     164     239 ..      66     256 .. 0.54

  Alignments for each domain:
  == domain 1    score: 6.9 bits;  conditional E-value: 0.035
  Cwo-PA_FBpp0081723-aln 283 sssvssrnskessseikskkegevplekkteasrdsassaasssstsssvntkdkkdikaelkssssgsslaeakikavaaaekess 369
                             + +v+s +++e+ +e+k+++     +ekk e  ++ ++++++ +                   +++++ +  ++k k++++++k+ +
                F49H12.5 164 KGEVKSEKKEEKKEEAKKEE---KKVEKKEEKKDKKKDEKKEEK-------------------KEKKEDKKKDEKKKDKKKEDKKDK 228
                             33333333333333332222...223333333322222222222...................222222222222222222222222 PP

  Cwo-PA_FBpp0081723-aln 370 sesstkakkpp 380
                             + +++k++k+ 
                F49H12.5 229 KDKKDKKDKKD 239
                             22222111111 PP

>> T22C1.9  CE32498	WBGene00011919	status:Confirmed	UniProt:Q22669	protein_id:CAA99925.2
   #    score  bias  c-Evalue  i-Evalue hmmfrom  hmm to    alifrom  ali to    envfrom  env to     acc
 ---   ------ ----- --------- --------- ------- -------    ------- -------    ------- -------    ----
   1 ?    6.7   0.9      0.04       5.8     236     297 ..     118     179 ..      43     188 .. 0.52

  Alignments for each domain:
  == domain 1    score: 6.7 bits;  conditional E-value: 0.04
  Cwo-PA_FBpp0081723-aln 236 plaeheqshnaevikstaqqrasketesnhhdqqplhlaasaltekssssvssrnskessse 297
                                 +++ + ++  ks+++  ++ + +++ h++q+  +++++     s+ v++ +++e+ +e
                 T22C1.9 118 SIRSKKSMKSTKSKKSEKDVGHDDHKKEDVHGDQKDDNKDRNDGGRDSHVVQMEHNSEEEHE 179
                             11122222222222233333344455555555666666666655555566666555555554 PP

>> Y45F10D.2  CE16641	WBGene00012883	status:Confirmed	UniProt:O45945	protein_id:CAA16377.1
   #    score  bias  c-Evalue  i-Evalue hmmfrom  hmm to    alifrom  ali to    envfrom  env to     acc
 ---   ------ ----- --------- --------- ------- -------    ------- -------    ------- -------    ----
   1 ?    6.6   3.9     0.041         6     279     382 ..      40     147 ..      21     151 .. 0.62

  Alignments for each domain:
  == domain 1    score: 6.6 bits;  conditional E-value: 0.041
  Cwo-PA_FBpp0081723-aln 279 tekssssvssrnskessseikskkegevplekkteasrdsassaasssstsssvntkdk..kdikaelkssssgsslaeakikavaa 363
                             + + +  +  + + +s  +++ k   + +l+  + +sr s++ a+s+ss++ss+++  +  + +   ++++ss+s ++ +k +av++
               Y45F10D.2  40 SLEGLGAIDNFTDVNSQMAQSLKSAINSALPGYLVSSRSSTPPASSASSSASSMTPTGNgaQASTIPMNQGSSTSMPVRQKRQAVST 126
                             444444555555555555555555556689999999******999999988888776541144444566778888888998888777 PP

  Cwo-PA_FBpp0081723-aln 364 aekess..sesstkakkppss 382
                             + ++ s  s ss + +++ps 
               Y45F10D.2 127 TTTTASpmSTSSPTPSQQPST 147
                             666654113333444455555 PP

>> W02B12.12b  CE37051	WBGene00012207	status:Partially_confirmed	UniProt:Q6A4Q6	protein_id:CAH10788.1
   #    score  bias  c-Evalue  i-Evalue hmmfrom  hmm to    alifrom  ali to    envfrom  env to     acc
 ---   ------ ----- --------- --------- ------- -------    ------- -------    ------- -------    ----
   1 ?    7.0   0.5     0.033       4.7     231     268 ..      29      76 ..       2     248 .. 0.69

  Alignments for each domain:
  == domain 1    score: 7.0 bits;  conditional E-value: 0.033
  Cwo-PA_FBpp0081723-aln 231 pakatpla.eheqshnaevikstaqqrasketesnhhd..........q 268
                             +++ t  + +h   h  +    +++  +++++ s+ h+          +
              W02B12.12b  29 TKHSTYSTsKHPTTHTRTSYMPSKS-SQHHHPASSSHHnhhrkrsdatK 76 
                             3333322202223333333333333.33333333333312222222220 PP

>> C01G10.12  CE07821	WBGene00001021	locus:dnj-3	DNAJ protein	status:Partially_confirmed	UniProt:Q93171	protein_id:CAB02
   #    score  bias  c-Evalue  i-Evalue hmmfrom  hmm to    alifrom  ali to    envfrom  env to     acc
 ---   ------ ----- --------- --------- ------- -------    ------- -------    ------- -------    ----
   1 ?    6.2   0.0     0.057       8.3     111     154 ..      39      80 ..      30      88 .. 0.82

  Alignments for each domain:
  == domain 1    score: 6.2 bits;  conditional E-value: 0.057
  Cwo-PA_FBpp0081723-aln 111 IrHlKyLQseesekessaaeqYrlGyqeclsEaakFlveveard 154
                             ++  K L +++s k+s   ++ r+G+    sE+ +F+  +ea d
               C01G10.12  39 LKKTKQLHPDQSRKSS--KSDSRVGWATGSSETEQFMLVKEAYD 80 
                             5667888888777777..999****************9988777 PP

>> T01D1.2b  CE41582	WBGene00001340	locus:etr-1	RNA-binding protein	status:Confirmed	UniProt:A8DYR9	protein_id:CCD71500.
   #    score  bias  c-Evalue  i-Evalue hmmfrom  hmm to    alifrom  ali to    envfrom  env to     acc
 ---   ------ ----- --------- --------- ------- -------    ------- -------    ------- -------    ----
   1 ?    6.5   2.6     0.045       6.5     211     263 ..      86     135 ..      28     231 .. 0.62

  Alignments for each domain:
  == domain 1    score: 6.5 bits;  conditional E-value: 0.045
  Cwo-PA_FBpp0081723-aln 211 psivsnaaestirtiaigklpakatplaeheqshnaevikstaqqrasketes 263
                             +s  ++ +++ ++++a    + + +  ++h+q+h+++   +++qq++++++++
                T01D1.2b  86 SSSEKPRHQALMTSPAPTATSSTSSSASHHHQQHQQQ---LSQQQQQQQHPQQ 135
                             1122222333333333333333333333333333322...2222222222222 PP

>> K10H10.5  CE16255	WBGene00010761	status:Partially_confirmed	UniProt:O45682	protein_id:CAB05781.1
   #    score  bias  c-Evalue  i-Evalue hmmfrom  hmm to    alifrom  ali to    envfrom  env to     acc
 ---   ------ ----- --------- --------- ------- -------    ------- -------    ------- -------    ----
   1 ?    6.6   4.8     0.042         6     262     346 ..      37     138 ..       4     150 .. 0.57

  Alignments for each domain:
  == domain 1    score: 6.6 bits;  conditional E-value: 0.042
  Cwo-PA_FBpp0081723-aln 262 esnhhd................qqplhlaasaltekssssvssrnskessseikskk.......egevplekkteasrdsassaass 325
                              +n+h                 ++ ++ +++++++k +++ +  +++++ ++++++k       ++      ++ +  +s++ a+ s
                K10H10.5  37 GCNGHCldhqesmceeddecgmKKRKKHRKKNKKKKNKKKFRFSDEEDDEEKVAHHKkkpieedDD------EFPLPPNSEEVAEAS 117
                             222222444455555666787777777778888889999999999999999999999333333333......344556666666666 PP

  Cwo-PA_FBpp0081723-aln 326 sstsssvntkdkkdikaelks 346
                             +s+ ++   +d  + + ++ s
                K10H10.5 118 KSSKKEEDWEDDDKWERKFVS 138
                             665555555555555555555 PP

>> W02B12.12a  CE21239	WBGene00012207	serine\/threonine kinase	status:Partially_confirmed	UniProt:Q23128	protein_id:CAA9
   #    score  bias  c-Evalue  i-Evalue hmmfrom  hmm to    alifrom  ali to    envfrom  env to     acc
 ---   ------ ----- --------- --------- ------- -------    ------- -------    ------- -------    ----
   1 ?    6.9   0.5     0.034       4.9     231     268 ..      29      76 ..       2     248 .. 0.69

  Alignments for each domain:
  == domain 1    score: 6.9 bits;  conditional E-value: 0.034
  Cwo-PA_FBpp0081723-aln 231 pakatpla.eheqshnaevikstaqqrasketesnhhd..........q 268
                             +++ t  + +h   h  +    +++  +++++ s+ h+          +
              W02B12.12a  29 TKHSTYSTsKHPTTHTRTSYMPSKS-SQHHHPASSSHHnhhrkrsdatK 76 
                             3333322202223333333333333.33333333333312222222220 PP

>> F29B9.4a  CE27146	WBGene00004205	locus:psr-1	status:Confirmed	UniProt:Q9GYI4	protein_id:CCD70226.1
   #    score  bias  c-Evalue  i-Evalue hmmfrom  hmm to    alifrom  ali to    envfrom  env to     acc
 ---   ------ ----- --------- --------- ------- -------    ------- -------    ------- -------    ----
   1 ?    7.0   0.0     0.033       4.8     292     339 ..     326     371 ..      93     397 .. 0.76

  Alignments for each domain:
  == domain 1    score: 7.0 bits;  conditional E-value: 0.033
  Cwo-PA_FBpp0081723-aln 292 kessseikskkegevplekkteasrdsassaasssstsssvntkdkkd 339
                              e  + iks    e+pl   +e+s+ds ss++ss+ +s ++ + d+  
                F29B9.4a 326 PELLEIIKS--ASEIPLYDMNESSSDSSSSSSSSDDSSDESDCDDSGR 371
                             333333333..469**********************999998887655 PP

>> F46B6.9  CE26975	WBGene00009774	status:Confirmed	UniProt:Q20450	protein_id:CAA94825.2
   #    score  bias  c-Evalue  i-Evalue hmmfrom  hmm to    alifrom  ali to    envfrom  env to     acc
 ---   ------ ----- --------- --------- ------- -------    ------- -------    ------- -------    ----
   1 ?    6.7   0.3      0.04       5.8     305     358 ..     180     233 ..     115     265 .. 0.54

  Alignments for each domain:
  == domain 1    score: 6.7 bits;  conditional E-value: 0.04
  Cwo-PA_FBpp0081723-aln 305 evplekkteasrdsassaasssstsssvntkdkkdikaelkssssgsslaeaki 358
                             ++++  + ++s d  s+ +s++s +s  + ++++ +k+e+  + s++  + ++ 
                 F46B6.9 180 RMSMRSRHNVSVDNRSDRSSKGSKASRASKSSARSAKSEIGTTASTERKSPREG 233
                             233333333333333333333333333333333333333332222222222211 PP

>> C54D10.3  CE05499	WBGene00008298	status:Confirmed	UniProt:Q18827	protein_id:CAA99799.1
   #    score  bias  c-Evalue  i-Evalue hmmfrom  hmm to    alifrom  ali to    envfrom  env to     acc
 ---   ------ ----- --------- --------- ------- -------    ------- -------    ------- -------    ----
   1 ?    6.5   1.2     0.045       6.4     176     248 ..      45     124 ..      37     153 .. 0.78

  Alignments for each domain:
  == domain 1    score: 6.5 bits;  conditional E-value: 0.045
  Cwo-PA_FBpp0081723-aln 176 qsksrvsteladeetsseaaaanavaaaavavaeapsivsna.......aestirtiaigklpakatplaeheqshnaev 248
                             + ++ + +e ad + s+ +++++a +++ v++ ++++ vs+        ++st  t  + ++p++ +  + +++++n+++
                C54D10.3  45 CLTNSTCCEYADIQVSTTTTTTAASTSTCVDKVNPSTGVSDCpksaylcNDSTYYTLMTEQCPKTCNRCSGGNNNNNNNN 124
                             55566778899999999999999999999999888888888777788888888889999999988887766666665544 PP

>> F14B8.5b  CE39147	WBGene00017447	status:Partially_confirmed	UniProt:Q3HKC6	protein_id:CCD64776.1
   #    score  bias  c-Evalue  i-Evalue hmmfrom  hmm to    alifrom  ali to    envfrom  env to     acc
 ---   ------ ----- --------- --------- ------- -------    ------- -------    ------- -------    ----
   1 ?    6.6   0.2     0.042         6     219     302 ..     413     497 ..     245     501 .] 0.72

  Alignments for each domain:
  == domain 1    score: 6.6 bits;  conditional E-value: 0.042
  Cwo-PA_FBpp0081723-aln 219 estirtiaigklpakatplae.heqshnaevikstaqqrasketesnhhdqqplhlaasaltekssssvssrnskessseikskk 302
                             +  i+  +  + +ak +p +  h+ +++++ i++++q +++++ + n+  ++  +  +s++te+s +   + ++  + + ++++ 
                F14B8.5b 413 QPLITNEEWSSTTAKRKPVGIlHQTQNQNHLINQNHQTNQNHQIHLNGSVHNGEPRLDSPSTEDSYMANGQVQHTTTTTTTTTRR 497
                             3345555667788888888751555555555666666666666777777777777778888888887777777666666665555 PP

>> D2092.2  CE09101	WBGene00017064	locus:ppfr-2	status:Confirmed	UniProt:P91198	protein_id:CCD68493.1
   #    score  bias  c-Evalue  i-Evalue hmmfrom  hmm to    alifrom  ali to    envfrom  env to     acc
 ---   ------ ----- --------- --------- ------- -------    ------- -------    ------- -------    ----
   1 ?    6.4   0.9      0.05       7.2     217     344 ..     137     340 ..      60     373 .. 0.54

  Alignments for each domain:
  == domain 1    score: 6.4 bits;  conditional E-value: 0.05
  Cwo-PA_FBpp0081723-aln 217 a......................................................................aestirtiaigklpak 233
                             +                                                                        +ti  ++++++ + 
                 D2092.2 137 KlsilghkvnlikttpvvfsteesmefvlskaksfdgfpftwqrlcelliepmrhyntidkflravdkvinVVTTINENGGRSFGDW 223
                             445555555555555555555566666666666666666666666666666666666666666666665555556666666666666 PP

  Cwo-PA_FBpp0081723-aln 234 atplaeheqshnaevikstaqqrasketesnhhdqqplhlaasaltekssssvssrnskessseikskk........egevplekkt 312
                               p  + +q h  +++   +++   +e e+ +hd q  +  +++  + s++s+     +  s +  s          + + +  +k+
                 D2092.2 224 DLP--NSQQFHLENTFFGVVDEVEMMELEKVKHDFQSSSSPSEEPLDMSQKSMPAPRVSTASPDPPSFVlptarspiNTSPSSSPKA 308
                             666..6666666666666666666666666666655555554444444444444444433333332222222222222222222233 PP

  Cwo-PA_FBpp0081723-aln 313 easrdsassaasssstsssvntkdkkdikael 344
                             ++ ++s ++aas  s+++s   +d+++ k+  
                 D2092.2 309 SSPKASSPKAASPVSSPKSPVIQDQSPKKEDA 340
                             33333333333333333333333333333333 PP

>> R10E12.2  CE00311	WBGene00011221	status:Confirmed	UniProt:P34553	protein_id:CAA82668.1
   #    score  bias  c-Evalue  i-Evalue hmmfrom  hmm to    alifrom  ali to    envfrom  env to     acc
 ---   ------ ----- --------- --------- ------- -------    ------- -------    ------- -------    ----
   1 ?    6.7   0.4     0.039       5.6     307     389 ..     279     361 ..     121     390 .. 0.71

  Alignments for each domain:
  == domain 1    score: 6.7 bits;  conditional E-value: 0.039
  Cwo-PA_FBpp0081723-aln 307 plekkteasrdsassaassss.tsssvntkdkkdikaelkssssgsslaeakikavaaaekesssesstkakkppssaqtVPiF 389
                             pl   +++s++s +s+  s   ++ss+  +  ++ + ++ +s+ ++ + ++++++ ++  +++++    ++ +pp+++ + PiF
                R10E12.2 279 PLTYWMTSSNKSSESTMTSPLdSASSLHGSGGSHQNPHMYNSHHHQHQQQQNAHP-SEMYHSTYTRDGYQTYRPPPPSVHPPIF 361
                             4444455555555554444331333334444445555555544444444443333.2333344444444455555555555666 PP

>> Y45F3A.4  CE33226	WBGene00012861	status:Confirmed	UniProt:Q9XWZ1	protein_id:CAA21491.2
   #    score  bias  c-Evalue  i-Evalue hmmfrom  hmm to    alifrom  ali to    envfrom  env to     acc
 ---   ------ ----- --------- --------- ------- -------    ------- -------    ------- -------    ----
   1 ?    6.9   0.5     0.035         5     262     288 ..     104     130 ..      19     140 .. 0.83

  Alignments for each domain:
  == domain 1    score: 6.9 bits;  conditional E-value: 0.035
  Cwo-PA_FBpp0081723-aln 262 esnhhdqqplhlaasaltekssssvss 288
                             +s hh+++++h ++ + +e+s +svs 
                Y45F3A.4 104 KSAHHHHKHHHKHHDEAQEESINSVSR 130
                             356777888888888889999888875 PP

>> R10E4.2r  CE44660	WBGene00006331	locus:sup-26	status:Partially_confirmed	UniProt:D5MCR4	protein_id:CBK55602.1
   #    score  bias  c-Evalue  i-Evalue hmmfrom  hmm to    alifrom  ali to    envfrom  env to     acc
 ---   ------ ----- --------- --------- ------- -------    ------- -------    ------- -------    ----
   1 ?    6.4   5.6     0.048         7     315     383 ..      26      93 ..       4     227 .. 0.73

  Alignments for each domain:
  == domain 1    score: 6.4 bits;  conditional E-value: 0.048
  Cwo-PA_FBpp0081723-aln 315 srdsassaasssstsssvntkdkkdikaelkssssgsslaeakikavaaaekesssesstkakkppssa 383
                             s+ s++++++++  sss+n++++++ +   ++s+ ++  ++ +++a++a+++++++++ ++ + p +++
                R10E4.2r  26 SSSSHQHQNHQHYHSSSSNQQFNRPPP-PPHNSQHHHHHNNSRMNASSAPQQQQQQQQPQQGQAPQQQQ 93 
                             333333333333334444444433332.23333444444444444444444444444443333322222 PP

>> C16C8.12  CE34693	WBGene00015850	status:Confirmed	UniProt:P91051	protein_id:CCD64702.1
   #    score  bias  c-Evalue  i-Evalue hmmfrom  hmm to    alifrom  ali to    envfrom  env to     acc
 ---   ------ ----- --------- --------- ------- -------    ------- -------    ------- -------    ----
   1 ?    6.6   0.5     0.043       6.2     156     245 ..      32     143 ..       5     176 .. 0.58

  Alignments for each domain:
  == domain 1    score: 6.6 bits;  conditional E-value: 0.043
  Cwo-PA_FBpp0081723-aln 156 lcvrliahLqeHcdeilkteqsksrvsteladeetsseaaaanavaaaavavaeapsivsna......................... 217
                                 l+   qe c++ilk++++ +  ++++ +   s+  +  n+ + a+ +      i++na                         
                C16C8.12  32 AGNALLKDTQEMCQKILKKQDELHDEMKHVQESLMSELNSVKNELKHAKSI---NDLIAKNAdknletllkiqktqdqimmkllegd 115
                             5567889999*************9999997763333333333333333333...344555555556666666666666666666655 PP

  Cwo-PA_FBpp0081723-aln 218 aestirtiaigklpakatplaeheqshn 245
                             a   +    ++++p++ +  +++e+++n
                C16C8.12 116 AMEKMGGLVLKNIPDEPEKPEKPEKPEN 143
                             4444444444455555444444444444 PP

>> Y20F4.5  CE29368	WBGene00021240	status:Predicted	UniProt:Q95XA4	protein_id:CCD73419.1
   #    score  bias  c-Evalue  i-Evalue hmmfrom  hmm to    alifrom  ali to    envfrom  env to     acc
 ---   ------ ----- --------- --------- ------- -------    ------- -------    ------- -------    ----
   1 ?    5.7   0.0      0.08        11     138     184 ..     601     646 ..     592     682 .. 0.87

  Alignments for each domain:
  == domain 1    score: 5.7 bits;  conditional E-value: 0.08
  Cwo-PA_FBpp0081723-aln 138 eclsEaakFlveveardglcvrliahLqeHcdeilkteqsksrvste 184
                             e ++E + Fl  +++++++  +l   L  H+ e++kte + +r s +
                 Y20F4.5 601 ESMKEFVEFLQAAHPEESITQKL-HVLVAHVVEVAKTERNLGRLSEQ 646
                             89***************998886.6799**********999887755 PP

>> F59C12.2b  CE38526	WBGene00004776	locus:ser-1	status:Confirmed	UniProt:Q7KPZ5	protein_id:CCD63420.1
   #    score  bias  c-Evalue  i-Evalue hmmfrom  hmm to    alifrom  ali to    envfrom  env to     acc
 ---   ------ ----- --------- --------- ------- -------    ------- -------    ------- -------    ----
   1 ?    5.6   0.0     0.088        13     226     387 ..     248     515 ..     194     524 .. 0.48

  Alignments for each domain:
  == domain 1    score: 5.6 bits;  conditional E-value: 0.088
  Cwo-PA_FBpp0081723-aln 226 aigklpakatplaeheqshnaevikstaqqrasketesnhhdqqplhlaasaltekssssvssrnskessseikskk.......... 302
                             ++ ++++ a+ +++++     + i+++ +++ +k ++ n+ + +  +l  +  ++  ++s  ++  ++  +e k +           
               F59C12.2b 248 TMSSISNIANGETADRLGTSRPSINTNGHKQLQKASTINKWKSRTSNLVTNFANKVGRRSSLQTATQDLANEHKATRvlavvfacff 334
                             444444455555555555555555555555555555555554444444444444444444444444444444444445555555555 PP

  Cwo-PA_FBpp0081723-aln 303 ....................................................................................... 302
                                                                                                                    
               F59C12.2b 335 icwtpfffinfligfggenvqipdwvasiflwlgyvsstinpiiytvfnkrfrqafvrilrcqcfhplrdshqmysrnftttivpdt 421
                             555555555555555555555555555555555555555555555555555555555555555555555555555555555555555 PP

  Cwo-PA_FBpp0081723-aln 303 ..........egevplekkteasrdsassaasssstsssvntkdkkdikaelkssssgsslae.akikavaaaekesssesstkakk 378
                                         +v    +t+++r s+    s     s++++++   ++ +l s++++ sl +  +++++   + +++  +++++ k
               F59C12.2b 422 ytcsrsnqerTTSVITRDETRSARSSERPEPSRA--RSEISEEPVARTNGKLTSEKKKISLPSfPRVSSSRDSRATTEASTTDEETK 506
                             4444442211223333333333333332222222..344555555556666666544433332023333322223333333333334 PP

  Cwo-PA_FBpp0081723-aln 379 ppssaqtVP 387
                             p  ++ tVP
               F59C12.2b 507 PLIPKSTVP 515
                             444555555 PP

>> F14B8.5a  CE39146	WBGene00017447	status:Partially_confirmed	UniProt:Q3HKC5	protein_id:CCD64775.1
   #    score  bias  c-Evalue  i-Evalue hmmfrom  hmm to    alifrom  ali to    envfrom  env to     acc
 ---   ------ ----- --------- --------- ------- -------    ------- -------    ------- -------    ----
   1 ?    6.4   0.2     0.048       6.9     219     302 ..     449     533 ..     283     537 .] 0.73

  Alignments for each domain:
  == domain 1    score: 6.4 bits;  conditional E-value: 0.048
  Cwo-PA_FBpp0081723-aln 219 estirtiaigklpakatplae.heqshnaevikstaqqrasketesnhhdqqplhlaasaltekssssvssrnskessseikskk 302
                             +  i+  +  + +ak +p +  h+ +++++ i++++q +++++ + n+  ++  +  +s++te+s +   + ++  + + ++++ 
                F14B8.5a 449 QPLITNEEWSSTTAKRKPVGIlHQTQNQNHLINQNHQTNQNHQIHLNGSVHNGEPRLDSPSTEDSYMANGQVQHTTTTTTTTTRR 533
                             3345555667788888888751555555555666666666666777777777777778888888887777777666666665555 PP

>> C35B8.2a  CE38040	WBGene00006887	locus:vav-1	vav proto-oncogene	status:Confirmed	UniProt:Q45FX5	protein_id:CCD66769.1
   #    score  bias  c-Evalue  i-Evalue hmmfrom  hmm to    alifrom  ali to    envfrom  env to     acc
 ---   ------ ----- --------- --------- ------- -------    ------- -------    ------- -------    ----
   1 ?    5.7   0.1      0.08        12     168     360 ..     599     796 ..     596     823 .. 0.74

  Alignments for each domain:
  == domain 1    score: 5.7 bits;  conditional E-value: 0.08
  Cwo-PA_FBpp0081723-aln 168 cdeilkteqsk..srvsteladeetsseaaaanavaaaavavaeapsivsna.....aestirtiaigklpakatplaeheqshnae 247
                             cd+++k+ q++  +  s++++ ++  +  ++++av + ++++ +  s   n      +e+ i   + ++ p   + l+  + +   e
                C35B8.2a 599 CDKLMKGLQYQgyKCESCNMSMHKECLGLKKCEAVRKSTHETRSSQSFNCNRprfhiHEGDIVVANSNSTPSDLSYLQFAKGD-RIE 684
                             99999999887224567888888999999999999999999866666666657777788888888888888887776555544.448 PP

  Cwo-PA_FBpp0081723-aln 248 vikstaqqrasketesnhhdqqplhlaasalteksss.svssrnskessseikskkegevplekkteasrdsassaasssstsssvn 333
                             vik + ++r++    +n+      hl++ ++++++s+ ++s  +s   s + +   +++  l++k++++  s s +  ++s   s+ 
                C35B8.2a 685 VIKMQGHNRFTGCLINNRNRTGLVHLDHVSQSRTTSMiGLSPIDSPAGSIAPRVVRNESTVLPNKLLSDGSSRSLSGPHGS--RSSR 769
                             8888888888888888888899999999776665554389999********9999999*********99999999888875..4444 PP

  Cwo-PA_FBpp0081723-aln 334 tkdkkdikaelkssssgsslaeakika 360
                              ++++ i+  + s   +++ ++++i++
                C35B8.2a 770 NSSSSTINGSMDSVPRQQDYVNTEISE 796
                             455566666666666666666665554 PP

>> R11G11.6  CE12750	WBGene00020014	status:Confirmed	UniProt:O16949	protein_id:CCD64482.1
   #    score  bias  c-Evalue  i-Evalue hmmfrom  hmm to    alifrom  ali to    envfrom  env to     acc
 ---   ------ ----- --------- --------- ------- -------    ------- -------    ------- -------    ----
   1 ?    6.4   1.1      0.05       7.3     293     388 ..      33     130 ..      13     135 .. 0.63

  Alignments for each domain:
  == domain 1    score: 6.4 bits;  conditional E-value: 0.05
  Cwo-PA_FBpp0081723-aln 293 essseikskkegevplekkteasrdsassaasssstsssvntkdkkdikae.lkssssgsslaeakikavaaaekess.sesstkak 377
                             ++s ++  ++ +   l+k  ++++ ++ +  s + t+ + +++d+++  ++ + + +s+ s+++a+++a+ ++++ +  +e++  ++
                R11G11.6  33 QKSYATIVRNSQLTKLQKDEQLQQWAQTNNLSDQYTAYTKKQQDNENFMSKnTTQIISQLSSVQAQLEAILSNKNLTRdQEEEAIDS 119
                             445555555567777777777777777766666666666666665554444133345677788888888877665554044455556 PP

  Cwo-PA_FBpp0081723-aln 378 kppssaqtVPi 388
                              + +  q+VP+
                R11G11.6 120 LEEQYWQEVPV 130
                             66677788887 PP

>> F45F2.11  CE40062	WBGene00018483	status:Partially_confirmed	UniProt:Q22975	protein_id:CCD70025.1
   #    score  bias  c-Evalue  i-Evalue hmmfrom  hmm to    alifrom  ali to    envfrom  env to     acc
 ---   ------ ----- --------- --------- ------- -------    ------- -------    ------- -------    ----
   1 ?    6.4   0.1     0.049       7.1     206     343 ..      42     196 ..      19     299 .. 0.67

  Alignments for each domain:
  == domain 1    score: 6.4 bits;  conditional E-value: 0.049
  Cwo-PA_FBpp0081723-aln 206 avaeapsivsnaaestirtiaigklpakatplaeheqshnaevikstaqqrasketesnhhd.......................qq 269
                             ++a  +  ++    s++   a + +pa  +pl +++   +  +i++ a++++   t                             ++
                F45F2.11  42 KRAAQAKTAKSPSTSSLERRAQRFCPADFQPLPPPHIYIE--MIRTLAPHQYIDLTYALAGSvllemgvkipdrypnlppkiepyRD 126
                             3333333444445556666666666666666554444333..445555555554444433336666677777777777777766667 PP

  Cwo-PA_FBpp0081723-aln 270 plhlaasaltekssssvssrnskessseikskkegevplekkteasrdsassaasssstsssvntkdkkdikae 343
                               + +a + te ss+s s  ++++ s+++k  +    +l+++++ +r  + +     s   s++++ kk+ k+e
                F45F2.11 127 IESEEAAHWTEMSSQSSSEGEYSDASESAKLVQ----TLNRRKNKERRETRKIRIVASMLTSSTFSMKKKRKNE 196
                             777788888888888888888888888888877....5665555555555544444443333333333333333 PP

>> C18H9.7  CE01807	WBGene00004507	locus:rpy-1	postsynaptic protein	status:Confirmed	UniProt:Q09485	protein_id:CCD65265.
   #    score  bias  c-Evalue  i-Evalue hmmfrom  hmm to    alifrom  ali to    envfrom  env to     acc
 ---   ------ ----- --------- --------- ------- -------    ------- -------    ------- -------    ----
   1 ?    5.9   0.5     0.071        10     169     240 ..     479     549 ..     402     562 .. 0.80

  Alignments for each domain:
  == domain 1    score: 5.9 bits;  conditional E-value: 0.071
  Cwo-PA_FBpp0081723-aln 169 deilkteqsksrvsteladeetsseaaaanavaaaavavaeapsivsnaaestirtiaigklpakatplaeh 240
                             d+il+++++   +  ++    +s+++aaana +a av ++e ps +   a+  i t ++ + +++++  a+h
                 C18H9.7 479 DKILRGAEKDIDRVDRSLARLKSQQSAAANACSAVAVPSPEVPSTTASCASEPILTASTTSQSHTHSN-ANH 549
                             666666555443333333458999999****************9999888888877776665554443.333 PP

>> C30H6.4  CE40602	WBGene00007822	locus:clec-202	Lectin C-type domain short and long forms	status:Partially_confirmed	U
   #    score  bias  c-Evalue  i-Evalue hmmfrom  hmm to    alifrom  ali to    envfrom  env to     acc
 ---   ------ ----- --------- --------- ------- -------    ------- -------    ------- -------    ----
   1 ?    6.5   0.3     0.046       6.6     335     380 ..     271     317 ..      48     358 .. 0.74

  Alignments for each domain:
  == domain 1    score: 6.5 bits;  conditional E-value: 0.046
  Cwo-PA_FBpp0081723-aln 335 kdkkdikaelkssssgssla.eakikavaaaekesssesstkakkpp 380
                              ++  + + + s+s++ s++ ++ +++++++ +++s++++t++ + +
                 C30H6.4 271 TTIPSTTSSTTSTSTTTSVVtTTTVTSTTEPTTSTSTPTTTTTMQTT 317
                             22222222222222222222022223333333333333322222211 PP

>> T15H9.3  CE01666	WBGene00001952	locus:hlh-6	achaete-scute helix-loop-helix domain	status:Partially_confirmed	UniProt:
   #    score  bias  c-Evalue  i-Evalue hmmfrom  hmm to    alifrom  ali to    envfrom  env to     acc
 ---   ------ ----- --------- --------- ------- -------    ------- -------    ------- -------    ----
   1 ?    3.1   0.2      0.49        71     162     290 ..      42     188 ..      27     207 .. 0.64
   2 ?    2.0   0.0         1   1.5e+02     100     120 ..     208     228 ..     201     249 .. 0.74

  Alignments for each domain:
  == domain 1    score: 3.1 bits;  conditional E-value: 0.49
  Cwo-PA_FBpp0081723-aln 162 ahLqeHcd.eilkteqsksrvsteladeetsseaaaanavaaaavavaeapsivsnaaestirtiaigklpakatplaeheqshnae 247
                              h+q+H++ +i  t+   + v+t++ +++  +  +++  ++++ ++ a +p+ ++ +       ++i ++p +++p+ + +++ +++
                 T15H9.3  42 HHIQNHIQtSIPNTNLLLENVQTDVQKLMVPLIDQQFHIPTSTPLQLAPIPTQIQSQ-----LQPQISQIPIHNQPQIQIQSQVQPQ 123
                             578888863577788888888888888777777778888888888887777777663.....4456667777777776666666666 PP

  Cwo-PA_FBpp0081723-aln 248 vikstaqqrask...etesnhhd...................qqplhlaasaltekssssvssrn 290
                               ++++++  sk   +t+sn  +                   +q  + ++s  +++ ++  + rn
                 T15H9.3 124 LPTQSQPKPSSKaslDTSSNAFKkyvnpfapeatvplpveleDQYGPYSSSVWKRNERERCRVRN 188
                             66655555444311156666555777777776655555555555555555555555555555555 PP

  == domain 2    score: 2.0 bits;  conditional E-value: 1
  Cwo-PA_FBpp0081723-aln 100 RvEKTEIIEmAIrHlKyLQse 120
                             R+ K + + +AIr +K+L + 
                 T15H9.3 208 RISKVDTLRLAIRYIKHLDNL 228
                             899999999********9843 PP

>> Y53G8AR.9  CE25419	WBGene00021816	status:Partially_confirmed	UniProt:Q9N3F7	protein_id:CCD73818.1
   #    score  bias  c-Evalue  i-Evalue hmmfrom  hmm to    alifrom  ali to    envfrom  env to     acc
 ---   ------ ----- --------- --------- ------- -------    ------- -------    ------- -------    ----
   1 ?    6.4   1.1      0.05       7.2     242     282 ..      14      54 ..       3     156 .. 0.69

  Alignments for each domain:
  == domain 1    score: 6.4 bits;  conditional E-value: 0.05
  Cwo-PA_FBpp0081723-aln 242 qshnaevikstaqqrasketesnhhdqqplhlaasalteks 282
                             q+ ++   +  a+q+++++ + ++  qq++h++++++++++
               Y53G8AR.9  14 QDSGSGSHHDAAPQQQQNNMSHQQQPQQQQHNEHNKQQQQQ 54 
                             22222222222222222222222222333333333333333 PP

>> F09E8.2b  CE41378	WBGene00008624	status:Confirmed	UniProt:A7LPH5	protein_id:CAO82025.1
   #    score  bias  c-Evalue  i-Evalue hmmfrom  hmm to    alifrom  ali to    envfrom  env to     acc
 ---   ------ ----- --------- --------- ------- -------    ------- -------    ------- -------    ----
   1 ?    6.5   0.2     0.047       6.8     187     267 ..     215     304 ..      94     310 .] 0.71

  Alignments for each domain:
  == domain 1    score: 6.5 bits;  conditional E-value: 0.047
  Cwo-PA_FBpp0081723-aln 187 d.........eetsseaaaanavaaaavavaeapsivsnaaestirtiaigklpakatplaeheqshnaevikstaqqrasketesn 264
                                        ++ +++ ++ +   a v++ +  s +++++e  + t +  k+  k+  ++++eq+ + +v+ ++a++++ +e e  
                F09E8.2b 215 GvcssesskgCSKCKNGWKLTEEGCADVNECQNESACTKEHEICVNTVGSFKCECKEGYKKDDEQNCQFDVEALKATEQQAHEDEDG 301
                             044444444556777888888999999999999999**9999999999999999999999999999999988888887777666554 PP

  Cwo-PA_FBpp0081723-aln 265 hhd 267
                             + d
                F09E8.2b 302 DDD 304
                             444 PP

>> C35B8.2b  CE39333	WBGene00006887	locus:vav-1	status:Partially_confirmed	UniProt:Q45FX5	protein_id:CCD66770.1
   #    score  bias  c-Evalue  i-Evalue hmmfrom  hmm to    alifrom  ali to    envfrom  env to     acc
 ---   ------ ----- --------- --------- ------- -------    ------- -------    ------- -------    ----
   1 ?    5.6   0.1     0.084        12     168     360 ..     631     828 ..     628     855 .. 0.74

  Alignments for each domain:
  == domain 1    score: 5.6 bits;  conditional E-value: 0.084
  Cwo-PA_FBpp0081723-aln 168 cdeilkteqsk..srvsteladeetsseaaaanavaaaavavaeapsivsna.....aestirtiaigklpakatplaeheqshnae 247
                             cd+++k+ q++  +  s++++ ++  +  ++++av + ++++ +  s   n      +e+ i   + ++ p   + l+  + +   e
                C35B8.2b 631 CDKLMKGLQYQgyKCESCNMSMHKECLGLKKCEAVRKSTHETRSSQSFNCNRprfhiHEGDIVVANSNSTPSDLSYLQFAKGD-RIE 716
                             99999999887224567888888999999999999999999866666666657777788888888888888887776555544.448 PP

  Cwo-PA_FBpp0081723-aln 248 vikstaqqrasketesnhhdqqplhlaasalteksss.svssrnskessseikskkegevplekkteasrdsassaasssstsssvn 333
                             vik + ++r++    +n+      hl++ ++++++s+ ++s  +s   s + +   +++  l++k++++  s s +  ++s   s+ 
                C35B8.2b 717 VIKMQGHNRFTGCLINNRNRTGLVHLDHVSQSRTTSMiGLSPIDSPAGSIAPRVVRNESTVLPNKLLSDGSSRSLSGPHGS--RSSR 801
                             8888888888888888888899999999776665554389999********9999999*********99999999888875..4444 PP

  Cwo-PA_FBpp0081723-aln 334 tkdkkdikaelkssssgsslaeakika 360
                              ++++ i+  + s   +++ ++++i++
                C35B8.2b 802 NSSSSTINGSMDSVPRQQDYVNTEISE 828
                             455566666666666666666665554 PP

>> ZC116.1a  CE32031	WBGene00013853	status:Confirmed	UniProt:Q23241	protein_id:CAA98556.2
   #    score  bias  c-Evalue  i-Evalue hmmfrom  hmm to    alifrom  ali to    envfrom  env to     acc
 ---   ------ ----- --------- --------- ------- -------    ------- -------    ------- -------    ----
   1 ?    6.1   6.7     0.059       8.5     222     320 ..      45     146 ..      27     166 .. 0.41

  Alignments for each domain:
  == domain 1    score: 6.1 bits;  conditional E-value: 0.059
  Cwo-PA_FBpp0081723-aln 222 irtiaigklpakatplaeheqshnaev.ikstaqqrasketesnhhd...qqplhlaasaltekssssvssrnskessseikskkeg 304
                              + ++ g  +++a  +++++q+++  + +++++qq + ++t++ + +   q ++ ++++++++++s + ++ ++++ss+ +++ + +
                ZC116.1a  45 AQQTQAGGASQQAYAQQQPQQNQQYAQgTQQQQQQYYPQQTQQGQQQqtlQYQQGVQQQPVQYDQSGNTQQVQYDQSSQMQQQPQ-Q 130
                             3333333333333333333333332220223333333333333333222222223334444455555555555554444444433.2 PP

  Cwo-PA_FBpp0081723-aln 305 evplekkteasrdsas 320
                             + +  ++  +s + ++
                ZC116.1a 131 QQQYTPQYDQSGNTQN 146
                             2233333333333333 PP

>> T21G5.6  CE40311	WBGene00044898	status:Confirmed	UniProt:A4V4W1	protein_id:CCD67596.1
   #    score  bias  c-Evalue  i-Evalue hmmfrom  hmm to    alifrom  ali to    envfrom  env to     acc
 ---   ------ ----- --------- --------- ------- -------    ------- -------    ------- -------    ----
   1 ?    6.4   1.1     0.048       6.9     268     310 ..      42      84 ..      20      87 .. 0.75

  Alignments for each domain:
  == domain 1    score: 6.4 bits;  conditional E-value: 0.048
  Cwo-PA_FBpp0081723-aln 268 qqplhlaasaltekssssvssrnskessseikskkegevplek 310
                             ++p h ++ +++++ +++++ r   ++  ++k++ +++v l k
                 T21G5.6  42 EKPSHARHHHHKHHIRHKHRRRSLTSEEDRTKTQRNKQVMLTK 84 
                             5677788888888888888888888888888888877887765 PP

>> T25D10.4  CE02061	WBGene00020801	status:Confirmed	UniProt:Q10019	protein_id:CCD72076.1
   #    score  bias  c-Evalue  i-Evalue hmmfrom  hmm to    alifrom  ali to    envfrom  env to     acc
 ---   ------ ----- --------- --------- ------- -------    ------- -------    ------- -------    ----
   1 ?    6.1   3.1     0.061       8.8     189     357 ..      43     234 ..       6     244 .. 0.38

  Alignments for each domain:
  == domain 1    score: 6.1 bits;  conditional E-value: 0.061
  Cwo-PA_FBpp0081723-aln 189 etsseaaaanavaaaavavaeapsivsna............aestirtiaigklpakatplaeheqshnaevikstaqqrasketes 263
                             +  s++++ n+ +++ +++ ++ s+++n             + s i+  ++++                                  
                T25D10.4  43 SSNSDVSQENGSSTFDMIREKMFSLMENDmtllkqllqlgdQISEIKKERLRRTMS------------------------------- 98 
                             22333333333333333333333333333333333333333222222222222222............................... PP

  Cwo-PA_FBpp0081723-aln 264 nhhdqqplhlaasaltekssssvssrnskessseikskk................................................ 302
                                                      +ns e+ +e ++++                                                
                T25D10.4  99 -------------------------QNSLEYDEEDEKEDkfdsgfsasmsavtnlyvdderpqffsrqnsvlripipprssnrfgpr 160
                             .........................22222222222222333344444444444444444444444444555555555555555555 PP

  Cwo-PA_FBpp0081723-aln 303 ...............egevplekkteasrdsassaasssstsssvntk....dkkdikaelkssssgsslaeak 357
                                            ++  +l ++   s+ s s ++ +s++ss +n +    ++k +k++ ++ss++s   +++
                T25D10.4 161 rvirrpsdilprqqtNNIRTLHVNSDDSDSSSSGSKTHSPSSSVYNAStlilPSKTTKNRSSNSSIDSGIRDEQ 234
                             55555555555544322333333333333333333333333333322211113444444444444444444444 PP

>> Y66D12A.1  CE15689	WBGene00013427	status:Partially_confirmed	UniProt:Q9BI35	protein_id:CAC35913.1
   #    score  bias  c-Evalue  i-Evalue hmmfrom  hmm to    alifrom  ali to    envfrom  env to     acc
 ---   ------ ----- --------- --------- ------- -------    ------- -------    ------- -------    ----
   1 ?    6.4   0.3     0.049       7.1     288     348 ..      68     128 ..      14     177 .. 0.71

  Alignments for each domain:
  == domain 1    score: 6.4 bits;  conditional E-value: 0.049
  Cwo-PA_FBpp0081723-aln 288 srnskessseikskkegevplekkteasrdsassaasssstsssvntkdkkdikaelksss 348
                             s+ ++es  ++  +++ e+ +e++ e++++  ++ ++ +++sss++ +++ ++   l++++
               Y66D12A.1  68 SQFQNESDDDTGMYEDTEIDVEHEEEVQEEQIHDRTKRGESSSSSMSSKSGNSVDTLSNKK 128
                             3333344444444555667777777776666666666666666666555555555555433 PP

>> T04C10.4  CE06355	WBGene00000221	locus:atf-5	transcription factor ATF4 like	status:Confirmed	UniProt:Q22156	protein_i
   #    score  bias  c-Evalue  i-Evalue hmmfrom  hmm to    alifrom  ali to    envfrom  env to     acc
 ---   ------ ----- --------- --------- ------- -------    ------- -------    ------- -------    ----
   1 ?    6.0   9.7     0.063       9.1     254     367 ..      16     165 ..       3     177 .. 0.51

  Alignments for each domain:
  == domain 1    score: 6.0 bits;  conditional E-value: 0.063
  Cwo-PA_FBpp0081723-aln 254 qqrasketesnhhdqqplhlaasaltekssssvssrnskessseikskk...................................ege 305
                               +++++++ + h+++++h ++ ++ +++ +  s + ++++  +   +                                     ++
                T04C10.4  16 GMHNQTHSTPQYHNHHHHHHQSPTYPQSYFNPYSHQSYQQHHLNSDVNFqmvpqstsvppdpfcsiepmetnvqakeqileeivREC 102
                             333333333333433333333333333333333333333222222221133444444444445555555555777888887777444 PP

  Cwo-PA_FBpp0081723-aln 306 vplek..kteasrdsassaasssstsssvntkdkkdikaelkssssgsslaeakikavaaaeke 367
                               +e+  + +as +s+ s+ +++s s+++ +  k+++k+e k+  +++  a+++ +++ ++++e
                T04C10.4 103 EEIERrsNSSASPASNWSSDEHDSQSEKSYHPYKTPEKKERKK-AQNRLAATRYREKKRREKEE 165
                             4555500555667788888888888888888888888888777.44444444444444444433 PP

>> F59C12.2a  CE28481	WBGene00004776	locus:ser-1	G-protein coupled receptor, family 1	status:Confirmed	UniProt:O17470	pr
   #    score  bias  c-Evalue  i-Evalue hmmfrom  hmm to    alifrom  ali to    envfrom  env to     acc
 ---   ------ ----- --------- --------- ------- -------    ------- -------    ------- -------    ----
   1 ?    5.1   0.0      0.12        17     226     387 ..     296     563 ..     259     569 .. 0.46

  Alignments for each domain:
  == domain 1    score: 5.1 bits;  conditional E-value: 0.12
  Cwo-PA_FBpp0081723-aln 226 aigklpakatplaeheqshnaevikstaqqrasketesnhhdqqplhlaasaltekssssvssrnskessseikskk.......... 302
                             ++ ++++ a+ +++++     + i+++ +++ +k ++ n+ + +  +l  +  ++  ++s  ++  ++  +e k +           
               F59C12.2a 296 TMSSISNIANGETADRLGTSRPSINTNGHKQLQKASTINKWKSRTSNLVTNFANKVGRRSSLQTATQDLANEHKATRvlavvfacff 382
                             444444444444455555555555555555555555555444444444444444444444444444444444444335555555555 PP

  Cwo-PA_FBpp0081723-aln 303 ....................................................................................... 302
                                                                                                                    
               F59C12.2a 383 icwtpfffinfligfggenvqipdwvasiflwlgyvsstinpiiytvfnkrfrqafvrilrcqcfhplrdshqmysrnftttivpdt 469
                             555555555555555555555555555555555555555555555555555555555555555555555555555555555555555 PP

  Cwo-PA_FBpp0081723-aln 303 ..........egevplekkteasrdsassaasssstsssvntkdkkdikaelkssssgsslae.akikavaaaekesssesstkakk 378
                                         +v    +t+++r s+    s     s++++++   ++ +l s++++ sl +  +++++   + +++  +++++ k
               F59C12.2a 470 ytcsrsnqerTTSVITRDETRSARSSERPEPSRA--RSEISEEPVARTNGKLTSEKKKISLPSfPRVSSSRDSRATTEASTTDEETK 554
                             4444442211222333333333333332222222..344555555555666665444433322023333222222333333333333 PP

  Cwo-PA_FBpp0081723-aln 379 ppssaqtVP 387
                             p  ++ tVP
               F59C12.2a 555 PLIPKSTVP 563
                             444555555 PP

>> F54D5.11  CE26813	WBGene00010054	transcription intiation factor TFIIE-BETA	status:Confirmed	UniProt:Q20776	protein_id
   #    score  bias  c-Evalue  i-Evalue hmmfrom  hmm to    alifrom  ali to    envfrom  env to     acc
 ---   ------ ----- --------- --------- ------- -------    ------- -------    ------- -------    ----
   1 ?    6.1   0.4     0.061       8.8     194     254 ..       9      82 ..       2     163 .. 0.70

  Alignments for each domain:
  == domain 1    score: 6.1 bits;  conditional E-value: 0.061
  Cwo-PA_FBpp0081723-aln 194 aaaanavaaaavavaeapsivsna.............aestirtiaigklpakatplaeheqshnaevikstaq 254
                              +a+++ aa+++av + p+ ++n+             ++s+ +++++ klp++++  ++ +   na+++++ a+
                F54D5.11   9 RTAFQKHAATTMAVQNKPTTAPNShttysseaakakkKKSSGPAQNLSKLPDFNNSVSNANALSNATNFSTMAK 82 
                             45677777788888888888877756666666666655666666666666666666665555555555444333 PP

>> T20F5.3  CE40717	WBGene00020625	locus:mrrf-1	status:Confirmed	UniProt:P91478	protein_id:CCD67783.1
   #    score  bias  c-Evalue  i-Evalue hmmfrom  hmm to    alifrom  ali to    envfrom  env to     acc
 ---   ------ ----- --------- --------- ------- -------    ------- -------    ------- -------    ----
   1 ?    5.9   1.6     0.067       9.7     189     374 ..      23     204 ..       6     219 .. 0.63

  Alignments for each domain:
  == domain 1    score: 5.9 bits;  conditional E-value: 0.067
  Cwo-PA_FBpp0081723-aln 189 etsseaaaanavaaaavavaeapsivsnaaestirtiaigklpakatplaeheqshnaevikstaqqrasketesnhhdqqplhlaa 275
                              ++  +a +na+++a  ++ ++p++ sn  e ++   +i+++   +  l e+   h++ ++   + +    +  +n+   + ++l+ 
                 T20F5.3  23 AQIFTSAVVNAKKKADNKKKNPPAVFSNLEENAVVQETIKEIQRVEGLLVEELTRHFSLKVDIRQYEDVMVKL-ENG---KDKPLSM 105
                             3444555777778888888889999999999999999999999888888888888987777666555544443.333...3333333 PP

  Cwo-PA_FBpp0081723-aln 276 saltekssssvssrnskessseikskkegevplekktea...srdsassaasssstsssvntkdkkdikaelkssssgsslaeakik 359
                              a    +s  + + n ++++s+ik  k   ++++k t+    ++++a    +  + s++  +k ++d+k ++ ++ +++    +  +
                 T20F5.3 106 IARVTLKSPLMIMINFQDNPSAIKAAK---LAIQKSTLNvtpQQEGAVLYVNVPPMSKERREKMASDAKGRILNEYKKAINEIYSKS 189
                             333444455566777777777777777...777776654222566666677777788888888888888888886666555555444 PP

  Cwo-PA_FBpp0081723-aln 360 avaaaekesssesst 374
                             ++++ ++ s  + + 
                 T20F5.3 190 DKKSSNEFSTRPDEA 204
                             544444444444443 PP

>> Y41G9A.6  CE28362	WBGene00021530	status:Partially_confirmed	UniProt:Q9N4Z8	protein_id:CCD74422.1
   #    score  bias  c-Evalue  i-Evalue hmmfrom  hmm to    alifrom  ali to    envfrom  env to     acc
 ---   ------ ----- --------- --------- ------- -------    ------- -------    ------- -------    ----
   1 ?   -0.4   0.7       5.6   8.1e+02     267     323 ..      40      95 ..       3     131 .. 0.56
   2 ?    4.8   0.0      0.15        22     163     285 ..     171     362 ..     169     484 .. 0.46

  Alignments for each domain:
  == domain 1    score: -0.4 bits;  conditional E-value: 5.6
  Cwo-PA_FBpp0081723-aln 267 dqqplhlaasaltekssssvssrnskessseikskkegevplekkteasrdsassaa 323
                             ++q  +  as+++++s ++  +r+ + + ++i+  +  +  +e+++++++++ ++a+
                Y41G9A.6  40 EEQDGSFIASEMKKQSTENTTTRKPRGKNNKITAAQ-AQRLVENHKQLQQNAFNFAN 95 
                             234444444555555555555555444444444444.23345555555555555554 PP

  == domain 2    score: 4.8 bits;  conditional E-value: 0.15
  Cwo-PA_FBpp0081723-aln 163 hLqeHcde..ilkteqsksrvstelad.........................................eetsseaaaanavaaaava 206
                             hLq+H+++   ++++ ++s   +   +                                         +                  
                Y41G9A.6 171 HLQQHINQanFARQAAYESIQAP---NnllygqdlqpnnllsefqkmlslnqataaathsaqfngifdK------------------ 236
                             89999987223444444444444...3366777766666644444444444443333333333333330.................. PP

  Cwo-PA_FBpp0081723-aln 207 vaeapsivsna..........................................aestirtiaigklpakatplaeheqshnaeviks 251
                                                                                  ++ ++++    + p +++pl ++   +n++ i s
                Y41G9A.6 237 ----------FflwflakpmqpsflsahrlqpttpltstetsspffldqsvrpTQLAVASSFPAQTPLHNEPLPPP-VTQNSPSIFS 312
                             ..........255555555555555555555555555555555555533333311112222222333344443322.3344566666 PP

  Cwo-PA_FBpp0081723-aln 252 taqqrasketesnhhd................qqplhlaasaltekssss 285
                             ++ +r+sk t  n+ +                qq  + ++ +l+++ + s
                Y41G9A.6 313 NIMHRFSKPTILNGFKalknacfsvppfsglaQQMTSHQSTSLEQTEKPS 362
                             66666666666666666666665554444444222222222222222222 PP

>> T01D1.2a  CE12942	WBGene00001340	locus:etr-1	RNA-binding protein	status:Confirmed	UniProt:Q17385	protein_id:CCD71491.
   #    score  bias  c-Evalue  i-Evalue hmmfrom  hmm to    alifrom  ali to    envfrom  env to     acc
 ---   ------ ----- --------- --------- ------- -------    ------- -------    ------- -------    ----
   1 ?    6.0   2.7     0.064       9.2     217     262 ..     312     366 ..      88     449 .. 0.67

  Alignments for each domain:
  == domain 1    score: 6.0 bits;  conditional E-value: 0.064
  Cwo-PA_FBpp0081723-aln 217 a............aestirtiaigklpakatplaeheqshnaevikstaqqraskete 262
                                          +++ ++++a    + + +  ++h+q+h+++   +++qq+++++++
                T01D1.2a 312 DdasaksssekprHQALMTSPAPTATSSTSSSASHHHQQHQQQ---LSQQQQQQQHPQ 366
                             0333111111111222222222222222222222333333322...122222222222 PP

>> T09A12.4c  CE31063	WBGene00003656	locus:nhr-66	status:Partially_confirmed	UniProt:Q8MXH2	protein_id:CCD63564.1
   #    score  bias  c-Evalue  i-Evalue hmmfrom  hmm to    alifrom  ali to    envfrom  env to     acc
 ---   ------ ----- --------- --------- ------- -------    ------- -------    ------- -------    ----
   1 ?    5.6   2.8     0.087        13     207     344 ..     112     247 ..      89     277 .. 0.54

  Alignments for each domain:
  == domain 1    score: 5.6 bits;  conditional E-value: 0.087
  Cwo-PA_FBpp0081723-aln 207 vaeapsivsnaaestirtiaigklpakatplaeheqshnaevikstaqqrasketesnhhdqqplhlaasaltekssssvssrnske 293
                             ++ +ps  s +  st+++ ++ + p    p      ++++     + +  +  + + ++h+qq+ + ++ +++++  ++ s+   + 
               T09A12.4c 112 SPAIPSSSSCSEPSTSQASTVVSAPTLPPPSPLTSLPQKPAPLMPSGHVTTVDQQNRQQHQQQQRQQQQAQQQNSMARKYSMDTIQH 198
                             555555555555555555555555555555555555555544444444444445555556666666666666666666666665555 PP

  Cwo-PA_FBpp0081723-aln 294 ssseikskkegevplekkteasrdsassaasssstsssvntkdkkdikael 344
                             +  +  ++  + +p    t++ +  a    s++++s+   +k    +k+e 
               T09A12.4c 199 HTMQHPHQL-QYIPNHFMTASTDVFAAMDMSQKQSSPPGIFKIV-AAKNEP 247
                             555554444.4444333333333333333333333333333322.222222 PP

>> F01G12.1  CE45146	WBGene00017170	status:Partially_confirmed	UniProt:Q19100	protein_id:CCD68909.1
   #    score  bias  c-Evalue  i-Evalue hmmfrom  hmm to    alifrom  ali to    envfrom  env to     acc
 ---   ------ ----- --------- --------- ------- -------    ------- -------    ------- -------    ----
   1 ?    6.3   0.5     0.054       7.7     213     279 ..      54     117 ..       2     230 .. 0.67

  Alignments for each domain:
  == domain 1    score: 6.3 bits;  conditional E-value: 0.054
  Cwo-PA_FBpp0081723-aln 213 ivsnaaestirtiaigklpakatplaeheqshnaevikstaqqrasketesnhhdqqplhlaasalt 279
                             ++ n++e ++  + + ++ a  +    h + ++ +v ++t+q  ++++ ++n+ +++++  ++ ++t
                F01G12.1  54 LTLNHKEESLYDMLVASVRAGRES---HFELDQLDVHTETNQSGHDHHIHNNEEHKHHNMRSHDHHT 117
                             444454444444444444444333...2222333344444444444444444333333333333332 PP

>> Y37E3.4  CE26771	WBGene00021348	locus:moag-4	status:Confirmed	UniProt:Q9BKU8	protein_id:CCD73424.1
   #    score  bias  c-Evalue  i-Evalue hmmfrom  hmm to    alifrom  ali to    envfrom  env to     acc
 ---   ------ ----- --------- --------- ------- -------    ------- -------    ------- -------    ----
   1 ?    6.1   0.3      0.06       8.7      34      65 ..      43      80 ..       6      81 .. 0.68

  Alignments for each domain:
  == domain 1    score: 6.1 bits;  conditional E-value: 0.06
  Cwo-PA_FBpp0081723-aln 34 s......lnfslsaataseddaeyppgrkkkvsrqDPl 65
                            +        ++ +aa+  e++a  +  + kkv++ DPl
                 Y37E3.4 43 NrdadvmRIKQEKAAAKKEAEAAAAAANAKKVAKVDPL 80
                            33445423344567788999999999999*******98 PP

>> ZK795.2  CE40492	WBGene00014082	status:Confirmed	UniProt:O62520	protein_id:CAB05843.2
   #    score  bias  c-Evalue  i-Evalue hmmfrom  hmm to    alifrom  ali to    envfrom  env to     acc
 ---   ------ ----- --------- --------- ------- -------    ------- -------    ------- -------    ----
   1 ?    6.2   1.6     0.057       8.2     255     321 ..     221     283 ..     122     292 .] 0.63

  Alignments for each domain:
  == domain 1    score: 6.2 bits;  conditional E-value: 0.057
  Cwo-PA_FBpp0081723-aln 255 qrasketesnhhdqqplhlaasaltekssssvssrnskessseikskkegevplekkteasrdsass 321
                             q+  ++ ++ +h+q+  + +++a++ + s++  + +++e+++++ +k+    pl    + s++s++s
                 ZK795.2 221 QKELEQEKQKKHEQKTAEKSEKAVKPEASEKSVKSEKSEKPQKAGEKE----PLIDSSKKSEKSEKS 283
                             111122222233333333333333322222222222333333332222....222222333333322 PP

>> Y48B6A.6a  CE32970	WBGene00012980	status:Partially_confirmed	UniProt:Q9U2A6	protein_id:CAB54442.2
   #    score  bias  c-Evalue  i-Evalue hmmfrom  hmm to    alifrom  ali to    envfrom  env to     acc
 ---   ------ ----- --------- --------- ------- -------    ------- -------    ------- -------    ----
   1 ?    5.4   1.0     0.096        14     234     303 ..      60     233 ..      10     386 .. 0.62

  Alignments for each domain:
  == domain 1    score: 5.4 bits;  conditional E-value: 0.096
  Cwo-PA_FBpp0081723-aln 234 atplaeheqshnaevikstaqqrasketesnhhd..................................................... 267
                              + ++e+++++n+++++st++   + +te n+ +                                                     
               Y48B6A.6a  60 LEKKEENNNNNNNNNSNSTTTTPLEIKTERNQQHehttidprspppkrsilelleqerlenelqqqsapvpktpvmvitkgafprsa 146
                             344566666666667777777777777777644335566666667777777666666666666666666666666666666666655 PP

  Cwo-PA_FBpp0081723-aln 268 .....qqplhlaasaltekssssvssrnskessseikskk..............................................e 303
                                  q   ++++++  ek +   +++++ e+ ++  +k+                                              e
               Y48B6A.6a 147 sprrqQFVRENEDGNELEKRLAAQRMKKYTEEMESLVQKQvdvldqimssppppptsppqlpptpparitsvrsdesieeeerrrkE 233
                             555533334444555555555555555555555555444455555555555555555544444444444444433333333333330 PP

>> W04D2.4  CE06541	WBGene00012243	Zinc finger, C2H2 type	status:Confirmed	UniProt:Q23159	protein_id:CAA99942.1
   #    score  bias  c-Evalue  i-Evalue hmmfrom  hmm to    alifrom  ali to    envfrom  env to     acc
 ---   ------ ----- --------- --------- ------- -------    ------- -------    ------- -------    ----
   1 ?    5.5   1.2     0.091        13     125     286 ..     187     491 ..     178     581 .. 0.69

  Alignments for each domain:
  == domain 1    score: 5.5 bits;  conditional E-value: 0.091
  Cwo-PA_FBpp0081723-aln 125 essaaeqYrlGyqeclsEaakFlveve.ardglcvrliahLqeHcdeilkteqsksrvstelad....................... 187
                             ++ ++++Y +     l   +k+++ ++ ++++  +++i+ L++H  +i++ + + +rv    +d                       
                 W04D2.4 187 AEFCGDHYAHDARMRLPNVIKYIIAQKqMEQSSPMEIIGFLRHHFLSISADNIYAQRVCFVDTDelktllvsctkkwsregipksie 273
                             55688999999999999999**999888999999******************99999988767789999999999999999999999 PP

  Cwo-PA_FBpp0081723-aln 188 ....................................................................................... 187
                                                                                                                    
                 W04D2.4 274 vweeelidkvgiewppvsmrsphrfteprkpttteiaiqehwprprvfvgknrrdhlmafplgdvsqsssgyeqhedmddprfiqie 360
                             999999999999999999999999999999999999999999988888888888888888888888888888888888888888888 PP

  Cwo-PA_FBpp0081723-aln 188 ...............................eetsseaaaanavaaaavavaeapsivsnaaestirtiaigklpakatplaeheqs 243
                                                            +e + +++++ +     v v++   +++++ +  i+  +  +  +       +   
                 W04D2.4 361 meyederfvqdaqmveeeeievvetqtyerhQEAIRKGNEILEHGGEEVRVGNEVIVAPRSSNDQIANEQKTSTDERILI---ESPG 444
                             88888777777777766666666666666665555555555555555555555554444444444444333333333333...2222 PP

  Cwo-PA_FBpp0081723-aln 244 hnaevikstaqqrasketesnhhd....qqplhlaasaltekssssv 286
                             h+  vi   + +    ++ + hh+    ++++hl+ +++ e+s +s 
                 W04D2.4 445 HEEVVIVDGDVDDEIDDSLQLHHHrhlqNDHHHLSTRHQLEDSDQSG 491
                             33333333333333333333333334434445555555555444443 PP

>> K02B2.4  CE04690	WBGene00002129	locus:inx-7	status:Partially_confirmed	UniProt:Q21123	protein_id:CCD61803.1
   #    score  bias  c-Evalue  i-Evalue hmmfrom  hmm to    alifrom  ali to    envfrom  env to     acc
 ---   ------ ----- --------- --------- ------- -------    ------- -------    ------- -------    ----
   1 ?    5.8   3.3     0.076        11     297     396 ..     446     544 ..     368     555 .. 0.54

  Alignments for each domain:
  == domain 1    score: 5.8 bits;  conditional E-value: 0.076
  Cwo-PA_FBpp0081723-aln 297 eikskkegevplekkteasrdsassaasssstsssvntkdkkdika.elkssssgsslaeakikavaaaekesssesstkakkppss 382
                             + + +  g+ +lek+ ++ + s s++ +     +s+ + d+   k    +s+ ++s+  ++k++++++++ +++s++s++++++ps 
                 K02B2.4 446 SHNVRRRGTEQLEKNVKSRQGSLSTQLRP---FNSFEEPDQPTKKFdDSSSEDENSKKGSKKPSPTKKKASSKNSPQSSSNSRRPSL 529
                             22222223444554444444333333332...2333333222222202233334444444555555555555555555555555555 PP

  Cwo-PA_FBpp0081723-aln 383 aqt.VPiFalhaqGs 396
                             a+t  P F  h + +
                 K02B2.4 530 AHTaSPAFTHHHEPD 544
                             544135555555443 PP

>> Y53C12B.5a  CE14902	WBGene00003100	locus:mab-3	DM DNA binding domain	status:Partially_confirmed	UniProt:O18214	protei
   #    score  bias  c-Evalue  i-Evalue hmmfrom  hmm to    alifrom  ali to    envfrom  env to     acc
 ---   ------ ----- --------- --------- ------- -------    ------- -------    ------- -------    ----
   1 ?    5.9   0.2     0.069       9.9     267     340 ..     101     198 ..      10     221 .. 0.65

  Alignments for each domain:
  == domain 1    score: 5.9 bits;  conditional E-value: 0.069
  Cwo-PA_FBpp0081723-aln 267 d...........................qqplhlaasaltekssssvssrnskessseikskkegevplekkteasrdsassaasss 326
                             +                           ++ + +aa+ + + s+++ +  ++ ++ s+ ks   + + +e    ++ d+++    s 
              Y53C12B.5a 101 GvlvplrghkrtmcqfvtcectlctlveHRRNLMAAQIKLRRSQQKSRDGKEPKRNSRRKS---KDMDMEMMVVTATDGQKIIGTSA 184
                             3555555555555555555555555543333333444444455555444444444444444...45899999999999999999999 PP

  Cwo-PA_FBpp0081723-aln 327 stsssvntkdkkdi 340
                             s+s+s++t + +++
              Y53C12B.5a 185 SPSPSSTTDTMSPS 198
                             99999988877665 PP

>> C38C3.3a  CE40922	WBGene00016512	status:Partially_confirmed	protein_id:CCD67029.1
   #    score  bias  c-Evalue  i-Evalue hmmfrom  hmm to    alifrom  ali to    envfrom  env to     acc
 ---   ------ ----- --------- --------- ------- -------    ------- -------    ------- -------    ----
   1 ?    0.3   0.1       3.4   4.9e+02     339     339 ..      79      79 ..      26     161 .. 0.55
   2 ?    4.3   0.0      0.21        30     154     188 ..     180     230 ..     166     253 .. 0.71

  Alignments for each domain:
  == domain 1    score: 0.3 bits;  conditional E-value: 3.4
  Cwo-PA_FBpp0081723-aln 339 d 339
                             +
                C38C3.3a  79 E 79 
                             1 PP

  == domain 2    score: 4.3 bits;  conditional E-value: 0.21
  Cwo-PA_FBpp0081723-aln 154 dglcvrliahLqeHcdeilkteqsksrvstelad.................e 188
                                + r++ahL   c+++ + + + ++v++++ad                 +
                C38C3.3a 180 K-CAERVAAHLSMACENMERLQFVSEAVYPQSADhlkklqeidddvkdfnwQ 230
                             4.6789*************************999666654444444444331 PP

>> Y41E3.7b  CE39435	WBGene00012765	status:Confirmed	UniProt:Q2XMY1	protein_id:CAJ43917.1
   #    score  bias  c-Evalue  i-Evalue hmmfrom  hmm to    alifrom  ali to    envfrom  env to     acc
 ---   ------ ----- --------- --------- ------- -------    ------- -------    ------- -------    ----
   1 ?    6.0   1.5     0.065       9.4     202     302 ..      94     205 ..      10     306 .. 0.67

  Alignments for each domain:
  == domain 1    score: 6.0 bits;  conditional E-value: 0.065
  Cwo-PA_FBpp0081723-aln 202 aaavavaeapsivsna..........aestirtiaigklpakatplaeheqshnaevikstaqqrasketesnhhdqqplhla.asa 277
                             + + ++a++ps+ +             + ++ +++  +++a+a+ + +++ +++++ i++ ++q++++  ++   +q   ++  + +
                Y41E3.7b  94 QVTEQSAQPPSLQQVDqrlfedqrkqIQEALNAQTFHQFSAYAQEQFPGQPEQQTTLIRQLQEQHYQQYMSQVYAQQSTTPNGaEMN 180
                             333334444444444466666666666778888899999999999888888888888888888888777766544444444430334 PP

  Cwo-PA_FBpp0081723-aln 278 ltekssssvssrnskessseikskk 302
                              +e+ +++++  ++++ s + + ++
                Y41E3.7b 181 PEESHQHQIRRDDDSDVSDDEAGED 205
                             4444555666666666666554444 PP

>> H04D03.1  CE16165	WBGene00010362	locus:enu-3	status:Confirmed	UniProt:O45607	protein_id:CAA15958.1
   #    score  bias  c-Evalue  i-Evalue hmmfrom  hmm to    alifrom  ali to    envfrom  env to     acc
 ---   ------ ----- --------- --------- ------- -------    ------- -------    ------- -------    ----
   1 ?    5.7   0.9     0.082        12     202     329 ..      31     193 ..      18     203 .. 0.45

  Alignments for each domain:
  == domain 1    score: 5.7 bits;  conditional E-value: 0.082
  Cwo-PA_FBpp0081723-aln 202 aaavavaeapsivsnaaestirtiaigklpakatplaeheqshnaevikstaqqrasketesnhhd..................... 267
                             +aa ++++ ++++ n+++s  +t   g+ +++++++a   +  +   ++s  ++  ++       +                     
                H04D03.1  31 SAATNTSNVTAPAGNSTKSPNATAPAGNSTKNVNVTALSANTTQLALVSSASPETCKNG-----NGthcpsrtisfhkdtpkyigcg 112
                             33333344444444444444444444444444444333333333333332222222211.....11112233344444588888888 PP

  Cwo-PA_FBpp0081723-aln 268 .................qqplhlaasaltekssssvssrnskessseikskkeg..evplekkteasrdsassaassssts 329
                                              +q+   +++  +e   +++  r+ +e+ +++++++e   ++ + + + + r+ ++++++ ++++
                H04D03.1 113 iliafvifhiflyfyleDQKAREQKKYFEELIAEQMAARKREEQDEKQHEDEEMlcRLRIGVSKDRKREEQDDQQHEDEAP 193
                             999999999999888875555555555555555555555555544444333322113334444444444444444444444 PP

>> K04G11.3  CE11746	WBGene00010571	status:Partially_confirmed	UniProt:Q93845	protein_id:CAB01758.1
   #    score  bias  c-Evalue  i-Evalue hmmfrom  hmm to    alifrom  ali to    envfrom  env to     acc
 ---   ------ ----- --------- --------- ------- -------    ------- -------    ------- -------    ----
   1 ?    5.7   1.4     0.081        12     232     346 ..     199     306 ..      95     349 .. 0.52

  Alignments for each domain:
  == domain 1    score: 5.7 bits;  conditional E-value: 0.081
  Cwo-PA_FBpp0081723-aln 232 akatplaeheqshnaevikstaqqrasketesnhhdqqplhlaasaltekssssvssrnskessseikskk.....egevplekkte 313
                             +++    e+  ++ ++++k+ +q++ + + + +  ++q  +l a++  ++s ++++                    e+e+ l++++ 
                K04G11.3 199 NNEMTSPEPTYKELSNTVKLLQQENINLKNSVQTRKDQFSQLYAQKERYESTNEIEIN------------RlkkcvEEEIELNRQLI 273
                             1111111222333333333333333333333333333333333333333333333333............23333333344444433 PP

  Cwo-PA_FBpp0081723-aln 314 asrdsassaasssstsssvntkdkkdikaelks 346
                             a++    + + s +   +   ++ + ++++l++
                K04G11.3 274 AENTRLATEQVSVKRNMEAARSELQRSEEKLNN 306
                             333333333333333333333333333333333 PP

>> C01G8.9b  CE33359	WBGene00002717	locus:let-526	status:Partially_confirmed	UniProt:Q86ND1	protein_id:CCD62465.1
   #    score  bias  c-Evalue  i-Evalue hmmfrom  hmm to    alifrom  ali to    envfrom  env to     acc
 ---   ------ ----- --------- --------- ------- -------    ------- -------    ------- -------    ----
   1 ?    5.4   1.6     0.096        14     183     272 ..     504     588 ..     436     655 .. 0.54

  Alignments for each domain:
  == domain 1    score: 5.4 bits;  conditional E-value: 0.096
  Cwo-PA_FBpp0081723-aln 183 teladeetsseaaaanavaaaavavaeapsivsnaaestirtiaigklpakatplaeheqshnaevikstaqqrasketesnhhdqq 269
                             ++ +d++ s+++++ +a    +  +++ p +v+++a +t+    ++   + +t   +  ++  a vi+ ++++++++e e  + +  
                C01G8.9b 504 PSQTDDKESTSTNSDAAA-PPQKSTSSSPKPVEESAATTSVNVHGNGTLECETSSRPLSSEAAAAVITPYENHHKNEEEEDLKKE-- 587
                             333445555555433332.233333346667777754444444444444444444444444455555544444444333332222.. PP

  Cwo-PA_FBpp0081723-aln 270 plh 272
                                
                C01G8.9b 588 --I 588
                             ..1 PP

>> Y51H4A.4  CE22330	WBGene00013100	locus:zip-7	status:Confirmed	UniProt:Q9NAE4	protein_id:CAB61136.1
   #    score  bias  c-Evalue  i-Evalue hmmfrom  hmm to    alifrom  ali to    envfrom  env to     acc
 ---   ------ ----- --------- --------- ------- -------    ------- -------    ------- -------    ----
   1 ?    5.9   3.9      0.07        10     189     308 ..      12     147 ..       2     175 .. 0.61

  Alignments for each domain:
  == domain 1    score: 5.9 bits;  conditional E-value: 0.07
  Cwo-PA_FBpp0081723-aln 189 etsseaaaanavaaaavavaeapsivsna.aestirtiaigklpakatplaeheqshnaevikstaqqrasketesnhhdqqplhla 274
                             +++ ++ +++a+ +++ +++ ++   +++   +t  +   ++++ +a+p+a    s  +  ++st++ ++++  +s   +++p ++ 
                Y51H4A.4  12 SRMCDSDSIKAFNQMYAQNPYGAGAFDKNySAATALPFFAQHFAPYANPHATSSFSPSSSSTSSTTSSQNQQSGSSGSKKKKPVPVP 98 
                             455566667777777777766655554431445556666677777777776666666666666666666666666666777778888 PP

  Cwo-PA_FBpp0081723-aln 275 asaltekssssvssrnskessseikskk...............egevpl 308
                             +++++e ++   +  n+  + s+ ++kk               ++++ +
                Y51H4A.4  99 ENQKDEAYLDRRRRNNEAARKSRESRKKvdqdnsvrvtylereNQCLRV 147
                             8888888877777766666666555555555555555555555455544 PP

>> Y39E4B.7  CE42544	WBGene00012718	status:Partially_confirmed	UniProt:Q9U2K0	protein_id:CAB54433.3
   #    score  bias  c-Evalue  i-Evalue hmmfrom  hmm to    alifrom  ali to    envfrom  env to     acc
 ---   ------ ----- --------- --------- ------- -------    ------- -------    ------- -------    ----
   1 ?    5.5   1.8      0.09        13     153     267 ..     245     425 ..     236     463 .. 0.53

  Alignments for each domain:
  == domain 1    score: 5.5 bits;  conditional E-value: 0.09
  Cwo-PA_FBpp0081723-aln 153 rdglcvrliahLqeHcdeilkteqsksrvstelad..................................................ee 189
                             + +lc++ +   ++H+ e  k+ ++++++  +  +                                                  ++
                Y39E4B.7 245 KKTLCHSQLPTFKSHVMEFRKQRKEEQARLANRINgpveeqnahadderdetsvlyvpdqkradgkmvavvefnknnsvlrqqntTT 331
                             567999999999999999999988888888776667777777777777777777777777777777777777777777776655444 PP

  Cwo-PA_FBpp0081723-aln 190 tsseaaaanavaaaavavaeapsivsna.....................aestirtiaigklpakatplaeheqshnaevikstaqq 255
                             t+s +++ n  ++ + ++ +++s ++++                             ++g  p  ++ l   + ++++  + s ++q
                Y39E4B.7 332 TTSRSESQNRITESQSQSMSMSSGCDESritvggggggaeadgstcnlfE-----MERGGGTPRPNSSLRSARVHDETVDTPSATHQ 413
                             44444444444444445544555555546666666666553332222210.....22223333333332222222222222222222 PP

  Cwo-PA_FBpp0081723-aln 256 rasketesnhhd 267
                              +++  e+  h+
                Y39E4B.7 414 SYEEALEEALHG 425
                             222222222222 PP

>> W03D8.1  CE45203	WBGene00020984	status:Partially_confirmed	UniProt:O45004	protein_id:CCD73385.1
   #    score  bias  c-Evalue  i-Evalue hmmfrom  hmm to    alifrom  ali to    envfrom  env to     acc
 ---   ------ ----- --------- --------- ------- -------    ------- -------    ------- -------    ----
   1 ?    5.6   0.7     0.087        13     159     303 ..     108     398 ..      84     466 .. 0.41

  Alignments for each domain:
  == domain 1    score: 5.6 bits;  conditional E-value: 0.087
  Cwo-PA_FBpp0081723-aln 159 rliahLqeHcdeilkteqsksrvstelad.......................................................... 187
                             +l++  ++H + ++ +e+ k++ s++  +                                                          
                 W03D8.1 108 ELLGECESHSNGMVLGEMFKATKSKN--Nfymclkydrlddgalvntiynktlypgnivqckdikpgtfclqtyekvmgmvffsdqd 192
                             56666666666666666666665554..34455566666666666666666666666666666666666666666666666666555 PP

  Cwo-PA_FBpp0081723-aln 188 .................................eetsseaaaanavaaaavavaeapsivsna...aestirtiaigklpakatpla 238
                                                                                               + s i+ + + + + +++p++
                 W03D8.1 193 dknrtyvmgrtyeklktnkdgtaimkgmylnqfS----------------------------DqicKASGICEPPTTTTSTTTEPTT 251
                             5555555444443333332222222222222221............................0111223333333333333333322 PP

  Cwo-PA_FBpp0081723-aln 239 eheqs.....hnaevikstaqqrasketesnhhdqqplhlaasaltekssssvssrnskessseikskk.................. 302
                             + +        +a++++st++   ++ + ++    +++     ++t+k ++  ++ ++ e++++ ++ +                  
                 W03D8.1 252 ATDPTtttttTEATTVTSTTTPAETTTAMKST---KEQV---LTTTRKALETTKKPEKPEKPEKPERPEkpealpqaqdsycgnvyl 332
                             22111000001111111111111111111111...1111...122222222222222222222222222233444555666666666 PP

  Cwo-PA_FBpp0081723-aln 303 .................................................................e 303
                                                                                              +
                 W03D8.1 333 cfdedvfgfasngnhtmasiirfnilllllpfafcstttteepdgsnstegattvagttveftteN 398
                             666666666666666666666666666666666666655555533333333333333333333330 PP

>> Y41E3.7c  CE18375	WBGene00012765	status:Confirmed	UniProt:Q2EEM2	protein_id:CAJ76976.1
   #    score  bias  c-Evalue  i-Evalue hmmfrom  hmm to    alifrom  ali to    envfrom  env to     acc
 ---   ------ ----- --------- --------- ------- -------    ------- -------    ------- -------    ----
   1 ?    5.9   1.5     0.069       9.9     200     302 ..      34     147 ..      15     250 .. 0.68

  Alignments for each domain:
  == domain 1    score: 5.9 bits;  conditional E-value: 0.069
  Cwo-PA_FBpp0081723-aln 200 vaaaavavaeapsivsna..........aestirtiaigklpakatplaeheqshnaevikstaqqrasketesnhhdqqplhla.a 275
                              ++ + ++a++ps+ +             + ++ +++  +++a+a+ + +++ +++++ i++ ++q++++  ++   +q   ++  +
                Y41E3.7c  34 APQVTEQSAQPPSLQQVDqrlfedqrkqIQEALNAQTFHQFSAYAQEQFPGQPEQQTTLIRQLQEQHYQQYMSQVYAQQSTTPNGaE 120
                             444445555556555555666666666667778888899999999998888888888888888888887777665444444444303 PP

  Cwo-PA_FBpp0081723-aln 276 saltekssssvssrnskessseikskk 302
                              + +e+ +++++  ++++ s + + ++
                Y41E3.7c 121 MNPEESHQHQIRRDDDSDVSDDEAGED 147
                             344444555666666666666554444 PP

>> C05D10.2a  CE29020	WBGene00015478	status:Confirmed	UniProt:Q11179	protein_id:CCD63173.1
   #    score  bias  c-Evalue  i-Evalue hmmfrom  hmm to    alifrom  ali to    envfrom  env to     acc
 ---   ------ ----- --------- --------- ------- -------    ------- -------    ------- -------    ----
   1 ?    5.6   1.8     0.085        12     282     361 ..     368     446 ..     311     466 .. 0.63

  Alignments for each domain:
  == domain 1    score: 5.6 bits;  conditional E-value: 0.085
  Cwo-PA_FBpp0081723-aln 282 ssssvssrnskessseikskkegevplekkteasrdsassaasssstsssvntkdkkdikaelkssssgsslaeakikav 361
                             s+  + +++ +++  +++++ + + +++k++++s+ds s + +   +s+++ t++ ++ + +  ++++ ss  ++  ++v
               C05D10.2a 368 SRAPIAQAECSDTDYDTARSLQRTTSMDKNNSSSHDSSSGTLRERAASAESRTSKDSNGEMRNGNGNTPSSIKQR-RRSV 446
                             333444444444444444444677788888888888888888888766666666444444444444444443333.3333 PP

>> T09A12.4a  CE31061	WBGene00003656	locus:nhr-66	zinc finger protein	status:Confirmed	UniProt:Q8MXH1	protein_id:CCD6356
   #    score  bias  c-Evalue  i-Evalue hmmfrom  hmm to    alifrom  ali to    envfrom  env to     acc
 ---   ------ ----- --------- --------- ------- -------    ------- -------    ------- -------    ----
   1 ?    5.7   1.3     0.083        12     263     340 ..      14      90 ..       3     242 .. 0.67

  Alignments for each domain:
  == domain 1    score: 5.7 bits;  conditional E-value: 0.083
  Cwo-PA_FBpp0081723-aln 263 snhhdqqplhlaasaltekssssvssrnskessseikskkegevplekkteasrdsassaasssstsssvntkdkkdi 340
                              ++h+qq+ + ++ +++++  ++ s+   + +  +  ++  + +p    t++ +  a    s++++s+   +k +k++
               T09A12.4a  14 RQQHQQQQRQQQQAQQQNSMARKYSMDTIQHHTMQHPHQL-QYIPNHFMTASTDVFAAMDMSQKQSSPPGIFKIAKNE 90 
                             2233333333333333333333333333333333332222.2222222222222222222222223333333333333 PP

>> Y37E11AL.2  CE30218	WBGene00021358	status:Confirmed	UniProt:Q9N443	protein_id:CCD68227.1
   #    score  bias  c-Evalue  i-Evalue hmmfrom  hmm to    alifrom  ali to    envfrom  env to     acc
 ---   ------ ----- --------- --------- ------- -------    ------- -------    ------- -------    ----
   1 ?    5.9   0.2     0.069        10     260     347 ..     125     195 ..       2     214 .. 0.57

  Alignments for each domain:
  == domain 1    score: 5.9 bits;  conditional E-value: 0.069
  Cwo-PA_FBpp0081723-aln 260 etesnhhd.....qqplhlaasaltekssssvssrnskessseikskk....egevplekkteasrdsassaasssstsssvntkdk 337
                               + n+hd         + ++s++++ +++ ++++++ ++ ++++ +      + v l+                          ++
              Y37E11AL.2 125 SEDGNQHDapkekTAFSSARDSHYENMYQKAIQMAKEMDQMEKVAASPcldsSQDVELK--------------------------PA 185
                             34444555444434455566666666666666666666666665544322222333332..........................22 PP

  Cwo-PA_FBpp0081723-aln 338 kdikaelkss 347
                              ++k + +s+
              Y37E11AL.2 186 DPEKDKKESE 195
                             2222222222 PP

>> K02C4.5  CE32688	WBGene00010503	status:Confirmed	UniProt:Q8I4H7	protein_id:CAD57701.1
   #    score  bias  c-Evalue  i-Evalue hmmfrom  hmm to    alifrom  ali to    envfrom  env to     acc
 ---   ------ ----- --------- --------- ------- -------    ------- -------    ------- -------    ----
   1 ?    3.8   2.6       0.3        44     302     341 ..     181     388 ..      43     411 .. 0.57

  Alignments for each domain:
  == domain 1    score: 3.8 bits;  conditional E-value: 0.3
  Cwo-PA_FBpp0081723-aln 302 k...................................................................................... 302
                                                                                                                    
                 K02C4.5 181 Ptppairshaqlqaspsvapdtqlkpprppirsavpdppstipppvpissppqiyatpiyedlqkasnpyvnsknnrigiveehslr 267
                             033333333333333333333344444444444444444444444444444444444444444444444444444444444444444 PP

  Cwo-PA_FBpp0081723-aln 303 .................................................................................egevpl 308
                                                                                                              + +vp+
                 K02C4.5 268 hidspkntsvirirtdvdvsqetknnetsvnvydspfinkshyvnirppiaqkpkliqpdttpppktekdvtptfisvecyQSTVPI 354
                             444444444444444444444444444777777788888888888999999999999999999999999999999999999889999 PP

  Cwo-PA_FBpp0081723-aln 309 ekkteasrdsa.ssaasssstsssvntkdkkdik 341
                             + +++  + s  +s+++sss++ s+n+++++ ++
                 K02C4.5 355 PSPRTYYHTSDiPSSQRSSSSAYSSNYSTSSSSN 388
                             8877766665426777777777777777665554 PP

>> Y113G7C.1  CE23304	WBGene00013771	Protein-tyrosine phosphatase	status:Partially_confirmed	UniProt:Q9XWA6	protein_id:C
   #    score  bias  c-Evalue  i-Evalue hmmfrom  hmm to    alifrom  ali to    envfrom  env to     acc
 ---   ------ ----- --------- --------- ------- -------    ------- -------    ------- -------    ----
   1 ?    4.7   3.6      0.16        23     241     358 ..    1017    1139 ..     917    1161 .. 0.59

  Alignments for each domain:
  == domain 1    score: 4.7 bits;  conditional E-value: 0.16
  Cwo-PA_FBpp0081723-aln  241 eqshnaevikstaqqrasketesnhhd......qqplhlaasaltekssssvssrnskessseikskkegevplekkteasrdsa 319 
                              +++++++  ++  q++++ + e  + d      + +   ++++  +k +++ + r +k++  + k k++ + + e + + ++ +a
               Y113G7C.1 1017 DREEEKKRKTQDFQDQQDADIERAEADeqrrkmNVERAKKDEERAKKDKRDAEERRKKDEERAKKDKEDAKKAKEDQEKIDKLAA 1101
                              2222222222222222222222222221111111111112222222233333334444444444444455555666666666666 PP

  Cwo-PA_FBpp0081723-aln  320 ssaasssstsssvntkdkkdikaelkssssgsslaeaki 358 
                              + +++ ++ s +  +k+++d+k +lk+++  ++l+++++
               Y113G7C.1 1102 EVKEREEK-SLARHEKEEEDEKRRLKEEEDVKQLNKERA 1139
                              66666665.666666777777777777666666655544 PP

>> Y2H9A.1  CE27781	WBGene00003222	locus:mes-4	SET domain	status:Confirmed	UniProt:Q9NH52	protein_id:CAA16276.2
   #    score  bias  c-Evalue  i-Evalue hmmfrom  hmm to    alifrom  ali to    envfrom  env to     acc
 ---   ------ ----- --------- --------- ------- -------    ------- -------    ------- -------    ----
   1 ?    5.1   9.7      0.13        18     233     380 ..     691     831 ..     592     882 .. 0.67

  Alignments for each domain:
  == domain 1    score: 5.1 bits;  conditional E-value: 0.13
  Cwo-PA_FBpp0081723-aln 233 katplaeheqshnaevikstaqqrasketesnhhdqqplhlaasalt..ekssssvssrnskessseikskkegevple.kkteasr 316
                              ++p+ ++ +++ a++ ks++++  +++ +++       + a+++ t  +ks+ s s+   ++  s++++ ++ + p+  +k+++ +
                 Y2H9A.1 691 REKPEVADSSEKAAKKNKSSKKKSVKNQNRKS-------QEAGKNGTasKKSEISPSKPSTSS-ASSTSFVQQASWPISqNKKNLKK 769
                             23333344444444444443333333333332.......223333330033333333333333.33333444456676514567788 PP

  Cwo-PA_FBpp0081723-aln 317 dsassaasssstsssvntkdkkdikaelkssssgsslaeakikavaaaekesssesstkakkpp 380
                             +s++  a+++st s++++ + ++ ++el s  s++s a+   +++++a+k++s   + + + pp
                 Y2H9A.1 770 NSNQPVADTGSTLSTSTELNFHEKPQELLSPVSSRSRAAS--SSTPRAQKSKSRRDDVESEAPP 831
                             8999889999988888888888999999987777776666..4445555554444444444444 PP

>> W07G1.1  CE38232	WBGene00012328	status:Partially_confirmed	UniProt:Q9XUK4	protein_id:CAB04933.2
   #    score  bias  c-Evalue  i-Evalue hmmfrom  hmm to    alifrom  ali to    envfrom  env to     acc
 ---   ------ ----- --------- --------- ------- -------    ------- -------    ------- -------    ----
   1 ?    5.6   6.1     0.088        13     229     377 ..     114     259 ..      10     281 .. 0.51

  Alignments for each domain:
  == domain 1    score: 5.6 bits;  conditional E-value: 0.088
  Cwo-PA_FBpp0081723-aln 229 klpakatplaeheqshnaevikstaqqrasketesnhhd..........qqplhlaasaltekssssvssrnskessseikskkege 305
                             + p +++++ ++++++ +++++  ++++                     ++p  l+++++++k++ + +   + +   e+  +   e
                 W07G1.1 114 HQPIQKEVKLKKKKKKRSQTVQPRKTEH----------IelgdeisiplNEPVVLEKKKKKKKKLVQKNLDLHGS--IETLAE-TAE 187
                             2222233333333333333333333333..........1333333333344444444333333332222222222..222112.245 PP

  Cwo-PA_FBpp0081723-aln 306 vplekkteasrdsassaasssstsssvntkdkkdikaelkssssgsslaeakikavaaaekesssesstkak 377
                             + l+ + e s++  ++ ++ s t+    + +k+ +     ss  gs   e+k ++  +++k+++++++++ +
                 W07G1.1 188 IELPSEIEDSEEEDEHEHRRSATPDHHRPATKHSVAPSRASSRRGSRRDEEKREEEDEERKKKDEKKRKSVS 259
                             677777777776666666666655555555444444444444444433333333333333332222222221 PP

>> C52E4.6a  CE17597	WBGene00000876	locus:cyl-1	status:Confirmed	UniProt:Q7JLC3	protein_id:CAB01416.1
   #    score  bias  c-Evalue  i-Evalue hmmfrom  hmm to    alifrom  ali to    envfrom  env to     acc
 ---   ------ ----- --------- --------- ------- -------    ------- -------    ------- -------    ----
   1 ?    6.1   0.1      0.06       8.7     190     301 ..     347     459 ..     183     478 .. 0.71

  Alignments for each domain:
  == domain 1    score: 6.1 bits;  conditional E-value: 0.06
  Cwo-PA_FBpp0081723-aln 190 tsseaaaanavaaaavavaeapsivsnaaestirtiaigklpakatplaeheqshnaevikstaqqrasketesnhhd......... 267
                             +s + a+++av+a+ +a+ + + +++++ +s  +t +igk + k++p  ++  ++  e  +  ++++  +  +sn+ d         
                C52E4.6a 347 RSVKDAEMKAVKAKEIAE-NLAKMAPDGEKS-TSTVTIGKDSRKVSPDRKNGTKDRGEADR-GKKEKDRHRRRSNDRDgrgdrrdrd 430
                             444555666666666666.666677775555.56888999999999965544443322222.2222222233333333344433333 PP

  Cwo-PA_FBpp0081723-aln 268 .qqplhlaasaltekssssvssrnskessseiksk 301
                              +       +   ++ +++ ++r  + s  +  ++
                C52E4.6a 431 kD------RGDRRKDEKKDRRKRTRSRSRDRKDKN 459
                             21......222222223333333322222222222 PP

>> T07G12.6a  CE38977	WBGene00011597	locus:zim-1	status:Confirmed	UniProt:O18064	protein_id:CAB05277.2
   #    score  bias  c-Evalue  i-Evalue hmmfrom  hmm to    alifrom  ali to    envfrom  env to     acc
 ---   ------ ----- --------- --------- ------- -------    ------- -------    ------- -------    ----
   1 ?    3.1   6.4      0.51        73     221     393 ..      71     298 ..      30     476 .. 0.85

  Alignments for each domain:
  == domain 1    score: 3.1 bits;  conditional E-value: 0.51
  Cwo-PA_FBpp0081723-aln 221 tirtiaigklpakatplaeheqshnaevikstaqqrasketesnhhdqqplhlaasaltekssssvssrnskessseikskk..... 302
                              ++t a++klp + tp   h +++ +++++++  ++ s+  +    d++   l++s+++e+s+ +v +   +e  + +++++     
               T07G12.6a  71 LSTTLATNKLPRFSTPAIGHSNNNSSKNFTLNLAEKLSEILSD--DDKTDEFLENSHQSETSKDDVIKDLLEEMVQTVANSNkppil 155
                             346778999***********************99999876555..5899999**************999999999999888889999 PP

  Cwo-PA_FBpp0081723-aln 303 ....................................................egevplekkteasrdsassaasssstsssvntkdk 337
                                                                                 +++ +l ++ +  + s   a s   +s    ++ k
               T07G12.6a 156 lsttlanvgvprfstpikpqhalnrdftmnmtemiseidsnyegyelfddssNDCTTLTPNCQEVESSFYRALSEAASSIVPYQEGK 242
                             999999999999999999999999999999999999999999999999999988888888888888888887777765544444455 PP

  Cwo-PA_FBpp0081723-aln 338 kdikaelkssssgsslaeakikavaaaekesssesstkakkppssaqtVPiFalha 393
                             + +  +l+  ss +++++ ++  ++ ++++  ++ + + +   +++q++P+  + +
               T07G12.6a 243 RRSSRRLSTLSSLKETVKVEPAVSKLTKRRRLTPVECSSETMIPHSQPIPLDTCSD 298
                             55666666666666666666666666666666666666677777778877766655 PP

>> C45B2.4b  CE39338	WBGene00001587	locus:ggr-2	status:Partially_confirmed	UniProt:Q2WF64	protein_id:CCD63813.1
   #    score  bias  c-Evalue  i-Evalue hmmfrom  hmm to    alifrom  ali to    envfrom  env to     acc
 ---   ------ ----- --------- --------- ------- -------    ------- -------    ------- -------    ----
   1 ?    5.5   3.0     0.091        13     194     301 ..     387     496 ..     330     509 .. 0.78

  Alignments for each domain:
  == domain 1    score: 5.5 bits;  conditional E-value: 0.091
  Cwo-PA_FBpp0081723-aln 194 aaaanavaaaavavaeapsivsnaaestirtiaigklpakatplaeheqshnaevikstaqqrasketesnhhd..qqplhlaasal 278
                               a+n++a  +v +a   s  +++a  ++++++     a++++ ae+++ + +ev k++++ +   + ++ + d     + +   ++
                C45B2.4b 387 QIAMNDTAYDTVSQAYSNSFSDEEAAPVVQPPQNEDAEAQEEVWAEQKETNLSEVWKESDPAERLAHWNEKENDasSPLMGNGRAHV 473
                             346788888899999999999************************************999988777766665553234444556677 PP

  Cwo-PA_FBpp0081723-aln 279 tekssssvssrnskessseiksk 301
                              +   ++++ r+ ++ss + ++ 
                C45B2.4b 474 RYGAAEKMKNRKCNDSSRKKEKW 496
                             78888899999888888877654 PP

>> Y75B7AL.4b  CE39305	WBGene00022286	locus:rga-4	status:Partially_confirmed	UniProt:Q33BL0	protein_id:CCD69561.1
   #    score  bias  c-Evalue  i-Evalue hmmfrom  hmm to    alifrom  ali to    envfrom  env to     acc
 ---   ------ ----- --------- --------- ------- -------    ------- -------    ------- -------    ----
   1 ?    5.9   0.6     0.071        10     297     366 ..     201     269 ..      91     284 .. 0.65

  Alignments for each domain:
  == domain 1    score: 5.9 bits;  conditional E-value: 0.071
  Cwo-PA_FBpp0081723-aln 297 eikskkegevplekkte.asrdsassaasssstsssvntkdkkdikaelkssssgsslaeakikavaaaek 366
                             ei++++  e ++  +++ +s+ s  s++++++ sss  ++d +d +++  s +s+s++a   ++a++++++
              Y75B7AL.4b 201 EIEHSQRVETSMSGRLSaMSQSSLRSSNDTHQ-SSSDRFSDVSDLRNAAFS-ESTSDSALSTPTATPTTSR 269
                             33333333333433332033333334444333.445555555555444444.2333333333333333322 PP

>> B0261.8  CE34240	WBGene00015096	status:Confirmed	UniProt:Q7Z116	protein_id:CCD61577.1
   #    score  bias  c-Evalue  i-Evalue hmmfrom  hmm to    alifrom  ali to    envfrom  env to     acc
 ---   ------ ----- --------- --------- ------- -------    ------- -------    ------- -------    ----
   1 ?    5.6   5.8     0.086        12     225     351 ..      16     152 ..       3     177 .. 0.46

  Alignments for each domain:
  == domain 1    score: 5.6 bits;  conditional E-value: 0.086
  Cwo-PA_FBpp0081723-aln 225 iaigklpakatplaeheqshnaevikstaqqrasketesnhhd......qqplhlaasaltekssssvssrnskesssei.....ks 300
                             +aig l++ + p  e + + ++ev  + + + +++e+e+++ +      +++ + +++ ++e+s+++ + ++s+e+ +ei     ++
                 B0261.8  16 KAIGFLSQRKRPAVELQDDFEPEVKVQRTCEVQDEEAEEENIEfeheidEEEIEEQDEIVHEQSENDQNLKDSDEKKNEIvalekST 102
                             567778888888777777777666666666666666666544422223322222222222222222222222222222210000023 PP

  Cwo-PA_FBpp0081723-aln 301 kkegevplekkteasrdsassaasssstsssvntkdkkdikaelkssssgs 351
                             +k++e+p+++k ++ ++     +  ++ ++s nt+ +++++ e++ + s+ 
                 B0261.8 103 EKDEELPIPEKEAQVDQEDTLENLFEKETESNNTN-EQQENVETNDTTSNF 152
                             33455555555544444444444444322222222.333334444433333 PP


Internal pipeline statistics summary:
-------------------------------------
Query model(s):                            1  (459 nodes)
Target sequences:                      25547  (11210993 residues)
Passed MSV filter:                     25547  (1); expected 25547.0 (1)
Passed bias filter:                    25547  (1); expected 25547.0 (1)
Passed Vit filter:                     25547  (1); expected 25547.0 (1)
Passed Fwd filter:                     25547  (1); expected 25547.0 (1)
Initial search space (Z):              25547  [actual number of targets]
Domain search space  (domZ):             177  [number of targets reported over threshold]
# CPU time: 168.77u 0.18s 00:02:48.95 Elapsed: 00:00:46.67
# Mc/sec: 110.26
//
