# Supplementary material for: Potential Conservation of Circadian Clock Proteins in the phylum Nematoda as Revealed by Bioinformatic Searches
Source: PLoS One. 2014 Nov 14;9(11):e112871. doi: 10.1371/journal.pone.0112871 (PMC4232591; doi:10.1371/journal.pone.0112871)
Supplement: File S1 — HMM profiles used in this work and HMMsearch results. (ZIP) [file pone.0112871.s007.zip › HMMs-CE/Artropodos/csul-PA-aln.res]

# hmmsearch :: search profile(s) against a sequence database
# HMMER 3.0 (March 2010); http://hmmer.org/
# Copyright (C) 2010 Howard Hughes Medical Institute.
# Freely distributed under the GNU General Public License (GPLv3).
# - - - - - - - - - - - - - - - - - - - - - - - - - - - - - - - - - - - -
# query HMM file:                  csul-PA-aln.hmm
# target sequence database:        ../../../ProteomasGus/wormpep229
# Max sensitivity mode:            on [all heuristic filters off]
# - - - - - - - - - - - - - - - - - - - - - - - - - - - - - - - - - - - -

Query:       csul-PA-aln  [M=623]
Scores for complete sequences (score includes all domains):
   --- full sequence ---   --- best 1 domain ---    -#dom-
    E-value  score  bias    E-value  score  bias    exp  N  Sequence   Description
    ------- ------ -----    ------- ------ -----   ---- --  --------   -----------
   3.7e-144  482.3   0.3    2.1e-98  331.1   0.0    2.0  2  C34E10.5   CE29033	WBGene00016408	locus:prmt-5	status:Confir
    1.1e-06   28.2   0.1    1.6e-06   27.6   0.1    1.2  1  T23B5.1a   CE18281	WBGene00011939	locus:prmt-3	status:Confir
    0.00043   19.6   0.9    0.00082   18.7   0.6    1.3  1  Y113G7B.17 CE23297	WBGene00013766	locus:prmt-1	status:Confir
  ------ inclusion threshold ------
      0.057   12.6   0.0      0.081   12.1   0.0    1.2  1  W06D4.4    CE45537	WBGene00012298	locus:prmt-7	status:Confir
       0.92    8.6   1.1        1.2    8.2   0.1    1.6  2  T14F9.1    CE07497	WBGene00020507	locus:vha-15	ATPase subuni
        1.8    7.7   0.1        2.5    7.2   0.1    1.2  1  B0304.6    CE34634	WBGene00005059	locus:sra-33	7TM chemorece
        2.6    7.1   0.0        3.6    6.7   0.0    1.1  1  Y102A5C.29 CE20401	WBGene00005521	locus:sri-9	7TM chemorecep
        5.4    6.1   0.1        6.7    5.8   0.0    1.0  1  T28B4.3    CE14325	WBGene00020886	locus:ttr-6	status:Confirm
        7.5    5.6   0.0         11    5.1   0.0    1.2  1  F01E11.1   CE04327	WBGene00017154	locus:ugt-57	7TM chemorece
        9.4    5.3   3.1         12    4.9   2.1    1.1  1  F21A3.4    CE09518	WBGene00008994	dystrophin like protein	st


Domain annotation for each sequence (and alignments):
>> C34E10.5  CE29033	WBGene00016408	locus:prmt-5	status:Confirmed	UniProt:P46580	protein_id:CCD66649.1
   #    score  bias  c-Evalue  i-Evalue hmmfrom  hmm to    alifrom  ali to    envfrom  env to     acc
 ---   ------ ----- --------- --------- ------- -------    ------- -------    ------- -------    ----
   1 !  331.1   0.0  8.3e-102   2.1e-98      22     473 ..      70     551 ..      44     559 .. 0.81
   2 !  149.0   0.3   1.1e-46   2.9e-43     477     622 ..     582     733 ..     572     734 .] 0.90

  Alignments for each domain:
  == domain 1    score: 331.1 bits;  conditional E-value: 8.3e-102
  csul-PA-aln  22 aiqsaskakysfvvvplvhanyarelvseeak.ksaaltrsdliLsssdWnsrvvaklsdtldvDsksekvqkkseellkqelayaehLglvavllkl 118
                    + + ++ky+fvv p+     a    +++a+ +++ +  +d+ L    W+s+vv+k+s+ +d Ds +      see l +el+y  +Lgl+++ ++l
     C34E10.5  70 FCTRLGEFKYNFVVYPIGGVVRAFWTPNGSAEnHPPVIDLPDVQLRNDLWESYVVGKISPWIDCDSSDPAFASLSEEHLLKELSYICYLGLQTMAIEL 167
                  344567899******9865555555555555533478999********************************************************** PP

  csul-PA-aln 119 kkdkenanlarivlekledslvsanlwvqvPmvnpkkaavsareddseeeakeesWewWnkfrvvcdydkkv..kvvlelsadlPsk....eevnrWl 210
                  ++  ++   a i+++ + + + + ++wvq+P   +k + + a      + ++ + W+ W++fr  c+    v  +v+l +s++lP++    + v+rW 
     C34E10.5 168 TR-ISSPRTAAILKKWIWTRNSRFTVWVQLPSAIEKCKDYDA-----FTIEHVDLWTIWADFRKNCGNFSGVyfQVALTISSELPDEltelKLVDRWK 259
                  *9.89999***********************87766555544.....4578999*********9997655542389*********985444569**** PP

  csul-PA-aln 211 GePvkaiilPtslfltnkkgypvLskahqalvkklveldvqiii.sanes....eqnl.vlYleYleklikk.........lkvddllksylr..gye 291
                   eP+ a ++ + lf+  ++g + ++ ah +l+k+l + d+  i+ +a+      ++++ ++Y + l++ +++          + ++  ++yl+   y 
     C34E10.5 260 AEPLAAFVIESGLFISGRNGEASIPSAHINLLKHLWTTDALRIVlRATTDtfkyNTSIkSEYSQALRHAVRNvnyrsrpdvGEGSNDSTHYLNviEYK 357
                  *************************************9997666233222111134452468888888777744332222212234556666522688 PP

  csul-PA-aln 292 dlLqiPLqPLidnLdtntYevfekDpvkYkkYqkaiekalsdlvkeaeektkllvvmvvGaGrGPLvraalnaseitkr.........kvkvyavekn 380
                  d+Lq PLqPL +nLd+ +Y+ fe+D++kY+ Y +a+  al+dl  +     k++v+ ++G+GrGP+    l++    +          kvk+y+vekn
     C34E10.5 358 DVLQAPLQPLSENLDSGVYNTFEQDQIKYDVYGEAVVGALKDLGADGR---KTVVIYLLGGGRGPIGTKILKSEREYNNtfrqgqeslKVKLYIVEKN 452
                  ********************************************9998...99*************99999886543321222223339********* PP

  csul-PA-aln 381 pnavvtLaakvkelWedkvtviskDmref......nlpekaDilvseLLGsfGDneLsPeCLDGaqkfLkedGisiPssytsYiaPlqssklynevra 472
                  pna+vtL++++  +W+ +vt+i +Dmr+       +  e+ Di+vseLLGsfGDneLsPeCLDG+  fLk+  isiP++ytsY+ P++s+++++ ++a
     C34E10.5 453 PNAIVTLKYMNVRTWKRRVTIIESDMRSLpgiakdRGFEQPDIIVSELLGSFGDNELSPECLDGVTGFLKPTTISIPQKYTSYVKPIMSTHIHQTIKA 550
                  ***************************97332222235899******************************************************997 PP

  csul-PA-aln 473 l 473
                   
     C34E10.5 551 Q 551
                  5 PP

  == domain 2    score: 149.0 bits;  conditional E-value: 1.1e-46
  csul-PA-aln 477 dkklekaletayvvylknkyeiae.aqplftfehPnkdkvidneryktvtfkvkqdcvlhGfsGyfdtvLykditlsiePethskgmvsWfpifiPik 573
                  + +++++++++yvvyl  +  +ae ++p+ftfehPn  +   ner++ + f +++++ l Gf+Gyfd  Lyk ++lsieP+th++gmvsWfp++iP++
     C34E10.5 582 QGHVRNNMDQIYVVYLSKYIPLAEtTKPVFTFEHPNFMN-SSNERSDSIEFVMDRNADLMGFAGYFDLQLYKTVMLSIEPSTHTPGMVSWFPAVIPLR 678
                  468999***********9999886369*********988.89******************************************************** PP

  csul-PA-aln 574 eplklkkgdeisvhfWrlvnskkvWYeWsvek......pvktpvhnpngrsyeik 622
                  + l++ +gd+is +  r v+ + vWYeW vek      +v+tp++npng sy ++
     C34E10.5 679 DQLRVGEGDRISLKIDRKVDNTGVWYEWHVEKkktngeSVSTPIQNPNGESYYMR 733
                  ******************************9822222124689*********997 PP

>> T23B5.1a  CE18281	WBGene00011939	locus:prmt-3	status:Confirmed	UniProt:O02325	protein_id:CAB07676.1
   #    score  bias  c-Evalue  i-Evalue hmmfrom  hmm to    alifrom  ali to    envfrom  env to     acc
 ---   ------ ----- --------- --------- ------- -------    ------- -------    ------- -------    ----
   1 !   27.6   0.1   6.3e-10   1.6e-06     324     547 ..     152     378 ..     144     437 .. 0.68

  Alignments for each domain:
  == domain 1    score: 27.6 bits;  conditional E-value: 6.3e-10
  csul-PA-aln 324 qkaiekalsdlvkeaeektkllvvmvvGaGrGPLvraalnaseitkrkvkvyaveknpnavvtLaakvk.elWedkvtviskDmrefnlpekaDilvs 420
                  ++a +kal+d+ k++      +vv  +G+G G L      a+ +t+    v a+e n +  ++ ++  k +  e +v+v +k+   f++ ekaDi+vs
     T23B5.1a 152 NEAFAKALNDTIKSR-----ITVVFDIGSGTGILSAI---AARKTN---LVTALEENMCLTMISKEVLKrNGVESRVNVHAKNSTYFETCEKADIVVS 238
                  567777777776655.....5999999***9988533...333333...4899****998777766655055566*********************** PP

  csul-PA-aln 421 eLLGs..fGDneLsPeCLDGaqkfLkedGisiPssytsYiaPlqssklynevralrdkd.......kklekaletayvvylknkye....iaeaqplf 505
                  e L    fG+  +    LD   +f ++  i iP + t Y+      ++++  ++            k  e+ +e++y       y+    ++ + ++ 
     T23B5.1a 239 ETLDCcvFGEK-IVETFLDAHVRFSHDRTIFIPHQATVYVRLFSCREIFDIHCQDYGGVryrseyvKIGESDAEQPYWCASAADYSqfelLSGSVAMH 335
                  **975337764.56678************************999999997655432221222234477778888888777766665222223344444 PP

  csul-PA-aln 506 tfehPnkdkvidneryktvtfkv..kqdcvlhGfsGyfdtvLyk 547
                    +    ++   ++  + ++fk+  ++d v hGfs +f + L +
     T23B5.1a 336 SVDFSSIAN-LKDSLANSNSFKIrpAKDGVAHGFSVHFTSDLTG 378
                  444444443.3444556666666335888888888888877655 PP

>> Y113G7B.17  CE23297	WBGene00013766	locus:prmt-1	status:Confirmed	UniProt:Q9U2X0	protein_id:CAB54335.1
   #    score  bias  c-Evalue  i-Evalue hmmfrom  hmm to    alifrom  ali to    envfrom  env to     acc
 ---   ------ ----- --------- --------- ------- -------    ------- -------    ------- -------    ----
   1 !   18.7   0.6   3.2e-07   0.00082     340     588 ..      59     312 ..      35     320 .. 0.68

  Alignments for each domain:
  == domain 1    score: 18.7 bits;  conditional E-value: 3.2e-07
  csul-PA-aln 340 ektkllvvmvvGaGrGPLvraalnaseitkrkvkvyaveknpnavvtLaakvkelWedkvtviskDmrefnl.p...ekaDilvseLLGs..fGDneL 431
                  +  k  vvm vG+G G L   a +a+++     kv+a+e  ++a++  +   ++  +  v+vi++ + + +  p   ek Di++se +G   f +  +
   Y113G7B.17  59 HLFKDKVVMDVGSGTGILSMFAAKAGAK-----KVFAMEFSNMALTSRKIIADNNLDHIVEVIQAKVEDVHElPggiEKVDIIISEWMGYclFYES-M 150
                  2334789*********998777666654.....89************99999999999*****988777643134459***********7324444.4 PP

  csul-PA-aln 432 sPeCLDGaqkfLkedGisiPssytsYiaPlqssklynevralrdkdkklekaletayvvylknkyeiaeaqplftfehP...nkd............k 514
                      L    ++L ++G+  P + + Y+  +   + y+e +          +  + +y  ++  + ++a  +pl + +     n++            k
   Y113G7B.17 151 LNTVLVARDRWLAPNGMLFPDKARLYVCAIEDRQ-YKEDKI---------HWWDSVYGFNMSAIKNVAIKEPLVDIVDNaqvNTNncllkdvdlytvK 238
                  45789999*******************9987644.333222.........233444444444444444444444443332221113333334444326 PP

  csul-PA-aln 515 vidneryktvtfkvkqdcvlhGfsGyfdtvL...ykditlsiePethskgmvsWfpifiPikeplklkkgdeisvhf 588
                    d +  +  + ++ ++  ++ f+ +f       +k+  +s  P+    +   W   ++ +k++l++kkg+ei+ +f
   Y113G7B.17 239 IEDLTFKSDFKLRCTRSDYIQAFVTFFTVEFskcHKKTGFSTGPDV---QYTHWKQTVFYLKDALTVKKGEEITGSF 312
                  6666666677888999999999999998654222677888888876...45679999999***********999888 PP

>> W06D4.4  CE45537	WBGene00012298	locus:prmt-7	status:Confirmed	UniProt:Q9XW42	protein_id:CAA22252.2
   #    score  bias  c-Evalue  i-Evalue hmmfrom  hmm to    alifrom  ali to    envfrom  env to     acc
 ---   ------ ----- --------- --------- ------- -------    ------- -------    ------- -------    ----
   1 ?   12.1   0.0   3.2e-05     0.081     343     477 ..      64     199 ..      43     252 .. 0.65

  Alignments for each domain:
  == domain 1    score: 12.1 bits;  conditional E-value: 3.2e-05
  csul-PA-aln 343 kllvvmvvGaGrGPLvraalnaseitkrkvkvyaveknpnavvtLaakvkelWedkvtviskDmrefnl..pekaDilvseLLGsfGDneLsPe.... 434
                   ++ v+ +G+G G L   +l a+     kv    v k p+     + + ++ W+dk+tvis+   + +     +aDi+v+e+     D eL  e    
      W06D4.4  64 GKVHVLDIGTGTGLL---SLMAAREGADKVTALEVFK-PMGDCARHITSNSPWSDKITVISERSTDVSQigGSRADIIVAEVF----DTELIGEgalr 153
                  355666677777766...5777777777777777766.34444445567889********98666655422579*******98....55555542111 PP

  csul-PA-aln 435 CL.DGaqkfLkedGisiPssytsYiaPlqss..klynevralrdkd 477
                     +  +++ k++   +Ps  + Yi P+ s+  k++n++  l+ ++
      W06D4.4 154 TFkEALERLAKPGCRVVPSTGNVYIVPVESHllKMFNDIPRLNGEK 199
                  33144556667777899************97557899997765443 PP

>> T14F9.1  CE07497	WBGene00020507	locus:vha-15	ATPase subunit	status:Confirmed	UniProt:Q22494	protein_id:CCD68940.1
   #    score  bias  c-Evalue  i-Evalue hmmfrom  hmm to    alifrom  ali to    envfrom  env to     acc
 ---   ------ ----- --------- --------- ------- -------    ------- -------    ------- -------    ----
   1 ?    8.2   0.1   0.00048       1.2     232     294 ..     132     196 ..     126     199 .. 0.84
   2 ?   -2.9   0.0       1.1   2.9e+03      16      99 ..     211     294 ..     206     313 .. 0.68

  Alignments for each domain:
  == domain 1    score: 8.2 bits;  conditional E-value: 0.00048
  csul-PA-aln 232 pvLskahqalvkklveldvqiii..saneseqnlvlYleYleklikklkvddllksylrgyedlL 294
                   +L+++   +v+++ ++ +++    ++  + q+l++Y+++l+   k+ +++d++++ +r    +L
      T14F9.1 132 GILQRQDNFIVNQMSSIIAKLACfgTTRMEGQDLQYYFSFLKEQLKNSTTNDYMNTTARCLQMML 196
                  589999999******98887765115566789***********************9999887777 PP

  == domain 2    score: -2.9 bits;  conditional E-value: 1.1
  csul-PA-aln  16 apdlkkaiqsaskakysfvvvplvha.nyarelvseeakksaaltrsdliLsssdWnsrvvaklsdtldvDsksekvqkkseell 99 
                  ++ l++a++  ++++ ++  +  v    ++ ++ ++  +  +++     iLs s+ ++++   l++ +++ sk+++ + k e+ l
      T14F9.1 211 VQTLVTALNGKTNFQLQYQLIFAVWClTFNADIARKAPS-LGLIQALGDILSESTKEKVIRIILASFVNILSKVDEREVKREAAL 294
                  666777777777777777766655541555565555554.677777788888888888877788888888888877655555544 PP

>> B0304.6  CE34634	WBGene00005059	locus:sra-33	7TM chemoreceptor, sra family	status:Partially_confirmed	UniProt:Q10935	
   #    score  bias  c-Evalue  i-Evalue hmmfrom  hmm to    alifrom  ali to    envfrom  env to     acc
 ---   ------ ----- --------- --------- ------- -------    ------- -------    ------- -------    ----
   1 ?    7.2   0.1   0.00096       2.5     179     246 ..     241     307 ..     189     312 .. 0.71

  Alignments for each domain:
  == domain 1    score: 7.2 bits;  conditional E-value: 0.00096
  csul-PA-aln 179 kfrvvcdydkkvkvvlelsadlPs...keevnrWlGePvkaiilPtslfltnkkgypvLskahqalvkklv 246
                  ++   c yd+ +++  +l+a+ P+    +++  +   P++aii Pt++fl      + ++k+ q  ++k++
      B0304.6 241 QLVLFCFYDTFLTIFAKLTAENPNvhdTNIIGWFYTSPLNAIISPTAVFLY----ISWIKKNRQMHIRKMT 307
                  5667899*******99999988852214445555689************96....3445666666666665 PP

>> Y102A5C.29  CE20401	WBGene00005521	locus:sri-9	7TM chemoreceptor, sri family	status:Predicted	UniProt:Q9XX84	protein_
   #    score  bias  c-Evalue  i-Evalue hmmfrom  hmm to    alifrom  ali to    envfrom  env to     acc
 ---   ------ ----- --------- --------- ------- -------    ------- -------    ------- -------    ----
   1 ?    6.7   0.0    0.0014       3.6     207     361 ..      55     210 ..      51     243 .. 0.75

  Alignments for each domain:
  == domain 1    score: 6.7 bits;  conditional E-value: 0.0014
  csul-PA-aln 207 nrWlGePvkaiilPtslfltnkkgypvLskahqalvkklveldvqiiisaneseqnlvlYleYleklikklkvddllksylrgyedlLqiPLqPLidn 304
                    +l e + a+++P  +fl  k g   L   +++++++ ++l + i++ +     +++ ++   +   + ++ ++  ++y++    ++ + + P +  
   Y102A5C.29  55 VSFLVEFIMAVVIPIHIFLPMKGGI-TLREGFRTIMSNQMALTIWIFLLCLVLPASITCFIYRHNAASQINENSNSSTKYSHKTLAMILNHIFPFLTA 151
                  5678899************987765.69999***********99999998888888877765545555545566777777777777777777777777 PP

  csul-PA-aln 305 LdtntYevfekDpvkY....kkYqkaiekalsdlvkeaeektkllvvmvvGaGrGPLvraa 361
                    t  ++  ++ + kY    ++Y + +    +d  ++ + +++  ++  vGaG G Lv ++
   Y102A5C.29 152 FGT--WQCQNTTEQKYeyvrQNYPQCLFWVANDNFEAYDYHENPWIIRTVGAGIGFLVVSS 210
                  655..555566666661122346666666667777777888889***********999766 PP

>> T28B4.3  CE14325	WBGene00020886	locus:ttr-6	status:Confirmed	UniProt:O17345	protein_id:CCD69940.1
   #    score  bias  c-Evalue  i-Evalue hmmfrom  hmm to    alifrom  ali to    envfrom  env to     acc
 ---   ------ ----- --------- --------- ------- -------    ------- -------    ------- -------    ----
   1 ?    5.8   0.0    0.0026       6.7     434     456 ..      90     112 ..      85     123 .. 0.92

  Alignments for each domain:
  == domain 1    score: 5.8 bits;  conditional E-value: 0.0026
  csul-PA-aln 434 eCLDGaqkfLkedGisiPssyts 456
                  +C DG++   ++ Gi iP syts
      T28B4.3  90 DCNDGIKPCQRKFGIKIPDSYTS 112
                  7*********************9 PP

>> F01E11.1  CE04327	WBGene00017154	locus:ugt-57	7TM chemoreceptor, ugt family	status:Partially_confirmed	UniProt:Q19082
   #    score  bias  c-Evalue  i-Evalue hmmfrom  hmm to    alifrom  ali to    envfrom  env to     acc
 ---   ------ ----- --------- --------- ------- -------    ------- -------    ------- -------    ----
   1 ?    5.1   0.0    0.0044        11     211     246 ..     174     215 ..     165     264 .. 0.76

  Alignments for each domain:
  == domain 1    score: 5.1 bits;  conditional E-value: 0.0044
  csul-PA-aln 211 GePvkaiilPtslfltnkkgypvLska......hqalvkklv 246
                  G P++ +  P+  f+   kgyp+L+        +q+++ +l 
     F01E11.1 174 GAPIDLLTPPSHCFIAESKGYPILNLYknsvcyFQEMIAQLG 215
                  89*********************9742112222455555554 PP

>> F21A3.4  CE09518	WBGene00008994	dystrophin like protein	status:Partially_confirmed	UniProt:O17827	protein_id:CAB04155
   #    score  bias  c-Evalue  i-Evalue hmmfrom  hmm to    alifrom  ali to    envfrom  env to     acc
 ---   ------ ----- --------- --------- ------- -------    ------- -------    ------- -------    ----
   1 ?    4.9   2.1    0.0048        12      84     181 ..      63     169 ..      44     185 .. 0.70

  Alignments for each domain:
  == domain 1    score: 4.9 bits;  conditional E-value: 0.0048
  csul-PA-aln  84 vDsksekvqkkseellkqelayaehLglvavllklkkd..kenanlarivlekleds...lvsanlwvqvP...mvnpkkaavsared.dseeeakee 172
                  +  +++k+++++ ++  +  a+a+hL+   + +klkk    ++++++ ++ +++++s   l + ++ vq     +   ++ ++++ +d + +++ +ee
      F21A3.4  63 LWDRVDKARRRESDISCRVTAWAQHLSEMMNEVKLKKAkmGTTMEISATLSAEIQESldlLAEKRVIVQRMreeIDYRRHLHKQQLKDlKLDCDREEE 160
                  5556789999999999999*******987766666554237888999999999988743234444555432111333344445555666789999999 PP

  csul-PA-aln 173 sWewWnkfr 181
                    e+Wn+ +
      F21A3.4 161 KCEYWNDKS 169
                  9****9865 PP


Internal pipeline statistics summary:
-------------------------------------
Query model(s):                            1  (623 nodes)
Target sequences:                      25547  (11210993 residues)
Passed MSV filter:                     25547  (1); expected 25547.0 (1)
Passed bias filter:                    25547  (1); expected 25547.0 (1)
Passed Vit filter:                     25547  (1); expected 25547.0 (1)
Passed Fwd filter:                     25547  (1); expected 25547.0 (1)
Initial search space (Z):              25547  [actual number of targets]
Domain search space  (domZ):              10  [number of targets reported over threshold]
# CPU time: 111.56u 0.04s 00:01:51.60 Elapsed: 00:00:29.73
# Mc/sec: 234.93
//
