# Supplementary material for: Potential Conservation of Circadian Clock Proteins in the phylum Nematoda as Revealed by Bioinformatic Searches
Source: PLoS One. 2014 Nov 14;9(11):e112871. doi: 10.1371/journal.pone.0112871 (PMC4232591; doi:10.1371/journal.pone.0112871)
Supplement: File S1 — HMM profiles used in this work and HMMsearch results. (ZIP) [file pone.0112871.s007.zip › HMMs-CE/Artropodos/CSN4-PA(cop9_signalosome)_FBpp0087935-aln.res]

# hmmsearch :: search profile(s) against a sequence database
# HMMER 3.0 (March 2010); http://hmmer.org/
# Copyright (C) 2010 Howard Hughes Medical Institute.
# Freely distributed under the GNU General Public License (GPLv3).
# - - - - - - - - - - - - - - - - - - - - - - - - - - - - - - - - - - - -
# query HMM file:                  CSN4-PA(cop9_signalosome)_FBpp0087935-aln.hmm
# target sequence database:        ../../../ProteomasGus/wormpep229
# Max sensitivity mode:            on [all heuristic filters off]
# - - - - - - - - - - - - - - - - - - - - - - - - - - - - - - - - - - - -

Query:       CSN4-PA(cop9_signalosome)_FBpp0087935-aln  [M=410]
Scores for complete sequences (score includes all domains):
   --- full sequence ---   --- best 1 domain ---    -#dom-
    E-value  score  bias    E-value  score  bias    exp  N  Sequence    Description
    ------- ------ -----    ------- ------ -----   ---- --  --------    -----------
    7.8e-85  285.9   7.3      1e-84  285.5   5.0    1.0  1  Y55F3AM.15  CE25482	WBGene00000816	locus:csn-4	status:Confir
    5.5e-08   32.8   9.1    7.7e-08   32.3   6.3    1.3  1  F10G7.8     CE02632	WBGene00004461	locus:rpn-5	status:Confir
    6.5e-05   22.6   0.4    7.9e-05   22.4   0.3    1.0  1  F59B2.5b    CE43486	WBGene00010309	locus:rpn-6.2	status:Part
    0.00026   20.7   0.4    0.00045   19.9   0.3    1.3  1  F59B2.5a    CE43506	WBGene00010309	locus:rpn-6.2	status:Part
     0.0056   16.3   1.7     0.0064   16.1   0.2    1.8  2  F57B9.10a   CE25011	WBGene00004462	locus:rpn-6.1	status:Conf
     0.0058   16.2   1.9     0.0058   16.2   0.2    1.8  2  F57B9.10b   CE38077	WBGene00004462	locus:rpn-6.1	status:Conf
  ------ inclusion threshold ------
       0.12   11.9   0.1       0.35   10.4   0.0    1.7  2  ZK632.3     CE00420	WBGene00014012	locus:riok-3	Hypothetical
       0.43   10.1   0.2       0.76    9.3   0.1    1.3  1  ZK337.1b    CE34450	WBGene00013969	locus:tep-1	Alpha-2-macro
       0.44   10.1   0.2       0.76    9.3   0.1    1.3  1  ZK337.1a    CE16718	WBGene00013969	locus:tep-1	Alpha-2-macro
       0.44   10.1   0.2       0.77    9.2   0.1    1.3  1  ZK337.1c    CE34451	WBGene00013969	locus:tep-1	status:Confir
        1.5    8.3   0.1          3    7.3   0.1    1.5  1  T23D8.4     CE18958	WBGene00001226	locus:eif-3.C	status:Conf
        2.2    7.7   0.0        2.4    7.6   0.0    1.3  1  D2096.1     CE44814	WBGene00017069	status:Partially_confirme
        2.3    7.7   0.2        5.3    6.5   0.1    1.5  1  Y41G9A.1    CE28361	WBGene00003885	locus:osm-5	status:Confir
        2.6    7.5   0.0         10    5.6   0.0    1.8  2  R160.7      CE33815	WBGene00003084	locus:lst-2	status:Partia
        3.7    7.0   0.0         16    4.9   0.0    1.9  2  C35D10.9b   CE38154	WBGene00000418	locus:ced-4	status:Partia
          5    6.6   0.1        7.8    5.9   0.1    1.2  1  R74.4a      CE01057	WBGene00001034	locus:dnj-16	DNAJ domain	
          5    6.6   0.2        5.8    6.3   0.1    1.2  1  ZK652.8     CE29164	WBGene00022786	status:Partially_confirme
        5.3    6.5   0.1        8.3    5.8   0.1    1.2  1  R74.4b      CE43575	WBGene00001034	locus:dnj-16	status:Confi
        5.4    6.5   0.0        9.5    5.6   0.0    1.3  1  C30C11.2    CE00101	WBGene00004460	locus:rpn-3	Diphenol oxid
        6.9    6.1   1.7        8.7    5.8   0.0    1.8  2  C17H1.4     CE39561	WBGene00007657	status:Confirmed	UniProt:
        7.2    6.0   0.3         18    4.7   0.1    1.7  2  F35A5.8b    CE29787	WBGene00001335	locus:erp-1	status:Confir
        8.1    5.9   0.0         15    5.0   0.0    1.4  1  C35D10.9a   CE01203	WBGene00000418	locus:ced-4	status:Confir
        9.3    5.7   0.5         21    4.5   0.4    1.7  1  C18H9.8     CE27719	WBGene00016005	locus:ift-74	status:Parti
        9.4    5.7   1.3         92    2.4   0.1    2.1  2  K08H10.7    CE28243	WBGene00004323	locus:rde-1	status:Confir
        9.5    5.7   0.6         21    4.5   0.3    1.3  1  B0464.2d    CE43518	WBGene00007184	status:Partially_confirme


Domain annotation for each sequence (and alignments):
>> Y55F3AM.15  CE25482	WBGene00000816	locus:csn-4	status:Confirmed	UniProt:Q9N359	protein_id:CCD74073.1
   #    score  bias  c-Evalue  i-Evalue hmmfrom  hmm to    alifrom  ali to    envfrom  env to     acc
 ---   ------ ----- --------- --------- ------- -------    ------- -------    ------- -------    ----
   1 !  285.5   5.0   9.9e-88     1e-84      11     399 ..       9     407 ..       3     411 .. 0.92

  Alignments for each domain:
  == domain 1    score: 285.5 bits;  conditional E-value: 9.9e-88
  CSN4-PA(cop9_signalosome)_FBpp0087935-aln  11 qqlselansggshkdqaekyrslldeilansge...eliealkvfieaivnenvslvisrqiltdvst 75 
                                                q+++ + + ++ hk q e   +l ++ l +++    + +e +k++   i  e  s+v+srq ++ +++
                                 Y55F3AM.15   9 QEVAVIFAQDTDHKAQYEALAKLCNKYLPQNAMgrvDTAEIIKIIDTVIALETGSMVVSRQFVSLITE 76 
                                                445666778899**************9987765111445567777777888***************** PP

  CSN4-PA(cop9_signalosome)_FBpp0087935-aln  76 kll..klpddvskavshftldkvqprvisfeeqvasirqhladiyernqnwkeaanvlvgipletgqk 141
                                                +l   +l  +  ka+s  +l  ++ r is+e+qv  +r  la++ye++ + k+aa+ l+ i  +t  k
                                 Y55F3AM.15  77 RLDnqHLESECVKAISEGILAIIKTRTISYEDQVCILRLMLASLYEKEGRIKDAAQALIAINSDTSPK 144
                                                *975589******************************************************9999877 PP

  CSN4-PA(cop9_signalosome)_FBpp0087935-aln 142 .....qytvdykletylkiarlyledddpvqaeafinrasllqae.skneklqilykvcyarvldyrr 203
                                                           k +  ++i++l l+  +  +ae ++nr+s+l  +   n ++qi +k   arv d +r
                                 Y55F3AM.15 145 fngpqAAKEGAKAQLCIRITKLLLDCSEIDEAEQYVNRTSILMVDlGANPDIQIEHKALQARVSDAKR 212
                                                3222133445788999***************************9945799****************** PP

  CSN4-PA(cop9_signalosome)_FBpp0087935-aln 204 kfieaaqrynelsyrsivdedermtalknalictvlasagqqrsrmlatlfkdercqqlpaysilekm 271
                                                +f+eaaqry els  + + + +++tal +a++c +la  g qrsr+l+ +fkder  +  ++ ++ km
                                 Y55F3AM.15 213 RFVEAAQRYYELSATEQLPNSDKLTALGKAIVCVLLAKPGPQRSRLLTLIFKDERAPKCASFELIAKM 280
                                                ******************************************************************** PP

  CSN4-PA(cop9_signalosome)_FBpp0087935-aln 272 yldriirrselqefeallqehqkastvdgstildraviehnllsasklynnitfeelgalleiepaka 339
                                                yl ++i ++el+efe  lq+hqka    g +il+  + ehn+ + s+ly ni+f+ lg+ll +++  a
                                 Y55F3AM.15 281 YLTKVIHKDELEEFEHQLQDHQKA-DEHGESILKGVIQEHNITAISQLYINISFKTLGQLLGVDTEAA 347
                                                ************************.6789*************************************** PP

  CSN4-PA(cop9_signalosome)_FBpp0087935-aln 340 ekiasqmitegrmngyidqidsivhfetrellpqwdkqiqslcyqvnsiiekiaaaepew 399
                                                e +a++mi+  r++gyidq ++i+hfe  + +  wd qi s   q+n++ + i a + e+
                                 Y55F3AM.15 348 ESMAGEMISSERLHGYIDQTNGILHFEDSNPMRVWDSQILSTLEQINKVSDMIVARHSEF 407
                                                **************************************************9999887775 PP

>> F10G7.8  CE02632	WBGene00004461	locus:rpn-5	status:Confirmed	UniProt:Q19324	protein_id:CCD69211.1
   #    score  bias  c-Evalue  i-Evalue hmmfrom  hmm to    alifrom  ali to    envfrom  env to     acc
 ---   ------ ----- --------- --------- ------- -------    ------- -------    ------- -------    ----
   1 !   32.3   6.3   7.5e-11   7.7e-08      69     393 ..     126     474 ..      44     484 .. 0.81

  Alignments for each domain:
  == domain 1    score: 32.3 bits;  conditional E-value: 7.5e-11
  CSN4-PA(cop9_signalosome)_FBpp0087935-aln  69 iltdvstkllklpddvskavshftldkvqprvisfeeqvasirqhladiyernqnwkeaanvlvgipl 136
                                                ++ d  + + k+p +  k+    tl  v    i  e + a +   + +  er+ +  eaa++l  + +
                                    F10G7.8 126 MVRDAVAMIDKMPTEDLKMKLIETLRTVTAGKIYVEVERARLTSMVVKKLEREGKLDEAATMLLELQV 193
                                                4556667788899888888888899999999************************************* PP

  CSN4-PA(cop9_signalosome)_FBpp0087935-aln 137 etgqkqytvdykletylkiarlyledddpvqaeafinrasllqaeskne....klqilykvcyarvld 200
                                                et      +  k++  l   r  l  +d v+a     +  +   +  +e    +l++ y     r+  
                                    F10G7.8 194 ETYG-SMEMREKVQYLLEQMRYSLVRNDFVRATIISKKINIKFFNKSDEdevqNLKLKYYDSMIRIGL 260
                                                *965.56778899999999*************988777766543333321122678888899999999 PP

  CSN4-PA(cop9_signalosome)_FBpp0087935-aln 201 yrrkfieaaqrynelsyrsivdede.rmt.alknalictvlasagqqrsrmlatlfkdercqqlpays 266
                                                +   +++  + + e+   + ++ d  + t  l+ a++  +la   +++  +l  +  +   + +p+y 
                                    F10G7.8 261 HDGNYLDVCRHHREIYETKKIKADSaKATsHLRSAIVYCLLAPHTNEQWDLLNRIAIQRELETVPDYK 328
                                                99************987766665541444269************************************ PP

  CSN4-PA(cop9_signalosome)_FBpp0087935-aln 267 ilekmyldr.ii..rrselqefeallqehqkas....tvdgsti.......ldraviehnllsaskly 320
                                                i+  +++++ +i  + + ++++e ll+    +s    + d st        l+  v ehn+   +k y
                                    F10G7.8 329 IILDLFINQeLIsfKGTIVAKYEKLLRRGTTSSpdtgIFDKSTEgekrwsdLHLRVGEHNMRMIAKYY 396
                                                *9999998634422556789******9876654221244555531111222667899*********** PP

  CSN4-PA(cop9_signalosome)_FBpp0087935-aln 321 nnitfeelgalleiepakaekiasqmitegrmng.yidqidsivhfetr....ellpqwdkqiqslcy 383
                                                 +itfe+l  ll+ +  + e    ++i  g++ g ++ + + iv ++ +    e l  w  +++ l  
                                    F10G7.8 397 TQITFERLAELLDFPVDEMESFVCNLIVTGQITGaKLHRPSRIVNLRLKkanvEQLDVWASNVHKLTD 464
                                                ********************************994478888899876542222679999999999999 PP

  CSN4-PA(cop9_signalosome)_FBpp0087935-aln 384 qvnsiiekia 393
                                                 +n++   i 
                                    F10G7.8 465 TLNKVSHLIL 474
                                                9998876665 PP

>> F59B2.5b  CE43486	WBGene00010309	locus:rpn-6.2	status:Partially_confirmed	UniProt:P34481	protein_id:CAX51680.1
   #    score  bias  c-Evalue  i-Evalue hmmfrom  hmm to    alifrom  ali to    envfrom  env to     acc
 ---   ------ ----- --------- --------- ------- -------    ------- -------    ------- -------    ----
   1 !   22.4   0.3   7.7e-08   7.9e-05     219     379 ..      30     193 ..      10     204 .. 0.81

  Alignments for each domain:
  == domain 1    score: 22.4 bits;  conditional E-value: 7.7e-08
  CSN4-PA(cop9_signalosome)_FBpp0087935-aln 219 sivdedermtalknalictvlasagqqrsrmlatlfkdercqqlpaysilekmyldriirrselqefe 286
                                                si d+ +  +alk  ++c ++    +q + +la+       q+ p +  +  m      r+  l++f 
                                   F59B2.5b  30 SIGDKINATSALKYMILCKIMLNETEQLAGLLAAK-EIVAYQKSPRIIAIRSM--ADAFRKRSLKDFV 94 
                                                55566667789999999999999999999999874.23456777776666655..56789999****9 PP

  CSN4-PA(cop9_signalosome)_FBpp0087935-aln 287 allqehqkastvdg.....stildraviehnllsasklynnitfeelgalleiepakaekiasqmite 349
                                                  l eh+   + d      s  l+r ++e+++      y +i++  + +++ +     e+  ++mi +
                                   F59B2.5b  95 KALAEHKIELVEDKvvavhSQNLERNMLEKEISRVIEPYSEIELSYIARVIGMTVPPVERAIARMILD 162
                                                99999998777775444457889999999999999999****************************** PP

  CSN4-PA(cop9_signalosome)_FBpp0087935-aln 350 grmngyidqi.dsivhfetrellpqwdkqiq 379
                                                 ++ g+idq  d++v + + +   q+ + ++
                                   F59B2.5b 163 KKLMGSIDQHgDTVVVYPKADAANQFTRSLK 193
                                                *********7477888877777777766655 PP

>> F59B2.5a  CE43506	WBGene00010309	locus:rpn-6.2	status:Partially_confirmed	UniProt:P34481	protein_id:CAX51679.1
   #    score  bias  c-Evalue  i-Evalue hmmfrom  hmm to    alifrom  ali to    envfrom  env to     acc
 ---   ------ ----- --------- --------- ------- -------    ------- -------    ------- -------    ----
   1 !   19.9   0.3   4.4e-07   0.00045     219     379 ..     233     396 ..     201     407 .. 0.81

  Alignments for each domain:
  == domain 1    score: 19.9 bits;  conditional E-value: 4.4e-07
  CSN4-PA(cop9_signalosome)_FBpp0087935-aln 219 sivdedermtalknalictvlasagqqrsrmlatlfkdercqqlpaysilekmyldriirrselqefe 286
                                                si d+ +  +alk  ++c ++    +q + +la+       q+ p +  +  m      r+  l++f 
                                   F59B2.5a 233 SIGDKINATSALKYMILCKIMLNETEQLAGLLAAK-EIVAYQKSPRIIAIRSM--ADAFRKRSLKDFV 297
                                                55566667789999999999999999999999874.23456777776666655..46789999****9 PP

  CSN4-PA(cop9_signalosome)_FBpp0087935-aln 287 allqehqkastvdg.....stildraviehnllsasklynnitfeelgalleiepakaekiasqmite 349
                                                  l eh+   + d      s  l+r ++e+++      y +i++  + +++ +     e+  ++mi +
                                   F59B2.5a 298 KALAEHKIELVEDKvvavhSQNLERNMLEKEISRVIEPYSEIELSYIARVIGMTVPPVERAIARMILD 365
                                                99999998777775444457889999999999999999****************************** PP

  CSN4-PA(cop9_signalosome)_FBpp0087935-aln 350 grmngyidqi.dsivhfetrellpqwdkqiq 379
                                                 ++ g+idq  d++v + + +   q+ + ++
                                   F59B2.5a 366 KKLMGSIDQHgDTVVVYPKADAANQFTRSLK 396
                                                *********7477888877777777766554 PP

>> F57B9.10a  CE25011	WBGene00004462	locus:rpn-6.1	status:Confirmed	UniProt:Q20938	protein_id:CCD70319.1
   #    score  bias  c-Evalue  i-Evalue hmmfrom  hmm to    alifrom  ali to    envfrom  env to     acc
 ---   ------ ----- --------- --------- ------- -------    ------- -------    ------- -------    ----
   1 ?   -3.2   0.0       4.6   4.7e+03      10      55 ..      40      86 ..      35     111 .. 0.63
   2 !   16.1   0.2   6.2e-06    0.0064     224     362 ..     261     400 ..     238     415 .. 0.74

  Alignments for each domain:
  == domain 1    score: -3.2 bits;  conditional E-value: 4.6
  CSN4-PA(cop9_signalosome)_FBpp0087935-aln 10 rqqlselansggshkdqaekyr.slld..eilansgeeliealkvfiea 55
                                                ++l++l++s +s  d+++k   s+++  +ila  +++ +e l+ +ie 
                                  F57B9.10a 40 IRHLTNLVKSPASGDDDIKKKEdSIMElgNILA--QNKQTEELRNMIEQ 86
                                               457888888888877777665413433114444..34445666666665 PP

  == domain 2    score: 16.1 bits;  conditional E-value: 6.2e-06
  CSN4-PA(cop9_signalosome)_FBpp0087935-aln 224 dermtalknalictvlasagqq.rsrmlatlfkdercqqlpaysilekmyldriirrselqefeallq 290
                                                   +talk  l+c v+    ++  s + a l       +l a+  +     +r ++  ++  f ++ q
                                  F57B9.10a 261 VSALTALKYMLLCKVMLDLPDEvNSLLSAKLALKYNGSDLDAMKAIAAAAQKRSLKDFQV-AFGSFPQ 327
                                                456777777777777666555414444456666666777777777777777777666555.3556666 PP

  CSN4-PA(cop9_signalosome)_FBpp0087935-aln 291 ehqkastvdg.stildraviehnllsasklynnitfeelgalleiepakaekiasqmitegrmngyid 357
                                                e q   +v      l   ++e++l      y  +++e++ + + i+ +k ek  sqmi + ++ g++d
                                  F57B9.10a 328 ELQMDPVVRKhFHSLSERMLEKDLCRIIEPYSFVQIEHVAQQIGIDRSKVEKKLSQMILDQKLSGSLD 395
                                                66655444332456777799************************************************ PP

  CSN4-PA(cop9_signalosome)_FBpp0087935-aln 358 qidsi 362
                                                q +++
                                  F57B9.10a 396 QGEGM 400
                                                *8875 PP

>> F57B9.10b  CE38077	WBGene00004462	locus:rpn-6.1	status:Confirmed	UniProt:Q20938	protein_id:CCD70320.1
   #    score  bias  c-Evalue  i-Evalue hmmfrom  hmm to    alifrom  ali to    envfrom  env to     acc
 ---   ------ ----- --------- --------- ------- -------    ------- -------    ------- -------    ----
   1 ?   -3.1   0.0       4.2   4.3e+03      10      55 ..      22      68 ..      17      95 .. 0.64
   2 !   16.2   0.2   5.7e-06    0.0058     224     362 ..     243     382 ..     220     397 .. 0.74

  Alignments for each domain:
  == domain 1    score: -3.1 bits;  conditional E-value: 4.2
  CSN4-PA(cop9_signalosome)_FBpp0087935-aln 10 rqqlselansggshkdqaekyr.slld..eilansgeeliealkvfiea 55
                                                ++l++l++s +s  d+++k   s+++  +ila  +++ +e l+ +ie 
                                  F57B9.10b 22 IRHLTNLVKSPASGDDDIKKKEdSIMElgNILA--QNKQTEELRNMIEQ 68
                                               457888888888877777665413433114444..34445666666665 PP

  == domain 2    score: 16.2 bits;  conditional E-value: 5.7e-06
  CSN4-PA(cop9_signalosome)_FBpp0087935-aln 224 dermtalknalictvlasagqq.rsrmlatlfkdercqqlpaysilekmyldriirrselqefeallq 290
                                                   +talk  l+c v+    ++  s + a l       +l a+  +     +r ++  ++  f ++ q
                                  F57B9.10b 243 VSALTALKYMLLCKVMLDLPDEvNSLLSAKLALKYNGSDLDAMKAIAAAAQKRSLKDFQV-AFGSFPQ 309
                                                456777777777777666555414444456666666777777777777777777666555.3556666 PP

  CSN4-PA(cop9_signalosome)_FBpp0087935-aln 291 ehqkastvdg.stildraviehnllsasklynnitfeelgalleiepakaekiasqmitegrmngyid 357
                                                e q   +v      l   ++e++l      y  +++e++ + + i+ +k ek  sqmi + ++ g++d
                                  F57B9.10b 310 ELQMDPVVRKhFHSLSERMLEKDLCRIIEPYSFVQIEHVAQQIGIDRSKVEKKLSQMILDQKLSGSLD 377
                                                66655444332456777799************************************************ PP

  CSN4-PA(cop9_signalosome)_FBpp0087935-aln 358 qidsi 362
                                                q +++
                                  F57B9.10b 378 QGEGM 382
                                                *8875 PP

>> ZK632.3  CE00420	WBGene00014012	locus:riok-3	Hypothetical protein 186 (T. acidophilum)	status:Partially_confirmed	Uni
   #    score  bias  c-Evalue  i-Evalue hmmfrom  hmm to    alifrom  ali to    envfrom  env to     acc
 ---   ------ ----- --------- --------- ------- -------    ------- -------    ------- -------    ----
   1 ?   -2.1   0.0       2.1   2.2e+03      24      71 ..      45      91 ..      36     131 .. 0.73
   2 ?   10.4   0.0   0.00034      0.35     255     305 ..     361     412 ..     329     432 .. 0.77

  Alignments for each domain:
  == domain 1    score: -2.1 bits;  conditional E-value: 2.1
  CSN4-PA(cop9_signalosome)_FBpp0087935-aln 24 kdqaekyrslldeilansgeeliealkvfieaivnenvslvisrqilt 71
                                               k + e+y + ld+++ +++    + l +  e + +e+v+l + r    
                                    ZK632.3 45 KLEEERYMKQLDQMFGDTSV-SDDQLPINTEGMTDEEVALALQRHFDR 91
                                               55668888888888877764.468899999999999999999987643 PP

  == domain 2    score: 10.4 bits;  conditional E-value: 0.00034
  CSN4-PA(cop9_signalosome)_FBpp0087935-aln 255 kdercqqlpa.ysilekmyldriirrselqefeallqehqkastvdgstild 305
                                                 der +   +  si+ +my + ++ +++l+ef+ ll + +k  ++d s  +d
                                    ZK632.3 361 DDERRNVYDQvQSIMCRMYKECLLVHADLSEFNLLLTPDNKVHVIDVSQAMD 412
                                                4566665554169*********************************999887 PP

>> ZK337.1b  CE34450	WBGene00013969	locus:tep-1	Alpha-2-macroglobulin family (3 domains)	status:Confirmed	UniProt:O46015
   #    score  bias  c-Evalue  i-Evalue hmmfrom  hmm to    alifrom  ali to    envfrom  env to     acc
 ---   ------ ----- --------- --------- ------- -------    ------- -------    ------- -------    ----
   1 ?    9.3   0.1   0.00074      0.76      24      71 ..     555     602 ..     529     626 .. 0.82

  Alignments for each domain:
  == domain 1    score: 9.3 bits;  conditional E-value: 0.00074
  CSN4-PA(cop9_signalosome)_FBpp0087935-aln  24 kdqaekyrslldeilansgeeliealkvfieaivnenvslvisrqilt 71 
                                                 + a k r ++ +i+++s+e l++al   +e i +++v+l i +q + 
                                   ZK337.1b 555 ANMAPKSRLIVYAIIESSQEVLVDALDFKVEGIFQNQVALSIDKQAVE 602
                                                5678899*************************************9875 PP

>> ZK337.1a  CE16718	WBGene00013969	locus:tep-1	Alpha-2-macroglobulin family (3 domains)	status:Confirmed	UniProt:Q7JKM0
   #    score  bias  c-Evalue  i-Evalue hmmfrom  hmm to    alifrom  ali to    envfrom  env to     acc
 ---   ------ ----- --------- --------- ------- -------    ------- -------    ------- -------    ----
   1 ?    9.3   0.1   0.00075      0.76      24      71 ..     555     602 ..     529     626 .. 0.82

  Alignments for each domain:
  == domain 1    score: 9.3 bits;  conditional E-value: 0.00075
  CSN4-PA(cop9_signalosome)_FBpp0087935-aln  24 kdqaekyrslldeilansgeeliealkvfieaivnenvslvisrqilt 71 
                                                 + a k r ++ +i+++s+e l++al   +e i +++v+l i +q + 
                                   ZK337.1a 555 ANMAPKSRLIVYAIIESSQEVLVDALDFKVEGIFQNQVALSIDKQAVE 602
                                                5678899*************************************9875 PP

>> ZK337.1c  CE34451	WBGene00013969	locus:tep-1	status:Confirmed	UniProt:Q7YTU0	protein_id:CAD98728.1
   #    score  bias  c-Evalue  i-Evalue hmmfrom  hmm to    alifrom  ali to    envfrom  env to     acc
 ---   ------ ----- --------- --------- ------- -------    ------- -------    ------- -------    ----
   1 ?    9.2   0.1   0.00075      0.77      24      71 ..     555     602 ..     529     626 .. 0.82

  Alignments for each domain:
  == domain 1    score: 9.2 bits;  conditional E-value: 0.00075
  CSN4-PA(cop9_signalosome)_FBpp0087935-aln  24 kdqaekyrslldeilansgeeliealkvfieaivnenvslvisrqilt 71 
                                                 + a k r ++ +i+++s+e l++al   +e i +++v+l i +q + 
                                   ZK337.1c 555 ANMAPKSRLIVYAIIESSQEVLVDALDFKVEGIFQNQVALSIDKQAVE 602
                                                5678899*************************************9875 PP

>> T23D8.4  CE18958	WBGene00001226	locus:eif-3.C	status:Confirmed	UniProt:O02328	protein_id:CAB03403.1
   #    score  bias  c-Evalue  i-Evalue hmmfrom  hmm to    alifrom  ali to    envfrom  env to     acc
 ---   ------ ----- --------- --------- ------- -------    ------- -------    ------- -------    ----
   1 ?    7.3   0.1     0.003         3     307     358 ..     743     794 ..     718     832 .. 0.82

  Alignments for each domain:
  == domain 1    score: 7.3 bits;  conditional E-value: 0.003
  CSN4-PA(cop9_signalosome)_FBpp0087935-aln 307 aviehnllsasklynnitfeelgalleiepakaekiasqmitegrmngyidq 358
                                                  +   ll+ s +y  +++++l  l+e+       i s+mi +  +   +d+
                                    T23D8.4 743 ESLRTYLLTYSTVYATVSLKKLADLFELSKKDVHSIISKMIIQEELSATLDE 794
                                                44566799*********************************99988888875 PP

>> D2096.1  CE44814	WBGene00017069	status:Partially_confirmed	UniProt:Q19012	protein_id:CCD68520.1
   #    score  bias  c-Evalue  i-Evalue hmmfrom  hmm to    alifrom  ali to    envfrom  env to     acc
 ---   ------ ----- --------- --------- ------- -------    ------- -------    ------- -------    ----
   1 ?    7.6   0.0    0.0023       2.4     328     360 ..      48      80 ..      26     134 .. 0.83

  Alignments for each domain:
  == domain 1    score: 7.6 bits;  conditional E-value: 0.0023
  CSN4-PA(cop9_signalosome)_FBpp0087935-aln 328 lgalleiepakaekiasqmitegrmngyidqid 360
                                                 gall i++ k e+i  ++i  g + gy+   +
                                    D2096.1  48 TGALLAIRSPKMERIRLEVIELGELMGYVHLQK 80 
                                                49**************************97544 PP

>> Y41G9A.1  CE28361	WBGene00003885	locus:osm-5	status:Confirmed	UniProt:Q9N4Z9	protein_id:CCD74417.1
   #    score  bias  c-Evalue  i-Evalue hmmfrom  hmm to    alifrom  ali to    envfrom  env to     acc
 ---   ------ ----- --------- --------- ------- -------    ------- -------    ------- -------    ----
   1 ?    6.5   0.1    0.0052       5.3     148     205 ..     608     663 ..     597     672 .. 0.88

  Alignments for each domain:
  == domain 1    score: 6.5 bits;  conditional E-value: 0.0052
  CSN4-PA(cop9_signalosome)_FBpp0087935-aln 148 kletylkiarlyledddpvqaeafinrasllqaeskneklqilykvcyarvldyrrkf 205
                                                 let   +a  yle + + ++  ++++a+l+q +    k q++   c  r  +y+r f
                                   Y41G9A.1 608 NLETVEWLASYYLETQFSEKSINYLEKAALMQPNVS--KWQMMIASCLRRTGNYQRAF 663
                                                68999999************************9876..67777789*********998 PP

>> R160.7  CE33815	WBGene00003084	locus:lst-2	status:Partially_confirmed	UniProt:Q9TZD0	protein_id:CCD68425.1
   #    score  bias  c-Evalue  i-Evalue hmmfrom  hmm to    alifrom  ali to    envfrom  env to     acc
 ---   ------ ----- --------- --------- ------- -------    ------- -------    ------- -------    ----
   1 ?   -1.4   0.0       1.2   1.3e+03     307     338 ..     156     187 ..     131     193 .. 0.86
   2 ?    5.6   0.0    0.0098        10     263     322 ..     260     320 ..     254     327 .. 0.88

  Alignments for each domain:
  == domain 1    score: -1.4 bits;  conditional E-value: 1.2
  CSN4-PA(cop9_signalosome)_FBpp0087935-aln 307 aviehnllsasklynnitfeelgalleiepak 338
                                                 vi+ nll   kl+ +++++ + a++ ++++k
                                     R160.7 156 PVIKENLLKFDKLFAEFEYQYVSAMVPVKSVK 187
                                                58999*******************99999988 PP

  == domain 2    score: 5.6 bits;  conditional E-value: 0.0098
  CSN4-PA(cop9_signalosome)_FBpp0087935-aln 263 paysilekm.yldriirrselqefeallqehqkastvdgstildraviehnllsasklynn 322
                                                p ys+l k+  l ri+ ++el+++e++l + + a   d s+ l  + +  n     k  nn
                                     R160.7 260 PFYSLLVKIrNLLRILTPTELTKLETVLCKGESAVPEDTSSTLTMSDFRTNATDEEKAKNN 320
                                                8899999984699******************************999999988888777777 PP

>> C35D10.9b  CE38154	WBGene00000418	locus:ced-4	status:Partially_confirmed	UniProt:P30429	protein_id:CCD66782.1
   #    score  bias  c-Evalue  i-Evalue hmmfrom  hmm to    alifrom  ali to    envfrom  env to     acc
 ---   ------ ----- --------- --------- ------- -------    ------- -------    ------- -------    ----
   1 ?    4.9   0.0     0.016        16       5      96 ..      43     140 ..      40     150 .. 0.76
   2 ?   -1.4   0.0       1.3   1.3e+03     144     175 ..     200     231 ..     192     242 .. 0.83

  Alignments for each domain:
  == domain 1    score: 4.9 bits;  conditional E-value: 0.016
  CSN4-PA(cop9_signalosome)_FBpp0087935-aln   5 saaalrqqlselansggshkdqaekyrslldeilansgeeliealkvfieaivnenvsl...visrqi 69 
                                                 ++++ ++l  +an+  +++ qa     l+d    n++++l++ l+ +i+  +ne   l   vi+ q 
                                  C35D10.9b  43 LISKMSTRLERIANFLRIYRRQASELGPLIDFFNYNNQSHLADFLEDYIDFAINEPDLLrpvVIAPQF 110
                                                5788999***********************************************96433222776555 PP

  CSN4-PA(cop9_signalosome)_FBpp0087935-aln  70 ltdvstk...llklpddvskavshftldkv 96 
                                                  ++  +   l ++p +++  +  + +d+v
                                  C35D10.9b 111 SRQMLDRkllLGNVPKQMTCYIREYHVDRV 140
                                                544433311144677777777777777766 PP

  == domain 2    score: -1.4 bits;  conditional E-value: 1.3
  CSN4-PA(cop9_signalosome)_FBpp0087935-aln 144 tvdykletylkiarlyledddpvqaeafinra 175
                                                t d   +  l +ar+  + dd+     finr 
                                  C35D10.9b 200 TFDLFTDILLMLARVVSDTDDSHSITDFINRV 231
                                                5566667789999*****************95 PP

>> R74.4a  CE01057	WBGene00001034	locus:dnj-16	DNAJ domain	status:Confirmed	UniProt:Q22028	protein_id:CAA85274.1
   #    score  bias  c-Evalue  i-Evalue hmmfrom  hmm to    alifrom  ali to    envfrom  env to     acc
 ---   ------ ----- --------- --------- ------- -------    ------- -------    ------- -------    ----
   1 ?    5.9   0.1    0.0076       7.8     197     231 ..     309     343 ..     291     358 .. 0.83

  Alignments for each domain:
  == domain 1    score: 5.9 bits;  conditional E-value: 0.0076
  CSN4-PA(cop9_signalosome)_FBpp0087935-aln 197 rvldyrrkfieaaqrynelsyrsivdedermtalk 231
                                                 +ld++r f ea ++y+e   +  v++d  + al 
                                     R74.4a 309 EMLDFQREFTEAKRKYDEAVAKLKVQDDTILKALA 343
                                                68*****************9999999999888774 PP

>> ZK652.8  CE29164	WBGene00022786	status:Partially_confirmed	UniProt:P34665	protein_id:CCD62553.1
   #    score  bias  c-Evalue  i-Evalue hmmfrom  hmm to    alifrom  ali to    envfrom  env to     acc
 ---   ------ ----- --------- --------- ------- -------    ------- -------    ------- -------    ----
   1 ?    6.3   0.1    0.0057       5.8      10      56 ..      58     104 ..      49     155 .. 0.81

  Alignments for each domain:
  == domain 1    score: 6.3 bits;  conditional E-value: 0.0057
  CSN4-PA(cop9_signalosome)_FBpp0087935-aln  10 rqqlselansggshkdqaekyrslldeilansgeeliealkvfieai 56 
                                                  q++ l+++gg  k++ +k r llde  an +++ +e l   ie +
                                    ZK652.8  58 EAQMTILTATGGELKEKHKKIRGLLDEAKANGQQKELEELSKEIENV 104
                                                568889999**********************9999999998888876 PP

>> R74.4b  CE43575	WBGene00001034	locus:dnj-16	status:Confirmed	UniProt:C1P627	protein_id:CAX65070.1
   #    score  bias  c-Evalue  i-Evalue hmmfrom  hmm to    alifrom  ali to    envfrom  env to     acc
 ---   ------ ----- --------- --------- ------- -------    ------- -------    ------- -------    ----
   1 ?    5.8   0.1    0.0081       8.3     197     231 ..     326     360 ..     308     375 .. 0.83

  Alignments for each domain:
  == domain 1    score: 5.8 bits;  conditional E-value: 0.0081
  CSN4-PA(cop9_signalosome)_FBpp0087935-aln 197 rvldyrrkfieaaqrynelsyrsivdedermtalk 231
                                                 +ld++r f ea ++y+e   +  v++d  + al 
                                     R74.4b 326 EMLDFQREFTEAKRKYDEAVAKLKVQDDTILKALA 360
                                                68*****************9999999999888774 PP

>> C30C11.2  CE00101	WBGene00004460	locus:rpn-3	Diphenol oxidase A2	status:Confirmed	UniProt:Q04908	protein_id:CCD66158.
   #    score  bias  c-Evalue  i-Evalue hmmfrom  hmm to    alifrom  ali to    envfrom  env to     acc
 ---   ------ ----- --------- --------- ------- -------    ------- -------    ------- -------    ----
   1 ?    5.6   0.0    0.0093       9.5     271     356 ..     329     419 ..     309     433 .. 0.79

  Alignments for each domain:
  == domain 1    score: 5.6 bits;  conditional E-value: 0.0093
  CSN4-PA(cop9_signalosome)_FBpp0087935-aln 271 myldriirrselqefeallqehqkastvdg.sti...ldraviehnllsasklynnitfeelgallei 334
                                                + l r +r  +++ f+  l++ +    +d   t+   l + vi+  +   s  y  i ++++ + l i
                                   C30C11.2 329 LDLSRGVRDGDVARFNHNLEQFKTQFEADDtLTLivrLRQNVIKTAIKQISLAYSRIYIKDIAKKLYI 396
                                                446699999999999988877766655554245422256689********************998887 PP

  CSN4-PA(cop9_signalosome)_FBpp0087935-aln 335 e.pakaekiasqmitegrmngyi 356
                                                   +++e i ++ i++g ++  i
                                   C30C11.2 397 TnETETEYIVAKAIADGAIDAVI 419
                                                516899***********998877 PP

>> C17H1.4  CE39561	WBGene00007657	status:Confirmed	UniProt:O45255	protein_id:CAB07168.2
   #    score  bias  c-Evalue  i-Evalue hmmfrom  hmm to    alifrom  ali to    envfrom  env to     acc
 ---   ------ ----- --------- --------- ------- -------    ------- -------    ------- -------    ----
   1 ?   -1.2   0.3       1.1   1.1e+03     273     317 ..      97     144 ..      26     167 .. 0.60
   2 ?    5.8   0.0    0.0085       8.7     176     236 ..     167     229 ..     150     242 .. 0.78

  Alignments for each domain:
  == domain 1    score: -1.2 bits;  conditional E-value: 1.1
  CSN4-PA(cop9_signalosome)_FBpp0087935-aln 273 ldriirrselqefeallqehq...kastvdgstildraviehnllsas 317
                                                 d +++ ++ +++ea+ ++ +     + +d   il r  i++++l  +
                                    C17H1.4  97 EDELVKSNQKEQIEAMQRSDEalkNQKDADNKEILTREKIDQEMLKQT 144
                                                455556666666666654432110223455666666666666666555 PP

  == domain 2    score: 5.8 bits;  conditional E-value: 0.0085
  CSN4-PA(cop9_signalosome)_FBpp0087935-aln 176 sllqaeskneklqilykvcyarvldyrrkfieaaqrynelsy...rsivdedermtalknalic 236
                                                + +q es nek q   kv  +   +     ++ +qr ne+     ++ +d+d rm+alk+  + 
                                    C17H1.4 167 TRFQKESLNEKKQFGLKVLKTA-EENNAIVLNETQRTNEIKLgngKNQIDHDSRMAALKERNMV 229
                                                5679999999999999998664.45667788999*****975333789**********986655 PP

>> F35A5.8b  CE29787	WBGene00001335	locus:erp-1	status:Confirmed	UniProt:Q8WT52	protein_id:CCD70482.1
   #    score  bias  c-Evalue  i-Evalue hmmfrom  hmm to    alifrom  ali to    envfrom  env to     acc
 ---   ------ ----- --------- --------- ------- -------    ------- -------    ------- -------    ----
   1 ?   -3.0   0.0       3.8   3.9e+03     274     313 ..      85     127 ..      75     132 .. 0.60
   2 ?    4.7   0.1     0.018        18      10      79 ..     201     267 ..     192     273 .. 0.76

  Alignments for each domain:
  == domain 1    score: -3.0 bits;  conditional E-value: 3.8
  CSN4-PA(cop9_signalosome)_FBpp0087935-aln 274 driirrselqefeallqeh..qk.astvdgstildraviehnl 313
                                                d  ir+++l+++ + + e   q   +t  gs++l+ a  e  l
                                   F35A5.8b  85 DGAIRQNNLEQLSTAMTEAgeQFgETTPYGSALLKVAQTENRL 127
                                                5578999999887666543113213455677777777766655 PP

  == domain 2    score: 4.7 bits;  conditional E-value: 0.018
  CSN4-PA(cop9_signalosome)_FBpp0087935-aln  10 rqqlselansggshkdqaekyrslldeilansgeeliealkvfieaivnenvslvisrqiltdvstkl 77 
                                                 q  ++++ +++   +q+e  + ll+ i ++  ++ +++l+ f+ea +  +     s q+++d+  +l
                                   F35A5.8b 201 EQAEADVRVAQAEFDKQSEITKLLLEGIQTA-HNNQLKCLRDFVEAQMSFY---AQSHQLMADLQREL 264
                                                5666778888889999999888888887665.566679********87655...46888888888887 PP

  CSN4-PA(cop9_signalosome)_FBpp0087935-aln  78 l.k 79 
                                                + +
                                   F35A5.8b 265 SgS 267
                                                644 PP

>> C35D10.9a  CE01203	WBGene00000418	locus:ced-4	status:Confirmed	UniProt:P30429	protein_id:CCD66781.1
   #    score  bias  c-Evalue  i-Evalue hmmfrom  hmm to    alifrom  ali to    envfrom  env to     acc
 ---   ------ ----- --------- --------- ------- -------    ------- -------    ------- -------    ----
   1 ?    5.0   0.0     0.015        15       5      96 ..      43     140 ..      40     149 .. 0.76

  Alignments for each domain:
  == domain 1    score: 5.0 bits;  conditional E-value: 0.015
  CSN4-PA(cop9_signalosome)_FBpp0087935-aln   5 saaalrqqlselansggshkdqaekyrslldeilansgeeliealkvfieaivnenvsl...visrqi 69 
                                                 ++++ ++l  +an+  +++ qa     l+d    n++++l++ l+ +i+  +ne   l   vi+ q 
                                  C35D10.9a  43 LISKMSTRLERIANFLRIYRRQASELGPLIDFFNYNNQSHLADFLEDYIDFAINEPDLLrpvVIAPQF 110
                                                5788999***********************************************96433222776555 PP

  CSN4-PA(cop9_signalosome)_FBpp0087935-aln  70 ltdvstk...llklpddvskavshftldkv 96 
                                                  ++  +   l ++p +++  +  + +d+v
                                  C35D10.9a 111 SRQMLDRkllLGNVPKQMTCYIREYHVDRV 140
                                                544433311144677777777777777766 PP

>> C18H9.8  CE27719	WBGene00016005	locus:ift-74	status:Partially_confirmed	UniProt:Q18106	protein_id:CCD65266.1
   #    score  bias  c-Evalue  i-Evalue hmmfrom  hmm to    alifrom  ali to    envfrom  env to     acc
 ---   ------ ----- --------- --------- ------- -------    ------- -------    ------- -------    ----
   1 ?    4.5   0.4      0.02        21      10      69 ..     253     316 ..     245     388 .. 0.82

  Alignments for each domain:
  == domain 1    score: 4.5 bits;  conditional E-value: 0.02
  CSN4-PA(cop9_signalosome)_FBpp0087935-aln  10 rqqlselansggshkdqaekyrslldeilan..sgeeliealkvfiea..ivnenvslvisrqi 69 
                                                   +s++   +++ k+qa+  rsl +e++++  ++ee +++l++ +e    +ne v+  +  q+
                                    C18H9.8 253 NGDMSDIELEASKMKEQADEMRSLAEEVFNErrAKEEELQGLEIEVEEqkKLNEAVTHAMDPQM 316
                                                55678888889999**************986225788899999999852258898887777665 PP

>> K08H10.7  CE28243	WBGene00004323	locus:rde-1	status:Confirmed	UniProt:Q9XU82	protein_id:CAB05546.2
   #    score  bias  c-Evalue  i-Evalue hmmfrom  hmm to    alifrom  ali to    envfrom  env to     acc
 ---   ------ ----- --------- --------- ------- -------    ------- -------    ------- -------    ----
   1 ?    1.6   0.1      0.15   1.6e+02     179     207 ..     141     169 ..     106     181 .. 0.71
   2 ?    2.4   0.1      0.09        92     114     190 ..     381     456 ..     373     471 .. 0.84

  Alignments for each domain:
  == domain 1    score: 1.6 bits;  conditional E-value: 0.15
  CSN4-PA(cop9_signalosome)_FBpp0087935-aln 179 qaeskneklqilykvcyarvldyrrkfie 207
                                                +   k+++ ++  k+ y+ +l yr+kf  
                                   K08H10.7 141 KDSEKKDEKDLEKKILYTMILTYRKKFHL 169
                                                3334455568899*************965 PP

  == domain 2    score: 2.4 bits;  conditional E-value: 0.09
  CSN4-PA(cop9_signalosome)_FBpp0087935-aln 114 ladiyernqnwkeaanvlvgipletgqkqytvdy.kletylkiarlyledddpvqaeafinrasllqa 180
                                                l +iye n+++ e    l  + +++g k+y+v + +le + k  r y +  d v  + f+ ra+    
                                   K08H10.7 381 LFKIYEENKKFIEFPH-LPLVKVKSGAKEYAVPMeHLEVHEKPQR-YKNRIDLVMQDKFLKRATRKPH 446
                                                789********99876.6678899********9735898888776.8889999999*******99999 PP

  CSN4-PA(cop9_signalosome)_FBpp0087935-aln 181 eskneklqil 190
                                                + k++ l++l
                                   K08H10.7 447 DYKENTLKML 456
                                                9888888876 PP

>> B0464.2d  CE43518	WBGene00007184	status:Partially_confirmed	UniProt:C0P270	protein_id:CAX51623.1
   #    score  bias  c-Evalue  i-Evalue hmmfrom  hmm to    alifrom  ali to    envfrom  env to     acc
 ---   ------ ----- --------- --------- ------- -------    ------- -------    ------- -------    ----
   1 ?    4.5   0.3      0.02        21      49      88 ..      52      92 ..      12     136 .. 0.67

  Alignments for each domain:
  == domain 1    score: 4.5 bits;  conditional E-value: 0.02
  CSN4-PA(cop9_signalosome)_FBpp0087935-aln 49 lkvfieaivnenvslvisrqiltdvstkllk.lpddvskav 88
                                                  ++e++vn ++ l+ sr++  + s+kl+k   d v +++
                                   B0464.2d 52 SVQYLESLVNSRLKLLYSREVDVEESAKLTKdQSDRVLNEI 92
                                               34589999999999999999999999998851334443333 PP


Internal pipeline statistics summary:
-------------------------------------
Query model(s):                            1  (410 nodes)
Target sequences:                      25547  (11210993 residues)
Passed MSV filter:                     25547  (1); expected 25547.0 (1)
Passed bias filter:                    25547  (1); expected 25547.0 (1)
Passed Vit filter:                     25547  (1); expected 25547.0 (1)
Passed Fwd filter:                     25547  (1); expected 25547.0 (1)
Initial search space (Z):              25547  [actual number of targets]
Domain search space  (domZ):              25  [number of targets reported over threshold]
# CPU time: 69.30u 0.06s 00:01:09.36 Elapsed: 00:00:18.77
# Mc/sec: 244.89
//
