# Supplementary material for: Potential Conservation of Circadian Clock Proteins in the phylum Nematoda as Revealed by Bioinformatic Searches
Source: PLoS One. 2014 Nov 14;9(11):e112871. doi: 10.1371/journal.pone.0112871 (PMC4232591; doi:10.1371/journal.pone.0112871)
Supplement: File S1 — HMM profiles used in this work and HMMsearch results. (ZIP) [file pone.0112871.s007.zip › HMMs-CE/Artropodos/Cry-PA_FBpp0083150-aln.res]

# hmmsearch :: search profile(s) against a sequence database
# HMMER 3.0 (March 2010); http://hmmer.org/
# Copyright (C) 2010 Howard Hughes Medical Institute.
# Freely distributed under the GNU General Public License (GPLv3).
# - - - - - - - - - - - - - - - - - - - - - - - - - - - - - - - - - - - -
# query HMM file:                  Cry-PA_FBpp0083150-aln.hmm
# target sequence database:        ../../../ProteomasGus/wormpep229
# Max sensitivity mode:            on [all heuristic filters off]
# - - - - - - - - - - - - - - - - - - - - - - - - - - - - - - - - - - - -

Query:       Cry-PA_FBpp0083150-aln  [M=540]
Scores for complete sequences (score includes all domains):
   --- full sequence ---   --- best 1 domain ---    -#dom-
    E-value  score  bias    E-value  score  bias    exp  N  Sequence    Description
    ------- ------ -----    ------- ------ -----   ---- --  --------    -----------
  ------ inclusion threshold ------
       0.36   10.2   0.0       0.64    9.4   0.0    1.4  1  F31F6.2     CE05774	WBGene00009301	member of worm-specific p
          1    8.7   0.0        1.1    8.6   0.0    1.1  1  C08F8.1a    CE05248	WBGene00007443	locus:pfd-1	status:Confir
          2    7.7   0.4        3.3    7.0   0.3    1.2  1  F46C5.6     CE43366	WBGene00009781	protein phosphatase PP2A 
        2.2    7.7   0.2        3.4    7.0   0.1    1.2  1  Y73B6BL.19  CE46429	WBGene00022240	locus:shl-1	status:Partia
        2.3    7.6   0.1          3    7.2   0.1    1.1  1  Y64G10A.2   CE36246	WBGene00013412	status:Partially_confirme
        4.2    6.7   0.1        4.7    6.5   0.0    1.1  1  ZK858.2     CE15423	WBGene00014116	status:Confirmed	UniProt:
        5.9    6.2   0.0        6.7    6.0   0.0    1.1  1  F02E11.4    CE09195	WBGene00017182	status:Partially_confirme
        6.4    6.1   2.3          7    6.0   0.0    2.0  2  Y53G8AR.5   CE35106	WBGene00021812	status:Confirmed	UniProt:
        7.4    5.9   0.0        7.4    5.9   0.0    1.1  1  C08F8.1b    CE45776	WBGene00007443	locus:pfd-1	status:Confir
        9.6    5.5   0.1         62    2.8   0.0    1.9  2  ZK1320.12a  CE29942	WBGene00006390	locus:taf-8	status:Confir
        9.7    5.5   0.0         20    4.5   0.0    1.4  1  C55F2.1a    CE33606	WBGene00016957	transferase	status:Partia
        9.8    5.5   0.1         62    2.8   0.0    1.9  2  ZK1320.12b  CE35154	WBGene00006390	locus:taf-8	status:Confir


Domain annotation for each sequence (and alignments):
>> F31F6.2  CE05774	WBGene00009301	member of worm-specific protein family	status:Confirmed	UniProt:Q19943	protein_id:CAA
   #    score  bias  c-Evalue  i-Evalue hmmfrom  hmm to    alifrom  ali to    envfrom  env to     acc
 ---   ------ ----- --------- --------- ------- -------    ------- -------    ------- -------    ----
   1 ?    9.4   0.0    0.0003      0.64      61     120 ..     138     197 ..     129     231 .. 0.86

  Alignments for each domain:
  == domain 1    score: 9.4 bits;  conditional E-value: 0.0003
  Cry-PA_FBpp0083150-aln  61 ledldkslkklggrllvikGqpaeilrklfeelgikkltfeedceplgrvrdesvkalck 120
                             ++d++k ++++ g+l +i G   ++l klf +  i+k+++ e+   +g+ r+ s +++  
                 F31F6.2 138 VKDFEKIFQQYFGQLPMISGLERKALDKLFGRGMIEKFAWAENVMSFGNSRELSGRTVAV 197
                             5899***********************************************987666655 PP

>> C08F8.1a  CE05248	WBGene00007443	locus:pfd-1	status:Confirmed	UniProt:Q17827	protein_id:CAA97424.1
   #    score  bias  c-Evalue  i-Evalue hmmfrom  hmm to    alifrom  ali to    envfrom  env to     acc
 ---   ------ ----- --------- --------- ------- -------    ------- -------    ------- -------    ----
   1 ?    8.6   0.0   0.00051       1.1      46      89 ..      30      78 ..      16     105 .. 0.81

  Alignments for each domain:
  == domain 1    score: 8.6 bits;  conditional E-value: 0.00051
  Cry-PA_FBpp0083150-aln 46 tknvgynkmrf...llesledldkslkklg..grllvikGqpaeilrkl 89
                             k v y kmr      + l dld++lk +   gr++++  +paei r+ 
                C08F8.1a 30 NKKVNYQKMRIsesTKKNLVDLDENLKYYRsvGRMFLLTDKPAEISRHE 78
                            57899999997222356799*******987669***********98765 PP

>> F46C5.6  CE43366	WBGene00009781	protein phosphatase PP2A subunit A repeat	status:Partially_confirmed	UniProt:O17873	p
   #    score  bias  c-Evalue  i-Evalue hmmfrom  hmm to    alifrom  ali to    envfrom  env to     acc
 ---   ------ ----- --------- --------- ------- -------    ------- -------    ------- -------    ----
   1 ?    7.0   0.3    0.0016       3.3      58     268 ..     183     396 ..     157     415 .. 0.72

  Alignments for each domain:
  == domain 1    score: 7.0 bits;  conditional E-value: 0.0016
  Cry-PA_FBpp0083150-aln  58 lesledldkslkklggrllvi.....kGqpae.ilrklfeelgikkltfeedceplgrvrdesvkalckelgisvvekvshtlykld 138
                             le++ ++ ++l   + +l+v+     + +p++ + r++     i+kl++   ++++ ++    v++lck+ + +v+  v+  l+   
                 F46C5.6 183 LETIVEVADKLSLSSIKLYVVpviqtQAEPVQrVQRRIIATKIIHKLALFLPPNEIRKELCPIVTTLCKDANSNVRVAVAQRLFVIA 269
                             67777778888888888887533332445554266788888899999999************************************* PP

  Cry-PA_FBpp0083150-aln 139 evieknGgipPltyklflnvveiidePerpvaavdlesvefae.lpaslkeefkklekvPtleelgvyldeedllaairWvGGetea 224
                             + +++  ++       + +++   ++ e  v ++ ++s++ a  l +  +++++ ++ + +l e ++  ++e+l    +  G  +  
                 F46C5.6 270 NALKNSHDVVSCLLPSYVHLL---NDEEMNVREAAMNSLTDAFsLFTRDARKHTLFSVIKKLTEEALEKKNEGLAVISNNFGKWSWE 353
                             ****99999888777766655...555566666555555544312333456666666666666666668888877777788888888 PP

  Cry-PA_FBpp0083150-aln 225 lerleerlkverkafv.agfylPkqtkpdll.ssptslsaalrfGc 268
                             l++l  +l    k++v +++ +  q +++l  ++++ +   l+  c
                 F46C5.6 354 LNELLDQL---DKSWVlNTYCKMVQISDELCeGPQKNIRNVLKKTC 396
                             88888888...55555156666777777775246677777777666 PP

>> Y73B6BL.19  CE46429	WBGene00022240	locus:shl-1	status:Partially_confirmed	UniProt:Q95XD1	protein_id:CCD74199.1
   #    score  bias  c-Evalue  i-Evalue hmmfrom  hmm to    alifrom  ali to    envfrom  env to     acc
 ---   ------ ----- --------- --------- ------- -------    ------- -------    ------- -------    ----
   1 ?    7.0   0.1    0.0016       3.4      73     212 ..     432     573 ..     414     577 .. 0.74

  Alignments for each domain:
  == domain 1    score: 7.0 bits;  conditional E-value: 0.0016
  Cry-PA_FBpp0083150-aln  73 grllvikGqpaeilrklfeelgikkltfeedceplgrvrdesvkalckelgisvvekvshtlykldevieknGgi.pPltyklfl.. 156
                             +r+ ++k  +  +l + ++  + + l+fe+    +   rde++ ++ ++  ++++ek +   +  +ev+ + G   pP      l  
              Y73B6BL.19 432 ARIRIVKNASGLALFNKKRAHEARMLAFEQGHLSFDALRDEDIFEIQHHHLLQCLEKATEREFVESEVMFEGGRNtPPPSETASLkg 518
                             6778888888888888899999**************************************999999999888865144333333300 PP

  Cry-PA_FBpp0083150-aln 157 nvveiidePerpvaavdlesvefaelpaslkeefkklekvPtleelgvyldeedll 212
                             ++ ++      + ++ ++e ++  e+  +++++++++ ++P+++e+ +   ++d++
              Y73B6BL.19 519 KTKRKRRLCCVSKENEEMEELDR-ETRVTFNQNMDQICELPKPDEMELNHRNNDKI 573
                             33333333333344444444443.4556899999999999**99999888888766 PP

>> Y64G10A.2  CE36246	WBGene00013412	status:Partially_confirmed	UniProt:Q9NA66	protein_id:CAB54467.2
   #    score  bias  c-Evalue  i-Evalue hmmfrom  hmm to    alifrom  ali to    envfrom  env to     acc
 ---   ------ ----- --------- --------- ------- -------    ------- -------    ------- -------    ----
   1 ?    7.2   0.1    0.0014         3     250     288 ..     138     176 ..     124     184 .. 0.84

  Alignments for each domain:
  == domain 1    score: 7.2 bits;  conditional E-value: 0.0014
  Cry-PA_FBpp0083150-aln 250 kpdllssptslsaalrfGclsvrkfyyeladlfkkvkka 288
                             +  l ++p+s s +lr   l+ ++f+ +++ lf+++ ++
               Y64G10A.2 138 TSMLTTTPSSCSGTLRSAQLAFQQFFEQITALFQQILES 176
                             45567889***************************9775 PP

>> ZK858.2  CE15423	WBGene00014116	status:Confirmed	UniProt:Q94418	protein_id:CAB02137.1
   #    score  bias  c-Evalue  i-Evalue hmmfrom  hmm to    alifrom  ali to    envfrom  env to     acc
 ---   ------ ----- --------- --------- ------- -------    ------- -------    ------- -------    ----
   1 ?    6.5   0.0    0.0022       4.7     123     208 ..     117     202 ..      66     243 .. 0.71

  Alignments for each domain:
  == domain 1    score: 6.5 bits;  conditional E-value: 0.0022
  Cry-PA_FBpp0083150-aln 123 gisvvekvshtlykldevieknGgipPltyklflnvve.iidePerpvaavdlesvefaelpaslkeefkklekvPtleelgvylde 208
                               ++  +   tl + +++ ++   + P+  + f+++++ i+++ +  +++++++ + +++ + +  +ef++le +  + +++v  ++
                 ZK858.2 117 RTEIQMNTPQTLPRSKRIDNTSTAMEPVSSNAFQKIISeILNNSPACTETINSTIIPSNSSNCAKLREFNRLESIG-IAQMAVENEN 202
                             4455567788999999*******************99615688899999999999999999988888888888764.3344433333 PP

>> F02E11.4  CE09195	WBGene00017182	status:Partially_confirmed	UniProt:O16573	protein_id:CCD64919.1
   #    score  bias  c-Evalue  i-Evalue hmmfrom  hmm to    alifrom  ali to    envfrom  env to     acc
 ---   ------ ----- --------- --------- ------- -------    ------- -------    ------- -------    ----
   1 ?    6.0   0.0    0.0031       6.7       4      38 ..      46      80 ..      43     110 .. 0.78

  Alignments for each domain:
  == domain 1    score: 6.0 bits;  conditional E-value: 0.0031
  Cry-PA_FBpp0083150-aln  4 kkhtvlWfrkGlrlhdnPslrealadasklipvfi 38
                            +++ + W r+Glr+ d   l+   +++   + + i
                F02E11.4 46 NEKVIDWNRNGLRVKDYYDLHGMTTNGAVRFVLGI 80
                            667899**************988777444444444 PP

>> Y53G8AR.5  CE35106	WBGene00021812	status:Confirmed	UniProt:Q9N3F9	protein_id:CCD73813.1
   #    score  bias  c-Evalue  i-Evalue hmmfrom  hmm to    alifrom  ali to    envfrom  env to     acc
 ---   ------ ----- --------- --------- ------- -------    ------- -------    ------- -------    ----
   1 ?    6.0   0.0    0.0033         7     136     183 ..      83     130 ..      80     148 .. 0.81
   2 ?   -1.2   0.7      0.48     1e+03     490     533 ..     192     236 ..     147     250 .. 0.57

  Alignments for each domain:
  == domain 1    score: 6.0 bits;  conditional E-value: 0.0033
  Cry-PA_FBpp0083150-aln 136 kldevieknGgipPltyklflnvveiidePerpvaavdlesvefaelp 183
                             + +e+ie+n +  P+  ++f++  + + e ++   + ++  +  a+ p
               Y53G8AR.5  83 QIQEIIEQNSDEMPIICQIFQHCSDFLTENQHQNMDCSICLICLASSP 130
                             5799*******************9999998888887777777777666 PP

  == domain 2    score: -1.2 bits;  conditional E-value: 0.48
  Cry-PA_FBpp0083150-aln 490 askrnvermkelrqqlsk.sranhvslkseeeevrkflsladekk 533
                               + nv+ m +  ++ +k  ++++ +  + +e+v+k++++  e++
               Y53G8AR.5 192 NYRENVQLMIKNCKKNQKtLKNKKRRSSTTTEDVQKTIKRWHEEQ 236
                             334444444332222222122233333334445555554444443 PP

>> C08F8.1b  CE45776	WBGene00007443	locus:pfd-1	status:Confirmed	protein_id:CBZ01774.1
   #    score  bias  c-Evalue  i-Evalue hmmfrom  hmm to    alifrom  ali to    envfrom  env to     acc
 ---   ------ ----- --------- --------- ------- -------    ------- -------    ------- -------    ----
   1 ?    5.9   0.0    0.0035       7.4      60      90 ..      10      42 ..       7      73 .. 0.82

  Alignments for each domain:
  == domain 1    score: 5.9 bits;  conditional E-value: 0.0035
  Cry-PA_FBpp0083150-aln 60 sledldkslkklg..grllvikGqpaeilrklf 90
                             l dld++lk +   gr++++  +paei r+  
                C08F8.1b 10 NLVDLDENLKYYRsvGRMFLLTDKPAEISRHEA 42
                            689*******987668***********988654 PP

>> ZK1320.12a  CE29942	WBGene00006390	locus:taf-8	status:Confirmed	UniProt:Q8WQ97	protein_id:CAD18882.1
   #    score  bias  c-Evalue  i-Evalue hmmfrom  hmm to    alifrom  ali to    envfrom  env to     acc
 ---   ------ ----- --------- --------- ------- -------    ------- -------    ------- -------    ----
   1 ?    0.0   0.0      0.21   4.4e+02     429     455 ..      12      38 ..       5      79 .. 0.72
   2 ?    2.8   0.0     0.029        62      76     140 ..     231     298 ..     215     307 .. 0.77

  Alignments for each domain:
  == domain 1    score: 0.0 bits;  conditional E-value: 0.21
  Cry-PA_FBpp0083150-aln 429 PvrlgrrldPnGdyirryvPelknlPa 455
                             P   gr   P+G  ++++vP+ +n+ +
              ZK1320.12a  12 PTIAGRSFHPSGYSVQQFVPQQSNFQQ 38 
                             66779999*************999864 PP

  == domain 2    score: 2.8 bits;  conditional E-value: 0.029
  Cry-PA_FBpp0083150-aln  76 lvikGqpaeilrklfeelgikkl..tfeedcep.lgrvrdesvkalckelgisvvekvshtlykldev 140
                             ++i+  p+  l + fee+  +++  tf++++e+   ++   + + l ++++i+ v++vs  ly+   +
              ZK1320.12a 231 YMIRNYPSICLFRNFEEIIHEQVkkTFNKESEEkRMQEAFVAFRDLVQTNDIDEVKNVSKSLYDKGLI 298
                             788888998888888888665543378777765144555567799******************98766 PP

>> C55F2.1a  CE33606	WBGene00016957	transferase	status:Partially_confirmed	UniProt:Q95QQ5	protein_id:CCD67724.1
   #    score  bias  c-Evalue  i-Evalue hmmfrom  hmm to    alifrom  ali to    envfrom  env to     acc
 ---   ------ ----- --------- --------- ------- -------    ------- -------    ------- -------    ----
   1 ?    4.5   0.0    0.0092        20     105     128 ..     389     412 ..     366     418 .. 0.88

  Alignments for each domain:
  == domain 1    score: 4.5 bits;  conditional E-value: 0.0092
  Cry-PA_FBpp0083150-aln 105 eplgrvrdesvkalckelgisvve 128
                              p g vrd+++k+ c+e gi++++
                C55F2.1a 389 HPGGSVRDDDIKEACDEHGITLIH 412
                             67899***************9986 PP

>> ZK1320.12b  CE35154	WBGene00006390	locus:taf-8	status:Confirmed	UniProt:Q7YTH5	protein_id:CAE18043.1
   #    score  bias  c-Evalue  i-Evalue hmmfrom  hmm to    alifrom  ali to    envfrom  env to     acc
 ---   ------ ----- --------- --------- ------- -------    ------- -------    ------- -------    ----
   1 ?    0.0   0.0      0.21   4.4e+02     429     455 ..      12      38 ..       5      79 .. 0.72
   2 ?    2.8   0.0     0.029        62      76     140 ..     231     298 ..     215     307 .. 0.77

  Alignments for each domain:
  == domain 1    score: 0.0 bits;  conditional E-value: 0.21
  Cry-PA_FBpp0083150-aln 429 PvrlgrrldPnGdyirryvPelknlPa 455
                             P   gr   P+G  ++++vP+ +n+ +
              ZK1320.12b  12 PTIAGRSFHPSGYSVQQFVPQQSNFQQ 38 
                             66779999*************999864 PP

  == domain 2    score: 2.8 bits;  conditional E-value: 0.029
  Cry-PA_FBpp0083150-aln  76 lvikGqpaeilrklfeelgikkl..tfeedcep.lgrvrdesvkalckelgisvvekvshtlykldev 140
                             ++i+  p+  l + fee+  +++  tf++++e+   ++   + + l ++++i+ v++vs  ly+   +
              ZK1320.12b 231 YMIRNYPSICLFRNFEEIIHEQVkkTFNKESEEkRMQEAFVAFRDLVQTNDIDEVKNVSKSLYDKGLI 298
                             788888998888888888665543378777765144555567799******************98766 PP


Internal pipeline statistics summary:
-------------------------------------
Query model(s):                            1  (540 nodes)
Target sequences:                      25547  (11210993 residues)
Passed MSV filter:                     25547  (1); expected 25547.0 (1)
Passed bias filter:                    25547  (1); expected 25547.0 (1)
Passed Vit filter:                     25547  (1); expected 25547.0 (1)
Passed Fwd filter:                     25547  (1); expected 25547.0 (1)
Initial search space (Z):              25547  [actual number of targets]
Domain search space  (domZ):              12  [number of targets reported over threshold]
# CPU time: 96.62u 0.07s 00:01:36.69 Elapsed: 00:00:26.88
# Mc/sec: 225.22
//
