# Supplementary material for: Potential Conservation of Circadian Clock Proteins in the phylum Nematoda as Revealed by Bioinformatic Searches
Source: PLoS One. 2014 Nov 14;9(11):e112871. doi: 10.1371/journal.pone.0112871 (PMC4232591; doi:10.1371/journal.pone.0112871)
Supplement: File S1 — HMM profiles used in this work and HMMsearch results. (ZIP) [file pone.0112871.s007.zip › HMMs-CE/Artropodos/Cry2_NP_001077099-aln.res]

# hmmsearch :: search profile(s) against a sequence database
# HMMER 3.0 (March 2010); http://hmmer.org/
# Copyright (C) 2010 Howard Hughes Medical Institute.
# Freely distributed under the GNU General Public License (GPLv3).
# - - - - - - - - - - - - - - - - - - - - - - - - - - - - - - - - - - - -
# query HMM file:                  Cry2_NP_001077099-aln.hmm
# target sequence database:        ../../../ProteomasGus/wormpep229
# Max sensitivity mode:            on [all heuristic filters off]
# - - - - - - - - - - - - - - - - - - - - - - - - - - - - - - - - - - - -

Query:       Cry2_NP_001077099-aln  [M=716]
Scores for complete sequences (score includes all domains):
   --- full sequence ---   --- best 1 domain ---    -#dom-
    E-value  score  bias    E-value  score  bias    exp  N  Sequence    Description
    ------- ------ -----    ------- ------ -----   ---- --  --------    -----------
  ------ inclusion threshold ------
       0.21   10.5   1.4       0.25   10.2   1.0    1.0  1  F10D11.3    CE09325	WBGene00008649	status:Partially_confirme
       0.31    9.9   3.0       0.37    9.7   2.1    1.0  1  Y26D4A.21   CE42537	WBGene00077684	status:Partially_confirme
       0.52    9.2   2.4       0.74    8.7   1.6    1.3  1  W08D2.8     CE35637	WBGene00002204	locus:kin-21	tyrosine-pro
        0.6    9.0   0.0       0.89    8.5   0.0    1.2  1  C37C3.2c    CE32821	WBGene00016496	status:Confirmed	UniProt:
       0.61    9.0   4.0       0.66    8.9   2.8    1.0  1  C16C8.4     CE08215	WBGene00015842	status:Confirmed	UniProt:
       0.86    8.5   0.6          1    8.3   0.4    1.0  1  C34D4.13    CE34735	WBGene00016404	status:Partially_confirme
        1.1    8.1   1.9        1.5    7.7   1.3    1.2  1  C46A5.5b    CE44803	WBGene00016701	status:Partially_confirme
        1.1    8.1   9.9        1.5    7.7   6.9    1.3  1  Y2H9A.4     CE40243	WBGene00012381	status:Partially_confirme
        1.2    8.0   1.8        1.3    7.9   1.3    1.0  1  Y40C7B.4    CE24263	WBGene00021500	status:Partially_confirme
        1.2    8.0   1.9        1.4    7.8   1.3    1.1  1  C46A5.5a    CE08755	WBGene00016701	status:Partially_confirme
        1.2    8.0   1.7        1.4    7.9   1.2    1.0  1  T07A9.14    CE40120	WBGene00044789	status:Partially_confirme
        1.3    7.9   5.0        1.8    7.4   3.5    1.2  1  T28B11.1    CE14335	WBGene00012117	status:Confirmed	UniProt:
        1.3    7.9   0.6        1.4    7.8   0.4    1.2  1  Y48A6B.10b  CE46040	WBGene00012971	status:Partially_confirme
        1.5    7.7   0.5        1.8    7.4   0.3    1.1  1  F42G4.3c    CE46595	WBGene00006999	locus:zyx-1	status:Confir
        1.7    7.5   5.1        1.9    7.4   3.5    1.2  1  C37C3.1b    CE43352	WBGene00016495	status:Partially_confirme
        1.8    7.5   0.7        2.3    7.1   0.5    1.3  1  Y48A6B.10a  CE40632	WBGene00012971	status:Partially_confirme
        1.9    7.4   8.9        2.5    7.0   6.2    1.1  1  F39H11.2b   CE42480	WBGene00006577	locus:tlf-1	status:Confir
        1.9    7.3  19.5        2.5    7.0  13.5    1.0  1  T05A10.3    CE03635	WBGene00011460	locus:ttr-14	Transthyreti
        2.1    7.2   2.4        2.5    7.0   1.7    1.1  1  R05G6.1     CE07414	WBGene00019896	status:Partially_confirme
        2.1    7.2   0.3          3    6.7   0.2    1.2  1  C47E12.10   CE05454	WBGene00008153	status:Partially_confirme
        2.4    7.0   6.1        2.6    6.9   4.2    1.0  1  F23C8.6     CE20715	WBGene00017735	status:Confirmed	UniProt:
        2.6    6.9   2.6        2.8    6.8   1.8    1.0  1  C30H6.12    CE43622	WBGene00044238	status:Partially_confirme
        2.8    6.8   5.3        3.5    6.5   3.7    1.1  1  F53G2.4a    CE41907	WBGene00004129	locus:pqn-42	status:Confi
        2.8    6.8   3.9       0.98    8.3   0.0    1.8  2  C37C3.2a    CE27367	WBGene00016496	status:Confirmed	UniProt:
        2.8    6.8   5.3        3.7    6.4   3.7    1.1  1  F53G2.4b    CE41908	WBGene00004129	locus:pqn-42	status:Confi
        2.9    6.8   0.4         53    2.6   0.0    2.0  2  T18H9.6     CE04974	WBGene00007023	locus:mdt-27	status:Confi
        3.1    6.7   9.6        3.5    6.5   6.7    1.0  1  Y18D10A.11  CE21407	WBGene00012481	status:Confirmed	UniProt:
        3.1    6.6   6.8        3.3    6.6   4.7    1.1  1  C16C8.13    CE08224	WBGene00015851	status:Partially_confirme
        3.2    6.6   0.4        3.9    6.3   0.3    1.0  1  R07B1.1     CE01626	WBGene00006881	locus:vab-15	homeobox pro
        3.2    6.6   2.4        3.3    6.6   1.7    1.2  1  Y51F10.10   CE31380	WBGene00021771	status:Confirmed	UniProt:
        3.3    6.6   6.5        3.6    6.4   4.5    1.0  1  F41E6.9     CE10260	WBGene00018290	status:Confirmed	UniProt:
        3.3    6.6  10.2        4.3    6.2   7.0    1.1  1  F56D6.6     CE17910	WBGene00006488	status:Predicted	UniProt:
        3.3    6.5   5.7        4.8    6.0   3.9    1.2  1  T04A8.9     CE01078	WBGene00001036	locus:dnj-18	DNAJ	status:
        3.4    6.5   1.3        3.8    6.4   0.9    1.3  1  C18E3.9a    CE27716	WBGene00015976	status:Confirmed	UniProt:
        3.6    6.4   6.6        3.8    6.4   4.6    1.0  1  F30A10.12   CE34834	WBGene00009269	status:Confirmed	UniProt:
          4    6.3   0.9          5    6.0   0.6    1.1  1  F25H2.3     CE46801	WBGene00009117	Ank repeat	status:Partial
        4.1    6.3  22.1        8.4    5.2  15.3    1.4  1  ZC101.1     CE16690	WBGene00013851	low-density lipoprotein r
        4.4    6.2   2.1        4.8    6.0   1.5    1.0  1  M110.9      CE34949	WBGene00010917	status:Confirmed	UniProt:
        4.4    6.2   0.3        5.6    5.8   0.2    1.2  1  F18E2.2     CE05663	WBGene00006512	locus:abcf-1	ABC transpot
        4.5    6.1   4.6        5.4    5.9   3.2    1.1  1  F52G3.5     CE35720	WBGene00018713	status:Partially_confirme
        4.5    6.1   3.3        6.4    5.6   2.3    1.2  1  F39G3.3     CE33083	WBGene00018208	status:Partially_confirme
        4.7    6.1   4.6          6    5.7   3.2    1.1  1  ZK353.8     CE00392	WBGene00022703	locus:ubxn-4	status:Confi
        4.8    6.0   6.7        6.2    5.7   4.6    1.2  1  F38H4.4     CE10064	WBGene00009548	protein tyrosine phosphat
        4.8    6.0   4.7        5.3    5.9   3.3    1.0  1  F26F4.9a    CE28923	WBGene00017829	ankyrin and desmoplakin r
        4.8    6.0   6.0        6.4    5.6   4.2    1.1  1  W05H12.1    CE24031	WBGene00012289	status:Confirmed	UniProt:
        4.9    6.0   0.2        6.8    5.5   0.2    1.2  1  F57C2.6     CE35560	WBGene00010198	locus:spat-1	status:Parti
        4.9    6.0  11.3        6.5    5.6   7.8    1.1  1  ZK1248.3a   CE44947	WBGene00001224	locus:ehs-1	status:Confir
        5.2    5.9   2.4        6.3    5.6   1.6    1.1  1  R74.3a      CE40513	WBGene00006959	locus:xbp-1	X box DNA bin
        5.3    5.9   8.4        5.7    5.8   5.8    1.1  1  T10C6.5     CE16380	WBGene00011687	status:Confirmed	UniProt:
        5.3    5.9   1.0          7    5.5   0.7    1.1  1  Y54E10BR.4  CE27481	WBGene00021843	status:Confirmed	UniProt:
        5.7    5.8   3.4        7.1    5.5   2.4    1.1  1  T16H12.9    CE41453	WBGene00011817	status:Partially_confirme
        5.8    5.8   2.0        6.8    5.5   1.4    1.2  1  Y75B8A.28   CE43307	WBGene00013559	status:Partially_confirme
        5.9    5.7   2.4        6.9    5.5   1.7    1.0  1  F21C10.10   CE30758	WBGene00017659	status:Confirmed	UniProt:
        5.9    5.7   5.5        6.9    5.5   3.8    1.2  1  C37C3.1a    CE06926	WBGene00016495	status:Partially_confirme
        5.9    5.7   1.5        8.2    5.3   1.0    1.2  1  F52C12.5    CE31536	WBGene00001253	locus:elt-6	status:Confir
          6    5.7   3.8        7.2    5.4   2.6    1.0  1  Y46G5A.12   CE21987	WBGene00012903	locus:vps-2	status:Confir
          6    5.7   2.8        6.8    5.5   1.9    1.0  1  B0507.15    CE45434	WBGene00202499	status:Partially_confirme
        6.2    5.7  11.7        8.1    5.3   8.1    1.1  1  ZK1248.3b   CE45016	WBGene00001224	locus:ehs-1	status:Confir
        6.3    5.6   5.1        9.2    5.1   3.5    1.2  1  F23H11.8a   CE27999	WBGene00003969	locus:pef-1	protein phosp
        6.3    5.6  10.0        7.2    5.4   7.0    1.0  1  Y75B8A.39   CE37299	WBGene00023483	status:Predicted	UniProt:
        6.4    5.6   4.3        7.9    5.3   3.0    1.1  1  F56A6.4     CE45820	WBGene00018923	status:Confirmed	UniProt:
        6.6    5.6   3.4        7.9    5.3   2.4    1.1  1  B0281.3     CE42044	WBGene00015110	status:Confirmed	UniProt:
        6.6    5.6   7.5          7    5.5   5.2    1.0  1  F46A8.6     CE34187	WBGene00009749	status:Partially_confirme
        6.6    5.6   0.0         11    4.9   0.0    1.2  1  C55F2.1a    CE33606	WBGene00016957	transferase	status:Partia
        7.1    5.5   2.3        7.3    5.4   1.6    1.0  1  F23F12.9a   CE01256	WBGene00017755	locus:zip-8	status:Confir
        7.3    5.4  20.6        8.9    5.1  14.3    1.0  1  T20F10.2b   CE13846	WBGene00011864	status:Confirmed	UniProt:
        7.6    5.4   2.0        9.2    5.1   1.4    1.1  1  C18A3.8     CE36629	WBGene00001958	locus:hlh-14	helix-loop-h
        7.7    5.4   7.3          8    5.3   5.1    1.1  1  R07H5.10a   CE44611	WBGene00011130	locus:zip-6	status:Partia
        7.7    5.4   3.0        8.3    5.2   2.1    1.0  1  W05H7.1     CE28507	WBGene00021044	status:Confirmed	UniProt:
        7.8    5.3   1.5        7.7    5.4   1.1    1.1  1  C08F8.1a    CE05248	WBGene00007443	locus:pfd-1	status:Confir
        7.8    5.3   2.0        8.7    5.2   1.4    1.1  1  T08D10.4    CE38415	WBGene00044148	status:Partially_confirme
          8    5.3   7.1        8.6    5.2   4.9    1.1  1  R07H5.10b   CE44690	WBGene00011130	locus:zip-6	status:Partia
        8.1    5.3   2.5         10    5.0   1.7    1.1  1  EGAP2.1     CE35268	WBGene00017147	status:Confirmed	UniProt:
        8.1    5.3  11.0         12    4.8   7.6    1.1  1  F39H11.2a   CE27159	WBGene00006577	locus:tlf-1	transcription
        8.4    5.2   1.3         10    4.9   0.9    1.0  1  F43G6.4     CE31700	WBGene00009657	transcriptional regulator
        8.7    5.2   0.0        9.8    5.0   0.0    1.1  1  F02E11.4    CE09195	WBGene00017182	status:Partially_confirme
        8.8    5.2   3.0        8.9    5.1   2.1    1.1  1  F47D12.4a   CE26923	WBGene00001972	locus:hmg-1.2	status:Conf
        8.9    5.2   0.6         17    4.2   0.4    1.4  1  D2005.5     CE36120	WBGene00008400	locus:drh-3	RNA helicase 
        9.1    5.1  20.6         11    4.8  14.3    1.0  1  T20F10.2a   CE21191	WBGene00011864	status:Confirmed	UniProt:
        9.1    5.1   6.2        9.9    5.0   4.3    1.2  1  F14D2.19    CE46511	WBGene00206522	status:Partially_confirme
        9.2    5.1   4.2         11    4.8   2.9    1.1  1  W04E12.4    CE34100	WBGene00012249	status:Confirmed	UniProt:
        9.3    5.1   2.6         11    4.9   1.8    1.1  1  F40F4.7     CE28316	WBGene00018238	status:Confirmed	UniProt:
        9.3    5.1   0.5         16    4.3   0.1    1.5  1  R119.7      CE18161	WBGene00020091	locus:rnp-8	status:Partia
        9.5    5.1  13.9         17    4.2   9.7    1.4  1  F55F8.7     CE44981	WBGene00018895	protein-tyrosine phosphat
        9.6    5.0   3.1         11    4.8   2.2    1.1  1  F23C8.4     CE20713	WBGene00017733	locus:ubxn-1	status:Confi
        9.8    5.0   2.5         11    4.9   1.8    1.0  1  Y39G10AL.1  CE26987	WBGene00021458	status:Confirmed	UniProt:
         10    5.0   0.5         11    4.8   0.4    1.0  1  K03A11.3    CE42603	WBGene00000450	locus:ceh-28	homeobox pro


Domain annotation for each sequence (and alignments):
>> F10D11.3  CE09325	WBGene00008649	status:Partially_confirmed	UniProt:O17778	protein_id:CAB02915.1
   #    score  bias  c-Evalue  i-Evalue hmmfrom  hmm to    alifrom  ali to    envfrom  env to     acc
 ---   ------ ----- --------- --------- ------- -------    ------- -------    ------- -------    ----
   1 ?   10.2   1.0   0.00087      0.25     487     568 ..      14      96 ..       7     107 .. 0.68

  Alignments for each domain:
  == domain 1    score: 10.2 bits;  conditional E-value: 0.00087
  Cry2_NP_001077099-aln 487 srinlerikqvyqqlakyrtddaklkdetvgsnnvlaskesissliasq.kqeeylassldkkeqensssveeseeksttlkv 568
                             r  + +i+  y+++ ++r++d ++ + + g+ + l+   s+ ++++++ ++++ + ++ +k   ++  s+++++++ + ++ 
               F10D11.3  14 IRLLIGQIRDLYKEIVQMRNEDREQYKLMNGRVDALEKDRSLRTKKRRKiNKDKTKLDKEKKSAAQKVISTSNMTNTPKITDE 96 
                            566788999******************************99987766550444444444444444444444444444333333 PP

>> Y26D4A.21  CE42537	WBGene00077684	status:Partially_confirmed	UniProt:B1V8J7	protein_id:CAQ35063.1
   #    score  bias  c-Evalue  i-Evalue hmmfrom  hmm to    alifrom  ali to    envfrom  env to     acc
 ---   ------ ----- --------- --------- ------- -------    ------- -------    ------- -------    ----
   1 ?    9.7   2.1    0.0013      0.37     515     640 ..      22     148 ..      12     160 .. 0.80

  Alignments for each domain:
  == domain 1    score: 9.7 bits;  conditional E-value: 0.0013
  Cry2_NP_001077099-aln 515 tvgsnnvlaskesissliasqkqeeylassldkkeqensssveeseeksttlkvaekaakkseskqkrikavvlvsagkrssnlkdls 602
                            t ++++v + ++    +++++ + + la++l   +++  + v+ ++ +  + +  + +++++e+    +++ +l++ ++r +n+ d+ 
              Y26D4A.21  22 TCQQAEVNKRQNEADRIKKMISKRDVLAAKLRVLDDDIRNEVARMNARREAYDLDVASKMRREDATLSLRKRKLMQMDNRLDNEADIL 109
                            556667777777778888899999999999998888888888888888888888888888888888899999***************9 PP

  Cry2_NP_001077099-aln 603 leidklatklkvknyeyerkqnil.qkkveesdnfksna 640
                             +  +  ++ k k +  + ++n   + ++++++++ +++
              Y26D4A.21 110 EKRARALEDQKCKIHPTDDHTNFSrSNFSDYPNEYADTS 148
                            999999999999999888888776567778887776644 PP

>> W08D2.8  CE35637	WBGene00002204	locus:kin-21	tyrosine-protein kinase (FES\/FPS subfamily)	status:Partially_confirmed	
   #    score  bias  c-Evalue  i-Evalue hmmfrom  hmm to    alifrom  ali to    envfrom  env to     acc
 ---   ------ ----- --------- --------- ------- -------    ------- -------    ------- -------    ----
   1 ?    8.7   1.6    0.0025      0.74     596     699 ..     404     515 ..     257     540 .. 0.58

  Alignments for each domain:
  == domain 1    score: 8.7 bits;  conditional E-value: 0.0025
  Cry2_NP_001077099-aln 596 snlkdlsleidklatklkvknyeyerkqnil.qkkveesdnfks....navekgekredevedvkadnlnnnksdklte...devade 675
                            s+lk+++  + +++  ++++  e +++ ++l qkk+  + + ++    n   +++k+ed  +++   n++n+ks++ t+   ++ +  
                W08D2.8 404 SELKEIVDACCAKIPSVRINFREVKNRLAMLqQKKKTLELDAQKpmspNPAIEKKKSEDRRNNMDRRNKTNRKSHTSTDrtnSNNTLT 491
                            3344455555555555555555544443333223322222222223333333333444444444444433333333332000222223 PP

  Cry2_NP_001077099-aln 676 revandvddddestettleatdae 699
                            r++++d+ ++d+s+e++ +a+  +
                W08D2.8 492 RKKSRDAGKNDRSNERKNKAKGGN 515
                            334444444444444443333322 PP

>> C37C3.2c  CE32821	WBGene00016496	status:Confirmed	UniProt:Q8I7H7	protein_id:CCD66942.1
   #    score  bias  c-Evalue  i-Evalue hmmfrom  hmm to    alifrom  ali to    envfrom  env to     acc
 ---   ------ ----- --------- --------- ------- -------    ------- -------    ------- -------    ----
   1 ?    8.5   0.0     0.003      0.89     111     200 ..     103     190 ..      71     208 .. 0.88

  Alignments for each domain:
  == domain 1    score: 8.5 bits;  conditional E-value: 0.003
  Cry2_NP_001077099-aln 111 edpePygrvrdhniselckelGievvsrvshtlykldkiieknggkaPltyhqfqaiiasldaPeqaeaaitlevlgnaatplkddhd 198
                            e+pe    vr +ni+++ck+ G +      h   kl + i kn  k  + + +  +   +  +   a+aa+ ++++ n+ +  ++d d
               C37C3.2c 103 ENPETQLFVRKNNIKSKCKACGCSFDIDLKH---KLSTFIMKNPPKIDVDFSKAEQKNGKKTSGADAAAAVAADIIHNSDKGSSNDDD 187
                            67888889******************99999...57899***************9999999999************999988776665 PP

  Cry2_NP_001077099-aln 199 .dk 200
                             d 
               C37C3.2c 188 dDD 190
                            155 PP

>> C16C8.4  CE08215	WBGene00015842	status:Confirmed	UniProt:P91057	protein_id:CCD64695.1
   #    score  bias  c-Evalue  i-Evalue hmmfrom  hmm to    alifrom  ali to    envfrom  env to     acc
 ---   ------ ----- --------- --------- ------- -------    ------- -------    ------- -------    ----
   1 ?    8.9   2.8    0.0022      0.66     504     638 ..      14     146 ..       2     211 .. 0.61

  Alignments for each domain:
  == domain 1    score: 8.9 bits;  conditional E-value: 0.0022
  Cry2_NP_001077099-aln 504 yrtddaklkdetvgsnnvlaskesissliasqkqeeylassldkkeqensssveeseeksttlkvaekaakkseskqkrikavvlvsa 591
                            +r++ +k +    +  + l+s++s   + +   + + l+ +l k+++e++   e+ +++++ +k ++++++k  s + ++++ + ++a
                C16C8.4  14 LRQETSKIQY---SLIQKLPSEPSSFVENQLLLETQTLCGQLLKNQEEQNILNEKLRNEQKIIKLKHNTEMK--SMRDKLETLTTAQA 96 
                            4443333333...34456788899899999999999999999777777777777767776666666666555..45556666667777 PP

  Cry2_NP_001077099-aln 592 gkrssnlkd...lsleidklatklkvknyeyerkqnilqkkveesdnfks 638
                            +++ + +++   + +   +++ k++ +  +++ + + l+  ++  +n ++
                C16C8.4  97 AQKLDFERHfemMRQSHSAKIVKMERDLRNMKYDLHSLRSDMDSRKNCEN 146
                            77777776643333333444444433333333322222333333333333 PP

>> C34D4.13  CE34735	WBGene00016404	status:Partially_confirmed	UniProt:Q18446	protein_id:CCD66607.1
   #    score  bias  c-Evalue  i-Evalue hmmfrom  hmm to    alifrom  ali to    envfrom  env to     acc
 ---   ------ ----- --------- --------- ------- -------    ------- -------    ------- -------    ----
   1 ?    8.3   0.4    0.0034         1     479     575 ..      17     109 ..      12     130 .. 0.70

  Alignments for each domain:
  == domain 1    score: 8.3 bits;  conditional E-value: 0.0034
  Cry2_NP_001077099-aln 479 pivnhakasrinlerikqvyqqlakyrtddaklkdetvgsnnvlaskesissliasqkqeeylassldkkeqensssveeseeksttl 566
                            +i +h+++ r++++r+ + ++++++ r     +      s+ +++s+e++ +    + + e++++ +d+ +++ ++ ve + +k+  +
               C34D4.13  17 QIFDHTQVVRAEIDRFVERFERNERHRE----FDGILRASHALVESSETPVEGLFDMGKMEHMTQCVDDITKKLQTLVEPKYQKEHDV 100
                            6889********************9999....44444557788999999999999999999999999988888777776655554443 PP

  Cry2_NP_001077099-aln 567 kvaekaakk 575
                              ++ ++++
               C34D4.13 101 YLEKVKEDQ 109
                            332222222 PP

>> C46A5.5b  CE44803	WBGene00016701	status:Partially_confirmed	protein_id:CCD66596.1
   #    score  bias  c-Evalue  i-Evalue hmmfrom  hmm to    alifrom  ali to    envfrom  env to     acc
 ---   ------ ----- --------- --------- ------- -------    ------- -------    ------- -------    ----
   1 ?    7.7   1.3    0.0052       1.5     526     626 ..      83     184 ..      33     225 .. 0.67

  Alignments for each domain:
  == domain 1    score: 7.7 bits;  conditional E-value: 0.0052
  Cry2_NP_001077099-aln 526 esissliasqkqeeylassl.dkkeqensssveeseeksttlkvaekaakkseskqkrikavvlvsagkrssnlkdlsleidklatkl 612
                             s+   + +++++e  ++++ ++k+q+ +++ e +++  +++k+++++++ +e  q  ++   lv ++k  + ++++s+  d + +  
               C46A5.5b  83 CSMRLAVLEIERQETAMKKKeESKRQKIKKTKERKKHAIQAAKTRKQRNEIEEASQALLRCFRLVGNAKTKNGKRNISVWEDLHLSSC 170
                            345555555555555555440445555555666666666667777777777888889999999***9999999999999999888888 PP

  Cry2_NP_001077099-aln 613 kvknyeyerkqnil 626
                            +  n+  ++k+  +
               C46A5.5b 171 EFLNFISDTKSLEK 184
                            77777666655443 PP

>> Y2H9A.4  CE40243	WBGene00012381	status:Partially_confirmed	UniProt:P91990	protein_id:CAB02996.2
   #    score  bias  c-Evalue  i-Evalue hmmfrom  hmm to    alifrom  ali to    envfrom  env to     acc
 ---   ------ ----- --------- --------- ------- -------    ------- -------    ------- -------    ----
   1 ?    7.7   6.9    0.0052       1.5     527     706 ..     227     408 ..     152     541 .. 0.66

  Alignments for each domain:
  == domain 1    score: 7.7 bits;  conditional E-value: 0.0052
  Cry2_NP_001077099-aln 527 sissliasqkqeeylassldkkeqensssveeseeksttlkvaekaakkseskqkrikavvlvsagkrssnlkdlsle..idklatkl 612
                            si+ +i++ ++e+ ++++++ +  + +s+++  ++++   ++++  ++ +e+ ++  ++ + v+++++  n+  +sl+  +d+l   +
                Y2H9A.4 227 SINYDIEKAENEKIKTNEKNVQIYPANSKFKTCSDEKLDKSRRRSLQIGEEKSETDENELKGVDQDNQLPNTSRFSLQneLDSLER-T 313
                            44445555555555555555555555555555555555444444444444444444444555555555555555443300333332.2 PP

  Cry2_NP_001077099-aln 613 kvknyeyerkqnilqkkveesdnfksnavekgekredevedvkadnlnnnk..sdkltedevaderevandvddddestettleatda 698
                              kn + +  +++l+k ++e +nf +n +  ++k ed  +++++    ++k  s++  +d+  +e+ +++++++++e +++ +e ++ 
                Y2H9A.4 314 LQKNIKVDVGAQLLEKYSNELTNFVANITIPKQK-EDIFRETEERDNPSKKsdSENEDNDNDFNEKLKQQQLKNEEELKKKRQEREER 400
                            3344456666666666666666666544332222.22222222222222220022333333344444444555554444444444433 PP

  Cry2_NP_001077099-aln 699 esvseakl 706
                            ++ ++++l
                Y2H9A.4 401 KRQAQEEL 408
                            33333322 PP

>> Y40C7B.4  CE24263	WBGene00021500	status:Partially_confirmed	UniProt:Q9N509	protein_id:CCD66503.1
   #    score  bias  c-Evalue  i-Evalue hmmfrom  hmm to    alifrom  ali to    envfrom  env to     acc
 ---   ------ ----- --------- --------- ------- -------    ------- -------    ------- -------    ----
   1 ?    7.9   1.3    0.0044       1.3     571     667 ..      26     121 ..       8     160 .. 0.69

  Alignments for each domain:
  == domain 1    score: 7.9 bits;  conditional E-value: 0.0044
  Cry2_NP_001077099-aln 571 kaakkseskqkrikavvlvsagkrssnlkdlsleidklatklkvknyeyerkqnilqkkveesdnfksnavekgekredevedvkadn 658
                             + +k++++  rik  ++ +++  +++l+ l  +i++++++++++++ y+++ +i+  +   + n++++ + ++++r d+  dv  ++
               Y40C7B.4  26 VEVNKRQNEADRIK-KMISKRDALIEKLRVLDEDIKNEVARMNARREAYDNEIAIKMRREGANLNIRKRKLIENDNRLDNEADVIGKK 112
                            22223333444544.4667777788888888888888999999999999999888888888888888888888888888877777666 PP

  Cry2_NP_001077099-aln 659 lnnnksdkl 667
                            +++ +++++
               Y40C7B.4 113 SRALEKQNV 121
                            655444443 PP

>> C46A5.5a  CE08755	WBGene00016701	status:Partially_confirmed	protein_id:CCD66590.1
   #    score  bias  c-Evalue  i-Evalue hmmfrom  hmm to    alifrom  ali to    envfrom  env to     acc
 ---   ------ ----- --------- --------- ------- -------    ------- -------    ------- -------    ----
   1 ?    7.8   1.3    0.0049       1.4     526     626 ..      83     184 ..      33     225 .. 0.67

  Alignments for each domain:
  == domain 1    score: 7.8 bits;  conditional E-value: 0.0049
  Cry2_NP_001077099-aln 526 esissliasqkqeeylassl.dkkeqensssveeseeksttlkvaekaakkseskqkrikavvlvsagkrssnlkdlsleidklatkl 612
                             s+   + +++++e  ++++ ++k+q+ +++ e +++  +++k+++++++ +e  q  ++   lv ++k  + ++++s+  d + +  
               C46A5.5a  83 CSMRLAVLEIERQETAMKKKeESKRQKIKKTKERKKHAIQAAKTRKQRNEIEEASQALLRCFRLVGNAKTKNGKRNISVWEDLHLSSC 170
                            345555555555555555440445555555666666666667777777777888889999999***999999999*999999888888 PP

  Cry2_NP_001077099-aln 613 kvknyeyerkqnil 626
                            +  n+  ++k+  +
               C46A5.5a 171 EFLNFISDTKSLEK 184
                            77777666655443 PP

>> T07A9.14  CE40120	WBGene00044789	status:Partially_confirmed	UniProt:Q1XFY8	protein_id:CCD73989.1
   #    score  bias  c-Evalue  i-Evalue hmmfrom  hmm to    alifrom  ali to    envfrom  env to     acc
 ---   ------ ----- --------- --------- ------- -------    ------- -------    ------- -------    ----
   1 ?    7.9   1.2    0.0046       1.4     601     703 ..      57     161 ..       8     168 .. 0.70

  Alignments for each domain:
  == domain 1    score: 7.9 bits;  conditional E-value: 0.0046
  Cry2_NP_001077099-aln 601 lsleidklatklkvknyeyerkqnil..qkkveesdnfksnavekgekredevedvkadnlnnnksdkltedevaderevandvdddd 686
                            l+ ++   a+k ++++   +  +++   +    +++  +++a +  e + de+e  ++++++n+ + +++ +ev++e++  +   +d+
               T07A9.14  57 LVYDTFDFANKYQPEHSSNHDGASTSrtSISRRKEKRRREQAPKVPEPTADEIEAKEEEYKKNKSEYYKRRNEVKTEEARERRRVRDS 144
                            4444445566666555444444444422344445555667888888999999999999999999999999999999999999988999 PP

  Cry2_NP_001077099-aln 687 estettleatdaesvse 703
                            e++  ++ + da + ++
               T07A9.14 145 ETDAWKKAIRDAGQSPD 161
                            99888888888776655 PP

>> T28B11.1  CE14335	WBGene00012117	status:Confirmed	UniProt:Q22842	protein_id:CAA98290.1
   #    score  bias  c-Evalue  i-Evalue hmmfrom  hmm to    alifrom  ali to    envfrom  env to     acc
 ---   ------ ----- --------- --------- ------- -------    ------- -------    ------- -------    ----
   1 ?    7.4   3.5    0.0062       1.8     516     664 ..      75     225 ..      26     281 .. 0.59

  Alignments for each domain:
  == domain 1    score: 7.4 bits;  conditional E-value: 0.0062
  Cry2_NP_001077099-aln 516 vgsnnvlaskesissliasqkqeeylassldkkeqensssveeseeksttlkvaekaakkseskqkrikavvlvsagkrssnlkdlsl 603
                            + +  +l++  +++     ++ ++  +s++ + ++   +s+++se +s++ + ++k+++++++++k++++ ++ +++k ss+ +d s 
               T28B11.1  75 DRRRAILEGVSTVTPSRLPRTPKNSESSDSGSASSSSIASTSSSEADSVSSSSKTKTKQQQTEREKELRRRNISDRTKSSSSSTDSS- 161
                            456667777666666666666666666777777777778888888889999999999999999999*******99999999888844. PP

  Cry2_NP_001077099-aln 604 eidklatklkvknyeyerkqnil..qkkveesdnfksnav.ekgekredevedvkadnlnnnks 664
                             i+++at    ++y   ++ n     ++ e  ++++ n v +k+  ++ e e++++  + + ++
               T28B11.1 162 GIHSKATSFLSDQYTDTTDPNWAfaFHFDEWLQEYDVNDVfFKNFCSFLEREKIEDPMSPSSYK 225
                            4444455554444443333332221333344444444333033344444444444444433333 PP

>> Y48A6B.10b  CE46040	WBGene00012971	status:Partially_confirmed	protein_id:CCA65695.1
   #    score  bias  c-Evalue  i-Evalue hmmfrom  hmm to    alifrom  ali to    envfrom  env to     acc
 ---   ------ ----- --------- --------- ------- -------    ------- -------    ------- -------    ----
   1 ?    7.8   0.4    0.0049       1.4     537     599 ..     262     324 ..      95     367 .. 0.69

  Alignments for each domain:
  == domain 1    score: 7.8 bits;  conditional E-value: 0.0049
  Cry2_NP_001077099-aln 537 qeeylassldkkeqensssveeseeksttlkvaekaakkseskqkrikavvlvsagkrssnlk 599
                            +++ + +++d+ e+++++  ee +e++ +++ +e ++ k+++ +++  + + +++++++ ++ 
             Y48A6B.10b 262 KKKKKLKKADESEDHEEAEEEEDKENEISVEEREARRAKNRKIREKKARKKAAQEARQAAEEA 324
                            222233344444444444444444444444433333333333222222222222222222221 PP

>> F42G4.3c  CE46595	WBGene00006999	locus:zyx-1	status:Confirmed
   #    score  bias  c-Evalue  i-Evalue hmmfrom  hmm to    alifrom  ali to    envfrom  env to     acc
 ---   ------ ----- --------- --------- ------- -------    ------- -------    ------- -------    ----
   1 ?    7.4   0.3    0.0062       1.8     505     647 ..      44     190 ..      23     216 .. 0.67

  Alignments for each domain:
  == domain 1    score: 7.4 bits;  conditional E-value: 0.0062
  Cry2_NP_001077099-aln 505 rtddaklkdetv..gsnnvlaskesissliasqkqeeylassldkkeqensssveeseeksttlkvaekaakkseskqkrika...vv 587
                            r ++ + ++++   +++  l+++ si ++ +++ +++y+ +++d+  ++  ++ ++  ++s ++ +  +++  ++s + ++ a   + 
               F42G4.3c  44 RDEGLTESQKAAnrNQTGALSASSSIPFDASQIVKNSYNGDEVDHLVHQMRTKLNQPADTSPSIVQYPRRQA-PDSSRANYSAttsTS 130
                            334444444443004455789999*******************99999888888887777666655554443.444455554400145 PP

  Cry2_NP_001077099-aln 588 lvsagkrssnlkdlsleidklatklkvknyeyerkqnilqkkveesdnfksnavekgekr 647
                            + s+++r   + ++++ + k++t  ++  + +++  +++ +k  +  +  + a ++++  
               F42G4.3c 131 FSSSTTRKIMNINICVGCGKEITGDQPGCNAMNQIFHVDCFKCGQCSKTLAGASFYNIDD 190
                            566777777788899999999999999999998888888888877777777777766654 PP

>> C37C3.1b  CE43352	WBGene00016495	status:Partially_confirmed	UniProt:B7WN67	protein_id:CCD66956.1
   #    score  bias  c-Evalue  i-Evalue hmmfrom  hmm to    alifrom  ali to    envfrom  env to     acc
 ---   ------ ----- --------- --------- ------- -------    ------- -------    ------- -------    ----
   1 ?    7.4   3.5    0.0064       1.9     578     666 ..     219     305 ..      51     317 .] 0.45

  Alignments for each domain:
  == domain 1    score: 7.4 bits;  conditional E-value: 0.0064
  Cry2_NP_001077099-aln 578 skqkrikavvlvsagkrssnlkdlsleidklatklkvknyeyerkqnilqkkveesdnfksnavekgekredevedvkadnlnnnksd 665
                             +++  +a   ++++ +ss++  l+ ++    ++ + ++ + ++k++ ++kk+e++ + +s++ ++++kr++  e+ +   +++++++
               C37C3.1b 219 PNRNWTRARSRTRSQAKSSST--LTWPLSPSRSRSNSNERNLKEKKDRKKKKSEKKRKHHSKSRKHRSKRSESREERHRRRKEKKREK 304
                            222222211111111111111..22222222222222222222223333333444444444443333333333333322222222222 PP

  Cry2_NP_001077099-aln 666 k 666
                            k
               C37C3.1b 305 K 305
                            2 PP

>> Y48A6B.10a  CE40632	WBGene00012971	status:Partially_confirmed	UniProt:Q9U2B0	protein_id:CAA19525.3
   #    score  bias  c-Evalue  i-Evalue hmmfrom  hmm to    alifrom  ali to    envfrom  env to     acc
 ---   ------ ----- --------- --------- ------- -------    ------- -------    ------- -------    ----
   1 ?    7.1   0.5     0.008       2.3     537     598 ..     343     404 ..     182     447 .. 0.69

  Alignments for each domain:
  == domain 1    score: 7.1 bits;  conditional E-value: 0.008
  Cry2_NP_001077099-aln 537 qeeylassldkkeqensssveeseeksttlkvaekaakkseskqkrikavvlvsagkrssnl 598
                            +++ + +++d+ e+++++  ee +e++ +++ +e ++ k+++ +++  + + +++++++ ++
             Y48A6B.10a 343 KKKKKLKKADESEDHEEAEEEEDKENEISVEEREARRAKNRKIREKKARKKAAQEARQAAEE 404
                            22223334444444444444444444444443333333333322222222222222222222 PP

>> F39H11.2b  CE42480	WBGene00006577	locus:tlf-1	status:Confirmed	UniProt:B2D6P4	protein_id:CAQ35044.1
   #    score  bias  c-Evalue  i-Evalue hmmfrom  hmm to    alifrom  ali to    envfrom  env to     acc
 ---   ------ ----- --------- --------- ------- -------    ------- -------    ------- -------    ----
   1 ?    7.0   6.2    0.0085       2.5     502     594 ..     116     207 ..      46     230 .. 0.60

  Alignments for each domain:
  == domain 1    score: 7.0 bits;  conditional E-value: 0.0085
  Cry2_NP_001077099-aln 502 akyrtddaklkdetvgsnnvlaskesissliasqkqeeylassldkkeqensssveeseeksttlkvaekaakkseskqkrikavvlv 589
                            + y+ ++++++ + ++++  +a ++   +++ s  q +++ +++++++++++ +  ++  +++++ +++++ + ++++q+++ + +++
              F39H11.2b 116 QGYQRQQVANQIQQQNRAVFMA-QNQQGQQQISYAQAQHRQQQQNQQQHHQQPQHFNHPSQQNQMIMQHRQPQMHHNQQHQMVQPQMT 202
                            3344444444443333333333.33333333344444444444444333333333333333344444444444445555555555554 PP

  Cry2_NP_001077099-aln 590 sagkr 594
                            +++  
              F39H11.2b 203 RHQMA 207
                            44333 PP

>> T05A10.3  CE03635	WBGene00011460	locus:ttr-14	Transthyretin-like family	status:Confirmed	UniProt:Q22192	protein_id:CA
   #    score  bias  c-Evalue  i-Evalue hmmfrom  hmm to    alifrom  ali to    envfrom  env to     acc
 ---   ------ ----- --------- --------- ------- -------    ------- -------    ------- -------    ----
   1 ?    7.0  13.5    0.0085       2.5     447     705 ..     103     368 ..      99     378 .. 0.55

  Alignments for each domain:
  == domain 1    score: 7.0 bits;  conditional E-value: 0.0085
  Cry2_NP_001077099-aln 447 knfPtryihePWkasesvqraakciiGkdyplpivnhakasrinle.rikqvyqqlakyrtddaklkdetvgsnnvlaskesisslia 533
                            k +P++yi e  ka          ++  d p++  +  +  ++n+e ri+q      +y++   k+  et+ ++ vl++ e + +  +
               T05A10.3 103 KMIPAEYITEGAKAKHVYHLGDIELLTADAPVQKYEKRIYIETNMEeRIRQCIPIYVQYKAFYEKTVFETKVHETVLPTDEEPVEVEE 190
                            5679***********999999999*********************55****9999999999888888899999999999887765543 PP

  Cry2_NP_001077099-aln 534 ....sqkqeeylassldkkeqensss.veeseekstt..lkvaekaakkseskqkrikavv.lvsagkrssnlkdlsleidklatklk 613
                                 ++ +e +ass+++ +++n++  v+++e+++++   ++ e+++ + e++qkr+ +   l +++ r ++ + +  e +k++++++
               T05A10.3 191 pvvePTEGDEQMASSSEHITKDNEEHhVDHQEHHEVSdeERRIEEERFRLEEEQKRLDEIRrLEEESLRLEEIRRIE-EEKKRIEEIR 277
                            11114455666666666655554443033333332220022233333333444444433320222333333333332.2233333333 PP

  Cry2_NP_001077099-aln 614 vknyeyerkqnilqkkveesdnfksnavekgekredevedvkadnlnnnks..dkltedevaderevandvddddestettleatdae 699
                                + e++q+i+  + ee+  ++s+   ++e++ +e  +++++  +++++  ++  e+    e+e ++ +++ +e  ++  e ++++
               T05A10.3 278 ---RQEEEQQRIELERREEERRLESERRAEEERKREEEAKLQEQRRREQEDehKRRMEEYHRREQERQEALKRREEEIKRREEGEKTR 362
                            ...3334445555555566666666555544444444444444433332220022233333444444555555555555555544444 PP

  Cry2_NP_001077099-aln 700 svseak 705
                            +vs ++
               T05A10.3 363 TVSSSE 368
                            444433 PP

>> R05G6.1  CE07414	WBGene00019896	status:Partially_confirmed	UniProt:Q21760	protein_id:CCD71553.1
   #    score  bias  c-Evalue  i-Evalue hmmfrom  hmm to    alifrom  ali to    envfrom  env to     acc
 ---   ------ ----- --------- --------- ------- -------    ------- -------    ------- -------    ----
   1 ?    7.0   1.7    0.0085       2.5     533     632 ..      24     114 ..       4     205 .. 0.42

  Alignments for each domain:
  == domain 1    score: 7.0 bits;  conditional E-value: 0.0085
  Cry2_NP_001077099-aln 533 asqkqeeylassldkkeqensssveeseeksttlkvaekaakkseskqkrikavvlvsagkr.ssnlkdlsleidklatklkvknyey 619
                            ++q+++++l++s+  +++ + ++ e++++k+++ k aek+++ +         + ++++g+r ss++ ++s ++ +  t + ++  + 
                R05G6.1  24 SHQRRKKHLTASTTAEKEAKRAKRESKKQKEKNQKAAEKSNNAP--------DG-MTNTGRRtSSVTAQISRQARRFSTAIAPTLTKI 102
                            22222333332222222222222222222222222222222222........22.222222202333334444444444444443333 PP

  Cry2_NP_001077099-aln 620 erkqnilqkkvee 632
                            e  + + qk  e 
                R05G6.1 103 EAVHIL-QKLDEV 114
                            332222.111111 PP

>> C47E12.10  CE05454	WBGene00008153	status:Partially_confirmed	UniProt:Q18675	protein_id:CAA93102.1
   #    score  bias  c-Evalue  i-Evalue hmmfrom  hmm to    alifrom  ali to    envfrom  env to     acc
 ---   ------ ----- --------- --------- ------- -------    ------- -------    ------- -------    ----
   1 ?    6.7   0.2      0.01         3     542     594 ..      36      88 ..      19     115 .. 0.67

  Alignments for each domain:
  == domain 1    score: 6.7 bits;  conditional E-value: 0.01
  Cry2_NP_001077099-aln 542 assldkkeqensssveeseeksttlkvaekaakkseskqkrikavvlvsagkr 594
                              +  +k+++++s +e+++e++++ +++++++   ++k+k+ika+++++++k+
              C47E12.10  36 FIQCGSKKKKEKSESEDETEDEDSENQRRRKKRAADKKRKKIKAAKVAAQKKE 88 
                            44444444444444444455555556666666777888899999888877665 PP

>> F23C8.6  CE20715	WBGene00017735	status:Confirmed	UniProt:Q9TXI3	protein_id:CCD69890.1
   #    score  bias  c-Evalue  i-Evalue hmmfrom  hmm to    alifrom  ali to    envfrom  env to     acc
 ---   ------ ----- --------- --------- ------- -------    ------- -------    ------- -------    ----
   1 ?    6.9   4.2    0.0088       2.6     547     668 ..      22     142 ..       3     190 .. 0.59

  Alignments for each domain:
  == domain 1    score: 6.9 bits;  conditional E-value: 0.0088
  Cry2_NP_001077099-aln 547 kkeqensssveeseeksttlkvaekaakkseskqkrikavvlvsagkrssnlkdlsleidklatklkvknyeyerkqnilqkkveesd 634
                            k+ ++n +    +++++++ ++ + a+kk +++  +++a + +++++++ n  ++++ id+ a+++++   +   ++++  + +  + 
                F23C8.6  22 KQLEKNAQ--RCEKDEKVEKDKLTAAIKKGNKEVAQVHAENAIRKKNEAVNYIKMAARIDAVAARVQTAATQKRVTASMSGVVKAMES 107
                            22222222..222333344444455555566667788888999999999999999999999999999998888888888866666666 PP

  Cry2_NP_001077099-aln 635 nfksnavekgekredevedv.kadnlnnnksdklt 668
                             +ks  +ek ++  d  e   ++  +++++ +k  
                F23C8.6 108 AMKSMNLEKVQQLMDRFERDfEDLDVTTKTMEKTM 142
                            66665555555544444332022222222222222 PP

>> C30H6.12  CE43622	WBGene00044238	status:Partially_confirmed	UniProt:Q564W5	protein_id:CAI79147.3
   #    score  bias  c-Evalue  i-Evalue hmmfrom  hmm to    alifrom  ali to    envfrom  env to     acc
 ---   ------ ----- --------- --------- ------- -------    ------- -------    ------- -------    ----
   1 ?    6.8   1.8    0.0096       2.8     546     610 ..      71     125 ..      47     164 .. 0.49

  Alignments for each domain:
  == domain 1    score: 6.8 bits;  conditional E-value: 0.0096
  Cry2_NP_001077099-aln 546 dkkeqensssveeseeksttlkvaekaakkseskqkrikavvlvsagkrssnlkdlsleidklat 610
                            ++ke+++s+          + + ++k+++++++k +   +++  +++ + ++ kd+++e d++ +
               C30H6.12  71 EEKEKKKSK----------SRSGSKKRSSSQKKKTTTTTTTKTSQKTAKKKEAKDVTKEKDRESS 125
                            111111111..........1112222222222222222222333333333333334444444333 PP

>> F53G2.4a  CE41907	WBGene00004129	locus:pqn-42	status:Confirmed	UniProt:A9D602	protein_id:CCD71699.1
   #    score  bias  c-Evalue  i-Evalue hmmfrom  hmm to    alifrom  ali to    envfrom  env to     acc
 ---   ------ ----- --------- --------- ------- -------    ------- -------    ------- -------    ----
   1 ?    6.5   3.7     0.012       3.5     522     659 ..     141     289 ..      40     312 .. 0.44

  Alignments for each domain:
  == domain 1    score: 6.5 bits;  conditional E-value: 0.012
  Cry2_NP_001077099-aln 522 laskesissliasqkqeeylassldkkeqensssveeseeksttlkvaekaakkseskqkrikavvlvsagkrssnlkd...lsleid 606
                             ++ +s +s + ++     +++s    ++++ ++   +e+++++++++++a+++   +q++++a +  +++ + ++++       +++
               F53G2.4a 141 QNALNSATSSKCNNGGARCQMTSPAAASKKRVNAW-LKEQQEAAAEQQRRAQTQMPRHQQQYQAPQQQQQNYHQNSQNPyqqPNYQQN 227
                            33333333333333222222222222222222222.2223333333333334444444444444433333333222222111222222 PP

  Cry2_NP_001077099-aln 607 klatklkvknyeyerkqnil.qkkveesdnfks........navekgekredevedvkadnl 659
                            +   +l+  +++  ++q+++ + ++ +++n+++        +a   +ek +  +  +  d++
               F53G2.4a 228 QYQPQLQQFQQNPRQQQHVYsNPQQGYQQNYQNlytpppaqQAPIPTEKVTTTTTATDYDYY 289
                            22233333333333333333333444444444433333332333333333333333333333 PP

>> C37C3.2a  CE27367	WBGene00016496	status:Confirmed	UniProt:Q22918	protein_id:CCD66940.1
   #    score  bias  c-Evalue  i-Evalue hmmfrom  hmm to    alifrom  ali to    envfrom  env to     acc
 ---   ------ ----- --------- --------- ------- -------    ------- -------    ------- -------    ----
   1 ?    8.3   0.0    0.0033      0.98     111     200 ..     103     190 ..      71     208 .. 0.88
   2 ?   -1.6   1.1       3.2   9.5e+02     631     680 ..     360     409 ..     229     433 .. 0.52

  Alignments for each domain:
  == domain 1    score: 8.3 bits;  conditional E-value: 0.0033
  Cry2_NP_001077099-aln 111 edpePygrvrdhniselckelGievvsrvshtlykldkiieknggkaPltyhqfqaiiasldaPeqaeaaitlevlgnaatplkddhd 198
                            e+pe    vr +ni+++ck+ G +      h   kl + i kn  k  + + +  +   +  +   a+aa+ ++++ n+ +  ++d d
               C37C3.2a 103 ENPETQLFVRKNNIKSKCKACGCSFDIDLKH---KLSTFIMKNPPKIDVDFSKAEQKNGKKTSGADAAAAVAADIIHNSDKGSSNDDD 187
                            67888889******************99999...57899***************9999999999************999988776665 PP

  Cry2_NP_001077099-aln 199 .dk 200
                             d 
               C37C3.2a 188 dDD 190
                            155 PP

  == domain 2    score: -1.6 bits;  conditional E-value: 3.2
  Cry2_NP_001077099-aln 631 eesdnfksnavekgekredevedvkadnlnnnksdkltedevaderevan 680
                            e+s+ + +   e +e++e+e +d  a     ++s+ l++++ +  re ++
               C37C3.2a 360 ENSQPVLNWLKEAEEETEEESDDEIAFGGDVKESEFLRQQKEKAAREAQQ 409
                            22222222222222222222222222222222222222221111111111 PP

>> F53G2.4b  CE41908	WBGene00004129	locus:pqn-42	status:Confirmed	UniProt:A9D5Z6	protein_id:CCD71700.1
   #    score  bias  c-Evalue  i-Evalue hmmfrom  hmm to    alifrom  ali to    envfrom  env to     acc
 ---   ------ ----- --------- --------- ------- -------    ------- -------    ------- -------    ----
   1 ?    6.4   3.7     0.012       3.7     522     659 ..     141     289 ..      40     312 .. 0.44

  Alignments for each domain:
  == domain 1    score: 6.4 bits;  conditional E-value: 0.012
  Cry2_NP_001077099-aln 522 laskesissliasqkqeeylassldkkeqensssveeseeksttlkvaekaakkseskqkrikavvlvsagkrssnlkd...lsleid 606
                             ++ +s +s + ++     +++s    ++++ ++   +e+++++++++++a+++   +q++++a +  +++ + ++++       +++
               F53G2.4b 141 QNALNSATSSKCNNGGARCQMTSPAAASKKRVNAW-LKEQQEAAAEQQRRAQTQMPRHQQQYQAPQQQQQNYHQNSQNPyqqPNYQQN 227
                            33333333333333222222222222222222222.2223333333333334444444444444433333333222222111222222 PP

  Cry2_NP_001077099-aln 607 klatklkvknyeyerkqnil.qkkveesdnfks........navekgekredevedvkadnl 659
                            +   +l+  +++  ++q+++ + ++ +++n+++        +a   +ek +  +  +  d++
               F53G2.4b 228 QYQPQLQQFQQNPRQQQHVYsNPQQGYQQNYQNlytpppaqQAPIPTEKVTTTTTATDYDYY 289
                            22223333333333333333333444444444433333332333333333333333333333 PP

>> T18H9.6  CE04974	WBGene00007023	locus:mdt-27	status:Confirmed	UniProt:Q22550	protein_id:CCD65456.1
   #    score  bias  c-Evalue  i-Evalue hmmfrom  hmm to    alifrom  ali to    envfrom  env to     acc
 ---   ------ ----- --------- --------- ------- -------    ------- -------    ------- -------    ----
   1 ?    1.8   0.5       0.3        89     532     618 ..      69     159 ..      36     215 .. 0.46
   2 ?    2.6   0.0      0.18        53     202     242 ..     269     309 ..     247     366 .. 0.80

  Alignments for each domain:
  == domain 1    score: 1.8 bits;  conditional E-value: 0.3
  Cry2_NP_001077099-aln 532 iasqkqeeylassldkkeqensssveeseeksttlkvaekaakkseskqkrikavvlv.sagkrssnlkd...lsleidklatklkvk 615
                            ia ++  e + s+l+k +q+ +++ +es ++++t++  ++a++  ++  + + + + + + + r+++  d   l + +++ +++l+ k
                T18H9.6  69 IALNQWAEVMKSKLEKMRQKSKKALDESMKEHSTMEDLSRAREALSEMGNMYYELNRAaALKCRYNAVFDkrpLYKAVESSIQDLRQK 156
                            3333334444455555555555555555555555554444444333333333222222022222222222222333333333333332 PP

  Cry2_NP_001077099-aln 616 nye 618
                            ++ 
                T18H9.6 157 DES 159
                            222 PP

  == domain 2    score: 2.6 bits;  conditional E-value: 0.18
  Cry2_NP_001077099-aln 202 gvPtleelgfeteglkppvwiGGetealarlerhlerkawv 242
                             vP ++ +   + g+  ++ iGGe e l   e+ l+ k  v
                T18H9.6 269 FVPCMKAVIVLKYGILEDMIIGGEDEDLYNQEQILHSKRKV 309
                            499999999999********************988766555 PP

>> Y18D10A.11  CE21407	WBGene00012481	status:Confirmed	UniProt:Q9XW20	protein_id:CAA22314.1
   #    score  bias  c-Evalue  i-Evalue hmmfrom  hmm to    alifrom  ali to    envfrom  env to     acc
 ---   ------ ----- --------- --------- ------- -------    ------- -------    ------- -------    ----
   1 ?    6.5   6.7     0.012       3.5     500     663 ..      23     189 ..       2     218 .. 0.60

  Alignments for each domain:
  == domain 1    score: 6.5 bits;  conditional E-value: 0.012
  Cry2_NP_001077099-aln 500 qlakyrtddaklkdetvgsnnvlaskesissliasqkqeey....lassldkkeqensssveeseeksttlkvaekaakkseskqkri 583
                            ++a+  ++++kl++++ + ++ l+++ s+ ++  +q ++      +a+++++k+ e + +++ +++++ + ++++ +++++e     +
             Y18D10A.11  23 RVAEKTAQNVKLQQDAEEISKKLDAALSPRKDRITQLESRLevvqQAAKAQQKRWEGELASSRAQNEQLSEEKSQLQKENEELLLVLL 110
                            3344444566666666666666666666555444444433300003444444444445555555555555555555555566667788 PP

  Cry2_NP_001077099-aln 584 kavvlvsagkrssnlkdlsleidklatklkvknyeyerkqnil.qkkveesdnfksnavekgekredevedvkadnlnnnk 663
                            ++  +v+a+k  s++   +++++  +t lk +  + e+++n+l +  +ee   + ++ ++++ek  + ++  +  +l + +
             Y18D10A.11 111 RTEGIVDANKSLSEQLANAQDAEVSMTTLKETVAKLEEENNVLqATWAEERSGLVNELIDTKEKLAKSAQAQT--ELDESH 189
                            9999999999999999889999999999999999999888888355677777788877777776665544322..222333 PP

>> C16C8.13  CE08224	WBGene00015851	status:Partially_confirmed	UniProt:P91052	protein_id:CCD64703.1
   #    score  bias  c-Evalue  i-Evalue hmmfrom  hmm to    alifrom  ali to    envfrom  env to     acc
 ---   ------ ----- --------- --------- ------- -------    ------- -------    ------- -------    ----
   1 ?    6.6   4.7     0.011       3.3     492     624 ..      19     151 ..       4     208 .. 0.69

  Alignments for each domain:
  == domain 1    score: 6.6 bits;  conditional E-value: 0.011
  Cry2_NP_001077099-aln 492 erikqvyqqlakyrtddaklkdetvgsnnvlaskesissliasqkq.eeylassldkkeqensssveeseeksttlkvaekaakkses 578
                             +i++ +++   y   d  +k+     +++l+ ++  ++++++q++  e+l+ +l++ ++e+s   +++e +  + + + ++++k+e 
               C16C8.13  19 SKIQNEFREKPGYVE-DKLHKNTLEMCQKILKKQHGFQKTQENQNKfIEHLILDLESVKKETSDMKKQQETQILKRQDEYHDEMKQEF 105
                            445555555555554.444555566667788888887777777665347778888777777776666666555555555556666666 PP

  Cry2_NP_001077099-aln 579 kqkrikavvlvsagkrssnlkdlsleidklatklkvknyeyerkqn 624
                            ++ +  + +l+++  +s+++ ++ l+i++  +++ +k  +    ++
               C16C8.13 106 QKIQATQNKLIEDLMNSDKNLEMMLKIQEGQNQMMMKIMQRSAVHD 151
                            6677777888888888888888888887777777776666555444 PP

>> R07B1.1  CE01626	WBGene00006881	locus:vab-15	homeobox protein (msh subfamily)	status:Confirmed	UniProt:Q09604	protein
   #    score  bias  c-Evalue  i-Evalue hmmfrom  hmm to    alifrom  ali to    envfrom  env to     acc
 ---   ------ ----- --------- --------- ------- -------    ------- -------    ------- -------    ----
   1 ?    6.3   0.3     0.013       3.9     515     618 ..      69     172 ..      59     209 .. 0.66

  Alignments for each domain:
  == domain 1    score: 6.3 bits;  conditional E-value: 0.013
  Cry2_NP_001077099-aln 515 tvgsnnvlaskesissliasqkqeeylassldkkeqensssveeseeksttlkvaekaakkseskqkrikavvlvsagkrssnlkdls 602
                            t ++  +++s  s+ s  +s    ++  + l++ ++e+s ++++++ + +  k + +++k++++ ++ + + +l+s ++++++++ ls
                R07B1.1  69 TGNRLPIVSSDSSPESCASSPLSMQHSLQWLSS-QREDSPTSDDAKIQIGLSKCMLRKHKNNRKPRTPFSTQQLISLERKFQSKQYLS 155
                            556777888888888888888888888888754.5667778888888888999999999999999999**************999966 PP

  Cry2_NP_001077099-aln 603 leidkl.atklkvknye 618
                            +   ++  + l+ ++ +
                R07B1.1 156 IAERAEfSASLQLTETQ 172
                            54333202222222222 PP

>> Y51F10.10  CE31380	WBGene00021771	status:Confirmed	UniProt:Q8WTK0	protein_id:CCD73479.1
   #    score  bias  c-Evalue  i-Evalue hmmfrom  hmm to    alifrom  ali to    envfrom  env to     acc
 ---   ------ ----- --------- --------- ------- -------    ------- -------    ------- -------    ----
   1 ?    6.6   1.7     0.011       3.3     520     594 ..     167     240 ..      23     288 .. 0.65

  Alignments for each domain:
  == domain 1    score: 6.6 bits;  conditional E-value: 0.011
  Cry2_NP_001077099-aln 520 nvlaskesissliasqkqeeylassldkkeqen.sssveeseeksttlkvaekaakkseskqkrikavvlvsagkr 594
                             ++ ++ s ++l +s+   +  ++++++++q++  ++ +++e k ++l++aek+ak+s+++q++  +  l ++g r
              Y51F10.10 167 VLMLTNGSNTQLPQSTSSLS--INHIQQQKQHEpINNNNNTEMKPKKLEKAEKTAKNSDQQQHEELRKRLLTKGYR 240
                            23333334444333333222..222222222220222233333334444444444444444443333333333333 PP

>> F41E6.9  CE10260	WBGene00018290	status:Confirmed	UniProt:O16458	protein_id:CCD64086.1
   #    score  bias  c-Evalue  i-Evalue hmmfrom  hmm to    alifrom  ali to    envfrom  env to     acc
 ---   ------ ----- --------- --------- ------- -------    ------- -------    ------- -------    ----
   1 ?    6.4   4.5     0.012       3.6     492     613 ..      32     152 ..       9     199 .. 0.52

  Alignments for each domain:
  == domain 1    score: 6.4 bits;  conditional E-value: 0.012
  Cry2_NP_001077099-aln 492 erikqvyqqlakyrtddaklkdetvgsnnvlaske.sissliasqkqeeylassldkkeqensssveeseeksttlkvaekaakkses 578
                            ++i++  q l k+r + +k++++   s+n++++k   + +++++ ++++ + +++  + ++ + +++ ++++++t+  ++   k+ ++
                F41E6.9  32 KKIQKLDQDLMKLRDQMSKMREG--PSKNLIKQKAlRVLKQKRMYENQKGQLDQQAFNMDQSNFAIQGMKDNQVTVAAMKDGLKTMQK 117
                            45666666677777633333332..333444333202222222222223333333344455555555566666555555555555444 PP

  Cry2_NP_001077099-aln 579 kqkrikavvlvsagkrssnlkdlsleidklatklk 613
                            + k+++  ++ + + +++++ d+ +ei++ +++ +
                F41E6.9 118 EYKKMNIDQIEDLQDQMEDMLDMNNEIQEAMSRQY 152
                            44444444444445555555556666555544433 PP

>> F56D6.6  CE17910	WBGene00006488	status:Predicted	UniProt:Q8ITX7	protein_id:CCD70723.1
   #    score  bias  c-Evalue  i-Evalue hmmfrom  hmm to    alifrom  ali to    envfrom  env to     acc
 ---   ------ ----- --------- --------- ------- -------    ------- -------    ------- -------    ----
   1 ?    6.2   7.0     0.015       4.3     526     673 ..      25     176 ..       5     186 .. 0.55

  Alignments for each domain:
  == domain 1    score: 6.2 bits;  conditional E-value: 0.015
  Cry2_NP_001077099-aln 526 esissliasqkqeeylassldkkeqensssveeseeksttlkvaekaakkseskqkrikavvlvsagkrssnlkdlsleidklatklk 613
                              +s+li + + +   a++l+k +++nss+ + +e ++++ k+ae++++k+++k++ + ++ + s g    ++  + +++    + + 
                F56D6.6  25 VCLSMLIVTVTSQAPDATALQKTSNDNSSALSTNEMEKNANKTAEEQKEKDRKKNESFSEA-ILSFGVVWIVQIMMIIPQLVCLSMIF 111
                            4455555555556666777777777777777777777777777777777777777777655.45556666666666666655555555 PP

  Cry2_NP_001077099-aln 614 vknyeyerkqnil.....qkkveesdnfksnavekgekredevedvkadnlnnnksdkltedeva 673
                            + +  +  +++ l     +  ++ + nf++na e +e++e++++++++d+ +++++++++ +e +
                F56D6.6 112 ILETSQAPDAAALqktfnNSSAQMKANFDKNAAESKENFEKKKDEMEKDFNKTKEENEKKAKEDK 176
                            54444444444431111133334444555555555555555555555555444444333332222 PP

>> T04A8.9  CE01078	WBGene00001036	locus:dnj-18	DNAJ	status:Confirmed	UniProt:Q22138	protein_id:CAA84728.1
   #    score  bias  c-Evalue  i-Evalue hmmfrom  hmm to    alifrom  ali to    envfrom  env to     acc
 ---   ------ ----- --------- --------- ------- -------    ------- -------    ------- -------    ----
   1 ?    6.0   3.9     0.016       4.8     532     689 ..      40     202 ..      12     232 .. 0.56

  Alignments for each domain:
  == domain 1    score: 6.0 bits;  conditional E-value: 0.016
  Cry2_NP_001077099-aln 532 iasqkqeeylassldkkeqensssveeseeksttlkvaekaakkseskqkrikavvlvsagkrssnlkd.lsleidklatklkvknye 618
                            i+s   +  + ++ d+++++++++++++++ +++ ++ + + k+++   +ri+++ + ++   +sn+    ++   k+ t++ ++ ++
                T04A8.9  40 IKSAYYKLSKQHHPDTNPTNKEEAAKKFHQVAMAYEILSSEDKRKAYDMTRIRTSPMPNDPSSFSNRYRrRTSSNLKQYTDIDIDYKD 127
                            2222222223334466667777777777777788888888888888888888888888888888887662334444677888888888 PP

  Cry2_NP_001077099-aln 619 yerkqnilqkkveesdnfksnavekgekredevedvkadnlnnnksd..kltedevaderev...andvddddest 689
                            +e+ q+ ++ + ++  +f+    ++ e    +++  k+++ ++++++   +++  +  +re     ++v++++ + 
                T04A8.9 128 FEHFQRSTRRRPQYHSHFDMPNEFYAEFGGFKKRVFKSEYEEAQEKHgsMYKDGRA-AQREMeelRRQVEREQAAH 202
                            88888888888888887777666655555544444455444433332002222222.2221100022223333222 PP

>> C18E3.9a  CE27716	WBGene00015976	status:Confirmed	UniProt:O02103	protein_id:CCD65146.1
   #    score  bias  c-Evalue  i-Evalue hmmfrom  hmm to    alifrom  ali to    envfrom  env to     acc
 ---   ------ ----- --------- --------- ------- -------    ------- -------    ------- -------    ----
   1 ?    6.4   0.9     0.013       3.8     487     581 ..     116     210 ..      37     254 .. 0.82

  Alignments for each domain:
  == domain 1    score: 6.4 bits;  conditional E-value: 0.013
  Cry2_NP_001077099-aln 487 srinlerikqvyqqlakyrtddaklkdetvgsnnvlaskesissl..iasqkqeeylassldkkeqensssveeseeksttlkvaeka 572
                            sr + +r k v   ++k+r   ++  +++ +s+   +s++ i ++  + s+++  + +s+ d++++++ ss+e+++++++ ++ +ek+
               C18E3.9a 116 SRNEYDRSKYVL--NRKVRCAPTEIITDSSQSPGASPSSDQIFIDdsQPSTTKRRWVISEPDDNSDKHVSSSENHQQREKIISPTEKT 201
                            566666666555..55666666888999999999999998876541155678888999999999999999999999999999999988 PP

  Cry2_NP_001077099-aln 573 akkseskqk 581
                             +ks+s + 
               C18E3.9a 202 LQKSTSSNS 210
                            887766544 PP

>> F30A10.12  CE34834	WBGene00009269	status:Confirmed	UniProt:Q7YTP2	protein_id:CAE17783.1
   #    score  bias  c-Evalue  i-Evalue hmmfrom  hmm to    alifrom  ali to    envfrom  env to     acc
 ---   ------ ----- --------- --------- ------- -------    ------- -------    ------- -------    ----
   1 ?    6.4   4.6     0.013       3.8     505     601 ..      39     131 ..      14     142 .. 0.42

  Alignments for each domain:
  == domain 1    score: 6.4 bits;  conditional E-value: 0.013
  Cry2_NP_001077099-aln 505 rtddaklkdetvgsnnvlaskesissliasqkqeeylassldkkeqensssveeseeksttlkvaekaakkseskqkrikavvlvsag 592
                            ++ +++ ++++v+s+   as+ s +    s+++++   ++ +k+e+++++  e+++ek+ t k+++ka+kks +k+ + k  +   ++
              F30A10.12  39 KSTKSTASKGSVSSPAAPASTISTAPGDVSKEKDKG--NEEKKEEKKDEKEEEKKDEKKETSKKSKKASKKSVKKSSKSK--KNEGDD 122
                            443444444444444444444443333333333332..222222222222222222222222222222222222222222..222344 PP

  Cry2_NP_001077099-aln 593 krssnlkdl 601
                             +++n kd+
              F30A10.12 123 GEYENVKDM 131
                            444555554 PP

>> F25H2.3  CE46801	WBGene00009117	Ank repeat	status:Partially_confirmed	UniProt:Q93567	protein_id:CAB02092.2
   #    score  bias  c-Evalue  i-Evalue hmmfrom  hmm to    alifrom  ali to    envfrom  env to     acc
 ---   ------ ----- --------- --------- ------- -------    ------- -------    ------- -------    ----
   1 ?    6.0   0.6     0.017         5     503     608 ..     135     243 ..     103     271 .. 0.70

  Alignments for each domain:
  == domain 1    score: 6.0 bits;  conditional E-value: 0.017
  Cry2_NP_001077099-aln 503 kyrtddaklkdetvgsnnvlaskesissliasqkqeeylassldkkeqensssveeseeksttlkvaekaakkseskqkri...kavv 587
                             y++ + + k et + n + + k+si    + ++ +   ++++d+ +++++  ++ s++++++ k +e+++   e++ + +    +++
                F25H2.3 135 YYQKSQEEIKIETGQLNTIGSDKPSIHLAEEVEEMQMLEVTESDSWKTQENPIINRSSNEDQHGKEKEQNHLICEQETNIYeetSKAN 222
                            3455667777788888888888999988888888888888888888888888888888888888777777665555444441113455 PP

  Cry2_NP_001077099-aln 588 lvsagkrssnlkdlsleidkl 608
                            + + + + +  +d+  e++++
                F25H2.3 223 ILNLEMKRTRFEDIYRELETR 243
                            555555555556666655554 PP

>> ZC101.1  CE16690	WBGene00013851	low-density lipoprotein receptor	status:Partially_confirmed	UniProt:O18260	protein_id
   #    score  bias  c-Evalue  i-Evalue hmmfrom  hmm to    alifrom  ali to    envfrom  env to     acc
 ---   ------ ----- --------- --------- ------- -------    ------- -------    ------- -------    ----
   1 ?    5.2  15.3     0.029       8.4     524     682 ..     628     789 ..     582     823 .. 0.51

  Alignments for each domain:
  == domain 1    score: 5.2 bits;  conditional E-value: 0.029
  Cry2_NP_001077099-aln 524 skesissliasqkqeeylassldkkeqensssveeseeksttlkvaekaakksesk.qkrikavvlvsa.gkrssnlkdlsleidkla 609
                            ++ s +++ +++++++++a+++++++q+++ + +e ++++ + + ++++  +++ + +++ ++    ++ ++ ++  +d   e  ++ 
                ZC101.1 628 TSTSTTTTEQQHQRQHHQAQQAQQHQQQQERQQQERQQHERQQQERQQQDRQQQAQqHHQAQQHHSQQHpAQPAQPSQDHHEEHRRRL 715
                            3445555566666666777777766666666555554444433333333222222202222222222221333445566666777777 PP

  Cry2_NP_001077099-aln 610 tklkvknyeyerkqnilqkkveesd.nfksnavekgekredevedvkadnlnnnksdkltedevaderevandv 682
                            ++ + +++e++r+q+ ++     ++  +++  ve +e ++++  d  +     +++++ +  e +d+r v+++ 
                ZC101.1 716 EEHRRREEEHHRRQEEESRARALQQsLLHASQVESTEVTFQDEYDGDSGVGCLEHEFQCAIGECIDKRRVCDTR 789
                            77777777776666665333333320333344445555555555555555555666666666666665555443 PP

>> M110.9  CE34949	WBGene00010917	status:Confirmed	UniProt:Q7YTL9	protein_id:CAE17875.1
   #    score  bias  c-Evalue  i-Evalue hmmfrom  hmm to    alifrom  ali to    envfrom  env to     acc
 ---   ------ ----- --------- --------- ------- -------    ------- -------    ------- -------    ----
   1 ?    6.0   1.5     0.016       4.8     515     609 ..      24     126 ..       4     140 .. 0.50

  Alignments for each domain:
  == domain 1    score: 6.0 bits;  conditional E-value: 0.016
  Cry2_NP_001077099-aln 515 tvgsnnvlaskesissliasqkqeeylassldkkeqensssve...eseeksttlkv.aekaakkseskqkrikavvlvsagkrssnl 598
                            t    ++l s+e+ ++++ +++ ++ l+++ld+k+++++++ +   e++e++ + ++ ++  + +++++qk i+  v++++++  s+ 
                 M110.9  24 TEVIDKILGSAETKTIEQINKEIDK-LVEKLDEKTKQEHKAWKlrvEKDERERKSRIfKVLPKLSTRTQQKLIR-IVMTQQNQTLSVG 109
                            4455667777776666666655555.667777666666554431112222222222202333333334444444.4444444444332 PP

  Cry2_NP_001077099-aln 599 kd......lsleidkla 609
                            ++      +s+ +d+++
                 M110.9 110 EKerilrhISTSMDNNT 126
                            22233333444444443 PP

>> F18E2.2  CE05663	WBGene00006512	locus:abcf-1	ABC transpoter	status:Confirmed	UniProt:Q19554	protein_id:CAA99835.1
   #    score  bias  c-Evalue  i-Evalue hmmfrom  hmm to    alifrom  ali to    envfrom  env to     acc
 ---   ------ ----- --------- --------- ------- -------    ------- -------    ------- -------    ----
   1 ?    5.8   0.2     0.019       5.6     512     609 ..     313     378 ..     173     403 .. 0.60

  Alignments for each domain:
  == domain 1    score: 5.8 bits;  conditional E-value: 0.019
  Cry2_NP_001077099-aln 512 kdetvgsnnvlaskesissliasqkqeeylassldkkeqensssveeseeksttlkvaekaakkseskqkrikavvlvsagkr.ssnl 598
                            k++                                   q+ +   +++++++++lk ++k+ k+ ++ ++++k+ +  +a+k   +n 
                F18E2.2 313 KKQY---------------------------------AQDMQVHEKNFDQQQKQLKAMKKEGKSAKQAEEQVKQQMANKAKKGgKKNA 367
                            1111.................................112222222233333333333333333333333333222222222101112 PP

  Cry2_NP_001077099-aln 599 kdlsleidkla 609
                             ++  + d+ a
                F18E2.2 368 GKVNDDDDAGA 378
                            22333333333 PP

>> F52G3.5  CE35720	WBGene00018713	status:Partially_confirmed	UniProt:Q9GZH9	protein_id:CCD66180.1
   #    score  bias  c-Evalue  i-Evalue hmmfrom  hmm to    alifrom  ali to    envfrom  env to     acc
 ---   ------ ----- --------- --------- ------- -------    ------- -------    ------- -------    ----
   1 ?    5.9   3.2     0.018       5.4     513     599 ..     154     240 ..      67     268 .. 0.45

  Alignments for each domain:
  == domain 1    score: 5.9 bits;  conditional E-value: 0.018
  Cry2_NP_001077099-aln 513 detvgsnnvlaskesissli.asqkqeeylassldkkeqensssveeseeksttlkvaekaakkseskqkrikavvlvsagkrssnlk 599
                            +++ ++n+ +a  + i  +  ++ ++ee +++s+ + ++ +++++ee + +s   k+ +k++ +++ k ++  ++  ++++  +++++
                F52G3.5 154 EDSEERNSTFAPDKEIVDEEdSELEEEEEQTTSSTTTTTTTTTTTEEPSTTSEYRKK-SKKNRSKRPKTTKTTTTSTTTTEAPTTTTE 240
                            112222222222222222110111122222222211111111111111111111111.111111111111111111111111112222 PP

>> F39G3.3  CE33083	WBGene00018208	status:Partially_confirmed	UniProt:O16274	protein_id:CCD65242.1
   #    score  bias  c-Evalue  i-Evalue hmmfrom  hmm to    alifrom  ali to    envfrom  env to     acc
 ---   ------ ----- --------- --------- ------- -------    ------- -------    ------- -------    ----
   1 ?    5.6   2.3     0.022       6.4     578     689 ..     287     402 ..     226     429 .. 0.63

  Alignments for each domain:
  == domain 1    score: 5.6 bits;  conditional E-value: 0.022
  Cry2_NP_001077099-aln 578 skqkrikavvlvsagkrssnlkd...lsleidklatklkvknyeyerkqnilqkkveesdnfksnavekgekredevedvkadnlnnn 662
                            +++ ri+  +++++++ ++++++   ++++ + + t+l+ ++   +r+++ ++k  +e  +++ ++++   +++++ +d+k+ +++ +
                F39G3.3 287 DEKVRIQMMMIARQAELAEKERQkarFVAPEEPQRTRLRSDTSAADRERENQRKARHEIGKIRVQVLDDM-RKKEKEKDIKKREMERK 373
                            3334444445544444444443334456666666677777777777766666666655555555555444.44444556666666666 PP

  Cry2_NP_001077099-aln 663 ksdkltedevaderevandvdd..ddest 689
                            k++ l+e++   e ++ +++++  +d+s+
                F39G3.3 374 KRHALQEKKEEAEAAKRREARKkhEDYSK 402
                            66555555544444444443330033333 PP

>> ZK353.8  CE00392	WBGene00022703	locus:ubxn-4	status:Confirmed	UniProt:P34631	protein_id:CCD73207.1
   #    score  bias  c-Evalue  i-Evalue hmmfrom  hmm to    alifrom  ali to    envfrom  env to     acc
 ---   ------ ----- --------- --------- ------- -------    ------- -------    ------- -------    ----
   1 ?    5.7   3.2      0.02         6     547     639 ..     179     253 ..     104     303 .. 0.44

  Alignments for each domain:
  == domain 1    score: 5.7 bits;  conditional E-value: 0.02
  Cry2_NP_001077099-aln 547 kkeqensssveeseeksttlkvaekaakkseskqkrikavvlvsagkrssnlkdlsleidklatklkvknyeyerkqnilqkkveesd 634
                              eq++++ +e+++e +   +v+e+ +k +e kq+r  a +lv+a+k+  ++++l++e dk+                + q k++++ 
                ZK353.8 179 LLEQKKQKDAEKKREAD--KHVKEEMTKAREAKQER-DAEALVKAAKQ-RKMEKLAAESDKKRI--------------LAQIKADREA 248
                            11111111111111111..11111111111111111.11112211111.111222222222211..............1111111111 PP

  Cry2_NP_001077099-aln 635 nfksn 639
                              k+ 
                ZK353.8 249 AQKKF 253
                            11111 PP

>> F38H4.4  CE10064	WBGene00009548	protein tyrosine phosphatase	status:Partially_confirmed	UniProt:Q20179	protein_id:CAB
   #    score  bias  c-Evalue  i-Evalue hmmfrom  hmm to    alifrom  ali to    envfrom  env to     acc
 ---   ------ ----- --------- --------- ------- -------    ------- -------    ------- -------    ----
   1 ?    5.7   4.6     0.021       6.2     518     627 ..     116     228 ..      35     262 .. 0.73

  Alignments for each domain:
  == domain 1    score: 5.7 bits;  conditional E-value: 0.021
  Cry2_NP_001077099-aln 518 snnvlaskesissliasqkqeeylassldkkeqensssveeseeksttlkvaekaakks.eskqkrika.vvlvsagkrssnlkdl.s 602
                             n+v +sk s  ++++ + q++   ++ld+k+++n+   +e+++++++ k++ek+ +k+ ++ +++ k+   l  a++ ++++ ++ +
                F38H4.4 116 PNKVTPSKASKETDKDDKLQKSKSKTKLDEKSDNNKDIKDEKKDDKKEGKKEEKKDEKKdDDGNTEEKKqKWLGLAKRFVDEDANIaA 203
                            3567778888888999999999888999999998888888888777776666555444303444444440444444444555556514 PP

  Cry2_NP_001077099-aln 603 leidklatklkvknyeyerkqnilq 627
                            ++ ++ ++ + ++  ++++ +n+++
                F38H4.4 204 NDFEQVVSYIPPSVTKHQFVKNMHK 228
                            5667777777777666666666553 PP

>> F26F4.9a  CE28923	WBGene00017829	ankyrin and desmoplakin repeat regions	status:Confirmed	UniProt:Q19822	protein_id:CC
   #    score  bias  c-Evalue  i-Evalue hmmfrom  hmm to    alifrom  ali to    envfrom  env to     acc
 ---   ------ ----- --------- --------- ------- -------    ------- -------    ------- -------    ----
   1 ?    5.9   3.3     0.018       5.3     522     612 ..      51     139 ..      30     207 .. 0.48

  Alignments for each domain:
  == domain 1    score: 5.9 bits;  conditional E-value: 0.018
  Cry2_NP_001077099-aln 522 laskesissliasqkqeeylassldkkeqensssveeseeksttlkvaekaakkseskqkrikavvlvsagkrssnlkdlsleidkla 609
                            +++k+   + ++++  +  la++++++e+++++++e s+++++  + aek++ + e+++k     vl +++  ss+lk   ++ +++a
               F26F4.9a  51 IEQKKFDRQVQDREADKMRLARQKQQREHDEKEKIETSKREEKLKEEAEKRQREYEEQEKT--CNVLGHSSSTSSVLKTSIINKNEKA 136
                            3333333333333333333444444444444444444433333333333333322222222..1223333333333333222222222 PP

  Cry2_NP_001077099-aln 610 tkl 612
                             k+
               F26F4.9a 137 IKI 139
                            222 PP

>> W05H12.1  CE24031	WBGene00012289	status:Confirmed	UniProt:O62394	protein_id:CAB54421.1
   #    score  bias  c-Evalue  i-Evalue hmmfrom  hmm to    alifrom  ali to    envfrom  env to     acc
 ---   ------ ----- --------- --------- ------- -------    ------- -------    ------- -------    ----
   1 ?    5.6   4.2     0.022       6.4     513     609 ..     305     400 ..     250     429 .. 0.48

  Alignments for each domain:
  == domain 1    score: 5.6 bits;  conditional E-value: 0.022
  Cry2_NP_001077099-aln 513 detvgsnnvlaskesissliasqkqeeylassldkkeqensssveeseeksttlkvaekaakkseskqkrikavvlvsagkrssnlkd 600
                              ++ s+++ +s++s  s+ ++qk ++ +++ + + e +n++  eeseek+ ++k ++++++ +e  + +    + v+++++  +++ 
               W05H12.1 305 GRALASKQIPESRQSKPSKGNKQKSQKSKSKPVMEVEYDNEEDEEESEEKEEKVKGKSNQKTVKERIRAEEA-RKTVEKEEEEAEEEA 391
                            333333333333333333333333222233333333333333333333333333332222222222221111.111122222222222 PP

  Cry2_NP_001077099-aln 601 lsleidkla 609
                            +  e +++a
               W05H12.1 392 VEEEKEEKA 400
                            222222222 PP

>> F57C2.6  CE35560	WBGene00010198	locus:spat-1	status:Partially_confirmed	UniProt:O45243	protein_id:CAB05528.3
   #    score  bias  c-Evalue  i-Evalue hmmfrom  hmm to    alifrom  ali to    envfrom  env to     acc
 ---   ------ ----- --------- --------- ------- -------    ------- -------    ------- -------    ----
   1 ?    5.5   0.2     0.023       6.8     539     700 ..     216     386 ..     160     406 .. 0.67

  Alignments for each domain:
  == domain 1    score: 5.5 bits;  conditional E-value: 0.023
  Cry2_NP_001077099-aln 539 eylassldkkeqensssveeseeksttlkvaekaakkseskqkrikavvlvsagkrssnlkdlsleidklatklkvknye.yerkqni 625
                            +  +ss+      + +s ++  +k+ ++k a  +++ ++  +k+i++v    a+++ +   +l l+++kl  +  v + +  +++++ 
                F57C2.6 216 NATSSSAPGAAAGTPASLANIVRKKEAVKAAYATSSPKQRPRKNIRQVRNRPAQTELTIPPNLDLDLKKLLGEQFVYQPDeEDEEDDE 303
                            4444555555566667778888888888888777777778888999999888999999999999999999888776654404444455 PP

  Cry2_NP_001077099-aln 626 lqkkveesdnfks........navekgekredevedvkadnlnnnksdkltedevaderevandvddddestettleatdaes 700
                            + ++v  s nf +         +       ede++dv+++ + +n +  l+e++ ++ +++ + v++d   +  + e++ ++s
                F57C2.6 304 EVFNVSVSSNFSTrrrlfsagGTPGAPRDDEDEADDVENSSMLSNDDLMLNETNGQHFNDSLSPVRKDVTDDIDEPETSMTTS 386
                            56777778888776666655544555566788889999999999999999888888777766655555444433333333333 PP

>> ZK1248.3a  CE44947	WBGene00001224	locus:ehs-1	status:Confirmed	UniProt:Q9BIF4	protein_id:CCD72519.1
   #    score  bias  c-Evalue  i-Evalue hmmfrom  hmm to    alifrom  ali to    envfrom  env to     acc
 ---   ------ ----- --------- --------- ------- -------    ------- -------    ------- -------    ----
   1 ?    5.6   7.8     0.022       6.5     494     701 ..     466     650 ..     389     686 .. 0.50

  Alignments for each domain:
  == domain 1    score: 5.6 bits;  conditional E-value: 0.022
  Cry2_NP_001077099-aln 494 ikqvyqqlakyrtddaklkdetvgsnnvlaskesissliasqkqeeylassldkkeqensssveeseeksttlkvaekaakkseskqk 581
                            +                            + +esi+s+  ++k+ e  + +l+   + ++ss+++ + + +tl+ ++k+ ++++ + +
              ZK1248.3a 466 M---------------------------KQLAESIQSMLVERKTAEEAVLQLEADMTIKNSSIKNLQVELATLESTVKQLERQKGEAT 526
                            2...........................233455555555555555555566666666666666666666665555555555444444 PP

  Cry2_NP_001077099-aln 582 rika...vvlvsagkrssnlkdlsleidklatklkvknyeyerkqnilqkk.veesdnfksnavekgekredevedvkadnlnnnksd 665
                            r  a   +++ + +   +++k+   +++k+++++  + ++ e  ++ ++k+  e +++++    + ++ r + v+++    ++++k  
              ZK1248.3a 527 RRLAdydTQIEQLESACKAQKETKEDTEKRMQQIDEDAKNAEDCKANDEKEmEELKKEIEMLDNQFKTVRGEIVKET---SQREQKVA 611
                            31110002222222222233333333333333333222222222222211101111111111111111111111111...12222222 PP

  Cry2_NP_001077099-aln 666 kltedevaderevandvddd...destettleatdaesv 701
                            +lt  e ++ r++ +  + d   +++t+ t +++da + 
              ZK1248.3a 612 ELTTLERKEARDQIQMEKLDaaiENTTKLTEQVSDAVEK 650
                            222222222222222222220002222222233333222 PP

>> R74.3a  CE40513	WBGene00006959	locus:xbp-1	X box DNA binding protein-1	status:Confirmed	UniProt:A0FLQ8	protein_id:CAL
   #    score  bias  c-Evalue  i-Evalue hmmfrom  hmm to    alifrom  ali to    envfrom  env to     acc
 ---   ------ ----- --------- --------- ------- -------    ------- -------    ------- -------    ----
   1 ?    5.6   1.6     0.022       6.3     575     668 ..      59     149 ..      22     192 .. 0.49

  Alignments for each domain:
  == domain 1    score: 5.6 bits;  conditional E-value: 0.022
  Cry2_NP_001077099-aln 575 kseskqkrikavvlvsagkrssnlkdlsleidklatklkvknyeyerkqnilqkkveesdnfksnavekgekredevedvkadnlnnn 662
                            ++e+k  r k  + v+a++  +++k+ s++i+  + +l  +n     +++ l+ +   ++n+ ++  e    +e+++e++ ++n +  
                 R74.3a  59 SQEEKMDRRKLKNRVAAQNARDKKKERSAKIEDVMRDLVEENRRLRAENERLRRQ---NKNLMNQQNESVMYMEENNENLMNSNDACI 143
                            2222222222222223333333333333333333333333333222222222222...222222222222223333333333333333 PP

  Cry2_NP_001077099-aln 663 ksdklt 668
                            +++ + 
                 R74.3a 144 YQNVVY 149
                            333333 PP

>> T10C6.5  CE16380	WBGene00011687	status:Confirmed	UniProt:O45766	protein_id:CAB07655.1
   #    score  bias  c-Evalue  i-Evalue hmmfrom  hmm to    alifrom  ali to    envfrom  env to     acc
 ---   ------ ----- --------- --------- ------- -------    ------- -------    ------- -------    ----
   1 ?    5.8   5.8      0.02       5.7     523     653 ..      30     161 ..      10     220 .. 0.60

  Alignments for each domain:
  == domain 1    score: 5.8 bits;  conditional E-value: 0.02
  Cry2_NP_001077099-aln 523 askesissliasqkqeeylassldkkeqensssveeseeksttlkvaekaakkseskqkrikavvlvsagkrssnlkdlsleidklat 610
                             s++ + s+ +++ ++  + +++d ++++     e++e+++   k+a+ +a++s+s++kr +  ++++++  s +  + + e+++   
                T10C6.5  30 YSSKDMPSHTKMKYRQTGQETEADLRKKDLRRELEDKERNAIREKRARDSASSSSSHSKRQRMDQIAAESAASVDADEAVDELNSSDD 117
                            3344455555555555556677777778888888888888888888888888888888887777776666665555555555555444 PP

  Cry2_NP_001077099-aln 611 klkvknyeyerkqnilqkkveesdnfksnave.kgekredeved 653
                            +   ++      +++++ k+e++++  ++  e k++++++ +e+
                T10C6.5 118 DDSDEDDTAALMAELEKIKKERAEEKAARDEEiKEKEEKQRMEN 161
                            44444333333344444444443333222222012222222333 PP

>> Y54E10BR.4  CE27481	WBGene00021843	status:Confirmed	UniProt:Q9N3D3	protein_id:CCD72990.1
   #    score  bias  c-Evalue  i-Evalue hmmfrom  hmm to    alifrom  ali to    envfrom  env to     acc
 ---   ------ ----- --------- --------- ------- -------    ------- -------    ------- -------    ----
   1 ?    5.5   0.7     0.024         7     481     684 ..      78     169 ..      45     198 .. 0.48

  Alignments for each domain:
  == domain 1    score: 5.5 bits;  conditional E-value: 0.024
  Cry2_NP_001077099-aln 481 vnhakasrinlerikqvyqqlakyrt.ddaklkdetvgsnnvlaskesissliasqkqeeylassldkkeqensssveeseeksttlk 567
                             + +  s ++++ i   y+  ++y + +d++ ++e ++++n+ + +  + +    +++e+ + ++++++e+ ++s+v+e +e+s    
             Y54E10BR.4  78 GDFQSLSMVDIKMIALTYDLHRQYVAeNDVAETTEDDEKKNIEDLSAKVEQVTVGENTEDTKEEEIEENEESEDSAVSEGSESSE--- 162
                            3344444444444444444444433202333333444444444444444444444444444444444444444444433333332... PP

  Cry2_NP_001077099-aln 568 vaekaakkseskqkrikavvlvsagkrssnlkdlsleidklatklkvknyeyerkqnilqkkveesdnfksnavekgekredevedvk 655
                                                                                                                    
             Y54E10BR.4   - ----------------------------------------------------------------------------------------   -
                            ........................................................................................ PP

  Cry2_NP_001077099-aln 656 adnlnnnksdkltedevaderevandvdd 684
                                                  +++++d+
             Y54E10BR.4 163 ----------------------SSESFDE 169
                            ......................2223333 PP

>> T16H12.9  CE41453	WBGene00011817	status:Partially_confirmed	UniProt:P34572	protein_id:CAA87428.3
   #    score  bias  c-Evalue  i-Evalue hmmfrom  hmm to    alifrom  ali to    envfrom  env to     acc
 ---   ------ ----- --------- --------- ------- -------    ------- -------    ------- -------    ----
   1 ?    5.5   2.4     0.024       7.1     521     593 ..     100     173 ..      53     199 .. 0.51

  Alignments for each domain:
  == domain 1    score: 5.5 bits;  conditional E-value: 0.024
  Cry2_NP_001077099-aln 521 vlaskesissliasqkqeeylassldkkeqensssveeseeksttl..k.vaekaakkseskqkrikavvlvsagk 593
                            +l  ++ i+ ++asq  ++  +++    +q++++s ++ ++++++   + ++e+++kk++ k++r k+ ++++ ++
               T16H12.9 100 LL--AKDINDIVASQVDSNSTCTKYGFTRQQQKKSHDDDDDDDDSDsdEsKEEEEKKKRDRKHRRDKRQAITQGSQ 173
                            22..334555555666666666655554444444444433332222002022222223333333334444444333 PP

>> Y75B8A.28  CE43307	WBGene00013559	status:Partially_confirmed	UniProt:Q9XW81	protein_id:CAA22088.2
   #    score  bias  c-Evalue  i-Evalue hmmfrom  hmm to    alifrom  ali to    envfrom  env to     acc
 ---   ------ ----- --------- --------- ------- -------    ------- -------    ------- -------    ----
   1 ?    5.5   1.4     0.023       6.8     498     595 ..     173     292 ..      37     332 .. 0.41

  Alignments for each domain:
  == domain 1    score: 5.5 bits;  conditional E-value: 0.023
  Cry2_NP_001077099-aln 498 yqqlakyrt.........................ddaklkdetvgsnnvlaskesissliasqkqeeylassldkkeqensssveese 560
                            +++l+  +t                          d + ++  +g+++v++  + +  +++++ q++ l +++d+      ++ ++ +
              Y75B8A.28 173 FENLTSEKTdivsknletekllhfacdrvlipflGDNNSNNSNIGTEDVISFLHNLEVEKNKIWQKSLLERQKDDTLVV-AEKLQNIK 259
                            2222222222222222222222222222222222111111112222222222222222222222222111111111111.11111111 PP

  Cry2_NP_001077099-aln 561 eksttlkvaekaakkseskqkrikavvlvsagkrs 595
                            ++  +l+va+++++++++  +r k ++++ a+++ 
              Y75B8A.28 260 KR--ELDVATYNKDNKKEMAEREKVSQVTFATRHN 292
                            11..1111111111111111111111222222221 PP

>> F21C10.10  CE30758	WBGene00017659	status:Confirmed	UniProt:Q19660	protein_id:CCD61441.1
   #    score  bias  c-Evalue  i-Evalue hmmfrom  hmm to    alifrom  ali to    envfrom  env to     acc
 ---   ------ ----- --------- --------- ------- -------    ------- -------    ------- -------    ----
   1 ?    5.5   1.7     0.023       6.9     557     673 ..      50     164 ..      31     205 .. 0.67

  Alignments for each domain:
  == domain 1    score: 5.5 bits;  conditional E-value: 0.023
  Cry2_NP_001077099-aln 557 eeseeksttlkvaekaakkseskqkrikavvlvsagkrssnlkdlsleidklatklkvknyeyerkqnilqkkveesdnfksnavekg 644
                            +e +ek+  ++  +  +++++   k++k+ +++++  ++++  ++   + +  + l +++ +   +++i + + e+s    +++  k 
              F21C10.10  50 QEDSEKKIPFEFIDDIRQQQKLADKNFKKINVTTDISKIEAADQIIDACSADESSLFINTAKAVPNATIISLNGEKSPIHSNHVSVKM 137
                            56667777777778888888899999****************************************9999999888876666544443 PP

  Cry2_NP_001077099-aln 645 ekredevedvkadnlnnnksdklt.edeva 673
                                + ++++k+ ++ +n +  ++  +ev+
              F21C10.10 138 ---YSPIHETKTAKMFTNSKVSKKtLEEVN 164
                            ...344444444444443333222022222 PP

>> C37C3.1a  CE06926	WBGene00016495	status:Partially_confirmed	UniProt:Q22919	protein_id:CCD66939.1
   #    score  bias  c-Evalue  i-Evalue hmmfrom  hmm to    alifrom  ali to    envfrom  env to     acc
 ---   ------ ----- --------- --------- ------- -------    ------- -------    ------- -------    ----
   1 ?    5.5   3.8     0.024       6.9     584     666 ..     378     458 ..     206     470 .] 0.47

  Alignments for each domain:
  == domain 1    score: 5.5 bits;  conditional E-value: 0.024
  Cry2_NP_001077099-aln 584 kavvlvsagkrssnlkdlsleidklatklkvknyeyerkqnilqkkveesdnfksnavekgekredevedvkadnlnnnksdk 666
                            +a   ++++ +ss++  l+ ++    ++ + ++ + ++k++ ++kk+e++ + +s++ ++++kr++  e+ +   +++++++k
               C37C3.1a 378 RARSRTRSQAKSSST--LTWPLSPSRSRSNSNERNLKEKKDRKKKKSEKKRKHHSKSRKHRSKRSESREERHRRRKEKKREKK 458
                            211111111111111..222222222222222222222222233333333333333333333333333332222222222221 PP

>> F52C12.5  CE31536	WBGene00001253	locus:elt-6	status:Confirmed	UniProt:Q9TXV3	protein_id:CCD71628.1
   #    score  bias  c-Evalue  i-Evalue hmmfrom  hmm to    alifrom  ali to    envfrom  env to     acc
 ---   ------ ----- --------- --------- ------- -------    ------- -------    ------- -------    ----
   1 ?    5.3   1.0     0.028       8.2     522     617 ..     175     266 ..     135     353 .. 0.48

  Alignments for each domain:
  == domain 1    score: 5.3 bits;  conditional E-value: 0.028
  Cry2_NP_001077099-aln 522 laskesissliasqkqeeylassldkkeqensssveeseeksttlkvaekaakkseskqkrikavvlvsagkrssnlkd.......ls 602
                            ++           q+q++  a++  +++ ++++ v+ +e k+++ + +++++ + + +q+ + +  +  +gk  s + +        s
               F52C12.5 175 VQ-----------QQQHQAAAHHHAQQQAREQKPVKAEESKQQEPSENRNQSPSASVEQTLLDQLSMQFNGKSPSPTVHastaaaaGS 251
                            21...........222222222222222222222222222222222222233333333444444444433333333333111111133 PP

  Cry2_NP_001077099-aln 603 leidklatklkvkny 617
                            +e d+ a+    k  
               F52C12.5 252 SEDDTSANSSISKCS 266
                            333333333333333 PP

>> Y46G5A.12  CE21987	WBGene00012903	locus:vps-2	status:Confirmed	UniProt:Q9U2F6	protein_id:CAB60355.1
   #    score  bias  c-Evalue  i-Evalue hmmfrom  hmm to    alifrom  ali to    envfrom  env to     acc
 ---   ------ ----- --------- --------- ------- -------    ------- -------    ------- -------    ----
   1 ?    5.4   2.6     0.025       7.2     548     679 ..      27     163 ..       7     189 .. 0.48

  Alignments for each domain:
  == domain 1    score: 5.4 bits;  conditional E-value: 0.025
  Cry2_NP_001077099-aln 548 keqensssveeseeksttlkvaekaakkseskqkrikavvlvsagkrssnlkdlsleidklatklkvknyeyerkqnil...qkkvee 632
                            +e +++ +  e++ek++ +++++ a kk++  + ++ a  lv++ + +++   + ++i++   k+++ + +  ++++++   + ++  
              Y46G5A.12  27 RELDRERARMEAQEKKVIADIKNMA-KKNQMDSVKVMAKDLVRTRRYIKKFIVMKANIQAVSLKVQTLKSQDAMASAMKgvtKAMQSM 113
                            3333333333333333333333333.33333334444455555555444444455555444444433333333332222221333333 PP

  Cry2_NP_001077099-aln 633 sdnfks...navekgekredevedvkadnlnnnksdkltedevadereva 679
                            + +++    + ++ + ++++e+ d+k++ + +  +d l +    +e+++ 
              Y46G5A.12 114 NRQLNLpqiQKIMMEFEKQSEIMDMKEEVMGDAIDDALGDAGDEEETDQI 163
                            33333344556666667777778888888887777777776666655543 PP

>> B0507.15  CE45434	WBGene00202499	status:Partially_confirmed	UniProt:E3W721	protein_id:CCD62078.1
   #    score  bias  c-Evalue  i-Evalue hmmfrom  hmm to    alifrom  ali to    envfrom  env to     acc
 ---   ------ ----- --------- --------- ------- -------    ------- -------    ------- -------    ----
   1 ?    5.5   1.9     0.023       6.8     502     613 ..      33     144 ..      15     165 .. 0.52

  Alignments for each domain:
  == domain 1    score: 5.5 bits;  conditional E-value: 0.023
  Cry2_NP_001077099-aln 502 akyrtdda.klkdetvgsnnvlaskesissliasqkqeeylassldkkeqensssveeseekstt.lkvaekaakkseskqkrikavv 587
                            +k+ t+++ k +++ ++ +++++  es +   +  + ++  ++++++ ++e+ ++ ++s+e + + +++ +++a++    q       
               B0507.15  33 KKVTTEEVlKAESDPLEAEKIIDDFESQKRSEQFVEIQNIVCNQIQDCKREDRENKKKSDELDIAqISQDKTEAIDFVASQ-----LL 115
                            344443331344455677788888888888888888888888888776666665555544433220222222222222222.....22 PP

  Cry2_NP_001077099-aln 588 lvsagkrssnlkd...lsleidklatklk 613
                            l s +k  sn ++   + ++i++ at+l 
               B0507.15 116 LQSGAKDHSNARQindVISKINEFATNLD 144
                            33333333333331115555555555543 PP

>> ZK1248.3b  CE45016	WBGene00001224	locus:ehs-1	status:Confirmed	UniProt:D9N122	protein_id:CCD72520.1
   #    score  bias  c-Evalue  i-Evalue hmmfrom  hmm to    alifrom  ali to    envfrom  env to     acc
 ---   ------ ----- --------- --------- ------- -------    ------- -------    ------- -------    ----
   1 ?    5.3   8.1     0.028       8.1     494     701 ..     466     650 ..     388     687 .. 0.50

  Alignments for each domain:
  == domain 1    score: 5.3 bits;  conditional E-value: 0.028
  Cry2_NP_001077099-aln 494 ikqvyqqlakyrtddaklkdetvgsnnvlaskesissliasqkqeeylassldkkeqensssveeseeksttlkvaekaakkseskqk 581
                            +                            + +esi+s+  ++k+ e  + +l+   + ++ss+++ + + +tl+ ++k+ ++++ + +
              ZK1248.3b 466 M---------------------------KQLAESIQSMLVERKTAEEAVLQLEADMTIKNSSIKNLQVELATLESTVKQLERQKGEAT 526
                            2...........................233455555555555555555566666666666666666666665555555555444444 PP

  Cry2_NP_001077099-aln 582 rika...vvlvsagkrssnlkdlsleidklatklkvknyeyerkqnilqkk.veesdnfksnavekgekredevedvkadnlnnnksd 665
                            r  a   +++ + +   +++k+   +++k+++++  + ++ e  ++ ++k+  e +++++    + ++ r + v+++    ++++k  
              ZK1248.3b 527 RRLAdydTQIEQLESACKAQKETKEDTEKRMQQIDEDAKNAEDCKANDEKEmEELKKEIEMLDNQFKTVRGEIVKET---SQREQKVA 611
                            31110002222222222233333333333333333222222222222211101111111111111111111111111...12222222 PP

  Cry2_NP_001077099-aln 666 kltedevaderevandvddd...destettleatdaesv 701
                            +lt  e ++ r++ +  + d   +++t+ t +++da + 
              ZK1248.3b 612 ELTTLERKEARDQIQMEKLDaaiENTTKLTEQVSDAVEK 650
                            222222222222222222220002222222233333222 PP

>> F23H11.8a  CE27999	WBGene00003969	locus:pef-1	protein phosphatase	status:Confirmed	UniProt:O01921	protein_id:CCD69949
   #    score  bias  c-Evalue  i-Evalue hmmfrom  hmm to    alifrom  ali to    envfrom  env to     acc
 ---   ------ ----- --------- --------- ------- -------    ------- -------    ------- -------    ----
   1 ?    5.1   3.5     0.031       9.2     523     628 ..      22     125 ..       6     196 .. 0.54

  Alignments for each domain:
  == domain 1    score: 5.1 bits;  conditional E-value: 0.031
  Cry2_NP_001077099-aln 523 askesissli.asqkqeeylassldkkeqensssveeseeksttlkvaekaakkseskqkrikavvlvsagkrssnlkdlsleidkla 609
                            a++ + ss + ++ + ++ ++ss++ +++e sss+++++ k+++ ++++k+++ s + q  ik+++l+++  r     +  le+ ++a
              F23H11.8a  22 ATTTTTSSSQrNNYNDNNQNTSSSSGNKKESSSSSKQHSSKKSKKSNSKKNRSPSPQPQLTIKSAILIQKWYRR---CEARLEARRRA 106
                            22222233330333333334444444555555555555555555555555555555666778888888775443...33445566666 PP

  Cry2_NP_001077099-aln 610 tklkvknyeyerkqnilqk 628
                            t    +  ey  +q+ l+ 
              F23H11.8a 107 TWQIFTALEYAGEQDQLKL 125
                            6655555555555544433 PP

>> Y75B8A.39  CE37299	WBGene00023483	status:Predicted	UniProt:Q67X95	protein_id:CAH19095.1
   #    score  bias  c-Evalue  i-Evalue hmmfrom  hmm to    alifrom  ali to    envfrom  env to     acc
 ---   ------ ----- --------- --------- ------- -------    ------- -------    ------- -------    ----
   1 ?    5.4   7.0     0.025       7.2     563     697 ..       8     143 ..       1     164 [. 0.48

  Alignments for each domain:
  == domain 1    score: 5.4 bits;  conditional E-value: 0.025
  Cry2_NP_001077099-aln 563 sttlkvaekaakkseskqkrikavvlvsagkrssnlkdlsleidklatklkvknyeyerkqnilqkkveesdnfksnavekgekred. 649
                            s t++ ++++++ks++k+k   av l +++++ +++++l+ +++ +++ l+ + +e e++  +    +e+  nf +   ++++  e+ 
              Y75B8A.39   8 SLTFELSKNDKNKSREKNKLHSAVCLKKKKQNLTDNQELCDKLQLEINILQSQIHEKEKTLCL-GSCQEDLFNFLQYYNNNKQAIEKm 94 
                            456667777777888888888888888888888888887777777776666666666554333.334444444444333333333330 PP

  Cry2_NP_001077099-aln 650 .......evedvkadnlnnnksdkltedevaderevandvddddestettleatd 697
                                   +++ +k ++  ++ +++l+ ++  +      d +++    e+  ++t 
              Y75B8A.39  95 vehgksqDQNLIKRQKALADAENELKVKKEHN------DNKREMAVRENVSTVTI 143
                            00000003333333333333333333333333......33322222222222222 PP

>> F56A6.4  CE45820	WBGene00018923	status:Confirmed	UniProt:Q9GZG5	protein_id:CCD71918.1
   #    score  bias  c-Evalue  i-Evalue hmmfrom  hmm to    alifrom  ali to    envfrom  env to     acc
 ---   ------ ----- --------- --------- ------- -------    ------- -------    ------- -------    ----
   1 ?    5.3   3.0     0.027       7.9     524     638 ..      71     163 ..      22     245 .. 0.53

  Alignments for each domain:
  == domain 1    score: 5.3 bits;  conditional E-value: 0.027
  Cry2_NP_001077099-aln 524 skesissliasqkqeeylassldkkeqensssveeseeksttlkvaekaakkseskqkrikavvlvsagkrs..snlkdlsleidkla 609
                            +++                          s s  +s++++t ++v  + +k++ +  ++  +  l +++kr+   +++  +le dk+ 
                F56A6.4  71 QNQ------------------------TSSYSLCSSSQENTDINVVARPEKRKLTDDEKETQKELRENAKRAreAEKERKTLEKDKKK 134
                            222........................2222222222222222222211111111111111111222211110011222334444444 PP

  Cry2_NP_001077099-aln 610 tklkvknyeyerkqnilqkkveesdnfks 638
                            +++  +++e e+++++ + + e s   +s
                F56A6.4 135 SEMARRREEKEKDKETRKIEREISAATNS 163
                            44444444444444444444444433333 PP

>> B0281.3  CE42044	WBGene00015110	status:Confirmed	UniProt:O16614	protein_id:CCD61640.1
   #    score  bias  c-Evalue  i-Evalue hmmfrom  hmm to    alifrom  ali to    envfrom  env to     acc
 ---   ------ ----- --------- --------- ------- -------    ------- -------    ------- -------    ----
   1 ?    5.3   2.4     0.027       7.9     592     674 ..     144     230 ..     107     281 .. 0.60

  Alignments for each domain:
  == domain 1    score: 5.3 bits;  conditional E-value: 0.027
  Cry2_NP_001077099-aln 592 gkrssnlkdlsleidklatklkvknyeyerkqnilqkkveesdnfks....navekgekredevedvkadnlnnnksdkltedevad 674
                            +k +s+l++   +id+++++lk  +  ++++ +++qkk+++ +nf s    ++ e+++++ +e +dv  +   nn+++ lt  +v +
                B0281.3 144 QKAISDLQKKLRDIDQNVEELKKAQTLFNENGELFQKKKNQITNFYSklreKVNEREKEALSELKDVARTARVNNTKSLLTLMQVRS 230
                            344556666778899999999999999999999999999999999994332222223333455566666666666655554433332 PP

>> F46A8.6  CE34187	WBGene00009749	status:Partially_confirmed	UniProt:O01332	protein_id:CAB04392.2
   #    score  bias  c-Evalue  i-Evalue hmmfrom  hmm to    alifrom  ali to    envfrom  env to     acc
 ---   ------ ----- --------- --------- ------- -------    ------- -------    ------- -------    ----
   1 ?    5.5   5.2     0.024         7     543     633 ..      53     145 ..       7     172 .. 0.57

  Alignments for each domain:
  == domain 1    score: 5.5 bits;  conditional E-value: 0.024
  Cry2_NP_001077099-aln 543 ssldkkeqensssveeseeksttlkvaekaakkseskqkrikavvlvsagkrssnlkd..lsleidklatklkvknyeyerkqnilqk 628
                            s++   ++++ +  +++++k+++ + a+k++k+ +s qk  k+ +  s++k+s ++k+  +++++d  ++ ++ + +  e+ +++ q 
                F46A8.6  53 SDVGPDSTRTAMDNQKKSKKKKSKEPAKKKKKSADSSQKVSKKKKKSSKSKKSAEKKKpeVVAPMDPDVKSTQRSAERSEQPDQTAQT 140
                            3332333333333333333444444445555555555555555555666665555544457777777666666666555555555544 PP

  Cry2_NP_001077099-aln 629 kvees 633
                            k+ +s
                F46A8.6 141 KTAKS 145
                            44333 PP

>> C55F2.1a  CE33606	WBGene00016957	transferase	status:Partially_confirmed	UniProt:Q95QQ5	protein_id:CCD67724.1
   #    score  bias  c-Evalue  i-Evalue hmmfrom  hmm to    alifrom  ali to    envfrom  env to     acc
 ---   ------ ----- --------- --------- ------- -------    ------- -------    ------- -------    ----
   1 ?    4.9   0.0     0.037        11     114     137 ..     389     412 ..     370     418 .. 0.90

  Alignments for each domain:
  == domain 1    score: 4.9 bits;  conditional E-value: 0.037
  Cry2_NP_001077099-aln 114 ePygrvrdhniselckelGievvs 137
                             P g vrd++i+e c e Gi++++
               C55F2.1a 389 HPGGSVRDDDIKEACDEHGITLIH 412
                            6889****************9875 PP

>> F23F12.9a  CE01256	WBGene00017755	locus:zip-8	status:Confirmed	UniProt:P46505	protein_id:CCD69928.1
   #    score  bias  c-Evalue  i-Evalue hmmfrom  hmm to    alifrom  ali to    envfrom  env to     acc
 ---   ------ ----- --------- --------- ------- -------    ------- -------    ------- -------    ----
   1 ?    5.4   1.6     0.025       7.3     525     603 ..      63     143 ..      21     168 .. 0.43

  Alignments for each domain:
  == domain 1    score: 5.4 bits;  conditional E-value: 0.025
  Cry2_NP_001077099-aln 525 kesissliasqkqee.ylassldkkeqensssvees..eeksttlkva.ekaakkseskqkrikavvlvsagkrssnlkdlsl 603
                            k s++ l +++k++e  + s++++k++e+++++e++  ++k+++l+ + ++a+ + ++ q  i+   + +++ r +n  ++ +
              F23F12.9a  63 KRSPKYLEKRMKNNEaAKKSRASRKHREQKNQTENEllKRKNAALEEElKQAKCELAQMQITIRDMSIEREAYRREN--EMLK 143
                            33333332222222201222222222222222222111222222222202222222222233333333332222222..2222 PP

>> T20F10.2b  CE13846	WBGene00011864	status:Confirmed	UniProt:Q1ZXS4	protein_id:CAJ85770.1
   #    score  bias  c-Evalue  i-Evalue hmmfrom  hmm to    alifrom  ali to    envfrom  env to     acc
 ---   ------ ----- --------- --------- ------- -------    ------- -------    ------- -------    ----
   1 ?    5.1  14.3      0.03       8.9     498     699 ..      23     228 ..      20     241 .. 0.64

  Alignments for each domain:
  == domain 1    score: 5.1 bits;  conditional E-value: 0.03
  Cry2_NP_001077099-aln 498 yqqlakyrtddaklkdetvgsnnvlask..esissliasqkqeeylassldkkeqensssveeseeksttlkvaekaakkseskqkri 583
                            yq   ++ ++  +   +   + ++ ++k   s++ l + + +++  + +ld+ +++n++ +++ ++++  +++ ek+ k+++++ +++
              T20F10.2b  23 YQAQGEVLSQTNEEVRQLSAQLSLTKGKlvGSMADLESANSEKKSVSIQLDDITKKNEECMTSLRNTKLRVDTLEKDGKSNTDNYTKM 110
                            5555555554444444445555555554112344444444455556678888888999999999999999999999988888888887 PP

  Cry2_NP_001077099-aln 584 kavvlvsagkrssnlkdlsleidklatklkvknyeyerkqnilqkkvee...sdnfksnavekgekredevedvkadnlnnnksdklt 668
                            +   l + ++++++l+   + +++l++      ++ +++  i q+++ee   + ++++ + + ++ +++++e+ +a++++++k+ ++t
              T20F10.2b 111 Q-EELSALKEKAEELQRNNTALNSLVSTQAQLINQLNQTIGIIQFEKEElknAAHLNNLTPKIEKPKDKQAEEQNAEEQHKEKEVTVT 197
                            6.45666666667777777778888888777788888888887776665111444556666666666667777777777777777777 PP

  Cry2_NP_001077099-aln 669 edevaderevandvddddestettleatdae 699
                               +++ re+a+  +d++  ++tt+++t++ 
              T20F10.2b 198 TVTTQHSREEAQVKEDNQAQSTTTVTSTESP 228
                            7777777777776666666666666666654 PP

>> C18A3.8  CE36629	WBGene00001958	locus:hlh-14	helix-loop-helix transcription factor	status:Partially_confirmed	UniProt
   #    score  bias  c-Evalue  i-Evalue hmmfrom  hmm to    alifrom  ali to    envfrom  env to     acc
 ---   ------ ----- --------- --------- ------- -------    ------- -------    ------- -------    ----
   1 ?    5.1   1.4     0.031       9.2     547     650 ..      93     196 ..      78     233 .. 0.70

  Alignments for each domain:
  == domain 1    score: 5.1 bits;  conditional E-value: 0.031
  Cry2_NP_001077099-aln 547 kkeqensssveeseeksttlkvaekaakkseskqkrikavvlvsagkrssnlkdlsleidklatklkvknyeyerkqnilqkkveesd 634
                            ++++e  ++ ++  +++ + k+ ++ ++  +  ++r++  + +++  ++++l++ ++ i++l   l+ + ++   ++++ ++ +++s+
                C18A3.8  93 QQKKEAMAKKNQVARNERERKRVHQVNHGFDVLRNRLQPKNHTKKWSKADTLREAVKYIQQLQVLLNQDPQQPSVSSSTPDYTMNNSN 180
                            3444444455555556666666666677777778888888888888888888888887777777777777777777788889999999 PP

  Cry2_NP_001077099-aln 635 nfksnavekgekrede 650
                            nf++ av+++ ++   
                C18A3.8 181 NFNNYAVKEEFSMYLP 196
                            9999888877665544 PP

>> R07H5.10a  CE44611	WBGene00011130	locus:zip-6	status:Partially_confirmed	UniProt:D3YT26	protein_id:CBK19464.1
   #    score  bias  c-Evalue  i-Evalue hmmfrom  hmm to    alifrom  ali to    envfrom  env to     acc
 ---   ------ ----- --------- --------- ------- -------    ------- -------    ------- -------    ----
   1 ?    5.3   5.1     0.027         8     535     658 ..      90     215 ..      24     242 .. 0.57

  Alignments for each domain:
  == domain 1    score: 5.3 bits;  conditional E-value: 0.027
  Cry2_NP_001077099-aln 535 qkqeeylassldkkeqensssveeseeksttlkvaekaakkseskqkrikavvlvsagkrssnlkdlsleidklatklkvknyeyerk 622
                            +k+e y+++ l++ +++++ s e + e+++++++    ++++ +k++++++v   ++++++s++++  + + k+  + k ++++y+++
              R07H5.10a  90 IKEEPYMSNVLNHDDDQTHISDEGFGEEDSEMHTGALPSIDTPKKERKYEKVSEDQKDEKYSSKREKNNLAVKRCREKKKNEEKYKKE 177
                            4555566666666666666666666666666666666666666666666767666666666666664444444444444443333333 PP

  Cry2_NP_001077099-aln 623 qnil....qkkveesdnfksnavekgekredevedvkadn 658
                            +  +    +  ++++ +  +n v+ g++re+    + + +
              R07H5.10a 178 AFENlirsNLVKDQKIEQLNNLVQSGKQRENA--RIMEVQ 215
                            22221112222222333333333333322221..122222 PP

>> W05H7.1  CE28507	WBGene00021044	status:Confirmed	UniProt:O02176	protein_id:CCD68291.1
   #    score  bias  c-Evalue  i-Evalue hmmfrom  hmm to    alifrom  ali to    envfrom  env to     acc
 ---   ------ ----- --------- --------- ------- -------    ------- -------    ------- -------    ----
   1 ?    5.2   2.1     0.028       8.3     524     600 ..      35     107 ..      18     128 .. 0.55

  Alignments for each domain:
  == domain 1    score: 5.2 bits;  conditional E-value: 0.028
  Cry2_NP_001077099-aln 524 skesissliasqkqeeylassldkkeqensssveeseeksttlkvaekaakkseskqkrikavvlvsagkrssnlkd 600
                            +++s+   +++ +q   la++l+++ ++ +++++  +e+++++++a +++kk ++k    ++ +lv+++ +     +
                W05H7.1  35 QQDSLRLFQDTLEQVRQLAEQLQEQFRQATEQTARIREEQKKIRRAIRRQKKLTQK----RRKMLVEREVKRRRVAK 107
                            44556666666666666666666665555555555555555555544444443333....33344444444443333 PP

>> C08F8.1a  CE05248	WBGene00007443	locus:pfd-1	status:Confirmed	UniProt:Q17827	protein_id:CAA97424.1
   #    score  bias  c-Evalue  i-Evalue hmmfrom  hmm to    alifrom  ali to    envfrom  env to     acc
 ---   ------ ----- --------- --------- ------- -------    ------- -------    ------- -------    ----
   1 ?    5.4   1.1     0.026       7.7     475     554 ..      19     100 ..       1     116 [. 0.62

  Alignments for each domain:
  == domain 1    score: 5.4 bits;  conditional E-value: 0.026
  Cry2_NP_001077099-aln 475 dyplpivnhakasrinlerikqvyqqlakyrt.ddaklkdetvgsnnvlaskes.issliasqkqeeylassldkkeqenss 554
                            +  ++iv+ ++ +++n ++++      +++   d+  +   +vg+  +l+ k++ is + a+ kq++ ++++++k+++  ++
               C08F8.1a  19 ETRMRIVQGEQNKKVNYQKMRISESTKKNLVDlDENLKYYRSVGRMFLLTDKPAeISRHEAEAKQSKEKIEAIEKQKDYLEK 100
                            4557778888888888887776655555543303333334567777777777652566677777777777777777665554 PP

>> T08D10.4  CE38415	WBGene00044148	status:Partially_confirmed	UniProt:Q565C7	protein_id:CAI79214.1
   #    score  bias  c-Evalue  i-Evalue hmmfrom  hmm to    alifrom  ali to    envfrom  env to     acc
 ---   ------ ----- --------- --------- ------- -------    ------- -------    ------- -------    ----
   1 ?    5.2   1.4      0.03       8.7     505     673 ..      71     252 ..      23     287 .. 0.46

  Alignments for each domain:
  == domain 1    score: 5.2 bits;  conditional E-value: 0.03
  Cry2_NP_001077099-aln 505 rtddaklkdetvgsnnvlask...esissliasqkqeeylassldkkeq.......ensssveeseeksttlkvaekaakkseskqkr 582
                            + d+ klk++ vg  n   s     siss+ as++  e+  +++ k eq       en++s ++++++s++      ++++++sk  +
               T08D10.4  71 KMDQLKLKKQNVGLLNNTFSGvvlTSISSDLASNNVTEHFHDKSLKIEQmknktirENDNSHNNQTQTSCSSADLLDNIHQDSSKLLN 158
                            3456666666666544332221114555555555554444433333333000000033333333333333333333333333333333 PP

  Cry2_NP_001077099-aln 583 ikavvlvsa.gkrssnlkdlsleidklatklkvknye...yerkqnilqkkveesdnfksnavekgekredevedvkadnlnnnksdk 666
                            + + ++ +  +  +s ++++ ++i  l+ kl v nye   y+++++ + k+ +e+ + ++ + + +    d+++  k+ +++++ks+ 
               T08D10.4 159 LSENTIGTCpNPDTSCDHKVYTNI-PLVYKLSVWNYEncyYKEAKKRFGKRLNEKGDDETWTAFFRRLYLDQINAPKHYETRAQKSKL 245
                            332222221011122222222221.122222222222111333333333344444444444444445555555555555555555554 PP

  Cry2_NP_001077099-aln 667 ltedeva 673
                            +te++ +
               T08D10.4 246 VTESKEV 252
                            4444433 PP

>> R07H5.10b  CE44690	WBGene00011130	locus:zip-6	status:Partially_confirmed	UniProt:D3YT27	protein_id:CBK19465.1
   #    score  bias  c-Evalue  i-Evalue hmmfrom  hmm to    alifrom  ali to    envfrom  env to     acc
 ---   ------ ----- --------- --------- ------- -------    ------- -------    ------- -------    ----
   1 ?    5.2   4.9     0.029       8.6     535     658 ..     110     235 ..      42     262 .. 0.57

  Alignments for each domain:
  == domain 1    score: 5.2 bits;  conditional E-value: 0.029
  Cry2_NP_001077099-aln 535 qkqeeylassldkkeqensssveeseeksttlkvaekaakkseskqkrikavvlvsagkrssnlkdlsleidklatklkvknyeyerk 622
                            +k+e y+++ l++ +++++ s e + e+++++++    ++++ +k++++++v   ++++++s++++  + + k+  + k ++++y+++
              R07H5.10b 110 IKEEPYMSNVLNHDDDQTHISDEGFGEEDSEMHTGALPSIDTPKKERKYEKVSEDQKDEKYSSKREKNNLAVKRCREKKKNEEKYKKE 197
                            4555566666666666666666666666666666666666666666666666666666666666664444444444444443333333 PP

  Cry2_NP_001077099-aln 623 qnil....qkkveesdnfksnavekgekredevedvkadn 658
                            +  +    +  ++++ +  +n v+ g++re+    + + +
              R07H5.10b 198 AFENlirsNLVKDQKIEQLNNLVQSGKQRENA--RIMEVQ 235
                            22221112222222223333333333322221..112222 PP

>> EGAP2.1  CE35268	WBGene00017147	status:Confirmed	UniProt:Q19075	protein_id:CCD66679.1
   #    score  bias  c-Evalue  i-Evalue hmmfrom  hmm to    alifrom  ali to    envfrom  env to     acc
 ---   ------ ----- --------- --------- ------- -------    ------- -------    ------- -------    ----
   1 ?    5.0   1.7     0.034        10     493     676 ..     106     312 ..      87     337 .. 0.62

  Alignments for each domain:
  == domain 1    score: 5.0 bits;  conditional E-value: 0.034
  Cry2_NP_001077099-aln 493 rikqvyqqlakyrt................ddaklkdetvgsnnvlaskesissliasqkq.eeylassldkkeqensssveeseeks 563
                            r k+ y+   + +                 + +kl+ +t+ s  +++ k+  +s++a++ + + + ++++ k   + + +++++  + 
                EGAP2.1 106 RRKNCYEWRCRTKDkrgdcsscsikfgswfEYTKLSFKTIFSFLIMHCKNCSTSHMANELKlSTHTVNETRKVVYDLTDKIASKYPRI 193
                            5555555544444456666666666666666677777778888888888887777776655155666666665555444444444333 PP

  Cry2_NP_001077099-aln 564 ttlkvaek..aakkseskqkrikavvlvsagkrssnlkd..lsleidklatklkvknyeyerkqnilqkkveesdnfks..navekge 645
                            ++ + +++   +  + +k + +  ++l+ ++ +s+n     +s e+ ++++k+k+++ + +++ ++ +  +e+ + + s   + + ++
                EGAP2.1 194 GQNQGMVYieVIRIEPKKANDFMYTILAGQEANSNNCFAvvMSDEMPSTIEKVKMEKVNSHSSVSMIKTVNENFTAYASqsATFFDES 281
                            3333222210222233445567778888888888887775588888999999999998888888888777777666665325566777 PP

  Cry2_NP_001077099-aln 646 kredevedvkadnlnnnksdkltedevader 676
                            k  ++  d+  +nl++n+ +   ++e a ++
                EGAP2.1 282 KVYSNPSDMFFTNLRKNHPESALNSEQAFQS 312
                            7788888888888877776665555444433 PP

>> F39H11.2a  CE27159	WBGene00006577	locus:tlf-1	transcription factor TFIID like	status:Confirmed	UniProt:P90869	protein
   #    score  bias  c-Evalue  i-Evalue hmmfrom  hmm to    alifrom  ali to    envfrom  env to     acc
 ---   ------ ----- --------- --------- ------- -------    ------- -------    ------- -------    ----
   1 ?    4.8   7.6      0.04        12     502     594 ..     113     204 ..      72     227 .. 0.53

  Alignments for each domain:
  == domain 1    score: 4.8 bits;  conditional E-value: 0.04
  Cry2_NP_001077099-aln 502 akyrtddaklkdetvgsnnvlaskesissliasqkqeeylassldkkeqensssveeseeksttlkvaekaakkseskqkrikavvlv 589
                            + y+ ++++++ + ++++  +a ++   +++ s  q +++ +++++++++++ +  ++  +++++ +++++ + ++++q+++ + +++
              F39H11.2a 113 QGYQRQQVANQIQQQNRAVFMA-QNQQGQQQISYAQAQHRQQQQNQQQHHQQPQHFNHPSQQNQMIMQHRQPQMHHNQQHQMVQPQMT 199
                            3344444444443333333333.33333333344444444444444333333333333333344444444444445555555555555 PP

  Cry2_NP_001077099-aln 590 sagkr 594
                            +++  
              F39H11.2a 200 RHQMA 204
                            44333 PP

>> F43G6.4  CE31700	WBGene00009657	transcriptional regulatory protein (RPD3)	status:Confirmed	UniProt:Q20373	protein_id:
   #    score  bias  c-Evalue  i-Evalue hmmfrom  hmm to    alifrom  ali to    envfrom  env to     acc
 ---   ------ ----- --------- --------- ------- -------    ------- -------    ------- -------    ----
   1 ?    4.9   0.9     0.035        10     546     693 ..      50     201 ..      30     223 .. 0.49

  Alignments for each domain:
  == domain 1    score: 4.9 bits;  conditional E-value: 0.035
  Cry2_NP_001077099-aln 546 dkkeqensssveeseeksttl.kvaekaakks..eskqkrikavvlvsagkrssnlkdlsleidklatklkvknyeyerkqnil..qk 628
                            ++++ ++  s+  s  +s+++ +++e  ++k+   ++      +v +++  +++ + ++ le ++l++ ++ ++++ er+++ +  ++
                F43G6.4  50 QQQQYQQRLSSGGSPVNSDQAsSRSESPQTKKliLDEDGCATCSVCTEKVPEAEWNSHIELEKERLISYITLTKEKRERDRENTpdHF 137
                            2222222222222222221110111111111100222233344566777777888888999999999998887776666554443377 PP

  Cry2_NP_001077099-aln 629 kveesdnfksnavekgekredevedvkadnlnnnksdkltedevaderevandvddddestettl 693
                             ++++ +++ + + +++++ +  +   +      + +  ++++  + ++++ d+++dde  ++ +
                F43G6.4 138 DQKRKRELELQRIRNNQNKRQSLKRGPQLVRDCLTPFSRQSND-ETGSSESPDMKKDDEFYMKCT 201
                            7777777777777776666665554433333322222222222.233334444555555444433 PP

>> F02E11.4  CE09195	WBGene00017182	status:Partially_confirmed	UniProt:O16573	protein_id:CCD64919.1
   #    score  bias  c-Evalue  i-Evalue hmmfrom  hmm to    alifrom  ali to    envfrom  env to     acc
 ---   ------ ----- --------- --------- ------- -------    ------- -------    ------- -------    ----
   1 ?    5.0   0.0     0.033       9.8      10      46 ..      43      78 ..      23      94 .. 0.81

  Alignments for each domain:
  == domain 1    score: 5.0 bits;  conditional E-value: 0.033
  Cry2_NP_001077099-aln 10 dekekhtvhWfrkGlrlhdnPalreglagaktfrcvf 46
                           ++ +++++ W r Glr+ d   l +g++   ++r v+
               F02E11.4 43 RTINEKVIDWNRNGLRVKDYYDL-HGMTTNGAVRFVL 78
                           45678899***********9998.5677777777664 PP

>> F47D12.4a  CE26923	WBGene00001972	locus:hmg-1.2	status:Confirmed	UniProt:Q09390	protein_id:CCD83369.1
   #    score  bias  c-Evalue  i-Evalue hmmfrom  hmm to    alifrom  ali to    envfrom  env to     acc
 ---   ------ ----- --------- --------- ------- -------    ------- -------    ------- -------    ----
   1 ?    5.1   2.1      0.03       8.9     513     675 ..      69     223 ..      11     235 .] 0.59

  Alignments for each domain:
  == domain 1    score: 5.1 bits;  conditional E-value: 0.03
  Cry2_NP_001077099-aln 513 detvgsnnvla.skesissliasqkqeeylassldkkeqensssveeseeksttlkvaekaakkseskqkrikavvlvsagkrssnlk 599
                            +e v+ +++ +  +e  +++++ +k+  y  +++d ++ + + sv+    +++ ++++++a+k+++  ++ + a  + s++kr     
              F47D12.4a  69 NENVQVTEISKkCSEKWKTMVDDEKRRFYELAQKDAERYQAEVSVAAYGGEDA-MRKRKRAKKDPHAPKRALSAFFFYSQDKR----- 150
                            33344444332133444444555555555555566666666666665544433.33333444444444444455555555554..... PP

  Cry2_NP_001077099-aln 600 dlsleidklatklkvknyeyerkqnilqkkveesdnfksnavekgekredevedvkadnlnnnksdkltedevade 675
                                ei++   + kv +  +e  +  + + +e++d ++++a   +++  de+++ ka+ ++    d++ +d++ + 
              F47D12.4a 151 ---PEIQAGHPDWKVGQVAQELGKMWKLVPQETKDMYEQKAQADKDRYADEMRNYKAEMQKMSGMDHYDDDNIHHV 223
                            ...4555555556666666666655555666666666666666666666666666666666665555555555443 PP

>> D2005.5  CE36120	WBGene00008400	locus:drh-3	RNA helicase like	status:Partially_confirmed	UniProt:Q93413	protein_id:CA
   #    score  bias  c-Evalue  i-Evalue hmmfrom  hmm to    alifrom  ali to    envfrom  env to     acc
 ---   ------ ----- --------- --------- ------- -------    ------- -------    ------- -------    ----
   1 ?    4.2   0.4     0.057        17     534     637 ..     872     975 ..     823    1013 .. 0.75

  Alignments for each domain:
  == domain 1    score: 4.2 bits;  conditional E-value: 0.057
  Cry2_NP_001077099-aln 534 sqkqeeylassldkkeqensssveeseeksttlkvaekaakkseskqkrikavvlvsagkrssnlkdlsleidklatklkvknyeyer 621
                            ++ ++  l+ +++ +e+e+++ ++e+  + +  k++e+ +k+ + + kr+ + + ++++++ +++ +l l  ++++ kl  +n   e+
                D2005.5 872 KNSRSVLLSVKSSINETETNALISEKYMRLCVKKITENGEKQLAAEVKRVAELNAAERKRNLEEQLNLRLRHENKIYKLMCSNCSKEF 959
                            3334444455555666677777777777777777788777777788888888888888888889999********************* PP

  Cry2_NP_001077099-aln 622 kqnilqkkveesdnfk 637
                             ++i+ kkv  ++ + 
                D2005.5 960 CKSIYIKKVFSNYMVF 975
                            *****77776655444 PP

>> T20F10.2a  CE21191	WBGene00011864	status:Confirmed	UniProt:O18092	protein_id:CAB04747.1
   #    score  bias  c-Evalue  i-Evalue hmmfrom  hmm to    alifrom  ali to    envfrom  env to     acc
 ---   ------ ----- --------- --------- ------- -------    ------- -------    ------- -------    ----
   1 ?    4.8  14.3     0.039        11     498     699 ..      43     248 ..      40     261 .. 0.64

  Alignments for each domain:
  == domain 1    score: 4.8 bits;  conditional E-value: 0.039
  Cry2_NP_001077099-aln 498 yqqlakyrtddaklkdetvgsnnvlask..esissliasqkqeeylassldkkeqensssveeseeksttlkvaekaakkseskqkri 583
                            yq   ++ ++  +   +   + ++ ++k   s++ l + + +++  + +ld+ +++n++ +++ ++++  +++ ek+ k+++++ +++
              T20F10.2a  43 YQAQGEVLSQTNEEVRQLSAQLSLTKGKlvGSMADLESANSEKKSVSIQLDDITKKNEECMTSLRNTKLRVDTLEKDGKSNTDNYTKM 130
                            5555555554444444444555555554112344444444455556678888888999999999999999999999988888888887 PP

  Cry2_NP_001077099-aln 584 kavvlvsagkrssnlkdlsleidklatklkvknyeyerkqnilqkkvee...sdnfksnavekgekredevedvkadnlnnnksdklt 668
                            +   l + ++++++l+   + +++l++      ++ +++  i q+++ee   + ++++ + + ++ +++++e+ +a++++++k+ ++t
              T20F10.2a 131 Q-EELSALKEKAEELQRNNTALNSLVSTQAQLINQLNQTIGIIQFEKEElknAAHLNNLTPKIEKPKDKQAEEQNAEEQHKEKEVTVT 217
                            6.45666666667777777778888888777788888888887776665111444556666666666667777777777777777777 PP

  Cry2_NP_001077099-aln 669 edevaderevandvddddestettleatdae 699
                               +++ re+a+  +d++  ++tt+++t++ 
              T20F10.2a 218 TVTTQHSREEAQVKEDNQAQSTTTVTSTESP 248
                            7777777777776666666666666666654 PP

>> F14D2.19  CE46511	WBGene00206522	status:Partially_confirmed	protein_id:CCD69495.1
   #    score  bias  c-Evalue  i-Evalue hmmfrom  hmm to    alifrom  ali to    envfrom  env to     acc
 ---   ------ ----- --------- --------- ------- -------    ------- -------    ------- -------    ----
   1 ?    5.0   4.3     0.034       9.9     571     675 ..     228     295 ..      90     327 .. 0.55

  Alignments for each domain:
  == domain 1    score: 5.0 bits;  conditional E-value: 0.034
  Cry2_NP_001077099-aln 571 kaakkseskqkrikavvlvsagkrssnlkdlsleidklatklkvknyeyerkqnilqkkveesdnfksnavekgekredevedvkadn 658
                            +++ k+e + ++ k+ + +++++++++ +++ +++ ++a++++ +n++ e+ ++ ++  +                            
               F14D2.19 228 TRELKKEGNFEETKNPNTTTKNNNVEAITEIQKDQAEHAKDTNNNNNNNEHLHDEYNIIQT--------------------------- 288
                            1112222222222222222222222222222222222222222222222222222222111........................... PP

  Cry2_NP_001077099-aln 659 lnnnksdkltedevade 675
                                      ed+  +e
               F14D2.19 289 ----------EDNNEEE 295
                            ..........1111111 PP

>> W04E12.4  CE34100	WBGene00012249	status:Confirmed	UniProt:Q9XUL3	protein_id:CAB04913.2
   #    score  bias  c-Evalue  i-Evalue hmmfrom  hmm to    alifrom  ali to    envfrom  env to     acc
 ---   ------ ----- --------- --------- ------- -------    ------- -------    ------- -------    ----
   1 ?    4.8   2.9     0.037        11     484     703 ..      38     173 ..       6     195 .. 0.40

  Alignments for each domain:
  == domain 1    score: 4.8 bits;  conditional E-value: 0.037
  Cry2_NP_001077099-aln 484 akasrinlerikqvyqqlakyrtddaklkdetvgsnnvlaskesissliasqkqeeylassldkkeqensssveeseeksttlkvaek 571
                            ++ +r n e++                                                                             
               W04E12.4  38 KAEQRRNYEKMA---------------------------------------------------------------------------- 49 
                            222222222222............................................................................ PP

  Cry2_NP_001077099-aln 572 aakkseskqkrikavvlvsagkrssnlkdlsleidklatklkvknyeyerkqnil.qkkveesdnfksnavekgekredevedvkadn 658
                                     + +++  ++++ ++++ +k   le   +  ++ ++  e e++  ++ +  ++  + + +      e  + ev+d+   +
               W04E12.4  50 ---------EVMRRIDVCRERQKATLQKLRNLEKLVEQDENGAEISEEEQEMLMMlKLDQNAHQAILNLRNSDLEGLDPEVKDTIMYF 128
                            .........2233333333322222222111111111111222222222222222122223333333333333333444444444444 PP

  Cry2_NP_001077099-aln 659 lnnnksdkltedevaderevandvddddestettleatdaesvse 703
                             + +++d++ ++ vad++++ ++v++   s+ ++ + td++  se
               W04E12.4 129 RKIEMEDEIIGQWVADDSDNDENVKNSPTSEPESDDGTDSDLESE 173
                            444444555555555555544444444444444444444443333 PP

>> F40F4.7  CE28316	WBGene00018238	status:Confirmed	UniProt:Q20220	protein_id:CCD70147.1
   #    score  bias  c-Evalue  i-Evalue hmmfrom  hmm to    alifrom  ali to    envfrom  env to     acc
 ---   ------ ----- --------- --------- ------- -------    ------- -------    ------- -------    ----
   1 ?    4.9   1.8     0.037        11     521     577 ..      13      65 ..       1     137 [. 0.46

  Alignments for each domain:
  == domain 1    score: 4.9 bits;  conditional E-value: 0.037
  Cry2_NP_001077099-aln 521 vlaskesissliasqkqeeylassldkkeqensssveeseeksttlkvaekaakkse 577
                             +  ++s ++  ++q+q++  ++s d+k+++++s +e++e  st  kv+  ++ ++e
                F40F4.7  13 TM--SKSAKKRAKKQQQQKRASESNDEKNSPTKSDAENTEAVSTPEKVS--DSVEPE 65 
                            11..122222222222222223333333333333333333222222222..222222 PP

>> R119.7  CE18161	WBGene00020091	locus:rnp-8	status:Partially_confirmed	UniProt:O61711	protein_id:CCD73345.1
   #    score  bias  c-Evalue  i-Evalue hmmfrom  hmm to    alifrom  ali to    envfrom  env to     acc
 ---   ------ ----- --------- --------- ------- -------    ------- -------    ------- -------    ----
   1 ?    4.3   0.1     0.054        16     412     439 ..     313     340 ..     307     346 .. 0.90

  Alignments for each domain:
  == domain 1    score: 4.3 bits;  conditional E-value: 0.054
  Cry2_NP_001077099-aln 412 cssffqqffhcycPvkfGrkadPnGdyi 439
                             s f++q+ +  +Pv +  k+ P G+y 
                 R119.7 313 PSLFYEQYPRTSSPVVYASKSKPSGHYD 340
                            588***********************95 PP

>> F55F8.7  CE44981	WBGene00018895	protein-tyrosine phosphatase	status:Partially_confirmed	UniProt:P91345	protein_id:CCD
   #    score  bias  c-Evalue  i-Evalue hmmfrom  hmm to    alifrom  ali to    envfrom  env to     acc
 ---   ------ ----- --------- --------- ------- -------    ------- -------    ------- -------    ----
   1 ?    4.2   9.7     0.057        17     532     651 ..      30     154 ..      10     200 .. 0.44

  Alignments for each domain:
  == domain 1    score: 4.2 bits;  conditional E-value: 0.057
  Cry2_NP_001077099-aln 532 iasqkqeey..lassldkkeqensssveeseeksttlkvaeka...akkseskqkrikavvlvsagkrssnlkdlsleidklatklkv 614
                             +++++++    +++ldk++q  +   +e++ +s + k+a+ +   a+k+ + ++++k+ +  s++   +++k +s+e dk+  + k 
                F55F8.7  30 ASKKNKKDInsETKTLDKRPQTAELVKDEKNSNSEEKKTASANevpAQKKLNSKEEVKKEKKKSEDDLLDVKKTVSKEDDKKKVDKKD 117
                            3333333330033344444444433333332222222222111000222222222223333333333333333444444444433333 PP

  Cry2_NP_001077099-aln 615 knyeyerkqnilqkkveesdnfks.navekgekredev 651
                             +++  +k+   + k+e+s+++++ + + k+e+ ++++
                F55F8.7 118 GSKKLSKKKLK-EEKKEKSKKVNKeKKISKTESDDEDN 154
                            33333332222.22222333322213333333333332 PP

>> F23C8.4  CE20713	WBGene00017733	locus:ubxn-1	status:Confirmed	UniProt:Q9TXH9	protein_id:CCD69888.1
   #    score  bias  c-Evalue  i-Evalue hmmfrom  hmm to    alifrom  ali to    envfrom  env to     acc
 ---   ------ ----- --------- --------- ------- -------    ------- -------    ------- -------    ----
   1 ?    4.8   2.2     0.039        11     520     623 ..      74     179 ..      62     237 .. 0.51

  Alignments for each domain:
  == domain 1    score: 4.8 bits;  conditional E-value: 0.039
  Cry2_NP_001077099-aln 520 nvlaskesissliasqkqeeylassldkkeqensssveeseeksttlkvaekaakkseskqkrikavvlvsagkrssnlkd..lslei 605
                            ++la+ ++i ++ +++k+e++  ss   k+   ++++++  e   ++kv++ ++ k e +++r k+ +  ++gk + ++k+     ei
                F23C8.4  74 KLLANDDAIMFHASKTKHENFSESSEAIKPLTAEEKAAKVLEIREKIKVHQAKKAKLEAEENREKEKKRREDGKAMISHKEaaRDREI 161
                            5566666666666666666655555544444444433333333333333333333333333333322333333332222221122233 PP

  Cry2_NP_001077099-aln 606 dklatklkvknyeyerkq 623
                             + a++ + +++e e ++
                F23C8.4 162 REAAQDRRREKNEDEIAR 179
                            333333333333333222 PP

>> Y39G10AL.1  CE26987	WBGene00021458	status:Confirmed	UniProt:Q9N402	protein_id:CCD69306.1
   #    score  bias  c-Evalue  i-Evalue hmmfrom  hmm to    alifrom  ali to    envfrom  env to     acc
 ---   ------ ----- --------- --------- ------- -------    ------- -------    ------- -------    ----
   1 ?    4.9   1.8     0.036        11     589     675 ..      65     129 ..      20     157 .. 0.32

  Alignments for each domain:
  == domain 1    score: 4.9 bits;  conditional E-value: 0.036
  Cry2_NP_001077099-aln 589 vsagkrssnlkdlsleidklatklkvknyeyerkqnilqkkveesdnfksnavekgekredevedvkadnlnnnksdkltedevade 675
                            ++++ +++nl+     + +la+                 k+ +e+++++++  + +e+ ++e  d+ +d ++ +++++ + +e +de
             Y39G10AL.1  65 TEEKLHAENLE-----LSELAK-----------------KHRKEAEEIRQKFKDSEEQLKSELMDIVNDLMAREQKKRQEYQEEQDE 129
                            11111111111.....111111.................111111111111111111111111111111111111111111111111 PP

>> K03A11.3  CE42603	WBGene00000450	locus:ceh-28	homeobox protein (NK-2 subfamily)	status:Partially_confirmed	UniProt:Q2
   #    score  bias  c-Evalue  i-Evalue hmmfrom  hmm to    alifrom  ali to    envfrom  env to     acc
 ---   ------ ----- --------- --------- ------- -------    ------- -------    ------- -------    ----
   1 ?    4.8   0.4     0.038        11     544     607 ..      72     136 ..      42     179 .. 0.52

  Alignments for each domain:
  == domain 1    score: 4.8 bits;  conditional E-value: 0.038
  Cry2_NP_001077099-aln 544 sldkkeqensssveeseeksttlkvaekaakkseskqkrikavvlvsagkrssnlkdlsl.eidk 607
                            s  + +++n+ s ++++++s+  +++ ++++++++ +  + + ++ + ++r+++++ +++ e ++
               K03A11.3  72 SYYSSPSQNQRSYQNHRQHSNPDTINLRSQQQKRKPRVLFTQHQVNELEERFKKQRYVTAtEREE 136
                            33334444444444444444444444444444444444455555555555555444433202222 PP


Internal pipeline statistics summary:
-------------------------------------
Query model(s):                            1  (716 nodes)
Target sequences:                      25547  (11210993 residues)
Passed MSV filter:                     25547  (1); expected 25547.0 (1)
Passed bias filter:                    25547  (1); expected 25547.0 (1)
Passed Vit filter:                     25547  (1); expected 25547.0 (1)
Passed Fwd filter:                     25547  (1); expected 25547.0 (1)
Initial search space (Z):              25547  [actual number of targets]
Domain search space  (domZ):              87  [number of targets reported over threshold]
# CPU time: 202.52u 0.17s 00:03:22.69 Elapsed: 00:00:52.79
# Mc/sec: 152.06
//
