# Supplementary material for: Potential Conservation of Circadian Clock Proteins in the phylum Nematoda as Revealed by Bioinformatic Searches
Source: PLoS One. 2014 Nov 14;9(11):e112871. doi: 10.1371/journal.pone.0112871 (PMC4232591; doi:10.1371/journal.pone.0112871)
Supplement: File S1 — HMM profiles used in this work and HMMsearch results. (ZIP) [file pone.0112871.s007.zip › HMMs-CE/Artropodos/CrebB-17A-PE(Creb2)_FBpp0074326-aln.res]

# hmmsearch :: search profile(s) against a sequence database
# HMMER 3.0 (March 2010); http://hmmer.org/
# Copyright (C) 2010 Howard Hughes Medical Institute.
# Freely distributed under the GNU General Public License (GPLv3).
# - - - - - - - - - - - - - - - - - - - - - - - - - - - - - - - - - - - -
# query HMM file:                  CrebB-17A-PE(Creb2)_FBpp0074326-aln.hmm
# target sequence database:        ../../../ProteomasGus/wormpep229
# Max sensitivity mode:            on [all heuristic filters off]
# - - - - - - - - - - - - - - - - - - - - - - - - - - - - - - - - - - - -

Query:       CrebB-17A-PE(Creb2)_FBpp0074326-aln  [M=271]
Scores for complete sequences (score includes all domains):
   --- full sequence ---   --- best 1 domain ---    -#dom-
    E-value  score  bias    E-value  score  bias    exp  N  Sequence     Description
    ------- ------ -----    ------- ------ -----   ---- --  --------     -----------
    8.1e-43  147.2   7.3    7.9e-36  124.3   2.6    2.3  2  Y41C4A.4d    CE32252	WBGene00000793	locus:crh-1	status:Confi
    1.3e-42  146.5   8.1    7.2e-36  124.4   2.6    2.3  2  Y41C4A.4c    CE32251	WBGene00000793	locus:crh-1	status:Confi
    1.6e-42  146.2   7.0    7.6e-36  124.3   2.6    2.3  2  Y41C4A.4a    CE32249	WBGene00000793	locus:crh-1	bZIP transcr
    1.7e-42  146.1   6.9    7.7e-36  124.3   2.6    2.3  2  Y41C4A.4b    CE32250	WBGene00000793	locus:crh-1	status:Confi
    1.8e-42  146.1   7.3    6.9e-36  124.4   2.6    2.3  2  Y41C4A.4e    CE32253	WBGene00000793	locus:crh-1	status:Confi
    9.3e-37  127.3   2.3    9.3e-37  127.3   1.6    1.4  2  Y41C4A.4f    CE44296	WBGene00000793	locus:crh-1	status:Confi
    7.9e-36  124.2   4.0    1.4e-35  123.5   2.7    1.3  1  Y41C4A.4g    CE44284	WBGene00000793	locus:crh-1	status:Parti
    6.4e-07   29.4   2.3    6.4e-07   29.4   1.6    1.5  1  C27D6.4c     CE32148	WBGene00016162	locus:crh-2	status:Confi
    8.1e-07   29.1   2.3    8.1e-07   29.1   1.6    1.6  1  C27D6.4b     CE32147	WBGene00016162	locus:crh-2	status:Confi
    1.1e-06   28.7   0.1    1.2e-06   28.5   0.0    1.2  1  T24H10.7e    CE43044	WBGene00012005	locus:jun-1	status:Confi
    2.9e-06   27.3   6.2    6.2e-06   26.2   4.3    1.6  1  C27D6.4a     CE32146	WBGene00016162	locus:crh-2	BZIP protein
    0.00021   21.2   5.8    0.00022   21.1   4.0    1.1  1  T24H10.7c    CE16461	WBGene00012005	locus:jun-1	BZIP protein
    0.00071   19.5   2.2     0.0014   18.5   1.5    1.4  1  F29G9.4b     CE39151	WBGene00001345	locus:fos-1	status:Confi
     0.0015   18.4   8.7     0.0019   18.1   6.0    1.3  1  T24H10.7d    CE41026	WBGene00012005	locus:jun-1	status:Confi
     0.0039   17.0   9.3      0.008   16.0   6.4    1.7  1  T24H10.7a    CE37850	WBGene00012005	locus:jun-1	status:Confi
     0.0056   16.5   9.9     0.0084   15.9   6.9    1.6  1  T24H10.7b    CE37851	WBGene00012005	locus:jun-1	status:Confi
  ------ inclusion threshold ------
      0.041   13.7   2.4       0.08   12.7   1.7    1.4  1  F57C7.3a     CE05996	WBGene00004749	locus:sdn-1	syndecan lik
      0.045   13.6   2.5      0.084   12.7   1.7    1.4  1  F57C7.3b     CE32681	WBGene00004749	locus:sdn-1	syndecan lik
       0.25   11.1   0.1       0.33   10.7   0.0    1.3  1  F45H11.6     CE42118	WBGene00077521	locus:maf-1	status:Confi
       0.26   11.0   9.5       0.46   10.2   6.6    1.3  1  F29G9.4a     CE27375	WBGene00001345	locus:fos-1	BZIP transcr
       0.43   10.3   0.8        1.4    8.7   0.5    1.8  1  F16A11.3b    CE37104	WBGene00008878	locus:ppfr-1	status:Part
       0.45   10.3   0.8        1.5    8.5   0.5    1.9  1  F16A11.3a    CE37103	WBGene00008878	locus:ppfr-1	status:Part
       0.45   10.3   0.7        1.5    8.5   0.5    1.9  1  F16A11.3d    CE44414	WBGene00008878	locus:ppfr-1	status:Part
       0.53   10.0   0.4       0.71    9.6   0.3    1.2  1  F08B4.4      CE07045	WBGene00017236	status:Partially_confirm
       0.62    9.8   0.7        1.2    8.9   0.1    1.8  2  R12B2.5b     CE25078	WBGene00007016	locus:mdt-15	status:Conf
       0.67    9.7   0.7        1.2    8.8   0.1    1.7  1  R12B2.5a     CE30108	WBGene00007016	locus:mdt-15	status:Conf
          1    9.1   5.4        1.2    8.9   3.4    1.3  1  C34D1.5b     CE42551	WBGene00007932	locus:zip-5	status:Parti
        1.1    9.0   0.4          3    7.6   0.2    1.7  1  C07G2.2a     CE33597	WBGene00000223	locus:atf-7	bZIP transcr
        1.4    8.7   0.0          2    8.1   0.0    1.1  1  F13G3.3b     CE42750	WBGene00008763	status:Confirmed	UniProt
        1.9    8.2   0.0        2.8    7.7   0.0    1.2  1  F13G3.3a     CE27124	WBGene00008763	status:Confirmed	UniProt
        1.9    8.2   0.1        2.6    7.8   0.1    1.2  1  C17H12.3     CE16864	WBGene00015929	protein-tyrosine phospha
        2.6    7.8   0.3        7.2    6.3   0.2    1.8  1  C07G2.2b     CE19688	WBGene00000223	locus:atf-7	status:Confi
        2.6    7.8   1.3        3.7    7.3   0.1    1.8  2  C07G2.2d     CE42659	WBGene00000223	locus:atf-7	status:Parti
        2.9    7.6   0.2        6.7    6.4   0.2    1.5  1  ZC308.1b     CE15159	WBGene00001596	locus:gld-2	status:Parti
        3.1    7.5   0.4        9.1    6.0   0.3    1.8  1  C07G2.2c     CE33598	WBGene00000223	locus:atf-7	status:Confi
        3.3    7.4   0.1          6    6.6   0.0    1.3  1  C18F3.2a     CE37202	WBGene00004732	locus:sax-7	neural adhes
        3.3    7.4   0.1          6    6.6   0.0    1.3  1  C18F3.2d     CE38936	WBGene00004732	locus:sax-7	status:Confi
        3.7    7.3   3.3        1.1    8.9   0.2    1.6  2  C04G6.7      CE27652	WBGene00015457	status:Partially_confirm
        3.7    7.3   1.7          6    6.6   1.2    1.3  1  R04B3.3      CE23890	WBGene00019868	status:Partially_confirm
        3.7    7.3   0.1        7.2    6.3   0.0    1.4  1  C18F3.2b     CE38779	WBGene00004732	locus:sax-7	status:Confi
        3.7    7.3   0.1        7.2    6.3   0.0    1.4  1  C18F3.2c     CE38935	WBGene00004732	locus:sax-7	status:Confi
        4.1    7.1   0.0        6.5    6.5   0.0    1.2  1  C44B11.3     CE24843	WBGene00003175	locus:mec-12	alpha tubul
        4.7    6.9   0.7        7.3    6.3   0.5    1.4  1  T16H12.9     CE41453	WBGene00011817	status:Partially_confirm
          5    6.8   1.5        9.8    5.9   1.0    1.5  1  F15D3.1b     CE24904	WBGene00001131	locus:dys-1	dystrophin	s
        5.7    6.6   7.6          9    6.0   5.3    1.2  1  C30E1.8      CE08475	WBGene00016257	status:Partially_confirm
          6    6.6   0.4         21    4.8   0.3    2.0  1  W02H5.7      CE21241	WBGene00020961	locus:sknr-1	status:Pred
        6.5    6.5   0.0          6    6.6   0.0    1.1  1  W07G4.1      CE44173	WBGene00012335	status:Partially_confirm
        6.8    6.4   4.4         22    4.7   0.6    3.0  2  Y55D9A.1c    CE40826	WBGene00013223	locus:efa-6	status:Confi
        6.9    6.4   0.1         14    5.3   0.0    1.5  1  F49E2.2a     CE31527	WBGene00009886	status:Confirmed	UniProt
          7    6.4   0.1         15    5.3   0.0    1.5  1  F49E2.2b     CE31528	WBGene00009886	status:Confirmed	UniProt
        7.2    6.3   0.1        9.1    6.0   0.0    1.1  1  T05G5.2      CE00314	WBGene00001951	locus:hlh-4	Achaete-scut
        7.3    6.3   0.0         16    5.2   0.0    1.5  1  F48F7.2      CE37520	WBGene00006372	locus:syx-2	syntaxin lik
        7.6    6.2   0.9         31    4.3   0.9    1.7  2  Y49E10.21b   CE28707	WBGene00013040	status:Partially_confirm
        8.1    6.2   0.0         17    5.1   0.0    1.5  1  F49E2.2c     CE23752	WBGene00009886	status:Partially_confirm
        8.4    6.1   0.0         15    5.3   0.0    1.3  1  T20B6.1      CE43032	WBGene00020597	protein-tyrosine phospha
        8.6    6.1   0.1         30    4.3   0.0    1.9  1  W01A11.3b    CE40370	WBGene00006815	locus:unc-83	status:Conf
        8.7    6.0   1.1         12    5.6   0.2    1.6  2  Y59A8B.22d   CE45224	WBGene00013354	locus:snx-6	status:Parti
        8.8    6.0   0.2         14    5.3   0.1    1.3  1  C44E4.1b     CE23595	WBGene00016650	status:Partially_confirm
          9    6.0   0.1         32    4.2   0.0    1.9  1  W01A11.3a    CE31077	WBGene00006815	locus:unc-83	status:Conf
        9.6    5.9   0.9         25    4.5   0.6    1.8  1  F58B3.4      CE41416	WBGene00010231	status:Confirmed	UniProt
         10    5.9   0.1         12    5.6   0.1    1.1  1  Y47D3A.30b   CE46115	WBGene00001246	locus:elo-8	status:Confi


Domain annotation for each sequence (and alignments):
>> Y41C4A.4d  CE32252	WBGene00000793	locus:crh-1	status:Confirmed	UniProt:Q8I4D7	protein_id:CAD56255.1
   #    score  bias  c-Evalue  i-Evalue hmmfrom  hmm to    alifrom  ali to    envfrom  env to     acc
 ---   ------ ----- --------- --------- ------- -------    ------- -------    ------- -------    ----
   1 !   24.3   0.0   5.7e-08   2.4e-05     124     161 ..      36      82 ..       6     114 .. 0.73
   2 !  124.3   2.6   1.9e-38   7.9e-36     206     271 .]     263     329 ..     243     329 .. 0.89

  Alignments for each domain:
  == domain 1    score: 24.3 bits;  conditional E-value: 5.7e-08
  CrebB-17A-PE(Creb2)_FBpp0074326-aln 124 deeespkrkrrdlLtRRPsYrkilndlgG.........aeisaatlq 161
                                           ++e++ r+rr+ L RRPsYr il+dl           +e ++++++
                            Y41C4A.4d  36 GDSEDEARRRREQLNRRPSYRMILKDLETadkvmkkepEETPPSSVD 82 
                                          245677789******************98776666666555555555 PP

  == domain 2    score: 124.3 bits;  conditional E-value: 1.9e-38
  CrebB-17A-PE(Creb2)_FBpp0074326-aln 206 vileDq.trkRelRLlknReaaReCRRkkkeYikCLenRvavLenqnkaLieeLksLkeLycqqkte 271
                                          +  eD+ +rkR +RLlknReaa+eCRRkkkeY+kCLenRv+vLenqnkaLieeLk+LkeLyc+++++
                            Y41C4A.4d 263 LHGEDEsNRKRQVRLLKNREAAKECRRKKKEYVKCLENRVSVLENQNKALIEELKTLKELYCRKEKD 329
                                          556775269*****************************************************99875 PP

>> Y41C4A.4c  CE32251	WBGene00000793	locus:crh-1	status:Confirmed	UniProt:Q8I4D8	protein_id:CAD45607.2
   #    score  bias  c-Evalue  i-Evalue hmmfrom  hmm to    alifrom  ali to    envfrom  env to     acc
 ---   ------ ----- --------- --------- ------- -------    ------- -------    ------- -------    ----
   1 !   24.2   0.1   6.2e-08   2.6e-05     122     161 ..      17      65 ..       4      97 .. 0.74
   2 !  124.4   2.6   1.7e-38   7.2e-36     206     271 .]     246     312 ..     226     312 .. 0.89

  Alignments for each domain:
  == domain 1    score: 24.2 bits;  conditional E-value: 6.2e-08
  CrebB-17A-PE(Creb2)_FBpp0074326-aln 122 lsdeeespkrkrrdlLtRRPsYrkilndlgG.........aeisaatlq 161
                                             ++e++ r+rr+ L RRPsYr il+dl           +e ++++++
                            Y41C4A.4c  17 EGGDSEDEARRRREQLNRRPSYRMILKDLETadkvmkkepEETPPSSVD 65 
                                          34456788889******************98776666666555555555 PP

  == domain 2    score: 124.4 bits;  conditional E-value: 1.7e-38
  CrebB-17A-PE(Creb2)_FBpp0074326-aln 206 vileDq.trkRelRLlknReaaReCRRkkkeYikCLenRvavLenqnkaLieeLksLkeLycqqkte 271
                                          +  eD+ +rkR +RLlknReaa+eCRRkkkeY+kCLenRv+vLenqnkaLieeLk+LkeLyc+++++
                            Y41C4A.4c 246 LHGEDEsNRKRQVRLLKNREAAKECRRKKKEYVKCLENRVSVLENQNKALIEELKTLKELYCRKEKD 312
                                          556775269*****************************************************99875 PP

>> Y41C4A.4a  CE32249	WBGene00000793	locus:crh-1	bZIP transcription factor	status:Confirmed	UniProt:Q9U2I1	protein_id:CA
   #    score  bias  c-Evalue  i-Evalue hmmfrom  hmm to    alifrom  ali to    envfrom  env to     acc
 ---   ------ ----- --------- --------- ------- -------    ------- -------    ------- -------    ----
   1 !   22.9   0.0   1.5e-07   6.4e-05     125     161 ..      31      76 ..      23     108 .. 0.78
   2 !  124.3   2.6   1.8e-38   7.6e-36     206     271 .]     257     323 ..     237     323 .. 0.89

  Alignments for each domain:
  == domain 1    score: 22.9 bits;  conditional E-value: 1.5e-07
  CrebB-17A-PE(Creb2)_FBpp0074326-aln 125 eeespkrkrrdlLtRRPsYrkilndlgG.........aeisaatlq 161
                                          ++e++ r+rr+ L RRPsYr il+dl           +e ++++++
                            Y41C4A.4a  31 DSEDEARRRREQLNRRPSYRMILKDLETadkvmkkepEETPPSSVD 76 
                                          46778889******************98776666666555555555 PP

  == domain 2    score: 124.3 bits;  conditional E-value: 1.8e-38
  CrebB-17A-PE(Creb2)_FBpp0074326-aln 206 vileDq.trkRelRLlknReaaReCRRkkkeYikCLenRvavLenqnkaLieeLksLkeLycqqkte 271
                                          +  eD+ +rkR +RLlknReaa+eCRRkkkeY+kCLenRv+vLenqnkaLieeLk+LkeLyc+++++
                            Y41C4A.4a 257 LHGEDEsNRKRQVRLLKNREAAKECRRKKKEYVKCLENRVSVLENQNKALIEELKTLKELYCRKEKD 323
                                          556775269*****************************************************99875 PP

>> Y41C4A.4b  CE32250	WBGene00000793	locus:crh-1	status:Confirmed	UniProt:Q9U2I0	protein_id:CAB54382.2
   #    score  bias  c-Evalue  i-Evalue hmmfrom  hmm to    alifrom  ali to    envfrom  env to     acc
 ---   ------ ----- --------- --------- ------- -------    ------- -------    ------- -------    ----
   1 !   22.8   0.0   1.7e-07     7e-05     125     161 ..      31      76 ..      23     108 .. 0.78
   2 !  124.3   2.6   1.8e-38   7.7e-36     206     271 .]     259     325 ..     239     325 .. 0.89

  Alignments for each domain:
  == domain 1    score: 22.8 bits;  conditional E-value: 1.7e-07
  CrebB-17A-PE(Creb2)_FBpp0074326-aln 125 eeespkrkrrdlLtRRPsYrkilndlgG.........aeisaatlq 161
                                          ++e++ r+rr+ L RRPsYr il+dl           +e ++++++
                            Y41C4A.4b  31 DSEDEARRRREQLNRRPSYRMILKDLETadkvmkkepEETPPSSVD 76 
                                          46778889******************88666666666444555544 PP

  == domain 2    score: 124.3 bits;  conditional E-value: 1.8e-38
  CrebB-17A-PE(Creb2)_FBpp0074326-aln 206 vileDq.trkRelRLlknReaaReCRRkkkeYikCLenRvavLenqnkaLieeLksLkeLycqqkte 271
                                          +  eD+ +rkR +RLlknReaa+eCRRkkkeY+kCLenRv+vLenqnkaLieeLk+LkeLyc+++++
                            Y41C4A.4b 259 LHGEDEsNRKRQVRLLKNREAAKECRRKKKEYVKCLENRVSVLENQNKALIEELKTLKELYCRKEKD 325
                                          556775269*****************************************************99875 PP

>> Y41C4A.4e  CE32253	WBGene00000793	locus:crh-1	status:Confirmed	UniProt:Q8I0N6	protein_id:CAD56256.1
   #    score  bias  c-Evalue  i-Evalue hmmfrom  hmm to    alifrom  ali to    envfrom  env to     acc
 ---   ------ ----- --------- --------- ------- -------    ------- -------    ------- -------    ----
   1 !   22.9   0.0   1.5e-07   6.4e-05     125     161 ..      12      57 ..       7      89 .. 0.78
   2 !  124.4   2.6   1.6e-38   6.9e-36     206     271 .]     238     304 ..     218     304 .. 0.89

  Alignments for each domain:
  == domain 1    score: 22.9 bits;  conditional E-value: 1.5e-07
  CrebB-17A-PE(Creb2)_FBpp0074326-aln 125 eeespkrkrrdlLtRRPsYrkilndlgG.........aeisaatlq 161
                                          ++e++ r+rr+ L RRPsYr il+dl           +e ++++++
                            Y41C4A.4e  12 DSEDEARRRREQLNRRPSYRMILKDLETadkvmkkepEETPPSSVD 57 
                                          46778889******************98776666666555555555 PP

  == domain 2    score: 124.4 bits;  conditional E-value: 1.6e-38
  CrebB-17A-PE(Creb2)_FBpp0074326-aln 206 vileDq.trkRelRLlknReaaReCRRkkkeYikCLenRvavLenqnkaLieeLksLkeLycqqkte 271
                                          +  eD+ +rkR +RLlknReaa+eCRRkkkeY+kCLenRv+vLenqnkaLieeLk+LkeLyc+++++
                            Y41C4A.4e 238 LHGEDEsNRKRQVRLLKNREAAKECRRKKKEYVKCLENRVSVLENQNKALIEELKTLKELYCRKEKD 304
                                          556775269*****************************************************99875 PP

>> Y41C4A.4f  CE44296	WBGene00000793	locus:crh-1	status:Confirmed	UniProt:D0Z5N2	protein_id:CBI63241.1
   #    score  bias  c-Evalue  i-Evalue hmmfrom  hmm to    alifrom  ali to    envfrom  env to     acc
 ---   ------ ----- --------- --------- ------- -------    ------- -------    ------- -------    ----
   1 ?   -2.7   0.0       9.5     4e+03      30      30 ..      55      55 ..      22      94 .. 0.61
   2 !  127.3   1.6   2.2e-39   9.3e-37     206     271 .]     121     187 ..      99     187 .. 0.89

  Alignments for each domain:
  == domain 1    score: -2.7 bits;  conditional E-value: 9.5
  CrebB-17A-PE(Creb2)_FBpp0074326-aln 30 t 30
                                         +
                            Y41C4A.4f 55 Q 55
                                         1 PP

  == domain 2    score: 127.3 bits;  conditional E-value: 2.2e-39
  CrebB-17A-PE(Creb2)_FBpp0074326-aln 206 vileDq.trkRelRLlknReaaReCRRkkkeYikCLenRvavLenqnkaLieeLksLkeLycqqkte 271
                                          +  eD+ +rkR +RLlknReaa+eCRRkkkeY+kCLenRv+vLenqnkaLieeLk+LkeLyc+++++
                            Y41C4A.4f 121 LHGEDEsNRKRQVRLLKNREAAKECRRKKKEYVKCLENRVSVLENQNKALIEELKTLKELYCRKEKD 187
                                          556775269*****************************************************99875 PP

>> Y41C4A.4g  CE44284	WBGene00000793	locus:crh-1	status:Partially_confirmed	UniProt:D0Z5N1	protein_id:CBI63240.1
   #    score  bias  c-Evalue  i-Evalue hmmfrom  hmm to    alifrom  ali to    envfrom  env to     acc
 ---   ------ ----- --------- --------- ------- -------    ------- -------    ------- -------    ----
   1 !  123.5   2.7   3.2e-38   1.4e-35     207     271 .]     361     426 ..     341     426 .. 0.90

  Alignments for each domain:
  == domain 1    score: 123.5 bits;  conditional E-value: 3.2e-38
  CrebB-17A-PE(Creb2)_FBpp0074326-aln 207 ileDq.trkRelRLlknReaaReCRRkkkeYikCLenRvavLenqnkaLieeLksLkeLycqqkte 271
                                            eD+ +rkR +RLlknReaa+eCRRkkkeY+kCLenRv+vLenqnkaLieeLk+LkeLyc+++++
                            Y41C4A.4g 361 HGEDEsNRKRQVRLLKNREAAKECRRKKKEYVKCLENRVSVLENQNKALIEELKTLKELYCRKEKD 426
                                          56775269*****************************************************99875 PP

>> C27D6.4c  CE32148	WBGene00016162	locus:crh-2	status:Confirmed	UniProt:Q4JFH9	protein_id:CCD65813.1
   #    score  bias  c-Evalue  i-Evalue hmmfrom  hmm to    alifrom  ali to    envfrom  env to     acc
 ---   ------ ----- --------- --------- ------- -------    ------- -------    ------- -------    ----
   1 !   29.4   1.6   1.5e-09   6.4e-07     149     261 ..     154     273 ..     147     283 .. 0.63

  Alignments for each domain:
  == domain 1    score: 29.4 bits;  conditional E-value: 1.5e-09
  CrebB-17A-PE(Creb2)_FBpp0074326-aln 149 dlgGaeisaatlqis......esgl..htlalsgtatgGgaivqyaaqq....deqfyvpvsvsvtnssvileD 210
                                           +gG  ++aa  q+       e  +  h ++  +  t+ g +v +a+++    +e + +p++       +  e+
                             C27D6.4c 154 GMGGMGLAAAQQQLKarnkmhEMAIrqHLITDQN-ITANGDLVLSAEERrtlvQEGYSIPQK----YPLTKSEE 222
                                          5666555555555544333222222102222233.344444444443220111233444444....34556788 PP

  CrebB-17A-PE(Creb2)_FBpp0074326-aln 211 qtrkRelRLlknReaaReCRRkkkeYikCLenRvavLenqnkaLieeLksL 261
                                          ++ k   R +kn+ +a+e RRk+keYi  Le R      +nk+L   + +L
                             C27D6.4c 223 ESLKIVRRKIKNKLSAQESRRKRKEYIDALEGRLHCFSEENKSLKKQVHQL 273
                                          888888999**********************************98877766 PP

>> C27D6.4b  CE32147	WBGene00016162	locus:crh-2	status:Confirmed	UniProt:Q4JFI0	protein_id:CCD65812.1
   #    score  bias  c-Evalue  i-Evalue hmmfrom  hmm to    alifrom  ali to    envfrom  env to     acc
 ---   ------ ----- --------- --------- ------- -------    ------- -------    ------- -------    ----
   1 !   29.1   1.6   1.9e-09   8.1e-07     173     261 ..     222     309 ..     183     319 .. 0.63

  Alignments for each domain:
  == domain 1    score: 29.1 bits;  conditional E-value: 1.9e-09
  CrebB-17A-PE(Creb2)_FBpp0074326-aln 173 sgtatgGgaivqyaaqq....deqfyvpvsvsvtnssvileDqtrkRelRLlknReaaReCRRkkkeYikCLen 242
                                           +  t+ g +v +a+++    +e + +p++       +  e+++ k   R +kn+ +a+e RRk+keYi  Le 
                             C27D6.4b 222 QN-ITANGDLVLSAEERrtlvQEGYSIPQK----YPLTKSEEESLKIVRRKIKNKLSAQESRRKRKEYIDALEG 290
                                          33.344444444443220111233444444....34556788888888999*********************** PP

  CrebB-17A-PE(Creb2)_FBpp0074326-aln 243 RvavLenqnkaLieeLksL 261
                                          R      +nk+L   + +L
                             C27D6.4b 291 RLHCFSEENKSLKKQVHQL 309
                                          ***********98877766 PP

>> T24H10.7e  CE43044	WBGene00012005	locus:jun-1	status:Confirmed	UniProt:B5U8L4	protein_id:CAR64685.1
   #    score  bias  c-Evalue  i-Evalue hmmfrom  hmm to    alifrom  ali to    envfrom  env to     acc
 ---   ------ ----- --------- --------- ------- -------    ------- -------    ------- -------    ----
   1 !   28.5   0.0   2.9e-09   1.2e-06     201     260 ..      77     137 ..      34     147 .. 0.83

  Alignments for each domain:
  == domain 1    score: 28.5 bits;  conditional E-value: 2.9e-09
  CrebB-17A-PE(Creb2)_FBpp0074326-aln 201 vtnssvileDqtrkR.elRLlknReaaReCRRkkkeYikCLenRvavLenqnkaLieeLks 260
                                          ++++s+ l+Dq++k+ e +  +nR+aa  CR+kk + ik Le +v     + + L  eL +
                            T24H10.7e  77 MNGDSMALDDQEKKKlERKRARNRQAATKCRQKKMDRIKELEEQVLHEKHRGQRLDAELLE 137
                                          4889999****9876477889**********************997666666666666655 PP

>> C27D6.4a  CE32146	WBGene00016162	locus:crh-2	BZIP protein	status:Confirmed	UniProt:Q09636	protein_id:CCD65811.1
   #    score  bias  c-Evalue  i-Evalue hmmfrom  hmm to    alifrom  ali to    envfrom  env to     acc
 ---   ------ ----- --------- --------- ------- -------    ------- -------    ------- -------    ----
   1 !   26.2   4.3   1.5e-08   6.2e-06     191     261 ..     138     204 ..      23     214 .. 0.66

  Alignments for each domain:
  == domain 1    score: 26.2 bits;  conditional E-value: 1.5e-08
  CrebB-17A-PE(Creb2)_FBpp0074326-aln 191 eqfyvpvsvsvtnssvileDqtrkRelRLlknReaaReCRRkkkeYikCLenRvavLenqnkaLieeLksL 261
                                          e + +p++       +  e+++ k   R +kn+ +a+e RRk+keYi  Le R      +nk+L   + +L
                             C27D6.4a 138 EGYSIPQK----YPLTKSEEESLKIVRRKIKNKLSAQESRRKRKEYIDALEGRLHCFSEENKSLKKQVHQL 204
                                          33334444....34456788888888899**********************************98877766 PP

>> T24H10.7c  CE16461	WBGene00012005	locus:jun-1	BZIP protein	status:Confirmed	UniProt:Q22753	protein_id:CAA90948.1
   #    score  bias  c-Evalue  i-Evalue hmmfrom  hmm to    alifrom  ali to    envfrom  env to     acc
 ---   ------ ----- --------- --------- ------- -------    ------- -------    ------- -------    ----
   1 !   21.1   4.0   5.4e-07   0.00022     206     261 ..      19      75 ..       5      84 .. 0.79

  Alignments for each domain:
  == domain 1    score: 21.1 bits;  conditional E-value: 5.4e-07
  CrebB-17A-PE(Creb2)_FBpp0074326-aln 206 vileDqtrkR.elRLlknReaaReCRRkkkeYikCLenRvavLenqnkaLieeLksL 261
                                          + l+Dq++k+ e +  +nR+aa  CR+kk + ik Le +v     + + L  eL +L
                            T24H10.7c  19 MALDDQEKKKlERKRARNRQAATKCRQKKMDRIKELEEQVLHEKHRGQRLDAELLEL 75 
                                          6788998776477889**********************9976666667676666555 PP

>> F29G9.4b  CE39151	WBGene00001345	locus:fos-1	status:Confirmed	UniProt:Q4KTU6	protein_id:CCD64134.1
   #    score  bias  c-Evalue  i-Evalue hmmfrom  hmm to    alifrom  ali to    envfrom  env to     acc
 ---   ------ ----- --------- --------- ------- -------    ------- -------    ------- -------    ----
   1 !   18.5   1.5   3.3e-06    0.0014     177     262 ..     132     213 ..     111     222 .. 0.74

  Alignments for each domain:
  == domain 1    score: 18.5 bits;  conditional E-value: 3.3e-06
  CrebB-17A-PE(Creb2)_FBpp0074326-aln 177 tgGgaivqyaaqqdeqfyvpvsvsv...tnssvileDqtrkRelRLlknReaaReCRRkkkeYikCLenRvavL 247
                                          ++ + +vqy++ +++             ++++ + +D + kR  R ++n+eaa  CR+++ + +k L ++v   
                             F29G9.4b 132 AASSPMVQYSTVKKSS-----A--GrkpKEEDNMEDDDDDKRLKRRQRNKEAAARCRQRRIDLMKELQDQVNDF 198
                                          4555556665432222.....1..1223556677788899********************************** PP

  CrebB-17A-PE(Creb2)_FBpp0074326-aln 248 enqnkaLieeLksLk 262
                                           n n   + e  +++
                             F29G9.4b 199 KNSNDKKMAECNNIR 213
                                          ****98888876655 PP

>> T24H10.7d  CE41026	WBGene00012005	locus:jun-1	status:Confirmed	UniProt:A5JYR7	protein_id:CAN86906.1
   #    score  bias  c-Evalue  i-Evalue hmmfrom  hmm to    alifrom  ali to    envfrom  env to     acc
 ---   ------ ----- --------- --------- ------- -------    ------- -------    ------- -------    ----
   1 !   18.1   6.0   4.5e-06    0.0019     202     260 ..      69     128 ..      16     138 .. 0.76

  Alignments for each domain:
  == domain 1    score: 18.1 bits;  conditional E-value: 4.5e-06
  CrebB-17A-PE(Creb2)_FBpp0074326-aln 202 tnssvileDqtrkR.elRLlknReaaReCRRkkkeYikCLenRvavLenqnkaLieeLks 260
                                           ++ + l+Dq++k+ e +  +nR+aa  CR+kk + ik Le +v     + + L  eL +
                            T24H10.7d  69 PINMMALDDQEKKKlERKRARNRQAATKCRQKKMDRIKELEEQVLHEKHRGQRLDAELLE 128
                                          56677889998876477889**********************997666666666666655 PP

>> T24H10.7a  CE37850	WBGene00012005	locus:jun-1	status:Confirmed	UniProt:Q9NAN3	protein_id:CAB76416.2
   #    score  bias  c-Evalue  i-Evalue hmmfrom  hmm to    alifrom  ali to    envfrom  env to     acc
 ---   ------ ----- --------- --------- ------- -------    ------- -------    ------- -------    ----
   1 !   16.0   6.4   1.9e-05     0.008     202     258 ..     233     290 ..     136     300 .. 0.78

  Alignments for each domain:
  == domain 1    score: 16.0 bits;  conditional E-value: 1.9e-05
  CrebB-17A-PE(Creb2)_FBpp0074326-aln 202 tnssvileDqtrkR.elRLlknReaaReCRRkkkeYikCLenRvavLenqnkaLieeL 258
                                          +  ++ l+Dq++k+ e +  +nR+aa  CR+kk + ik Le +v     + + L  eL
                            T24H10.7a 233 SRCGMALDDQEKKKlERKRARNRQAATKCRQKKMDRIKELEEQVLHEKHRGQRLDAEL 290
                                          55678899998876477889**********************9966666666665555 PP

>> T24H10.7b  CE37851	WBGene00012005	locus:jun-1	status:Confirmed	UniProt:Q5FC74	protein_id:CAI46586.1
   #    score  bias  c-Evalue  i-Evalue hmmfrom  hmm to    alifrom  ali to    envfrom  env to     acc
 ---   ------ ----- --------- --------- ------- -------    ------- -------    ------- -------    ----
   1 !   15.9   6.9     2e-05    0.0084     202     258 ..     213     270 ..      46     281 .. 0.84

  Alignments for each domain:
  == domain 1    score: 15.9 bits;  conditional E-value: 2e-05
  CrebB-17A-PE(Creb2)_FBpp0074326-aln 202 tnssvileDqtrkR.elRLlknReaaReCRRkkkeYikCLenRvavLenqnkaLieeL 258
                                          +  ++ l+Dq++k+ e +  +nR+aa  CR+kk + ik Le +v     + + L  eL
                            T24H10.7b 213 SRCGMALDDQEKKKlERKRARNRQAATKCRQKKMDRIKELEEQVLHEKHRGQRLDAEL 270
                                          56678899998876477889**********************9976666666666665 PP

>> F57C7.3a  CE05996	WBGene00004749	locus:sdn-1	syndecan like protein	status:Confirmed	UniProt:P50605	protein_id:CAA9347
   #    score  bias  c-Evalue  i-Evalue hmmfrom  hmm to    alifrom  ali to    envfrom  env to     acc
 ---   ------ ----- --------- --------- ------- -------    ------- -------    ------- -------    ----
   1 ?   12.7   1.7   0.00019      0.08      68     132 ..      94     158 ..      90     165 .. 0.71

  Alignments for each domain:
  == domain 1    score: 12.7 bits;  conditional E-value: 0.00019
  CrebB-17A-PE(Creb2)_FBpp0074326-aln  68 aniqavalakgnvilvskPnsvihttqgnlqtlqvkieptivvsevvetnsddslsdeeespkrk 132
                                          +      ++ ++ ++ +kP +v  tt +    +q k++p    +e + ++ +d ++de+e+++  
                             F57C7.3a  94 TTKSDKVTSPSHAVVTAKPTTVPTTTASFKPPVQPKPKPAANDKEIKVEEDEDDDEDEDEDDEDD 158
                                          545555667788999********99999999********99985554444444455555555433 PP

>> F57C7.3b  CE32681	WBGene00004749	locus:sdn-1	syndecan like protein	status:Confirmed	UniProt:Q8I4H9	protein_id:CAD4414
   #    score  bias  c-Evalue  i-Evalue hmmfrom  hmm to    alifrom  ali to    envfrom  env to     acc
 ---   ------ ----- --------- --------- ------- -------    ------- -------    ------- -------    ----
   1 ?   12.7   1.7    0.0002     0.084      68     132 ..      93     157 ..      89     165 .. 0.71

  Alignments for each domain:
  == domain 1    score: 12.7 bits;  conditional E-value: 0.0002
  CrebB-17A-PE(Creb2)_FBpp0074326-aln  68 aniqavalakgnvilvskPnsvihttqgnlqtlqvkieptivvsevvetnsddslsdeeespkrk 132
                                          +      ++ ++ ++ +kP +v  tt +    +q k++p    +e + ++ +d ++de+e+++  
                             F57C7.3b  93 TTKSDKVTSPSHAVVTAKPTTVPTTTASFKPPVQPKPKPAANDKEIKVEEDEDDDEDEDEDDEDD 157
                                          545555667788999********99999999********99985554444444455555555433 PP

>> F45H11.6  CE42118	WBGene00077521	locus:maf-1	status:Confirmed	UniProt:B0M0M9	protein_id:CAP72371.1
   #    score  bias  c-Evalue  i-Evalue hmmfrom  hmm to    alifrom  ali to    envfrom  env to     acc
 ---   ------ ----- --------- --------- ------- -------    ------- -------    ------- -------    ----
   1 ?   10.7   0.0   0.00079      0.33     214     258 ..      61     105 ..       5     113 .. 0.81

  Alignments for each domain:
  == domain 1    score: 10.7 bits;  conditional E-value: 0.00079
  CrebB-17A-PE(Creb2)_FBpp0074326-aln 214 kRelRLlknReaaReCRRkkkeYikCLenRvavLenqnkaLieeL 258
                                          k+  R lknR  a +CR ++ +    Le    +L nq k+L e L
                             F45H11.6  61 KQKRRTLKNRGYALNCRARRVNNQVQLEADNMMLRNQIKTLREAL 105
                                          4555899**********9999999999999999****99998877 PP

>> F29G9.4a  CE27375	WBGene00001345	locus:fos-1	BZIP transcription factor	status:Confirmed	UniProt:O16367	protein_id:CCD
   #    score  bias  c-Evalue  i-Evalue hmmfrom  hmm to    alifrom  ali to    envfrom  env to     acc
 ---   ------ ----- --------- --------- ------- -------    ------- -------    ------- -------    ----
   1 ?   10.2   6.6    0.0011      0.46     203     262 ..      18      77 ..       3      86 .. 0.83

  Alignments for each domain:
  == domain 1    score: 10.2 bits;  conditional E-value: 0.0011
  CrebB-17A-PE(Creb2)_FBpp0074326-aln 203 nssvileDqtrkRelRLlknReaaReCRRkkkeYikCLenRvavLenqnkaLieeLksLk 262
                                          +++ + +D + kR  R ++n+eaa  CR+++ + +k L ++v    n n   + e  +++
                             F29G9.4a  18 EEDNMEDDDDDKRLKRRQRNKEAAARCRQRRIDLMKELQDQVNDFKNSNDKKMAECNNIR 77 
                                          45566778899**************************************98888876655 PP

>> F16A11.3b  CE37104	WBGene00008878	locus:ppfr-1	status:Partially_confirmed	UniProt:Q69YX5	protein_id:CAH10802.1
   #    score  bias  c-Evalue  i-Evalue hmmfrom  hmm to    alifrom  ali to    envfrom  env to     acc
 ---   ------ ----- --------- --------- ------- -------    ------- -------    ------- -------    ----
   1 ?    8.7   0.5    0.0032       1.4      42     132 ..    1217    1305 ..    1166    1317 .. 0.69

  Alignments for each domain:
  == domain 1    score: 8.7 bits;  conditional E-value: 0.0032
  CrebB-17A-PE(Creb2)_FBpp0074326-aln   42 asqseaatkdvqsviqanqqsviqtaaniqavalakgnvilvskPnsvihttqgnlqtlqvkieptivvsev 113 
                                           + +++++ k+++  i+ +q + +q aa  q+++   ++++  +  +  i+t++  + t+q     +    e 
                            F16A11.3b 1217 GCNARVSGKEIKQLIRHDQ-GAVQKAAPLQSMEDFGDEILAHAADSVNIQTPPEVVATVQRVSITNEQ-FED 1286
                                           5677889999999999875.66799999****9977777777777777*****998888873222222.222 PP

  CrebB-17A-PE(Creb2)_FBpp0074326-aln  114 vetnsddslsdeeespkrk 132 
                                           +++  d  ++++e++++ +
                            F16A11.3b 1287 NTEAVDMEIEEDEDENSTE 1305
                                           2333333333333333322 PP

>> F16A11.3a  CE37103	WBGene00008878	locus:ppfr-1	status:Partially_confirmed	UniProt:Q69YX6	protein_id:CAH10801.1
   #    score  bias  c-Evalue  i-Evalue hmmfrom  hmm to    alifrom  ali to    envfrom  env to     acc
 ---   ------ ----- --------- --------- ------- -------    ------- -------    ------- -------    ----
   1 ?    8.5   0.5    0.0036       1.5      42     132 ..    1343    1431 ..    1292    1443 .. 0.69

  Alignments for each domain:
  == domain 1    score: 8.5 bits;  conditional E-value: 0.0036
  CrebB-17A-PE(Creb2)_FBpp0074326-aln   42 asqseaatkdvqsviqanqqsviqtaaniqavalakgnvilvskPnsvihttqgnlqtlqvkieptivvsev 113 
                                           + +++++ k+++  i+ +q + +q aa  q+++   ++++  +  +  i+t++  + t+q     +    e 
                            F16A11.3a 1343 GCNARVSGKEIKQLIRHDQ-GAVQKAAPLQSMEDFGDEILAHAADSVNIQTPPEVVATVQRVSITNEQ-FED 1412
                                           5677889999999999875.66799999****9977777777777777*****998888873222222.222 PP

  CrebB-17A-PE(Creb2)_FBpp0074326-aln  114 vetnsddslsdeeespkrk 132 
                                           +++  d  ++++e++++ +
                            F16A11.3a 1413 NTEAVDMEIEEDEDENSTE 1431
                                           2333333333333333322 PP

>> F16A11.3d  CE44414	WBGene00008878	locus:ppfr-1	status:Partially_confirmed	UniProt:B0M0P1	protein_id:CAP72373.2
   #    score  bias  c-Evalue  i-Evalue hmmfrom  hmm to    alifrom  ali to    envfrom  env to     acc
 ---   ------ ----- --------- --------- ------- -------    ------- -------    ------- -------    ----
   1 ?    8.5   0.5    0.0036       1.5      42     132 ..    1415    1503 ..    1365    1515 .. 0.69

  Alignments for each domain:
  == domain 1    score: 8.5 bits;  conditional E-value: 0.0036
  CrebB-17A-PE(Creb2)_FBpp0074326-aln   42 asqseaatkdvqsviqanqqsviqtaaniqavalakgnvilvskPnsvihttqgnlqtlqvkieptivvsev 113 
                                           + +++++ k+++  i+ +q + +q aa  q+++   ++++  +  +  i+t++  + t+q     +    e 
                            F16A11.3d 1415 GCNARVSGKEIKQLIRHDQ-GAVQKAAPLQSMEDFGDEILAHAADSVNIQTPPEVVATVQRVSITNEQ-FED 1484
                                           5677889999999999875.66799999****9977777777777777*****998888873222222.222 PP

  CrebB-17A-PE(Creb2)_FBpp0074326-aln  114 vetnsddslsdeeespkrk 132 
                                           +++  d  ++++e++++ +
                            F16A11.3d 1485 NTEAVDMEIEEDEDENSTE 1503
                                           2333333333333333322 PP

>> F08B4.4  CE07045	WBGene00017236	status:Partially_confirmed	UniProt:Q19195	protein_id:CCD67650.1
   #    score  bias  c-Evalue  i-Evalue hmmfrom  hmm to    alifrom  ali to    envfrom  env to     acc
 ---   ------ ----- --------- --------- ------- -------    ------- -------    ------- -------    ----
   1 ?    9.6   0.3    0.0017      0.71     237     267 ..      68      98 ..      54     103 .. 0.81

  Alignments for each domain:
  == domain 1    score: 9.6 bits;  conditional E-value: 0.0017
  CrebB-17A-PE(Creb2)_FBpp0074326-aln 237 ikCLenRvavLenqnkaLieeLksLkeLycq 267
                                            C en ++v++ + + L eeL  L eL++ 
                              F08B4.4  68 FTCNENTMSVINARYQKLQEELNGLVELMEA 98 
                                          46*************************9854 PP

>> R12B2.5b  CE25078	WBGene00007016	locus:mdt-15	status:Confirmed	UniProt:Q21955	protein_id:CCD73317.1
   #    score  bias  c-Evalue  i-Evalue hmmfrom  hmm to    alifrom  ali to    envfrom  env to     acc
 ---   ------ ----- --------- --------- ------- -------    ------- -------    ------- -------    ----
   1 ?   -2.5   0.0       8.5   3.6e+03      40      60 ..      64      84 ..      48      97 .. 0.70
   2 ?    8.9   0.1    0.0029       1.2     176     262 ..     335     423 ..     311     431 .. 0.66

  Alignments for each domain:
  == domain 1    score: -2.5 bits;  conditional E-value: 8.5
  CrebB-17A-PE(Creb2)_FBpp0074326-aln 40 alasqseaatkdvqsviqanq 60
                                           a + ++ ++ v sv+q+ q
                             R12B2.5b 64 INAINCNSKSAAVPSVLQPSQ 84
                                         345567788889999999987 PP

  == domain 2    score: 8.9 bits;  conditional E-value: 0.0029
  CrebB-17A-PE(Creb2)_FBpp0074326-aln 176 atgGgaivqyaaqqdeqfyvpvsvsv.tnssvileDqt....rkRelRLlkn..ReaaReCRRk.kkeYikCLe 241
                                          a+      q  +qq++q   p++  v ++  +  eDqt    + R++R   +  R  aR CR     e    Le
                             R12B2.5b 335 AAQ----QQQQQQQQQQQQRPGM--VpNQGMMSSEDQTvysaKLRNMRGSCDslRTRARQCRHEgNHEAAHKLE 402
                                          222....2222233333334444..3256666778875443378999976543499******97368999**** PP

  CrebB-17A-PE(Creb2)_FBpp0074326-aln 242 nRvavLenqnkaLieeLksLk 262
                                             +vLe +    +e L +L 
                             R12B2.5b 403 VMLSVLEGKRVVSLEYLNHLE 423
                                          *******99999999998885 PP

>> R12B2.5a  CE30108	WBGene00007016	locus:mdt-15	status:Confirmed	UniProt:Q21955	protein_id:CCD73316.1
   #    score  bias  c-Evalue  i-Evalue hmmfrom  hmm to    alifrom  ali to    envfrom  env to     acc
 ---   ------ ----- --------- --------- ------- -------    ------- -------    ------- -------    ----
   1 ?    8.8   0.1    0.0029       1.2     176     262 ..     338     426 ..     314     434 .. 0.66

  Alignments for each domain:
  == domain 1    score: 8.8 bits;  conditional E-value: 0.0029
  CrebB-17A-PE(Creb2)_FBpp0074326-aln 176 atgGgaivqyaaqqdeqfyvpvsvsv.tnssvileDqt....rkRelRLlkn..ReaaReCRRk.kkeYikCLe 241
                                          a+      q  +qq++q   p++  v ++  +  eDqt    + R++R   +  R  aR CR     e    Le
                             R12B2.5a 338 AAQ----QQQQQQQQQQQQRPGM--VpNQGMMSSEDQTvysaKLRNMRGSCDslRTRARQCRHEgNHEAAHKLE 405
                                          222....2222233333334444..3256666778875443378999976543499******97368999**** PP

  CrebB-17A-PE(Creb2)_FBpp0074326-aln 242 nRvavLenqnkaLieeLksLk 262
                                             +vLe +    +e L +L 
                             R12B2.5a 406 VMLSVLEGKRVVSLEYLNHLE 426
                                          *******99999999998885 PP

>> C34D1.5b  CE42551	WBGene00007932	locus:zip-5	status:Partially_confirmed	UniProt:B1V8J0	protein_id:CAQ35041.1
   #    score  bias  c-Evalue  i-Evalue hmmfrom  hmm to    alifrom  ali to    envfrom  env to     acc
 ---   ------ ----- --------- --------- ------- -------    ------- -------    ------- -------    ----
   1 ?    8.9   3.4    0.0028       1.2     194     253 ..      71     138 ..      62     155 .. 0.66

  Alignments for each domain:
  == domain 1    score: 8.9 bits;  conditional E-value: 0.0028
  CrebB-17A-PE(Creb2)_FBpp0074326-aln 194 yvpvsvsv............tnssvileDqtrkRelRLlknReaaReCRRkkkeYikCLenRvavLenqnka 253
                                          yv  ++s                    + q+   e + l+n eaaR CR k k     Le   + L  +n+ 
                             C34D1.5b  71 YVEDESSEivmpqqtgislnR----LNDLQVSEDEKKRLRNTEAARRCREKIKRKTDDLETELTRLTARNEV 138
                                          444433333333332112221....222355555666689*************9999999988888888865 PP

>> C07G2.2a  CE33597	WBGene00000223	locus:atf-7	bZIP transcription factor	status:Confirmed	UniProt:Q9U3R1	protein_id:CAB
   #    score  bias  c-Evalue  i-Evalue hmmfrom  hmm to    alifrom  ali to    envfrom  env to     acc
 ---   ------ ----- --------- --------- ------- -------    ------- -------    ------- -------    ----
   1 ?    7.6   0.2    0.0072         3     192     257 ..     321     387 ..     262     405 .. 0.68

  Alignments for each domain:
  == domain 1    score: 7.6 bits;  conditional E-value: 0.0072
  CrebB-17A-PE(Creb2)_FBpp0074326-aln 192 qfyvpvsvsvtnssvileDq.trkRelRLlknReaaReCRRkkkeYikCLenRvavLenqnkaLiee 257
                                          q   p++    + s++++ q + +R+  L +n+ aa   R++kke    +  Rv  +e + + L+  
                             C07G2.2a 321 QNGTPGRGRGRGRSTTADMQpDERRNTILERNKAAAVRYRKRKKEEHDDMMGRVQAMEAEKNQLLTQ 387
                                          4445666555555555555525678999********9999999999999999999999765555544 PP

>> F13G3.3b  CE42750	WBGene00008763	status:Confirmed	UniProt:B3WFV0	protein_id:CAQ76468.1
   #    score  bias  c-Evalue  i-Evalue hmmfrom  hmm to    alifrom  ali to    envfrom  env to     acc
 ---   ------ ----- --------- --------- ------- -------    ------- -------    ------- -------    ----
   1 ?    8.1   0.0    0.0048         2      73     130 ..     222     281 ..     189     289 .. 0.82

  Alignments for each domain:
  == domain 1    score: 8.1 bits;  conditional E-value: 0.0048
  CrebB-17A-PE(Creb2)_FBpp0074326-aln  73 valakgnvilv.skP.nsvihttqgnlqtlqvkieptivvsevvetnsddslsdeeespk 130
                                           +++ g++i + sk  n+ ih +q nl++l vk+e + ++  +  +  d   s++ee+pk
                             F13G3.3b 222 QQTETGKMIAIpSKInNTWIHWPQKNLKKLAVKPEFNSITHLKHIELLDGLKSKNEEEPK 281
                                          456677777763565699*********************999999999999999999998 PP

>> F13G3.3a  CE27124	WBGene00008763	status:Confirmed	UniProt:Q19417	protein_id:CAA95788.2
   #    score  bias  c-Evalue  i-Evalue hmmfrom  hmm to    alifrom  ali to    envfrom  env to     acc
 ---   ------ ----- --------- --------- ------- -------    ------- -------    ------- -------    ----
   1 ?    7.7   0.0    0.0067       2.8      73     130 ..     319     378 ..     287     386 .. 0.82

  Alignments for each domain:
  == domain 1    score: 7.7 bits;  conditional E-value: 0.0067
  CrebB-17A-PE(Creb2)_FBpp0074326-aln  73 valakgnvilv.skP.nsvihttqgnlqtlqvkieptivvsevvetnsddslsdeeespk 130
                                           +++ g++i + sk  n+ ih +q nl++l vk+e + ++  +  +  d   s++ee+pk
                             F13G3.3a 319 QQTETGKMIAIpSKInNTWIHWPQKNLKKLAVKPEFNSITHLKHIELLDGLKSKNEEEPK 378
                                          456677777763565699*********************999999999999999999998 PP

>> C17H12.3  CE16864	WBGene00015929	protein-tyrosine phosphatase	status:Confirmed	UniProt:O45085	protein_id:CCD64993.1
   #    score  bias  c-Evalue  i-Evalue hmmfrom  hmm to    alifrom  ali to    envfrom  env to     acc
 ---   ------ ----- --------- --------- ------- -------    ------- -------    ------- -------    ----
   1 ?    7.8   0.1    0.0063       2.6      49      95 ..      91     138 ..      32     165 .. 0.70

  Alignments for each domain:
  == domain 1    score: 7.8 bits;  conditional E-value: 0.0063
  CrebB-17A-PE(Creb2)_FBpp0074326-aln  49 tkdvqsviqanqqsviqtaani.qavalakgnvilvskPnsvihttqg 95 
                                           +  q    anq++ i    n    v  + +n++lv+kP +  +  ++
                             C17H12.3  91 PDMTQNAFNANQSANINETKNRyADVPCQDQNIVLVAKPPAPSDYVHA 138
                                          456788999*****99877765488**************655444444 PP

>> C07G2.2b  CE19688	WBGene00000223	locus:atf-7	status:Confirmed	UniProt:Q17801	protein_id:CAA83680.1
   #    score  bias  c-Evalue  i-Evalue hmmfrom  hmm to    alifrom  ali to    envfrom  env to     acc
 ---   ------ ----- --------- --------- ------- -------    ------- -------    ------- -------    ----
   1 ?    6.3   0.2     0.017       7.2     192     254 ..     321     384 ..     262     405 .. 0.71

  Alignments for each domain:
  == domain 1    score: 6.3 bits;  conditional E-value: 0.017
  CrebB-17A-PE(Creb2)_FBpp0074326-aln 192 qfyvpvsvsvtnssvileDq.trkRelRLlknReaaReCRRkkkeYikCLenRvavLenqnkaL 254
                                          q   p++    + s++++ q + +R+  L +n+ aa   R++kke    +  Rv  +e + + L
                             C07G2.2b 321 QNGTPGRGRGRGRSTTADMQpDERRNTILERNKAAAVRYRKRKKEEHDDMMGRVQAMEAEKNQL 384
                                          4445666555555555555525678999********9999999999999999998888654444 PP

>> C07G2.2d  CE42659	WBGene00000223	locus:atf-7	status:Partially_confirmed	UniProt:B3GWA6	protein_id:CAQ58094.1
   #    score  bias  c-Evalue  i-Evalue hmmfrom  hmm to    alifrom  ali to    envfrom  env to     acc
 ---   ------ ----- --------- --------- ------- -------    ------- -------    ------- -------    ----
   1 ?   -1.9   0.0       5.4   2.3e+03     154     187 ..      92     124 ..      50     168 .. 0.67
   2 ?    7.3   0.1    0.0087       3.7     192     254 ..     302     366 ..     242     371 .. 0.68

  Alignments for each domain:
  == domain 1    score: -1.9 bits;  conditional E-value: 5.4
  CrebB-17A-PE(Creb2)_FBpp0074326-aln 154 eisaatlqisesglhtlalsgtatgGgaivqyaa 187
                                          +i++a+lq s +g+ +  l +++ + g+  + ++
                             C07G2.2d  92 KIPQASLQHS-PGIFSNMLLNAGDSEGTTRENLK 124
                                          4566666654.66665555555555555544444 PP

  == domain 2    score: 7.3 bits;  conditional E-value: 0.0087
  CrebB-17A-PE(Creb2)_FBpp0074326-aln 192 qfyvpvsvsvtnssvileDq.trkRelRLlknReaaReCRRkkkeYikCLenRvavLen.qnkaL 254
                                          q   p++    + s++++ q + +R+  L +n+ aa   R++kke    +  Rv  +e  +n+ L
                             C07G2.2d 302 QNGTPGRGRGRGRSTTADMQpDERRNTILERNKAAAVRYRKRKKEEHDDMMGRVQAMEAeKNQLL 366
                                          4445666655555665555525678999********99999999999999999999986255555 PP

>> ZC308.1b  CE15159	WBGene00001596	locus:gld-2	status:Partially_confirmed	UniProt:O17087	protein_id:CCD72659.1
   #    score  bias  c-Evalue  i-Evalue hmmfrom  hmm to    alifrom  ali to    envfrom  env to     acc
 ---   ------ ----- --------- --------- ------- -------    ------- -------    ------- -------    ----
   1 ?    6.4   0.2     0.016       6.7     144     210 ..      47     112 ..      43     118 .. 0.68

  Alignments for each domain:
  == domain 1    score: 6.4 bits;  conditional E-value: 0.016
  CrebB-17A-PE(Creb2)_FBpp0074326-aln 144 rkilndlgGaeisaatlqisesglhtlalsg.tatgGgaivqyaaqqdeqfyvpvsvsvtnssvileD 210
                                          rk  n ++ ++ s++t     + + t++ +  ++++ +ai++ a++  ++f v+ ++++  ++   eD
                             ZC308.1b  47 RKYHNSISTQSSSSTTTS--LERISTSTCTStSSSASDAIISRAEKDVQTFLVSDESTTGDHEEEEED 112
                                          566677777665555555..578999888773567889999999776677777777555555555555 PP

>> C07G2.2c  CE33598	WBGene00000223	locus:atf-7	status:Confirmed	UniProt:Q86MD3	protein_id:CAD88215.1
   #    score  bias  c-Evalue  i-Evalue hmmfrom  hmm to    alifrom  ali to    envfrom  env to     acc
 ---   ------ ----- --------- --------- ------- -------    ------- -------    ------- -------    ----
   1 ?    6.0   0.3     0.022       9.1     192     254 ..     370     433 ..     312     453 .. 0.71

  Alignments for each domain:
  == domain 1    score: 6.0 bits;  conditional E-value: 0.022
  CrebB-17A-PE(Creb2)_FBpp0074326-aln 192 qfyvpvsvsvtnssvileDq.trkRelRLlknReaaReCRRkkkeYikCLenRvavLenqnkaL 254
                                          q   p++    + s++++ q + +R+  L +n+ aa   R++kke    +  Rv  +e + + L
                             C07G2.2c 370 QNGTPGRGRGRGRSTTADMQpDERRNTILERNKAAAVRYRKRKKEEHDDMMGRVQAMEAEKNQL 433
                                          4445666555555555555525678999********9999999999999999999888654444 PP

>> C18F3.2a  CE37202	WBGene00004732	locus:sax-7	neural adhesion protein	status:Confirmed	UniProt:Q18100	protein_id:CCD65
   #    score  bias  c-Evalue  i-Evalue hmmfrom  hmm to    alifrom  ali to    envfrom  env to     acc
 ---   ------ ----- --------- --------- ------- -------    ------- -------    ------- -------    ----
   1 ?    6.6   0.0     0.014         6     111     135 ..     720     744 ..     689     806 .. 0.74

  Alignments for each domain:
  == domain 1    score: 6.6 bits;  conditional E-value: 0.014
  CrebB-17A-PE(Creb2)_FBpp0074326-aln 111 sevvetnsddslsdeeespkrkrrd 135
                                            ++++ sdds +d+e+++krk r 
                             C18F3.2a 720 VDEADQDSDDSSEDDEDDEKRKFRW 744
                                          5678999*************98663 PP

>> C18F3.2d  CE38936	WBGene00004732	locus:sax-7	status:Confirmed	UniProt:Q53U86	protein_id:CCD65187.1
   #    score  bias  c-Evalue  i-Evalue hmmfrom  hmm to    alifrom  ali to    envfrom  env to     acc
 ---   ------ ----- --------- --------- ------- -------    ------- -------    ------- -------    ----
   1 ?    6.6   0.0     0.014         6     111     135 ..     720     744 ..     689     806 .. 0.74

  Alignments for each domain:
  == domain 1    score: 6.6 bits;  conditional E-value: 0.014
  CrebB-17A-PE(Creb2)_FBpp0074326-aln 111 sevvetnsddslsdeeespkrkrrd 135
                                            ++++ sdds +d+e+++krk r 
                             C18F3.2d 720 VDEADQDSDDSSEDDEDDEKRKFRW 744
                                          5678999*************98663 PP

>> C04G6.7  CE27652	WBGene00015457	status:Partially_confirmed	UniProt:Q17641	protein_id:CCD63056.1
   #    score  bias  c-Evalue  i-Evalue hmmfrom  hmm to    alifrom  ali to    envfrom  env to     acc
 ---   ------ ----- --------- --------- ------- -------    ------- -------    ------- -------    ----
   1 ?   -2.3   0.2       7.4   3.1e+03     172     172 ..      37      37 ..      10      59 .. 0.44
   2 ?    8.9   0.2    0.0027       1.1     205     229 ..     146     170 ..     132     172 .. 0.83

  Alignments for each domain:
  == domain 1    score: -2.3 bits;  conditional E-value: 7.4
  CrebB-17A-PE(Creb2)_FBpp0074326-aln 172 l 172
                                           
                              C04G6.7  37 S 37 
                                          1 PP

  == domain 2    score: 8.9 bits;  conditional E-value: 0.0027
  CrebB-17A-PE(Creb2)_FBpp0074326-aln 205 svileDqtrkRelRLlknReaaReC 229
                                             +e++++k+e    knRea+R+C
                              C04G6.7 146 KPLIEEKAKKQENDEKKNREASRNC 170
                                          556899******************* PP

>> R04B3.3  CE23890	WBGene00019868	status:Partially_confirmed	UniProt:Q21698	protein_id:CCD72285.1
   #    score  bias  c-Evalue  i-Evalue hmmfrom  hmm to    alifrom  ali to    envfrom  env to     acc
 ---   ------ ----- --------- --------- ------- -------    ------- -------    ------- -------    ----
   1 ?    6.6   1.2     0.014         6      41      74 ..     290     323 ..     249     333 .. 0.65

  Alignments for each domain:
  == domain 1    score: 6.6 bits;  conditional E-value: 0.014
  CrebB-17A-PE(Creb2)_FBpp0074326-aln  41 lasqseaatkdvqsviqan.qqsviqtaaniqava 74 
                                          +  q+  +++d+qsvi +  q +v+qta +  +++
                              R04B3.3 290 VVEQQPKSAADIQSVISPVaQPAVVQTAPQ-TPMT 323
                                          33344456789******962669*****94.4444 PP

>> C18F3.2b  CE38779	WBGene00004732	locus:sax-7	status:Confirmed	UniProt:Q4PIU9	protein_id:CCD65185.1
   #    score  bias  c-Evalue  i-Evalue hmmfrom  hmm to    alifrom  ali to    envfrom  env to     acc
 ---   ------ ----- --------- --------- ------- -------    ------- -------    ------- -------    ----
   1 ?    6.3   0.0     0.017       7.2     111     135 ..     904     928 ..     873     990 .. 0.74

  Alignments for each domain:
  == domain 1    score: 6.3 bits;  conditional E-value: 0.017
  CrebB-17A-PE(Creb2)_FBpp0074326-aln 111 sevvetnsddslsdeeespkrkrrd 135
                                            ++++ sdds +d+e+++krk r 
                             C18F3.2b 904 VDEADQDSDDSSEDDEDDEKRKFRW 928
                                          5678999*************98663 PP

>> C18F3.2c  CE38935	WBGene00004732	locus:sax-7	status:Confirmed	UniProt:Q53U87	protein_id:CCD65186.1
   #    score  bias  c-Evalue  i-Evalue hmmfrom  hmm to    alifrom  ali to    envfrom  env to     acc
 ---   ------ ----- --------- --------- ------- -------    ------- -------    ------- -------    ----
   1 ?    6.3   0.0     0.017       7.2     111     135 ..     904     928 ..     873     990 .. 0.74

  Alignments for each domain:
  == domain 1    score: 6.3 bits;  conditional E-value: 0.017
  CrebB-17A-PE(Creb2)_FBpp0074326-aln 111 sevvetnsddslsdeeespkrkrrd 135
                                            ++++ sdds +d+e+++krk r 
                             C18F3.2c 904 VDEADQDSDDSSEDDEDDEKRKFRW 928
                                          5678999*************98663 PP

>> C44B11.3  CE24843	WBGene00003175	locus:mec-12	alpha tubulin	status:Confirmed	UniProt:P91910	protein_id:CCD67209.1
   #    score  bias  c-Evalue  i-Evalue hmmfrom  hmm to    alifrom  ali to    envfrom  env to     acc
 ---   ------ ----- --------- --------- ------- -------    ------- -------    ------- -------    ----
   1 ?    6.5   0.0     0.016       6.5     102     174 ..     182     254 ..     171     259 .. 0.76

  Alignments for each domain:
  == domain 1    score: 6.5 bits;  conditional E-value: 0.016
  CrebB-17A-PE(Creb2)_FBpp0074326-aln 102 vkieptivvsevvetnsddslsdeees.pkrkrrdlLtRRPsYrkilndlgGaeisaatlqisesglhtlalsg 174
                                          v +  +i++++++ ++sd s+  ++e   +  rr+l   RPsY   ln l G+ +s+ t  +  +g +++ l++
                             C44B11.3 182 VEPYNSILTTHTTLEHSDCSFMVDNEAiYDICRRNLDIERPSYTN-LNRLIGQIVSSITASLRFDGALNVDLTE 254
                                          44555667788888999999875555415667888889*****97.89*******9999999889988887765 PP

>> T16H12.9  CE41453	WBGene00011817	status:Partially_confirmed	UniProt:P34572	protein_id:CAA87428.3
   #    score  bias  c-Evalue  i-Evalue hmmfrom  hmm to    alifrom  ali to    envfrom  env to     acc
 ---   ------ ----- --------- --------- ------- -------    ------- -------    ------- -------    ----
   1 ?    6.3   0.5     0.017       7.3     111     141 ..     132     163 ..      69     202 .. 0.67

  Alignments for each domain:
  == domain 1    score: 6.3 bits;  conditional E-value: 0.017
  CrebB-17A-PE(Creb2)_FBpp0074326-aln 111 sevvetnsddslsdee.espkrkrrdlLtRRP 141
                                          s+  ++  dds+sde+ e++++k+rd   RR 
                             T16H12.9 132 SHDDDDDDDDSDSDESkEEEEKKKRDRKHRRD 163
                                          33334444444444321233347777777775 PP

>> F15D3.1b  CE24904	WBGene00001131	locus:dys-1	dystrophin	status:Confirmed	UniProt:Q9TW65	protein_id:CAB61004.1
   #    score  bias  c-Evalue  i-Evalue hmmfrom  hmm to    alifrom  ali to    envfrom  env to     acc
 ---   ------ ----- --------- --------- ------- -------    ------- -------    ------- -------    ----
   1 ?    5.9   1.0     0.024       9.8     240     270 ..     129     159 ..     121     160 .. 0.92

  Alignments for each domain:
  == domain 1    score: 5.9 bits;  conditional E-value: 0.024
  CrebB-17A-PE(Creb2)_FBpp0074326-aln 240 LenRvavLenqnkaLieeLksLkeLycqqkt 270
                                          Le R  +Le qn+ L   L+ Lk++   qk+
                             F15D3.1b 129 LEHRSRILEQQNEQLEMQLQRLKKVIDAQKQ 159
                                          9***********************9999886 PP

>> C30E1.8  CE08475	WBGene00016257	status:Partially_confirmed	UniProt:O17332	protein_id:CCD66176.1
   #    score  bias  c-Evalue  i-Evalue hmmfrom  hmm to    alifrom  ali to    envfrom  env to     acc
 ---   ------ ----- --------- --------- ------- -------    ------- -------    ------- -------    ----
   1 ?    6.0   5.3     0.022         9      27      73 ..     275     321 ..     247     333 .. 0.60

  Alignments for each domain:
  == domain 1    score: 6.0 bits;  conditional E-value: 0.022
  CrebB-17A-PE(Creb2)_FBpp0074326-aln  27 aettpaevtslaaalasqseaatkdvqs.viqanqqsviqtaani.qav 73 
                                          ++ t+++vt+++   +++++   ++ qs viq+   s iqt ++   +v
                              C30E1.8 275 VKPTTTTVTTTT--KTTTTQQQPQTTQSvVIQTTATSTIQTTTKStVNV 321
                                          223334555533..33334444444555268999999999998431333 PP

>> W02H5.7  CE21241	WBGene00020961	locus:sknr-1	status:Predicted	UniProt:Q9N5D0	protein_id:CCD71685.1
   #    score  bias  c-Evalue  i-Evalue hmmfrom  hmm to    alifrom  ali to    envfrom  env to     acc
 ---   ------ ----- --------- --------- ------- -------    ------- -------    ------- -------    ----
   1 ?    4.8   0.3     0.051        21     214     233 ..     430     450 ..     391     455 .] 0.66

  Alignments for each domain:
  == domain 1    score: 4.8 bits;  conditional E-value: 0.051
  CrebB-17A-PE(Creb2)_FBpp0074326-aln 214 kRelR.LlknReaaReCRRkk 233
                                           R +R   kn+ aaR CR ++
                              W02H5.7 430 IRKIRrRGKNKAAARTCRERR 450
                                          46665156*********8554 PP

>> W07G4.1  CE44173	WBGene00012335	status:Partially_confirmed	UniProt:Q23216	protein_id:CAB01445.2
   #    score  bias  c-Evalue  i-Evalue hmmfrom  hmm to    alifrom  ali to    envfrom  env to     acc
 ---   ------ ----- --------- --------- ------- -------    ------- -------    ------- -------    ----
   1 ?    6.6   0.0     0.014         6     116     150 ..      16      48 ..       5      99 .. 0.71

  Alignments for each domain:
  == domain 1    score: 6.6 bits;  conditional E-value: 0.014
  CrebB-17A-PE(Creb2)_FBpp0074326-aln 116 tnsddslsdeeespkrkrrdlLtRRPsYrkilndl 150
                                          + s  s s+++es+++++r    RRP +   +   
                              W07G4.1  16 QVSSHSSSSSSESNEHHHR--RHRRPKFDHQFHGY 48 
                                          4555566666667664444..56999998777654 PP

>> Y55D9A.1c  CE40826	WBGene00013223	locus:efa-6	status:Confirmed	UniProt:A4GZU8	protein_id:CAM82814.1
   #    score  bias  c-Evalue  i-Evalue hmmfrom  hmm to    alifrom  ali to    envfrom  env to     acc
 ---   ------ ----- --------- --------- ------- -------    ------- -------    ------- -------    ----
   1 ?    4.7   0.6     0.053        22     118     223 ..     161     346 ..     136     354 .. 0.62
   2 ?    0.0   0.0       1.4   5.9e+02     165     196 ..     478     510 ..     438     523 .. 0.72

  Alignments for each domain:
  == domain 1    score: 4.7 bits;  conditional E-value: 0.053
  CrebB-17A-PE(Creb2)_FBpp0074326-aln 118 sddslsdeeespkrkrrdlLtRRPsYrkilndlgG....................................... 152
                                          +++ +++    ++++  d  +R P Y  + +dl G                                       
                            Y55D9A.1c 161 PNENDDEVMVVDEEQFIDGPSRSPVYDDVDDDLNGsldakdmsnnshqqsfrspenysekdtpskhsvvtidgs 234
                                          44444444444555556666666666666666666666666666666655555555555555555555555556 PP

  CrebB-17A-PE(Creb2)_FBpp0074326-aln 153 .........................................aeisaatlqis.esglhtlalsgtatgGgaivq 184
                                                                                   ++ +a+ +  s +++lh+ + s  atgG ++ +
                            Y55D9A.1c 235 gvsnhydqdgmfshvyystqdttpkhgspslrkqifesrttPNTAASNSSASaSPSLHATSESRGATGGVSLRS 308
                                          66666666666666666666666666666666666666444333333222223689999999988888888888 PP

  CrebB-17A-PE(Creb2)_FBpp0074326-aln 185 yaaqqdeqfyvpvsvsvtnssvileDqtrkRelRLlknR 223
                                            ++  +q  vp + s+++ ++  e ++  R+l  lkn 
                            Y55D9A.1c 309 AESSNLNQTAVPST-STNSVGGEREAAQIARNLYELKNC 346
                                          88778888889887.577778888888888888888885 PP

  == domain 2    score: 0.0 bits;  conditional E-value: 1.4
  CrebB-17A-PE(Creb2)_FBpp0074326-aln 165 sglhtlalsg.tatgGgaivqyaaqqdeqfyvp 196
                                          ++  +l+ s   +t+ g++ + + +q++q+y  
                            Y55D9A.1c 478 DNAISLQNSAkNSTANGSVASTSRRQPQQIYEV 510
                                          443344433326899999999999999999954 PP

>> F49E2.2a  CE31527	WBGene00009886	status:Confirmed	UniProt:Q20621	protein_id:CAA86421.3
   #    score  bias  c-Evalue  i-Evalue hmmfrom  hmm to    alifrom  ali to    envfrom  env to     acc
 ---   ------ ----- --------- --------- ------- -------    ------- -------    ------- -------    ----
   1 ?    5.3   0.0     0.035        14     111     157 ..     238     284 ..     191     318 .. 0.80

  Alignments for each domain:
  == domain 1    score: 5.3 bits;  conditional E-value: 0.035
  CrebB-17A-PE(Creb2)_FBpp0074326-aln 111 sevvetnsddslsdeeespkrkrrdlLtRRPsYrkilndlgGaeisa 157
                                          +e+ve++ d++++d+  +       +L   Ps r++ nd++G ++ +
                             F49E2.2a 238 KENVEKKVDEAVQDSRSNSTSSVATTLEDLPSSRRLTNDVSGVTLVS 284
                                          67788888888888766666688999****************65543 PP

>> F49E2.2b  CE31528	WBGene00009886	status:Confirmed	UniProt:Q8I4I4	protein_id:CAD45594.1
   #    score  bias  c-Evalue  i-Evalue hmmfrom  hmm to    alifrom  ali to    envfrom  env to     acc
 ---   ------ ----- --------- --------- ------- -------    ------- -------    ------- -------    ----
   1 ?    5.3   0.0     0.035        15     111     157 ..     238     284 ..     191     311 .. 0.79

  Alignments for each domain:
  == domain 1    score: 5.3 bits;  conditional E-value: 0.035
  CrebB-17A-PE(Creb2)_FBpp0074326-aln 111 sevvetnsddslsdeeespkrkrrdlLtRRPsYrkilndlgGaeisa 157
                                          +e+ve++ d++++d+  +       +L   Ps r++ nd++G ++ +
                             F49E2.2b 238 KENVEKKVDEAVQDSRSNSTSSVATTLEDLPSSRRLTNDVSGVTLVS 284
                                          67788888888888766666688999****************65543 PP

>> T05G5.2  CE00314	WBGene00001951	locus:hlh-4	Achaete-scute\/HLH	status:Partially_confirmed	UniProt:P34555	protein_id:C
   #    score  bias  c-Evalue  i-Evalue hmmfrom  hmm to    alifrom  ali to    envfrom  env to     acc
 ---   ------ ----- --------- --------- ------- -------    ------- -------    ------- -------    ----
   1 ?    6.0   0.0     0.022       9.1      58     123 ..      65     129 ..      26     135 .. 0.79

  Alignments for each domain:
  == domain 1    score: 6.0 bits;  conditional E-value: 0.022
  CrebB-17A-PE(Creb2)_FBpp0074326-aln  58 anqqsviqtaaniqavalakgnvilvskPnsvihttqgnlqtlqvkieptivvsevvetnsddsls 123
                                          a +qsvi   +    v +    v  +skP++vi  +   l  +  + e  +++++ ++  +d sl 
                              T05G5.2  65 AVPQSVISA-TLGPIVPTPVRAVHKISKPDTVISQPIRPLAPVLPRHETYLPAPIAATCAPDHSLV 129
                                          568999964.43566788889999*********999888888888888888888888888888775 PP

>> F48F7.2  CE37520	WBGene00006372	locus:syx-2	syntaxin like	status:Confirmed	UniProt:Q20574	protein_id:CAA93492.4
   #    score  bias  c-Evalue  i-Evalue hmmfrom  hmm to    alifrom  ali to    envfrom  env to     acc
 ---   ------ ----- --------- --------- ------- -------    ------- -------    ------- -------    ----
   1 ?    5.2   0.0     0.037        16     223     249 ..     189     215 ..     166     225 .. 0.87

  Alignments for each domain:
  == domain 1    score: 5.2 bits;  conditional E-value: 0.037
  CrebB-17A-PE(Creb2)_FBpp0074326-aln 223 ReaaReCRRkkkeYikCLenRvavLen 249
                                           +aa e  +k+   ik Len +a+Le 
                              F48F7.2 189 GQAAYEDVKKRHGEIKDLENNIAMLEE 215
                                          589999999****************96 PP

>> Y49E10.21b  CE28707	WBGene00013040	status:Partially_confirmed	UniProt:Q9XTU2	protein_id:CAB11555.2
   #    score  bias  c-Evalue  i-Evalue hmmfrom  hmm to    alifrom  ali to    envfrom  env to     acc
 ---   ------ ----- --------- --------- ------- -------    ------- -------    ------- -------    ----
   1 ?    4.3   0.9     0.073        31     224     258 ..      46      83 ..      29      92 .. 0.78
   2 ?   -1.8   0.0       5.3   2.2e+03     241     262 ..     111     132 ..     109     135 .. 0.93

  Alignments for each domain:
  == domain 1    score: 4.3 bits;  conditional E-value: 0.073
  CrebB-17A-PE(Creb2)_FBpp0074326-aln 224 eaaReC...RRkkkeYikCLenRvavLenqnkaLieeL 258
                                           aaRe     + kk+ +k L n v  L n+ k+ ie +
                           Y49E10.21b  46 SAAREAltaLKTKKNELKNLKNDVESLKNEYKTYIEMV 83 
                                          47787522246788889*****************9965 PP

  == domain 2    score: -1.8 bits;  conditional E-value: 5.3
  CrebB-17A-PE(Creb2)_FBpp0074326-aln 241 enRvavLenqnkaLieeLksLk 262
                                          e R a+L   + a i ++ks+k
                           Y49E10.21b 111 EKRLAILSTIDSAHISDIKSIK 132
                                          89******************99 PP

>> F49E2.2c  CE23752	WBGene00009886	status:Partially_confirmed	UniProt:A6ZJ46	protein_id:CAO78720.1
   #    score  bias  c-Evalue  i-Evalue hmmfrom  hmm to    alifrom  ali to    envfrom  env to     acc
 ---   ------ ----- --------- --------- ------- -------    ------- -------    ------- -------    ----
   1 ?    5.1   0.0      0.04        17     111     157 ..     292     338 ..     245     370 .. 0.80

  Alignments for each domain:
  == domain 1    score: 5.1 bits;  conditional E-value: 0.04
  CrebB-17A-PE(Creb2)_FBpp0074326-aln 111 sevvetnsddslsdeeespkrkrrdlLtRRPsYrkilndlgGaeisa 157
                                          +e+ve++ d++++d+  +       +L   Ps r++ nd++G ++ +
                             F49E2.2c 292 KENVEKKVDEAVQDSRSNSTSSVATTLEDLPSSRRLTNDVSGVTLVS 338
                                          67788888888888766666688999****************65543 PP

>> T20B6.1  CE43032	WBGene00020597	protein-tyrosine phosphatase	status:Partially_confirmed	UniProt:O02048	protein_id:CCD
   #    score  bias  c-Evalue  i-Evalue hmmfrom  hmm to    alifrom  ali to    envfrom  env to     acc
 ---   ------ ----- --------- --------- ------- -------    ------- -------    ------- -------    ----
   1 ?    5.3   0.0     0.036        15     182     240 ..     221     279 ..     208     283 .. 0.75

  Alignments for each domain:
  == domain 1    score: 5.3 bits;  conditional E-value: 0.036
  CrebB-17A-PE(Creb2)_FBpp0074326-aln 182 ivqyaaqq.deqfyvpvsvsvtnssvileDqtrkRelRLlknReaaRe.CRRkkkeYikCL 240
                                          ++qy ++q  + fy+p++v+++  +++   +++k   ++ k+ +   e CR+k++eY   L
                              T20B6.1 221 VLQYYHNQvISGFYLPTEVEQNPATGNYTAAAKKA--KVDKDLQLMGEyCRKKRREYAESL 279
                                          566665551589******99888777777777775..456776655554********8765 PP

>> W01A11.3b  CE40370	WBGene00006815	locus:unc-83	status:Confirmed	UniProt:Q0PDL1	protein_id:CCD74263.1
   #    score  bias  c-Evalue  i-Evalue hmmfrom  hmm to    alifrom  ali to    envfrom  env to     acc
 ---   ------ ----- --------- --------- ------- -------    ------- -------    ------- -------    ----
   1 ?    4.3   0.0     0.072        30      96     133 ..     100     137 ..      87     157 .. 0.82

  Alignments for each domain:
  == domain 1    score: 4.3 bits;  conditional E-value: 0.072
  CrebB-17A-PE(Creb2)_FBpp0074326-aln  96 nlqtlqvkieptivvsevvetnsddslsdeeespkrkr 133
                                          ++ +l+++ e +++v+  +++  dd +sd++e++krk 
                            W01A11.3b 100 QALQLEIQHEGQLLVNRLNKQIKDDHDSDSSEEEKRKT 137
                                          56678999999*****************9999999875 PP

>> Y59A8B.22d  CE45224	WBGene00013354	locus:snx-6	status:Partially_confirmed	UniProt:D9PTP8	protein_id:CBW44403.1
   #    score  bias  c-Evalue  i-Evalue hmmfrom  hmm to    alifrom  ali to    envfrom  env to     acc
 ---   ------ ----- --------- --------- ------- -------    ------- -------    ------- -------    ----
   1 ?   -0.2   0.2       1.7     7e+02     213     228 ..      37      52 ..       7      70 .. 0.67
   2 ?    5.6   0.2     0.028        12     109     164 ..      65     123 ..      48     133 .] 0.68

  Alignments for each domain:
  == domain 1    score: -0.2 bits;  conditional E-value: 1.7
  CrebB-17A-PE(Creb2)_FBpp0074326-aln 213 rkRelRLlknReaaRe 228
                                            R +R l n eaa  
                           Y59A8B.22d  37 LYRRMRCLANYEAANK 52 
                                          4578999999999863 PP

  == domain 2    score: 5.6 bits;  conditional E-value: 0.028
  CrebB-17A-PE(Creb2)_FBpp0074326-aln 109 vvsevvetnsddslsdeeespkrkrrdlLtRR.PsYrkilndlgGaeisaatlqis..e 164
                                          + +e  ++++   +++     k++ ++l tRR  +++k l+dl+  ei+ +  +is   
                           Y59A8B.22d  65 PKAEAEQSEACKKFEEITGLSKNELKELKTRRvQAFKKNLTDLAELEIKHSKAEISllR 123
                                          44444444444555565666778899999*99458**********99999998888543 PP

>> C44E4.1b  CE23595	WBGene00016650	status:Partially_confirmed	UniProt:Q7KQG4	protein_id:CCD67302.1
   #    score  bias  c-Evalue  i-Evalue hmmfrom  hmm to    alifrom  ali to    envfrom  env to     acc
 ---   ------ ----- --------- --------- ------- -------    ------- -------    ------- -------    ----
   1 ?    5.3   0.1     0.035        14     127     218 ..     390     480 ..     324     494 .. 0.67

  Alignments for each domain:
  == domain 1    score: 5.3 bits;  conditional E-value: 0.035
  CrebB-17A-PE(Creb2)_FBpp0074326-aln 127 espkrkrrdlLtRRPsYrkilndlgG.........aeisaatlqisesglhtlalsg.tatgGgaivqyaaqqd 190
                                          esp+    ++   RPs + il+ l+G         +ei+++tl++ ++ l ++a  +  +t  + +++ + + d
                             C44E4.1b 390 ESPE---WKVFLARPSLKLILTLLAGlarghqasqKEIAKTTLKL-MHRLEQVASDNsIGTLAENVIEAL-NED 458
                                          4554...3445569****************999999999999999.688888888772233333333333.344 PP

  CrebB-17A-PE(Creb2)_FBpp0074326-aln 191 eqfyvpvsvsvtnssvileDqtrkRelR 218
                                          e+  v ++    ++ v  e +++k+ + 
                             C44E4.1b 459 EE--VRNQ----IKLVRDETEKKKKQMA 480
                                          43..3333....2334444444444444 PP

>> W01A11.3a  CE31077	WBGene00006815	locus:unc-83	status:Confirmed	UniProt:Q23064	protein_id:CCD74262.1
   #    score  bias  c-Evalue  i-Evalue hmmfrom  hmm to    alifrom  ali to    envfrom  env to     acc
 ---   ------ ----- --------- --------- ------- -------    ------- -------    ------- -------    ----
   1 ?    4.2   0.0     0.077        32      96     133 ..     166     203 ..     153     223 .. 0.82

  Alignments for each domain:
  == domain 1    score: 4.2 bits;  conditional E-value: 0.077
  CrebB-17A-PE(Creb2)_FBpp0074326-aln  96 nlqtlqvkieptivvsevvetnsddslsdeeespkrkr 133
                                          ++ +l+++ e +++v+  +++  dd +sd++e++krk 
                            W01A11.3a 166 QALQLEIQHEGQLLVNRLNKQIKDDHDSDSSEEEKRKT 203
                                          56678999999*****************9999999875 PP

>> F58B3.4  CE41416	WBGene00010231	status:Confirmed	UniProt:Q20969	protein_id:CAA97802.3
   #    score  bias  c-Evalue  i-Evalue hmmfrom  hmm to    alifrom  ali to    envfrom  env to     acc
 ---   ------ ----- --------- --------- ------- -------    ------- -------    ------- -------    ----
   1 ?    4.5   0.6      0.06        25     107     174 ..     458     527 ..     444     589 .. 0.79

  Alignments for each domain:
  == domain 1    score: 4.5 bits;  conditional E-value: 0.06
  CrebB-17A-PE(Creb2)_FBpp0074326-aln 107 tivvsevvetnsddslsdeeespkrkrrdlLtRRPsYrkiln.dlgGaeis.aatlqisesglhtlalsg 174
                                          +i v+++++++sdd  +++ee +++k+   Lt   +Y+k  +  l  ++++ ++t++ +e++++t+a+++
                              F58B3.4 458 EIGVKQKKKKGSDDDEDEKEEVEEKKEDVKLTGYKAYKKKQKqKLMENKLKrKGTSKEAETNIKTVAAAD 527
                                          45568889999***9999999999999999*******986541455555542566666777777777776 PP

>> Y47D3A.30b  CE46115	WBGene00001246	locus:elo-8	status:Confirmed	protein_id:CCA65661.1
   #    score  bias  c-Evalue  i-Evalue hmmfrom  hmm to    alifrom  ali to    envfrom  env to     acc
 ---   ------ ----- --------- --------- ------- -------    ------- -------    ------- -------    ----
   1 ?    5.6   0.1     0.029        12     118     147 ..      68      96 ..      52     103 .. 0.76

  Alignments for each domain:
  == domain 1    score: 5.6 bits;  conditional E-value: 0.029
  CrebB-17A-PE(Creb2)_FBpp0074326-aln 118 sddslsdeeespkrkrrdlLtRRPsYrkil 147
                                          + +s+s+e+es+k   ++l +RRPs + ++
                           Y47D3A.30b  68 TSNSDSSEQESEK-VLKKLKARRPSDETVM 96 
                                          4567777778888.888999*****87665 PP


Internal pipeline statistics summary:
-------------------------------------
Query model(s):                            1  (271 nodes)
Target sequences:                      25547  (11210993 residues)
Passed MSV filter:                     25547  (1); expected 25547.0 (1)
Passed bias filter:                    25547  (1); expected 25547.0 (1)
Passed Vit filter:                     25547  (1); expected 25547.0 (1)
Passed Fwd filter:                     25547  (1); expected 25547.0 (1)
Initial search space (Z):              25547  [actual number of targets]
Domain search space  (domZ):              61  [number of targets reported over threshold]
# CPU time: 67.66u 0.07s 00:01:07.72 Elapsed: 00:00:19.57
# Mc/sec: 155.25
//
