# Supplementary material for: Potential Conservation of Circadian Clock Proteins in the phylum Nematoda as Revealed by Bioinformatic Searches
Source: PLoS One. 2014 Nov 14;9(11):e112871. doi: 10.1371/journal.pone.0112871 (PMC4232591; doi:10.1371/journal.pone.0112871)
Supplement: File S1 — HMM profiles used in this work and HMMsearch results. (ZIP) [file pone.0112871.s007.zip › HMMs-CE/Artropodos/Clk-PA_FBpp0076500-aln.res]

# hmmsearch :: search profile(s) against a sequence database
# HMMER 3.0 (March 2010); http://hmmer.org/
# Copyright (C) 2010 Howard Hughes Medical Institute.
# Freely distributed under the GNU General Public License (GPLv3).
# - - - - - - - - - - - - - - - - - - - - - - - - - - - - - - - - - - - -
# query HMM file:                  Clk-PA_FBpp0076500-aln.hmm
# target sequence database:        ../../../ProteomasGus/wormpep229
# Max sensitivity mode:            on [all heuristic filters off]
# - - - - - - - - - - - - - - - - - - - - - - - - - - - - - - - - - - - -

Query:       Clk-PA_FBpp0076500-aln  [M=748]
Scores for complete sequences (score includes all domains):
   --- full sequence ---   --- best 1 domain ---    -#dom-
    E-value  score  bias    E-value  score  bias    exp  N  Sequence     Description
    ------- ------ -----    ------- ------ -----   ---- --  --------     -----------
    1.7e-21   76.7   0.0    4.3e-21   75.4   0.0    1.7  1  C25A1.11a    CE08377	WBGene00000095	locus:aha-1	aryl hydroca
      2e-21   76.5   0.0    6.9e-21   74.7   0.0    1.7  2  C25A1.11b    CE44231	WBGene00000095	locus:aha-1	status:Confi
    3.7e-14   52.5   0.3    2.4e-06   26.6   0.0    2.2  2  F38A6.3d     CE38181	WBGene00001851	locus:hif-1	status:Confi
    9.6e-14   51.1   0.1    8.7e-11   41.3   0.1    2.4  2  C41G7.5a     CE20561	WBGene00000096	locus:ahr-1	aryl hydroca
    9.8e-14   51.1   0.0    7.8e-11   41.5   0.1    2.2  2  C41G7.5b     CE38293	WBGene00000096	locus:ahr-1	status:Confi
    4.7e-12   45.5   0.0    4.7e-12   45.5   0.0    2.5  2  C15C8.2a     CE30427	WBGene00000521	locus:cky-1	Human ARNT-i
    5.2e-12   45.4   0.0    5.2e-12   45.4   0.0    3.0  3  C15C8.2b     CE41867	WBGene00000521	locus:cky-1	status:Confi
    2.1e-11   43.3   0.3    2.7e-06   26.5   0.0    3.6  3  F38A6.3e     CE46300	WBGene00001851	locus:hif-1	status:Confi
    2.2e-11   43.3   0.3    2.7e-06   26.5   0.0    3.6  3  F38A6.3a     CE38182	WBGene00001851	locus:hif-1	status:Confi
    2.3e-11   43.3   0.3    2.7e-06   26.5   0.0    3.6  3  F38A6.3b     CE42263	WBGene00001851	locus:hif-1	status:Confi
    4.2e-08   32.5   0.7    6.3e-08   31.9   0.1    1.5  1  T01D3.2      CE30446	WBGene00011327	locus:hlh-34	single mind
    1.6e-06   27.2   0.1    1.6e-06   27.2   0.0    2.7  2  F38A6.3c     CE32019	WBGene00001851	locus:hif-1	status:Confi
    0.00053   18.9  16.1    0.00076   18.4  11.1    1.2  1  Y57G11C.9a   CE24476	WBGene00013307	RNA recognition motif	st
     0.0049   15.7   1.9      0.006   15.4   1.3    1.0  1  F17A9.3      CE19799	WBGene00017535	locus:atf-8	BZIP transcr
     0.0052   15.6   3.8     0.0071   15.2   2.6    1.1  1  R03D7.2      CE01610	WBGene00010989	helicase domain	status:P
     0.0056   15.5   5.3     0.0059   15.4   3.7    1.0  1  F44A2.5b     CE33089	WBGene00018405	status:Confirmed	UniProt
     0.0075   15.1   3.9      0.015   14.1   2.7    1.4  1  W07A8.3a     CE27221	WBGene00001043	locus:dnj-25	status:Conf
  ------ inclusion threshold ------
      0.015   14.1   0.2      0.021   13.6   0.2    1.1  1  C17C3.8      CE04028	WBGene00001965	locus:hlh-26	status:Conf
      0.019   13.7   3.7      0.025   13.4   2.5    1.2  1  T28B11.1     CE14335	WBGene00012117	status:Confirmed	UniProt
      0.026   13.3   4.0       0.03   13.1   2.8    1.1  1  F56A8.3a     CE28340	WBGene00010139	Leucine Rich Repeat (2 c
      0.027   13.2   1.6      0.027   13.3   1.1    1.1  1  B0303.14     CE00003	WBGene00015132	Giant secretory protein 
      0.029   13.2   5.6      0.037   12.8   3.9    1.2  1  W02A11.3     CE18990	WBGene00012194	locus:toe-4	Zinc finger,
      0.029   13.2  17.1      0.037   12.8  11.8    1.3  1  R10E4.2r     CE44660	WBGene00006331	locus:sup-26	status:Part
      0.041   12.6   6.5      0.053   12.3   4.5    1.1  1  C23F12.1b    CE41768	WBGene00016006	locus:fln-2	status:Parti
      0.044   12.5  17.4       0.06   12.1  12.1    1.4  1  R10E4.2q     CE44636	WBGene00006331	locus:sup-26	status:Part
      0.048   12.4   4.9      0.054   12.3   3.4    1.0  1  Y43C5A.4     CE19153	WBGene00012784	status:Partially_confirm
      0.055   12.2   8.2      0.025   13.4   4.0    1.6  1  W02C12.3e    CE33714	WBGene00020930	locus:hlh-30	status:Conf
      0.068   11.9  11.9      0.081   11.7   8.2    1.1  1  F42A9.7      CE25889	WBGene00018336	status:Partially_confirm
       0.07   11.9   8.4      0.045   12.5   4.4    1.6  1  W02C12.3a    CE14416	WBGene00020930	locus:hlh-30	transcripti
      0.083   11.6   1.9      0.085   11.6   1.3    1.1  1  C15H7.3      CE00081	WBGene00007610	Protein tyrosine phospha
       0.09   11.5   8.7      0.042   12.6   4.4    1.5  1  W02C12.3d    CE33713	WBGene00020930	locus:hlh-30	status:Conf
       0.09   11.5   8.9      0.048   12.4   4.6    1.7  1  W02C12.3f    CE33715	WBGene00020930	locus:hlh-30	status:Conf
        0.1   11.3   5.6       0.14   10.9   3.9    1.1  1  K02F3.4      CE23848	WBGene00019327	locus:zip-2	status:Confi
       0.12   11.1   9.5      0.052   12.3   4.8    1.7  1  W02C12.3g    CE33716	WBGene00020930	locus:hlh-30	status:Conf
       0.12   11.1  10.0      0.045   12.5   4.9    1.6  1  W02C12.3h    CE37725	WBGene00020930	locus:hlh-30	status:Conf
       0.12   11.1   6.0       0.15   10.7   4.2    1.3  1  R10E4.2f     CE44599	WBGene00006331	locus:sup-26	status:Part
       0.12   11.1   6.0       0.16   10.7   4.2    1.3  1  R10E4.2a     CE18908	WBGene00006331	locus:sup-26	RNA or sing
       0.14   10.9  10.8       0.21   10.3   7.5    1.1  1  T09A12.4c    CE31063	WBGene00003656	locus:nhr-66	status:Part
       0.14   10.8  11.0       0.21   10.3   7.6    1.1  1  T09A12.4d    CE37723	WBGene00003656	locus:nhr-66	status:Part
       0.16   10.7   6.4       0.14   10.9   4.4    1.2  1  F28H1.1      CE09766	WBGene00017908	status:Confirmed	UniProt
       0.16   10.7  10.3       0.19   10.5   7.2    1.2  1  F52C12.5     CE31536	WBGene00001253	locus:elt-6	status:Confi
       0.17   10.6   6.1        0.2   10.4   4.2    1.0  1  C06G1.2      CE03965	WBGene00015546	status:Confirmed	UniProt
       0.18   10.5   1.5       0.21   10.3   1.1    1.1  1  T28H11.4     CE14375	WBGene00003976	locus:pes-1	status:Confi
       0.19   10.5   8.3       0.21   10.3   5.7    1.0  1  Y39G10AR.16  CE21755	WBGene00021472	status:Confirmed	UniProt
       0.19   10.4   6.3       0.26   10.0   4.4    1.3  1  R10E4.2n     CE44564	WBGene00006331	locus:sup-26	status:Conf
        0.2   10.4   0.4       0.21   10.3   0.3    1.2  1  C43F9.6      CE19734	WBGene00008074	locus:nkb-2	Sodium and p
       0.23   10.2   1.0       0.24   10.1   0.7    1.0  1  F38G1.3      CE38817	WBGene00044556	status:Partially_confirm
       0.24   10.1  22.5        0.3    9.8  15.6    1.1  1  F53B6.4      CE10896	WBGene00009959	status:Partially_confirm
       0.27    9.9   9.5       0.26   10.0   6.6    1.1  1  F36D3.4      CE15968	WBGene00009470	status:Confirmed	UniProt
       0.28    9.9   7.5       0.36    9.5   5.2    1.3  1  R10E4.2j     CE44721	WBGene00006331	locus:sup-26	status:Part
        0.3    9.8   7.3       0.43    9.3   5.0    1.1  1  Y53F4B.27a   CE37435	WBGene00013173	status:Partially_confirm
       0.31    9.7  11.9      0.081   11.7   1.0    2.0  2  T19B10.4a    CE16414	WBGene00004152	locus:pqn-70	status:Conf
       0.32    9.7   8.1       0.36    9.5   5.6    1.1  1  F53H1.4b     CE33651	WBGene00018778	status:Partially_confirm
       0.32    9.7  11.7       0.41    9.3   8.1    1.1  1  K08E3.2      CE18865	WBGene00010662	status:Partially_confirm
       0.34    9.6   8.0       0.43    9.3   5.5    1.2  1  F53H1.4c     CE33652	WBGene00018778	status:Partially_confirm
       0.34    9.6   3.5        0.5    9.1   2.5    1.2  1  C25G4.4      CE05305	WBGene00007732	locus:gmeb-4	SAND domain
       0.36    9.5  11.2       0.53    9.0   7.8    1.2  1  Y53G8AR.9    CE25419	WBGene00021816	status:Partially_confirm
        0.4    9.4   6.6       0.52    9.0   4.6    1.2  1  F31D5.4      CE37367	WBGene00017947	status:Partially_confirm
       0.41    9.4   5.4       0.58    8.8   3.8    1.1  1  Y53F4B.27b   CE38249	WBGene00013173	status:Partially_confirm
       0.41    9.3   7.7       0.58    8.8   5.3    1.3  1  R10E4.2k     CE44582	WBGene00006331	locus:sup-26	status:Part
       0.42    9.3   7.7       0.59    8.8   5.3    1.3  1  R10E4.2o     CE44614	WBGene00006331	locus:sup-26	status:Conf
       0.43    9.3   2.8       0.45    9.2   1.9    1.1  1  R53.8        CE03578	WBGene00011277	status:Partially_confirm
       0.45    9.2   8.5       0.48    9.1   5.9    1.1  1  C11G6.1c     CE45783	WBGene00006384	locus:taf-3	status:Parti
       0.49    9.1   0.2       0.49    9.1   0.2    1.0  1  T19B10.4b    CE16415	WBGene00004152	locus:pqn-70	status:Conf
       0.54    8.9   6.1       0.82    8.4   4.2    1.2  1  F59F3.2      CE37384	WBGene00000750	locus:col-177	collagen	s
       0.54    8.9   3.7       0.83    8.3   2.6    1.2  1  C33E10.5     CE17492	WBGene00016347	status:Predicted	UniProt
       0.55    8.9   0.8          1    8.1   0.5    1.4  1  Y39A3CR.6    CE29998	WBGene00021446	locus:hlh-33	status:Part
       0.64    8.7   3.6       0.76    8.5   2.5    1.0  1  T22C1.9      CE32498	WBGene00011919	status:Confirmed	UniProt
       0.66    8.7  21.5       0.92    8.2  14.9    1.1  1  K07D4.8      CE25937	WBGene00004135	locus:pqn-48	status:Conf
       0.66    8.7   0.6       0.56    8.9   0.4    1.2  1  C42C1.6      CE16912	WBGene00016584	status:Partially_confirm
        0.7    8.6   1.9       0.77    8.4   1.3    1.0  1  F23F12.9a    CE01256	WBGene00017755	locus:zip-8	status:Confi
       0.71    8.6   0.8          1    8.0   0.5    1.2  1  K08E7.5b     CE39390	WBGene00010673	status:Partially_confirm
       0.72    8.5   1.5       0.77    8.4   1.0    1.0  1  T04G9.7      CE30161	WBGene00020218	status:Confirmed	UniProt
       0.77    8.4   3.1        1.1    8.0   2.2    1.2  1  F55A12.9b    CE26925	WBGene00004131	locus:pqn-44	status:Conf
       0.81    8.4   4.0        1.1    8.0   2.8    1.2  1  C01F6.6a     CE30847	WBGene00006438	locus:tag-60	PDZ domain 
       0.81    8.4   4.3          1    8.0   3.0    1.1  1  T06C10.3     CE04901	WBGene00020289	status:Partially_confirm
       0.87    8.3   1.0          1    8.1   0.7    1.1  1  K09E3.6      CE04744	WBGene00019577	status:Partially_confirm
       0.88    8.2   5.4        1.5    7.5   3.7    1.4  1  Y40C7B.1     CE38888	WBGene00021498	status:Predicted	UniProt
       0.89    8.2   2.9          1    8.0   2.0    1.2  1  T08B2.11     CE13439	WBGene00020349	status:Confirmed	UniProt
       0.94    8.2   6.9       0.25   10.0   0.6    2.0  2  F31A3.2      CE43458	WBGene00001967	locus:hlh-28	status:Part
       0.94    8.2   1.7          1    8.1   1.2    1.3  1  F01G10.9     CE35849	WBGene00008511	status:Partially_confirm
       0.94    8.1   5.2          1    8.0   3.6    1.2  1  C30H6.12     CE43622	WBGene00044238	status:Partially_confirm
       0.99    8.1   6.4          1    8.0   4.5    1.0  1  ZC116.5      CE45215	WBGene00119204	status:Partially_confirm
          1    8.0   0.6        1.4    7.6   0.4    1.2  1  F53G12.5a    CE25000	WBGene00003229	locus:mex-3	status:Confi
          1    8.0   5.6        1.3    7.7   3.9    1.1  1  C01F6.6c     CE39888	WBGene00006438	locus:tag-60	status:Conf
          1    8.0   5.4        1.4    7.6   3.7    1.2  1  F23H11.8a    CE27999	WBGene00003969	locus:pef-1	protein phos
          1    8.0   7.0        1.3    7.7   4.9    1.1  1  C01F6.6d     CE39889	WBGene00006438	locus:tag-60	status:Conf
          1    8.0   3.4        1.5    7.5   2.4    1.2  1  F55A12.9c    CE30809	WBGene00004131	locus:pqn-44	status:Conf
        1.1    7.9   5.7        1.4    7.6   3.9    1.1  1  R11A5.2      CE12724	WBGene00011230	locus:nud-2	status:Confi
        1.1    7.9  16.8        1.7    7.3  11.6    1.1  1  Y8A9A.2      CE21336	WBGene00021171	thrombospondin-like	stat
        1.2    7.8   6.6        1.4    7.6   4.6    1.3  1  F37H8.2      CE46165	WBGene00009511	status:Partially_confirm
        1.2    7.8   0.7        1.2    7.9   0.5    1.2  1  H28G03.3     CE46500	WBGene00019251	intermediate filament pr
        1.2    7.8   8.8        1.3    7.7   5.3    1.3  1  M151.3       CE46715	WBGene00019795	status:Partially_confirm
        1.2    7.8   0.7        1.7    7.3   0.5    1.2  1  F53G12.5b    CE11014	WBGene00003229	locus:mex-3	status:Parti
        1.3    7.7   2.1        1.3    7.7   1.5    1.0  1  F48C1.4      CE10738	WBGene00018597	status:Partially_confirm
        1.3    7.7  30.1        1.2    7.8   3.3    2.3  2  W10D5.3f     CE42789	WBGene00001574	locus:gei-17	status:Part
        1.3    7.7  12.4        1.5    7.4   8.6    1.2  1  C07E3.4      CE02120	WBGene00007415	Protein-tyrosine phospha
        1.3    7.7   0.1        1.2    7.8   0.1    1.1  1  F19B2.7      CE46091	WBGene00008946	status:Partially_confirm
        1.4    7.6   0.5          2    7.1   0.4    1.2  1  K08E7.5d     CE39392	WBGene00010673	status:Partially_confirm
        1.4    7.6   0.1        2.4    6.8   0.1    1.3  1  Y37D8A.12a   CE20216	WBGene00012552	status:Confirmed	UniProt
        1.4    7.6   0.6        1.3    7.6   0.4    1.1  1  F40F4.7      CE28316	WBGene00018238	status:Confirmed	UniProt
        1.4    7.6   3.7        1.7    7.3   2.5    1.1  1  W05H12.1     CE24031	WBGene00012289	status:Confirmed	UniProt
        1.5    7.5   2.9        2.3    6.9   2.0    1.1  1  Y67D8C.10d   CE43364	WBGene00003153	locus:mca-3	status:Parti
        1.5    7.5  32.1        3.4    6.3  22.3    1.5  1  F42A10.2b    CE26892	WBGene00003593	locus:nfm-1	status:Parti
        1.6    7.4   1.7        1.7    7.3   1.2    1.1  1  Y49F6B.14    CE38748	WBGene00044378	status:Predicted	UniProt
        1.6    7.4   0.6        2.8    6.6   0.4    1.4  1  Y47G6A.20c   CE31375	WBGene00004389	locus:rnp-6	status:Confi
        1.7    7.3   1.5        2.1    7.0   1.1    1.1  1  F55G1.1      CE43715	WBGene00018899	status:Partially_confirm
        1.7    7.3   1.8        2.3    6.9   1.2    1.1  1  R74.8b       CE37038	WBGene00011282	status:Partially_confirm
        1.8    7.3   8.7          2    7.1   6.1    1.1  1  T09B4.5a     CE13465	WBGene00020379	status:Confirmed	UniProt
        1.8    7.2   9.2          2    7.1   6.4    1.0  1  F52F12.5     CE10848	WBGene00009938	status:Confirmed	UniProt
        1.8    7.2   0.9        1.8    7.2   0.6    1.0  1  Y39G10AL.1   CE26987	WBGene00021458	status:Confirmed	UniProt
        1.8    7.2   5.2        2.8    6.6   3.6    1.2  1  F55A12.9a    CE08345	WBGene00004131	locus:pqn-44	status:Conf
        1.9    7.2  13.5          2    7.0   9.4    1.1  1  C25D7.12     CE46412	WBGene00007721	status:Partially_confirm
        1.9    7.1   0.1        3.1    6.4   0.1    1.2  1  F32B6.5      CE09860	WBGene00006056	locus:sss-1	status:Confi
        1.9    7.1   6.4        2.2    7.0   4.4    1.0  1  F30A10.12    CE34834	WBGene00009269	status:Confirmed	UniProt
          2    7.1   1.1        2.1    7.0   0.8    1.1  1  Y71D11A.2a   CE24602	WBGene00004891	locus:smr-1	status:Confi
          2    7.1  14.5        2.4    6.8  10.0    1.1  1  F57H12.5     CE17126	WBGene00019020	phosphatase	status:Parti
          2    7.1  13.0        2.3    6.9   9.0    1.1  1  Y87G2A.20    CE38472	WBGene00044261	status:Partially_confirm
          2    7.1   1.7        2.7    6.6   1.2    1.1  1  R74.8a       CE35361	WBGene00011282	status:Partially_confirm
          2    7.0   7.1        2.1    7.0   4.9    1.0  1  Y51H4A.4     CE22330	WBGene00013100	locus:zip-7	status:Confi
          2    7.0   2.8        2.6    6.7   2.0    1.1  1  F01D4.3      CE40324	WBGene00008487	tyrosine-protein kinase 
        2.1    7.0   1.4        2.2    6.9   0.9    1.1  1  T16H12.9     CE41453	WBGene00011817	status:Partially_confirm
        2.1    7.0   3.2          3    6.5   2.2    1.2  1  F55A12.9d    CE33399	WBGene00004131	locus:pqn-44	status:Conf
        2.2    7.0   5.3        2.5    6.8   3.7    1.0  1  F26B1.1      CE44051	WBGene00017815	status:Partially_confirm
        2.2    7.0  24.9        2.6    6.7  17.3    1.3  1  M195.2       CE34950	WBGene00010948	status:Confirmed	UniProt
        2.2    6.9   2.9        2.2    6.9   2.0    1.2  1  C37E2.4      CE08623	WBGene00000457	locus:ceh-36	Homeobox do
        2.3    6.9  13.5        2.7    6.6   9.4    1.0  1  F46A8.6      CE34187	WBGene00009749	status:Partially_confirm
        2.3    6.9   0.0        3.3    6.3   0.0    1.1  1  ZC239.5      CE15120	WBGene00022568	status:Partially_confirm
        2.3    6.9   7.6        4.6    5.9   5.3    1.6  1  ZC410.4a     CE03808	WBGene00006663	locus:twk-8	potassium ch
        2.3    6.8   0.6        2.6    6.7   0.4    1.1  1  F23C8.4      CE20713	WBGene00017733	locus:ubxn-1	status:Conf
        2.3    6.8  13.2        2.6    6.7   9.1    1.1  1  H15N14.1g    CE33128	WBGene00000079	locus:adr-1	status:Confi
        2.4    6.8   5.6        2.7    6.7   3.8    1.1  1  F54B11.4     CE41322	WBGene00010027	status:Confirmed	UniProt
        2.4    6.8  12.9        2.6    6.7   8.9    1.0  1  H15N14.1f    CE33127	WBGene00000079	locus:adr-1	status:Confi
        2.5    6.7   0.8        2.9    6.5   0.5    1.1  1  C04G2.7      CE05215	WBGene00001204	locus:egl-38	Human paire
        2.6    6.7   4.8        3.6    6.2   3.3    1.1  1  Y6E2A.4      CE42248	WBGene00012398	status:Partially_confirm
        2.6    6.7   2.6        3.2    6.4   1.8    1.1  1  F26F4.9a     CE28923	WBGene00017829	ankyrin and desmoplakin 
        2.6    6.7   8.5       0.26   10.0   0.6    2.0  2  F31A3.4      CE07161	WBGene00001968	locus:hlh-29	status:Part
        2.7    6.7  10.9          4    6.1   7.6    1.2  1  C37C3.6c     CE30735	WBGene00003242	locus:mig-6	status:Confi
        2.7    6.6  11.3        2.8    6.6   7.8    1.2  1  T09A12.1     CE35002	WBGene00020372	status:Confirmed	UniProt
        2.8    6.6   3.2        2.6    6.7   2.2    1.1  1  Y41D4B.14    CE29109	WBGene00021516	status:Confirmed	UniProt
        2.8    6.6   0.4        4.6    5.9   0.3    1.3  1  W05F2.2      CE14614	WBGene00021034	status:Predicted	UniProt
        2.8    6.6   1.4        2.9    6.5   1.0    1.1  1  F56A6.4      CE45820	WBGene00018923	status:Confirmed	UniProt
        2.8    6.6   1.4        2.9    6.5   1.0    1.0  1  Y37E11AL.3b  CE33851	WBGene00021359	status:Partially_confirm
          3    6.5   0.2        4.3    6.0   0.1    1.1  1  ZK1037.3     CE16755	WBGene00014191	locus:srt-22	status:Part
        3.1    6.5   0.5        5.5    5.6   0.3    1.3  1  K08E7.5c     CE39747	WBGene00010673	status:Partially_confirm
        3.1    6.5   0.0          4    6.1   0.0    1.1  1  K07D4.5      CE46664	WBGene00019485	status:Confirmed	UniProt
        3.1    6.4   2.7        3.8    6.2   1.9    1.1  1  R10E12.2     CE00311	WBGene00011221	status:Confirmed	UniProt
        3.1    6.4  15.0        4.6    5.9  10.4    1.2  1  T09A12.4a    CE31061	WBGene00003656	locus:nhr-66	zinc finger
        3.2    6.4  14.3        3.9    6.1   9.9    1.2  1  T24B8.4b     CE45419	WBGene00011978	status:Partially_confirm
        3.2    6.4   0.3        4.1    6.0   0.2    1.2  1  R11B5.1      CE28759	WBGene00044061	locus:tbc-12	status:Part
        3.2    6.4   1.2        3.5    6.3   0.8    1.2  1  Y57G11C.5c   CE46167	WBGene00013303	status:Confirmed	protein
        3.3    6.4   0.8        4.3    6.0   0.6    1.1  1  Y57A10A.5    CE22607	WBGene00013250	status:Partially_confirm
        3.3    6.3  12.3       0.36    9.5   0.7    2.4  2  T01E8.2      CE02306	WBGene00004334	locus:ref-1	Helix-loop-h
        3.4    6.3   8.1        3.8    6.1   5.6    1.1  1  R05D11.7     CE06242	WBGene00011035	status:Confirmed	UniProt
        3.5    6.3   0.7        5.4    5.7   0.5    1.2  1  F49B2.6      CE40456	WBGene00009865	status:Partially_confirm
        3.5    6.3   1.1        4.5    5.9   0.7    1.1  1  M03B6.3      CE23873	WBGene00010835	status:Confirmed	UniProt
        3.6    6.2  16.5        5.9    5.5  11.5    1.4  1  W10D5.3g     CE42772	WBGene00001574	locus:gei-17	status:Part
        3.6    6.2   4.9        3.6    6.2   3.4    1.1  1  T22C8.3      CE02351	WBGene00011924	Zinc finger, C2H2 type	s
        3.7    6.2   7.2        5.5    5.6   5.0    1.2  1  C16A3.7      CE04007	WBGene00007048	locus:nfx-1	human NFX1\;
        3.7    6.2   0.1          6    5.5   0.1    1.3  1  C38D4.1a     CE17538	WBGene00008003	status:Confirmed	UniProt
        3.7    6.2   0.6        6.7    5.3   0.4    1.4  1  E03A3.2      CE00941	WBGene00004322	locus:rcq-5	DNA helicase
        3.8    6.1   3.9        6.6    5.4   2.7    1.4  1  F22F4.1      CE07126	WBGene00017716	status:Confirmed	UniProt
        3.9    6.1   3.6        4.1    6.1   2.5    1.2  1  ZK909.4      CE15479	WBGene00000469	locus:ces-2	albumin D-bi
        3.9    6.1   3.7          5    5.8   2.6    1.2  1  Y37E11AL.3a  CE27599	WBGene00021359	status:Confirmed	UniProt
          4    6.1   0.3        4.2    6.0   0.2    1.1  1  F43C11.7     CE23722	WBGene00018384	status:Confirmed	UniProt
          4    6.1   4.9        4.7    5.8   3.4    1.2  1  T22C8.4      CE43401	WBGene00011925	Zinc finger, C2H2 type	s
        4.1    6.1   7.7        4.6    5.9   5.3    1.1  1  W05E10.5a    CE35045	WBGene00012282	status:Partially_confirm
        4.1    6.0   2.6        4.8    5.8   1.8    1.2  1  H22D14.1     CE19931	WBGene00010410	locus:nhr-267	Zinc finge
        4.1    6.0   1.7        4.9    5.8   1.2    1.0  1  Y53C12A.11   CE44388	WBGene00194906	status:Confirmed	UniProt
        4.2    6.0   4.0        2.2    6.9   0.0    2.2  2  F48A11.1     CE39155	WBGene00000497	locus:chs-2	status:Confi
        4.2    6.0   3.5        4.7    5.8   2.4    1.0  1  C09H10.1     CE39131	WBGene00004455	locus:rpl-42	status:Conf
        4.2    6.0   2.5        7.1    5.3   1.7    1.3  1  Y48A6B.10b   CE46040	WBGene00012971	status:Partially_confirm
        4.2    6.0   0.2        3.9    6.1   0.1    1.1  1  F56A8.3b     CE16123	WBGene00010139	status:Confirmed	UniProt
        4.4    6.0   2.2        4.7    5.8   1.5    1.0  1  Y37E11AL.9   CE26061	WBGene00021364	status:Partially_confirm
        4.5    5.9  14.9        1.5    7.5   8.5    1.4  1  W07A8.3c     CE45089	WBGene00001043	locus:dnj-25	status:Conf
        4.6    5.9  12.6        6.9    5.3   8.7    1.1  1  C37C3.6a     CE17535	WBGene00003242	locus:mig-6	protease inh
        4.6    5.9   2.4        5.6    5.6   1.7    1.2  1  F53G2.7      CE31957	WBGene00018769	locus:mnat-1	status:Conf
        4.6    5.9   1.9        6.8    5.3   1.3    1.3  1  C33A11.1     CE24824	WBGene00007877	Ank repeat	status:Confir
        4.8    5.8  19.3      0.031   13.1   4.0    2.5  2  W02C12.3c    CE33712	WBGene00020930	locus:hlh-30	status:Conf
        4.8    5.8   0.1        7.1    5.3   0.1    1.1  1  AH9.1        CE40671	WBGene00014998	transmembrane domain of 
        4.9    5.8   0.0        6.7    5.3   0.0    1.1  1  C30H7.2a     CE27807	WBGene00016278	status:Confirmed	UniProt
          5    5.7   1.8        5.4    5.6   1.3    1.0  1  R02D5.10     CE44155	WBGene00194788	status:Partially_confirm
        5.1    5.7   8.7         11    4.7   6.0    1.6  1  ZC410.4b     CE35702	WBGene00006663	locus:twk-8	status:Parti
        5.1    5.7   0.1        8.5    5.0   0.1    1.4  1  T18H9.1      CE35772	WBGene00001695	locus:grd-6	status:Confi
        5.2    5.7   0.0        7.2    5.2   0.0    1.1  1  C30H7.2b     CE39231	WBGene00016278	status:Partially_confirm
        5.2    5.7   3.4        6.3    5.4   2.3    1.0  1  B0457.2      CE32790	WBGene00007178	elastin precusor	status:
        5.2    5.7   1.8        4.6    5.9   1.3    1.0  1  T13F2.2      CE13621	WBGene00011743	single-stranded DNA bind
        5.2    5.7   3.1        5.7    5.6   2.2    1.0  1  T22B3.3      CE03695	WBGene00011911	status:Partially_confirm
        5.4    5.7   5.4          7    5.3   3.7    1.2  1  K11D12.2     CE12128	WBGene00004136	locus:pqn-51	status:Conf
        5.4    5.6   2.8        7.5    5.2   2.0    1.2  1  F46B6.7      CE05873	WBGene00009772	locus:ztf-7	Zinc finger,
        5.5    5.6  15.1          2    7.1   8.7    1.4  1  W07A8.3b     CE45060	WBGene00001043	locus:dnj-25	status:Conf
        5.5    5.6  15.9         20    3.7  11.0    2.0  1  C50C3.2      CE46370	WBGene00016800	Spectrin alpha chain	sta
        5.6    5.6   9.4        0.2   10.4   0.3    2.0  2  T23G4.1      CE16453	WBGene00006580	locus:tlp-1	status:Confi
        5.6    5.6   0.7        6.2    5.5   0.5    1.1  1  F26B1.8      CE43996	WBGene00194703	status:Confirmed	UniProt
        5.6    5.6   3.9        7.1    5.3   2.7    1.1  1  F09D1.1      CE20660	WBGene00017280	ubiquitin protease	statu
        5.6    5.6   4.8       0.58    8.9   0.2    1.6  1  F54F3.1b     CE44075	WBGene00003738	locus:nid-1	status:Parti
        5.7    5.6   6.8        5.7    5.6   4.7    1.0  1  W05E10.5b    CE45899	WBGene00012282	status:Partially_confirm
        5.7    5.6   0.3        8.1    5.1   0.2    1.1  1  F28B12.1     CE40047	WBGene00017894	status:Confirmed	UniProt
        5.7    5.6  14.4        6.9    5.3  10.0    1.2  1  R03C1.1a     CE35358	WBGene00010987	status:Partially_confirm
        5.8    5.5   0.5         10    4.7   0.4    1.3  1  Y71F9B.10b   CE29912	WBGene00004946	locus:sop-3	status:Confi
        5.8    5.5   8.1        7.1    5.3   5.6    1.0  1  T05G5.12     CE31363	WBGene00000932	locus:dao-6	status:Confi
        5.9    5.5  16.8        9.1    4.9  11.6    1.3  1  T20F10.2b    CE13846	WBGene00011864	status:Confirmed	UniProt
        5.9    5.5   1.1        5.5    5.6   0.7    1.2  1  ZK783.6      CE38931	WBGene00044448	status:Partially_confirm
        5.9    5.5   8.8        6.7    5.3   6.1    1.1  1  Y51F10.10    CE31380	WBGene00021771	status:Confirmed	UniProt
        5.9    5.5   4.8        0.6    8.8   0.2    1.6  1  F54F3.1a     CE18731	WBGene00003738	locus:nid-1	nidogen like
          6    5.5   0.1          6    5.5   0.1    1.1  1  C44B7.12     CE39336	WBGene00016632	status:Partially_confirm
        6.1    5.5   6.4        6.3    5.4   4.4    1.0  1  Y69A2AR.8    CE22804	WBGene00022079	status:Confirmed	UniProt
        6.1    5.5   7.1        8.3    5.0   4.9    1.2  1  F54B3.3      CE35878	WBGene00010015	locus:atad-3	ATPases ass
        6.2    5.4   9.4        8.4    5.0   6.5    1.2  1  F18A1.2      CE27972	WBGene00003012	locus:lin-26	transcripti
        6.2    5.4   6.1        3.1    6.5   1.7    1.9  2  Y11D7A.12c   CE20195	WBGene00012435	locus:flh-1	status:Confi
        6.2    5.4  11.6        7.4    5.2   8.0    1.1  1  F26F4.5      CE29289	WBGene00017827	status:Confirmed	UniProt
        6.2    5.4   0.9        7.8    5.1   0.6    1.1  1  C09G9.1      CE03000	WBGene00007492	status:Confirmed	UniProt
        6.4    5.4   0.3        8.2    5.0   0.2    1.2  1  T07C12.8b    CE45512	WBGene00011572	status:Partially_confirm
        6.4    5.4   1.3        7.3    5.2   0.9    1.1  1  C35A11.3     CE08582	WBGene00016430	status:Predicted	UniProt
        6.4    5.4   9.3         10    4.8   6.5    1.2  1  C29E6.1b     CE37323	WBGene00002827	locus:let-653	LET-653 mu
        6.4    5.4   6.2        7.4    5.2   4.3    1.1  1  Y62F5A.1a    CE24544	WBGene00007013	locus:mdt-8	status:Parti
        6.4    5.4   0.1        8.5    5.0   0.1    1.1  1  Y43F8B.28    CE46598	WBGene00219302	status:Predicted
        6.5    5.4   0.4        7.9    5.1   0.3    1.0  1  W03D8.9      CE26983	WBGene00020990	status:Confirmed	UniProt
        6.5    5.4   1.3        7.7    5.1   0.9    1.1  1  K10C8.3b     CE41145	WBGene00010736	status:Confirmed	UniProt
        6.6    5.3  12.6         10    4.7   8.7    1.2  1  C37C3.6b     CE17536	WBGene00003242	locus:mig-6	protease inh
        6.7    5.3   3.2        6.5    5.4   2.2    1.1  1  AC8.11       CE20439	WBGene00043989	status:Predicted	UniProt
        6.7    5.3   3.2        6.5    5.4   2.2    1.1  1  AC8.4        CE20439	WBGene00007076	status:Predicted	UniProt
        6.7    5.3  20.0      0.037   12.8   4.2    2.5  2  W02C12.3b    CE28499	WBGene00020930	locus:hlh-30	status:Conf
        6.7    5.3   0.1        6.3    5.4   0.0    1.0  1  F21D12.5     CE45541	WBGene00017664	locus:npax-1	Paired box 
        6.7    5.3   6.2        3.1    6.4   1.7    1.9  2  Y11D7A.12a   CE35915	WBGene00012435	locus:flh-1	status:Confi
        6.7    5.3   2.4          8    5.1   1.7    1.1  1  T06A4.2      CE29464	WBGene00020282	locus:mps-3	status:Confi
        6.8    5.3   0.8        7.6    5.2   0.5    1.1  1  ZK1236.7     CE29628	WBGene00022865	status:Confirmed	UniProt
          7    5.3   0.3          7    5.3   0.2    1.2  1  ZK154.4      CE28176	WBGene00022666	status:Confirmed	UniProt
          7    5.3   0.0        6.8    5.3   0.0    1.2  1  T27B7.1      CE30194	WBGene00003649	locus:nhr-59	status:Conf
          7    5.3   1.6        6.8    5.3   1.1    1.1  1  Y39B6A.5a    CE21672	WBGene00012668	status:Confirmed	UniProt
        7.1    5.3   5.0        7.3    5.2   3.5    1.0  1  T27F2.4      CE06522	WBGene00012101	locus:zip-10	status:Conf
        7.1    5.3   5.3        9.8    4.8   3.7    1.2  1  ZK353.8      CE00392	WBGene00022703	locus:ubxn-4	status:Conf
        7.1    5.3   0.0        6.9    5.3   0.0    1.1  1  Y49E10.1     CE22219	WBGene00004506	locus:rpt-6	ATPases asso
        7.1    5.3   1.3        6.8    5.3   0.9    1.0  1  R02E4.3      CE40987	WBGene00044724	status:Confirmed	UniProt
        7.2    5.2   0.6        8.6    5.0   0.4    1.1  1  R12E2.3      CE18135	WBGene00004464	locus:rpn-8	status:Confi
        7.3    5.2   1.3        8.3    5.0   0.9    1.1  1  C41H7.1      CE32605	WBGene00016571	status:Partially_confirm
        7.3    5.2   5.0        7.6    5.1   3.5    1.0  1  F59A6.2      CE01980	WBGene00019084	status:Confirmed	UniProt
        7.3    5.2   0.6        7.5    5.2   0.4    1.0  1  T21G5.6      CE40311	WBGene00044898	status:Confirmed	UniProt
        7.4    5.2   0.0        9.9    4.8   0.0    1.1  1  K06C4.9      CE29506	WBGene00019445	transmemebrane protein	s
        7.4    5.2  14.2        8.3    5.0   9.9    1.1  1  AH6.3        CE01457	WBGene00007081	status:Confirmed	UniProt
        7.5    5.2   0.5        9.2    4.9   0.3    1.2  1  H04D03.1     CE16165	WBGene00010362	locus:enu-3	status:Confi
        7.6    5.2  15.1        8.8    4.9  10.4    1.0  1  F49F1.12     CE41656	WBGene00018652	status:Partially_confirm
        7.6    5.1   1.4        7.6    5.1   1.0    1.0  1  T13A10.1     CE07483	WBGene00020468	status:Partially_confirm
        7.8    5.1   1.6        9.1    4.9   1.1    1.1  1  Y47G6A.9     CE22108	WBGene00021638	status:Partially_confirm
        7.9    5.1   2.1        8.3    5.0   1.5    1.0  1  K01A11.1     CE33529	WBGene00010449	status:Partially_confirm
        7.9    5.1   6.4        3.7    6.2   1.7    1.9  2  Y11D7A.12b   CE41463	WBGene00012435	locus:flh-1	status:Confi
        7.9    5.1   0.8         10    4.7   0.6    1.1  1  K03A1.2b     CE41142	WBGene00019351	status:Confirmed	UniProt
        7.9    5.1  15.5         11    4.6  10.7    1.3  1  F26A10.2     CE02692	WBGene00017814	Zinc finger	status:Parti
        7.9    5.1   0.8         10    4.7   0.6    1.1  1  K03A1.2a     CE30088	WBGene00019351	LRR (leucine-rich repeat
        8.4    5.0   1.8        8.4    5.0   1.2    1.2  1  D1086.6      CE43106	WBGene00008393	status:Confirmed	UniProt
        8.5    5.0   0.1        8.2    5.0   0.1    1.1  1  C46A5.5b     CE44803	WBGene00016701	status:Partially_confirm
        8.6    5.0   1.4        8.9    4.9   1.0    1.1  1  K07H8.7      CE46428	WBGene00019507	status:Partially_confirm
        8.8    4.9   0.4         17    4.0   0.3    1.4  1  ZC247.2      CE15148	WBGene00013860	status:Partially_confirm
          9    4.9   0.2        9.5    4.8   0.1    1.0  1  F28D1.6      CE44478	WBGene00009216	status:Predicted	UniProt
          9    4.9   1.7        8.9    4.9   1.2    1.1  1  ZK813.3      CE41093	WBGene00022822	status:Confirmed	UniProt
          9    4.9   0.7         11    4.6   0.5    1.1  1  Y69E1A.1     CE22808	WBGene00013473	status:Confirmed	UniProt
        9.1    4.9   7.6         14    4.3   5.2    1.3  1  F13H8.8      CE35477	WBGene00017441	status:Partially_confirm
        9.1    4.9   7.1         12    4.5   4.9    1.2  1  M28.7        CE16278	WBGene00010898	locus:nphp-1	SH3 domain	
        9.2    4.9   8.6         10    4.7   6.0    1.1  1  E01G4.3c     CE46623	WBGene00008446	status:Confirmed
        9.2    4.9   0.0        9.6    4.8   0.0    1.0  1  F31B9.3      CE43239	WBGene00009280	status:Confirmed	UniProt
        9.4    4.9   1.9         12    4.5   1.3    1.3  1  F15D3.8      CE34479	WBGene00008858	status:Partially_confirm
        9.6    4.8   0.3        9.4    4.8   0.2    1.1  1  C01G6.4      CE00866	WBGene00007226	Zinc finger, C3HC4 type 
        9.6    4.8  11.4         11    4.7   7.9    1.0  1  T12A2.3      CE01396	WBGene00020438	status:Confirmed	UniProt
        9.6    4.8   6.3         11    4.6   4.4    1.2  1  C33H5.10     CE26878	WBGene00044326	locus:tag-322	status:Con
        9.6    4.8   7.5         14    4.3   5.2    1.2  1  Y39B6A.33    CE21690	WBGene00012692	status:Confirmed	UniProt
        9.6    4.8   4.3        9.7    4.8   3.0    1.0  1  B0563.10     CE42436	WBGene00077673	status:Confirmed	UniProt
        9.6    4.8   3.1        4.9    5.8   0.2    1.7  1  C17C3.7      CE42919	WBGene00001964	locus:hlh-25	status:Part
        9.8    4.8   0.4         13    4.4   0.3    1.1  1  F35C12.2a    CE28020	WBGene00003569	locus:ncx-4	Na\/Ca,K exc
        9.9    4.8  11.0        3.5    6.3   0.6    2.1  2  F10E9.6a     CE29261	WBGene00003243	locus:mig-10	status:Conf
        9.9    4.8   0.3        9.5    4.8   0.2    1.0  1  ZK177.3      CE02092	WBGene00022671	Zinc finger-like	status:
         10    4.8   0.5         13    4.4   0.3    1.1  1  K06B9.5      CE29504	WBGene00003938	locus:pax-2	paired box t


Domain annotation for each sequence (and alignments):
>> C25A1.11a  CE08377	WBGene00000095	locus:aha-1	aryl hydrocarbon receptor nuclear translocator	status:Confirmed	UniProt
   #    score  bias  c-Evalue  i-Evalue hmmfrom  hmm to    alifrom  ali to    envfrom  env to     acc
 ---   ------ ----- --------- --------- ------- -------    ------- -------    ------- -------    ----
   1 !   75.4   0.0   4.6e-23   4.3e-21       5     155 ..      38     187 ..      33     321 .. 0.84

  Alignments for each domain:
  == domain 1    score: 75.4 bits;  conditional E-value: 4.6e-23
  Clk-PA_FBpp0076500-aln   5 sddkdDtkRksRnlsekkRRDqFnlLvneLsslv...stnsRkmDkstvLkstiafLknhneiavrsrvheiqeDWkPaFLsneeft 88 
                              ++k+   R      e++RR++    +neL+ +v   ++  Rk Dk t+L+  ++++k      +r ++ + ++ +kP+FL+++e  
               C25A1.11a  38 GENKERFARENHSEIERRRRNKMTHYINELAEMVpqcASLGRKPDKLTILRMAVSHMKG-----IRGHTAQDETSYKPSFLTDQELK 119
                             455665666666667899***************95445678****************96.....67788888999************ PP

  Clk-PA_FBpp0076500-aln  89 hliLealdGFiivF.sssGrifyasesitslLGylPsdllnmtiydlayeedqsaLynillnpttvkd 155
                             hliLea +GF+ v    +G+++y+++sit  L    +d l   + +l++ +dq+++ ++l  ++ +++
               C25A1.11a 120 HLILEAANGFLFVVcCQTGKVLYVADSITPVLNLKQEDWLQRNLNELIHPDDQDKIRDQLCGSEVSVN 187
                             **********97651689******************************************99988776 PP

>> C25A1.11b  CE44231	WBGene00000095	locus:aha-1	status:Confirmed	UniProt:O44711	protein_id:CBH29653.1
   #    score  bias  c-Evalue  i-Evalue hmmfrom  hmm to    alifrom  ali to    envfrom  env to     acc
 ---   ------ ----- --------- --------- ------- -------    ------- -------    ------- -------    ----
   1 !   74.7   0.0   7.3e-23   6.9e-21       5     155 ..      38     187 ..      33     214 .. 0.85
   2 ?   -1.4   0.0       7.6   7.1e+02      98     148 ..     289     339 ..     281     354 .. 0.78

  Alignments for each domain:
  == domain 1    score: 74.7 bits;  conditional E-value: 7.3e-23
  Clk-PA_FBpp0076500-aln   5 sddkdDtkRksRnlsekkRRDqFnlLvneLsslv...stnsRkmDkstvLkstiafLknhneiavrsrvheiqeDWkPaFLsneeft 88 
                              ++k+   R      e++RR++    +neL+ +v   ++  Rk Dk t+L+  ++++k      +r ++ + ++ +kP+FL+++e  
               C25A1.11b  38 GENKERFARENHSEIERRRRNKMTHYINELAEMVpqcASLGRKPDKLTILRMAVSHMKG-----IRGHTAQDETSYKPSFLTDQELK 119
                             455665666666667899***************95445678****************96.....67788888999************ PP

  Clk-PA_FBpp0076500-aln  89 hliLealdGFiivF.sssGrifyasesitslLGylPsdllnmtiydlayeedqsaLynillnpttvkd 155
                             hliLea +GF+ v    +G+++y+++sit  L    +d l   + +l++ +dq+++ ++l  ++ +++
               C25A1.11b 120 HLILEAANGFLFVVcCQTGKVLYVADSITPVLNLKQEDWLQRNLNELIHPDDQDKIRDQLCGSEVSVN 187
                             **********97651689******************************************99988776 PP

  == domain 2    score: -1.4 bits;  conditional E-value: 7.6
  Clk-PA_FBpp0076500-aln  98 FiivFsssGrifyasesitslLGylPsdllnmtiydlayeedqsaLynill 148
                             F +  s  G++ ++   +  l+G   ++l+    ++la+ +d+++L++ ++
               C25A1.11b 289 FSVRVSEDGKMTFIDARVSDLIGLSSDQLIGRYWWNLAHPADEKTLQDSFV 339
                             445567778888888888888888888888888888888888888888776 PP

>> F38A6.3d  CE38181	WBGene00001851	locus:hif-1	status:Confirmed	UniProt:Q8I066	protein_id:CAD54168.2
   #    score  bias  c-Evalue  i-Evalue hmmfrom  hmm to    alifrom  ali to    envfrom  env to     acc
 ---   ------ ----- --------- --------- ------- -------    ------- -------    ------- -------    ----
   1 !   23.8   0.0   1.9e-07   1.8e-05      83     143 ..      81     142 ..      75     198 .. 0.85
   2 !   26.6   0.0   2.6e-08   2.4e-06     248     348 ..     236     337 ..     229     341 .. 0.89

  Alignments for each domain:
  == domain 1    score: 23.8 bits;  conditional E-value: 1.9e-07
  Clk-PA_FBpp0076500-aln  83 sneefth.liLealdGFiivFsssGrifyasesitslLGylPsdllnmtiydlayeedqsaL 143
                             +ne +t   i e ldGF+++  s  +i+y+ es+   LG +  dl+  ++ d+ + +d ++ 
                F38A6.3d  81 TNEVWTEdTIAECLDGFVMIVDSDSSILYVTESVAMYLGLTQTDLTGRALRDFLHPSDYDEF 142
                             67888853688************************************999999998887654 PP

  == domain 2    score: 26.6 bits;  conditional E-value: 2.6e-08
  Clk-PA_FBpp0076500-aln 248 FtsrhsleWkFLFLDhRaPpiiGYlPFevLGtsGYdYYhiDDLdkvvacheaLmqkGegtsCyYRFLtkGqqWiWLqtrf.YitYhq 333
                             Ft rh  + +  F+  +   i+      ++Gts Y+  h  D+  v  + ++L  kG  +  yYR +       W+qt+   it+  
                F38A6.3d 236 FTTRHTCDMRITFVSDKFNYILKSELKTLMGTSFYELVHPADMMIVSKSMKELFAKGHIRTPYYRLIAANDTLAWIQTEAtTITHTT 322
                             888888888888888888888877777899************************************************862689999 PP

  Clk-PA_FBpp0076500-aln 334 wnskPefvvCthrvv 348
                                k ++v+C h+v+
                F38A6.3d 323 KGQKGQYVICVHYVL 337
                             999**********97 PP

>> C41G7.5a  CE20561	WBGene00000096	locus:ahr-1	aryl hydrocarbon (AH) receptor	status:Confirmed	UniProt:O44712	protein_i
   #    score  bias  c-Evalue  i-Evalue hmmfrom  hmm to    alifrom  ali to    envfrom  env to     acc
 ---   ------ ----- --------- --------- ------- -------    ------- -------    ------- -------    ----
   1 !   41.3   0.1   9.2e-13   8.7e-11      86     148 ..     128     190 ..     121     208 .. 0.90
   2 ?    6.9   0.0     0.023       2.2     282     372 ..     320     409 ..     317     477 .. 0.75

  Alignments for each domain:
  == domain 1    score: 41.3 bits;  conditional E-value: 9.2e-13
  Clk-PA_FBpp0076500-aln  86 efthliLealdGFiivFsssGrifyasesitslLGylPsdllnmtiydlayeedqsaLynill 148
                             +f  + L +l GFi+v    G+i+yase +   LG+  sd+l   +ydl++ ed++++ ++l 
                C41G7.5a 128 NFEEISLKSLGGFILVLNDNGEIYYASENVENYLGFHQSDVLHQPVYDLIHSEDRDDIRQQLD 190
                             588899**************************************************9988874 PP

  == domain 2    score: 6.9 bits;  conditional E-value: 0.023
  Clk-PA_FBpp0076500-aln 282 YdYYhiDDLdkvvacheaLmqkGegtsCyYRFL.tkGqqWiWLqtrfYitYhqwnskPefvvCthrvvsYadvlkesrkeeakseks 367
                             Y+  h++D   +  +h++  ++G      YR + tk     ++q+   + Y+  nskPe +  thr ++ ++      k+++ + k 
                C41G7.5a 320 YNLVHVEDAVCMAEAHKEAIKNGSSGLLVYRLVsTKTRRTYFVQSSCRMFYK--NSKPESIGLTHRLLNEVEGTMLLEKRSTLKAKL 404
                             7888999999999***********99999998769**************998..9************99887555444445544554 PP

  Clk-PA_FBpp0076500-aln 368 sedad 372
                              + +d
                C41G7.5a 405 LSFDD 409
                             44444 PP

>> C41G7.5b  CE38293	WBGene00000096	locus:ahr-1	status:Confirmed	UniProt:O44712	protein_id:CAI79126.1
   #    score  bias  c-Evalue  i-Evalue hmmfrom  hmm to    alifrom  ali to    envfrom  env to     acc
 ---   ------ ----- --------- --------- ------- -------    ------- -------    ------- -------    ----
   1 !   41.5   0.1   8.3e-13   7.8e-11      86     148 ..      86     148 ..      79     166 .. 0.90
   2 ?    7.1   0.0     0.021         2     282     372 ..     278     367 ..     275     435 .. 0.75

  Alignments for each domain:
  == domain 1    score: 41.5 bits;  conditional E-value: 8.3e-13
  Clk-PA_FBpp0076500-aln  86 efthliLealdGFiivFsssGrifyasesitslLGylPsdllnmtiydlayeedqsaLynill 148
                             +f  + L +l GFi+v    G+i+yase +   LG+  sd+l   +ydl++ ed++++ ++l 
                C41G7.5b  86 NFEEISLKSLGGFILVLNDNGEIYYASENVENYLGFHQSDVLHQPVYDLIHSEDRDDIRQQLD 148
                             588899**************************************************9988874 PP

  == domain 2    score: 7.1 bits;  conditional E-value: 0.021
  Clk-PA_FBpp0076500-aln 282 YdYYhiDDLdkvvacheaLmqkGegtsCyYRFL.tkGqqWiWLqtrfYitYhqwnskPefvvCthrvvsYadvlkesrkeeakseks 367
                             Y+  h++D   +  +h++  ++G      YR + tk     ++q+   + Y+  nskPe +  thr ++ ++      k+++ + k 
                C41G7.5b 278 YNLVHVEDAVCMAEAHKEAIKNGSSGLLVYRLVsTKTRRTYFVQSSCRMFYK--NSKPESIGLTHRLLNEVEGTMLLEKRSTLKAKL 362
                             7888999999999***********99999998769**************998..9************99887555444445544554 PP

  Clk-PA_FBpp0076500-aln 368 sedad 372
                              + +d
                C41G7.5b 363 LSFDD 367
                             44444 PP

>> C15C8.2a  CE30427	WBGene00000521	locus:cky-1	Human ARNT-interacting protein like	status:Partially_confirmed	UniProt:Q
   #    score  bias  c-Evalue  i-Evalue hmmfrom  hmm to    alifrom  ali to    envfrom  env to     acc
 ---   ------ ----- --------- --------- ------- -------    ------- -------    ------- -------    ----
   1 ?    0.9   0.1       1.6   1.5e+02      12      38 ..      78     103 ..      69     141 .. 0.86
   2 !   45.5   0.0     5e-14   4.7e-12      92     330 ..     158     388 ..     156     414 .. 0.84

  Alignments for each domain:
  == domain 1    score: 0.9 bits;  conditional E-value: 1.6
  Clk-PA_FBpp0076500-aln  12 kRksRnlsekkRRDqFnlLvneLsslv 38 
                             +R +R +s k+RRDq n+ +  L  l+
                C15C8.2a  78 QRSTRGAS-KQRRDQINVEIQKLRDLL 103
                             45566655.99*******999998776 PP

  == domain 2    score: 45.5 bits;  conditional E-value: 5e-14
  Clk-PA_FBpp0076500-aln  92 LealdGFiivFsssGrifyasesitslLGylPsdllnm..tiydlayeedqsaLynillnpttvkdqtdiseenqisFschlkRggl 176
                               al GF+++ + sG+i+++s+     LG+  ++++    +iydl+   d+ a++  l+ + +         e++ +F c+l    +
                C15C8.2a 158 CKALRGFMLMVTRSGKILHVSDNASEYLGHSVEEIMCQgdSIYDLVDGRDHGAVQAELASGPPGAA---TFPEER-VFICRLNLART 240
                             579*******************************9864339*****************99886665...334444.6********** PP

  Clk-PA_FBpp0076500-aln 177 direevsyelvqFvGyFrsdtdtdteslleesrfsnytaeadkklvFvgtGrlqtPqLirelsivdntkseFtsrhsleWkFLFLDh 263
                              +r+ + + +v F G + + ++ ++     + + +n++ + d+ +       l +P+    +s  +     F  +h l+ kF   D 
                C15C8.2a 241 AKRQLQYHKFVLFQGRYIQPAEFYQ-----QLNAQNSQPDCDQPVFSAYCQPLINPENAEGMSTGN--THVFSTQHYLDMKFKEADT 320
                             ***************9888777773.....33444445667776555556679**********754..357**************** PP

  Clk-PA_FBpp0076500-aln 264 RaPpiiGYlPFevLGtsGYdYYhiDDLdkvvacheaLmqkGegts.CyYRFLtkGqqWiWLqtrfYit 330
                              a   +G+    + G s Y   h + + ++   h+ L q+ eg      R       WiWL t f i 
                C15C8.2a 321 MASQHLGFSKEQLKGMSWYGMIHPNHVPEIAHKHRLLCQEKEGSVlALIRLQAANGEWIWLHTVFSIR 388
                             *******************************************8636789999999*********986 PP

>> C15C8.2b  CE41867	WBGene00000521	locus:cky-1	status:Confirmed	UniProt:Q2WGN7	protein_id:CAP46770.1
   #    score  bias  c-Evalue  i-Evalue hmmfrom  hmm to    alifrom  ali to    envfrom  env to     acc
 ---   ------ ----- --------- --------- ------- -------    ------- -------    ------- -------    ----
   1 ?    0.8   0.1       1.7   1.6e+02      12      38 ..      78     103 ..      69     139 .. 0.85
   2 !   45.4   0.0   5.6e-14   5.2e-12      92     330 ..     158     388 ..     156     415 .. 0.84
   3 ?   -0.5   1.1       4.2   3.9e+02     686     706 ..     606     626 ..     547     659 .. 0.67

  Alignments for each domain:
  == domain 1    score: 0.8 bits;  conditional E-value: 1.7
  Clk-PA_FBpp0076500-aln  12 kRksRnlsekkRRDqFnlLvneLsslv 38 
                             +R +R +s k+RRDq n+ +  L  l+
                C15C8.2b  78 QRSTRGAS-KQRRDQINVEIQKLRDLL 103
                             45566655.99*******999998776 PP

  == domain 2    score: 45.4 bits;  conditional E-value: 5.6e-14
  Clk-PA_FBpp0076500-aln  92 LealdGFiivFsssGrifyasesitslLGylPsdllnm..tiydlayeedqsaLynillnpttvkdqtdiseenqisFschlkRggl 176
                               al GF+++ + sG+i+++s+     LG+  ++++    +iydl+   d+ a++  l+ + +         e++ +F c+l    +
                C15C8.2b 158 CKALRGFMLMVTRSGKILHVSDNASEYLGHSVEEIMCQgdSIYDLVDGRDHGAVQAELASGPPGAA---TFPEER-VFICRLNLART 240
                             579*******************************9864339*****************99886665...334444.6********** PP

  Clk-PA_FBpp0076500-aln 177 direevsyelvqFvGyFrsdtdtdteslleesrfsnytaeadkklvFvgtGrlqtPqLirelsivdntkseFtsrhsleWkFLFLDh 263
                              +r+ + + +v F G + + ++ ++     + + +n++ + d+ +       l +P+    +s  +     F  +h l+ kF   D 
                C15C8.2b 241 AKRQLQYHKFVLFQGRYIQPAEFYQ-----QLNAQNSQPDCDQPVFSAYCQPLINPENAEGMSTGN--THVFSTQHYLDMKFKEADT 320
                             ***************9888777773.....33444445667776555556679**********754..357**************** PP

  Clk-PA_FBpp0076500-aln 264 RaPpiiGYlPFevLGtsGYdYYhiDDLdkvvacheaLmqkGegts.CyYRFLtkGqqWiWLqtrfYit 330
                              a   +G+    + G s Y   h + + ++   h+ L q+ eg      R       WiWL t f i 
                C15C8.2b 321 MASQHLGFSKEQLKGMSWYGMIHPNHVPEIAHKHRLLCQEKEGSVlALIRLQAANGEWIWLHTVFSIR 388
                             *******************************************8636789999999*********996 PP

  == domain 3    score: -0.5 bits;  conditional E-value: 4.2
  Clk-PA_FBpp0076500-aln 686 qqkqqqqqqqqqqqqqqqqqa 706
                             q++++ qqq+q q ++  q++
                C15C8.2b 606 QHQHHLQQQHQSQPNHPLQMT 626
                             333333444444444333333 PP

>> F38A6.3e  CE46300	WBGene00001851	locus:hif-1	status:Confirmed	protein_id:CCD31138.1
   #    score  bias  c-Evalue  i-Evalue hmmfrom  hmm to    alifrom  ali to    envfrom  env to     acc
 ---   ------ ----- --------- --------- ------- -------    ------- -------    ------- -------    ----
   1 !   23.6   0.0   2.1e-07   1.9e-05      83     143 ..      73     134 ..      67     190 .. 0.85
   2 !   26.5   0.0   2.9e-08   2.7e-06     248     348 ..     228     329 ..     221     333 .. 0.89
   3 ?    0.2   0.2       2.6   2.4e+02     377     428 ..     439     490 ..     408     527 .. 0.63

  Alignments for each domain:
  == domain 1    score: 23.6 bits;  conditional E-value: 2.1e-07
  Clk-PA_FBpp0076500-aln  83 sneefth.liLealdGFiivFsssGrifyasesitslLGylPsdllnmtiydlayeedqsaL 143
                             +ne +t   i e ldGF+++  s  +i+y+ es+   LG +  dl+  ++ d+ + +d ++ 
                F38A6.3e  73 TNEVWTEdTIAECLDGFVMIVDSDSSILYVTESVAMYLGLTQTDLTGRALRDFLHPSDYDEF 134
                             67888853688************************************999999998887654 PP

  == domain 2    score: 26.5 bits;  conditional E-value: 2.9e-08
  Clk-PA_FBpp0076500-aln 248 FtsrhsleWkFLFLDhRaPpiiGYlPFevLGtsGYdYYhiDDLdkvvacheaLmqkGegtsCyYRFLtkGqqWiWLqtrf.YitYhq 333
                             Ft rh  + +  F+  +   i+      ++Gts Y+  h  D+  v  + ++L  kG  +  yYR +       W+qt+   it+  
                F38A6.3e 228 FTTRHTCDMRITFVSDKFNYILKSELKTLMGTSFYELVHPADMMIVSKSMKELFAKGHIRTPYYRLIAANDTLAWIQTEAtTITHTT 314
                             888888888888888888888877777899************************************************862689999 PP

  Clk-PA_FBpp0076500-aln 334 wnskPefvvCthrvv 348
                                k ++v+C h+v+
                F38A6.3e 315 KGQKGQYVICVHYVL 329
                             999**********97 PP

  == domain 3    score: 0.2 bits;  conditional E-value: 2.6
  Clk-PA_FBpp0076500-aln 377 tlrdsssldsllatsslsskssktsaaaplrssarqssesseatslstssea 428
                             +++++s+  s la  +   +ss+ts+  ++  +  qs +s ++ s sts++a
                F38A6.3e 439 RTTEPSNFGSALASPDFMDSSSRTSRPKTSYGRRAQSQGSRTTGSSSTSASA 490
                             4456789999999999999999999988754444444444333333333322 PP

>> F38A6.3a  CE38182	WBGene00001851	locus:hif-1	status:Confirmed	UniProt:O45486	protein_id:CAB07380.2
   #    score  bias  c-Evalue  i-Evalue hmmfrom  hmm to    alifrom  ali to    envfrom  env to     acc
 ---   ------ ----- --------- --------- ------- -------    ------- -------    ------- -------    ----
   1 !   23.6   0.0   2.1e-07     2e-05      83     143 ..      81     142 ..      75     198 .. 0.85
   2 !   26.5   0.0   2.9e-08   2.7e-06     248     348 ..     236     337 ..     229     341 .. 0.89
   3 ?    0.2   0.2       2.6   2.5e+02     377     428 ..     447     498 ..     416     535 .. 0.63

  Alignments for each domain:
  == domain 1    score: 23.6 bits;  conditional E-value: 2.1e-07
  Clk-PA_FBpp0076500-aln  83 sneefth.liLealdGFiivFsssGrifyasesitslLGylPsdllnmtiydlayeedqsaL 143
                             +ne +t   i e ldGF+++  s  +i+y+ es+   LG +  dl+  ++ d+ + +d ++ 
                F38A6.3a  81 TNEVWTEdTIAECLDGFVMIVDSDSSILYVTESVAMYLGLTQTDLTGRALRDFLHPSDYDEF 142
                             67888853688************************************999999998887654 PP

  == domain 2    score: 26.5 bits;  conditional E-value: 2.9e-08
  Clk-PA_FBpp0076500-aln 248 FtsrhsleWkFLFLDhRaPpiiGYlPFevLGtsGYdYYhiDDLdkvvacheaLmqkGegtsCyYRFLtkGqqWiWLqtrf.YitYhq 333
                             Ft rh  + +  F+  +   i+      ++Gts Y+  h  D+  v  + ++L  kG  +  yYR +       W+qt+   it+  
                F38A6.3a 236 FTTRHTCDMRITFVSDKFNYILKSELKTLMGTSFYELVHPADMMIVSKSMKELFAKGHIRTPYYRLIAANDTLAWIQTEAtTITHTT 322
                             888888888888888888888877777899************************************************862689999 PP

  Clk-PA_FBpp0076500-aln 334 wnskPefvvCthrvv 348
                                k ++v+C h+v+
                F38A6.3a 323 KGQKGQYVICVHYVL 337
                             999**********97 PP

  == domain 3    score: 0.2 bits;  conditional E-value: 2.6
  Clk-PA_FBpp0076500-aln 377 tlrdsssldsllatsslsskssktsaaaplrssarqssesseatslstssea 428
                             +++++s+  s la  +   +ss+ts+  ++  +  qs +s ++ s sts++a
                F38A6.3a 447 RTTEPSNFGSALASPDFMDSSSRTSRPKTSYGRRAQSQGSRTTGSSSTSASA 498
                             4456789999999999999999999988754444444444333333333322 PP

>> F38A6.3b  CE42263	WBGene00001851	locus:hif-1	status:Confirmed	UniProt:Q9TVM0	protein_id:CAB07381.2
   #    score  bias  c-Evalue  i-Evalue hmmfrom  hmm to    alifrom  ali to    envfrom  env to     acc
 ---   ------ ----- --------- --------- ------- -------    ------- -------    ------- -------    ----
   1 !   23.6   0.0   2.1e-07     2e-05      83     143 ..      81     142 ..      75     198 .. 0.85
   2 !   26.5   0.0   2.9e-08   2.7e-06     248     348 ..     236     337 ..     229     341 .. 0.89
   3 ?    0.2   0.2       2.5   2.4e+02     377     428 ..     447     498 ..     416     544 .. 0.63

  Alignments for each domain:
  == domain 1    score: 23.6 bits;  conditional E-value: 2.1e-07
  Clk-PA_FBpp0076500-aln  83 sneefth.liLealdGFiivFsssGrifyasesitslLGylPsdllnmtiydlayeedqsaL 143
                             +ne +t   i e ldGF+++  s  +i+y+ es+   LG +  dl+  ++ d+ + +d ++ 
                F38A6.3b  81 TNEVWTEdTIAECLDGFVMIVDSDSSILYVTESVAMYLGLTQTDLTGRALRDFLHPSDYDEF 142
                             67888853688************************************999999998887654 PP

  == domain 2    score: 26.5 bits;  conditional E-value: 2.9e-08
  Clk-PA_FBpp0076500-aln 248 FtsrhsleWkFLFLDhRaPpiiGYlPFevLGtsGYdYYhiDDLdkvvacheaLmqkGegtsCyYRFLtkGqqWiWLqtrf.YitYhq 333
                             Ft rh  + +  F+  +   i+      ++Gts Y+  h  D+  v  + ++L  kG  +  yYR +       W+qt+   it+  
                F38A6.3b 236 FTTRHTCDMRITFVSDKFNYILKSELKTLMGTSFYELVHPADMMIVSKSMKELFAKGHIRTPYYRLIAANDTLAWIQTEAtTITHTT 322
                             888888888888888888888877777899************************************************862689999 PP

  Clk-PA_FBpp0076500-aln 334 wnskPefvvCthrvv 348
                                k ++v+C h+v+
                F38A6.3b 323 KGQKGQYVICVHYVL 337
                             999**********97 PP

  == domain 3    score: 0.2 bits;  conditional E-value: 2.5
  Clk-PA_FBpp0076500-aln 377 tlrdsssldsllatsslsskssktsaaaplrssarqssesseatslstssea 428
                             +++++s+  s la  +   +ss+ts+  ++  +  qs +s ++ s sts++a
                F38A6.3b 447 RTTEPSNFGSALASPDFMDSSSRTSRPKTSYGRRAQSQGSRTTGSSSTSASA 498
                             4456789999999999999999999988754444444444333333333222 PP

>> T01D3.2  CE30446	WBGene00011327	locus:hlh-34	single minded protein	status:Confirmed	UniProt:P90953	protein_id:CAB0325
   #    score  bias  c-Evalue  i-Evalue hmmfrom  hmm to    alifrom  ali to    envfrom  env to     acc
 ---   ------ ----- --------- --------- ------- -------    ------- -------    ------- -------    ----
   1 !   31.9   0.1   6.7e-10   6.3e-08      26     144 ..      27     142 ..       3     165 .. 0.85

  Alignments for each domain:
  == domain 1    score: 31.9 bits;  conditional E-value: 6.7e-10
  Clk-PA_FBpp0076500-aln  26 qFnlLvneLsslvstnsRkmDkstvLkstiafLknhneiavrsrvheiqeDWkPaFLsneefthliLealdGFiivFsssGrifyas 112
                              F +L neL    + +   +Dk t+++   a++k hn      r++    D+   + s+  +t   L+ ldGF ++    G ++y+s
                 T01D3.2  27 EFSQLANELPLARAISGQHIDKTTMVRLATAYIKLHNIFGQSQRAYS-SADYY--YGSDSLWTNNHLDLLDGFFVILDRRGDVLYIS 110
                             5999*****99999999*******************97777667766.56663..7789999************************* PP

  Clk-PA_FBpp0076500-aln 113 esitslLGylPsdllnmtiydlayeedqsaLy 144
                             e+i   LG    +++  ++ d ++e+d +   
                 T01D3.2 111 ETISIYLGLSQVEMTGNAMVDYIHEQDINCFN 142
                             **************************987654 PP

>> F38A6.3c  CE32019	WBGene00001851	locus:hif-1	status:Confirmed	UniProt:Q8I4D0	protein_id:CAD54167.1
   #    score  bias  c-Evalue  i-Evalue hmmfrom  hmm to    alifrom  ali to    envfrom  env to     acc
 ---   ------ ----- --------- --------- ------- -------    ------- -------    ------- -------    ----
   1 !   27.2   0.0   1.7e-08   1.6e-06     248     348 ..      20     121 ..      13     125 .. 0.89
   2 ?    0.9   0.2       1.5   1.4e+02     376     428 ..     230     282 ..     200     322 .. 0.63

  Alignments for each domain:
  == domain 1    score: 27.2 bits;  conditional E-value: 1.7e-08
  Clk-PA_FBpp0076500-aln 248 FtsrhsleWkFLFLDhRaPpiiGYlPFevLGtsGYdYYhiDDLdkvvacheaLmqkGegtsCyYRFLtkGqqWiWLqtrf.YitYhq 333
                             Ft rh  + +  F+  +   i+      ++Gts Y+  h  D+  v  + ++L  kG  +  yYR +       W+qt+   it+  
                F38A6.3c  20 FTTRHTCDMRITFVSDKFNYILKSELKTLMGTSFYELVHPADMMIVSKSMKELFAKGHIRTPYYRLIAANDTLAWIQTEAtTITHTT 106
                             888888888888888888888877777899************************************************862689999 PP

  Clk-PA_FBpp0076500-aln 334 wnskPefvvCthrvv 348
                                k ++v+C h+v+
                F38A6.3c 107 KGQKGQYVICVHYVL 121
                             999**********97 PP

  == domain 2    score: 0.9 bits;  conditional E-value: 1.5
  Clk-PA_FBpp0076500-aln 376 vtlrdsssldsllatsslsskssktsaaaplrssarqssesseatslstssea 428
                              +++++s+  s la  +   +ss+ts+  ++  +  qs +s ++ s sts++a
                F38A6.3c 230 FRTTEPSNFGSALASPDFMDSSSRTSRPKTSYGRRAQSQGSRTTGSSSTSASA 282
                             34456789999999999999999999988754444444444333333333322 PP

>> Y57G11C.9a  CE24476	WBGene00013307	RNA recognition motif	status:Confirmed	UniProt:Q9U203	protein_id:CAB54457.1
   #    score  bias  c-Evalue  i-Evalue hmmfrom  hmm to    alifrom  ali to    envfrom  env to     acc
 ---   ------ ----- --------- --------- ------- -------    ------- -------    ------- -------    ----
   1 !   18.4  11.1     8e-06   0.00076     336     614 ..     111     457 ..     106     543 .. 0.58

  Alignments for each domain:
  == domain 1    score: 18.4 bits;  conditional E-value: 8e-06
  Clk-PA_FBpp0076500-aln 336 skPefvvCthrvvsYadvlkesrkeeaksekssedadsisvtlrdsssldsllatsslsskssktsaaap.lrssarqssesseats 421
                             s  ef+ C      + d+ +    ++ak+ +s+++  +  +  ++ss+ ++  ++   +sks ++s++ + +rs++r  s s ++++
              Y57G11C.9a 111 SDREFMGCRCDLSWFRDIRRYCAYQRAKQVRSNSQRRRRRSDSQESSKRSASPPVRRGRSKSRSRSRSPSrSRSRSRSRSVSRSKSP 197
                             566777787777777788777777777777777777777777666566665555555555555555443334445555555555555 PP

  Clk-PA_FBpp0076500-aln 422 lstsseasslgqslvtqisrkkkrksnflskvksdssssdrss..........srslqreqqreaqqqqsqqqqqqqqqeqeqqqqa 498
                             +s++ ++s+ ++s ++++sr++ ++   + +++ ++s  +r+s           +++ r +++ea+q+   ++++  +++ +  + +
              Y57G11C.9a 198 ASRNGRVSR-HRSRSQNRSRSRSNTRSRSRSSGRSGSAHSRKSddvdsfddesFDEKSRVKDNEARQK---RRRELSDDDRKDVRET 280
                             555555555.3333333333333322222222323333333332222232211222222222222222...2222222233333333 PP

  Clk-PA_FBpp0076500-aln 499 eqklqvqqqlqae..........................................flepaqyltaipvqsvialtevapvvlsliqs 543
                             ++k++v+++l +                                           ++ ++qy  + + ++ +   ++ ++ +++ +s
              Y57G11C.9a 281 QPKKSVKEELPQIplppkteaaaspspapptpkasksasfippptaddmelesppHVSNNQYEYQQSNNTYN---QIRTGASPVSVS 364
                             334444444433367788888888*************************99999999999999655544444...555555555555 PP

  Clk-PA_FBpp0076500-aln 544 sqt...vlltdgvvltpaqnqiqdqLqRkheeLqklilqqqeeLrrvseqLLlarygllqpllslglapgaan.............. 613
                              +    v  t+++++  + +  q  +q +       i qqq+  + +  qL  a +g l+++ s  l+  + +              
              Y57G11C.9a 365 YSVpmeVEATPKMIVRETPQPAQPPVQVNSYYTTTPIQQQQQQQQPIPPQLPTALFGHLKAFQSALLSTVKYEpparkeedeagfst 451
                             444444677888888888899999999999999999***************999999999866655544443333333333333333 PP

  Clk-PA_FBpp0076500-aln 614 .....s 614
                                   
              Y57G11C.9a 452 lrlssL 457
                             322221 PP

>> F17A9.3  CE19799	WBGene00017535	locus:atf-8	BZIP transcription factor	status:Confirmed	UniProt:O16213	protein_id:CCD6
   #    score  bias  c-Evalue  i-Evalue hmmfrom  hmm to    alifrom  ali to    envfrom  env to     acc
 ---   ------ ----- --------- --------- ------- -------    ------- -------    ------- -------    ----
   1 !   15.4   1.3   6.3e-05     0.006     390     546 ..      53     212 ..      39     235 .. 0.76

  Alignments for each domain:
  == domain 1    score: 15.4 bits;  conditional E-value: 6.3e-05
  Clk-PA_FBpp0076500-aln 390 tsslsskssktsaaaplrssarqssesseatslstsseasslgqslvtqisrkk.krksnflskvksdssssdrsssrslqreqqre 475
                              ++++ +s+++ ++   ++s++ +s ss+++s  +ss++s+ g+s  + i r++ krk   +++v     + +++ + ++ r+q+r 
                 F17A9.3  53 YNPTTYESTERLFEQNNNNSEKAESCSSRDSSHDSSSPTSTGGSSRDNVIVRNElKRKKDQVKDVAYWERRRKNNDAAKRSRDQRRM 139
                             467778899999999999999999999999999999999999999888887776145555555555556666666677788888888 PP

  Clk-PA_FBpp0076500-aln 476 aqqqqsqqqqqqqqqeqeqqqqaeqklqvqqqlqaeflepaqylta..ipvqsvialtevapvvlsliqssqt 546
                             ++++  ++ ++ +++++  +   +q   ++++l a  l  +  + +  ip+qs   lt  +++ +s+i++sq 
                 F17A9.3 140 KEDEMAHRATSLERENMLLRVELDQLRAETDKLRALILTTPTTSISipIPLQSLPLLTAQTAPASSVITTSQM 212
                             8888888889999999999999999999999999998887766555116778988888777778888887765 PP

>> R03D7.2  CE01610	WBGene00010989	helicase domain	status:Partially_confirmed	UniProt:Q09594	protein_id:CAA86856.1
   #    score  bias  c-Evalue  i-Evalue hmmfrom  hmm to    alifrom  ali to    envfrom  env to     acc
 ---   ------ ----- --------- --------- ------- -------    ------- -------    ------- -------    ----
   1 !   15.2   2.6   7.6e-05    0.0071     426     594 ..       7     178 ..       2     197 .. 0.51

  Alignments for each domain:
  == domain 1    score: 15.2 bits;  conditional E-value: 7.6e-05
  Clk-PA_FBpp0076500-aln 426 seasslgqslvtqisrkkkrksnflskvksdssssdrsssrslq.reqqreaqqqqsqqqqqqqqq.eqeqqqqaeqklqvqqqlqa 510
                             +++s+++ +  +++s+++ +  ++ s++++ sss +++ +r+++ r q+++ q qq+q + +++qq + ++++ + qklq+q     
                 R03D7.2   7 NPSSKIDGAAPRSRSPHRRQPHHSRSSSNNISSSLHSRLRRRRRsRSQRKQLQWQQQQLRLRKEQQnQSRRRTSSCQKLQLQRSK-L 92 
                             4555656666666665555555544444444444433332222202222222222222222222220222222233333333332.2 PP

  Clk-PA_FBpp0076500-aln 511 eflepaqylt.aipvqs....vialtevapvvlsliqssqtvlltdgvvltpaqnqiqdqLqRkheeLqklilqqqeeLrrvseqLL 592
                             + le  ++lt ++pv s     ++ +e + +  + ++ s++  +  + v  pa+   q+ Lq     L  + + qqee   ++e LL
                 R03D7.2  93 KDLESIPFLTvSVPVLSpplpHSSNSEYEFAYDPSLNPSDSHPMGSNTVSEPANVPFQNLLQPG---LEGMEVVQQEEDMDIDEELL 176
                             3577777764234443211112233444444444455555555666777889999999999865...66677889999999999999 PP

  Clk-PA_FBpp0076500-aln 593 la 594
                             l 
                 R03D7.2 177 LG 178
                             85 PP

>> F44A2.5b  CE33089	WBGene00018405	status:Confirmed	UniProt:Q8MQ52	protein_id:CCD71191.1
   #    score  bias  c-Evalue  i-Evalue hmmfrom  hmm to    alifrom  ali to    envfrom  env to     acc
 ---   ------ ----- --------- --------- ------- -------    ------- -------    ------- -------    ----
   1 !   15.4   3.7   6.3e-05    0.0059     378     505 ..      49     177 ..      20     296 .. 0.56

  Alignments for each domain:
  == domain 1    score: 15.4 bits;  conditional E-value: 6.3e-05
  Clk-PA_FBpp0076500-aln 378 lrdsssldsllatsslsskssktsaaap.lrssarqssesseatslstsseasslgqslvtqisrkkkrksnflskvksdssssdrs 463
                             ++ ss++    a+++lss++  t  ++  l+++++++ +  e+ts ++ss+as++ +s  +++  + kr+  +ls+ ++ ss+++  
                F44A2.5b  49 TTTSSTKPKPAAGQKLSSSECDTNVNSQiLKEENNNKKDCGESTSSRASSRASNHVSSDDRHSNGSLKRTESSLSSESTPSSQKSYG 135
                             222333333444444444444444444422222222223333444444444454444433333333334333334444444444333 PP

  Clk-PA_FBpp0076500-aln 464 s.srslqreqqreaqqqqsqqqqqqqqqeqeqqqqaeqklqvq 505
                             s s++l+ ++     +qq +++ +  + +++q++++ ++++ +
                F44A2.5b 136 SnSNKLNGQHVSGGAHQQYNKRINSSK-KENQKKKVMSEHEIE 177
                             312223333333333333333332222.222222222222222 PP

>> W07A8.3a  CE27221	WBGene00001043	locus:dnj-25	status:Confirmed	UniProt:O62397	protein_id:CAB04929.2
   #    score  bias  c-Evalue  i-Evalue hmmfrom  hmm to    alifrom  ali to    envfrom  env to     acc
 ---   ------ ----- --------- --------- ------- -------    ------- -------    ------- -------    ----
   1 !   14.1   2.7   0.00016     0.015     368     577 ..     480     710 ..     460     717 .. 0.71

  Alignments for each domain:
  == domain 1    score: 14.1 bits;  conditional E-value: 0.00016
  Clk-PA_FBpp0076500-aln 368 sedadsisvtlrdsssldsllatsslsskssktsaaap.................lrssarqssesseatslstsseass.lgqslv 436
                             s+d ds++++++   + +   a+ +l   +++tsa ap                     a  +++ss+++  ++s  +ss +++ l 
                W07A8.3a 480 SSDYDSMTSSQNR-RNPSPATAIDDLLGLGTETSAPAPapsthfnnsssganlvdFDLGAPIKPTSSASNLSTASPATSSwSNTDLL 565
                             6677777777766.6666677777788888888888777777777777777776644444445555555544444444441445677 PP

  Clk-PA_FBpp0076500-aln 437 tqisrkkkrksnflskvksdssssdrsssrslqreqqreaqqqqsqqqqqqqqqeqeqqqqaeqklqvqqqlqaeflepaqyltaip 523
                               +s+ k +++  + ++++ s s+++   ++ + + + ea   +  +q+q  +q++++  q+ q++++q++ +  f + a  +++++
                W07A8.3a 566 GGFSPMKPQTTSTPPNTRNPSASNSKPV-SQVNSQADFEAFLSNYPEQRQAAPQNTQNVSQKTQQTRPQNTYKPAFGDAATGSAKVS 651
                             8899988888888888888887777774.56677777788877777777878888888888888899******************** PP

  Clk-PA_FBpp0076500-aln 524 vqsvialtevapvvlsliqssqt......vlltdgvvltpaqnqiqdqLqRkheeLqkli 577
                             +++ + l + +  + +  +  q        + +++  ltp++ qi d  q k++++  l+
                W07A8.3a 652 MDAFSDLLNQGGFKPTQRE-NQKqsignmLKVEQSKNLTPEEIQIRDWTQGKERNIRALL 710
                             ***9987755443333222.222346665556778899*********9999999888775 PP

>> C17C3.8  CE04028	WBGene00001965	locus:hlh-26	status:Confirmed	UniProt:Q18053	protein_id:CCD64839.1
   #    score  bias  c-Evalue  i-Evalue hmmfrom  hmm to    alifrom  ali to    envfrom  env to     acc
 ---   ------ ----- --------- --------- ------- -------    ------- -------    ------- -------    ----
   1 ?   13.6   0.2   0.00022     0.021      16      56 ..      19      60 ..      14      70 .. 0.85

  Alignments for each domain:
  == domain 1    score: 13.6 bits;  conditional E-value: 0.00022
  Clk-PA_FBpp0076500-aln 16 RnlsekkRRDqFnlLvneLsslvs.tnsRkmDkstvLkstia 56
                            R   ek+RRD  n L+ne  ++v  ++s k+ k  vL   ++
                 C17C3.8 19 RSETEKQRRDDTNDLLNEFKKIVQkSESEKLSKEEVLFRIVK 60
                            7778*******************736799****999976655 PP

>> T28B11.1  CE14335	WBGene00012117	status:Confirmed	UniProt:Q22842	protein_id:CAA98290.1
   #    score  bias  c-Evalue  i-Evalue hmmfrom  hmm to    alifrom  ali to    envfrom  env to     acc
 ---   ------ ----- --------- --------- ------- -------    ------- -------    ------- -------    ----
   1 ?   13.4   2.5   0.00026     0.025     350     553 ..      48     356 ..      34     418 .. 0.54

  Alignments for each domain:
  == domain 1    score: 13.4 bits;  conditional E-value: 0.00026
  Clk-PA_FBpp0076500-aln 350 Yadvlkesrkeeaksekssedadsisvtlrd......sssldsllatsslsskssktsaaaplrssarqssesseatslstsseass 430
                             + +v+ ++ +e+a+s +s ++a+     +r       s+ + s l+ ++++s+ss +  a++++     s++ssea s+s+ss++ +
                T28B11.1  48 FREVIEDMEDERAESLRSCQKAKIFICDRRRailegvSTVTPSRLPRTPKNSESSDSGSASSSSIA---STSSSEADSVSSSSKTKT 131
                             679999999999999999888887777776666666555566777777766665544443332222...222223333333322222 PP

  Clk-PA_FBpp0076500-aln 431 lgqslvtqisrkkkrksnflskvksdssssdrss..................................................... 464
                                 + ++  +k+ r+ n++ ++ks+sss+d+s                                                      
                T28B11.1 132 ---KQQQTEREKELRRRNISDRTKSSSSSTDSSGihskatsflsdqytdttdpnwafafhfdewlqeydvndvffknfcsflereki 215
                             ...111111222233333333333333333333222222333445566666666666666666665555555555555444444333 PP

  Clk-PA_FBpp0076500-aln 465 ......srslqreqqreaqqqqsqqqqqqqqqeqeqqqqaeqklqvqqqlqae.................................. 511
                                   s+ + r    e+q  q++       + q  +               +                                  
                T28B11.1 216 edpmspSSYKGRTAYYENQLIQDKTTAMSLADCQIVRL--------------Nptaelemrnqsagrierladrlskirnahfifkd 288
                             33332211111222222222222222222222222222..............12222222233333355666666666666666666 PP

  Clk-PA_FBpp0076500-aln 512 ..........................flepaqyltaipvqsvialtevapvvlsliqssqtvlltdgv 553
                                                        +++ q +++i+++ v+ l++ +  ++  +q+ qt++  d++
                T28B11.1 289 svcygarppvtffyflsmmrrntralTFDNVQAASTIELHEVLNLSNLNRLTVIQPQQHQTIMVRDQL 356
                             66666666666666666666666666555666666666666666666666666666666666655555 PP

>> F56A8.3a  CE28340	WBGene00010139	Leucine Rich Repeat (2 copies) (2 domains)	status:Confirmed	UniProt:Q95ZS5	protein_i
   #    score  bias  c-Evalue  i-Evalue hmmfrom  hmm to    alifrom  ali to    envfrom  env to     acc
 ---   ------ ----- --------- --------- ------- -------    ------- -------    ------- -------    ----
   1 ?   13.1   2.8   0.00032      0.03     422     508 ..     148     233 ..     103     333 .. 0.54

  Alignments for each domain:
  == domain 1    score: 13.1 bits;  conditional E-value: 0.00032
  Clk-PA_FBpp0076500-aln 422 lstsseasslgqslvtqisrkkkrksnflskvksdssssdrss.srslqreqqreaqqqqsqqqqqqqqqeqeqqqqaeqklqvqqq 507
                             +  +++a  + +++  ++   k++k++  +++k++++++++ + +++++ +qqre+  +   +++++ qq + q++ +++k+++q++
                F56A8.3a 148 MGEQKKAIDSLKAQEAKHK-AKVQKAQEEERMKKNQEKKEKAAaKKEKDAKQQRET-VNAASHKNNHSQQPKSQKKEPHPKKNEQKK 232
                             2222222221111111111.111112212222222222222210111111122211.111112222222222222222222222222 PP

  Clk-PA_FBpp0076500-aln 508 l 508
                             +
                F56A8.3a 233 T 233
                             2 PP

>> B0303.14  CE00003	WBGene00015132	Giant secretory protein I-C	status:Confirmed	UniProt:P34263	protein_id:CCD61714.1
   #    score  bias  c-Evalue  i-Evalue hmmfrom  hmm to    alifrom  ali to    envfrom  env to     acc
 ---   ------ ----- --------- --------- ------- -------    ------- -------    ------- -------    ----
   1 ?   13.3   1.1   0.00029     0.027     415     508 ..      17     130 ..       9     331 .. 0.70

  Alignments for each domain:
  == domain 1    score: 13.3 bits;  conditional E-value: 0.00029
  Clk-PA_FBpp0076500-aln 415 esseatslstsseasslgqslvtqisrkkkrksnflskvksdssssdrss..........................srslqreqqre 475
                             +ss+++s   +s++ss  q + +q   ++ + sn + +++++ ++ +++                           + +  r    e
                B0303.14  17 QSSSTNSRAPESSSSS--QETRQQNLANRFKPSNNYRSNRNQVEDGETTNsnrgkprgkgpiryqgnysdrfvgrqE-EAPR---AE 97 
                             3333333333333333..44444444455555555555444444443333467788888888888888766654421.1111...11 PP

  Clk-PA_FBpp0076500-aln 476 aqqqqsqqqqqqqqqeqeqqqqaeqklqvqqql 508
                             + +++++ q+++++q+q+q++q++++ ++++++
                B0303.14  98 KSERSERPQRSEKPQDQNQREQVKPQRKQTKRV 130
                             111222222222233333333333322222222 PP

>> W02A11.3  CE18990	WBGene00012194	locus:toe-4	Zinc finger, C3HC4 type (RING finger)	status:Partially_confirmed	UniProt
   #    score  bias  c-Evalue  i-Evalue hmmfrom  hmm to    alifrom  ali to    envfrom  env to     acc
 ---   ------ ----- --------- --------- ------- -------    ------- -------    ------- -------    ----
   1 ?   12.8   3.9    0.0004     0.037     398     512 ..     147     289 ..      72     349 .. 0.41

  Alignments for each domain:
  == domain 1    score: 12.8 bits;  conditional E-value: 0.0004
  Clk-PA_FBpp0076500-aln 398 sktsaaaplrssarqssesseatslstsseasslgqslvtqisrkkkrksnflskvksdssssdrsssrslqreqqreaqqqqsqqq 484
                             ++ts   p++++ + +s+s  +ts+s+ss      +     +s++++r++    +++ ++++ +++ + +++ +q   +   ++++ 
                W02A11.3 147 TNTSD-EPHSQIITSNSSSLPSTSASSSS------DRPRAMRSNQEMRQARR-ARRQRQTQHESQRMQLEHRLQQITGPVPGSEHNC 225
                             11111.11111111111111111111111......11112222223333221.1111112222222222222233333333333333 PP

  Clk-PA_FBpp0076500-aln 485 qqqqqqeqeqqqqaeqklqvqqqlqae.............................................f 512
                             +            ++ ++q+qqq+q+                                               
                W02A11.3 226 MTG---------CPHLHQQQQQQHQQPllhiqlnpippqpqtgpnsvsptiapgamlrahplastfpyfslpL 289
                             333.........3333333333333323333333345555555556666666666666666666666555552 PP

>> R10E4.2r  CE44660	WBGene00006331	locus:sup-26	status:Partially_confirmed	UniProt:D5MCR4	protein_id:CBK55602.1
   #    score  bias  c-Evalue  i-Evalue hmmfrom  hmm to    alifrom  ali to    envfrom  env to     acc
 ---   ------ ----- --------- --------- ------- -------    ------- -------    ------- -------    ----
   1 ?   12.8  11.8    0.0004     0.037     610     709 ..       4     105 ..       1     252 [. 0.60

  Alignments for each domain:
  == domain 1    score: 12.8 bits;  conditional E-value: 0.0004
  Clk-PA_FBpp0076500-aln 610 gaansqqqslqlstsnsvvkqldseqlanqqtqqlklsepqelvs..lqltlqslhqsqsqssqsetqskvsqsvlsqqqkqqqqqq 694
                             +a+nsqq   +     +   + +s++ ++q++q+ + s+ ++  +       +s+h+ ++++s ++++s ++q++++qq +q q  q
                R10E4.2r   4 TAQNSQQPYPRSDKAGGHLLHYSSSSHQHQNHQHYHSSSSNQQFNrpPPPPHNSQHHHHHNNSRMNASSAPQQQQQQQQPQQGQAPQ 90 
                             555555544444444443334333333333333332222222222113333344555555555555555555555555555555554 PP

  Clk-PA_FBpp0076500-aln 695 qqqqqqqqqqqaqqd 709
                             qqqq   q q++qq 
                R10E4.2r  91 QQQQGPPQHQYQQQR 105
                             444433333333322 PP

>> C23F12.1b  CE41768	WBGene00016006	locus:fln-2	status:Partially_confirmed	UniProt:Q18109	protein_id:CCD65285.1
   #    score  bias  c-Evalue  i-Evalue hmmfrom  hmm to    alifrom  ali to    envfrom  env to     acc
 ---   ------ ----- --------- --------- ------- -------    ------- -------    ------- -------    ----
   1 ?   12.3   4.5   0.00056     0.053     384     509 ..     458     578 ..     427     687 .. 0.52

  Alignments for each domain:
  == domain 1    score: 12.3 bits;  conditional E-value: 0.00056
  Clk-PA_FBpp0076500-aln 384 ldsllatsslsskssktsaaaplrssarqssesseatslstsseasslgqslvtqisrkkkrksnflskvksdssssdrsssrslqr 470
                             + s l++s+ s +   +  + +++  a ++  +++  ++sts+   + + ++  + sr++ + ++f+++++ d s+++   +r+l+ 
               C23F12.1b 458 QGSELPASPISLQVHTQEETRSSSRAASRAHPENRNPPASTSKYIER-TIVSPVSDSRESGKIAQFSTETEVDISHKSFA-QRRLHI 542
                             44555555554443333222222222222222223333444433333.22333344445555555555555555444444.233333 PP

  Clk-PA_FBpp0076500-aln 471 eqqreaqqqqsqqqqqqqqqeqeqqqqaeqklqvqqqlq 509
                              +q eaq+ +   +  q +++++q++q++q++q+  + +
               C23F12.1b 543 IKQLEAQHVN---HIAQTKSHHQQHTQQQQHHQTVPTQS 578
                             3333332222...22222222222222222222222211 PP

>> R10E4.2q  CE44636	WBGene00006331	locus:sup-26	status:Partially_confirmed	UniProt:D5MCR3	protein_id:CBK55601.1
   #    score  bias  c-Evalue  i-Evalue hmmfrom  hmm to    alifrom  ali to    envfrom  env to     acc
 ---   ------ ----- --------- --------- ------- -------    ------- -------    ------- -------    ----
   1 ?   12.1  12.1   0.00064      0.06     610     709 ..       4     105 ..       1     251 [. 0.61

  Alignments for each domain:
  == domain 1    score: 12.1 bits;  conditional E-value: 0.00064
  Clk-PA_FBpp0076500-aln 610 gaansqqqslqlstsnsvvkqldseqlanqqtqqlklsepqelvs..lqltlqslhqsqsqssqsetqskvsqsvlsqqqkqqqqqq 694
                             +a+nsqq   +     +   + +s++ ++q++q+ + s+ ++  +       +s+h+ ++++s ++++s ++q++++qq +q q  q
                R10E4.2q   4 TAQNSQQPYPRSDKAGGHLLHYSSSSHQHQNHQHYHSSSSNQQFNrpPPPPHNSQHHHHHNNSRMNASSAPQQQQQQQQPQQGQAPQ 90 
                             555555544444444443334333333333333333222222222113333344555555555555555555555555555555554 PP

  Clk-PA_FBpp0076500-aln 695 qqqqqqqqqqqaqqd 709
                             qqqq   q q++qq 
                R10E4.2q  91 QQQQGPPQHQYQQQR 105
                             444433333333322 PP

>> Y43C5A.4  CE19153	WBGene00012784	status:Partially_confirmed	UniProt:Q9XXF0	protein_id:CAA19504.1
   #    score  bias  c-Evalue  i-Evalue hmmfrom  hmm to    alifrom  ali to    envfrom  env to     acc
 ---   ------ ----- --------- --------- ------- -------    ------- -------    ------- -------    ----
   1 ?   12.3   3.4   0.00057     0.054     413     528 ..      48     160 ..      29     204 .. 0.48

  Alignments for each domain:
  == domain 1    score: 12.3 bits;  conditional E-value: 0.00057
  Clk-PA_FBpp0076500-aln 413 ssesseatslstsseasslgqslvtqisrkkkrksnflskvksdssssdrsssrslqreqqreaqqqqsqqqqqqqqqeqeqqqqae 499
                             + + s++ + ++s+++++ ++ +  +  +++ +ks++  + +++ +ss+r +++s++ ++     ++++++ ++   +e++ q+q+e
                Y43C5A.4  48 KKKLSSSHEKKRSENKARNNKKKPVELDTTDEAKSTV--NEDEKEKSSKRPTAKSKKSKKAT-GSKKKNKKTKKPDGSEKKTQTQTE 131
                             2222222233333333333333333333333333332..22222222223322222222222.222222222233334444455555 PP

  Clk-PA_FBpp0076500-aln 500 qklqvqqqlqaeflepaqyltaipvqsvi 528
                             +++ +    + +f+ p+     +p+ +v 
                Y43C5A.4 132 DQKAPDSPKKDDFFAPPGAPDPVPAVPVE 160
                             55666666666677776666555555555 PP

>> W02C12.3e  CE33714	WBGene00020930	locus:hlh-30	status:Confirmed	UniProt:Q86MJ3	protein_id:CCD70591.1
   #    score  bias  c-Evalue  i-Evalue hmmfrom  hmm to    alifrom  ali to    envfrom  env to     acc
 ---   ------ ----- --------- --------- ------- -------    ------- -------    ------- -------    ----
   1 ?   13.4   4.0   0.00026     0.025       2      67 ..     167     240 ..     166     248 .. 0.75

  Alignments for each domain:
  == domain 1    score: 13.4 bits;  conditional E-value: 0.00026
  Clk-PA_FBpp0076500-aln   2 Dddsdd..kdDtkRksRnlsekkRRDqFnlLvneLsslvstns...RkmDkstvLkstiaf...Lknhneiavr 67 
                             D+d++d  +d  k+ + n+ e++RR   n  + eL++++  n+    k++k t+Lk+   +   L++ +e a++
               W02C12.3e 167 DNDPEDyyRDRRKKDIHNMIERRRRYNINDRIKELGQMLPKNTsedMKLNKGTILKASCDYirvLQKDREQAMK 240
                             6677764467778889***********************765422279********987661115555565555 PP

>> F42A9.7  CE25889	WBGene00018336	status:Partially_confirmed	UniProt:Q95ZT8	protein_id:CCD67659.1
   #    score  bias  c-Evalue  i-Evalue hmmfrom  hmm to    alifrom  ali to    envfrom  env to     acc
 ---   ------ ----- --------- --------- ------- -------    ------- -------    ------- -------    ----
   1 ?   11.7   8.2   0.00086     0.081     390     572 ..      33     247 ..      16     258 .. 0.41

  Alignments for each domain:
  == domain 1    score: 11.7 bits;  conditional E-value: 0.00086
  Clk-PA_FBpp0076500-aln 390 tsslsskssktsaaap.lrssarqssesseatslstsseasslgqslvtqisrkkkrksnflskvksdssssdrsssrslqreqqre 475
                              s++s+ks k+s+ +   + ++r+ss s +++  s+s ++s++++s+ t+ s+++k +    s++++++  + +  s+++ r     
                 F42A9.7  33 KSQRSTKSRKSSRRSRrRNGRSRKSSRSGKSSRSSKSGRSSKSSNSTKTTGSKSSKSSRSQRSNKSNKMVTNPKGFSDRKIRAAILA 119
                             222222222222222211122222222222222233333333334444444443333333333333333333333333333222222 PP

  Clk-PA_FBpp0076500-aln 476 aqqqqsqqqqqqqqqeqeqqqqaeqklqvqqqlqae.................................flepaqyltaipvqsvia 529
                             +q+   +  ++   q+  +++ +e++l+ +++ + +                                 ++ +        +++v +
                 F42A9.7 120 DQKAAADAVKS---QKLSSNNSSEKQLNAHNDNKISyvnvrviphelifppiggmkhvrvknstgkpiaYMAKCSDNILFRINPVYG 203
                             22222222211...2222222222222222222222344556666666666676676777777677776666666666666777777 PP

  Clk-PA_FBpp0076500-aln 530 ltevapvvl.sliqssqtvlltdgvvltpaqnqiqdqLqRkhee 572
                               +++   +  ++ +  + ++ + v++t++++   +  q +   
                 F42A9.7 204 IIDTDRDAQiNILRENGAAKHDKLVIVTTVHHDANKTAQHTFSQ 247
                             76665544303333334455555555566666666666655555 PP

>> W02C12.3a  CE14416	WBGene00020930	locus:hlh-30	transcription factor	status:Confirmed	UniProt:P91527	protein_id:CCD705
   #    score  bias  c-Evalue  i-Evalue hmmfrom  hmm to    alifrom  ali to    envfrom  env to     acc
 ---   ------ ----- --------- --------- ------- -------    ------- -------    ------- -------    ----
   1 ?   12.5   4.4   0.00048     0.045       2      67 ..     226     299 ..     225     305 .. 0.75

  Alignments for each domain:
  == domain 1    score: 12.5 bits;  conditional E-value: 0.00048
  Clk-PA_FBpp0076500-aln   2 Dddsdd..kdDtkRksRnlsekkRRDqFnlLvneLsslvstns...RkmDkstvLkstiaf...Lknhneiavr 67 
                             D+d++d  +d  k+ + n+ e++RR   n  + eL++++  n+    k++k t+Lk+   +   L++ +e a++
               W02C12.3a 226 DNDPEDyyRDRRKKDIHNMIERRRRYNINDRIKELGQMLPKNTsedMKLNKGTILKASCDYirvLQKDREQAMK 299
                             6677764467778889***********************765422279********987661115555555555 PP

>> C15H7.3  CE00081	WBGene00007610	Protein tyrosine phosphatase (non-receptor class)	status:Confirmed	UniProt:P34337	pro
   #    score  bias  c-Evalue  i-Evalue hmmfrom  hmm to    alifrom  ali to    envfrom  env to     acc
 ---   ------ ----- --------- --------- ------- -------    ------- -------    ------- -------    ----
   1 ?   11.6   1.3    0.0009     0.085     397     500 ..       7     106 ..       1     281 [. 0.57

  Alignments for each domain:
  == domain 1    score: 11.6 bits;  conditional E-value: 0.0009
  Clk-PA_FBpp0076500-aln 397 ssktsaaaplrssarqssesseatslstsseasslgqslvtqisrkkkrksnflskvksdssssdrsssrslqreqqreaqqqqsqq 483
                             s+++ ++++ + + r   ++ ++++ +   e+s+  +s  t+ sr    k n  +++++ + ss+ +s+++ + ++q++++++++++
                 C15H7.3   7 SARKKKKTSKSGNDRSIRSERKSKQKKPAGEKSQ--KSRRTRKSR--GPKGNGFTSRETIQPSSSGQSEGTTRMDDQKDEKKDDKKE 89 
                             2222222222222222221212222222222222..222333332..2333444455555555555555544444444444443333 PP

  Clk-PA_FBpp0076500-aln 484 qqqqqqqeqeqqqqaeq 500
                             +++++++e+++++ +e+
                 C15H7.3  90 EKKEERKEEKKEEVKEP 106
                             33333333333322222 PP

>> W02C12.3d  CE33713	WBGene00020930	locus:hlh-30	status:Confirmed	UniProt:Q86MJ4	protein_id:CCD70590.1
   #    score  bias  c-Evalue  i-Evalue hmmfrom  hmm to    alifrom  ali to    envfrom  env to     acc
 ---   ------ ----- --------- --------- ------- -------    ------- -------    ------- -------    ----
   1 ?   12.6   4.4   0.00044     0.042       2      67 ..     192     265 ..     191     271 .. 0.75

  Alignments for each domain:
  == domain 1    score: 12.6 bits;  conditional E-value: 0.00044
  Clk-PA_FBpp0076500-aln   2 Dddsdd..kdDtkRksRnlsekkRRDqFnlLvneLsslvstns...RkmDkstvLkstiaf...Lknhneiavr 67 
                             D+d++d  +d  k+ + n+ e++RR   n  + eL++++  n+    k++k t+Lk+   +   L++ +e a++
               W02C12.3d 192 DNDPEDyyRDRRKKDIHNMIERRRRYNINDRIKELGQMLPKNTsedMKLNKGTILKASCDYirvLQKDREQAMK 265
                             6677764467778889***********************765422279********987661115555565555 PP

>> W02C12.3f  CE33715	WBGene00020930	locus:hlh-30	status:Confirmed	UniProt:Q86MJ2	protein_id:CCD70592.1
   #    score  bias  c-Evalue  i-Evalue hmmfrom  hmm to    alifrom  ali to    envfrom  env to     acc
 ---   ------ ----- --------- --------- ------- -------    ------- -------    ------- -------    ----
   1 ?   12.4   4.6   0.00051     0.048       2      67 ..     201     274 ..     200     283 .. 0.75

  Alignments for each domain:
  == domain 1    score: 12.4 bits;  conditional E-value: 0.00051
  Clk-PA_FBpp0076500-aln   2 Dddsdd..kdDtkRksRnlsekkRRDqFnlLvneLsslvstns...RkmDkstvLkstiaf...Lknhneiavr 67 
                             D+d++d  +d  k+ + n+ e++RR   n  + eL++++  n+    k++k t+Lk+   +   L++ +e a++
               W02C12.3f 201 DNDPEDyyRDRRKKDIHNMIERRRRYNINDRIKELGQMLPKNTsedMKLNKGTILKASCDYirvLQKDREQAMK 274
                             6677764467778889***********************765422279********987661115555665555 PP

>> K02F3.4  CE23848	WBGene00019327	locus:zip-2	status:Confirmed	UniProt:Q21148	protein_id:CCD61873.1
   #    score  bias  c-Evalue  i-Evalue hmmfrom  hmm to    alifrom  ali to    envfrom  env to     acc
 ---   ------ ----- --------- --------- ------- -------    ------- -------    ------- -------    ----
   1 ?   10.9   3.9    0.0015      0.14     398     506 ..     180     286 ..     147     303 .. 0.64

  Alignments for each domain:
  == domain 1    score: 10.9 bits;  conditional E-value: 0.0015
  Clk-PA_FBpp0076500-aln 398 sktsaaaplrssarqssesseatslstsseasslgqslvtqisrkkkrksnflskvksdssssdrsssrslqreqqreaqqqqsqqq 484
                               +s a+p+++s+  +++s ++ ++    ++   ++ ++ q+s +++ +++++  +k++s ssd+ss+ +++r+++++a q+++q++
                 K02F3.4 180 HDDSIASPSNASHISPPAS-DIDPVDEFFPQLV-HNNKI-QSSSSSTVETTITRGRKTSSVSSDSSSDYRHKRDKNNLASQKSRQKR 263
                             4556666666666666655.4555555555444.23333.44445666677788889999999999989999999998888887777 PP

  Clk-PA_FBpp0076500-aln 485 qqq.qqqeqeqqqqaeqklqvqq 506
                             q + +++++e++++++ k q+q 
                 K02F3.4 264 QAKiRESKEERERLEKRKVQLQA 286
                             76624455556666666666554 PP

>> W02C12.3g  CE33716	WBGene00020930	locus:hlh-30	status:Confirmed	UniProt:Q86MJ1	protein_id:CCD70593.1
   #    score  bias  c-Evalue  i-Evalue hmmfrom  hmm to    alifrom  ali to    envfrom  env to     acc
 ---   ------ ----- --------- --------- ------- -------    ------- -------    ------- -------    ----
   1 ?   12.3   4.8   0.00055     0.052       2      67 ..     226     299 ..     225     308 .. 0.75

  Alignments for each domain:
  == domain 1    score: 12.3 bits;  conditional E-value: 0.00055
  Clk-PA_FBpp0076500-aln   2 Dddsdd..kdDtkRksRnlsekkRRDqFnlLvneLsslvstns...RkmDkstvLkstiaf...Lknhneiavr 67 
                             D+d++d  +d  k+ + n+ e++RR   n  + eL++++  n+    k++k t+Lk+   +   L++ +e a++
               W02C12.3g 226 DNDPEDyyRDRRKKDIHNMIERRRRYNINDRIKELGQMLPKNTsedMKLNKGTILKASCDYirvLQKDREQAMK 299
                             6677764467778889***********************765422279********987661115556665555 PP

>> W02C12.3h  CE37725	WBGene00020930	locus:hlh-30	status:Confirmed	UniProt:Q5TYL0	protein_id:CCD70594.1
   #    score  bias  c-Evalue  i-Evalue hmmfrom  hmm to    alifrom  ali to    envfrom  env to     acc
 ---   ------ ----- --------- --------- ------- -------    ------- -------    ------- -------    ----
   1 ?   12.5   4.9   0.00047     0.045       2      67 ..      89     162 ..      88     168 .. 0.75

  Alignments for each domain:
  == domain 1    score: 12.5 bits;  conditional E-value: 0.00047
  Clk-PA_FBpp0076500-aln   2 Dddsdd..kdDtkRksRnlsekkRRDqFnlLvneLsslvstns...RkmDkstvLkstiaf...Lknhneiavr 67 
                             D+d++d  +d  k+ + n+ e++RR   n  + eL++++  n+    k++k t+Lk+   +   L++ +e a++
               W02C12.3h  89 DNDPEDyyRDRRKKDIHNMIERRRRYNINDRIKELGQMLPKNTsedMKLNKGTILKASCDYirvLQKDREQAMK 162
                             6677764467778889***********************765422279********987661115555565555 PP

>> R10E4.2f  CE44599	WBGene00006331	locus:sup-26	status:Partially_confirmed	UniProt:D5MCQ1	protein_id:CBK55589.1
   #    score  bias  c-Evalue  i-Evalue hmmfrom  hmm to    alifrom  ali to    envfrom  env to     acc
 ---   ------ ----- --------- --------- ------- -------    ------- -------    ------- -------    ----
   1 ?   10.7   4.2    0.0016      0.15     478     509 ..       8      39 ..       1     194 [. 0.54

  Alignments for each domain:
  == domain 1    score: 10.7 bits;  conditional E-value: 0.0016
  Clk-PA_FBpp0076500-aln 478 qqqsqqqqqqqqqeqeqqqqaeqklqvqqqlq 509
                             qqq+qqqq qq q ++qqqq  +++q qqq  
                R10E4.2f   8 QQQQQQQQPQQGQAPQQQQQGPPQHQYQQQRP 39 
                             22222222222222222222222233333222 PP

>> R10E4.2a  CE18908	WBGene00006331	locus:sup-26	RNA or single stranded DNA binding protein	status:Confirmed	UniProt:Q7J
   #    score  bias  c-Evalue  i-Evalue hmmfrom  hmm to    alifrom  ali to    envfrom  env to     acc
 ---   ------ ----- --------- --------- ------- -------    ------- -------    ------- -------    ----
   1 ?   10.7   4.2    0.0017      0.16     478     509 ..       8      39 ..       1     194 [. 0.54

  Alignments for each domain:
  == domain 1    score: 10.7 bits;  conditional E-value: 0.0017
  Clk-PA_FBpp0076500-aln 478 qqqsqqqqqqqqqeqeqqqqaeqklqvqqqlq 509
                             qqq+qqqq qq q ++qqqq  +++q qqq  
                R10E4.2a   8 QQQQQQQQPQQGQAPQQQQQGPPQHQYQQQRP 39 
                             22222222222222222222222233333222 PP

>> T09A12.4c  CE31063	WBGene00003656	locus:nhr-66	status:Partially_confirmed	UniProt:Q8MXH2	protein_id:CCD63564.1
   #    score  bias  c-Evalue  i-Evalue hmmfrom  hmm to    alifrom  ali to    envfrom  env to     acc
 ---   ------ ----- --------- --------- ------- -------    ------- -------    ------- -------    ----
   1 ?   10.3   7.5    0.0022      0.21     474     544 ..     162     233 ..     113     251 .. 0.72

  Alignments for each domain:
  == domain 1    score: 10.3 bits;  conditional E-value: 0.0022
  Clk-PA_FBpp0076500-aln 474 reaqqqqsqqqqqqqqqeqeqqqqaeqklqvqqqlqaeflepaqyltaipvqsvialtev.apvvlsliqss 544
                               +qq+++q+qqqq+qq+q qqq +  ++   +++q++ + ++  l  ip + ++a t+v a+ ++s  qss
               T09A12.4c 162 TVDQQNRQQHQQQQRQQQQAQQQNSMARKYSMDTIQHHTMQHPHQLQYIPNHFMTASTDVfAAMDMSQKQSS 233
                             345666677777777777777777777788888888888888888888888887777765133444444443 PP

>> T09A12.4d  CE37723	WBGene00003656	locus:nhr-66	status:Partially_confirmed	UniProt:Q5W611	protein_id:CCD63565.1
   #    score  bias  c-Evalue  i-Evalue hmmfrom  hmm to    alifrom  ali to    envfrom  env to     acc
 ---   ------ ----- --------- --------- ------- -------    ------- -------    ------- -------    ----
   1 ?   10.3   7.6    0.0022      0.21     474     544 ..      88     159 ..      40     177 .. 0.72

  Alignments for each domain:
  == domain 1    score: 10.3 bits;  conditional E-value: 0.0022
  Clk-PA_FBpp0076500-aln 474 reaqqqqsqqqqqqqqqeqeqqqqaeqklqvqqqlqaeflepaqyltaipvqsvialtev.apvvlsliqss 544
                               +qq+++q+qqqq+qq+q qqq +  ++   +++q++ + ++  l  ip + ++a t+v a+ ++s  qss
               T09A12.4d  88 TVDQQNRQQHQQQQRQQQQAQQQNSMARKYSMDTIQHHTMQHPHQLQYIPNHFMTASTDVfAAMDMSQKQSS 159
                             345666777777777777777777777788888888888888888888888887777765133444444443 PP

>> F28H1.1  CE09766	WBGene00017908	status:Confirmed	UniProt:O01543	protein_id:CCD70210.1
   #    score  bias  c-Evalue  i-Evalue hmmfrom  hmm to    alifrom  ali to    envfrom  env to     acc
 ---   ------ ----- --------- --------- ------- -------    ------- -------    ------- -------    ----
   1 ?   10.9   4.4    0.0015      0.14     656     726 ..      57     125 ..       5     202 .. 0.77

  Alignments for each domain:
  == domain 1    score: 10.9 bits;  conditional E-value: 0.0015
  Clk-PA_FBpp0076500-aln 656 qltlqslhqsqsqssqsetqskvsqsvlsqqqkqqqqqqqqqqqqqqqqqaqqdglskgntsgllqfqmsa 726
                              +  ++ +  ++++  ++t  + ++++ + +q++qq qq+q+q +q+q ++++      +  + +++q+++
                 F28H1.1  57 PYEVKPFEAIDEKNDVFSTMGHWNSEQKQSRQQHQQYQQNQYQARQHQYYQNPPP--FYQPEQPVHYQSAQ 125
                             5556666667777788888888888888888888888888888888887776654..34444555555553 PP

>> F52C12.5  CE31536	WBGene00001253	locus:elt-6	status:Confirmed	UniProt:Q9TXV3	protein_id:CCD71628.1
   #    score  bias  c-Evalue  i-Evalue hmmfrom  hmm to    alifrom  ali to    envfrom  env to     acc
 ---   ------ ----- --------- --------- ------- -------    ------- -------    ------- -------    ----
   1 ?   10.5   7.2     0.002      0.19     361     544 ..      46     258 ..      33     361 .. 0.72

  Alignments for each domain:
  == domain 1    score: 10.5 bits;  conditional E-value: 0.002
  Clk-PA_FBpp0076500-aln 361 eaksekssedadsisvtlrdsssldsllatsslsskssktsa.aaplrssarqssesseatslstsseasslgqslvtqisrkkkrk 446
                             +++ +k+ ++ d++  +l+   s++ +++ +++s+++s++    +p++s+a  ss   +++   ++++ ++  + +v+++ ++   +
                F52C12.5  46 RQDVSKMMSKIDEVCGRLEALISEKEKVLLEQMSESGSEEKYpPSPTESRASPSSVG-KSNGGCRKRKPTK--E-SVNRHLENGGSD 128
                             356677778888888888886666666666666666555544034444433333332.2222222222222..3.344444566677 PP

  Clk-PA_FBpp0076500-aln 447 snflskvksdssssdrss..............................srslqreqqreaqqqqsqqqqqqqqqeqeqqqqaeqklq 503
                             s f + +++ s+ ++ ss                              ++++q   +++aqqq ++q+  + +++++q+  ++ +++
                F52C12.5 129 SPFEKITRNISTPVSASSpfpdfqnfngfvfdpmanpqnmmnllnlvqQQQHQAAAHHHAQQQAREQKPVKAEESKQQEPSENRNQS 215
                             777777777777777777888888899999999999999999998775555555666666666666666666666666666677777 PP

  Clk-PA_FBpp0076500-aln 504 vqqqlqaeflep..aqyltaipvqsvialtevapvvlsliqss 544
                             ++  ++++ l++   q+ ++ p  +v a t +a++++   +s+
                F52C12.5 216 PSASVEQTLLDQlsMQFNGKSPSPTVHASTAAAAGSSEDDTSA 258
                             7778888888753369999999999999988877766544444 PP

>> C06G1.2  CE03965	WBGene00015546	status:Confirmed	UniProt:Q17742	protein_id:CCD63410.1
   #    score  bias  c-Evalue  i-Evalue hmmfrom  hmm to    alifrom  ali to    envfrom  env to     acc
 ---   ------ ----- --------- --------- ------- -------    ------- -------    ------- -------    ----
   1 ?   10.4   4.2    0.0021       0.2     349     465 ..      23     158 ..      15     180 .. 0.46

  Alignments for each domain:
  == domain 1    score: 10.4 bits;  conditional E-value: 0.0021
  Clk-PA_FBpp0076500-aln 349 sYadvlkesrkee.aksekssedadsisvtlrdsssldsl...latsslsskssktsaaaplrssarqssesseatslstsseassl 431
                              Y dvl    + +  + ek s+ ++++++  + ++++ds+   + t+++++  +  + +++  ++++ ++es+++t+  t++ea+++
                 C06G1.2  23 QYDDVLGAVVEGSgVEIEKASTTEATTTTVVETTTTVDSTtteVETTPTTEATTTVAETTTEAETTTTTVESTTTTTEATTTEAATT 109
                             566666665543303344444444444444444444444311155555555544444444444444444455444444444444443 PP

  Clk-PA_FBpp0076500-aln 432 gqslvt..qisrkkkrksnflskvksdssssdrss.............s 465
                             ++++++  ++++k++++++++ + ++ ++++d++s             +
                 C06G1.2 110 TTTTTEepATTTKEITTTEIVIAETTPTEEVDEESflgfkkpdlatiyR 158
                             3333321134455666666667777777777777766666665555541 PP

>> T28H11.4  CE14375	WBGene00003976	locus:pes-1	status:Confirmed	UniProt:Q27253	protein_id:CCD63837.1
   #    score  bias  c-Evalue  i-Evalue hmmfrom  hmm to    alifrom  ali to    envfrom  env to     acc
 ---   ------ ----- --------- --------- ------- -------    ------- -------    ------- -------    ----
   1 ?   10.3   1.1    0.0022      0.21     379     530 ..      57     248 ..      29     264 .] 0.53

  Alignments for each domain:
  == domain 1    score: 10.3 bits;  conditional E-value: 0.0022
  Clk-PA_FBpp0076500-aln 379 rdsssldsllatsslsskssktsaaaplrssa...rqssesseatslstsseasslgqslvtqisrkkkrksnflskvksdssssdr 462
                              + +s  s  +t s s  ++++ +++p++ss+   ++ ++ s+ + +    ++s  ++  v +i +    +  +++++         
                T28H11.4  57 CS-VSPASSFHTRSESVGQQQSGRNSPVSSSTespTKRPKYSYNALIAMAIQSSPFKSLRVSEIYKYISSNFSYYKNQ--------- 133
                             22.222333333333333333333333333330003333333333344444444433333333332222222222233......... PP

  Clk-PA_FBpp0076500-aln 463 ss..............................................srslqreqqreaqqqqsqqqqqqqq.qeqeqqqqa.eqk 501
                                                                              ++l+r++ + a+    qq+   +q   q+ +q+  ++ 
                T28H11.4 134 -KplqwqnsvrhnlslhkefrkvrtldgkgsywamtadlgtdvyisnnCGKLRRQKSKVAKFPPMQQHFPIPQlPTQNIHQLCmQNP 219
                             .13333333456889999999999999999999999999999999988667777777776665555544332212334444440444 PP

  Clk-PA_FBpp0076500-aln 502 lqvqqqlqaeflepaqyltaipvqsvial 530
                             + +   lq+ +l + q l +ip+ +  + 
                T28H11.4 220 QILATLLQNMYLQNMQNLQNIPMVPGFPI 248
                             5567778999************9875544 PP

>> Y39G10AR.16  CE21755	WBGene00021472	status:Confirmed	UniProt:Q95XQ6	protein_id:CCD69915.1
   #    score  bias  c-Evalue  i-Evalue hmmfrom  hmm to    alifrom  ali to    envfrom  env to     acc
 ---   ------ ----- --------- --------- ------- -------    ------- -------    ------- -------    ----
   1 ?   10.3   5.7    0.0022      0.21     397     511 ..      39     154 ..      16     224 .. 0.56

  Alignments for each domain:
  == domain 1    score: 10.3 bits;  conditional E-value: 0.0022
  Clk-PA_FBpp0076500-aln 397 ssktsaaaplrssarqssesseatslstsseasslgqslvtqisrkkkrksnflskvksdssssdrsssrslqreqqreaqqqqsqq 483
                             +s+  +  + rs+  + s+++++++ ++++++ +++++++++ ++   +ks ++ k+ +++++ +++s+r +++++ ++++++ sq+
             Y39G10AR.16  39 NSRGGKGKSARSKRSKRSKRDKKQNSKRQQNSKRQKKIKSNSAAPAPPAKSGVPAKSAEKAKEGSQRSARLKKEQKSEKKKKEGSQR 125
                             344445555677777777787777788888888888888888888889999988888888888888875554444444444333333 PP

  Clk-PA_FBpp0076500-aln 484 qq.qqqqqeqeqqqqaeqklqvqqqlqae 511
                                +++ ++++ +  ++++  + ++  ++
             Y39G10AR.16 126 SArSKKASSEKPEVEKKPEEPPVEDEAKT 154
                             32022223333333333333444444444 PP

>> R10E4.2n  CE44564	WBGene00006331	locus:sup-26	status:Confirmed	UniProt:D5MCQ7	protein_id:CBK55595.1
   #    score  bias  c-Evalue  i-Evalue hmmfrom  hmm to    alifrom  ali to    envfrom  env to     acc
 ---   ------ ----- --------- --------- ------- -------    ------- -------    ------- -------    ----
   1 ?   10.0   4.4    0.0028      0.26     478     509 ..       8      39 ..       1     192 [. 0.55

  Alignments for each domain:
  == domain 1    score: 10.0 bits;  conditional E-value: 0.0028
  Clk-PA_FBpp0076500-aln 478 qqqsqqqqqqqqqeqeqqqqaeqklqvqqqlq 509
                             qqq+qqqq qq q ++qqqq  +++q qqq  
                R10E4.2n   8 QQQQQQQQPQQGQAPQQQQQGPPQHQYQQQRP 39 
                             22222222222222222222222222222222 PP

>> C43F9.6  CE19734	WBGene00008074	locus:nkb-2	Sodium and potassium ATPases	status:Partially_confirmed	UniProt:Q9XUG9	pr
   #    score  bias  c-Evalue  i-Evalue hmmfrom  hmm to    alifrom  ali to    envfrom  env to     acc
 ---   ------ ----- --------- --------- ------- -------    ------- -------    ------- -------    ----
   1 ?   10.3   0.3    0.0022      0.21     429     497 ..      11      75 ..       2     218 .. 0.67

  Alignments for each domain:
  == domain 1    score: 10.3 bits;  conditional E-value: 0.0022
  Clk-PA_FBpp0076500-aln 429 sslgqslvtqisrkkkrksnflskvksdssssdrsssrslqreqqreaqqqqsqqqqqqqqqeqeqqqq 497
                             s++ +s   ++  +k++ks + s+ ks+ss++++s+++s+++ ++ +a+       +++ ++++  +qq
                 C43F9.6  11 SQQRKSFLDKQNSSKTAKSRVGSSEKSKSSKTEKSTQQSEKKTERSTAN----TTIKSEAPSKKLITQQ 75 
                             2222222222222222222222222222222222222222111111111....1111111111111111 PP

>> F38G1.3  CE38817	WBGene00044556	status:Partially_confirmed	UniProt:Q4R176	protein_id:CCD61760.1
   #    score  bias  c-Evalue  i-Evalue hmmfrom  hmm to    alifrom  ali to    envfrom  env to     acc
 ---   ------ ----- --------- --------- ------- -------    ------- -------    ------- -------    ----
   1 ?   10.1   0.7    0.0026      0.24     432     504 ..     102     168 ..      58     196 .. 0.52

  Alignments for each domain:
  == domain 1    score: 10.1 bits;  conditional E-value: 0.0026
  Clk-PA_FBpp0076500-aln 432 gqslvtqisrkkkrksnflskvksdssssdrsssrslqreqqreaqqqqsqqqqqqqqqeqeqqqqaeqklqv 504
                             g+   ++i + +   + ++++++s+++ + + +        +r++++ ++++++++  + ++++q++ ++ + 
                 F38G1.3 102 GSCAFEHIQKCECDVCRSPTTSTSTTTTTTQIT-----PSMHRKKHH-HHHHHKENSSHYHKHDQLVFPNNTF 168
                             334444444444444444433333333333333.....222222222.2222222222333333333333333 PP

>> F53B6.4  CE10896	WBGene00009959	status:Partially_confirmed	UniProt:Q9XVN1	protein_id:CAB03117.1
   #    score  bias  c-Evalue  i-Evalue hmmfrom  hmm to    alifrom  ali to    envfrom  env to     acc
 ---   ------ ----- --------- --------- ------- -------    ------- -------    ------- -------    ----
   1 ?    9.8  15.6    0.0032       0.3     359     512 ..      76     261 ..      57     327 .. 0.42

  Alignments for each domain:
  == domain 1    score: 9.8 bits;  conditional E-value: 0.0032
  Clk-PA_FBpp0076500-aln 359 keeaksekssedadsisvtlrd.....sssldsllatsslsskssktsaaaplrssarqssesseatslstsseasslgqslvtqis 440
                             k+++ks+ks    ++ s ++r      +s  +s+ + s++sskssk+ ++  + + + +  ++s+++s s++ ++++++ s+v ++s
                 F53B6.4  76 KNKNKSSKS----AKSSKSTRGasksgKSRRSSKAKHSKRSSKSSKKGTSGKSGKGSSKRGGKSSKSSKSKKVKTATTSGSQVSTVS 158
                             111222222....11111111111122445555555555555555555554444444444444444444444444443333333333 PP

  Clk-PA_FBpp0076500-aln 441 rkkkrksnflskvksdssssdrsssrslqreqqreaqqqqsqqqqqqqqqeqeqqqqaeqklqvqqqlqae................ 511
                               +      + k++++s+ss +ss++s+ r+++r++ + q++  +++  ++ +    ++ ++++  q+ ++                
                 F53B6.4 159 AATGV----SDKQSNSSKSSRKSSKSSKSRKNRRLDSDAQKK--MEKSGKSGKVALIPKTQQTTGSQVGHSlaeevnsikhskemnv 239
                             22211....122222222222222223333333333333222..2222222222222222223333333331122233333344445 PP

  Clk-PA_FBpp0076500-aln 512 .....................f 512
                                                   
                 F53B6.4 240 apaklqyqtlggvnqielkntS 261
                             5555555555555555555550 PP

>> F36D3.4  CE15968	WBGene00009470	status:Confirmed	UniProt:O45462	protein_id:CAB04318.1
   #    score  bias  c-Evalue  i-Evalue hmmfrom  hmm to    alifrom  ali to    envfrom  env to     acc
 ---   ------ ----- --------- --------- ------- -------    ------- -------    ------- -------    ----
   1 ?   10.0   6.6    0.0028      0.26     396     507 ..      10     124 ..       1     262 [. 0.57

  Alignments for each domain:
  == domain 1    score: 10.0 bits;  conditional E-value: 0.0028
  Clk-PA_FBpp0076500-aln 396 kssktsaaaplrssarqssesseatslstsseasslgqslvtqisrkkkrksnflskvks.....dssssdrsssrslqreqqreaq 477
                               s ts++++l ss+ ++++++++   + s+++ss  +s+++++s+++k    f ++ ks      +ss++++ss+s++++ +re++
                 F36D3.4  10 TASATSTMIALCSSKDRQADRKKS--KKGSASKSSRASSKSRRSSKSNKGPGMFGKSGKSgkpshGKSSKSKKSSKSEKKKLRRESK 94 
                             444555555544444333333222..2222222333444555555555555554444333000003333334445555555555555 PP

  Clk-PA_FBpp0076500-aln 478 qqqsqqqqqqqqqeqeqqqqaeqklqvqqq 507
                             +++s+ +++++ ++ ++  ++ +k ++++ 
                 F36D3.4  95 DKSSKSKRSKRSSKSKKCDKSSKKCDLNKA 124
                             555555555555555555444444444333 PP

>> R10E4.2j  CE44721	WBGene00006331	locus:sup-26	status:Partially_confirmed	UniProt:D5MCQ4	protein_id:CBK55592.1
   #    score  bias  c-Evalue  i-Evalue hmmfrom  hmm to    alifrom  ali to    envfrom  env to     acc
 ---   ------ ----- --------- --------- ------- -------    ------- -------    ------- -------    ----
   1 ?    9.5   5.2    0.0038      0.36     478     512 ..       8      70 ..       1     157 [. 0.52

  Alignments for each domain:
  == domain 1    score: 9.5 bits;  conditional E-value: 0.0038
  Clk-PA_FBpp0076500-aln 478 qqqsqqqqqqqqqeqeqqqqaeqklqvqqqlqae............................f 512
                             qqq+qqqq qq q ++qqqq  +++q qqq   +                             
                R10E4.2j   8 QQQQQQQQPQQGQAPQQQQQGPPQHQYQQQRPFHgtnlyirglmpntnddllremcskygniA 70 
                             333333333333444444444444444444333334444444444444444444444444440 PP

>> Y53F4B.27a  CE37435	WBGene00013173	status:Partially_confirmed	UniProt:Q9NA93	protein_id:CAB61101.3
   #    score  bias  c-Evalue  i-Evalue hmmfrom  hmm to    alifrom  ali to    envfrom  env to     acc
 ---   ------ ----- --------- --------- ------- -------    ------- -------    ------- -------    ----
   1 ?    9.3   5.0    0.0046      0.43     382     543 ..      92     272 ..      63     294 .. 0.59

  Alignments for each domain:
  == domain 1    score: 9.3 bits;  conditional E-value: 0.0046
  Clk-PA_FBpp0076500-aln 382 ssldsllatsslsskssktsaaaplrssarqssesseatslstsseasslgqslvtqisrkk.krksnflskvksdssssdrss... 464
                              s +++++  +++s   +   ++ ++     +s  +e  ++ ++s++s+l++ + ++i ++k  r   ++++ +++++s ++ +   
              Y53F4B.27a  92 ASGQATVKFRHWQSA--NAMLKICWQLA-GDGSPVTENCQMARHSKQSKLNTYKFHNIEKRKnFRLVFIVENADAEMDSGNEATiiv 175
                             445555555555444..33344445444.4444455667788888888888888777765550555666677777888888887999 PP

  Clk-PA_FBpp0076500-aln 465 ...................srslqreqqreaqqqqsqqqqqqqqqeqeqqqqaeqklqvqqqlqae.....flepaqyltaipvqsv 527
                                                +       + ++++ ++ + +q+ ++++  +++a+++++++++l+++     +l + +   a  v+ v
              Y53F4B.27a 176 drisvdydscddhaathevQ------GNVTKKRTKHSKTRQKARSSVTLEKLAQKNQKMKEELKKQedkqaYLKNVDQQIAKVVDEV 256
                             99999999999875544443......3333333344444444444444444444444444444433333338888777777778888 PP

  Clk-PA_FBpp0076500-aln 528 ialtevapvvlsliqs 543
                             +a   va+  +s  + 
              Y53F4B.27a 257 NAKQVVASKASSSAKM 272
                             8777666666655444 PP

>> T19B10.4a  CE16414	WBGene00004152	locus:pqn-70	status:Confirmed	UniProt:Q7JLH5	protein_id:CAA98545.1
   #    score  bias  c-Evalue  i-Evalue hmmfrom  hmm to    alifrom  ali to    envfrom  env to     acc
 ---   ------ ----- --------- --------- ------- -------    ------- -------    ------- -------    ----
   1 ?    3.8   2.3      0.21        20     459     500 ..      23      62 ..       5      76 .. 0.38
   2 ?   11.7   1.0   0.00086     0.081     672     710 ..     183     221 ..      84     241 .. 0.64

  Alignments for each domain:
  == domain 1    score: 3.8 bits;  conditional E-value: 0.21
  Clk-PA_FBpp0076500-aln 459 ssdrsssrslqreqqreaqqqqsqqqqqqqqqeqeqqqqaeq 500
                             +++++ ++++ ++q++ ++q+++++++q+   + +q++q++q
               T19B10.4a  23 NNNKK-AGNNSNNQKKGNNQNNKNNKNQN-GGNRNQNRQHHQ 62 
                             11111.11112222222222222221111.111122222211 PP

  == domain 2    score: 11.7 bits;  conditional E-value: 0.00086
  Clk-PA_FBpp0076500-aln 672 setqskvsqsvlsqqqkqqqqqqqqqqqqqqqqqaqqdg 710
                              + q+++ + +     +q+ +qqqqqqqq+qq  +qq g
               T19B10.4a 183 DQLQNRIMNLIHDALASQNDKQQQQQQQQHQQGFNQQRG 221
                             333333333333333344444444444444444444444 PP

>> F53H1.4b  CE33651	WBGene00018778	status:Partially_confirmed	UniProt:Q86MG4	protein_id:CCD71737.1
   #    score  bias  c-Evalue  i-Evalue hmmfrom  hmm to    alifrom  ali to    envfrom  env to     acc
 ---   ------ ----- --------- --------- ------- -------    ------- -------    ------- -------    ----
   1 ?    9.5   5.6    0.0038      0.36     400     506 ..     143     248 ..      85     304 .. 0.53

  Alignments for each domain:
  == domain 1    score: 9.5 bits;  conditional E-value: 0.0038
  Clk-PA_FBpp0076500-aln 400 tsaaaplrssarqssesseatslstsseasslgqslvtqisrkkkrksnflskvksdssssdrsssrslqreqqreaqqqqsqqqqq 486
                             t ++a l+  a+ + ++ +  s+ ++s a    + +  +++r + r s  ++  +s+  + +++ ++++++e+ +++q++q++++q+
                F53H1.4b 143 TPKTAQLSVAAEADDSDVQEVSMDAESGAEA-ANKSAMKTPRGAPRASGGPVILSSRRLQEKQKEKDEKEKEKLEKKQKEQEEKKQK 228
                             1111112222221112222222222222222.2222333344444555545555554444444444444444444444444444444 PP

  Clk-PA_FBpp0076500-aln 487 qqqqeqeqqqqaeqklqvqq 506
                             +++++ ++ + +e+kl++++
                F53H1.4b 229 KEEEKAKKLKEKEEKLKEKE 248
                             44444444444444444444 PP

>> K08E3.2  CE18865	WBGene00010662	status:Partially_confirmed	UniProt:Q9XUT1	protein_id:CAB04590.1
   #    score  bias  c-Evalue  i-Evalue hmmfrom  hmm to    alifrom  ali to    envfrom  env to     acc
 ---   ------ ----- --------- --------- ------- -------    ------- -------    ------- -------    ----
   1 ?    9.3   8.1    0.0044      0.41     398     559 ..      52     247 ..      12     262 .. 0.41

  Alignments for each domain:
  == domain 1    score: 9.3 bits;  conditional E-value: 0.0044
  Clk-PA_FBpp0076500-aln 398 sktsaaap........lrssarqssesseatslstsseasslgqslvtqisrkkkrksnflskvksdssssdrsssrslqreqqrea 476
                             +  s++ +         ++++ ++ e++e+ + +++ ++ ++++s+  +  + + +k +  +k ++++++ +++ ++++++++++++
                 K08E3.2  52 APVSKSLAlekdedveKKKEKGEEKEEEEKGEKKKEDKEEKKDDSKEDKKDEDHEKKKTAEEKENNEKKDENKNKNKDERKDEKKDE 138
                             222222222222221111111112222222222222222233333333333222222222222222222222222222222222211 PP

  Clk-PA_FBpp0076500-aln 477 qq.qqsqqqqqqqqqeqeqqqqaeqklqvqqqlqae....................................flepaqyltaipvqs 526
                             ++ ++++++++++++e++ +q+ +           +                                    f  +  ++    +++
                 K08E3.2 139 KKdDEKDERNDEKKEEKKDDQKDD-----------KkaksmisvdapelifertitsqkklllknltakkvmFKIKCSSVNVYFINP 214
                             110122222222222222222222...........0222334445567777777777788888866666665444444444455566 PP

  Clk-PA_FBpp0076500-aln 527 vialtevapvvlsliqssqtvlltdgvvltpaq 559
                             v +  +  ++    i++  + +++d++v++pa+
                 K08E3.2 215 VFGKIDPMSTAEVTITHRPSEKQEDKLVIVPAK 247
                             665555555555555555557777777777765 PP

>> F53H1.4c  CE33652	WBGene00018778	status:Partially_confirmed	UniProt:Q86MG3	protein_id:CCD71738.1
   #    score  bias  c-Evalue  i-Evalue hmmfrom  hmm to    alifrom  ali to    envfrom  env to     acc
 ---   ------ ----- --------- --------- ------- -------    ------- -------    ------- -------    ----
   1 ?    9.3   5.5    0.0046      0.43     400     506 ..     179     284 ..     122     339 .. 0.54

  Alignments for each domain:
  == domain 1    score: 9.3 bits;  conditional E-value: 0.0046
  Clk-PA_FBpp0076500-aln 400 tsaaaplrssarqssesseatslstsseasslgqslvtqisrkkkrksnflskvksdssssdrsssrslqreqqreaqqqqsqqqqq 486
                             t ++a l+  a+ + ++ +  s+ ++s a    + +  +++r + r s  ++  +s+  + +++ ++++++e+ +++q++q++++q+
                F53H1.4c 179 TPKTAQLSVAAEADDSDVQEVSMDAESGAEA-ANKSAMKTPRGAPRASGGPVILSSRRLQEKQKEKDEKEKEKLEKKQKEQEEKKQK 264
                             1111112222222222222222222222222.2223333344445555555555555544444444444444444444444444444 PP

  Clk-PA_FBpp0076500-aln 487 qqqqeqeqqqqaeqklqvqq 506
                             +++++ ++ + +e+kl++++
                F53H1.4c 265 KEEEKAKKLKEKEEKLKEKE 284
                             44444444444444444444 PP

>> C25G4.4  CE05305	WBGene00007732	locus:gmeb-4	SAND domain	status:Confirmed	UniProt:Q18171	protein_id:CAA94573.1
   #    score  bias  c-Evalue  i-Evalue hmmfrom  hmm to    alifrom  ali to    envfrom  env to     acc
 ---   ------ ----- --------- --------- ------- -------    ------- -------    ------- -------    ----
   1 ?    9.1   2.5    0.0053       0.5     392     588 ..     137     375 ..     109     381 .. 0.52

  Alignments for each domain:
  == domain 1    score: 9.1 bits;  conditional E-value: 0.0053
  Clk-PA_FBpp0076500-aln 392 slsskssktsaaaplrssarqssesseatslstsseasslgqslvtqisrkkkrksnflskvksdssssdrss.............. 464
                              +s +   +++++   +++++ s+++    +s+++ ++ ++++l  + s+++    +++++ ++++  ++ +               
                 C25G4.4 137 RSSLRTHMEAMTIDFYEHMNRCSGKC----QSRNYVNAPSEEVLQARKSKRTSEAGQLKYEIENEMAGKEADNddnrksakkargrp 219
                             33333333333333333333333333....333333333333333333333333333333333333322222211111111112222 PP

  Clk-PA_FBpp0076500-aln 465 .....................srslqreqqreaqqqqsqqqqqqqqqeqeqqqqaeqklqvqqqlqae................... 511
                                                  +                                             e                   
                 C25G4.4 220 rgsvnkprqmvkmepqddrffE---------------------------------------------Effidapplqsmssneepts 261
                             2222222222222222222220.............................................02222222222233445566 PP

  Clk-PA_FBpp0076500-aln 512 .....................................flepaqyltaipvqsvialtevapvvlsliqssqtvlltdgvvltpaqnq 561
                                                                  f ++   ++ai+++  +   +v+p++  +++++   l+ + vv+  +q+ 
                 C25G4.4 262 snkesnectpfndilnclqndpmnfwsqmqqtgvighFCDD-IIVSAINLKQSVMDNPVTPTTANMLTRTAFALGIPPVVVHRVQSI 347
                             66666667777777777888888888888888888856665.5666999866666889***************************98 PP

  Clk-PA_FBpp0076500-aln 562 iqdqL.qRkheeLqklilqqqeeLrrvs 588
                               +   qRkh+e+ + i    +e + v+
                 C25G4.4 348 ERNAYqQRKHDEMFNDIQSTLAEEHSVK 375
                             7766428*****9888877666666665 PP

>> Y53G8AR.9  CE25419	WBGene00021816	status:Partially_confirmed	UniProt:Q9N3F7	protein_id:CCD73818.1
   #    score  bias  c-Evalue  i-Evalue hmmfrom  hmm to    alifrom  ali to    envfrom  env to     acc
 ---   ------ ----- --------- --------- ------- -------    ------- -------    ------- -------    ----
   1 ?    9.0   7.8    0.0056      0.53     467     511 ..      20      61 ..       3     105 .. 0.50

  Alignments for each domain:
  == domain 1    score: 9.0 bits;  conditional E-value: 0.0056
  Clk-PA_FBpp0076500-aln 467 slqreqqreaqqqqsqqqqqqqqqeqeqqqqaeqklqvqqqlqae 511
                             s+   ++  +qqqq++  +qqq+q+q++++ ++q++q++++++ +
               Y53G8AR.9  20 SH---HDAAPQQQQNNMSHQQQPQQQQHNEHNKQQQQQRDDVCRD 61 
                             11...1112222222222222222222222222223333333333 PP

>> F31D5.4  CE37367	WBGene00017947	status:Partially_confirmed	UniProt:Q19930	protein_id:CCD64646.1
   #    score  bias  c-Evalue  i-Evalue hmmfrom  hmm to    alifrom  ali to    envfrom  env to     acc
 ---   ------ ----- --------- --------- ------- -------    ------- -------    ------- -------    ----
   1 ?    9.0   4.6    0.0055      0.52     365     460 ..     221     315 ..     199     604 .. 0.68

  Alignments for each domain:
  == domain 1    score: 9.0 bits;  conditional E-value: 0.0055
  Clk-PA_FBpp0076500-aln 365 ekssedadsisvtlrdsssldsllatsslsskssktsaaaplrssarqssesseatslstsseasslgqslvtqisrkkkrksnfls 451
                               ss++a+s+ ++++   ++ ++++t+++++  ++ts+ +++ +s++ +s+   +t++ t+ ++++ +++++ + s+++++ s++++
                 F31D5.4 221 TPSSTEASSTVTSTTTARTTTTMIPTTPTTTTIASTSTVTSIVTSTTVTSTTVPTTTVVTTVPTTTATSTSTSTASTTTTTPSTSTH 307
                             112222222222233345666666666666666666666554444444444444443333333333222222222222222222221 PP

  Clk-PA_FBpp0076500-aln 452 kvksdssss 460
                             +++ +  s+
                 F31D5.4 308 TTTVTY-ST 315
                             111111.11 PP

>> Y53F4B.27b  CE38249	WBGene00013173	status:Partially_confirmed	UniProt:Q599F6	protein_id:CAI70419.1
   #    score  bias  c-Evalue  i-Evalue hmmfrom  hmm to    alifrom  ali to    envfrom  env to     acc
 ---   ------ ----- --------- --------- ------- -------    ------- -------    ------- -------    ----
   1 ?    8.8   3.8    0.0062      0.58     419     543 ..      18     164 ..       7     188 .. 0.59

  Alignments for each domain:
  == domain 1    score: 8.8 bits;  conditional E-value: 0.0062
  Clk-PA_FBpp0076500-aln 419 atslstsseasslgqslvtqisrkk.krksnflskvksdssssdrss......................srslqreqqreaqqqqsq 482
                               ++ ++s++s+l++ + ++i ++k  r   ++++ +++++s ++ +                      +       + ++++ ++ 
              Y53F4B.27b  18 NCQMARHSKQSKLNTYKFHNIEKRKnFRLVFIVENADAEMDSGNEATiivdrisvdydscddhaathevQ------GNVTKKRTKHS 98 
                             5566777888887777777666544045555566667777777777789999999999888874444333......33333333333 PP

  Clk-PA_FBpp0076500-aln 483 qqqqqqqqeqeqqqqaeqklqvqqqlqae.....flepaqyltaipvqsvialtevapvvlsliqs 543
                             + +q+ ++++  +++a+++++++++l+++     +l + +   a  v+ v+a   va+  +s  + 
              Y53F4B.27b  99 KTRQKARSSVTLEKLAQKNQKMKEELKKQedkqaYLKNVDQQIAKVVDEVNAKQVVASKASSSAKM 164
                             444444444444444444444444444332233388887777777777777777666666655444 PP

>> R10E4.2k  CE44582	WBGene00006331	locus:sup-26	status:Partially_confirmed	UniProt:D5MCR5	protein_id:CBK55603.1
   #    score  bias  c-Evalue  i-Evalue hmmfrom  hmm to    alifrom  ali to    envfrom  env to     acc
 ---   ------ ----- --------- --------- ------- -------    ------- -------    ------- -------    ----
   1 ?    8.8   5.3    0.0062      0.58     478     512 ..       8      65 ..       1     155 [. 0.52

  Alignments for each domain:
  == domain 1    score: 8.8 bits;  conditional E-value: 0.0062
  Clk-PA_FBpp0076500-aln 478 qqqsqqqqqqqqqeqeqqqqaeqklqvqqqlqae.......................f 512
                             qqq+qqqq qq q ++qqqq  +++q qqq   +                        
                R10E4.2k   8 QQQQQQQQPQQGQAPQQQQQGPPQHQYQQQRPFHgtnlyirglmpntnddllremcsK 65 
                             3333333333333334444444444444443333334444444444444444444440 PP

>> R10E4.2o  CE44614	WBGene00006331	locus:sup-26	status:Confirmed	UniProt:D5MCQ8	protein_id:CBK55596.1
   #    score  bias  c-Evalue  i-Evalue hmmfrom  hmm to    alifrom  ali to    envfrom  env to     acc
 ---   ------ ----- --------- --------- ------- -------    ------- -------    ------- -------    ----
   1 ?    8.8   5.3    0.0063      0.59     478     512 ..       8      65 ..       1     155 [. 0.52

  Alignments for each domain:
  == domain 1    score: 8.8 bits;  conditional E-value: 0.0063
  Clk-PA_FBpp0076500-aln 478 qqqsqqqqqqqqqeqeqqqqaeqklqvqqqlqae.......................f 512
                             qqq+qqqq qq q ++qqqq  +++q qqq   +                        
                R10E4.2o   8 QQQQQQQQPQQGQAPQQQQQGPPQHQYQQQRPFHgtnlyirglmpntnddllremcsK 65 
                             3333333333333333444444444444443333334444444444444444444440 PP

>> R53.8  CE03578	WBGene00011277	status:Partially_confirmed	UniProt:Q22026	protein_id:CAA91355.1
   #    score  bias  c-Evalue  i-Evalue hmmfrom  hmm to    alifrom  ali to    envfrom  env to     acc
 ---   ------ ----- --------- --------- ------- -------    ------- -------    ------- -------    ----
   1 ?    9.2   1.9    0.0048      0.45     397     502 ..      46     166 ..       6     183 .. 0.40

  Alignments for each domain:
  == domain 1    score: 9.2 bits;  conditional E-value: 0.0048
  Clk-PA_FBpp0076500-aln 397 ssktsaaap................lrssarqssesseatslstsseasslgqslvtqisrkkkrksnflskvksd....ssssdrs 463
                              s +s++++                + ++ ++ss+ ++  ++++ +++s++ + + +   +k +  s   +k++++     +  d++
                   R53.8  46 TSDKSKMIAivpqnttkivikfdkpILAEIEKSSDFEANFEAKVFEKESKIVKLKAKGELKKPVIVSIKDKKNGNSvkvmVKVEDQE 132
                             333333333333333333333333344444444444444444444444444444444333333333322222222100001112222 PP

  Clk-PA_FBpp0076500-aln 464 ssrslqreqqreaqqqqsqqqqqqqqqeqeqqqqaeqkl 502
                             s+++++++q++++q     +  ++ ++++ ++ +++++ 
                   R53.8 133 SADQQKKDQEKKEQ-----DGDKKDKEKVSEKPKEQPED 166
                             22222222222222.....22222222222221222211 PP

>> C11G6.1c  CE45783	WBGene00006384	locus:taf-3	status:Partially_confirmed	protein_id:CBZ01779.1
   #    score  bias  c-Evalue  i-Evalue hmmfrom  hmm to    alifrom  ali to    envfrom  env to     acc
 ---   ------ ----- --------- --------- ------- -------    ------- -------    ------- -------    ----
   1 ?    9.1   5.9    0.0051      0.48     422     503 ..      19      99 ..       2     172 .. 0.55

  Alignments for each domain:
  == domain 1    score: 9.1 bits;  conditional E-value: 0.0051
  Clk-PA_FBpp0076500-aln 422 lstsseasslgqslvtqisrkkkrksnflskvksdssssdrsssrslqreqqreaqqqqsqqqqqqqqqeqeqqqqaeqklq 503
                              ++++++ +++  + +++s++k ++   l++ k++s +++r+ +r+++re++re+++++++++++++++e e++++ e++ +
                C11G6.1c  19 KRREEKKKQKELLKEKERSERKEKE-RELEREKEKSREKEREKEREKEREKEREKEREKQKEREKEREKEREKEKKREEEAR 99 
                             2222222222222223333222222.22333344444444444444444444444444444444444443333333333222 PP

>> T19B10.4b  CE16415	WBGene00004152	locus:pqn-70	status:Confirmed	UniProt:Q22558	protein_id:CAA98546.1
   #    score  bias  c-Evalue  i-Evalue hmmfrom  hmm to    alifrom  ali to    envfrom  env to     acc
 ---   ------ ----- --------- --------- ------- -------    ------- -------    ------- -------    ----
   1 ?    9.1   0.2    0.0052      0.49     459     500 ..      23      62 ..       4      95 .. 0.50

  Alignments for each domain:
  == domain 1    score: 9.1 bits;  conditional E-value: 0.0052
  Clk-PA_FBpp0076500-aln 459 ssdrsssrslqreqqreaqqqqsqqqqqqqqqeqeqqqqaeq 500
                             +++++ ++++ ++q++ ++q+++++++q+   + +q++q++q
               T19B10.4b  23 NNNKK-AGNNSNNQKKGNNQNNKNNKNQN-GGNRNQNRQHHQ 62 
                             11111.11112222222222222211111.111122222211 PP

>> F59F3.2  CE37384	WBGene00000750	locus:col-177	collagen	status:Confirmed	UniProt:Q21039	protein_id:CAA91992.2
   #    score  bias  c-Evalue  i-Evalue hmmfrom  hmm to    alifrom  ali to    envfrom  env to     acc
 ---   ------ ----- --------- --------- ------- -------    ------- -------    ------- -------    ----
   1 ?    8.4   4.2    0.0086      0.82     439     513 ..     304     381 ..     287     423 .. 0.46

  Alignments for each domain:
  == domain 1    score: 8.4 bits;  conditional E-value: 0.0086
  Clk-PA_FBpp0076500-aln 439 isrkkkrksnflskvksdssssdrss..srslqreqqreaqqqqsqqqqqqqqqeqeqqqqaeq..klqvqqqlqaefl 513
                             +s +  r+s  +s+++++ +s+++++  + + + e++ +++qqq+qqq  q+++ q+ +qq++     +++++++++ +
                 F59F3.2 304 TS-TLNRQSVKVSTSRNRLTSNNNDAvdDYEAEVERHVTPRQQQQQQQPFQRRRWQKTNQQNQRdmYVNLRKNTHSDLI 381
                             22.2222222222223333332222211222333444445555555554444444433333333003334444444444 PP

>> C33E10.5  CE17492	WBGene00016347	status:Predicted	UniProt:O61797	protein_id:CCD66493.1
   #    score  bias  c-Evalue  i-Evalue hmmfrom  hmm to    alifrom  ali to    envfrom  env to     acc
 ---   ------ ----- --------- --------- ------- -------    ------- -------    ------- -------    ----
   1 ?    8.3   2.6    0.0088      0.83     404     575 ..     386     562 ..     346     569 .. 0.65

  Alignments for each domain:
  == domain 1    score: 8.3 bits;  conditional E-value: 0.0088
  Clk-PA_FBpp0076500-aln 404 aplrssarqssesseatslstsseasslgqslvtqisrkkkrksnflskvksdssssdrsssrslqreqqreaqqqqsqqqqqqqqq 490
                               +  +++ +++ +++ts+++s++ ++++ s+++    +  r+ n++ ++ + + +s   ss  + +  + + + + + ++++  ++
                C33E10.5 386 LETPGNEKDHASINQKTSQQASANRTKIEISVIKGELISPERNGNYKATKPNPK-QSTYVSSVFHYKAAHSKCHSNPNWKRSEMAEN 471
                             223334445555557788888888888889999999999999999665555555.55555555666666666666655555555544 PP

  Clk-PA_FBpp0076500-aln 491 eqeqqqqaeqkl.qvqqqlqaeflepaqyltaipvqsvialtevap..vvlsliqssqt...vlltdgvvltpaqnqiqdqLqRkhe 571
                             ++     ++  + + + +++ efl  ++y + i +   i+++  +    v+++ q+sq      + +    t++q+  q+q+   h+
                C33E10.5 472 RKTVLSCPQFVQrSRKLKINIEFLTINPYWSYIYLGELISPARNGNyeDVVPPSQRSQEpaiFGNDEDFASTSQQDDAQEQVFTSHK 558
                             4444444443330344567888***************9998876541134555565555665556678999**********999998 PP

  Clk-PA_FBpp0076500-aln 572 eLqk 575
                             ++ k
                C33E10.5 559 NVEK 562
                             8765 PP

>> Y39A3CR.6  CE29998	WBGene00021446	locus:hlh-33	status:Partially_confirmed	UniProt:Q9N410	protein_id:CCD62167.1
   #    score  bias  c-Evalue  i-Evalue hmmfrom  hmm to    alifrom  ali to    envfrom  env to     acc
 ---   ------ ----- --------- --------- ------- -------    ------- -------    ------- -------    ----
   1 ?    8.1   0.5     0.011         1      11      41 ..      19      49 ..      12      82 .. 0.76

  Alignments for each domain:
  == domain 1    score: 8.1 bits;  conditional E-value: 0.011
  Clk-PA_FBpp0076500-aln 11 tkRksRnlsekkRRDqFnlLvneLsslvstn 41
                             kR +R   ek+RR+  n ++ e+s+l+   
               Y39A3CR.6 19 QKRETRSKHEKRRREEMNEVICEMSTLLPED 49
                            59***********************997544 PP

>> T22C1.9  CE32498	WBGene00011919	status:Confirmed	UniProt:Q22669	protein_id:CAA99925.2
   #    score  bias  c-Evalue  i-Evalue hmmfrom  hmm to    alifrom  ali to    envfrom  env to     acc
 ---   ------ ----- --------- --------- ------- -------    ------- -------    ------- -------    ----
   1 ?    8.5   2.5    0.0081      0.76     401     498 ..      76     173 ..      56     190 .. 0.71

  Alignments for each domain:
  == domain 1    score: 8.5 bits;  conditional E-value: 0.0081
  Clk-PA_FBpp0076500-aln 401 saaaplrssarqssesseatslstsseasslgqslvtqisrkkkrksnflskvksdssssdrsssrslqreqqreaqqqqsqqqqq. 486
                             ++++ ++  ++++  + +++s +t+++   lg++ + + s k++r+ ++++++ks++s++d   ++++++e+ + +q+++++++++ 
                 T22C1.9  76 ARTVVTKDGEEKPDPKMAQKSEKTCKKLGALGEAESLAKSFKSIRSKKSMKSTKSKKSEKDVG-HDDHKKEDVHGDQKDDNKDRNDg 161
                             445556666677777778889999999999999999999999999999999999999999988.56677777776666665555441 PP

  Clk-PA_FBpp0076500-aln 487 qqqqeqeqqqqa 498
                              +++++ q + +
                 T22C1.9 162 GRDSHVVQMEHN 173
                             445554443332 PP

>> K07D4.8  CE25937	WBGene00004135	locus:pqn-48	status:Confirmed	UniProt:O76576	protein_id:CCD72751.1
   #    score  bias  c-Evalue  i-Evalue hmmfrom  hmm to    alifrom  ali to    envfrom  env to     acc
 ---   ------ ----- --------- --------- ------- -------    ------- -------    ------- -------    ----
   1 ?    8.2  14.9    0.0098      0.92     461     528 ..      27      91 ..      13     142 .. 0.52

  Alignments for each domain:
  == domain 1    score: 8.2 bits;  conditional E-value: 0.0098
  Clk-PA_FBpp0076500-aln 461 drsssrslqreqqreaqqqqsqqqqqqqqqeqeqqqqaeqklqvqqqlqaeflepaqyltaipvqsvi 528
                             +++ s  ++ ++++ + +qq+ +qqqqqqq+ +qq+qa q++q+qq   +++  p+   +    q+  
                 K07D4.8  27 QHQPSYPQNYQNHNYNAHQQHYHQQQQQQQHAHQQKQASQQQQQQQYPYNNYPSPNAIKA---YQAAY 91 
                             222234455666777778888888888888888888887766666666666655543332...22222 PP

>> C42C1.6  CE16912	WBGene00016584	status:Partially_confirmed	UniProt:A3QMB5	protein_id:CAM36347.1
   #    score  bias  c-Evalue  i-Evalue hmmfrom  hmm to    alifrom  ali to    envfrom  env to     acc
 ---   ------ ----- --------- --------- ------- -------    ------- -------    ------- -------    ----
   1 ?    8.9   0.4    0.0059      0.56     478     507 ..     142     171 ..      25     209 .. 0.79

  Alignments for each domain:
  == domain 1    score: 8.9 bits;  conditional E-value: 0.0059
  Clk-PA_FBpp0076500-aln 478 qqqsqqqqqqqqqeqeqqqqaeqklqvqqq 507
                             + q+   + qq q+++q qq++q lq  q+
                 C42C1.6 142 KLQHSSSNVQQAQHVQQVQQHQQLLQHIQR 171
                             223333333333333333333333333322 PP

>> F23F12.9a  CE01256	WBGene00017755	locus:zip-8	status:Confirmed	UniProt:P46505	protein_id:CCD69928.1
   #    score  bias  c-Evalue  i-Evalue hmmfrom  hmm to    alifrom  ali to    envfrom  env to     acc
 ---   ------ ----- --------- --------- ------- -------    ------- -------    ------- -------    ----
   1 ?    8.4   1.3    0.0081      0.77     431     543 ..      50     159 ..      16     168 .. 0.53

  Alignments for each domain:
  == domain 1    score: 8.4 bits;  conditional E-value: 0.0081
  Clk-PA_FBpp0076500-aln 431 lgqslvtqisrkkkrksnflskvksdssssdrsssrslqreqqreaqqqqsqqqqqqqqqeqeqqqqaeqklqvqqqlqaeflepaq 517
                             +++s++  +    kr+ ++l+k+ ++ + +++s + s+++++q+++ +++   ++++   e+e +q + +  q+q ++    +e + 
               F23F12.9a  50 SDESMSDGSKIDPKRSPKYLEKRMKNNEAAKKS-RASRKHREQKNQTENELL-KRKNAALEEELKQAKCELAQMQITIRDMSIEREA 134
                             345555555555555555555544444333333.233332222222222222.2223333334444444556667777777889988 PP

  Clk-PA_FBpp0076500-aln 518 yltaipvqsvialtevapvvlsliqs 543
                             y    ++  ++   ++a +++ ++q 
               F23F12.9a 135 YRRENEMLKMVN-NKFADSKFEPPQP 159
                             887777665553.3455555555555 PP

>> K08E7.5b  CE39390	WBGene00010673	status:Partially_confirmed	UniProt:Q2XMZ7	protein_id:CAJ43910.1
   #    score  bias  c-Evalue  i-Evalue hmmfrom  hmm to    alifrom  ali to    envfrom  env to     acc
 ---   ------ ----- --------- --------- ------- -------    ------- -------    ------- -------    ----
   1 ?    8.0   0.5     0.011         1     383     505 ..      90     232 ..      61     282 .. 0.54

  Alignments for each domain:
  == domain 1    score: 8.0 bits;  conditional E-value: 0.011
  Clk-PA_FBpp0076500-aln 383 sldsllatsslsskssktsaaaplrssarqssesse.atslstsseasslgqslvtqisrkkkrksnflskvksdssssdrss.... 464
                             +++ ++  ss++++s ++sa  p+++++r +sess+ +t+++ +    +lg+ + t  s  + ++s         s ++++++    
                K08E7.5b  90 EEKVKVSPSSSTKESFENSAREPVEYEQRITSESSKgITAVTGKDFMKKLGRKSPTCCSCCDEKQSV--------SRNIETQAdplh 168
                             3444555555555666666666666666555555442344444444444444445544444444444........333333333333 PP

  Clk-PA_FBpp0076500-aln 465 .......................srslqreqqreaqqqqsqqqqqqqqqeqeqqqqaeqklqvq 505
                                                    +++   +   ++q   +qq   qq+ +q q q +++ +q++
                K08E7.5b 169 vqhavdpsrqlvesepvqnfvplQNTVGGNAYIQPQPVAQQQTIYQQPFQQYQPQYPQSYQQPS 232
                             4445677777777777777777633333333333333333333334444444444444433333 PP

>> T04G9.7  CE30161	WBGene00020218	status:Confirmed	UniProt:Q9TXQ6	protein_id:CCD62718.1
   #    score  bias  c-Evalue  i-Evalue hmmfrom  hmm to    alifrom  ali to    envfrom  env to     acc
 ---   ------ ----- --------- --------- ------- -------    ------- -------    ------- -------    ----
   1 ?    8.4   1.0    0.0082      0.77     614     706 ..      30     122 ..       4     130 .. 0.66

  Alignments for each domain:
  == domain 1    score: 8.4 bits;  conditional E-value: 0.0082
  Clk-PA_FBpp0076500-aln 614 sqqqslqlstsnsvvkqldseqlanqqtqqlklsepqelvslqltlqslhqsqsqssqsetqskvsqsvls.qqqkqqqqqqqqqqq 699
                               qq l +++s+   +  +s+++     +++++   +++ s  l+++++ q+++  + s++ ++ ++sv++  +q+ +  q+++++ 
                 T04G9.7  30 RSQQALTTTPSSEEHEDHESHEMPDMPVKKDEVMGSMDTLS-SLAKVQRDQAETFRMWSTQFRTFKSSVMKyMEQSSDLLQKHEKKI 115
                             45666777777776777888888888777777766666666.567777777777776666666666655551455566667777777 PP

  Clk-PA_FBpp0076500-aln 700 qqqqqqa 706
                             q+ q+ a
                 T04G9.7 116 QTLQRVA 122
                             7666654 PP

>> F55A12.9b  CE26925	WBGene00004131	locus:pqn-44	status:Confirmed	UniProt:Q95R13	protein_id:CCD65445.1
   #    score  bias  c-Evalue  i-Evalue hmmfrom  hmm to    alifrom  ali to    envfrom  env to     acc
 ---   ------ ----- --------- --------- ------- -------    ------- -------    ------- -------    ----
   1 ?    8.0   2.2     0.011       1.1     477     513 ..      23      60 ..       3     158 .. 0.67

  Alignments for each domain:
  == domain 1    score: 8.0 bits;  conditional E-value: 0.011
  Clk-PA_FBpp0076500-aln 477 qqqqsqqqqqqqqqeqeqqqqaeq.klqvqqqlqaefl 513
                             q+qq +qq qq q++ ++qq +++ ++  q+  +++f+
               F55A12.9b  23 QNQQGNQQYQQCQNNYQNQQNHQNsNQGYQEPQNEQFV 60 
                             11111111111111111111111101112222222333 PP

>> C01F6.6a  CE30847	WBGene00006438	locus:tag-60	PDZ domain (Also known as DHR or GLGF).	status:Confirmed	UniProt:Q17562
   #    score  bias  c-Evalue  i-Evalue hmmfrom  hmm to    alifrom  ali to    envfrom  env to     acc
 ---   ------ ----- --------- --------- ------- -------    ------- -------    ------- -------    ----
   1 ?    8.0   2.8     0.011       1.1     631     727 ..     329     426 ..     220     448 .. 0.54

  Alignments for each domain:
  == domain 1    score: 8.0 bits;  conditional E-value: 0.011
  Clk-PA_FBpp0076500-aln 631 ldseqlanqqtqqlklsepqelvs.lqltlqslhqsqsqssqsetqskvsqsvlsqqqkqqqqqqqqqqqqqqqqqaqqdglskgnt 716
                             l  e +  ++   +++s+++e+ + ++  +   + s++++s+++     ++      +++q+++q++q ++++ q++q++ ls+g+ 
                C01F6.6a 329 LMDEVFGRVNLPGVTMSSHTEVLPpTDDISSVSSLSSHRESAVDVPVSHQYVPSYATESHQKHEQHSQTHHHHHQHQQPSPLSNGSS 415
                             222333333333344444444444333333333333333333333333333333334444444444445555555555555566666 PP

  Clk-PA_FBpp0076500-aln 717 sgllqfqmsae 727
                             +g  + ++s  
                C01F6.6a 416 HGYAASSTSGY 426
                             66555555554 PP

>> T06C10.3  CE04901	WBGene00020289	status:Partially_confirmed	UniProt:Q22243	protein_id:CCD63310.1
   #    score  bias  c-Evalue  i-Evalue hmmfrom  hmm to    alifrom  ali to    envfrom  env to     acc
 ---   ------ ----- --------- --------- ------- -------    ------- -------    ------- -------    ----
   1 ?    8.0   3.0     0.011         1     417     511 ..      16     112 ..       3     236 .. 0.47

  Alignments for each domain:
  == domain 1    score: 8.0 bits;  conditional E-value: 0.011
  Clk-PA_FBpp0076500-aln 417 seatslstsseasslgqslvtqisrkkkrksnflskvksdssssdrss..srslqreqqreaqqq.qsqqqqqqqqqeqeqqqqaeq 500
                             s  ++ s+ss++ss+++s+ tq+++   + s  +sk  +++++ d +   +++++ e+  ea+ + + + + +  q+  ++q+++++
                T06C10.3  16 SVYSNNSKSSTSSSSSNSIPTQSAPAMNAASS-PSKEPAKQEKEDDKKevEEKKEIEKSVEAKVEgKVKAKVESTQNTDNSQELKAP 101
                             22222333333333344555554443333332.333333222222222112222222222222220222222333333333333344 PP

  Clk-PA_FBpp0076500-aln 501 klqvqqqlqae 511
                             + +++++ +++
                T06C10.3 102 EEKPKKKKKKK 112
                             33433333333 PP

>> K09E3.6  CE04744	WBGene00019577	status:Partially_confirmed	UniProt:Q21396	protein_id:CCD63628.1
   #    score  bias  c-Evalue  i-Evalue hmmfrom  hmm to    alifrom  ali to    envfrom  env to     acc
 ---   ------ ----- --------- --------- ------- -------    ------- -------    ------- -------    ----
   1 ?    8.1   0.7     0.011         1     464     567 ..     129     253 ..      34     269 .. 0.61

  Alignments for each domain:
  == domain 1    score: 8.1 bits;  conditional E-value: 0.011
  Clk-PA_FBpp0076500-aln 464 s..................srslqreqqreaqq.qqsqqqqqqqqqeqeqqqqaeqklqvqqqlqaeflepaqyltaipvqsvial. 530
                                                +r+ ++e+ + + +  + +++q ++q ++++ ++++ +l +q++ +++f+e++    a++  +  a  
                 K09E3.6 129 KyyynsiphyeaelrdrtkKRKANKEEPEMEVDiPNGERNQVKKQARTRKANRSARELAQQEEETEDFIEDNAANHAVDNLPTRARt 215
                             0444444444444433222222222222222221233334444444555555566667777777788***99999999766666550 PP

  Clk-PA_FBpp0076500-aln 531 tevapvvlsliqssqt.vlltdgvvltpaqnqiqdqLq 567
                             +e+++v+ s   ++ + +  t+ +  +  q   q  Lq
                 K09E3.6 216 SETSAVSRSRAREQAPtMERTPMIDQPEIQIIGQASLQ 253
                             45555555555444441333333333333444455565 PP

>> Y40C7B.1  CE38888	WBGene00021498	status:Predicted	UniProt:Q9N506	protein_id:CCD66501.1
   #    score  bias  c-Evalue  i-Evalue hmmfrom  hmm to    alifrom  ali to    envfrom  env to     acc
 ---   ------ ----- --------- --------- ------- -------    ------- -------    ------- -------    ----
   1 ?    7.5   3.7     0.016       1.5     620     722 ..     193     293 ..     131     466 .. 0.66

  Alignments for each domain:
  == domain 1    score: 7.5 bits;  conditional E-value: 0.016
  Clk-PA_FBpp0076500-aln 620 qlstsnsvvkqldseqlanqqtqqlklsepqelvslqltlqslhqsqsqssqsetqskvsqsvl.sqqqkqqqqqqqqqqqqqqqqq 705
                              +st +  ++q + +ql+  ++ ++ l +++e+ +   ++++++q ++  ++ ++++   ++ + +q+q++++q +++ ++++  ++
                Y40C7B.1 193 AISTREELQQQRHKQQLEEYEKRKEILRREEEIKQ--QNQEREKQINEDFEKRNQEKLKREEEIkQQNQEREKQINDDFEKRKL-EK 276
                             33333333333444444444444444444433333..11112222222222222222222222202222222222222222222.22 PP

  Clk-PA_FBpp0076500-aln 706 aqqdglskgntsgllqf 722
                              q+++l ++n++  lq 
                Y40C7B.1 277 LQREKLFEKNKQAKLQR 293
                             22222222222222222 PP

>> T08B2.11  CE13439	WBGene00020349	status:Confirmed	UniProt:Q9GYS6	protein_id:CCD67617.1
   #    score  bias  c-Evalue  i-Evalue hmmfrom  hmm to    alifrom  ali to    envfrom  env to     acc
 ---   ------ ----- --------- --------- ------- -------    ------- -------    ------- -------    ----
   1 ?    8.0   2.0     0.011         1     367     491 ..      92     184 ..      16     328 .. 0.51

  Alignments for each domain:
  == domain 1    score: 8.0 bits;  conditional E-value: 0.011
  Clk-PA_FBpp0076500-aln 367 ssedadsisvtlrdsssldsllatsslsskssktsaaap...........lrssarqssesseatslstsseasslgqslvtqisrk 442
                             ++e+++  +++++++ssl++ l ++ + ++++ ++ +             l+s   +++ ++e+++++ +++ ++++          
                T08B2.11  92 KKEHEQPKTTHRKKKSSLSASLEGKTSGENEAPKAEQKKsstesgkkqvdLNSDGSKEPPEEEKNKQKLNKDLAKHFF--------- 169
                             111111111111222222222222111111111111111111111111111111111111122222222222222111......... PP

  Clk-PA_FBpp0076500-aln 443 kkrksnflskvksdssssdrsssrslqreqqreaqqqqsqqqqqqqqqe 491
                                                               ++ q+ ++++++ ++
                T08B2.11 170 ----------------------------------KHIQESHKSRKKADD 184
                             ..................................111111111111111 PP

>> F31A3.2  CE43458	WBGene00001967	locus:hlh-28	status:Partially_confirmed	UniProt:Q19918	protein_id:CCD70294.1
   #    score  bias  c-Evalue  i-Evalue hmmfrom  hmm to    alifrom  ali to    envfrom  env to     acc
 ---   ------ ----- --------- --------- ------- -------    ------- -------    ------- -------    ----
   1 ?   10.0   0.6    0.0027      0.25      16      49 ..      24      60 ..      19      67 .. 0.74
   2 ?    1.7   0.5      0.91        86     489     533 ..      93     188 ..      67     233 .. 0.57

  Alignments for each domain:
  == domain 1    score: 10.0 bits;  conditional E-value: 0.0027
  Clk-PA_FBpp0076500-aln 16 RnlsekkRRDqFnlLvneLsslv...stnsRkmDkst 49
                            + +se+kRRD  n L+ +L ++v   s ++ k+   t
                 F31A3.2 24 KSVSERKRRDEINELLENLKTIVqnpSDSNEKISHET 60
                            458*******************933333445555555 PP

  == domain 2    score: 1.7 bits;  conditional E-value: 0.91
  Clk-PA_FBpp0076500-aln 489 qqeqeqqqqaeqklqvqqqlqae.....................................................flepaqyltai 522
                             +++q+ +++ eq  + +q+++ +                                                     +lep++ +   
                 F31A3.2  93 EEKQKVKTKREQIRRSKQDICYTelgnfvhknrlgnteqrnklervtvlqiileyicqmpeqseaiekenspmypvYLEPTKCI--S 177
                             112222222222222222222222222333333333344444566667777777777777888888888888888888888877..6 PP

  Clk-PA_FBpp0076500-aln 523 pvqsvialtev 533
                             p qsv++++++
                 F31A3.2 178 PEQSVASPSPF 188
                             77788776654 PP

>> F01G10.9  CE35849	WBGene00008511	status:Partially_confirmed	UniProt:O17767	protein_id:CAB02897.2
   #    score  bias  c-Evalue  i-Evalue hmmfrom  hmm to    alifrom  ali to    envfrom  env to     acc
 ---   ------ ----- --------- --------- ------- -------    ------- -------    ------- -------    ----
   1 ?    8.1   1.2     0.011         1     363     464 ..     115     216 ..      47     392 .. 0.66

  Alignments for each domain:
  == domain 1    score: 8.1 bits;  conditional E-value: 0.011
  Clk-PA_FBpp0076500-aln 363 ksekssedadsisvtlrdsssldsllat.sslsskssktsaaaplrssarqssesseatslstsseasslgqslvtqisrkkkrksn 448
                             k+e +++  d++  ++ d+  ++  l+  +s +++s ++s ++p++ ++ +++ s  ++s+++s++ s +++s++ + s    r  n
                F01G10.9 115 KEETTTKPFDEMNDEEADRLIEEMYLKKkESHATESPEDSLKVPVEVIESRKPLSPPSSSANVSKQRSYTTSSSSSSNS-AIERYNN 200
                             2222222223333333333333333333023344444555556666666666666666666666666654444443333.2233344 PP

  Clk-PA_FBpp0076500-aln 449 flskvksdssssdrss 464
                              ++k +++ ++ d   
                F01G10.9 201 QQNKIGNQDNEEDYPN 216
                             4455555555544433 PP

>> C30H6.12  CE43622	WBGene00044238	status:Partially_confirmed	UniProt:Q564W5	protein_id:CAI79147.3
   #    score  bias  c-Evalue  i-Evalue hmmfrom  hmm to    alifrom  ali to    envfrom  env to     acc
 ---   ------ ----- --------- --------- ------- -------    ------- -------    ------- -------    ----
   1 ?    8.0   3.6     0.011         1     391     473 ..      66     121 ..       8     159 .. 0.51

  Alignments for each domain:
  == domain 1    score: 8.0 bits;  conditional E-value: 0.011
  Clk-PA_FBpp0076500-aln 391 sslsskssktsaaaplrssarqssesseatslstsseasslgqslvtqisrkkkrksnflskvksdssssdrsssrslqreqq 473
                               +ss+++++ ++ + + s+++ss+++++t+++t++++s+                           + ++++ +++  +e++
                C30H6.12  66 DRRSSEEKEKKKSKSRSGSKKRSSSQKKKTTTTTTTKTSQ---------------------------KTAKKKEAKDVTKEKD 121
                             2222222222222222222222222222222222222222...........................1111111111111111 PP

>> ZC116.5  CE45215	WBGene00119204	status:Partially_confirmed	UniProt:E0AHB7	protein_id:CBW44405.1
   #    score  bias  c-Evalue  i-Evalue hmmfrom  hmm to    alifrom  ali to    envfrom  env to     acc
 ---   ------ ----- --------- --------- ------- -------    ------- -------    ------- -------    ----
   1 ?    8.0   4.5     0.011         1     671     719 ..      41      89 ..      16     101 .. 0.73

  Alignments for each domain:
  == domain 1    score: 8.0 bits;  conditional E-value: 0.011
  Clk-PA_FBpp0076500-aln 671 qsetqskvsqsvlsqqqkqqqqqqqqqqqqqqqqqaqqdglskgntsgl 719
                             + ++q+  s++++  qq qqqq+q  q +qq   ++q+d++ + +++g 
                 ZC116.5  41 AATQQTDFSNQQIYAQQPQQQQTQYAQGNQQYSGTVQRDQSGNVQQTGS 89 
                             4566666777777777777777777777777777778887766666654 PP

>> F53G12.5a  CE25000	WBGene00003229	locus:mex-3	status:Confirmed	UniProt:Q95R07	protein_id:CCD71703.1
   #    score  bias  c-Evalue  i-Evalue hmmfrom  hmm to    alifrom  ali to    envfrom  env to     acc
 ---   ------ ----- --------- --------- ------- -------    ------- -------    ------- -------    ----
   1 ?    7.6   0.4     0.015       1.4     670     706 ..     214     250 ..     140     277 .. 0.58

  Alignments for each domain:
  == domain 1    score: 7.6 bits;  conditional E-value: 0.015
  Clk-PA_FBpp0076500-aln 670 sqsetqskvsqsvlsqqqkqqqqqqqqqqqqqqqqqa 706
                                 +   vs +v++qqq qqq q+ qqq+   ++  
               F53G12.5a 214 DFAGQLAGVSLMVQKQQQAQQQMQEAQQQSMFYRRAF 250
                             3344444445555555555555555555544443333 PP

>> C01F6.6c  CE39888	WBGene00006438	locus:tag-60	status:Confirmed	UniProt:Q27GP1	protein_id:CAJ80816.1
   #    score  bias  c-Evalue  i-Evalue hmmfrom  hmm to    alifrom  ali to    envfrom  env to     acc
 ---   ------ ----- --------- --------- ------- -------    ------- -------    ------- -------    ----
   1 ?    7.7   3.9     0.013       1.3     631     719 ..     291     374 ..     229     404 .. 0.46

  Alignments for each domain:
  == domain 1    score: 7.7 bits;  conditional E-value: 0.013
  Clk-PA_FBpp0076500-aln 631 ldseqlanqqtqqlklsepqelvslqltlqslhqsqsqssqsetqskvsqsvlsqqqkqqqqqqqqqqqqqqqqqaqqdglskgnts 717
                              +  ++   + ++ +++e++e+ ++  t+++++  ++++s+++ +  v +  ++ +qk   ++q++q ++++ q++q++ ls+g+ +
                C01F6.6c 291 SNGYDVPPLNPHSIQVNEEREISKMTTTTRTETI-TNSNSAYQYK-YVPSYATESHQK---HEQHSQTHHHHHQHQQPSPLSNGSSH 372
                             3333333333333333333333332222111111.1111111111.111111111122...22222222333333333334444444 PP

  Clk-PA_FBpp0076500-aln 718 gl 719
                             g 
                C01F6.6c 373 GY 374
                             44 PP

>> F23H11.8a  CE27999	WBGene00003969	locus:pef-1	protein phosphatase	status:Confirmed	UniProt:O01921	protein_id:CCD69949
   #    score  bias  c-Evalue  i-Evalue hmmfrom  hmm to    alifrom  ali to    envfrom  env to     acc
 ---   ------ ----- --------- --------- ------- -------    ------- -------    ------- -------    ----
   1 ?    7.6   3.7     0.015       1.4     425     499 ..      15      78 ..       4     179 .. 0.61

  Alignments for each domain:
  == domain 1    score: 7.6 bits;  conditional E-value: 0.015
  Clk-PA_FBpp0076500-aln 425 sseasslgqslvtqisrkkkrksnflskvksdssssdrsssrslqreqqreaqqqqsqqqqqqqqqeqeqqqqae 499
                             + ++s+  ++++t++s+++  + n           ++++ss+s ++++   + +q+s +++++ +++++++  ++
               F23H11.8a  15 ELKKSTRATTTTTSSSQRNNYNDN-----------NQNTSSSSGNKKESSSSSKQHSSKKSKKSNSKKNRSPSPQ 78 
                             222222222222222222222222...........2222222222222222222222222222222222222222 PP

>> C01F6.6d  CE39889	WBGene00006438	locus:tag-60	status:Confirmed	UniProt:Q27GP0	protein_id:CAJ80817.1
   #    score  bias  c-Evalue  i-Evalue hmmfrom  hmm to    alifrom  ali to    envfrom  env to     acc
 ---   ------ ----- --------- --------- ------- -------    ------- -------    ------- -------    ----
   1 ?    7.7   4.9     0.014       1.3     428     725 ..     312     403 ..     232     426 .. 0.50

  Alignments for each domain:
  == domain 1    score: 7.7 bits;  conditional E-value: 0.014
  Clk-PA_FBpp0076500-aln 428 asslgqslvtqisrkkkrksnflskvksdssssdrsssrslqreqqreaqqqqsqqqqqqqqqeqeqqqqaeqklqvqqqlqaefle 514
                              s+    +                                                                               
                C01F6.6d 312 ISK----M------------------------------------------------------------------------------- 315
                             111....1............................................................................... PP

  Clk-PA_FBpp0076500-aln 515 paqyltaipvqsvialtevapvvlsliqssqtvlltdgvvltpaqnqiqdqLqRkheeLqklilqqqeeLrrvseqLLlarygllqp 601
                                                                                                                    
                C01F6.6d   - ---------------------------------------------------------------------------------------   -
                             ....................................................................................... PP

  Clk-PA_FBpp0076500-aln 602 llslglapgaansqqqslqlstsnsvvkqldseqlanqqtqqlklsepqelvslqltlqslhqsqsqssqsetqskvsqsvlsqqqk 688
                                                                 +++t ++++++ ++  + ++ +++++  ++q+  ++t s +++      ++
                C01F6.6d 316 ------------------------------------TTTTRTETITNSNSAYQYKVSQNNENYGDNQTIVITTCSFLKYVPSYATES 366
                             ....................................111112222222222222222222222333333333444444444444445 PP

  Clk-PA_FBpp0076500-aln 689 qqqqqqqqqqqqqqqqqaqqdglskgntsgllqfqms 725
                             +q+++q++q ++++ q++q++ ls+g+ +g  + ++s
                C01F6.6d 367 HQKHEQHSQTHHHHHQHQQPSPLSNGSSHGYAASSTS 403
                             5555555555555555555555566655555555555 PP

>> F55A12.9c  CE30809	WBGene00004131	locus:pqn-44	status:Confirmed	UniProt:Q8MQG7	protein_id:CCD65446.1
   #    score  bias  c-Evalue  i-Evalue hmmfrom  hmm to    alifrom  ali to    envfrom  env to     acc
 ---   ------ ----- --------- --------- ------- -------    ------- -------    ------- -------    ----
   1 ?    7.5   2.4     0.016       1.5     477     513 ..      31      68 ..      10     140 .. 0.61

  Alignments for each domain:
  == domain 1    score: 7.5 bits;  conditional E-value: 0.016
  Clk-PA_FBpp0076500-aln 477 qqqqsqqqqqqqqqeqeqqqqaeq.klqvqqqlqaefl 513
                             q+qq +qq qq q++ ++qq +++ ++  q+  +++f+
               F55A12.9c  31 QNQQGNQQYQQCQNNYQNQQNHQNsNQGYQEPQNEQFV 68 
                             11111111111111111111111101112222222333 PP

>> R11A5.2  CE12724	WBGene00011230	locus:nud-2	status:Confirmed	UniProt:O45717	protein_id:CAB05597.1
   #    score  bias  c-Evalue  i-Evalue hmmfrom  hmm to    alifrom  ali to    envfrom  env to     acc
 ---   ------ ----- --------- --------- ------- -------    ------- -------    ------- -------    ----
   1 ?    7.6   3.9     0.014       1.4     432     544 ..      45     239 ..      17     275 .. 0.57

  Alignments for each domain:
  == domain 1    score: 7.6 bits;  conditional E-value: 0.014
  Clk-PA_FBpp0076500-aln 432 gqslvtqisrkkkrksnflskv.ksdssssdrsssrslqreqqreaqqqqsqqqqqqqqqeqeqqqqaeqklqvqqqlqae...... 511
                              + l tq  + ++r  ++++++ +++  + d++ + ++ +eq r    +++ + ++q ++                    +      
                 R11A5.2  45 LDDLKTQLKKAETRVQQMTTEQiRNKDRQDDSRVQFAQVEEQLR----RENSHLHEQCES--------------------Qrerirk 107
                             22222222222222222222210111111111111111111111....111111111111....................1222222 PP

  Clk-PA_FBpp0076500-aln 512 ....................................................................................... 511
                                                                                                                    
                 R11A5.2 108 leqrndvletsernkeylasdlgskldhaiekiamleselyerqvaaeemhrlreeqlrtterprliveplrndpeilpdepspgps 194
                             33333333334444556777788888899999999999999999999999999999999999999999999999************* PP

  Clk-PA_FBpp0076500-aln 512 ...........flepaqyltaipvqsvialtevap.vvlsliqss 544
                                        f+e+ q+   + ++  ia  +     +   iq+ 
                 R11A5.2 195 keefkmssedvFMEDVQHHEDVRMEETIAKIDEVRiDDNKNIQEK 239
                             *****************9999999988876654430334444443 PP

>> Y8A9A.2  CE21336	WBGene00021171	thrombospondin-like	status:Partially_confirmed	UniProt:Q9TYK4	protein_id:CCD71757.1
   #    score  bias  c-Evalue  i-Evalue hmmfrom  hmm to    alifrom  ali to    envfrom  env to     acc
 ---   ------ ----- --------- --------- ------- -------    ------- -------    ------- -------    ----
   1 ?    7.3  11.6     0.018       1.7     364     461 ..     185     279 ..     165     336 .. 0.45

  Alignments for each domain:
  == domain 1    score: 7.3 bits;  conditional E-value: 0.018
  Clk-PA_FBpp0076500-aln 364 sekssedadsisvtlrd.sssldsllatsslsskssktsaaaplrssarqssesseatslstsseasslgqslvtqisrkkkrksnf 449
                             s  ss+ ++++++t+++ s+s+ds  +t++++++s+ +s+++++ s++++s+++s++ s+sts+++++ ++s++t++  +++++s+ 
                 Y8A9A.2 185 STTSSTTTTTATSTTEStSTSTDS--TTTESTTESTTESTSTSTDSTTTESTTESTTESTSTSTDSTT-TESTSTSTD-STTTESTT 267
                             222222222222222111122222..222222222222222222222222222222222222222222.111111111.11122222 PP

  Clk-PA_FBpp0076500-aln 450 lskvksdssssd 461
                              s+++s+s+s+d
                 Y8A9A.2 268 ESTTESTSTSTD 279
                             222222222222 PP

>> F37H8.2  CE46165	WBGene00009511	status:Partially_confirmed	UniProt:O17864	protein_id:CAB04348.3
   #    score  bias  c-Evalue  i-Evalue hmmfrom  hmm to    alifrom  ali to    envfrom  env to     acc
 ---   ------ ----- --------- --------- ------- -------    ------- -------    ------- -------    ----
   1 ?    7.6   4.6     0.015       1.4     398     495 ..     380     470 ..     197     597 .. 0.67

  Alignments for each domain:
  == domain 1    score: 7.6 bits;  conditional E-value: 0.015
  Clk-PA_FBpp0076500-aln 398 sktsaaaplrssarqssesseatslstsseasslgqslvtqisrkkkrksnflskvksdssssdrsssrslqreqqreaqqqqsqqq 484
                             +++ +++++ + + + s+ss+ + +s++ ++s  g  +v+++   k+r+  +++++ s +++ ++  +r +++      +++ s+ +
                 F37H8.2 380 NEEHTTTSSTQLSIERSQSSSPSVISSQCSSSDEGAQKVQSTLIPKMRRQRMTKAQMSLMTDEEKVERR-KNQ------NRNYSKTH 459
                             222222223333333333333344444444444333333333333333333333333333333222211.111......11122222 PP

  Clk-PA_FBpp0076500-aln 485 qqqqqqeqeqq 495
                              q++++ + + 
                 F37H8.2 460 VQKRNRGKMEL 470
                             22222111111 PP

>> H28G03.3  CE46500	WBGene00019251	intermediate filament protein	status:Partially_confirmed	UniProt:Q9TXP5	protein_id:C
   #    score  bias  c-Evalue  i-Evalue hmmfrom  hmm to    alifrom  ali to    envfrom  env to     acc
 ---   ------ ----- --------- --------- ------- -------    ------- -------    ------- -------    ----
   1 ?    7.9   0.5     0.012       1.2     563     588 ..     104     129 ..       4     154 .. 0.78

  Alignments for each domain:
  == domain 1    score: 7.9 bits;  conditional E-value: 0.012
  Clk-PA_FBpp0076500-aln 563 qdqLqRkheeLqklilqqqeeLrrvs 588
                              + LqR h+e+qk i ++  e+ r++
                H28G03.3 104 NEYLQREHAEMQKSIKRKDREIERLR 129
                             34699999999999999999988765 PP

>> M151.3  CE46715	WBGene00019795	status:Partially_confirmed	UniProt:O17118	protein_id:CCD69707.1
   #    score  bias  c-Evalue  i-Evalue hmmfrom  hmm to    alifrom  ali to    envfrom  env to     acc
 ---   ------ ----- --------- --------- ------- -------    ------- -------    ------- -------    ----
   1 ?    7.7   5.3     0.014       1.3     479     598 ..      63     234 ..      25     378 .. 0.65

  Alignments for each domain:
  == domain 1    score: 7.7 bits;  conditional E-value: 0.014
  Clk-PA_FBpp0076500-aln 479 qqsqqqqqqqqqeqeqqqqaeqklqvqqqlqae...................................................fle 514
                             +  ++q+qqq + +e  +  ++  ++ +  qae                                                   fl+
                  M151.3  63 NALRKQNQQQLSTEEIFTSCRNIFTEMESCQAElqarlnngrretpppaqqdvnsiiksfltqmlpakhgiptdlaqallilcnFLN 149
                             222222222222222222222222222222222555566777777777777777777778888888888888888888888888*** PP

  Clk-PA_FBpp0076500-aln 515 paqyltaipvqsvialtev..apvvlsliqssqt.vlltdgvvltpaqnqiqdqLqRkheeLqklilqqqeeLrrvseqLLlarygl 598
                               q l  +p + + + ++   + +++ l+++ q  v+ + +v      n +  +  +k+eeLqkli  q++e rr ++   + ++ l
                  M151.3 150 ARQIL--LPKNVIDGYMNLvsQVPISDLPSRPQEaVQSPSNVFSDFIANELTLNAMKKNEELQKLIDSQKKESRRFQDSARIKKMKL 234
                             ***99..5655555544330022333344433334888999999999****************************998776666655 PP

>> F53G12.5b  CE11014	WBGene00003229	locus:mex-3	status:Partially_confirmed	UniProt:Q95R08	protein_id:CCD71704.1
   #    score  bias  c-Evalue  i-Evalue hmmfrom  hmm to    alifrom  ali to    envfrom  env to     acc
 ---   ------ ----- --------- --------- ------- -------    ------- -------    ------- -------    ----
   1 ?    7.3   0.5     0.018       1.7     671     706 ..     243     278 ..     171     305 .. 0.57

  Alignments for each domain:
  == domain 1    score: 7.3 bits;  conditional E-value: 0.018
  Clk-PA_FBpp0076500-aln 671 qsetqskvsqsvlsqqqkqqqqqqqqqqqqqqqqqa 706
                                +   vs +v++qqq qqq q+ qqq+   ++  
               F53G12.5b 243 FAGQLAGVSLMVQKQQQAQQQMQEAQQQSMFYRRAF 278
                             334444445555555555555555555544433333 PP

>> F48C1.4  CE10738	WBGene00018597	status:Partially_confirmed	UniProt:O01569	protein_id:CCD62471.1
   #    score  bias  c-Evalue  i-Evalue hmmfrom  hmm to    alifrom  ali to    envfrom  env to     acc
 ---   ------ ----- --------- --------- ------- -------    ------- -------    ------- -------    ----
   1 ?    7.7   1.5     0.014       1.3     483     504 ..      26      47 ..       3      70 .. 0.45

  Alignments for each domain:
  == domain 1    score: 7.7 bits;  conditional E-value: 0.014
  Clk-PA_FBpp0076500-aln 483 qqqqqqqqeqeqqqqaeqklqv 504
                             ++ ++ +++q+qqqq++q+++ 
                 F48C1.4  26 ENPSRGDESQQQQQQPQQQQKR 47 
                             1122222222222222222222 PP

>> W10D5.3f  CE42789	WBGene00001574	locus:gei-17	status:Partially_confirmed	UniProt:Q94361	protein_id:CAD98730.2
   #    score  bias  c-Evalue  i-Evalue hmmfrom  hmm to    alifrom  ali to    envfrom  env to     acc
 ---   ------ ----- --------- --------- ------- -------    ------- -------    ------- -------    ----
   1 ?    7.8   3.3     0.012       1.2     464     512 ..     106     172 ..      10     293 .. 0.57
   2 ?    5.8  12.1     0.052       4.9     604     721 ..     598     727 ..     520     749 .. 0.58

  Alignments for each domain:
  == domain 1    score: 7.8 bits;  conditional E-value: 0.012
  Clk-PA_FBpp0076500-aln 464 s..........srslqreqqreaqqqqsqqqqqqqqqeqeqqqqaeqklqvqqqlqae..........f 512
                             s          s  +    +++ +++ +qqqqqq+q ++  +qq   +++ + q q++           
                W10D5.3f 106 SqvrshpyvlpS--RSGASNHLVNHHYQQQQQQQPQPHNLLHQQMMASHHSHLQQQHHpstpkkmyadN 172
                             122222333221..1122223323333333333344444444444433333333333334444444441 PP

  == domain 2    score: 5.8 bits;  conditional E-value: 0.052
  Clk-PA_FBpp0076500-aln 604 slglapgaan........sqqqslqlstsns..vvkqldseqlanqqtqqlklsepqelvslqltlqslhqsqsqssqsetqskvsq 680
                             ++g+  ga++          +qs + st++s  v+ + +++ l++ q+  ++ s+ +++ + q+   ++ ++  + ++++     ++
                W10D5.3f 598 QMGMNEGASKtirdalnkIGEQSANSSTQSSplVQLHHTTHPLNFAQSSYMNPSSGSQTPTSQYGYSPMINQAPHFQMQNGLIGRNN 684
                             344444444444555544333333333333311344466777777777777777777777766655554433333333333222222 PP

  Clk-PA_FBpp0076500-aln 681 svlsqqqkqqqqqqqqqqqqqqq..qqaqqdglskgntsgllq 721
                             ++++ qq++ qqqqqqqq+ q +  +   q+++s+g+t+++ +
                W10D5.3f 685 QMVHMQQHHLQQQQQQQQSPQIMspSFYAQQQMSNGDTNNIQP 727
                             3333233222222222222222201234455567887777765 PP

>> C07E3.4  CE02120	WBGene00007415	Protein-tyrosine phosphatase	status:Partially_confirmed	UniProt:Q17787	protein_id:CAA
   #    score  bias  c-Evalue  i-Evalue hmmfrom  hmm to    alifrom  ali to    envfrom  env to     acc
 ---   ------ ----- --------- --------- ------- -------    ------- -------    ------- -------    ----
   1 ?    7.4   8.6     0.016       1.5     374     519 ..      15     169 ..       1     318 [. 0.56

  Alignments for each domain:
  == domain 1    score: 7.4 bits;  conditional E-value: 0.016
  Clk-PA_FBpp0076500-aln 374 isvtlrdsssldsllatsslssksskts..aaaplrssarqssesseatslstsseasslgqslvtqisrkkkrksnflskvksdss 458
                              + ++r+    +s+  +ss ++k++kt   a+ap++ + ++++  +++ s+  + + s+      t++sr++ r+sn  ++++s  s
                 C07E3.4  15 KTLRQRS----KST-DASSEQKKGTKTVddAEAPSKITRVKAAITNRTRSIGIKISISK---ECNTTTSRSHSRESNQ-KTKNSVLS 92 
                             1111111....111.12222222333220022333333333333333333333333333...2223333333333331.22222223 PP

  Clk-PA_FBpp0076500-aln 459 ssdrss.....................srslqreqqreaqqqqsqqqqqqqqqeqeqqqqaeqklqvqqqlqaeflepaqyl 519
                             s+d++                      ++++++e++     +++++++++ ++e ++++++e+k+++++++ ++  e++ y+
                 C07E3.4  93 SVDMEEdpeapvqtldlmmieikkeelKEKKEKEKT-----DEEKRERKEDKREDKKEEKKEDKKEEKKEVRKDCRENSMYS 169
                             333333555566666666666642222222222222.....22222222222222233333333344444444444444444 PP

>> F19B2.7  CE46091	WBGene00008946	status:Partially_confirmed	UniProt:Q9XXS5	protein_id:CAA16274.4
   #    score  bias  c-Evalue  i-Evalue hmmfrom  hmm to    alifrom  ali to    envfrom  env to     acc
 ---   ------ ----- --------- --------- ------- -------    ------- -------    ------- -------    ----
   1 ?    7.8   0.1     0.013       1.2     455     715 ..      38      85 ..       4     232 .. 0.64

  Alignments for each domain:
  == domain 1    score: 7.8 bits;  conditional E-value: 0.013
  Clk-PA_FBpp0076500-aln 455 sdssssdrsssrslqreqqreaqqqqsqqqqqqqqqeqeqqqqaeqklqvqqqlqaeflepaqyltaipvqsvialtevapvvlsli 541
                               s+ssd++   s+  ++                                                                     
                 F19B2.7  38 DCSTSSDST-VASHIVHH--------------------------------------------------------------------- 54 
                             111222211.22222222..................................................................... PP

  Clk-PA_FBpp0076500-aln 542 qssqtvlltdgvvltpaqnqiqdqLqRkheeLqklilqqqeeLrrvseqLLlarygllqpllslglapgaansqqqslqlstsnsvv 628
                                                                                                                    
                 F19B2.7   - ---------------------------------------------------------------------------------------   -
                             ....................................................................................... PP

  Clk-PA_FBpp0076500-aln 629 kqldseqlanqqtqqlklsepqelvslqltlqslhqsqsqssqsetqskvsqsvlsqqqkqqqqqqqqqqqqqqqqqaqqdglskgn 715
                                                                                        +++q qq +q+qq++ + ++ ++ls  +
                 F19B2.7  55 --------------------------------------------------------FSLNNHQFQQARQRQQEHPNVSDAQNLSDVS 85 
                             ........................................................2223333333333333333333333332222 PP

>> K08E7.5d  CE39392	WBGene00010673	status:Partially_confirmed	UniProt:Q2XMZ5	protein_id:CAJ43912.1
   #    score  bias  c-Evalue  i-Evalue hmmfrom  hmm to    alifrom  ali to    envfrom  env to     acc
 ---   ------ ----- --------- --------- ------- -------    ------- -------    ------- -------    ----
   1 ?    7.1   0.4     0.021         2     389     505 ..     144     280 ..      96     329 .. 0.54

  Alignments for each domain:
  == domain 1    score: 7.1 bits;  conditional E-value: 0.021
  Clk-PA_FBpp0076500-aln 389 atsslsskssktsaaaplrssarqssesseatslstsseasslgqslvtqisrkkkrksnflskvksdssssdrss........... 464
                                ++ ++s ++sa  p++++       +++ts s++  ++ +g+  +++  rk+ + +    +++s s ++++++           
                K08E7.5d 144 SEIDRIAESFENSAREPVEYE-------QRITSESSKGITAVTGKDFMKKLGRKSPTCCSCCDEKQSVSRNIETQAdplhvqhavdp 223
                             222233333333333333333.......33444444444555555555555555555555555555555555555555555556677 PP

  Clk-PA_FBpp0076500-aln 465 ................srslqreqqreaqqqqsqqqqqqqqqeqeqqqqaeqklqvq 505
                                             +++   +   ++q   +qq   qq+ +q q q +++ +q++
                K08E7.5d 224 srqlvesepvqnfvplQNTVGGNAYIQPQPVAQQQTIYQQPFQQYQPQYPQSYQQPS 280
                             777777777766666633333333333333333333333333333333333333333 PP

>> Y37D8A.12a  CE20216	WBGene00012552	status:Confirmed	UniProt:Q9XWV9	protein_id:CAA21531.1
   #    score  bias  c-Evalue  i-Evalue hmmfrom  hmm to    alifrom  ali to    envfrom  env to     acc
 ---   ------ ----- --------- --------- ------- -------    ------- -------    ------- -------    ----
   1 ?    6.8   0.1     0.026       2.4     399     528 ..      36     210 ..      19     253 .. 0.52

  Alignments for each domain:
  == domain 1    score: 6.8 bits;  conditional E-value: 0.026
  Clk-PA_FBpp0076500-aln 399 ktsaaaplrssarqssesseatslstsseasslgq.slvtqisrkkkrksnflskvksdssssdrss.................... 464
                              +  +ap++s +  +++ +++++++++++a++++q +lv + s+++ ++ n               +                    
              Y37D8A.12a  36 TSNVTAPTKSPNATAPAGNSTKNVNVTAPAANTTQlALVSSASPQTCKNGNG--------------Thcpscayminvhkdtpkyig 108
                             2223333333333333333333333333333322212333333333333332..............133334444444555588888 PP

  Clk-PA_FBpp0076500-aln 465 ..................srslqreqqreaqqqqsqqqqqqqqqeqeqqqqaeqklqvqqqlqae....................fl 513
                                               ++++ req++  ++   +q   ++++eq+ qq ++++++ +++l                        +
              Y37D8A.12a 109 ygiliafvifhiflyfylEDQKAREQKKYFEELIAEQMAARKREEQDDQQHEDEEKERRERLAYGiaanpyvvaesktpngnvtkVM 195
                             999***********9998777777776665555555444444444444444444444444444324444555555555555555555 PP

  Clk-PA_FBpp0076500-aln 514 epaqyltaipvqsvi 528
                             e+ ++++a p+ + +
              Y37D8A.12a 196 EKRRSAVAPPITPAL 210
                             555555555555555 PP

>> F40F4.7  CE28316	WBGene00018238	status:Confirmed	UniProt:Q20220	protein_id:CCD70147.1
   #    score  bias  c-Evalue  i-Evalue hmmfrom  hmm to    alifrom  ali to    envfrom  env to     acc
 ---   ------ ----- --------- --------- ------- -------    ------- -------    ------- -------    ----
   1 ?    7.6   0.4     0.014       1.3     461     500 ..       7      46 ..       1     152 [. 0.59

  Alignments for each domain:
  == domain 1    score: 7.6 bits;  conditional E-value: 0.014
  Clk-PA_FBpp0076500-aln 461 drsssrslqreqqreaqqqqsqqqqqqqqqeqeqqqqaeq 500
                             +++s++++ +  +++a++qq+q++ ++ ++e+++ ++++ 
                 F40F4.7   7 NNESDHTMSKSAKKRAKKQQQQKRASESNDEKNSPTKSDA 46 
                             2222222222222222222222222222222222222111 PP

>> W05H12.1  CE24031	WBGene00012289	status:Confirmed	UniProt:O62394	protein_id:CAB54421.1
   #    score  bias  c-Evalue  i-Evalue hmmfrom  hmm to    alifrom  ali to    envfrom  env to     acc
 ---   ------ ----- --------- --------- ------- -------    ------- -------    ------- -------    ----
   1 ?    7.3   2.5     0.019       1.7     409     548 ..     309     430 ..     219     440 .. 0.48

  Alignments for each domain:
  == domain 1    score: 7.3 bits;  conditional E-value: 0.019
  Clk-PA_FBpp0076500-aln 409 sarqssesseatslstsseasslgqslvtqisrkkkrksnflskvksdssssdrsssrslqreqqreaqqqqsqqqqqqqqqeqeqq 495
                              ++q +es ++++ + ++++s++++s+     + +  + +                ++s+++e++ + + +q+  +++ + +e +++
                W05H12.1 309 ASKQIPESRQSKPSKGNKQKSQKSKSKPVMEVEYDNEEDE----------------EESEEKEEKVKGKSNQKTVKERIRAEEARKT 379
                             2222222222222222222222111111111111111111................1112222222222222222222222222222 PP

  Clk-PA_FBpp0076500-aln 496 qqaeqklqvqqqlqaeflepaqyltaipvqsvialtevapvvlsliqssqtvl 548
                               +e++  +++ +++e   +++ ++a++  s  ++   +p++ +++  s+t++
                W05H12.1 380 VEKEEEEAEEEAVEEE--KEEKAAAAVESSSKKSFIFQKPTQPPIPDDSNTTM 430
                             2222222222222221..11222334444444445555555555555555544 PP

>> Y67D8C.10d  CE43364	WBGene00003153	locus:mca-3	status:Partially_confirmed	UniProt:B7CED8	protein_id:CCD74104.1
   #    score  bias  c-Evalue  i-Evalue hmmfrom  hmm to    alifrom  ali to    envfrom  env to     acc
 ---   ------ ----- --------- --------- ------- -------    ------- -------    ------- -------    ----
   1 ?    6.9   2.0     0.024       2.3     412     488 ..     238     310 ..     196     347 .. 0.52

  Alignments for each domain:
  == domain 1    score: 6.9 bits;  conditional E-value: 0.024
  Clk-PA_FBpp0076500-aln 412 qssesseatslstsseasslgqslvtqisrkkkrksnflskvksdssssdrsssrs..lqreqqreaqqqqsqqqqqqq 488
                             ++s++   t++ ++s++      ++t     k+  ++   k+ ++ ++ +rss +s  +++++++++++++ ++q q+q
              Y67D8C.10d 238 EGSGKMLVTAVGVNSQTGI----IMTLLGAAKT-VAEEERKTAKREERRSRSSVKShhHHHHHHHREHRDS-HHQAQNQ 310
                             4444444444444444433....3333322222.1222222223333333333333003333333333333.3333333 PP

>> F42A10.2b  CE26892	WBGene00003593	locus:nfm-1	status:Partially_confirmed	UniProt:Q95QG5	protein_id:CCD65310.1
   #    score  bias  c-Evalue  i-Evalue hmmfrom  hmm to    alifrom  ali to    envfrom  env to     acc
 ---   ------ ----- --------- --------- ------- -------    ------- -------    ------- -------    ----
   1 ?    6.3  22.3     0.037       3.4     456     712 ..     266     566 ..     249     599 .. 0.62

  Alignments for each domain:
  == domain 1    score: 6.3 bits;  conditional E-value: 0.037
  Clk-PA_FBpp0076500-aln 456 dssssdrss.......................srslqreqqreaqqqqsqqqqqqqqqeqeqqqqaeqklqvqqqlqaeflepaqyl 519
                             +++ +d+s+                          ++r+ + ++ qq + q ++++q++  +q +++ + +++qq+++e+ e +q +
               F42A10.2b 266 HMKTVDKSTisfrsretsidssildlcigthnLYLRRRQPDTLEVQQMRSQAKEDKQRRAAEQAKVALERKERQQMEKEYKEMKQKV 352
                             333333333333344444455556677665432223344445555555555555555566666666777889999************ PP

  Clk-PA_FBpp0076500-aln 520 taipvqsvialtevapvvlsliqssqt..vlltdgvvltpaqnqiqdqLqRkheeLqklilqqqeeLrrvseqLLlarygllqplls 604
                               + ++ + a+ ++  +  +  q ++     ++++++l  +++ +  +  R    L    ++  e L r++++       +l   +s
               F42A10.2b 353 EVMTLELMKAQENIRKAEEANDQLAEKarHSEHETLMLYKQKSEVEAECNR----LSMNNMKSEEALLRMERKAR--EAEILAKQMS 433
                             999999999998888777776666665336677899999999999999988....55667889999999999865..56789999** PP

  Clk-PA_FBpp0076500-aln 605 lglapgaansqqqslqlstsnsvvkqlds.eqlanqqtqqlklsepqelvslqltlqslhqsqsqssq....setqsk..vsqsvls 684
                             ++la  + + + + +q+s++++ +  ++  +q++ +q+ +  + ++ + ++lq   +++h +q+ s +    s++ s   +s++ ls
               F42A10.2b 434 MSLADVSLDANRKMTQYSSQSALIIDPNWhQQVSGHQSGHPGMPSTGSFHQLQSLDTHTHPQQMMSRSlnmpSSAFSSpiPSNQPLS 520
                             **********************99998851578999999998888877777444433333333333330000222222002333333 PP

  Clk-PA_FBpp0076500-aln 685 qqqkqqqqqqqqqqqqqqqqqaqqdgl...................s 712
                             +qq qq+ q+ q +qqq+q q+q+ ++                    
               F42A10.2b 521 HQQPQQMSQNTQAHQQQTQVQNQN-QPpyyggsgmiipppdpsisqI 566
                             444444333333333332222222.2245555555555555555433 PP

>> Y49F6B.14  CE38748	WBGene00044378	status:Predicted	UniProt:Q4W5S7	protein_id:CCD64724.1
   #    score  bias  c-Evalue  i-Evalue hmmfrom  hmm to    alifrom  ali to    envfrom  env to     acc
 ---   ------ ----- --------- --------- ------- -------    ------- -------    ------- -------    ----
   1 ?    7.3   1.2     0.018       1.7     614     692 ..      73     157 ..      23     171 .. 0.73

  Alignments for each domain:
  == domain 1    score: 7.3 bits;  conditional E-value: 0.018
  Clk-PA_FBpp0076500-aln 614 sqqqslqlstsnsvvkq......ldseqlanqqtqqlklsepqelvslqltlqslhqsqsqssqsetqskvsqsvlsqqqkqqqq 692
                             + q+ ++ s+s+s++         ds+q++n q+  +k++++q++ + + t +s+  s   s +++    v+ +    q +++q+
               Y49F6B.14  73 KIQKDQNSSGSKSGKVLvnlklqADSSQISNDQNLVGKIQKDQKIQADESTRKSKDLSLDLSDSKTGIALVKLQADGSQSSEDQK 157
                             5677777777777665567777799999999999999999999999977777777666666665555555555544444444443 PP

>> Y47G6A.20c  CE31375	WBGene00004389	locus:rnp-6	status:Confirmed	UniProt:Q8MXS9	protein_id:CCD72566.1
   #    score  bias  c-Evalue  i-Evalue hmmfrom  hmm to    alifrom  ali to    envfrom  env to     acc
 ---   ------ ----- --------- --------- ------- -------    ------- -------    ------- -------    ----
   1 ?    6.6   0.4     0.029       2.8     674     700 ..      68      94 ..      42     152 .. 0.65

  Alignments for each domain:
  == domain 1    score: 6.6 bits;  conditional E-value: 0.029
  Clk-PA_FBpp0076500-aln 674 tqskvsqsvlsqqqkqqqqqqqqqqqq 700
                             + +   +++l +qqkqqq++qq+qq  
              Y47G6A.20c  68 AMDISIKQILLRQQKQQQENQQRQQMY 94 
                             222222333333333333333222222 PP

>> F55G1.1  CE43715	WBGene00018899	status:Partially_confirmed	UniProt:Q20850	protein_id:CCD69402.1
   #    score  bias  c-Evalue  i-Evalue hmmfrom  hmm to    alifrom  ali to    envfrom  env to     acc
 ---   ------ ----- --------- --------- ------- -------    ------- -------    ------- -------    ----
   1 ?    7.0   1.1     0.022       2.1     629     698 ..     104     176 ..      37     213 .. 0.52

  Alignments for each domain:
  == domain 1    score: 7.0 bits;  conditional E-value: 0.022
  Clk-PA_FBpp0076500-aln 629 kqldseqlanqqtqqlklsepqelvs..lqlt.lqslhqsqsqssqsetqskvsqsvlsqqqkqqqqqqqqqq 698
                             +++ +++la+++++++++++++   +  ++++  ++l++ ++   ++et++  ++s+   qq+qq qq+++ q
                 F55G1.1 104 QKVATDNLAKEREVKNEMEKQSCSKPivVDVKlRRNLTEIRKDIRNFETTTDFTTSQDWAQQQQQHQQHHEFQ 176
                             3344444444444444444443333311111101122222222222222222222222222222222222222 PP

>> R74.8b  CE37038	WBGene00011282	status:Partially_confirmed	UniProt:Q6BEV8	protein_id:CAH04738.1
   #    score  bias  c-Evalue  i-Evalue hmmfrom  hmm to    alifrom  ali to    envfrom  env to     acc
 ---   ------ ----- --------- --------- ------- -------    ------- -------    ------- -------    ----
   1 ?    6.9   1.2     0.024       2.3     453     564 ..      61     173 ..      19     179 .. 0.53

  Alignments for each domain:
  == domain 1    score: 6.9 bits;  conditional E-value: 0.024
  Clk-PA_FBpp0076500-aln 453 vksdssssdrsssrslqreqqreaqqqqsqqqqqqqqqeqeqqqqaeqklqvqqqlqae.flepaqyltaipvqsvialtevapvvl 538
                              +++ +  +++    +q+e+++ea++ +++q +++++ ++eq+  +e +++++++   e  + p q +++ ++++ +a+ +    + 
                  R74.8b  61 AEEKRKAEEKR----RQEEKEEEARKAREKQIEEERKAKEEQRANEERAKEERDRRALEvIVPPRQNSANSNINASVAFITNRLEMG 143
                             22222222222....122222222222222222222222233322333233332222222667788888888888887776665555 PP

  Clk-PA_FBpp0076500-aln 539 sliqssqt....vlltdgvvltpaqnqiqd 564
                             s  ++ +t    + +t + vl ++ n  q 
                  R74.8b 144 SFSENNETvdrtIDTTATTVLSASSNAAQV 173
                             555555554444556667777777777776 PP

>> T09B4.5a  CE13465	WBGene00020379	status:Confirmed	UniProt:O02155	protein_id:CCD71990.1
   #    score  bias  c-Evalue  i-Evalue hmmfrom  hmm to    alifrom  ali to    envfrom  env to     acc
 ---   ------ ----- --------- --------- ------- -------    ------- -------    ------- -------    ----
   1 ?    7.1   6.1     0.022         2     381     465 ..      21     129 ..       4     253 .. 0.49

  Alignments for each domain:
  == domain 1    score: 7.1 bits;  conditional E-value: 0.022
  Clk-PA_FBpp0076500-aln 381 sssldsllatsslsskssktsaaap................lrssarq.ssesseatslstsseasslgqslvtqisrkkkrksnfl 450
                             ss++++++  s++ +ks++++ ++p                ++s +r  +++++ +t+ +t s+as  ++s ++ +++++ r s ++
                T09B4.5a  21 SSEKKTKMSKSPSPAKSARKASKSParartsnvkktpsrsaSKSATRGrTASKTPKTPSKTPSSASARSRSRSRGRPTNASRLSAST 107
                             333444444444444444444444433322222221111111111111011112222223333333323333333333333333322 PP

  Clk-PA_FBpp0076500-aln 451 skvksdssssdrss.......s 465
                              + +s+s + +rs         
                T09B4.5a 108 PSASSTSVKRSRSVtktprdvV 129
                             2222222222222233333220 PP

>> F52F12.5  CE10848	WBGene00009938	status:Confirmed	UniProt:O45545	protein_id:CAB05731.1
   #    score  bias  c-Evalue  i-Evalue hmmfrom  hmm to    alifrom  ali to    envfrom  env to     acc
 ---   ------ ----- --------- --------- ------- -------    ------- -------    ------- -------    ----
   1 ?    7.1   6.4     0.021         2     444     545 ..      28     128 ..       6     142 .. 0.54

  Alignments for each domain:
  == domain 1    score: 7.1 bits;  conditional E-value: 0.021
  Clk-PA_FBpp0076500-aln 444 krksnflskvksdssssdrsssrslqreqqreaqqqqsqqqqqqqqqeqeqqqqaeqklqvqqqlqaeflepaqyltaipvqsvial 530
                             k+ks+  +++ks+++s++++s+++ ++e+  +++   +q+ q+  ++e+e + +a +++++++++ +e  e+ +  +++ v++v++ 
                F52F12.5  28 KKKSK-GNEKKSSTESKSKESKETSKEEDLAQKKFLMTQKTQSMTEDEKEVKPKAPESQKPKKNSAEESNEKIKKEGSVKVETVASK 113
                             22332.222233333333333333333322222222222222333333333333334455666666667777888888899999988 PP

  Clk-PA_FBpp0076500-aln 531 tevapvvlsliqssq 545
                             ++ a++ +++i s+ 
                F52F12.5 114 VKPASSRVPPIASTP 128
                             888888888888765 PP

>> Y39G10AL.1  CE26987	WBGene00021458	status:Confirmed	UniProt:Q9N402	protein_id:CCD69306.1
   #    score  bias  c-Evalue  i-Evalue hmmfrom  hmm to    alifrom  ali to    envfrom  env to     acc
 ---   ------ ----- --------- --------- ------- -------    ------- -------    ------- -------    ----
   1 ?    7.2   0.6     0.019       1.8     638     710 ..      55     131 ..      11     159 .. 0.46

  Alignments for each domain:
  == domain 1    score: 7.2 bits;  conditional E-value: 0.019
  Clk-PA_FBpp0076500-aln 638 nqqtqqlklsepqelvslqltlqslhqsqsqssqsetqskvsqsvls....qqqkqqqqqqqqqqqqqqqqqaqqdg 710
                              q     +++++++l++ +l l +l+++++++ +   q+  +++ +      +  ++   ++q+++q+ q++++++ 
              Y39G10AL.1  55 LQALLRASIATEEKLHAENLELSELAKKHRKEAEEIRQKFKDSEEQLkselMDIVNDLMAREQKKRQEYQEEQDEQA 131
                             23334455555566665555555444444433322222222222222000022223333333333333333333332 PP

>> F55A12.9a  CE08345	WBGene00004131	locus:pqn-44	status:Confirmed	UniProt:P91086	protein_id:CCD65444.1
   #    score  bias  c-Evalue  i-Evalue hmmfrom  hmm to    alifrom  ali to    envfrom  env to     acc
 ---   ------ ----- --------- --------- ------- -------    ------- -------    ------- -------    ----
   1 ?    6.6   3.6     0.029       2.8     475     513 ..      34      73 ..       3     137 .. 0.56

  Alignments for each domain:
  == domain 1    score: 6.6 bits;  conditional E-value: 0.029
  Clk-PA_FBpp0076500-aln 475 eaqqqqsqqqqqqqqqeqeqqqqaeq.klqvqqqlqaefl 513
                             + q+qq +qq qq q++ ++qq +++ ++  q+  +++f+
               F55A12.9a  34 NGQNQQGNQQYQQCQNNYQNQQNHQNsNQGYQEPQNEQFV 73 
                             1111111222121111111111111101112222222333 PP

>> C25D7.12  CE46412	WBGene00007721	status:Partially_confirmed	UniProt:O17603	protein_id:CAB02938.3
   #    score  bias  c-Evalue  i-Evalue hmmfrom  hmm to    alifrom  ali to    envfrom  env to     acc
 ---   ------ ----- --------- --------- ------- -------    ------- -------    ------- -------    ----
   1 ?    7.0   9.4     0.022         2     382     494 ..      51     161 ..       2     184 .. 0.50

  Alignments for each domain:
  == domain 1    score: 7.0 bits;  conditional E-value: 0.022
  Clk-PA_FBpp0076500-aln 382 ssldsllatsslsskssktsaaaplrssarqssesseatslstsseasslgqslvtqisrkkkrksnflskvksdssssdrsssrsl 468
                             s++ ++   +++++  +k+ +  ++ +++ ++s+s+++++ ++s ++s++g+s+  + s++kk ks+++      + ++  +s++++
                C25D7.12  51 STVLAMCSSKDRQADRKKSKK--ASATKSSRASKSQKSAKSTRSGKSSKSGHSSRGKPSKSKKSKSKSVRPLAVPGARVAPNSESKK 135
                             222222222222222222222..2223333444444445555555666666777777777777777777766666666666654333 PP

  Clk-PA_FBpp0076500-aln 469 qreqqreaqqqqsqqqqqqqqqeqeq 494
                              r+++ ++ + ++ +++++ ++  ++
                C25D7.12 136 LRRDKDKSSKSERSRRSSKSKKCDKS 161
                             33333333333333333222222222 PP

>> F32B6.5  CE09860	WBGene00006056	locus:sss-1	status:Confirmed	UniProt:Q9XVP7	protein_id:CAB03036.1
   #    score  bias  c-Evalue  i-Evalue hmmfrom  hmm to    alifrom  ali to    envfrom  env to     acc
 ---   ------ ----- --------- --------- ------- -------    ------- -------    ------- -------    ----
   1 ?    6.4   0.1     0.033       3.1     533     591 ..     209     269 ..     193     275 .. 0.86

  Alignments for each domain:
  == domain 1    score: 6.4 bits;  conditional E-value: 0.033
  Clk-PA_FBpp0076500-aln 533 vapvvlsliqssqt..vlltdgvvltpaqnqiqdqLqRkheeLqklilqqqeeLrrvseqL 591
                             +a +v+s+i+ s+t  +   ++++l p +      LqR   e qk i+   +e+++++++L
                 F32B6.5 209 TAQSVSSPISPSSTtsDSSSETIILGPGHLLQEVYLQRMVIEEQKKIIDSFHEIQKLNKKL 269
                             566778888877775688999******99999999*********************99987 PP

>> F30A10.12  CE34834	WBGene00009269	status:Confirmed	UniProt:Q7YTP2	protein_id:CAE17783.1
   #    score  bias  c-Evalue  i-Evalue hmmfrom  hmm to    alifrom  ali to    envfrom  env to     acc
 ---   ------ ----- --------- --------- ------- -------    ------- -------    ------- -------    ----
   1 ?    7.0   4.4     0.023       2.2     421     500 ..      38     112 ..      17     139 .. 0.33

  Alignments for each domain:
  == domain 1    score: 7.0 bits;  conditional E-value: 0.023
  Clk-PA_FBpp0076500-aln 421 slstsseasslgqslvtqisrkkkrksnflskvksdssssdrsssrslq.reqqreaqqqqsqqqqqqqqqeqeqqqqaeq 500
                             s st+s+as+ g     ++s  +   s+++++ +  s+++d+  +++++ +++++e+++++++++++++ ++  ++  +++
               F30A10.12  38 SKSTKSTASK-G-----SVSSPAAPASTISTAPGDVSKEKDKGNEEKKEeKKDEKEEEKKDEKKETSKKSKKASKKSVKKS 112
                             2222222222.1.....1111111112222222222222222211111101111111111111111111111111111111 PP

>> Y71D11A.2a  CE24602	WBGene00004891	locus:smr-1	status:Confirmed	UniProt:Q95Y51	protein_id:CCD72050.1
   #    score  bias  c-Evalue  i-Evalue hmmfrom  hmm to    alifrom  ali to    envfrom  env to     acc
 ---   ------ ----- --------- --------- ------- -------    ------- -------    ------- -------    ----
   1 ?    7.0   0.8     0.022       2.1     439     721 ..     115     178 ..      28     208 .. 0.48

  Alignments for each domain:
  == domain 1    score: 7.0 bits;  conditional E-value: 0.022
  Clk-PA_FBpp0076500-aln 439 isrkkkrksnflskvksdssssdrsssrslqreqqreaqqqqsqqqqqqqqqeqeqqqqaeqklqvqqqlqaeflepaqyltaipvq 525
                              +++++rk +   ++ks +  s ++ +++ q e++r+ q+                                               
              Y71D11A.2a 115 LPPENQRKNYAFDNTKSAAGPSTQHGKKEWQAEKERRRQK----------------------------------------------- 154
                             2233333333222222222222222222222222222221............................................... PP

  Clk-PA_FBpp0076500-aln 526 svialtevapvvlsliqssqtvlltdgvvltpaqnqiqdqLqRkheeLqklilqqqeeLrrvseqLLlarygllqpllslglapgaa 612
                                                                                                                    
              Y71D11A.2a   - ---------------------------------------------------------------------------------------   -
                             ....................................................................................... PP

  Clk-PA_FBpp0076500-aln 613 nsqqqslqlstsnsvvkqldseqlanqqtqqlklsepqelvslqltlqslhqsqsqssqsetqskvsqsvlsqqqkqqqqqqqqqqq 699
                                                                                                                    
              Y71D11A.2a 155 -------------------------------------------------------------------------------------AL 156
                             .....................................................................................12 PP

  Clk-PA_FBpp0076500-aln 700 qqqqqqaqqdglskgntsgllq 721
                             ++qq+q++ d    g++++  +
              Y71D11A.2a 157 KKQQKQKELDSIKDGEKKSWQK 178
                             2222222222222333333333 PP

>> F57H12.5  CE17126	WBGene00019020	phosphatase	status:Partially_confirmed	UniProt:O45095	protein_id:CCD69771.1
   #    score  bias  c-Evalue  i-Evalue hmmfrom  hmm to    alifrom  ali to    envfrom  env to     acc
 ---   ------ ----- --------- --------- ------- -------    ------- -------    ------- -------    ----
   1 ?    6.8  10.0     0.026       2.4     355     514 ..      14     179 ..       2     296 .. 0.51

  Alignments for each domain:
  == domain 1    score: 6.8 bits;  conditional E-value: 0.026
  Clk-PA_FBpp0076500-aln 355 kesrkeeaksekssedadsisvtlrdsssldsllatsslsskssktsaaap....lrssarqssesseatslstsseasslgqslvt 437
                             k++ ++++ks + s+++++ + +++d+ +  s+++  + +  +  +s  +      + +++ s +ss+ + ++t++           
                F57H12.5  14 KRTLRQRSKSTDASSEQKKGT-KTVDDAEAPSKITRVKAAITNRTRSIGIKisisKECNTTTSKGSSRESDQKTKN----------- 88 
                             333333333333333333322.222223333333333322222222222221111222222222222222222222........... PP

  Clk-PA_FBpp0076500-aln 438 qisrkkkrksnflskvksdssssdrss..................................srslqreqqreaqqqqsqqqqqqqqq 490
                                                       s                                  +++++ e++re q+++++++++++++
                F57H12.5  89 --------------------------SvlssvdmeedpeapvqtpdlmmieikkeelkekkEKEKKDEEKRERQEDRKEERKENKRE 149
                             ..........................1222222222333333333333333332222211111222222222222222222221111 PP

  Clk-PA_FBpp0076500-aln 491 eqeqqqqaeqklqvqqqlqae.......fle 514
                             +++ ++++e+k+++++++ ++       f+e
                F57H12.5 150 DKK-EEKKEEKKEEKKEVRKDcrensvyFME 179
                             111.111222222222222222222333555 PP

>> Y87G2A.20  CE38472	WBGene00044261	status:Partially_confirmed	UniProt:Q56VY3	protein_id:CAI79283.1
   #    score  bias  c-Evalue  i-Evalue hmmfrom  hmm to    alifrom  ali to    envfrom  env to     acc
 ---   ------ ----- --------- --------- ------- -------    ------- -------    ------- -------    ----
   1 ?    6.9   9.0     0.024       2.3     442     505 ..      29     100 ..       2     179 .. 0.38

  Alignments for each domain:
  == domain 1    score: 6.9 bits;  conditional E-value: 0.024
  Clk-PA_FBpp0076500-aln 442 kkkrksnflskvksdssssdrsssrslqreqqreaqqqqsqq.........qqqqqqqeqeqqqqaeqklqvq 505
                              +k+k++  +k+k++++++ +++++++++e+++ ++ +++ +          ++++++++ q++ +++k+q+ 
               Y87G2A.20  29 ANKTKTK-ATKRKAQMKKKWTKTAQKKRKERKKADKAKKKTKkdaakrkkkSKDKKKKQKAQKKAEKPKQQPA 100
                             1111111.22222222222222211111111111111111110000000001111111111111111111111 PP

>> R74.8a  CE35361	WBGene00011282	status:Partially_confirmed	UniProt:O45722	protein_id:CAA85278.2
   #    score  bias  c-Evalue  i-Evalue hmmfrom  hmm to    alifrom  ali to    envfrom  env to     acc
 ---   ------ ----- --------- --------- ------- -------    ------- -------    ------- -------    ----
   1 ?    6.6   1.2     0.029       2.7     453     564 ..      61     173 ..      20     179 .. 0.53

  Alignments for each domain:
  == domain 1    score: 6.6 bits;  conditional E-value: 0.029
  Clk-PA_FBpp0076500-aln 453 vksdssssdrsssrslqreqqreaqqqqsqqqqqqqqqeqeqqqqaeqklqvqqqlqae.flepaqyltaipvqsvialtevapvvl 538
                              +++ +  +++    +q+e+++ea++ +++q +++++ ++eq+  +e +++++++   e  + p q +++ ++++ +a+ +    + 
                  R74.8a  61 AEEKRKAEEKR----RQEEKEEEARKAREKQIEEERKAKEEQRANEERAKEERDRRALEvIVPPRQNSANSNINASVAFITNRLEMG 143
                             22222222222....122222222222222222222222233322333233332222222667788888888888887776655555 PP

  Clk-PA_FBpp0076500-aln 539 sliqssqt....vlltdgvvltpaqnqiqd 564
                             s  ++ +t    + +t + vl ++ n  q 
                  R74.8a 144 SFSENNETvdrtIDTTATTVLSASSNAAQV 173
                             555555554444556667777777777776 PP

>> Y51H4A.4  CE22330	WBGene00013100	locus:zip-7	status:Confirmed	UniProt:Q9NAE4	protein_id:CAB61136.1
   #    score  bias  c-Evalue  i-Evalue hmmfrom  hmm to    alifrom  ali to    envfrom  env to     acc
 ---   ------ ----- --------- --------- ------- -------    ------- -------    ------- -------    ----
   1 ?    7.0   4.9     0.023       2.1     441     532 ..      63     157 ..       3     183 .. 0.47

  Alignments for each domain:
  == domain 1    score: 7.0 bits;  conditional E-value: 0.023
  Clk-PA_FBpp0076500-aln 441 rkkkrksnflskvksdssssdrsssrslqreqqreaqqqqsq...qqqqqqqqeqeqqqqaeqklqvqqqlqaeflepaqyltaipv 524
                             +++   s ++++++++s+++++ ss+s++++    +++q+++   ++++++++  ++++ +++k ++ + +  ++le ++    + v
                Y51H4A.4  63 TSSFSPSSSSTSSTTSSQNQQSGSSGSKKKKPVPVPENQKDEaylDRRRRNNEAARKSRESRKKVDQDNSVRVTYLERENQCLRVYV 149
                             222222222222222222222222333333333322222222001333333444444445555555555566667766666666666 PP

  Clk-PA_FBpp0076500-aln 525 qsvialte 532
                             q    + e
                Y51H4A.4 150 QQLQLQNE 157
                             66553322 PP

>> F01D4.3  CE40324	WBGene00008487	tyrosine-protein kinase (FES\/FPS subfamily)	status:Partially_confirmed	UniProt:O1775
   #    score  bias  c-Evalue  i-Evalue hmmfrom  hmm to    alifrom  ali to    envfrom  env to     acc
 ---   ------ ----- --------- --------- ------- -------    ------- -------    ------- -------    ----
   1 ?    6.7   2.0     0.028       2.6     418     507 ..      35     124 ..      10     239 .. 0.69

  Alignments for each domain:
  == domain 1    score: 6.7 bits;  conditional E-value: 0.028
  Clk-PA_FBpp0076500-aln 418 eatslstsseasslgqslvtqisrkkkrksnflskvksdssssdrsssrslqreqqreaqqqqsqqqqqqqqqeqeqqqqaeqklqv 504
                             ++t+ +t++ + s+g+   t+  +k+ r+ n  ++++++  +++ +  +s++r++q e+ qq +++ ++q  + ++ ++++++k++ 
                 F01D4.3  35 TSTTKTTKRASGSKGSREATEEEKKEERTVNPNESTDKTNPEKSANVGKSRERDRQPETTQQATENDNSQMGKYPDGDKKKKKKKTR 121
                             233444444455556667777777777777766666666667777777777777777777777777777766666666655555544 PP

  Clk-PA_FBpp0076500-aln 505 qqq 507
                             + +
                 F01D4.3 122 RAR 124
                             443 PP

>> T16H12.9  CE41453	WBGene00011817	status:Partially_confirmed	UniProt:P34572	protein_id:CAA87428.3
   #    score  bias  c-Evalue  i-Evalue hmmfrom  hmm to    alifrom  ali to    envfrom  env to     acc
 ---   ------ ----- --------- --------- ------- -------    ------- -------    ------- -------    ----
   1 ?    6.9   0.9     0.024       2.2     438     487 ..     123     164 ..      48     233 .. 0.55

  Alignments for each domain:
  == domain 1    score: 6.9 bits;  conditional E-value: 0.024
  Clk-PA_FBpp0076500-aln 438 qisrkkkrksnflskvksdssssdrsssrslqreqqreaqqqqsqqqqqq 487
                              ++r++++ks+   + + d +      s+s + ++++e++++++++++++
                T16H12.9 123 GFTRQQQKKSH--DDDDDDDD------SDSDESKEEEEKKKRDRKHRRDK 164
                             11111111111..11111111......11111111111111111111111 PP

>> F55A12.9d  CE33399	WBGene00004131	locus:pqn-44	status:Confirmed	UniProt:Q86NJ5	protein_id:CCD65447.1
   #    score  bias  c-Evalue  i-Evalue hmmfrom  hmm to    alifrom  ali to    envfrom  env to     acc
 ---   ------ ----- --------- --------- ------- -------    ------- -------    ------- -------    ----
   1 ?    6.5   2.2     0.032         3     479     513 ..       9      44 ..       2     142 .. 0.68

  Alignments for each domain:
  == domain 1    score: 6.5 bits;  conditional E-value: 0.032
  Clk-PA_FBpp0076500-aln 479 qqsqqqqqqqqqeqeqqqqaeq.klqvqqqlqaefl 513
                             qq +qq qq q++ ++qq +++ ++  q+  +++f+
               F55A12.9d   9 QQGNQQYQQCQNNYQNQQNHQNsNQGYQEPQNEQFV 44 
                             111111111111111111111101112222222333 PP

>> F26B1.1  CE44051	WBGene00017815	status:Partially_confirmed	UniProt:C7FZT0	protein_id:CCD64201.1
   #    score  bias  c-Evalue  i-Evalue hmmfrom  hmm to    alifrom  ali to    envfrom  env to     acc
 ---   ------ ----- --------- --------- ------- -------    ------- -------    ------- -------    ----
   1 ?    6.8   3.7     0.026       2.5     442     525 ..      47     130 ..      37     170 .. 0.44

  Alignments for each domain:
  == domain 1    score: 6.8 bits;  conditional E-value: 0.026
  Clk-PA_FBpp0076500-aln 442 kkkrksnflskvksdssssdrss.srslqreqqreaqqqqsqqqqqqqqqeqeqqqqaeqklqvqqqlqaeflepaqyltaipvq 525
                             kkk++s+  +k++++  + d++s ++++++ + ++++ ++s++  ++ +++ +++  ++++ +v ++ +++ le+++  t +p q
                 F26B1.1  47 KKKKESKKRKKTQKEE-DCDSESiKQKKKKARVKKKEVRKSKKDVEDDEDDSNSKSAKKKAVKVAKKPEEKRLENKPMNTGMPQQ 130
                             3333333222222222.22222212222222222222333333333333344444444444444444444444444444444333 PP

>> M195.2  CE34950	WBGene00010948	status:Confirmed	UniProt:Q21563	protein_id:CAA91291.2
   #    score  bias  c-Evalue  i-Evalue hmmfrom  hmm to    alifrom  ali to    envfrom  env to     acc
 ---   ------ ----- --------- --------- ------- -------    ------- -------    ------- -------    ----
   1 ?    6.7  17.3     0.028       2.6     367     540 ..     108     352 ..      12     390 .. 0.66

  Alignments for each domain:
  == domain 1    score: 6.7 bits;  conditional E-value: 0.028
  Clk-PA_FBpp0076500-aln 367 ssedadsisvtlrdssslds.lla.tssl.sskssktsaaaplrssar..qssesseatslstsseasslgqslvtqisrkkkrksn 448
                               ++++  s++  +s + ++  +   +++ ss++s+t++++pl+ s +   + +++ +t   t++++ s   s++t  ++ + + s 
                  M195.2 108 VCQQKQYSSSQCASSCNRSCsRVCqSNPSaSSSQSQTTTQTPLKVSIKvlDDGAKCMSTCSDTCRSSCSNRVSQSTCDATCQNTCSS 194
                             333444444444443443331333033330233344555556544443114455555566666655555555555554444443333 PP

  Clk-PA_FBpp0076500-aln 449 f.lskvksdssssdrsssrslqreqqr.eaqqqqsqqqqqqqqqeqeqqqqaeqklqvqqqlqae...................... 511
                             + +s++ + s +  +++++++   + + + qqqq qq  q+ +q+q q q +++  q++q++ a+                      
                  M195.2 195 McPSQSPQGSPQLPTQTTTTNAPIKIKiQVQQQQPQQSPQNSPQQQAQPQASQPIAQTTQTIPASipqaapqqqpncmaqcqtgcan 281
                             303333333444444444444333333033444444445555666666666777677777666668888888889999999999999 PP

  Clk-PA_FBpp0076500-aln 512 ...........................................flepaqyltaipvqsvialtevapvvlsl 540
                                                                         l+p+q   + + qsv  l+ v+  + ++
                  M195.2 282 scaqlspqptegcptncrntcnevcaptvasqpstqapqsypvLLDPQQRC-SSECQSVCQLACVTQKSAPP 352
                             999888888888888888888888888888888888888888777777766.66778887665544444444 PP

>> C37E2.4  CE08623	WBGene00000457	locus:ceh-36	Homeobox domain	status:Partially_confirmed	UniProt:Q93352	protein_id:CAB
   #    score  bias  c-Evalue  i-Evalue hmmfrom  hmm to    alifrom  ali to    envfrom  env to     acc
 ---   ------ ----- --------- --------- ------- -------    ------- -------    ------- -------    ----
   1 ?    6.9   2.0     0.024       2.2     663     702 ..     156     195 ..      22     241 .. 0.61

  Alignments for each domain:
  == domain 1    score: 6.9 bits;  conditional E-value: 0.024
  Clk-PA_FBpp0076500-aln 663 hqsqsqssqsetqskvsqsvlsqqqkqqqqqqqqqqqqqq 702
                             + + +++ ++e++s v ++ ++qqq+q qq + + +  + 
                 C37E2.4 156 EFNAHSAAKYEANSAVLSQLQQQQQQQLQQPKSELEDSKP 195
                             3333333334444444333333333333333333222222 PP

>> F46A8.6  CE34187	WBGene00009749	status:Partially_confirmed	UniProt:O01332	protein_id:CAB04392.2
   #    score  bias  c-Evalue  i-Evalue hmmfrom  hmm to    alifrom  ali to    envfrom  env to     acc
 ---   ------ ----- --------- --------- ------- -------    ------- -------    ------- -------    ----
   1 ?    6.6   9.4     0.029       2.7     384     564 ..      36     158 ..       4     175 .. 0.37

  Alignments for each domain:
  == domain 1    score: 6.6 bits;  conditional E-value: 0.029
  Clk-PA_FBpp0076500-aln 384 ldsllatsslsskssktsaaap....lrssarqssesseatslstsseasslgqslvtqisrkkkrksnflskvksdssssdrsssr 466
                             +++ ++   +s+++++ s   p    +                                                            
                 F46A8.6  36 SQCPVRPMTMSMREAQVSDVGPdstrT------------------------------------------------------------ 62 
                             333333333333333333333322220............................................................ PP

  Clk-PA_FBpp0076500-aln 467 slqreqqreaqqqqsqqqqqqqqqeqeqqqqaeqklqvqqqlqaeflepaqyltaipvqs.vialtevapvvlsliqssqtvlltdg 552
                                 +q++  ++++s++  ++++++ +++q++ +k++++ +++ +  e+++  +  p+++ v ++  +a  +  + q++qt++ + g
                 F46A8.6  63 -AMDNQKKS-KKKKSKEPAKKKKKSADSSQKVSKKKKKSSKSK-KSAEKKKPEVVAPMDPdVKSTQRSAERSEQPDQTAQTKTAKSG 146
                             .21111111.111111111222222222222222111111111.2233333333344433122233333333333334444444444 PP

  Clk-PA_FBpp0076500-aln 553 vvltpaqnqiqd 564
                               ++paq+  qd
                 F46A8.6 147 KDMAPAQTPAQD 158
                             444444444443 PP

>> ZC239.5  CE15120	WBGene00022568	status:Partially_confirmed	UniProt:P91557	protein_id:CCD64931.1
   #    score  bias  c-Evalue  i-Evalue hmmfrom  hmm to    alifrom  ali to    envfrom  env to     acc
 ---   ------ ----- --------- --------- ------- -------    ------- -------    ------- -------    ----
   1 ?    6.3   0.0     0.035       3.3     185     241 ..      21      78 ..       6      86 .. 0.76

  Alignments for each domain:
  == domain 1    score: 6.3 bits;  conditional E-value: 0.035
  Clk-PA_FBpp0076500-aln 185 elvqFvGyFrsdtdtdteslleesrfsnyt.aeadkklvFvgtGrlqtPqLire.lsiv 241
                              l +F GyF+++ +t  +++ +++ f + + ++ +  l F+  G++  P+ ++e ++i 
                 ZC239.5  21 TLTKFEGYFKQKLKTR-GKIWQTTLFIDRSpTHFEIILNFMRDGKVDLPETLKElMPIF 78 
                             588********99888.7777777777655156688899**************944555 PP

>> ZC410.4a  CE03808	WBGene00006663	locus:twk-8	potassium channel protein like	status:Partially_confirmed	UniProt:Q23297
   #    score  bias  c-Evalue  i-Evalue hmmfrom  hmm to    alifrom  ali to    envfrom  env to     acc
 ---   ------ ----- --------- --------- ------- -------    ------- -------    ------- -------    ----
   1 ?    5.9   5.3     0.049       4.6     494     583 ..     528     623 ..     435     757 .. 0.71

  Alignments for each domain:
  == domain 1    score: 5.9 bits;  conditional E-value: 0.049
  Clk-PA_FBpp0076500-aln 494 qqqqaeqklqvqqqlqaeflepaqyl.........taipvqsvialtevapvvlsliqssqtvlltdgvvltpaqnqiqdqLqRkhe 571
                             q+   +q+ + +q+ ++++ e+a  +            + + v    ++a +++ ++  s+++++t+ v++  ++ q  d +q k+e
                ZC410.4a 528 QTDILQQEEKGHQTDEKQYGEEAVQTeamqsdnqeCETQTEVVH--NSIAETQTVIVDYSEADTMTQPVIVNESDMQT-DYVQTKEE 611
                             22222333333333333333333333000000000222222222..22344444444445557777777776655553.67899999 PP

  Clk-PA_FBpp0076500-aln 572 eLqklilqqqee 583
                             eLq  i +   e
                ZC410.4a 612 ELQTYIDKNDME 623
                             9*9999876544 PP

>> F23C8.4  CE20713	WBGene00017733	locus:ubxn-1	status:Confirmed	UniProt:Q9TXH9	protein_id:CCD69888.1
   #    score  bias  c-Evalue  i-Evalue hmmfrom  hmm to    alifrom  ali to    envfrom  env to     acc
 ---   ------ ----- --------- --------- ------- -------    ------- -------    ------- -------    ----
   1 ?    6.7   0.4     0.027       2.6     404     505 ..      86     185 ..      48     277 .. 0.50

  Alignments for each domain:
  == domain 1    score: 6.7 bits;  conditional E-value: 0.027
  Clk-PA_FBpp0076500-aln 404 aplrssarqssesseatslstsseasslgqslvtqisrkkkrksnflskvksdssssdrsssrslqreqqreaqqqqsqqqqqqqqq 490
                             a+  ++++ s +s+++++l+++++a+++ ++  +    ++ +k+++  + + +++++ r+ +++    +++ a++++ ++  q++++
                 F23C8.4  86 ASKTKHENFSESSEAIKPLTAEEKAAKVLEIREKIKV-HQAKKAKLEAEENREKEKKRRE-DGKAMISHKEAARDREIREAAQDRRR 170
                             3333333444445556677777777776665554433.3333333222222222222222.22222222222222222222222222 PP

  Clk-PA_FBpp0076500-aln 491 eqeqqqqaeqklqvq 505
                             e+++++ a+++  +q
                 F23C8.4 171 EKNEDEIARKRVLEQ 185
                             222222222222222 PP

>> H15N14.1g  CE33128	WBGene00000079	locus:adr-1	status:Confirmed	UniProt:Q8I8G7	protein_id:CAD60420.1
   #    score  bias  c-Evalue  i-Evalue hmmfrom  hmm to    alifrom  ali to    envfrom  env to     acc
 ---   ------ ----- --------- --------- ------- -------    ------- -------    ------- -------    ----
   1 ?    6.7   9.1     0.028       2.6     466     518 ..      35      87 ..       8     113 .. 0.40

  Alignments for each domain:
  == domain 1    score: 6.7 bits;  conditional E-value: 0.028
  Clk-PA_FBpp0076500-aln 466 rslqreqqreaqqqqsqqqqqqqqqeqeqqqqaeqklqvqqqlqaeflepaqy 518
                              s+ +    +a +   q  +qqqqq+q+q qq++q++    +  ++f+ ++q 
               H15N14.1g  35 WSQPESAASLATHTFPQYVSQQQQQQQQQAQQQAQNTYAAMNPISTFMQQQQR 87 
                             22222222222222222222222222222222222222222222223333332 PP

>> F54B11.4  CE41322	WBGene00010027	status:Confirmed	UniProt:Q20740	protein_id:CAA94137.2
   #    score  bias  c-Evalue  i-Evalue hmmfrom  hmm to    alifrom  ali to    envfrom  env to     acc
 ---   ------ ----- --------- --------- ------- -------    ------- -------    ------- -------    ----
   1 ?    6.7   3.8     0.028       2.7     683     710 ..      56      83 ..      30     141 .. 0.52

  Alignments for each domain:
  == domain 1    score: 6.7 bits;  conditional E-value: 0.028
  Clk-PA_FBpp0076500-aln 683 lsqqqkqqqqqqqqqqqqqqqqqaqqdg 710
                             ++ q +q qq ++  + qqqqqq+qq++
                F54B11.4  56 QQLQFQQLQQSRNLLSLQQQQQQQQQNQ 83 
                             1111111111111122222222222222 PP

>> H15N14.1f  CE33127	WBGene00000079	locus:adr-1	status:Confirmed	UniProt:Q8I8G8	protein_id:CAD60419.1
   #    score  bias  c-Evalue  i-Evalue hmmfrom  hmm to    alifrom  ali to    envfrom  env to     acc
 ---   ------ ----- --------- --------- ------- -------    ------- -------    ------- -------    ----
   1 ?    6.7   8.9     0.028       2.6     465     517 ..      34      86 ..       8      97 .. 0.38

  Alignments for each domain:
  == domain 1    score: 6.7 bits;  conditional E-value: 0.028
  Clk-PA_FBpp0076500-aln 465 srslqreqqreaqqqqsqqqqqqqqqeqeqqqqaeqklqvqqqlqaeflepaq 517
                             + s+ +    +a +   q  +qqqqq+q+q qq++q++    +  ++f+ ++q
               H15N14.1f  34 QWSQPESAASLATHTFPQYVSQQQQQQQQQAQQQAQNTYAAMNPISTFMQQQQ 86 
                             22222222223333322222222222222222222222222222223333333 PP

>> C04G2.7  CE05215	WBGene00001204	locus:egl-38	Human paired box protein like	status:Confirmed	UniProt:Q17627	protein_id
   #    score  bias  c-Evalue  i-Evalue hmmfrom  hmm to    alifrom  ali to    envfrom  env to     acc
 ---   ------ ----- --------- --------- ------- -------    ------- -------    ------- -------    ----
   1 ?    6.5   0.5     0.031       2.9     456     502 ..     164     206 ..     114     259 .. 0.51

  Alignments for each domain:
  == domain 1    score: 6.5 bits;  conditional E-value: 0.031
  Clk-PA_FBpp0076500-aln 456 dssssdrsssrslqreqqreaqqqqsqqqqqqqqqeqeqqqqaeqkl 502
                              +s +++ ++ s    +++++  +  qq++qq  +     qq +q +
                 C04G2.7 164 PTSVTSSAARPSSATSHHQRSPPRGVQQHMQQSTSV----QQLQQLQ 206
                             111111111111111111111111112222222211....1111111 PP

>> Y6E2A.4  CE42248	WBGene00012398	status:Partially_confirmed	UniProt:O45969	protein_id:CAA15963.3
   #    score  bias  c-Evalue  i-Evalue hmmfrom  hmm to    alifrom  ali to    envfrom  env to     acc
 ---   ------ ----- --------- --------- ------- -------    ------- -------    ------- -------    ----
   1 ?    6.2   3.3     0.038       3.6     396     718 ..     218     336 ..     168     366 .. 0.44

  Alignments for each domain:
  == domain 1    score: 6.2 bits;  conditional E-value: 0.038
  Clk-PA_FBpp0076500-aln 396 kssktsaaaplrssarqssesseatslstsseasslgqslvtqisrkkkrksnflskvksdssssdrsssrslqreqqreaqqqqsq 482
                              +  t + +p++ + + + +++++t+ + s+++s+                                                    
                 Y6E2A.4 218 TNHTTKNPIPSKIIVTPQENDEAITKFHESMKNSE---------------------------------------------------- 252
                             22333333333333333334444444444444444.................................................... PP

  Clk-PA_FBpp0076500-aln 483 qqqqqqqqeqeqqqqaeqklqvqqqlqaeflepaqyltaipvqsvialtevapvvlsliqssqtvlltdgvvltpaqnqiqdqLqRk 569
                                                                                                                    
                 Y6E2A.4   - ---------------------------------------------------------------------------------------   -
                             ....................................................................................... PP

  Clk-PA_FBpp0076500-aln 570 heeLqklilqqqeeLrrvseqLLlarygllqpllslglapgaansqqqslqlstsnsvvkqldseql..anqqtqqlklsepqelvs 654
                                                                                              ++  +++q+ q+kl+  q+ +s
                 Y6E2A.4 253 -----------------------------------------------------------------NVisEKEQDLQNKLNVYQKEIS 274
                             .................................................................3211122333333333333333 PP

  Clk-PA_FBpp0076500-aln 655 lqltlqslhqsqsqssqsetqskvsqsvlsqqqkqqqqqqqqqqqqqqqqqaqqdglskgntsg 718
                              +l  +++++++ +  ++e+++++ +++ +++ ++++ +q+q+ q+   ++ + d ++  +++ 
                 Y6E2A.4 275 ARLE-VQEKRLHAEIDAFEHEKEQRRKQEEEEFSKKMMEQDQEFQK-IIRKIDVDRKTFAEEKH 336
                             2222.22222333333333333333333333333333322222222.22222222223333344 PP

>> F26F4.9a  CE28923	WBGene00017829	ankyrin and desmoplakin repeat regions	status:Confirmed	UniProt:Q19822	protein_id:CC
   #    score  bias  c-Evalue  i-Evalue hmmfrom  hmm to    alifrom  ali to    envfrom  env to     acc
 ---   ------ ----- --------- --------- ------- -------    ------- -------    ------- -------    ----
   1 ?    6.4   1.8     0.034       3.2     454     537 ..      57     139 ..      36     161 .. 0.49

  Alignments for each domain:
  == domain 1    score: 6.4 bits;  conditional E-value: 0.034
  Clk-PA_FBpp0076500-aln 454 ksdssssdrsssrslqreqqreaqqqqsqqqqqqqqqeqeqqqqaeqklqvqqqlqaeflepaqyltaipvqsvialtevapvv 537
                             + + ++ + + + +l r++q+++++++++ ++++++++ +++  ++q+  ++q+ + + l ++ +++++   s+i   e a  +
                F26F4.9a  57 DRQVQDREAD-KMRLARQKQQREHDEKEKIETSKREEKLKEEAEKRQREYEEQEKTCNVLGHSSSTSSVLKTSIINKNEKAIKI 139
                             2222222222.2233344444444444444444444444444333333333333333466666666666666666555555544 PP

>> F31A3.4  CE07161	WBGene00001968	locus:hlh-29	status:Partially_confirmed	UniProt:Q19917	protein_id:CCD70292.1
   #    score  bias  c-Evalue  i-Evalue hmmfrom  hmm to    alifrom  ali to    envfrom  env to     acc
 ---   ------ ----- --------- --------- ------- -------    ------- -------    ------- -------    ----
   1 ?   10.0   0.6    0.0028      0.26      16      49 ..      24      60 ..      19      67 .. 0.74
   2 ?    1.0   1.0       1.4   1.4e+02     490     533 ..      94     188 ..      68     233 .. 0.55

  Alignments for each domain:
  == domain 1    score: 10.0 bits;  conditional E-value: 0.0028
  Clk-PA_FBpp0076500-aln 16 RnlsekkRRDqFnlLvneLsslv...stnsRkmDkst 49
                            + +se+kRRD  n L+ +L ++v   s ++ k+   t
                 F31A3.4 24 KSVSERKRRDEINELLENLKTIVqnpSDSNEKISHET 60
                            458*******************933333445555555 PP

  == domain 2    score: 1.0 bits;  conditional E-value: 1.4
  Clk-PA_FBpp0076500-aln 490 qeqeqqqqaeqklqvqqqlqae.....................................................flepaqyltaip 523
                             ++q+ +++ eq  + +q+++ +                                                     +lep++ +   p
                 F31A3.4  94 EKQKVKTKREQIRRSKQDICYTelgnfvhknrlgnteqrnklervtvlqiileyicqmpeqseaiekenspmyqvYLEPTKCI--SP 178
                             11112222222222222222222222222333333333334456666666666677777777777777777777788888877..67 PP

  Clk-PA_FBpp0076500-aln 524 vqsvialtev 533
                              qsv++++++
                 F31A3.4 179 EQSVASPSPF 188
                             7777776654 PP

>> C37C3.6c  CE30735	WBGene00003242	locus:mig-6	status:Confirmed	UniProt:O76840	protein_id:CCD66947.1
   #    score  bias  c-Evalue  i-Evalue hmmfrom  hmm to    alifrom  ali to    envfrom  env to     acc
 ---   ------ ----- --------- --------- ------- -------    ------- -------    ------- -------    ----
   1 ?    6.1   7.6     0.042         4     670     724 ..    1238    1291 ..    1209    1368 .. 0.49

  Alignments for each domain:
  == domain 1    score: 6.1 bits;  conditional E-value: 0.042
  Clk-PA_FBpp0076500-aln  670 sqsetqskvsqsvlsqqqkqqqqqqqqqqqqqqqqqaqqdglskgntsgllqfqm 724 
                               qs +q +++q +++qqq+qqq+qq +q+ +     + qd +  +  s++  ++ 
                C37C3.6c 1238 IQSAEQPQPQQPQQQQQQQQQQPQQPRQSMEDIC-RSRQDAGPCETYSDQWFYNA 1291
                              1111111122222222222222221111111111.11122222333333333333 PP

>> T09A12.1  CE35002	WBGene00020372	status:Confirmed	UniProt:O61221	protein_id:CCD63558.1
   #    score  bias  c-Evalue  i-Evalue hmmfrom  hmm to    alifrom  ali to    envfrom  env to     acc
 ---   ------ ----- --------- --------- ------- -------    ------- -------    ------- -------    ----
   1 ?    6.6   7.8     0.029       2.8     358     475 ..       5     119 ..       1     256 [. 0.60

  Alignments for each domain:
  == domain 1    score: 6.6 bits;  conditional E-value: 0.029
  Clk-PA_FBpp0076500-aln 358 rkeeaksekssedadsisvtlrdsssldsllatsslsskssktsaaaplrssarqssesseatslstsseasslgqslvtqisrkkk 444
                             +++ +k+  s+++++  s++++++s+ ++  ++++ ++ ++++ a + +r+++++s+++++++   +s+++s++++  ++  +  + 
                T09A12.1   5 KRNAKKKAVSTREKSARSSRGTNKSQRSARSKMAKPRTAETREDAYSCHRTMEEKSTNQQYSALSVRSETTSKVKKLPSKLDASLSA 91 
                             222222223333333333334443444444444444444444444444555554444443333333333333322222222222222 PP

  Clk-PA_FBpp0076500-aln 445 rksnflskvksdssssdrss..srslqreqqre 475
                             rk       k++s++ d++   s++++re+++ 
                T09A12.1  92 RKKG-----KKESNEEDKKMrdSERQKREKKEV 119
                             2221.....111111111110011112222211 PP

>> Y41D4B.14  CE29109	WBGene00021516	status:Confirmed	UniProt:Q95Y14	protein_id:CCD66715.1
   #    score  bias  c-Evalue  i-Evalue hmmfrom  hmm to    alifrom  ali to    envfrom  env to     acc
 ---   ------ ----- --------- --------- ------- -------    ------- -------    ------- -------    ----
   1 ?    6.7   2.2     0.028       2.6     687     728 ..       6      47 ..       1      76 [. 0.67

  Alignments for each domain:
  == domain 1    score: 6.7 bits;  conditional E-value: 0.028
  Clk-PA_FBpp0076500-aln 687 qkqqqqqqqqqqqqqqqqqaqqdglskgntsgllqfqmsaeq 728
                             + ++ q  +qqqq++qq+ +++ g+s +n   +l f + +++
               Y41D4B.14   6 HYHHHQISHQQQQENQQKCSENGGNSSENVLRQLIFVSIENK 47 
                             344555556666666777777777777777777776655444 PP

>> W05F2.2  CE14614	WBGene00021034	status:Predicted	UniProt:Q9TYT9	protein_id:CCD70008.1
   #    score  bias  c-Evalue  i-Evalue hmmfrom  hmm to    alifrom  ali to    envfrom  env to     acc
 ---   ------ ----- --------- --------- ------- -------    ------- -------    ------- -------    ----
   1 ?    5.9   0.3     0.049       4.6     420     530 ..      45     196 ..      18     247 .. 0.51

  Alignments for each domain:
  == domain 1    score: 5.9 bits;  conditional E-value: 0.049
  Clk-PA_FBpp0076500-aln 420 tslstsseasslgqslvtqisrkkkrksnflskvksdssssdrss.........................................s 465
                             +s+++ + ++  g+s+ +   +   ++++ l  v+s s ++ ++                                          +
                 W05F2.2  45 NSTKSPNATAPAGNSTKNVNVTAPAANTTQLALVSSASPQTCKNGngthcpscaytinvhkdtpkyigygiliafvifhiflyfylE 131
                             122222222222222222222222222222222222222222222333666666666777777888899999999999999999986 PP

  Clk-PA_FBpp0076500-aln 466 rslqreqqreaqqqqsqqqqqqqqqeqeqqqqaeqklqvqqqlqaeflepaqyltaipvqsvial 530
                             +++ req++  ++   +q   ++++eq+ qq ++++ +++  +   ++  +  +++ +v  v+  
                 W05F2.2 132 DQKAREQKKYFEELIAEQMAARKREEQDDQQHEDEEEDERRGTPRAYVVAESKTSNGNVTKVMEK 196
                             66666666665555555555555555555444444455555555554444444444444444422 PP

>> F56A6.4  CE45820	WBGene00018923	status:Confirmed	UniProt:Q9GZG5	protein_id:CCD71918.1
   #    score  bias  c-Evalue  i-Evalue hmmfrom  hmm to    alifrom  ali to    envfrom  env to     acc
 ---   ------ ----- --------- --------- ------- -------    ------- -------    ------- -------    ----
   1 ?    6.5   1.0     0.031       2.9     422     507 ..      75     152 ..      10     323 .. 0.60

  Alignments for each domain:
  == domain 1    score: 6.5 bits;  conditional E-value: 0.031
  Clk-PA_FBpp0076500-aln 422 lstsseasslgqslvtqisrkkkrksnflskvksdssssdrsssrslqreqqreaqqqqsqqqqqqqqqeqeqqqqaeqklqvqqq 507
                              s s  +ss++++ ++ ++r +krk +  +k +++  + + + +r+ ++e++ ++++ +++ ++ ++++e+e+++ +        +
                 F56A6.4  75 SSYSLCSSSQENTDINVVARPEKRKLTDDEKETQKELRENAKRAREAEKERKTLEKD-KKKSEMARRREEKEKDKET-------RK 152
                             122222233334444444444444444333333222222222222222222222222.2222222222222222222.......22 PP

>> Y37E11AL.3b  CE33851	WBGene00021359	status:Partially_confirmed	UniProt:Q86FM4	protein_id:CCD68229.1
   #    score  bias  c-Evalue  i-Evalue hmmfrom  hmm to    alifrom  ali to    envfrom  env to     acc
 ---   ------ ----- --------- --------- ------- -------    ------- -------    ------- -------    ----
   1 ?    6.5   1.0     0.031       2.9     412     511 ..      24     127 ..       9     192 .. 0.47

  Alignments for each domain:
  == domain 1    score: 6.5 bits;  conditional E-value: 0.031
  Clk-PA_FBpp0076500-aln 412 qssesseatslstsseasslgqslvtqi.srkkkrks.nflskvksdssssdrss..srslqreqqreaqqqqsqqqqqqqqqeqeq 494
                             +++es  +++l+ s++as +++ +  q   ++k+    +++ k++ +   sd  s  +r  q +q++e ++qq++ +++++q++++ 
             Y37E11AL.3b  24 HGTESRVSKELRDSRQASIIESCVDFQKqIQWKIGIMeKVKAKSGRSYPMSDGPSvrTRGGQDKQREEMKKQQKELEKSKKQRKTRA 110
                             455554444444444444433222211101112111101112222222222222232222223333333333344444444444444 PP

  Clk-PA_FBpp0076500-aln 495 qqqaeqklqvqqqlqae 511
                                +++ +++q++++ +
             Y37E11AL.3b 111 AGEQDPFKTPQKKIEFN 127
                             44444445555554444 PP

>> ZK1037.3  CE16755	WBGene00014191	locus:srt-22	status:Partially_confirmed	UniProt:O45985	protein_id:CAB03502.1
   #    score  bias  c-Evalue  i-Evalue hmmfrom  hmm to    alifrom  ali to    envfrom  env to     acc
 ---   ------ ----- --------- --------- ------- -------    ------- -------    ------- -------    ----
   1 ?    6.0   0.1     0.046       4.3     324     351 ..      10      37 ..       8      42 .. 0.89

  Alignments for each domain:
  == domain 1    score: 6.0 bits;  conditional E-value: 0.046
  Clk-PA_FBpp0076500-aln 324 qtrfYitYhqwnskPefvvCthrvvsYa 351
                             q+  Y+ ++ ++ +P+f vC   v s++
                ZK1037.3  10 QSLIYVIFNRFELNPDFYVCSEDVTSHT 37 
                             8889********************9976 PP

>> K08E7.5c  CE39747	WBGene00010673	status:Partially_confirmed	UniProt:Q2XMZ6	protein_id:CAJ43911.2
   #    score  bias  c-Evalue  i-Evalue hmmfrom  hmm to    alifrom  ali to    envfrom  env to     acc
 ---   ------ ----- --------- --------- ------- -------    ------- -------    ------- -------    ----
   1 ?    5.6   0.3     0.058       5.5     395     505 ..     505     635 ..     465     682 .. 0.51

  Alignments for each domain:
  == domain 1    score: 5.6 bits;  conditional E-value: 0.058
  Clk-PA_FBpp0076500-aln 395 skssktsaaaplrssarqssesseatslstsseasslgqslvtqisrkkkrksnflskvksdssssdrss................. 464
                             ++s ++sa  p+++++       ++ts s++  ++ +g+  +++  rk+ + +    +++s s ++++++                 
                K08E7.5c 505 AESFENSAREPVEYEQ-------RITSESSKGITAVTGKDFMKKLGRKSPTCCSCCDEKQSVSRNIETQAdplhvqhavdpsrqlve 584
                             3333333333333333.......3344444444444455555555555555555555544444444444445555555666666666 PP

  Clk-PA_FBpp0076500-aln 465 ..........srslqreqqreaqqqqsqqqqqqqqqeqeqqqqaeqklqvq 505
                                       +++   +   ++q   +qq   qq+ +q q q +++ +q++
                K08E7.5c 585 sepvqnfvplQNTVGGNAYIQPQPVAQQQTIYQQPFQQYQPQYPQSYQQPS 635
                             666666666633333333333333333333333333333333333333332 PP

>> K07D4.5  CE46664	WBGene00019485	status:Confirmed	UniProt:O76574	protein_id:CCD72747.1
   #    score  bias  c-Evalue  i-Evalue hmmfrom  hmm to    alifrom  ali to    envfrom  env to     acc
 ---   ------ ----- --------- --------- ------- -------    ------- -------    ------- -------    ----
   1 ?    6.1   0.0     0.042         4      58      82 ..      29      53 ..      23      61 .. 0.92

  Alignments for each domain:
  == domain 1    score: 6.1 bits;  conditional E-value: 0.042
  Clk-PA_FBpp0076500-aln 58 LknhneiavrsrvheiqeDWkPaFL 82
                            ++nh e+ vr r + i++D+k +FL
                 K07D4.5 29 IHNHAEANVRIRCQSIKTDFKDTFL 53
                            579*********************9 PP

>> R10E12.2  CE00311	WBGene00011221	status:Confirmed	UniProt:P34553	protein_id:CAA82668.1
   #    score  bias  c-Evalue  i-Evalue hmmfrom  hmm to    alifrom  ali to    envfrom  env to     acc
 ---   ------ ----- --------- --------- ------- -------    ------- -------    ------- -------    ----
   1 ?    6.2   1.9      0.04       3.8     450     494 ..     283     338 ..     237     383 .. 0.65

  Alignments for each domain:
  == domain 1    score: 6.2 bits;  conditional E-value: 0.04
  Clk-PA_FBpp0076500-aln 450 lskvksdssssdrss...........srslqreqqreaqqqqsqqqqqqqqqeqeq 494
                              ++++++ss+s ++s            +s+q+ +  +++++q+qqqq+ +++e+ +
                R10E12.2 283 WMTSSNKSSESTMTSpldsasslhgsGGSHQNPHMYNSHHHQHQQQQNAHPSEMYH 338
                             33333333333333333333333222555555555555555555555555555444 PP

>> T09A12.4a  CE31061	WBGene00003656	locus:nhr-66	zinc finger protein	status:Confirmed	UniProt:Q8MXH1	protein_id:CCD6356
   #    score  bias  c-Evalue  i-Evalue hmmfrom  hmm to    alifrom  ali to    envfrom  env to     acc
 ---   ------ ----- --------- --------- ------- -------    ------- -------    ------- -------    ----
   1 ?    5.9  10.4     0.049       4.6     475     544 ..       9      79 ..       3      97 .. 0.74

  Alignments for each domain:
  == domain 1    score: 5.9 bits;  conditional E-value: 0.049
  Clk-PA_FBpp0076500-aln 475 eaqqqqsqqqqqqqqqeqeqqqqaeqklqvqqqlqaeflepaqyltaipvqsvialtev.apvvlsliqss 544
                              +qq+++q+qqqq+qq+q qqq +  ++   +++q++ + ++  l  ip + ++a t+v a+ ++s  qss
               T09A12.4a   9 VDQQNRQQHQQQQRQQQQAQQQNSMARKYSMDTIQHHTMQHPHQLQYIPNHFMTASTDVfAAMDMSQKQSS 79 
                             46777777888888888888888888888999999999999999999998888887776244445554444 PP

>> T24B8.4b  CE45419	WBGene00011978	status:Partially_confirmed	UniProt:E3W732	protein_id:CBX53336.1
   #    score  bias  c-Evalue  i-Evalue hmmfrom  hmm to    alifrom  ali to    envfrom  env to     acc
 ---   ------ ----- --------- --------- ------- -------    ------- -------    ------- -------    ----
   1 ?    6.1   9.9     0.041       3.9     374     491 ..     116     234 ..      65     290 .. 0.58

  Alignments for each domain:
  == domain 1    score: 6.1 bits;  conditional E-value: 0.041
  Clk-PA_FBpp0076500-aln 374 isvtlrdsssldsllatsslsskssktsaaaplrssarqssesseatslstsseass..lgqslvtqisrkkkrksnflskvksdss 458
                              +vt   + +  + +a s++++ks k++ ++p++++++ s++ ++ ts+st++++ss  +++s +   + ++kr+s + ++vk+++ 
                T24B8.4b 116 FAVTAA-EAKGAAAVAKSKSRKKSLKNTPSVPTSTITTTSTTTNKPTSTSTKQTTSSssTEHSPSPMATSSQKRDSISNTDVKKKTP 201
                             223333.35566778888888888888888888888777777777666666666555003333333333444444444444444444 PP

  Clk-PA_FBpp0076500-aln 459 ssdrsssrslqreqqreaqqqqsqqqqqqqqqe 491
                               +  s +  +r ++ ++q q ++++ +++ q+
                T24B8.4b 202 YGQPMSGTVADRANKFRQQLQADNEKGKKPWQH 234
                             433333333333333333333333333333333 PP

>> R11B5.1  CE28759	WBGene00044061	locus:tbc-12	status:Partially_confirmed	UniProt:Q21928	protein_id:CCD71667.1
   #    score  bias  c-Evalue  i-Evalue hmmfrom  hmm to    alifrom  ali to    envfrom  env to     acc
 ---   ------ ----- --------- --------- ------- -------    ------- -------    ------- -------    ----
   1 ?    6.0   0.2     0.044       4.1     464     507 ..     198     268 ..      96     419 .. 0.63

  Alignments for each domain:
  == domain 1    score: 6.0 bits;  conditional E-value: 0.044
  Clk-PA_FBpp0076500-aln 464 s...........................srslqreqqreaqqqqsqqqqqqqqqeqeqqqqaeqklqvqqq 507
                             s                           +++ +++q  ++  +q ++++q+ ++e  q + ++++l++q  
                 R11B5.1 198 SrnkqsgvmattglileerpsglpsksaDEAAHHKQMYLDILEQAKKKEQRAEKERLQAKAEQKRLEEQTA 268
                             04444444444555555555555544434445555555555555555555555555555554444443332 PP

>> Y57G11C.5c  CE46167	WBGene00013303	status:Confirmed	protein_id:CCD31153.1
   #    score  bias  c-Evalue  i-Evalue hmmfrom  hmm to    alifrom  ali to    envfrom  env to     acc
 ---   ------ ----- --------- --------- ------- -------    ------- -------    ------- -------    ----
   1 ?    6.3   0.8     0.037       3.5     466     525 ..     154     213 ..      49     241 .. 0.54

  Alignments for each domain:
  == domain 1    score: 6.3 bits;  conditional E-value: 0.037
  Clk-PA_FBpp0076500-aln 466 rslqreqqreaqqqqsqqqqqqqqqeqeqqqqaeqklqvqqqlqaeflep.aqyltaipvq 525
                             r+   +++r +++ ++q+ +++ ++++++++ +++k   ++q +++ +e+ +q++ta +  
              Y57G11C.5c 154 RTYITKHRRYPKETRKQKLMRRVRKSEDREKEKDKKRARKEQKNQK-VENlEQSTTASSTS 213
                             2233333333333333333333333333333333333333333322.22212333333333 PP

>> Y57A10A.5  CE22607	WBGene00013250	status:Partially_confirmed	UniProt:Q9NA87	protein_id:CAB55010.1
   #    score  bias  c-Evalue  i-Evalue hmmfrom  hmm to    alifrom  ali to    envfrom  env to     acc
 ---   ------ ----- --------- --------- ------- -------    ------- -------    ------- -------    ----
   1 ?    6.0   0.6     0.046       4.3     417     524 ..     250     428 ..     225     479 .. 0.63

  Alignments for each domain:
  == domain 1    score: 6.0 bits;  conditional E-value: 0.046
  Clk-PA_FBpp0076500-aln 417 seatslstsseasslgqslvtqisrkkkrksnflskvksdssssdrsssrslqreqqreaqqqqsqqq.qqqqqqeqeqqqqaeqkl 502
                             +++ +++ +++ + + ++   ++s k+ r++  +s +ksds+ssd+s s++     +r    ++++++     ++++e+++  + + 
               Y57A10A.5 250 DHSHAARMKRKWAAYRNAYRGRRSAKDSRDTRRKSGRKSDSESSDKSDSDEYSTSPKRARASESDDDEyIGAVNEDPEHRHFDDFHI 336
                             334444445555556677777777777777777777777777777776544444433333333322220222222222222222222 PP

  Clk-PA_FBpp0076500-aln 503 qvqqqlqae......................................................................flepaqyl 519
                             + +q+ +++                                                                      f+e +q++
               Y57A10A.5 337 DHSQNYEETmvdddnqpipedppyesdevegqpkpepidfefdqtnnrdvshslninnlrengevsnnpsiseikvdfpFFERQQFS 423
                             222222222333556666666666666666777777888888888888999999999999999999999999999999999999988 PP

  Clk-PA_FBpp0076500-aln 520 taipv 524
                             +  + 
               Y57A10A.5 424 VPTNN 428
                             54444 PP

>> T01E8.2  CE02306	WBGene00004334	locus:ref-1	Helix-loop-helix DNA-binding domain (2 domains)	status:Confirmed	UniProt:
   #    score  bias  c-Evalue  i-Evalue hmmfrom  hmm to    alifrom  ali to    envfrom  env to     acc
 ---   ------ ----- --------- --------- ------- -------    ------- -------    ------- -------    ----
   1 ?    9.5   0.7    0.0038      0.36      18      55 ..      18      57 ..      12      65 .. 0.81
   2 ?    1.3   3.0       1.2   1.1e+02     435     490 ..     122     180 ..      86     262 .. 0.43

  Alignments for each domain:
  == domain 1    score: 9.5 bits;  conditional E-value: 0.0038
  Clk-PA_FBpp0076500-aln 18 lsekkRRDqFnlLvneLsslvs..tnsRkmDkstvLksti 55
                              ekkRRD  n  + eL+ l+   + + km +  vL   +
                 T01E8.2 18 SQEKKRRDEINAKIKELQLLIQneSDNEKMTQGDVLNRAV 57
                            359******************7335679**9999998665 PP

  == domain 2    score: 1.3 bits;  conditional E-value: 1.2
  Clk-PA_FBpp0076500-aln 435 lvtqisrkkkrksnflskvksdssssdrss...srslqreqqreaqqqqsqqqqqqqqq 490
                             l  ++s k+kr+s++   ++s s +s++ss   s+s    +++e +++++q+++++q +
                 T01E8.2 122 LLSTVSGKSKRRSESEILHSSMSYRSQSSSpstSESGITIDRKEVKKNREQDRRDRQGE 180
                             22222222222222222211111111111111111111111122222222111111111 PP

>> R05D11.7  CE06242	WBGene00011035	status:Confirmed	UniProt:Q21739	protein_id:CAA99894.1
   #    score  bias  c-Evalue  i-Evalue hmmfrom  hmm to    alifrom  ali to    envfrom  env to     acc
 ---   ------ ----- --------- --------- ------- -------    ------- -------    ------- -------    ----
   1 ?    6.1   5.6     0.041       3.8     416     488 ..      16      88 ..       2     132 .. 0.40

  Alignments for each domain:
  == domain 1    score: 6.1 bits;  conditional E-value: 0.041
  Clk-PA_FBpp0076500-aln 416 sseatslstsseasslgqslvtqisrkkkrksnflskvksdssssdrsssrslqreqqreaqqqqsqqqqqqq 488
                             +s++ + +++++ s+  +   +++ +k+kr+s + s ++++  +  ++s+++++r+++r++++++ +++++q+
                R05D11.7  16 RSRSVERRRERSRSRERRDARKNRDEKEKRSSRSRSPRDKRDRRERSRSRDRKERDRERQKKDREPKKREKQE 88 
                             1111111222222222222222222222222222222222222222222222222222222221111111111 PP

>> F49B2.6  CE40456	WBGene00009865	status:Partially_confirmed	UniProt:O45540	protein_id:CAL49440.1
   #    score  bias  c-Evalue  i-Evalue hmmfrom  hmm to    alifrom  ali to    envfrom  env to     acc
 ---   ------ ----- --------- --------- ------- -------    ------- -------    ------- -------    ----
   1 ?    5.7   0.5     0.057       5.4     434     526 ..     104     197 ..      73     228 .. 0.69

  Alignments for each domain:
  == domain 1    score: 5.7 bits;  conditional E-value: 0.057
  Clk-PA_FBpp0076500-aln 434 slvtqisrkkkrksnflskvksdssssdrsssrslqreqqreaqqqqsqqqqqqqqqeqeqqqqa.eqklqvqqqlqaeflepaqyl 519
                             s+  + ++    + +++++ +++ ++++++s++s+++e++ +++++ +++++++  +e+e+++ + e + q+++q+ ++f+  ++  
                 F49B2.6 104 SVELEDTTVGSEEEEMVEEGDEEEDEVEEKSEESEEEEEKIKKKRRGKKEKKEKVVEEVEEEEEHeETEEQEEEQSGEKFVKANKEC 190
                             444444444455555566666777788888878777777777777777766666666666555541556788899999999999888 PP

  Clk-PA_FBpp0076500-aln 520 taipvqs 526
                             t+i   s
                 F49B2.6 191 TNITWYS 197
                             8887655 PP

>> M03B6.3  CE23873	WBGene00010835	status:Confirmed	UniProt:Q93894	protein_id:CAB54307.1
   #    score  bias  c-Evalue  i-Evalue hmmfrom  hmm to    alifrom  ali to    envfrom  env to     acc
 ---   ------ ----- --------- --------- ------- -------    ------- -------    ------- -------    ----
   1 ?    5.9   0.7     0.048       4.5     660     706 ..     297     336 ..     250     485 .. 0.52

  Alignments for each domain:
  == domain 1    score: 5.9 bits;  conditional E-value: 0.048
  Clk-PA_FBpp0076500-aln 660 qslhqsqsqssqsetqskvsqsvlsqqqkqqqqqqqqqqqqqqqqqa 706
                             + ++++++q +++e q+k++++  +++++ + ++ qq++      q 
                 M03B6.3 297 VLQTELTEQRMKIEVQKKMEEELRKKEKQLEEEK-QQME------QR 336
                             1111111111111111111111111111111111.1111......11 PP

>> W10D5.3g  CE42772	WBGene00001574	locus:gei-17	status:Partially_confirmed	UniProt:Q94361	protein_id:CAI79179.2
   #    score  bias  c-Evalue  i-Evalue hmmfrom  hmm to    alifrom  ali to    envfrom  env to     acc
 ---   ------ ----- --------- --------- ------- -------    ------- -------    ------- -------    ----
   1 ?    5.5  11.5     0.063       5.9     604     721 ..     531     659 ..     450     680 .. 0.61

  Alignments for each domain:
  == domain 1    score: 5.5 bits;  conditional E-value: 0.063
  Clk-PA_FBpp0076500-aln 604 slglapgaan.......sqqqslqlstsnsvvkq........ldseqlanqqtqqlklsepqelvslqltlqslhqsqsqssqsetq 675
                             ++g+  ga++       +  +s + st      q         +++ l++ q+  ++ s+ +++ + q+   ++ ++  + ++++  
                W10D5.3g 531 QMGMNEGASKtirdalnKIGESANSST------QssplvqlhHTTHPLNFAQSSYMNPSSGSQTPTSQYGYSPMINQAPHFQMQNGL 611
                             455555555433333332222222222......122333333778888888888888888888887777665554443333333333 PP

  Clk-PA_FBpp0076500-aln 676 skvsqsvlsqqqkqqqqqqqqqqqqqqq..qqaqqdglskgntsgllq 721
                                ++++++ qq++ qqqqqqqq+ q +  +   q+++s+g+t+++ +
                W10D5.3g 612 IGRNNQMVHMQQHHLQQQQQQQQSPQIMspSFYAQQQMSNGDTNNIQP 659
                             333333333333333333333332222201334566679999888876 PP

>> T22C8.3  CE02351	WBGene00011924	Zinc finger, C2H2 type	status:Partially_confirmed	UniProt:Q22676	protein_id:CAA88875.
   #    score  bias  c-Evalue  i-Evalue hmmfrom  hmm to    alifrom  ali to    envfrom  env to     acc
 ---   ------ ----- --------- --------- ------- -------    ------- -------    ------- -------    ----
   1 ?    6.2   3.4     0.039       3.6     380     501 ..      15     169 ..       2     300 .. 0.55

  Alignments for each domain:
  == domain 1    score: 6.2 bits;  conditional E-value: 0.039
  Clk-PA_FBpp0076500-aln 380 d..sssldsllatsslsskssktsaaa.plrssarqssesseatslstsseasslgqslvtqisrkkkrksnflskvksdssssdrs 463
                                +  +ds + ++++ ++++k+  ++ p +++++ +s++++ t+ +t +++ ++ +s+++ +  +++++ + +++++++ + + ++
                 T22C8.3  15 PviDLDQDSNMEIAHKIQNQTKRLPISePANKNKNVTSKQNKETNRKTFEKSKRMATSTIQDRVLRTQKTRKDKESTTEKVNAILKK 101
                             244445555665555555555554333145555555555555555444444444444433333222222221111111111111111 PP

  Clk-PA_FBpp0076500-aln 464 s..............................srslqreqqreaqqqqsqqqqqqqqqeqeqqqqaeqk 501
                             s                               +s++r+++ +++++   ++q+   ++  +q+  ++k
                 T22C8.3 102 SakqikvreeeegdddledeltlypskrkmmVGSKNRKRTIKPNRDTIAEEQETDGEHGVKQRAFDPK 169
                             12223344444556666666666666655554444444444444444444444444444444444443 PP

>> C16A3.7  CE04007	WBGene00007048	locus:nfx-1	human NFX1\; D. melanogaster shuttle craft protein	status:Partially_confi
   #    score  bias  c-Evalue  i-Evalue hmmfrom  hmm to    alifrom  ali to    envfrom  env to     acc
 ---   ------ ----- --------- --------- ------- -------    ------- -------    ------- -------    ----
   1 ?    5.6   5.0     0.059       5.5     667     736 ..     116     185 ..      54     253 .. 0.48

  Alignments for each domain:
  == domain 1    score: 5.6 bits;  conditional E-value: 0.059
  Clk-PA_FBpp0076500-aln 667 sqssqsetqskvsqsvlsqqqkqqqqqqqqqqqqqqqqqaqqdglskgntsgllqfq.msaeqndllfneg 736
                             ++s+q + q+++sq+  ++  +q+ +q++q + q+q+  ++++++s++n+ ++l+ + ++++qn+ + n +
                 C16A3.7 116 THSNQNSRQQEPSQNRRRRGGQQN-TQRRQLEIQEQRGDSHPQNQSRQNNRNQLNVDrIANQQNKSVQNPS 185
                             222222222222222222222221.1222222222222222222233333333332202333333322222 PP

>> C38D4.1a  CE17538	WBGene00008003	status:Confirmed	UniProt:Q18507	protein_id:CAA86323.1
   #    score  bias  c-Evalue  i-Evalue hmmfrom  hmm to    alifrom  ali to    envfrom  env to     acc
 ---   ------ ----- --------- --------- ------- -------    ------- -------    ------- -------    ----
   1 ?    5.5   0.1     0.063         6     418     528 ..      46     214 ..      19     257 .. 0.51

  Alignments for each domain:
  == domain 1    score: 5.5 bits;  conditional E-value: 0.063
  Clk-PA_FBpp0076500-aln 418 eatslstsseass.lgqslvtqisrkkkrksnflskvksdssssdrss......................................s 465
                             +a+s +++++a + ++++ vt+ +  ++++  ++s+ + ++ ++ + +                                      +
                C38D4.1a  46 SAKSPNATAPAGNpTKNVNVTAPA-ANTTQLALVSSASPQTCKNGNGThcpscaytinvhkdtpkyigygiliafvifhiflyfylE 131
                             222222222222202222222222.22222233333333333333333566666666667777888888899999999999999976 PP

  Clk-PA_FBpp0076500-aln 466 rslqreqqreaqqqqsqqqqqqqqqeqeqqqqaeqkl.qvqqqlqae....................flepaqyltaipvqsvi 528
                             +++ req++  ++   +q   ++++e + +qq+e++  + +++l                        +e+ ++++a p+ + +
                C38D4.1a 132 DQKAREQKKYFEELIAEQMAARKREE-QDDQQHEDEEkERRERLAYGiaanpyvvaesktpngnvtkVMEKRRSAVAPPITPAL 214
                             67777666655555444444444444.444444444404444444324444555555555555555555555555555555555 PP

>> E03A3.2  CE00941	WBGene00004322	locus:rcq-5	DNA helicase	status:Partially_confirmed	UniProt:Q19046	protein_id:CAA8623
   #    score  bias  c-Evalue  i-Evalue hmmfrom  hmm to    alifrom  ali to    envfrom  env to     acc
 ---   ------ ----- --------- --------- ------- -------    ------- -------    ------- -------    ----
   1 ?    5.3   0.4     0.071       6.7     433     532 ..      41     192 ..       3     242 .. 0.45

  Alignments for each domain:
  == domain 1    score: 5.3 bits;  conditional E-value: 0.071
  Clk-PA_FBpp0076500-aln 433 qslvtqisrkkkrksnflskvksdssssdrsssrslqreqqreaqqqqsqqqqqqqqqeqeqqqqaeqklqvqqqlqae........ 511
                             ++  + + +kk+ +s  +s+ ++ +++s++    ++qr++ rea  +++++ +   ++ ++q+  + ++ ++++ ++++        
                 E03A3.2  41 TAWAEIFNKKKTESSA-VSAIEKAKKDSEK----ERQRQKLREAIMERKRR-EALMNEPKKQKIEPVSTVKLEKSVNQKisansedf 121
                             2222222222222221.2222222222222....22222222222111111.11111111111111122222222222233335566 PP

  Clk-PA_FBpp0076500-aln 512 ...............................................fle...paqyltaipvqsvialte 532
                                                                            fle   +++y + +++q+++   +
                 E03A3.2 122 dvsgpsnsretqespldpndfvanplaigtgerlirgqdiierrdkvFLElfcHKKYRSRLQMQAINCILK 192
                             66666677777777777777777777777777777777777777777555444677777777777776554 PP

>> F22F4.1  CE07126	WBGene00017716	status:Confirmed	UniProt:Q19748	protein_id:CCD63821.1
   #    score  bias  c-Evalue  i-Evalue hmmfrom  hmm to    alifrom  ali to    envfrom  env to     acc
 ---   ------ ----- --------- --------- ------- -------    ------- -------    ------- -------    ----
   1 ?    5.4   2.7      0.07       6.6     648     711 ..     180     244 ..      93     286 .. 0.78

  Alignments for each domain:
  == domain 1    score: 5.4 bits;  conditional E-value: 0.07
  Clk-PA_FBpp0076500-aln 648 epqelvs.lqltlqslhqsqsqssqsetqskvsqsvlsqqqkqqqqqqqqqqqqqqqqqaqqdgl 711
                             ++  l +  +++++ ++ s +q +  ++q++ +q ++ +q      +q+qqq+   +q+++ +++
                 F22F4.1 180 NQAYLAElSKHQSELNAYSAKQMEYLDQQRRYQQAMIDHQAGAALLMQKQQQEIIAKQMQNMKQS 244
                             44444444556666677788888899999999999999999999888888887665555555553 PP

>> ZK909.4  CE15479	WBGene00000469	locus:ces-2	albumin D-binding protein like	status:Confirmed	UniProt:Q94126	protein_id
   #    score  bias  c-Evalue  i-Evalue hmmfrom  hmm to    alifrom  ali to    envfrom  env to     acc
 ---   ------ ----- --------- --------- ------- -------    ------- -------    ------- -------    ----
   1 ?    6.1   2.5     0.043       4.1     413     497 ..      84     168 ..      29     208 .. 0.59

  Alignments for each domain:
  == domain 1    score: 6.1 bits;  conditional E-value: 0.043
  Clk-PA_FBpp0076500-aln 413 ssesseatslstsseasslgqslvtqisrkkkrksnflskvksdssssdrsssrslqreqqreaqqqqsqqqqqqqqqeqeqqqq 497
                             ss ss+ +s + ss++ s ++ ++  i+++kk +++f  ++k++   + ++ +r++++eq   + +  +++++q + +    +q 
                 ZK909.4  84 SSRSSTVSSSHFSSPQRSPSRKMSVPIPEEKKDSAYFERRRKNNDAAKRSRDARRQKEEQIASKAHALERENMQLRGKVSSLEQE 168
                             2233333333333333333444455555666666666666555444433333344444444444444444444444333333333 PP

>> Y37E11AL.3a  CE27599	WBGene00021359	status:Confirmed	UniProt:Q9N444	protein_id:CCD68228.1
   #    score  bias  c-Evalue  i-Evalue hmmfrom  hmm to    alifrom  ali to    envfrom  env to     acc
 ---   ------ ----- --------- --------- ------- -------    ------- -------    ------- -------    ----
   1 ?    5.8   2.6     0.053         5     382     521 ..     118     271 ..      75     293 .. 0.44

  Alignments for each domain:
  == domain 1    score: 5.8 bits;  conditional E-value: 0.053
  Clk-PA_FBpp0076500-aln 382 ssldsllatsslsskssktsaaap.........lrssarqssesseatslstsseasslgqslvtqis.rkkkrks.nflskvksds 457
                             +++d  ++t  +s k                  ++   ++++es  +++l+ s++as +++ +  q   ++k+    +++ k++ + 
             Y37E11AL.3a 118 VEVDKRVTTRGMSRKLHD-----EcginekdilYQGLDYHGTESRVSKELRDSRQASIIESCVDFQKQiQWKIGIMeKVKAKSGRSY 199
                             333333333333333332.....0333335555666677777776666666666666644433222220222222202222222222 PP

  Clk-PA_FBpp0076500-aln 458 sssdrss..srslqreqqreaqqqqsqqqqqqqqqeqeqqqqaeqklqvqqqlqae......flepaqylta 521
                               sd  s  +r  q +q++e ++qq++ +++++q++++    +++ +++q++++ +       +e+ q  +a
             Y37E11AL.3a 200 PMSDGPSvrTRGGQDKQREEMKKQQKELEKSKKQRKTRAAGEQDPFKTPQKKIEFNalderrIIENYQLEVA 271
                             333333343222223333333333444444444444444444444445555444442222225555555544 PP

>> F43C11.7  CE23722	WBGene00018384	status:Confirmed	UniProt:Q9U5C1	protein_id:CCD69621.1
   #    score  bias  c-Evalue  i-Evalue hmmfrom  hmm to    alifrom  ali to    envfrom  env to     acc
 ---   ------ ----- --------- --------- ------- -------    ------- -------    ------- -------    ----
   1 ?    6.0   0.2     0.045       4.2     465     590 ..     137     258 ..      27     261 .. 0.64

  Alignments for each domain:
  == domain 1    score: 6.0 bits;  conditional E-value: 0.045
  Clk-PA_FBpp0076500-aln 465 srslqreqqreaqqqqsqqqqqqqqqeqeqqqqaeqklqv.qqqlqaeflepaqyltaipvqsvialtevapvvlsliqssqtvllt 550
                             + + ++ +q++ ++q++ q  +++q + + q +++ +l++  +  ++++ e +++   i   sv+   e + ++  ++++s  + ++
                F43C11.7 137 QVEAKKVRQNLLERQRKLQ-VNKKQVDDKIQALEKAALKKnDELYKEKYDEITRHYDRIR-SSVA---EREKTSKEVLKKSVLTSEE 218
                             2223333333333333333.3333333333333333343303444556666666664443.4455...4445555555555556667 PP

  Clk-PA_FBpp0076500-aln 551 dgvvltpaqnqiqdqLqRkheeLqklilqqqeeLrrvseq 590
                             d+ +   +++ i   L +k ee+ +l+     eL rv+++
                F43C11.7 219 DNRMGQISNHVIRHLLEKKCEEVEQLVGMTDFELYRVKDK 258
                             77777778888999999999*******9999999999875 PP

>> T22C8.4  CE43401	WBGene00011925	Zinc finger, C2H2 type	status:Partially_confirmed	UniProt:Q22677	protein_id:CAA88876.
   #    score  bias  c-Evalue  i-Evalue hmmfrom  hmm to    alifrom  ali to    envfrom  env to     acc
 ---   ------ ----- --------- --------- ------- -------    ------- -------    ------- -------    ----
   1 ?    5.8   3.4      0.05       4.7     382     465 ..      78     188 ..      17     282 .. 0.49

  Alignments for each domain:
  == domain 1    score: 5.8 bits;  conditional E-value: 0.05
  Clk-PA_FBpp0076500-aln 382 ssldsllats...slsskssktsaaaplrssarqssesseatslstsseasslgqslvtqisrkkkrksnflskvksdssssdrss. 464
                             s++ s+  +s   + +++s k s  ap r +  +ss+ssea+ ++ +    ++ +   ++ +r kkr+ ++++k+++ + ++++   
                 T22C8.4  78 SNSTSTSFGSdqmDIENHSPKLSGVAPKRRRIDKSSTSSEAKIQRMEDAMKKKLEKEQKEKARLKKREETLKKKSETAAAKKNKIVg 164
                             111111111100022222333333333444444444444444444444444434444444444444444433333333333332225 PP

  Clk-PA_FBpp0076500-aln 465 .......................s 465
                                                    +
                 T22C8.4 165 apsedpkiralqcdicfalfknaD 188
                             555555555555555555554432 PP

>> W05E10.5a  CE35045	WBGene00012282	status:Partially_confirmed	UniProt:Q7YWS3	protein_id:CAE17973.1
   #    score  bias  c-Evalue  i-Evalue hmmfrom  hmm to    alifrom  ali to    envfrom  env to     acc
 ---   ------ ----- --------- --------- ------- -------    ------- -------    ------- -------    ----
   1 ?    5.9   5.3     0.049       4.6     413     519 ..      55     168 ..       4     198 .. 0.39

  Alignments for each domain:
  == domain 1    score: 5.9 bits;  conditional E-value: 0.049
  Clk-PA_FBpp0076500-aln 413 ssesseatslstsseass..lgqslvtqis..rkkkrksnflskvksdssssdrss....srslqreqq.reaqqqqsqqqqqqqqq 490
                             + e++e+ +   +++ ++  l +  +++    r k r+ n  +++k+d +s+++s     s     +++  +++ +q+++ q    +
               W05E10.5a  55 HLEEDEDDEEWLEMQMAKndLIRLRMNELKnnRLKDRTNNNNNNNKNDCKSVKTSKsfnaS--SMANHTmTKQYTEQNHNDQYYDVE 139
                             3333333333333333330033333333320022333444444444444443333333221..111111011222222222222333 PP

  Clk-PA_FBpp0076500-aln 491 eqeqqqqaeqklqvqqqlqaeflepaqyl 519
                             + + ++  +q++++++++ +e le +  +
               W05E10.5a 140 SRNGNRCLRQSKEENKKSRHEILETQTAM 168
                             33444444444444445555555544433 PP

>> H22D14.1  CE19931	WBGene00010410	locus:nhr-267	Zinc finger, C4 type (two domains)	status:Partially_confirmed	UniProt:
   #    score  bias  c-Evalue  i-Evalue hmmfrom  hmm to    alifrom  ali to    envfrom  env to     acc
 ---   ------ ----- --------- --------- ------- -------    ------- -------    ------- -------    ----
   1 ?    5.8   1.8     0.051       4.8     377     460 ..      87     168 ..      53     272 .. 0.78

  Alignments for each domain:
  == domain 1    score: 5.8 bits;  conditional E-value: 0.051
  Clk-PA_FBpp0076500-aln 377 tlrdsssldsllatsslsskssktsaaaplrssarqssesseatslstsseasslgqslvtqisrkkkrksnflskvksdssss 460
                             t++ ++  + +++ s +++kss +  + p++  ++ +s ss+++s++ ss++s+ + s++ + s+ +  + +++ +v+ ++ ++
                H22D14.1  87 TKNRKTFRKRTIRNSIRRNKSSLNRISEPVKMDQNSTSRSSTSSSIKHSSDTST-EFSKILHLSNDELLQFYLK-EVERTMVQK 168
                             334445566788888889999999999999999999999999999*99999999.6677778887777666643.344444443 PP

>> Y53C12A.11  CE44388	WBGene00194906	status:Confirmed	UniProt:D2YW13	protein_id:CBI83244.1
   #    score  bias  c-Evalue  i-Evalue hmmfrom  hmm to    alifrom  ali to    envfrom  env to     acc
 ---   ------ ----- --------- --------- ------- -------    ------- -------    ------- -------    ----
   1 ?    5.8   1.2     0.052       4.9     414     536 ..      21     186 ..       5     204 .. 0.42

  Alignments for each domain:
  == domain 1    score: 5.8 bits;  conditional E-value: 0.052
  Clk-PA_FBpp0076500-aln 414 sesseatslstsseasslgqslvtqisrkkkrks...nflskvksdssssdrsssrslqreqqreaqqqqsqqqqqqqqqeqeqqqq 497
                             s +s ++s++++ + +s+++sl++ is   + +s   n+ +k++ ++s+s+ +  rs++  ++++++q+     ++ qq+e+ q+ q
              Y53C12A.11  21 SLKSGKASMKVEPTDASIHDSLIRPISAPGTISSenaNVNVKSEREASKSNPNIPRSENLLDTKLDRQELASFPRNIQQSENLQSAQ 107
                             333344444444444444555555444332222200022222222222333333333333333443333333322223333333333 PP

  Clk-PA_FBpp0076500-aln 498 ..aeqklqvqqqlqae.....................................flepaqyltaipv.qsvialtevapv 536
                               ++ +   + q+++e                                     fl  ++++ + p+ qsv+  + +a +
              Y53C12A.11 108 tfPAVNRGRKRQITHEnadnanpakrpdlmashfmmlnirdkhvvqratrilrFLGIKEFIFSDPIaQSVANESRSAVA 186
                             0022233333333333555555555555555555555555555555556666666666666666542555544444433 PP

>> F48A11.1  CE39155	WBGene00000497	locus:chs-2	status:Confirmed	UniProt:O17368	protein_id:CCD71483.1
   #    score  bias  c-Evalue  i-Evalue hmmfrom  hmm to    alifrom  ali to    envfrom  env to     acc
 ---   ------ ----- --------- --------- ------- -------    ------- -------    ------- -------    ----
   1 ?    6.9   0.0     0.024       2.2     313     380 ..     576     646 ..     565     735 .. 0.65
   2 ?   -1.4   0.8       7.8   7.3e+02     443     516 ..    1266    1339 ..    1245    1346 .. 0.46

  Alignments for each domain:
  == domain 1    score: 6.9 bits;  conditional E-value: 0.024
  Clk-PA_FBpp0076500-aln 313 FLtkGqqWiW...LqtrfYitYhqwnskPefvvCthrvvsYadvlkesrkeeaksekssedadsisvtlrd 380
                             F+   q WiW   L ++f+it h wn k e +    +       +    +++   ++   d+++i ++  +
                F48A11.1 576 FILTPQTWIWlcwLASQFWITIHLWNPKHERLAKSEKLFILPYYIGAFVDQSLAFNRRRDDKAKIKAEDLE 646
                             5556799*9722258************99877666665544444455555555555555555555555555 PP

  == domain 2    score: -1.4 bits;  conditional E-value: 7.8
  Clk-PA_FBpp0076500-aln  443 kkrksnflskvksdssssdrsssrslqreqq.reaqqqqsqqqqqqqqqeqeqqqqaeqk.lqvqqqlqaeflepa 516 
                              + r s ++s+ ++   ++d+ s+ +++++ + ++a + ++q +  +++q+ +q q ++    +  ++ + e+lep+
                F48A11.1 1266 ARRASILSSTGGT--IQIDKCSEADEDEQAEiEDALEMSNQSHAAKKNQKWKQAQSEAWLaDKALKRAEREYLEPE 1339
                              3444443333333..3344443333333332022333333334444444444444333320233455566788886 PP

>> C09H10.1  CE39131	WBGene00004455	locus:rpl-42	status:Confirmed	UniProt:Q17879	protein_id:CAA90433.3
   #    score  bias  c-Evalue  i-Evalue hmmfrom  hmm to    alifrom  ali to    envfrom  env to     acc
 ---   ------ ----- --------- --------- ------- -------    ------- -------    ------- -------    ----
   1 ?    5.8   2.4      0.05       4.7     400     505 ..      19     123 ..       4     141 .. 0.54

  Alignments for each domain:
  == domain 1    score: 5.8 bits;  conditional E-value: 0.05
  Clk-PA_FBpp0076500-aln 400 tsaaaplrssarqssesseatslstsseasslgqslvtqisrkkkrksnflskvksdssssdrsssrslqreqqreaqqqqsqqqqq 486
                             ++++a  r++ar  s +++ats+ t + a    q+ + +is ++++++  ++   s+s  s   s+++l++ q+++++ + ++ q++
                C09H10.1  19 RATQARKREEARMRSVDEDATSQVTAAAANP-AQAPSASISGNSVQNTVAQQVGASTSVVSAPMSKDDLKKAQEELDKLKWDNIQME 104
                             4455556666677777777777666665555.6666666666666666554444444444444555666666666655555555555 PP

  Clk-PA_FBpp0076500-aln 487 qqqqeqeqqqqaeqklqvq 505
                              + ++ +++++++q   ++
                C09H10.1 105 MEIEKFKKENLKKQLEVEK 123
                             5544444444444432222 PP

>> Y48A6B.10b  CE46040	WBGene00012971	status:Partially_confirmed	protein_id:CCA65695.1
   #    score  bias  c-Evalue  i-Evalue hmmfrom  hmm to    alifrom  ali to    envfrom  env to     acc
 ---   ------ ----- --------- --------- ------- -------    ------- -------    ------- -------    ----
   1 ?    5.3   1.7     0.075       7.1     440     502 ..     263     330 ..     209     385 .. 0.46

  Alignments for each domain:
  == domain 1    score: 5.3 bits;  conditional E-value: 0.075
  Clk-PA_FBpp0076500-aln 440 srkkkrksnflskvksdssssdrss.....srslqreqqreaqqqqsqqqqqqqqqeqeqqqqaeqkl 502
                              +kk +k+  ++++++  ++ d++      +r+ +r ++r+ ++++ +++  q+ ++  ++ +++++l
              Y48A6B.10b 263 KKKKLKKADESEDHEEAEEEEDKENeisveEREARRAKNRKIREKKARKKAAQEARQAAEEARQAEHL 330
                             11112222211111111222222211111111111111111111111111111111111111111112 PP

>> F56A8.3b  CE16123	WBGene00010139	status:Confirmed	UniProt:O45574	protein_id:CAB05743.1
   #    score  bias  c-Evalue  i-Evalue hmmfrom  hmm to    alifrom  ali to    envfrom  env to     acc
 ---   ------ ----- --------- --------- ------- -------    ------- -------    ------- -------    ----
   1 ?    6.1   0.1     0.041       3.9     465     508 ..       9      43 ..       1     152 [. 0.65

  Alignments for each domain:
  == domain 1    score: 6.1 bits;  conditional E-value: 0.041
  Clk-PA_FBpp0076500-aln 465 srslqreqqreaqqqqsqqqqqqqqqeqeqqqqaeqklqvqqql 508
                             +r+  +   ++++      ++qq+   + q++ +++k+++q+++
                F56A8.3b   9 QRETVNAASHKNN------HSQQP---KSQKKEPHPKKNEQKKT 43 
                             1111111111111......11111...11222222222222221 PP

>> Y37E11AL.9  CE26061	WBGene00021364	status:Partially_confirmed	UniProt:Q9N442	protein_id:CCD68235.1
   #    score  bias  c-Evalue  i-Evalue hmmfrom  hmm to    alifrom  ali to    envfrom  env to     acc
 ---   ------ ----- --------- --------- ------- -------    ------- -------    ------- -------    ----
   1 ?    5.8   1.5      0.05       4.7     423     504 ..      30     113 ..       5     130 .. 0.43

  Alignments for each domain:
  == domain 1    score: 5.8 bits;  conditional E-value: 0.05
  Clk-PA_FBpp0076500-aln 423 stsseasslgqslvtqisrkkkrksnflskvksdssssdrsssrslqreqqreaqqqqsqqqqqqqqqeqe..qqqqaeqklqv 504
                             s s+++s+ +qs+  ++   + r +    ++ks s+ + + ssr    +  r +++ ++ ++ q+ +++ +   q+q+++k + 
              Y37E11AL.9  30 SGSARKSTNKQSTNAAVRIIENRVASTNFNKKSVSKATRNISSRVTFPNASRAPKDPRRSDKAQRAPKNYRtgAQKQVKPKREA 113
                             333333443344444443333333333333333333333334333333344444333333333333333220023333333332 PP

>> W07A8.3c  CE45089	WBGene00001043	locus:dnj-25	status:Confirmed	UniProt:D7SFQ6	protein_id:CBM41238.1
   #    score  bias  c-Evalue  i-Evalue hmmfrom  hmm to    alifrom  ali to    envfrom  env to     acc
 ---   ------ ----- --------- --------- ------- -------    ------- -------    ------- -------    ----
   1 ?    7.5   8.5     0.016       1.5     368     577 ..     137     367 ..     124     374 .. 0.71

  Alignments for each domain:
  == domain 1    score: 7.5 bits;  conditional E-value: 0.016
  Clk-PA_FBpp0076500-aln 368 sedadsisvtlrdsssldsllatsslsskssktsaaap.................lrssarqssesseatslstsseass.lgqslv 436
                             s+d ds++++++   + +   a+ +l   +++tsa ap                     a  +++ss+++  ++s  +ss +++ l 
                W07A8.3c 137 SSDYDSMTSSQNR-RNPSPATAIDDLLGLGTETSAPAPapsthfnnsssganlvdFDLGAPIKPTSSASNLSTASPATSSwSNTDLL 222
                             5677777777766.6666677777788888888888777777777777777776644444445555555544444444441445677 PP

  Clk-PA_FBpp0076500-aln 437 tqisrkkkrksnflskvksdssssdrsssrslqreqqreaqqqqsqqqqqqqqqeqeqqqqaeqklqvqqqlqaeflepaqyltaip 523
                               +s+ k +++  + ++++ s s+++   ++ + + + ea   +  +q+q  +q++++  q+ q++++q++ +  f + a  +++++
                W07A8.3c 223 GGFSPMKPQTTSTPPNTRNPSASNSKPV-SQVNSQADFEAFLSNYPEQRQAAPQNTQNVSQKTQQTRPQNTYKPAFGDAATGSAKVS 308
                             8899988888888888888887777774.5667777778887777777787888888888888889********************* PP

  Clk-PA_FBpp0076500-aln 524 vqsvialtevapvvlsliqssqt......vlltdgvvltpaqnqiqdqLqRkheeLqkli 577
                             +++ + l + +  + +  +  q        + +++  ltp++ qi d  q k++++  l+
                W07A8.3c 309 MDAFSDLLNQGGFKPTQRE-NQKqsignmLKVEQSKNLTPEEIQIRDWTQGKERNIRALL 367
                             ***9987755443333222.222346665556778899*********9999999888775 PP

>> C37C3.6a  CE17535	WBGene00003242	locus:mig-6	protease inhibitor	status:Confirmed	UniProt:O76840	protein_id:CCD66945.1
   #    score  bias  c-Evalue  i-Evalue hmmfrom  hmm to    alifrom  ali to    envfrom  env to     acc
 ---   ------ ----- --------- --------- ------- -------    ------- -------    ------- -------    ----
   1 ?    5.3   8.7     0.073       6.9     476     543 ..    1238    1354 ..    1208    1375 .. 0.51

  Alignments for each domain:
  == domain 1    score: 5.3 bits;  conditional E-value: 0.073
  Clk-PA_FBpp0076500-aln  476 aqqqqsqqqqqqqqqeqeqqqqaeqklqvqqqlqae................................................. 511 
                               q  ++ q qq qqq+q+qqqq++q  q  ++++ +                                                 
                C37C3.6a 1238 IQSAEQPQPQQPQQQQQQQQQQPQQPRQSMEDICRSrqdagpcetysdqwfynafsqecetftyggcggnlnrfrskdeceqrcf 1322
                              1222222222222222233333333333333333334555666666666666666666666666666666666666666666666 PP

  Clk-PA_FBpp0076500-aln  512 flepaqyltaipvqsvialtevapvvlsliqs 543 
                              f+  aq ++a + q+  a  +++p++ s i+s
                C37C3.6a 1323 FVHGAQPSAARQEQAQPAAQPAQPAQPSNIVS 1354
                              66666666666655555555555555555555 PP

>> F53G2.7  CE31957	WBGene00018769	locus:mnat-1	status:Confirmed	UniProt:O17245	protein_id:CCD71696.1
   #    score  bias  c-Evalue  i-Evalue hmmfrom  hmm to    alifrom  ali to    envfrom  env to     acc
 ---   ------ ----- --------- --------- ------- -------    ------- -------    ------- -------    ----
   1 ?    5.6   1.7     0.059       5.6     630     711 ..     132     224 ..      66     262 .. 0.56

  Alignments for each domain:
  == domain 1    score: 5.6 bits;  conditional E-value: 0.059
  Clk-PA_FBpp0076500-aln 630 q...........ldseqlanqqtqqlklsepqelvslqltlqslhqsqsqssqsetqskvsqsvlsqqqkqqqqqqqqqqqqqqqqq 705
                                            +ql+ +++++ +++ ++e+ +++  + s  + +++ +    +s+v+ +v+  +++++q +++ +++++q + 
                 F53G2.7 132 DrnkrrldddqkWIEDQLREERAMKARMTDHMEMDAKEQEAASAVTDTRKIMDELRDSNVAAEVILDRERKKQIEKELEEKEEQEKR 218
                             222233333332444555555666666666666666555555555555555555555555555555555555554433333222222 PP

  Clk-PA_FBpp0076500-aln 706 aqqdgl 711
                             + +++ 
                 F53G2.7 219 KRRNKE 224
                             222221 PP

>> C33A11.1  CE24824	WBGene00007877	Ank repeat	status:Confirmed	UniProt:Q93318	protein_id:CAB61033.1
   #    score  bias  c-Evalue  i-Evalue hmmfrom  hmm to    alifrom  ali to    envfrom  env to     acc
 ---   ------ ----- --------- --------- ------- -------    ------- -------    ------- -------    ----
   1 ?    5.3   1.3     0.072       6.8     415     507 ..      34     136 ..      13     282 .. 0.59

  Alignments for each domain:
  == domain 1    score: 5.3 bits;  conditional E-value: 0.072
  Clk-PA_FBpp0076500-aln 415 esseatslstsseasslgqslvtqisrkkkrksnflskvksdssssdrss..........srslqreqqreaqqqqsqqqqqqqqqe 491
                              + +a++ s+++ +s++g + +  +  +++r+s + +k+k+++ + d  +          s+++ ++q+ ++++++ +++++ ++++
                C33A11.1  34 VNGDANQKSVNKFESQHGVTPSDFRDIQNIRSSALAKKTKTSKFQLDGVTlfadltpnskSKKKTENQETKEKDEEAEEKKDGPPKD 120
                             455566666666667766666667777777777777777777777777777777766644122222222222222222222222222 PP

  Clk-PA_FBpp0076500-aln 492 qeqqqqaeqklqvqqq 507
                              ++ + +++k q+ ++
                C33A11.1 121 DKELKMKKEKEQEDEN 136
                             2222222222222222 PP

>> W02C12.3c  CE33712	WBGene00020930	locus:hlh-30	status:Confirmed	UniProt:Q86MJ5	protein_id:CCD70589.1
   #    score  bias  c-Evalue  i-Evalue hmmfrom  hmm to    alifrom  ali to    envfrom  env to     acc
 ---   ------ ----- --------- --------- ------- -------    ------- -------    ------- -------    ----
   1 ?   -0.5   2.9       4.2   3.9e+02     683     703 ..      27      47 ..      16      93 .. 0.53
   2 ?   13.1   4.0   0.00033     0.031       2      67 ..     252     325 ..     251     334 .. 0.75

  Alignments for each domain:
  == domain 1    score: -0.5 bits;  conditional E-value: 4.2
  Clk-PA_FBpp0076500-aln 683 lsqqqkqqqqqqqqqqqqqqq 703
                              +qqq+ qq qqq ++ +  q
               W02C12.3c  27 AQQQQQPQQAQQQFYDDEPYQ 47 
                             122222222222222222222 PP

  == domain 2    score: 13.1 bits;  conditional E-value: 0.00033
  Clk-PA_FBpp0076500-aln   2 Dddsdd..kdDtkRksRnlsekkRRDqFnlLvneLsslvstns...RkmDkstvLkstiaf...Lknhneiavr 67 
                             D+d++d  +d  k+ + n+ e++RR   n  + eL++++  n+    k++k t+Lk+   +   L++ +e a++
               W02C12.3c 252 DNDPEDyyRDRRKKDIHNMIERRRRYNINDRIKELGQMLPKNTsedMKLNKGTILKASCDYirvLQKDREQAMK 325
                             6677764467778889***********************765422279********987661115555665555 PP

>> AH9.1  CE40671	WBGene00014998	transmembrane domain of family 1 of G-protein coupled receptors	status:Partially_confir
   #    score  bias  c-Evalue  i-Evalue hmmfrom  hmm to    alifrom  ali to    envfrom  env to     acc
 ---   ------ ----- --------- --------- ------- -------    ------- -------    ------- -------    ----
   1 ?    5.3   0.1     0.075       7.1     108     144 ..     191     226 ..     180     231 .. 0.79

  Alignments for each domain:
  == domain 1    score: 5.3 bits;  conditional E-value: 0.075
  Clk-PA_FBpp0076500-aln 108 ifyasesitslLGylPsdllnmtiydlayeedqsaLy 144
                             i++ s      LG + + l+n+tiy ++ +ed +aL+
                   AH9.1 191 IYFPS-VFQKKLGVVTDALTNKTIYTIVRNEDVEALQ 226
                             44444.456789********************99996 PP

>> C30H7.2a  CE27807	WBGene00016278	status:Confirmed	UniProt:O01492	protein_id:CCD65430.1
   #    score  bias  c-Evalue  i-Evalue hmmfrom  hmm to    alifrom  ali to    envfrom  env to     acc
 ---   ------ ----- --------- --------- ------- -------    ------- -------    ------- -------    ----
   1 ?    5.3   0.0     0.071       6.7     157     232 ..     120     188 ..     109     201 .. 0.78

  Alignments for each domain:
  == domain 1    score: 5.3 bits;  conditional E-value: 0.071
  Clk-PA_FBpp0076500-aln 157 tdiseenqisFschlkRggldireevsyelvqFvGyFrsdtdtdteslleesrfsnytaeadkklvFvgtGrlqtP 232
                             + i+++ +++ + ++ +  l+  +++  e   F+GyF++++ ++ ++l++++ f       d+    vg+G l+ P
                C30H7.2a 120 EFINKQMEVTVKKFIEKNALQAAHNP--EKNTFIGYFHDENSVEYKNLMNVAMFYR-----DECEFMVGIGDLNFP 188
                             55777888888888888777666655..8899***********9999999998873.....444567777777666 PP

>> R02D5.10  CE44155	WBGene00194788	status:Partially_confirmed	UniProt:C9IY33	protein_id:CBG22744.1
   #    score  bias  c-Evalue  i-Evalue hmmfrom  hmm to    alifrom  ali to    envfrom  env to     acc
 ---   ------ ----- --------- --------- ------- -------    ------- -------    ------- -------    ----
   1 ?    5.6   1.3     0.057       5.4     349     411 ..      25      87 ..      17      97 .] 0.59

  Alignments for each domain:
  == domain 1    score: 5.6 bits;  conditional E-value: 0.057
  Clk-PA_FBpp0076500-aln 349 sYadvlkesrkeeaksekssedadsisvtlrdsssldsllatsslsskssktsaaaplrssar 411
                              Y  v  +  ++e+++e+++++ ++ +++++ s s +   +t+++++k  ++ a ap+  +  
                R02D5.10  25 KYGTVFGKIVEQEEQEENENKQRNEEGTETTTSCSASPSSRTNKRKKKRHRRRAPAPTAIHDS 87 
                             566666666666666677777777777777776666666677777777666666666433222 PP

>> ZC410.4b  CE35702	WBGene00006663	locus:twk-8	status:Partially_confirmed	UniProt:Q7JM20	protein_id:CAE46687.1
   #    score  bias  c-Evalue  i-Evalue hmmfrom  hmm to    alifrom  ali to    envfrom  env to     acc
 ---   ------ ----- --------- --------- ------- -------    ------- -------    ------- -------    ----
   1 ?    4.7   6.0      0.11        11     494     583 ..     528     623 ..     435     710 .. 0.69

  Alignments for each domain:
  == domain 1    score: 4.7 bits;  conditional E-value: 0.11
  Clk-PA_FBpp0076500-aln 494 qqqqaeqklqvqqqlqaeflepaqyl.........taipvqsvialtevapvvlsliqssqtvlltdgvvltpaqnqiqdqLqRkhe 571
                             q+   +q+ + +q+ ++++ e+a  +            + + v    ++a +++ ++  s+++++t+ v++  ++ q  d +q k+e
                ZC410.4b 528 QTDILQQEEKGHQTDEKQYGEEAVQTeamqsdnqeCETQTEVVH--NSIAETQTVIVDYSEADTMTQPVIVNESDMQT-DYVQTKEE 611
                             22222233333333333333333333000000000222222222..22344444444445557777777776655553.67899999 PP

  Clk-PA_FBpp0076500-aln 572 eLqklilqqqee 583
                             eLq  i +   e
                ZC410.4b 612 ELQTYIDKNDME 623
                             999999876544 PP

>> T18H9.1  CE35772	WBGene00001695	locus:grd-6	status:Confirmed	UniProt:Q22551	protein_id:CCD65450.1
   #    score  bias  c-Evalue  i-Evalue hmmfrom  hmm to    alifrom  ali to    envfrom  env to     acc
 ---   ------ ----- --------- --------- ------- -------    ------- -------    ------- -------    ----
   1 ?    5.0   0.1      0.09       8.5     685     711 ..      74      96 ..      24     238 .. 0.75

  Alignments for each domain:
  == domain 1    score: 5.0 bits;  conditional E-value: 0.09
  Clk-PA_FBpp0076500-aln 685 qqqkqqqqqqqqqqqqqqqqqaqqdgl 711
                             qqq q+q q q      qqq+ +q+++
                 T18H9.1  74 QQQFQRQGQSQY----IQQQYRPQQQQ 96 
                             222222222111....11111111111 PP

>> C30H7.2b  CE39231	WBGene00016278	status:Partially_confirmed	UniProt:O01492	protein_id:CCD66292.1
   #    score  bias  c-Evalue  i-Evalue hmmfrom  hmm to    alifrom  ali to    envfrom  env to     acc
 ---   ------ ----- --------- --------- ------- -------    ------- -------    ------- -------    ----
   1 ?    5.2   0.0     0.076       7.2     157     232 ..     138     206 ..     127     219 .. 0.78

  Alignments for each domain:
  == domain 1    score: 5.2 bits;  conditional E-value: 0.076
  Clk-PA_FBpp0076500-aln 157 tdiseenqisFschlkRggldireevsyelvqFvGyFrsdtdtdteslleesrfsnytaeadkklvFvgtGrlqtP 232
                             + i+++ +++ + ++ +  l+  +++  e   F+GyF++++ ++ ++l++++ f       d+    vg+G l+ P
                C30H7.2b 138 EFINKQMEVTVKKFIEKNALQAAHNP--EKNTFIGYFHDENSVEYKNLMNVAMFYR-----DECEFMVGIGDLNFP 206
                             55777888888888888777666655..8899***********9999999998873.....444567777777666 PP

>> B0457.2  CE32790	WBGene00007178	elastin precusor	status:Partially_confirmed	UniProt:Q17504	protein_id:CAD59161.1
   #    score  bias  c-Evalue  i-Evalue hmmfrom  hmm to    alifrom  ali to    envfrom  env to     acc
 ---   ------ ----- --------- --------- ------- -------    ------- -------    ------- -------    ----
   1 ?    5.4   2.3     0.067       6.3     415     500 ..      71     149 ..      23     163 .. 0.45

  Alignments for each domain:
  == domain 1    score: 5.4 bits;  conditional E-value: 0.067
  Clk-PA_FBpp0076500-aln 415 esseatslstsseasslgqslvtqisrkkkrksnflskvksdssssdrss.....................srslqreqqreaqqqq 480
                             ++s++  ++ ++++ +++ ++                                                  +r  +r+++++ ++ +
                 B0457.2  71 KHSNKGFIEEEANSGRSSAAS----------------------------NvddpfedvatrappssneyeeERYSHRKHKHHHRKSH 129
                             222222222222222222222............................02222222222223333333323333333333333333 PP

  Clk-PA_FBpp0076500-aln 481 sqqqqqqqqqeqeqqqqaeq 500
                             + ++   + q+  qqqq+++
                 B0457.2 130 RGHHYGSPYQQYYQQQQHHD 149
                             33444444444444555443 PP

>> T13F2.2  CE13621	WBGene00011743	single-stranded DNA binding protein P9	status:Confirmed	UniProt:Q94045	protein_id:CAB
   #    score  bias  c-Evalue  i-Evalue hmmfrom  hmm to    alifrom  ali to    envfrom  env to     acc
 ---   ------ ----- --------- --------- ------- -------    ------- -------    ------- -------    ----
   1 ?    5.9   1.3     0.048       4.6     463     507 ..       6      49 ..       1     112 [. 0.49

  Alignments for each domain:
  == domain 1    score: 5.9 bits;  conditional E-value: 0.048
  Clk-PA_FBpp0076500-aln 463 sssrslqreqqreaqqqqsqqqqqqqqqeqeqqqqaeqklqvqqq 507
                             ss+++l+++ ++e+++++++ +++ q + +e+++q+ +k + +++
                 T13F2.2   6 SSEDELEKKVTKEQKKKETKSKKR-QSEAVEEEKQEVKKAKNEEE 49 
                             222333333222222222222222.22222222222222222222 PP

>> T22B3.3  CE03695	WBGene00011911	status:Partially_confirmed	UniProt:Q22660	protein_id:CAA92617.1
   #    score  bias  c-Evalue  i-Evalue hmmfrom  hmm to    alifrom  ali to    envfrom  env to     acc
 ---   ------ ----- --------- --------- ------- -------    ------- -------    ------- -------    ----
   1 ?    5.6   2.2      0.06       5.7     414     493 ..     102     179 ..      59     185 .] 0.39

  Alignments for each domain:
  == domain 1    score: 5.6 bits;  conditional E-value: 0.06
  Clk-PA_FBpp0076500-aln 414 sesseatslstsseasslgqslvtqisrkkkrksnflskvksdssssdrsssrslqreqqreaqqqqsqqqqqqqqqeqe 493
                             ++++++ + ++ +++ +    + ++ +   +r   +l++ ++d+++++++ ++ +++e+++e+++++++++++++++e+e
                 T22B3.3 102 PANQKKEAEKAAEKNCR-ALWKPETKPDGVIRLQAVLENEDEDKEKKEEEKEE-KKEEKKNEEKEEKKEDKKEEKKEEKE 179
                             33333333333333333.23333333334444444444444444444444222.22222222222222222222222222 PP

>> K11D12.2  CE12128	WBGene00004136	locus:pqn-51	status:Confirmed	UniProt:O44625	protein_id:CCD64397.1
   #    score  bias  c-Evalue  i-Evalue hmmfrom  hmm to    alifrom  ali to    envfrom  env to     acc
 ---   ------ ----- --------- --------- ------- -------    ------- -------    ------- -------    ----
   1 ?    5.3   3.7     0.074         7     653     710 ..     136     193 ..      70     224 .. 0.63

  Alignments for each domain:
  == domain 1    score: 5.3 bits;  conditional E-value: 0.074
  Clk-PA_FBpp0076500-aln 653 vslqltlqslhqsqsqssqsetqskvsqsvlsqqqkqqqqqqqqqqqqqqqqqaqqdg 710
                              + q++ +++ + q+  +++  ++ +++++++q q qq qqqq qq +q  +++q dg
                K11D12.2 136 QPGQVFVVQQPNGQNIPMSIMPNQIPQHRIIHQGQPQQAQQQQPQQGNQLTHMNQMDG 193
                             3445555555555555555555566666666666666655555555555555555554 PP

>> F46B6.7  CE05873	WBGene00009772	locus:ztf-7	Zinc finger, C2H2 type	status:Confirmed	UniProt:Q20448	protein_id:CAA9482
   #    score  bias  c-Evalue  i-Evalue hmmfrom  hmm to    alifrom  ali to    envfrom  env to     acc
 ---   ------ ----- --------- --------- ------- -------    ------- -------    ------- -------    ----
   1 ?    5.2   2.0      0.08       7.5     378     464 ..      40     123 ..       8     233 .. 0.54

  Alignments for each domain:
  == domain 1    score: 5.2 bits;  conditional E-value: 0.08
  Clk-PA_FBpp0076500-aln 378 lrdsssldsllatsslsskssktsaaaplrssarqssesseatslstsseasslgqslvtqisrkkkrksnflskvksdssssdrss 464
                             +++++   s  ++    s+s + s++  + s+++++s++++ t  ++ s+     +s++    +k++r+sn++s++++  +s+ + s
                 F46B6.7  40 KNNRQRRRSNTKG--DGSNSRNGSRTN-SVSNSKNQSNRKDWTDRKSFSQGGINVKSKSPGDDHKRTRSSNSQSAKRNARDSTRTMS 123
                             1111111111111..111111111111.11111222222222222222222222222222222233333333322222222222222 PP

>> W07A8.3b  CE45060	WBGene00001043	locus:dnj-25	status:Confirmed	UniProt:D7SFQ5	protein_id:CBM41237.1
   #    score  bias  c-Evalue  i-Evalue hmmfrom  hmm to    alifrom  ali to    envfrom  env to     acc
 ---   ------ ----- --------- --------- ------- -------    ------- -------    ------- -------    ----
   1 ?    7.1   8.7     0.021         2     368     577 ..     154     384 ..     135     391 .. 0.71

  Alignments for each domain:
  == domain 1    score: 7.1 bits;  conditional E-value: 0.021
  Clk-PA_FBpp0076500-aln 368 sedadsisvtlrdsssldsllatsslsskssktsaaap.................lrssarqssesseatslstsseass.lgqslv 436
                             s+d ds++++++   + +   a+ +l   +++tsa ap                     a  +++ss+++  ++s  +ss +++ l 
                W07A8.3b 154 SSDYDSMTSSQNR-RNPSPATAIDDLLGLGTETSAPAPapsthfnnsssganlvdFDLGAPIKPTSSASNLSTASPATSSwSNTDLL 239
                             6677777777766.6666777777888888888888877788877777777776644444445555555544444444441445677 PP

  Clk-PA_FBpp0076500-aln 437 tqisrkkkrksnflskvksdssssdrsssrslqreqqreaqqqqsqqqqqqqqqeqeqqqqaeqklqvqqqlqaeflepaqyltaip 523
                               +s+ k +++  + ++++ s s+++   ++ + + + ea   +  +q+q  +q++++  q+ q++++q++ +  f + a  +++++
                W07A8.3b 240 GGFSPMKPQTTSTPPNTRNPSASNSKPV-SQVNSQADFEAFLSNYPEQRQAAPQNTQNVSQKTQQTRPQNTYKPAFGDAATGSAKVS 325
                             8899988888888888888887777774.5667777778887777777787888888888888889********************* PP

  Clk-PA_FBpp0076500-aln 524 vqsvialtevapvvlsliqssqt......vlltdgvvltpaqnqiqdqLqRkheeLqkli 577
                             +++ + l + +  + +  +  q        + +++  ltp++ qi d  q k++++  l+
                W07A8.3b 326 MDAFSDLLNQGGFKPTQRE-NQKqsignmLKVEQSKNLTPEEIQIRDWTQGKERNIRALL 384
                             ***9987755443333222.222346665556778899*********9999999888775 PP

>> C50C3.2  CE46370	WBGene00016800	Spectrin alpha chain	status:Partially_confirmed	UniProt:P34367	protein_id:CCD66129.1
   #    score  bias  c-Evalue  i-Evalue hmmfrom  hmm to    alifrom  ali to    envfrom  env to     acc
 ---   ------ ----- --------- --------- ------- -------    ------- -------    ------- -------    ----
   1 ?    3.7  11.0      0.21        20     472     697 ..     396     642 ..     225     698 .. 0.64

  Alignments for each domain:
  == domain 1    score: 3.7 bits;  conditional E-value: 0.21
  Clk-PA_FBpp0076500-aln 472 qqreaqqqqsqqqqqqqqqeqeqqqqaeqklqvqqqlqaeflepaqyltaipvqsvialtevapvvl.sliqssqt........... 546
                                 +q+  ++q++ + +qe+e+++   +  + + ++++efle+     +i+++  i +t+ ++v+l s +q+ +            
                 C50C3.2 396 FLASSQELLNKQNNGNVKQEVERTTELYELAKRTMKTCNEFLEDRIQ--TINMEKLIFQTHQKAVILaSFLQNHEEspedmnaedie 480
                             4444444455566666677777777777888888899999*998755..59999999777666665514444444488999999999 PP

  Clk-PA_FBpp0076500-aln 547 ....vlltdgvvltpaq...nqiqdqLqRkheeLqklil...qqq...eeLrrvseqLLlarygllqpllslglapgaansqqqslq 620
                                 v+   +v  t++    + i d+L  k e L +l +   +q    +e+++v +  + +r ++lq ll++++  ++   +++ ++
                 C50C3.2 481 keirVIDGITVRCTSVVeqiENIEDELRQKPEQLNQLSVyasKQVndlNEMKEVLKTTVNSRKAILQRLLDVTYFLDNC--CETRKH 565
                             9965333333344444411155789***********9764446662224555555566789*******99988777766..555555 PP

  Clk-PA_FBpp0076500-aln 621 lstsnsvvkq..ldseqlanqqtqqlklse.pqelvslqltlqslhqsqsqssqsetqskvsqsvlsqqqkqqqqqqqqq 697
                             + t  s+vk   +   +l+ +q  +++l + + e+v + l  q+++ ++++  ++ ++ k  ++ + +q +q+  ++   
                 C50C3.2 566 TDTMLSNVKSsrV---KLEIVQPIKDQLDSlKVEMVDMMLDDQQKNMANEELRKTYENLKKIEMEVGRQASQKEARKAAD 642
                             5555554444222...3333333333332213344444444444444444444333333333333333333332222222 PP

>> T23G4.1  CE16453	WBGene00006580	locus:tlp-1	status:Confirmed	UniProt:O18124	protein_id:CAB05282.1
   #    score  bias  c-Evalue  i-Evalue hmmfrom  hmm to    alifrom  ali to    envfrom  env to     acc
 ---   ------ ----- --------- --------- ------- -------    ------- -------    ------- -------    ----
   1 ?   10.4   0.3    0.0021       0.2     461     498 ..      46      83 ..      25     121 .. 0.55
   2 ?   -0.6   2.1       4.4   4.1e+02     379     460 ..     220     291 ..     150     324 .. 0.53

  Alignments for each domain:
  == domain 1    score: 10.4 bits;  conditional E-value: 0.0021
  Clk-PA_FBpp0076500-aln 461 drsssrslqreqqreaqqqqsqqqqqqqqqeqeqqqqa 498
                               sss+s q +++++++  ++q++qqqqq++q+++ ++
                 T23G4.1  46 GASSSSSPQGKKDEKNHILHHQHHQQQQQSKQKSSPRS 83 
                             12222222222222222222222233333322222222 PP

  == domain 2    score: -0.6 bits;  conditional E-value: 4.4
  Clk-PA_FBpp0076500-aln 379 rdsssldsllatsslsskssktsaaap................lrssarqssesseatslstsseasslgqslvtqisrkkkrksnf 449
                             +d s++ s+ ++s++ +  +++s++++                                           +   +  s+ kk ++ +
                 T23G4.1 220 TDYSNVASTSKASPQPKPTAQKSQKSAkfpcnwvdsdvpcgkvF--------------------------DEENELASHVKKMHAPS 280
                             33333333333333333333333333233334444444443331..........................22222222222222211 PP

  Clk-PA_FBpp0076500-aln 450 lskvksdssss 460
                             +s++ s+ +s+
                 T23G4.1 281 PSSSASSEQST 291
                             11111111111 PP

>> F26B1.8  CE43996	WBGene00194703	status:Confirmed	UniProt:C7FZT1	protein_id:CCD64202.1
   #    score  bias  c-Evalue  i-Evalue hmmfrom  hmm to    alifrom  ali to    envfrom  env to     acc
 ---   ------ ----- --------- --------- ------- -------    ------- -------    ------- -------    ----
   1 ?    5.5   0.5     0.065       6.2     593     685 ..       8     105 ..       3     146 .. 0.40

  Alignments for each domain:
  == domain 1    score: 5.5 bits;  conditional E-value: 0.065
  Clk-PA_FBpp0076500-aln 593 larygllqplls...lglapgaansqqqslqlstsnsvvkq.ldseqlanqqtqqlklsepqelvs.lqltlqslhqsqsqssqset 674
                             +a + +l p+++   +++a +a++ +++ ++++   +v +   ++e +a  +  ++++++++ + + +q   ++ +q+++++++ + 
                 F26B1.8   8 FAMLLILAPIVNgddTAVAVTATEVTEDATEVTEDATVAHIeTTAEAVAEAEPATEPVQTTEAVEEtTQAVVVESTQETVNAETNTP 94 
                             555555666554222344444444455555544444433322334444444444455554444444233333333333333322222 PP

  Clk-PA_FBpp0076500-aln 675 qskvsqsvlsq 685
                              ++++++ ++ 
                 F26B1.8  95 VDTPATNNVEA 105
                             22222222222 PP

>> F09D1.1  CE20660	WBGene00017280	ubiquitin protease	status:Confirmed	UniProt:O44787	protein_id:CCD69090.1
   #    score  bias  c-Evalue  i-Evalue hmmfrom  hmm to    alifrom  ali to    envfrom  env to     acc
 ---   ------ ----- --------- --------- ------- -------    ------- -------    ------- -------    ----
   1 ?    5.3   2.7     0.075       7.1     429     493 ..      17      75 ..       2     241 .. 0.62

  Alignments for each domain:
  == domain 1    score: 5.3 bits;  conditional E-value: 0.075
  Clk-PA_FBpp0076500-aln 429 sslgqslvtqisrkkkrksnflskvksdssssdrsssrslqreqqreaqqqqsqqqqqqqqqeqe 493
                             s      +++ s+k+k++s    k+++++++ dr+ +rs+ r + r +++ ++++++++q+qe+e
                 F09D1.1  17 S------TQEDSEKDKKRSRDDRKTEKRTHDRDRKRNRSRSRSRSRSPKRSRRDKKEEKQEQEEE 75 
                             2......2222333333333333333333333333333333333333333332222222222222 PP

>> F54F3.1b  CE44075	WBGene00003738	locus:nid-1	status:Partially_confirmed	UniProt:C7FZU3	protein_id:CBA11612.1
   #    score  bias  c-Evalue  i-Evalue hmmfrom  hmm to    alifrom  ali to    envfrom  env to     acc
 ---   ------ ----- --------- --------- ------- -------    ------- -------    ------- -------    ----
   1 ?    8.9   0.2    0.0061      0.58     679     719 ..     327     354 ..     290     496 .. 0.71

  Alignments for each domain:
  == domain 1    score: 8.9 bits;  conditional E-value: 0.0061
  Clk-PA_FBpp0076500-aln 679 sqsvlsqqqkqqqqqqqqqqqqqqqqqaqqdglskgntsgl 719
                              q + +++q+++q+ q qqq q+             ++ g 
                F54F3.1b 327 RQAQEQHHQQHHQPDQPQQQPQR-------------SQEGS 354
                             11111111111111111111111.............12222 PP

>> W05E10.5b  CE45899	WBGene00012282	status:Partially_confirmed	protein_id:CCA65635.1
   #    score  bias  c-Evalue  i-Evalue hmmfrom  hmm to    alifrom  ali to    envfrom  env to     acc
 ---   ------ ----- --------- --------- ------- -------    ------- -------    ------- -------    ----
   1 ?    5.6   4.7      0.06       5.7     406     480 ..      25      99 ..       2     128 .. 0.52

  Alignments for each domain:
  == domain 1    score: 5.6 bits;  conditional E-value: 0.06
  Clk-PA_FBpp0076500-aln 406 lrssarqssesseatslstsseasslgqslvtqisrkkkrksnflskvksdssssdrsssrslqreqqreaqqqq 480
                             ++++++++ +++++ ++s+s +ass+ + ++t++ +++  + +++   + ++++  r+s++++++ +++  + q 
               W05E10.5b  25 TNNNNNNNKNDCKSVKTSKSFNASSMANHTMTKQYTEQNHNDQYYDVESRNGNRCLRQSKEENKKSRHEILETQT 99 
                             334444444445555555555555555555555555555555545444444554444443333333333322222 PP

>> F28B12.1  CE40047	WBGene00017894	status:Confirmed	UniProt:Q19850	protein_id:CCD61243.1
   #    score  bias  c-Evalue  i-Evalue hmmfrom  hmm to    alifrom  ali to    envfrom  env to     acc
 ---   ------ ----- --------- --------- ------- -------    ------- -------    ------- -------    ----
   1 ?    5.1   0.2     0.086       8.1     332     405 ..      65     137 ..      63     160 .. 0.52

  Alignments for each domain:
  == domain 1    score: 5.1 bits;  conditional E-value: 0.086
  Clk-PA_FBpp0076500-aln 332 hqwnskPefvvCthrvvsYadvlkesrkeeaksekssedadsisvtlrd.sssldsllatsslsskssktsaaap 405
                             +qw ++ +fv+ t r v+  +++ +  ++ + ++   e+ d+ s  l+   + l+  +a    ++k  k+  +  
                F28B12.1  65 NQWFAETDFVIRTLRCVNLPELVEHYEDQLTAQKIYLEKIDHRSGILKYlIERLEMAVAE--EENKIDKQVDIEK 137
                             8***********************999988887777666666555555431222222221..1111112211111 PP

>> R03C1.1a  CE35358	WBGene00010987	status:Partially_confirmed	UniProt:O17977	protein_id:CAB05259.2
   #    score  bias  c-Evalue  i-Evalue hmmfrom  hmm to    alifrom  ali to    envfrom  env to     acc
 ---   ------ ----- --------- --------- ------- -------    ------- -------    ------- -------    ----
   1 ?    5.3  10.0     0.073       6.9     594     707 ..      94     204 ..      73     285 .. 0.56

  Alignments for each domain:
  == domain 1    score: 5.3 bits;  conditional E-value: 0.073
  Clk-PA_FBpp0076500-aln 594 arygllqpllslgla.pgaansqqqslqlstsnsvvkqldseqlanqqtqqlklsepqelvslqltlqslhqsqsqssqsetqskvs 679
                             ar+g +q  +  g + ++ +   q+ + l+t+++  +  +s   ++++t+q + ++ +++++    ++s  q  +q++ s+   +  
                R03C1.1a  94 ARCGCIQI-VIQGAPqYNCQCGDQSGNPLPTTTTMAPTTSSTTTTTTTTTQAPTTTSTTTTQ---SPVSYPQVPTQTQGSNGACNCI 176
                             78999995.44555514444445555556666665666666666666666665555544444...3333333333333333322222 PP

  Clk-PA_FBpp0076500-aln 680 q.svlsqqqkqqqqqqqqqqqqqqqqqaq 707
                               s++s q  q q q  q qqq qqqq+q
                R03C1.1a 177 MiSITSPQTAQYQCQCAQPQQQ-QQQQVQ 204
                             2022222222222221111111.111111 PP

>> Y71F9B.10b  CE29912	WBGene00004946	locus:sop-3	status:Confirmed	UniProt:Q9N4G4	protein_id:CCD70418.1
   #    score  bias  c-Evalue  i-Evalue hmmfrom  hmm to    alifrom  ali to    envfrom  env to     acc
 ---   ------ ----- --------- --------- ------- -------    ------- -------    ------- -------    ----
   1 ?    4.7   0.4      0.11        10     580     699 ..     399     528 ..     389     543 .. 0.48

  Alignments for each domain:
  == domain 1    score: 4.7 bits;  conditional E-value: 0.11
  Clk-PA_FBpp0076500-aln 580 qqeeLrrvseqLLlarygllqpllslglapgaan...sqqqslqlstsnsvvkqldseqlanqqtqqlklsepqelvs......... 654
                              q+e+  v+ qL+l r  ++     +   +g+++   ++++  ++  +++++   +s +l + +  ++kl+++ ++ +         
              Y71F9B.10b 399 EQKEVNAVDMQLVLRRTEFFLQ---FDTDYGSMTmqiFEKSPSNYVVKTTSQITGESPSLDFDKMLTEKLNSTWSIPAtltfaitdl 482
                             5999**********99998764...66666666533322223333333333333555555555555555555555544200000000 PP

  Clk-PA_FBpp0076500-aln 655 .lqltlqslhqsqsqssqsetqskvsqsvlsqqqkqqqqqqqqqqq 699
                               +++++ + + +  ss+s++++++++ ++s++++q +q   q++ 
              Y71F9B.10b 483 kCRINSVLNCVISFDSSSSSDKQHQNYWSISNNNTQLMQSAAQKSA 528
                             0233333333333333333333333333333333333333222222 PP

>> T05G5.12  CE31363	WBGene00000932	locus:dao-6	status:Confirmed	UniProt:Q8MPY0	protein_id:CAD44154.1
   #    score  bias  c-Evalue  i-Evalue hmmfrom  hmm to    alifrom  ali to    envfrom  env to     acc
 ---   ------ ----- --------- --------- ------- -------    ------- -------    ------- -------    ----
   1 ?    5.3   5.6     0.075       7.1     375     440 ..       9      73 ..       2      78 .. 0.73

  Alignments for each domain:
  == domain 1    score: 5.3 bits;  conditional E-value: 0.075
  Clk-PA_FBpp0076500-aln 375 svtlrdsssldsllatsslsskssktsaaaplrssarqssesseatslstsseasslgqslvtqis 440
                             + ++++s ++ds  +++  + ++ ++s ++p+++++r++s++s+a+++st+s++ss+++ ++ q+s
                T05G5.12   9 AYKKVESDEQDSE-KQNTFNYQKLSESETMPVHQKTRKGSNHSNASTASTCSTTSSSKRYTSSQQS 73 
                             3445554445554.556666666888999***********************99997776666555 PP

>> T20F10.2b  CE13846	WBGene00011864	status:Confirmed	UniProt:Q1ZXS4	protein_id:CAJ85770.1
   #    score  bias  c-Evalue  i-Evalue hmmfrom  hmm to    alifrom  ali to    envfrom  env to     acc
 ---   ------ ----- --------- --------- ------- -------    ------- -------    ------- -------    ----
   1 ?    4.9  11.6     0.097       9.1     576     715 ..      29     214 ..      24     242 .. 0.57

  Alignments for each domain:
  == domain 1    score: 4.9 bits;  conditional E-value: 0.097
  Clk-PA_FBpp0076500-aln 576 lilqqqeeLrrvseqLLlarygllqpllslglapgaan..........................................sqqqslq 620
                             ++ q  ee+r++s qL l++  l+ ++ +l  a ++++                                          ++q++l 
               T20F10.2b  29 VLSQTNEEVRQLSAQLSLTKGKLVGSMADLESANSEKKsvsiqldditkkneecmtslrntklrvdtlekdgksntdnytKMQEELS 115
                             45677899******************9999999888888999999999999999999999999888888887777777664444444 PP

  Clk-PA_FBpp0076500-aln 621 lstsnsvvkqldseqlanqqtqqlkl.sepqelvs.lqltlqslhqsqsqssqsetqskvsqsvlsqqqkqqqqqqqqqqqqqq..q 703
                                +++   q ++  l+   ++q +l ++ ++++  +q+ +++l+++ + ++ + + +k++ ++ ++q+ ++q+++++    ++  q
               T20F10.2b 116 ALKEKAEELQRNNTALNSLVSTQAQLiNQLNQTIGiIQFEKEELKNAAHLNNLTPKIEKPKDKQAEEQNAEEQHKEKEVTVTTVttQ 202
                             444444444444444444333333320333333333455555444444444444444444433333333333333322222211001 PP

  Clk-PA_FBpp0076500-aln 704 qqaqqdglskgn 715
                             +  ++ +  ++n
               T20F10.2b 203 HSREEAQVKEDN 214
                             111222211111 PP

>> ZK783.6  CE38931	WBGene00044448	status:Partially_confirmed	UniProt:Q3S1M6	protein_id:CCD65253.1
   #    score  bias  c-Evalue  i-Evalue hmmfrom  hmm to    alifrom  ali to    envfrom  env to     acc
 ---   ------ ----- --------- --------- ------- -------    ------- -------    ------- -------    ----
   1 ?    5.6   0.7     0.059       5.5     653     687 ..     114     147 ..      25     297 .. 0.69

  Alignments for each domain:
  == domain 1    score: 5.6 bits;  conditional E-value: 0.059
  Clk-PA_FBpp0076500-aln 653 vslqltlqslhqsqsqssqsetqskvsqsvlsqqq 687
                             ++ q  +++l+ +q+q++q  +++ v+q ++ qq+
                 ZK783.6 114 TE-QQLMVQLQALQIQQQQAPESEPVQQIQQLQQK 147
                             22.11111222222222222221111111111111 PP

>> Y51F10.10  CE31380	WBGene00021771	status:Confirmed	UniProt:Q8WTK0	protein_id:CCD73479.1
   #    score  bias  c-Evalue  i-Evalue hmmfrom  hmm to    alifrom  ali to    envfrom  env to     acc
 ---   ------ ----- --------- --------- ------- -------    ------- -------    ------- -------    ----
   1 ?    5.3   6.1     0.071       6.7     364     511 ..      86     233 ..      48     299 .. 0.57

  Alignments for each domain:
  == domain 1    score: 5.3 bits;  conditional E-value: 0.071
  Clk-PA_FBpp0076500-aln 364 sekssedadsisvtlrdsssldsllatsslsskssktsaaaplrssarqssesseatslstsseasslgqslvtqis.rkkkrksnf 449
                             s++  + +++ sv++ d++ ++ +l   +++s+ s ts ++  + s++ +  +s     + +s++   +++++ +   rk+ ++  +
               Y51F10.10  86 SGEVRTSESRQSVSGYDDVLSQNVLVPCPVNSNPSMTSSSTKPSVSNTSAMVHS---LHEFESTNNVFDDIQILALDdRKALQEVLM 169
                             333344455555555555555555555555555444443332222222222221...122222222223333333330333333333 PP

  Clk-PA_FBpp0076500-aln 450 lskvksdssssdrss..srslqreqqreaqqqqsqqqqqqqqqeqeqqqqaeqklqvqqqlqae 511
                             l++ ++++  +++ss   ++ q+++q+e+ +++++ +++ ++ e+ +++ +++ +q++++l ++
               Y51F10.10 170 LTNGSNTQLPQSTSSlsINHIQQQKQHEPINNNNNTEMKPKKLEKAEKTAKNSDQQQHEELRKR 233
                             3333333322222223355667777777777777777777777777777777777777777665 PP

>> F54F3.1a  CE18731	WBGene00003738	locus:nid-1	nidogen like	status:Partially_confirmed	UniProt:Q93791	protein_id:CAB019
   #    score  bias  c-Evalue  i-Evalue hmmfrom  hmm to    alifrom  ali to    envfrom  env to     acc
 ---   ------ ----- --------- --------- ------- -------    ------- -------    ------- -------    ----
   1 ?    8.8   0.2    0.0064       0.6     679     719 ..     327     354 ..     290     496 .. 0.71

  Alignments for each domain:
  == domain 1    score: 8.8 bits;  conditional E-value: 0.0064
  Clk-PA_FBpp0076500-aln 679 sqsvlsqqqkqqqqqqqqqqqqqqqqqaqqdglskgntsgl 719
                              q + +++q+++q+ q qqq q+             ++ g 
                F54F3.1a 327 RQAQEQHHQQHHQPDQPQQQPQR-------------SQEGS 354
                             11111111111111111111111.............12222 PP

>> C44B7.12  CE39336	WBGene00016632	status:Partially_confirmed	UniProt:Q8IG39	protein_id:CCD61565.1
   #    score  bias  c-Evalue  i-Evalue hmmfrom  hmm to    alifrom  ali to    envfrom  env to     acc
 ---   ------ ----- --------- --------- ------- -------    ------- -------    ------- -------    ----
   1 ?    5.5   0.1     0.064         6     480     515 ..       4      39 ..       1     174 [. 0.78

  Alignments for each domain:
  == domain 1    score: 5.5 bits;  conditional E-value: 0.064
  Clk-PA_FBpp0076500-aln 480 qsqqqqqqqqqeqeqqqqaeqklqvqqqlqaeflep 515
                             +s+++++qq+++qe q++++ k+ ++++ + efl+ 
                C44B7.12   4 NSKHKKKQQRRQQEAQKKSRAKQIETDKKNDEFLDT 39 
                             444555555555555555555666666666666654 PP

>> Y69A2AR.8  CE22804	WBGene00022079	status:Confirmed	UniProt:Q95XH4	protein_id:CCD74116.1
   #    score  bias  c-Evalue  i-Evalue hmmfrom  hmm to    alifrom  ali to    envfrom  env to     acc
 ---   ------ ----- --------- --------- ------- -------    ------- -------    ------- -------    ----
   1 ?    5.4   4.4     0.066       6.3     440     492 ..      56     110 ..      30     120 .] 0.34

  Alignments for each domain:
  == domain 1    score: 5.4 bits;  conditional E-value: 0.066
  Clk-PA_FBpp0076500-aln 440 srkkkrksnflskvksdssssdrsssrs.lqreqqreaqqqqsqq.qqqqqqqeq 492
                             s+ +  +++ +sk++++ss+s++s++++ ++++q++e+++ ++++ ++  +q++ 
               Y69A2AR.8  56 STMTEEEATKKSKKSKKSSKSKKSTDSKkENKDQKEEPKKGEDEKtKEGSKQKSI 110
                             3222222222222222222222222111011111122221111110111111111 PP

>> F54B3.3  CE35878	WBGene00010015	locus:atad-3	ATPases associated with various cellular activities (AAA)	status:Confirm
   #    score  bias  c-Evalue  i-Evalue hmmfrom  hmm to    alifrom  ali to    envfrom  env to     acc
 ---   ------ ----- --------- --------- ------- -------    ------- -------    ------- -------    ----
   1 ?    5.0   4.9     0.088       8.3     396     511 ..      57     180 ..      30     306 .. 0.54

  Alignments for each domain:
  == domain 1    score: 5.0 bits;  conditional E-value: 0.088
  Clk-PA_FBpp0076500-aln 396 kssktsaaaplrssarqssesseatslstsseasslgqslvtqisrkkkrksn......flskvksdssssdrsssrslqreqqrea 476
                             k +++  + p  ++a + s  +e t ++  ++++++ +++  ++  +++r ++      + +++k   s+++ + + +++r ++++a
                 F54B3.3  57 KAARDLEKFPNAKEALELSRMQEVTRQKEVENETKKIEAQLANMKSEHIRVAEeerrktLGEETKHAHSRAEYQDQLARKRAEEELA 143
                             334444444433333333333333333333333333333333333333333220000001222222222222222222222222222 PP

  Clk-PA_FBpp0076500-aln 477 qq..qqsqqqqqqqqqeqeqqqqaeqklqvqqqlqae 511
                              +   q++  ++q+++ ++q+q+ +q+ + +  l+++
                 F54B3.3 144 MKarMQEESLRKQEESVKKQEQLRKQTIEHELALKHK 180
                             2200222222333333333444444444444344443 PP

>> F18A1.2  CE27972	WBGene00003012	locus:lin-26	transcription factor	status:Confirmed	UniProt:Q27355	protein_id:CCD62034
   #    score  bias  c-Evalue  i-Evalue hmmfrom  hmm to    alifrom  ali to    envfrom  env to     acc
 ---   ------ ----- --------- --------- ------- -------    ------- -------    ------- -------    ----
   1 ?    5.0   6.5     0.089       8.4     604     704 ..      79     169 ..      22     226 .. 0.41

  Alignments for each domain:
  == domain 1    score: 5.0 bits;  conditional E-value: 0.089
  Clk-PA_FBpp0076500-aln 604 slglapgaansqqqslqlstsnsvvkqldseqlanqqtqqlklsepqelvs..lqltlqslhqsqsqssqsetqskvsqsvlsqqqk 688
                             +++++p ++++ ++  +++++ s           +++    +++++ + +s    ++l + h +++ ++  e+q+k++q+   q+++
                 F18A1.2  79 NTPVPPHQNKQRHSIDKIAANLS-----------TKKVSPSSIEKQLQRTShnPLHQLSTPHALSQLQKLLEEQHKINQMN-IQKKE 153
                             22222222211111111111111...........11111111111111111000011111111111111111111111111.11111 PP

  Clk-PA_FBpp0076500-aln 689 qqqqqqqqqqqqqqqq 704
                             q++qq + q+   qq 
                 F18A1.2 154 QERQQAEIQRILLQQA 169
                             1111111111111111 PP

>> Y11D7A.12c  CE20195	WBGene00012435	locus:flh-1	status:Confirmed	UniProt:D3NQA3	protein_id:CBK19487.1
   #    score  bias  c-Evalue  i-Evalue hmmfrom  hmm to    alifrom  ali to    envfrom  env to     acc
 ---   ------ ----- --------- --------- ------- -------    ------- -------    ------- -------    ----
   1 ?    0.3   0.1       2.3   2.2e+02     513     542 ..      37      66 ..      14      83 .. 0.76
   2 ?    6.5   1.7     0.033       3.1     557     630 ..     219     294 ..     147     361 .. 0.57

  Alignments for each domain:
  == domain 1    score: 0.3 bits;  conditional E-value: 2.3
  Clk-PA_FBpp0076500-aln 513 lepaqyltaipvqsvialtevapvvlsliq 542
                              ep+ ++ta+p++ v+  +++apv++ l +
              Y11D7A.12c  37 SEPSTSVTAVPMEIVSQASTSAPVNQLLAS 66 
                             5999************99999988765544 PP

  == domain 2    score: 6.5 bits;  conditional E-value: 0.033
  Clk-PA_FBpp0076500-aln 557 paqnqiqdqLqRkheeLqklilqqqeeLrrvs..eqLLlarygllqpllslglapga..ansqqqslqlstsnsvvkq 630
                              ++ +i +q+  +++  ++l+ qq ee ++ +    ++ ar ++ q++ + +++ ++  a++ q++  +++ +s  + 
              Y11D7A.12c 219 NQRRKIRKQVADREAAAKRLVQQQEEEQQKQQsaSSIVAARAAYAQAMQNGSIPTSSgvASFLQSTSATAPMTS--HS 294
                             33344444444444444444433333333322112344455555555444333332200223333333333333..22 PP

>> F26F4.5  CE29289	WBGene00017827	status:Confirmed	UniProt:Q19816	protein_id:CCD65753.1
   #    score  bias  c-Evalue  i-Evalue hmmfrom  hmm to    alifrom  ali to    envfrom  env to     acc
 ---   ------ ----- --------- --------- ------- -------    ------- -------    ------- -------    ----
   1 ?    5.2   8.0     0.079       7.4     390     593 ..      94     300 ..      54     363 .. 0.58

  Alignments for each domain:
  == domain 1    score: 5.2 bits;  conditional E-value: 0.079
  Clk-PA_FBpp0076500-aln 390 tsslsskssktsaaap...........lrssarqssess.eatslstsseasslgqslvtqisrkkkrksnflskvksdssssdrss 464
                              s+++++  k+ ++ap           +++++++s +ss + +s+ +s+ +s   + + + i r++ ++ +  ++ +  s+s+    
                 F26F4.5  94 NSQTEANLHKERNHAPppmpieglpppTSQNQKKSRTSSsSLASVFRSRASSP-IERMRKFIGRSSSKQPKEIVAASPPSTST---- 175
                             44444444455555554555555444422222222222202222222222222.33333334433333333333333322222.... PP

  Clk-PA_FBpp0076500-aln 465 srslqreqqreaqqqqsqq...qqqqqqqeqeqqqqaeqklqvqqqlqaeflepaqyltaipvqsvialtevapvvlsliqssqt.v 547
                                       ++++  ++    +++  q + +  +q++q + vq+ +       +q +  ipv  v+++te       + +ss+   
                 F26F4.5 176 ---TPTPSSTDNHHIIEELekvRNELAQTKLKLAEQNKQLHVVQKVH------CSQQVDVIPVANVATMTENLIEEKRVESSSDKeN 253
                             ...22222233333333220003333333334444444444444444......46778899*****999887777777666665547 PP

  Clk-PA_FBpp0076500-aln 548 lltdgvvltpaqnqiqd.qLqRkheeLqklilqqqeeLrrvseqLLl 593
                             +++d + +  a  +  + +Lq   + L++   +q ee r+ ++  +l
                 F26F4.5 254 VHPDIICIEDAGYKARIqDLQQEIAFLKREKSEQNEEFRQTRKDFIL 300
                             78888888776555443159********************9887543 PP

>> C09G9.1  CE03000	WBGene00007492	status:Confirmed	UniProt:Q17871	protein_id:CAA90971.1
   #    score  bias  c-Evalue  i-Evalue hmmfrom  hmm to    alifrom  ali to    envfrom  env to     acc
 ---   ------ ----- --------- --------- ------- -------    ------- -------    ------- -------    ----
   1 ?    5.1   0.6     0.083       7.8     382     512 ..     170     329 ..     153     409 .. 0.42

  Alignments for each domain:
  == domain 1    score: 5.1 bits;  conditional E-value: 0.083
  Clk-PA_FBpp0076500-aln 382 ssldsllatsslsskssktsaaap.............lrssarqssesseat....slstsseasslgqslvtqisrkkkrksnfls 451
                             s   s+l   +++s+ss+ +  +p              ++s + +se   +t    +l+t  ++ ++g+ +  + s +++ +s+f +
                 C09G9.1 170 SPARSVLSRRQTASRSSHAAEVTPppasyapetprsvASTSYYSPSELHLDTtssvQLETPPQSHESGSFMPMTPSATEHSSSEFGQ 256
                             445667777777777777777776554433333332211111111111111100001111111112222222222333333333333 PP

  Clk-PA_FBpp0076500-aln 452 kvksdssssdrsssrslqreqqreaqqqqsqqqqqqqqqeqeqqqqaeqklqvqqqlqae.................f 512
                             + +  +++ ++  +  +    +++++ + +++   ++   +    q++q  ++q+ql  +                  
                 C09G9.1 257 DLEDAGDRHENY-RYLHSYALNNLNHSRPKKETILRRTTMN----QKNQLATPQKQLRRSsetmapmcfvtpepswkE 329
                             333333333322.1112222222222222222222222222....222223333333322444455553333333330 PP

>> T07C12.8b  CE45512	WBGene00011572	status:Partially_confirmed	UniProt:E3W739	protein_id:CBX53334.1
   #    score  bias  c-Evalue  i-Evalue hmmfrom  hmm to    alifrom  ali to    envfrom  env to     acc
 ---   ------ ----- --------- --------- ------- -------    ------- -------    ------- -------    ----
   1 ?    5.0   0.2     0.087       8.2     374     465 ..     232     296 ..     129     391 .. 0.55

  Alignments for each domain:
  == domain 1    score: 5.0 bits;  conditional E-value: 0.087
  Clk-PA_FBpp0076500-aln 374 isvtlrdsssldsllatsslsskssktsaaaplrssarqssesseatslstsseasslgqslvtqisrkkkrksnflskvksdssss 460
                             +s+t + ++++d  l  +                         ++++ ls+++  +++ q+l+t++s +  ++++ +++++++  ss
               T07C12.8b 232 ASSTSTTTTTTDIPLELE-------------------------AKISILSSTTAPTTTAQVLTTTTSSEPSTTTTPPTTTQTS--SS 291
                             111111112222222211.........................1122222222222222333333333322222222211111..11 PP

  Clk-PA_FBpp0076500-aln 461 drsss 465
                             +++s+
               T07C12.8b 292 NQTST 296
                             11111 PP

>> C35A11.3  CE08582	WBGene00016430	status:Predicted	UniProt:O16545	protein_id:CCD65615.1
   #    score  bias  c-Evalue  i-Evalue hmmfrom  hmm to    alifrom  ali to    envfrom  env to     acc
 ---   ------ ----- --------- --------- ------- -------    ------- -------    ------- -------    ----
   1 ?    5.2   0.9     0.077       7.3     409     465 ..      37     101 ..      11     224 .. 0.47

  Alignments for each domain:
  == domain 1    score: 5.2 bits;  conditional E-value: 0.077
  Clk-PA_FBpp0076500-aln 409 sarqssesseatslstsseass.lgqslvtqisrkkkrksnflskvksdssssdrss.......s 465
                             +++ ++++s++ s+st++++s+ ++++ + +++ ++++++ +++++++    s ++        +
                C35A11.3  37 TSTTTATESTTVSTSTTATSSTpTTEIFSSNSPSTETTTCASPTTSTNGHLTSTTDGaatspikT 101
                             22222222222222222222220222222222223333333333222221111111111212110 PP

>> C29E6.1b  CE37323	WBGene00002827	locus:let-653	LET-653 mucin like protein	status:Partially_confirmed	UniProt:Q5WRN8	p
   #    score  bias  c-Evalue  i-Evalue hmmfrom  hmm to    alifrom  ali to    envfrom  env to     acc
 ---   ------ ----- --------- --------- ------- -------    ------- -------    ------- -------    ----
   1 ?    4.8   6.5      0.11        10     373     471 ..     314     415 ..     283     433 .. 0.63

  Alignments for each domain:
  == domain 1    score: 4.8 bits;  conditional E-value: 0.11
  Clk-PA_FBpp0076500-aln 373 sisvtlrd..sssldsllatsslsskssktsaaaplrssarqssesseatslstss.easslgqslvtqisrkkkrksnflskvksd 456
                               +v+ +d  +++++++l  s++ +   +ts+++p+  s++ +++ ++ ++++t++ ++ss++++++tq +++ + +++++s++ s+
                C29E6.1b 314 ISGVKAKDpaNTKSSAHLDNSDVPTTTVQTSTTVPTTPSKTTATTTTTPKPTTTETaTTSSSTTTVTTQKPTTVTSTTTLPSTTAST 400
                             555566664344556677777777777777777776655555555544444444331334445555566666666666666666666 PP

  Clk-PA_FBpp0076500-aln 457 ssssdrsssrslqre 471
                             ++++ +s+ +s q  
                C29E6.1b 401 TTKTTTSTPTSPQTT 415
                             666666654443333 PP

>> Y62F5A.1a  CE24544	WBGene00007013	locus:mdt-8	status:Partially_confirmed	UniProt:Q9U1W2	protein_id:CAB57912.1
   #    score  bias  c-Evalue  i-Evalue hmmfrom  hmm to    alifrom  ali to    envfrom  env to     acc
 ---   ------ ----- --------- --------- ------- -------    ------- -------    ------- -------    ----
   1 ?    5.2   4.3     0.079       7.4     406     536 ..     174     318 ..     115     325 .] 0.63

  Alignments for each domain:
  == domain 1    score: 5.2 bits;  conditional E-value: 0.079
  Clk-PA_FBpp0076500-aln 406 lrssarqssesseatslstsseasslgqslvtqisrkkkrksnflskvksdssssdrss...............srslqreqqreaq 477
                             l+s  r ++e +  +++  + e++++ +s+ t    +++r+      +++ ++ + +s+               ++s+ r+q    q
               Y62F5A.1a 174 LNSVDRMHTEAAIEKPTYNRDETAKIVKSILTGEGIRSQRTMAPAPPSSAPMTTAPSSTgpsssqpisgnqpeyQGSQLRQQLSGGQ 260
                             444555555555555555555556666666665555555554433333333333333334445556666677778888899999999 PP

  Clk-PA_FBpp0076500-aln 478 qqqsqqqqqqqqqeqeqqqqaeqklqvqqqlqaeflepaqyltaipvqsvialtevapv 536
                              q sq +     ++q+ q  ++q +++q+ +  + + p q +   p+q   ++++  p+
               Y62F5A.1a 261 PQTSQAHLPMYSHHQQPQYSHQQPMNPQHHSPMTMMAPGQMI-GHPIQQQRPPMHQMPP 318
                             999999999999999999999999999999999999999988.6777776666655555 PP

>> Y43F8B.28  CE46598	WBGene00219302	status:Predicted
   #    score  bias  c-Evalue  i-Evalue hmmfrom  hmm to    alifrom  ali to    envfrom  env to     acc
 ---   ------ ----- --------- --------- ------- -------    ------- -------    ------- -------    ----
   1 ?    5.0   0.1     0.091       8.5      11      61 ..     115     165 ..     112     178 .. 0.89

  Alignments for each domain:
  == domain 1    score: 5.0 bits;  conditional E-value: 0.091
  Clk-PA_FBpp0076500-aln  11 tkRksRnlsekkRRDqFnlLvneLsslvstnsRkmDkstvLkstiafLknh 61 
                              +R sRnl  k+  D   +Lv +L s+  +n R    s   k  i  +k++
               Y43F8B.28 115 CRRASRNLQMKQVDDDNQQLVINLCSICRANWRAQLASRFFKHDILLVKRK 165
                             689******************************999999999998888765 PP

>> W03D8.9  CE26983	WBGene00020990	status:Confirmed	UniProt:O45006	protein_id:CCD73382.1
   #    score  bias  c-Evalue  i-Evalue hmmfrom  hmm to    alifrom  ali to    envfrom  env to     acc
 ---   ------ ----- --------- --------- ------- -------    ------- -------    ------- -------    ----
   1 ?    5.1   0.3     0.083       7.9     481     528 ..      70     117 ..      23     135 .. 0.57

  Alignments for each domain:
  == domain 1    score: 5.1 bits;  conditional E-value: 0.083
  Clk-PA_FBpp0076500-aln 481 sqqqqqqqqqeqeqqqqaeqklqvqqqlqaeflepaqyltaipvqsvi 528
                             +q+ +  qq+ + q qq +++ q q q   + l ++q  + +p  sv+
                 W03D8.9  70 RQRATALQQDGPAQIQQMQSQIQSQTQEILSALQETQQPVGLPTSSVV 117
                             222222223333333333333333333333344444444455555555 PP

>> K10C8.3b  CE41145	WBGene00010736	status:Confirmed	UniProt:A5Z2T4	protein_id:CAN99725.1
   #    score  bias  c-Evalue  i-Evalue hmmfrom  hmm to    alifrom  ali to    envfrom  env to     acc
 ---   ------ ----- --------- --------- ------- -------    ------- -------    ------- -------    ----
   1 ?    5.1   0.9     0.082       7.7     429     498 ..      11      79 ..       3     106 .. 0.43

  Alignments for each domain:
  == domain 1    score: 5.1 bits;  conditional E-value: 0.082
  Clk-PA_FBpp0076500-aln 429 sslgqslvtqisrkkkrksnflskvksdssssdrsssrslqreqqreaqqqqsqqqqqqqqqeqeqqqqa 498
                             s +++s  ++ s k+  +++ +++ + +s+  d +s++++ r++   + ++++++   +++ ++++ + +
                K10C8.3b  11 SASESSRKKSKSVKRCSSCKRPNS-TRRSKTPDPNSEKEKVRNRSGSSSKKEKKNSLVNPNLQPNHPTAP 79 
                             333333334444444444432222.222333344444444444444444444444444444444444333 PP

>> C37C3.6b  CE17536	WBGene00003242	locus:mig-6	protease inhibitor	status:Partially_confirmed	UniProt:O76840	protein_id:
   #    score  bias  c-Evalue  i-Evalue hmmfrom  hmm to    alifrom  ali to    envfrom  env to     acc
 ---   ------ ----- --------- --------- ------- -------    ------- -------    ------- -------    ----
   1 ?    4.7   8.7      0.11        10     476     543 ..    1238    1354 ..    1208    1375 .. 0.51

  Alignments for each domain:
  == domain 1    score: 4.7 bits;  conditional E-value: 0.11
  Clk-PA_FBpp0076500-aln  476 aqqqqsqqqqqqqqqeqeqqqqaeqklqvqqqlqae................................................. 511 
                               q  ++ q qq qqq+q+qqqq++q  q  ++++ +                                                 
                C37C3.6b 1238 IQSAEQPQPQQPQQQQQQQQQQPQQPRQSMEDICRSrqdagpcetysdqwfynafsqecetftyggcggnlnrfrskdeceqrcf 1322
                              1122222222222222233333333333333333334555566666666666666666666666666666666666666666666 PP

  Clk-PA_FBpp0076500-aln  512 flepaqyltaipvqsvialtevapvvlsliqs 543 
                              f+  aq ++a + q+  a  +++p++ s i+s
                C37C3.6b 1323 FVHGAQPSAARQEQAQPAAQPAQPAQPSNIVS 1354
                              66666666666555555555555555555555 PP

>> AC8.11  CE20439	WBGene00043989	status:Predicted	UniProt:A4F2Z3	protein_id:CCD61173.1
   #    score  bias  c-Evalue  i-Evalue hmmfrom  hmm to    alifrom  ali to    envfrom  env to     acc
 ---   ------ ----- --------- --------- ------- -------    ------- -------    ------- -------    ----
   1 ?    5.4   2.2     0.069       6.5     424     502 ..      71     147 ..      17     202 .. 0.65

  Alignments for each domain:
  == domain 1    score: 5.4 bits;  conditional E-value: 0.069
  Clk-PA_FBpp0076500-aln 424 tsseasslgqslvtqisrkkkrksnflskvksdssssdrsssrslqreqqreaqqqqsqqqqqqqqqeqeqqqqaeqkl 502
                             ++   s+ +++ v + s ++ r s+f++++++ +s+ +++s++s    ++ +++ +qs+ ++ +++ ++++q++  ++ 
                  AC8.11  71 ADDVISE-DEAEVPAGS-TSSRGSTFSKRRSEAMSEESEKSENSSLSYKKVQNKPEQSHGRRPKRKINTRSQKRFSPSP 147
                             3333343.344444444.4566777777777777777777766666666666666666666666665555555544443 PP

>> AC8.4  CE20439	WBGene00007076	status:Predicted	UniProt:A4F2Z3	protein_id:CCD61170.1
   #    score  bias  c-Evalue  i-Evalue hmmfrom  hmm to    alifrom  ali to    envfrom  env to     acc
 ---   ------ ----- --------- --------- ------- -------    ------- -------    ------- -------    ----
   1 ?    5.4   2.2     0.069       6.5     424     502 ..      71     147 ..      17     202 .. 0.65

  Alignments for each domain:
  == domain 1    score: 5.4 bits;  conditional E-value: 0.069
  Clk-PA_FBpp0076500-aln 424 tsseasslgqslvtqisrkkkrksnflskvksdssssdrsssrslqreqqreaqqqqsqqqqqqqqqeqeqqqqaeqkl 502
                             ++   s+ +++ v + s ++ r s+f++++++ +s+ +++s++s    ++ +++ +qs+ ++ +++ ++++q++  ++ 
                   AC8.4  71 ADDVISE-DEAEVPAGS-TSSRGSTFSKRRSEAMSEESEKSENSSLSYKKVQNKPEQSHGRRPKRKINTRSQKRFSPSP 147
                             3333343.344444444.4566777777777777777777766666666666666666666666665555555544443 PP

>> W02C12.3b  CE28499	WBGene00020930	locus:hlh-30	status:Confirmed	UniProt:Q95ZK5	protein_id:CCD70588.1
   #    score  bias  c-Evalue  i-Evalue hmmfrom  hmm to    alifrom  ali to    envfrom  env to     acc
 ---   ------ ----- --------- --------- ------- -------    ------- -------    ------- -------    ----
   1 ?   -0.4   2.9       3.9   3.7e+02     683     703 ..      27      47 ..      16      93 .. 0.53
   2 ?   12.8   4.2   0.00039     0.037       2      67 ..     227     300 ..     226     306 .. 0.75

  Alignments for each domain:
  == domain 1    score: -0.4 bits;  conditional E-value: 3.9
  Clk-PA_FBpp0076500-aln 683 lsqqqkqqqqqqqqqqqqqqq 703
                              +qqq+ qq qqq ++ +  q
               W02C12.3b  27 AQQQQQPQQAQQQFYDDEPYQ 47 
                             122222222222222222222 PP

  == domain 2    score: 12.8 bits;  conditional E-value: 0.00039
  Clk-PA_FBpp0076500-aln   2 Dddsdd..kdDtkRksRnlsekkRRDqFnlLvneLsslvstns...RkmDkstvLkstiaf...Lknhneiavr 67 
                             D+d++d  +d  k+ + n+ e++RR   n  + eL++++  n+    k++k t+Lk+   +   L++ +e a++
               W02C12.3b 227 DNDPEDyyRDRRKKDIHNMIERRRRYNINDRIKELGQMLPKNTsedMKLNKGTILKASCDYirvLQKDREQAMK 300
                             6677764467778889***********************765422279********987661115555555555 PP

>> F21D12.5  CE45541	WBGene00017664	locus:npax-1	Paired box protein	status:Partially_confirmed	UniProt:Q19677	protein_id
   #    score  bias  c-Evalue  i-Evalue hmmfrom  hmm to    alifrom  ali to    envfrom  env to     acc
 ---   ------ ----- --------- --------- ------- -------    ------- -------    ------- -------    ----
   1 ?    5.4   0.0     0.067       6.3     468     488 ..     126     146 ..      36     159 .. 0.61

  Alignments for each domain:
  == domain 1    score: 5.4 bits;  conditional E-value: 0.067
  Clk-PA_FBpp0076500-aln 468 lqreqqreaqqqqsqqqqqqq 488
                              +++++ +a  qq+q +qqq+
                F21D12.5 126 TENQENDNATWQQQQLKQQQK 146
                             111111111111111111111 PP

>> Y11D7A.12a  CE35915	WBGene00012435	locus:flh-1	status:Confirmed	UniProt:Q9XWR1	protein_id:CAA21587.2
   #    score  bias  c-Evalue  i-Evalue hmmfrom  hmm to    alifrom  ali to    envfrom  env to     acc
 ---   ------ ----- --------- --------- ------- -------    ------- -------    ------- -------    ----
   1 ?    0.4   0.1       2.3   2.1e+02     513     542 ..      43      72 ..      18      89 .. 0.76
   2 ?    6.4   1.7     0.033       3.1     557     630 ..     225     300 ..     153     367 .. 0.57

  Alignments for each domain:
  == domain 1    score: 0.4 bits;  conditional E-value: 2.3
  Clk-PA_FBpp0076500-aln 513 lepaqyltaipvqsvialtevapvvlsliq 542
                              ep+ ++ta+p++ v+  +++apv++ l +
              Y11D7A.12a  43 SEPSTSVTAVPMEIVSQASTSAPVNQLLAS 72 
                             5999************99999888765544 PP

  == domain 2    score: 6.4 bits;  conditional E-value: 0.033
  Clk-PA_FBpp0076500-aln 557 paqnqiqdqLqRkheeLqklilqqqeeLrrvs..eqLLlarygllqpllslglapga..ansqqqslqlstsnsvvkq 630
                              ++ +i +q+  +++  ++l+ qq ee ++ +    ++ ar ++ q++ + +++ ++  a++ q++  +++ +s  + 
              Y11D7A.12a 225 NQRRKIRKQVADREAAAKRLVQQQEEEQQKQQsaSSIVAARAAYAQAMQNGSIPTSSgvASFLQSTSATAPMTS--HS 300
                             33344444444444444444433333333322112344455555555444333332200223333333333333..22 PP

>> T06A4.2  CE29464	WBGene00020282	locus:mps-3	status:Confirmed	UniProt:Q9TZH3	protein_id:CCD73367.1
   #    score  bias  c-Evalue  i-Evalue hmmfrom  hmm to    alifrom  ali to    envfrom  env to     acc
 ---   ------ ----- --------- --------- ------- -------    ------- -------    ------- -------    ----
   1 ?    5.1   1.7     0.085         8     346     415 ..      43     115 ..      35     159 .. 0.45

  Alignments for each domain:
  == domain 1    score: 5.1 bits;  conditional E-value: 0.085
  Clk-PA_FBpp0076500-aln 346 rvvsYadvlkesrkeeaksekssedadsisvtlrd....sssldsllatsslsskssktsaaaplrssarqsse 415
                              +v Y+   k++++ + k+ k+s+++ s s + ++    +++  s ++ ++   +s k + ++++ ss+  +s+
                 T06A4.2  43 SIVKYIKSKKQQKQPK-KKTKKSTKSRSKSLKSKQsavtPKKRASPIPPQPAPPSSPKPTEESATPSSSFAPST 115
                             4566666555554433.333444444444444444334444555555555554444444444433222222222 PP

>> ZK1236.7  CE29628	WBGene00022865	status:Confirmed	UniProt:P34623	protein_id:CCD66167.1
   #    score  bias  c-Evalue  i-Evalue hmmfrom  hmm to    alifrom  ali to    envfrom  env to     acc
 ---   ------ ----- --------- --------- ------- -------    ------- -------    ------- -------    ----
   1 ?    5.2   0.5     0.081       7.6     451     514 ..     142     205 ..     102     282 .. 0.61

  Alignments for each domain:
  == domain 1    score: 5.2 bits;  conditional E-value: 0.081
  Clk-PA_FBpp0076500-aln 451 skvksdssssdrsssrslqreqqreaqqqqsqqqqqqqqqeqeqqqqaeqklqvqqqlqaefle 514
                             ++ k ++ + + + +++++r+++++++++++++ +++ +++ e++++ +++ +++ + ++e+l 
                ZK1236.7 142 KEEKRQMREYEVREREERKRREEEREKKRDEERAKEEADEKAEEERLRKEREEKERKEHEEYLA 205
                             2233333333333333333333333333333333333344444444444444444444444443 PP

>> ZK154.4  CE28176	WBGene00022666	status:Confirmed	UniProt:Q94313	protein_id:CCD67559.1
   #    score  bias  c-Evalue  i-Evalue hmmfrom  hmm to    alifrom  ali to    envfrom  env to     acc
 ---   ------ ----- --------- --------- ------- -------    ------- -------    ------- -------    ----
   1 ?    5.3   0.2     0.075         7     465     491 ..     169     195 ..      42     202 .. 0.66

  Alignments for each domain:
  == domain 1    score: 5.3 bits;  conditional E-value: 0.075
  Clk-PA_FBpp0076500-aln 465 srslqreqqreaqqqqsqqqqqqqqqe 491
                             + +++re+++++ qq+++++ qq++ +
                 ZK154.4 169 TLKEHREEHHKQLQQEHERRLQQKKLQ 195
                             344445555555555554444444332 PP

>> T27B7.1  CE30194	WBGene00003649	locus:nhr-59	status:Confirmed	UniProt:Q9TXJ1	protein_id:CCD74242.1
   #    score  bias  c-Evalue  i-Evalue hmmfrom  hmm to    alifrom  ali to    envfrom  env to     acc
 ---   ------ ----- --------- --------- ------- -------    ------- -------    ------- -------    ----
   1 ?    5.3   0.0     0.072       6.8     547     579 ..     321     353 ..     109     375 .. 0.88

  Alignments for each domain:
  == domain 1    score: 5.3 bits;  conditional E-value: 0.072
  Clk-PA_FBpp0076500-aln 547 vlltdgvvltpaqnqiqdqLqRkheeLqklilq 579
                               +  ++ lt a +q+  q q + ++Lqkli  
                 T27B7.1 321 NFMLAQISLTCASKQMDSQYQETIDNLQKLIAD 353
                             5567889***********************975 PP

>> Y39B6A.5a  CE21672	WBGene00012668	status:Confirmed	UniProt:Q9NET2	protein_id:CAC51072.1
   #    score  bias  c-Evalue  i-Evalue hmmfrom  hmm to    alifrom  ali to    envfrom  env to     acc
 ---   ------ ----- --------- --------- ------- -------    ------- -------    ------- -------    ----
   1 ?    5.3   1.1     0.072       6.8     468     495 ..      54      81 ..      11      82 .] 0.39

  Alignments for each domain:
  == domain 1    score: 5.3 bits;  conditional E-value: 0.072
  Clk-PA_FBpp0076500-aln 468 lqreqqreaqqqqsqqqqqqqqqeqeqq 495
                             ++ ++ + +q   ++  q qqqq+q+qq
               Y39B6A.5a  54 HRVQNWKSSQGATDKSDQPQQQQHQDQQ 81 
                             2222222222222222222222222222 PP

>> T27F2.4  CE06522	WBGene00012101	locus:zip-10	status:Confirmed	UniProt:Q22835	protein_id:CAA98551.1
   #    score  bias  c-Evalue  i-Evalue hmmfrom  hmm to    alifrom  ali to    envfrom  env to     acc
 ---   ------ ----- --------- --------- ------- -------    ------- -------    ------- -------    ----
   1 ?    5.2   3.5     0.078       7.3     420     502 ..      53     128 ..       2     164 .. 0.39

  Alignments for each domain:
  == domain 1    score: 5.2 bits;  conditional E-value: 0.078
  Clk-PA_FBpp0076500-aln 420 tslstsseasslgqslvtqisrkkkrksnflskvksdssssdrsssrslqreqqreaqqqqsqqqqqqqqqeqeqqqqaeqkl 502
                             +sl ts+++ss  +s+  + ++ k+r+   ++   + ++ +d +s+++++r+     + +q + q++q+ +++++ + ++++l
                 T27F2.4  53 ASLGTSTTSSSRCSSTESSAAPGKIRRGRPQQ---EIADGQDAHSQKKRHRRL----YARQYRAQMRQKVENVKSLHDEKEQL 128
                             22223333333223333333333333333111...111112222222222221....12222222222221111111111111 PP

>> ZK353.8  CE00392	WBGene00022703	locus:ubxn-4	status:Confirmed	UniProt:P34631	protein_id:CCD73207.1
   #    score  bias  c-Evalue  i-Evalue hmmfrom  hmm to    alifrom  ali to    envfrom  env to     acc
 ---   ------ ----- --------- --------- ------- -------    ------- -------    ------- -------    ----
   1 ?    4.8   3.7       0.1       9.8     419     515 ..     149     346 ..     102     388 .. 0.48

  Alignments for each domain:
  == domain 1    score: 4.8 bits;  conditional E-value: 0.1
  Clk-PA_FBpp0076500-aln 419 atslstsseasslgqslvtqisrkkkrksnflskvksdssssdrsssrslqre..qqreaqqqqsqqqqqqqqqeqeqqqqa..eqk 501
                              t++++  ++ss++q ++++ ++k  r   +l+++k++  +++r+++++ ++e  + rea+q+++ +   +  ++ + +++a   +k
                 ZK353.8 149 PTPVTAPIQSSSTSQEMTRELAEKVARAKALLEQKKQKDAEKKREADKHVKEEmtKAREAKQERDAEALVKAAKQRKMEKLAaeSDK 235
                             445555555555555555555555554444444444443333333322211110011222222222221121111111111100111 PP

  Clk-PA_FBpp0076500-aln 502 lqvqqqlqae............................................................................. 511
                             ++   q++a+                                                                             
                 ZK353.8 236 KRILAQIKADreaaqkkfgklvntenasentekkqettvgkavpsdrcrlqvrlpdgstfveefpsndvlnslveiirqkpsiagtt 322
                             122222222233333344555555555555555555555555666666666666666665556555556666555555555555555 PP

  Clk-PA_FBpp0076500-aln 512 ....................flep 515
                                                 fle+
                 ZK353.8 323 feiqqpyprriftnddysktFLEN 346
                             555555555555555555555555 PP

>> Y49E10.1  CE22219	WBGene00004506	locus:rpt-6	ATPases associated with various cellular activities (AAA)	status:Confirm
   #    score  bias  c-Evalue  i-Evalue hmmfrom  hmm to    alifrom  ali to    envfrom  env to     acc
 ---   ------ ----- --------- --------- ------- -------    ------- -------    ------- -------    ----
   1 ?    5.3   0.0     0.074       6.9     428     493 ..      13      78 ..       3     310 .. 0.65

  Alignments for each domain:
  == domain 1    score: 5.3 bits;  conditional E-value: 0.074
  Clk-PA_FBpp0076500-aln 428 asslgqslvtqisrkkkrksnflskvksdssssdrsssrslqreqqreaqqqqsqqqqqqqqqeqe 493
                              s+ +  + t+ s +k+ + +f++kv+  ++++  +s++ ++ + qr++ + + +  +++ qq +e
                Y49E10.1  13 PSKPTAQKLTEESDEKTLRKYFSTKVDDAQQKVADKSQNVRRLQAQRNELNTKVRMLKEELQQLHE 78 
                             334344456666666666667777766666666666554444443333332222221111111111 PP

>> R02E4.3  CE40987	WBGene00044724	status:Confirmed	UniProt:Q2L6X2	protein_id:CCD69113.1
   #    score  bias  c-Evalue  i-Evalue hmmfrom  hmm to    alifrom  ali to    envfrom  env to     acc
 ---   ------ ----- --------- --------- ------- -------    ------- -------    ------- -------    ----
   1 ?    5.3   0.9     0.072       6.8     465     515 ..      20      73 ..       1      86 [. 0.34

  Alignments for each domain:
  == domain 1    score: 5.3 bits;  conditional E-value: 0.072
  Clk-PA_FBpp0076500-aln 465 srslqreqqreaqqqqsqq...qqqqqqqeqeqqqqaeqklqvqqqlqaeflep 515
                             + +++++  + ++q+ + +   +++q+q+e++++  ++  ++ + +  + fl p
                 R02E4.3  20 ELEKHQDAAKANEQNLKTEaetKEEQNQEEVQKSLVVDAIHSAKAKWDQCFLKP 73 
                             112222222222222222200022222222222222233333333333335555 PP

>> R12E2.3  CE18135	WBGene00004464	locus:rpn-8	status:Confirmed	UniProt:O61792	protein_id:CCD65169.1
   #    score  bias  c-Evalue  i-Evalue hmmfrom  hmm to    alifrom  ali to    envfrom  env to     acc
 ---   ------ ----- --------- --------- ------- -------    ------- -------    ------- -------    ----
   1 ?    5.0   0.4     0.092       8.6     571     704 ..     218     350 ..     154     361 .. 0.63

  Alignments for each domain:
  == domain 1    score: 5.0 bits;  conditional E-value: 0.092
  Clk-PA_FBpp0076500-aln 571 eeLqklilqqqeeLrrvseqLLlarygllqpllslglapgaan..sqqqslqlstsnsvvkqldseqlanqqtqqlklsepqelvsl 655
                               L + i  q   Lr ++ qL  +   +l+ ++  +l+ + +     q+ l+l +  +  + + s+++  q++ ql+     +lv  
                 R12E2.3 218 GTLSQRITDQLMGLRGLQSQLE-SIEKYLHDIVRGTLPVNHHViyYVQEVLNLLPDVTHPDYIVSQNV--QTNDQLMCVYMGSLVRS 301
                             5677888888999999999987.777788888887777776653366777777777663333333333..33344444445555555 PP

  Clk-PA_FBpp0076500-aln 656 qltlqslhqsqsqssqsetqskvsqsvlsqqqkqqqqqqqqqqqqqqqq 704
                              ++l++l  ++++ ++ e+++++ +   ++++k+++ ++++++ +++ +
                 R12E2.3 302 VVALHNLIDNKISLQKAEKEQETGEAEKKKDEKDKKDKKDEKKDEKKEK 350
                             6666666666666666666666555555555555544444333332222 PP

>> C41H7.1  CE32605	WBGene00016571	status:Partially_confirmed	UniProt:O17154	protein_id:CCD61995.1
   #    score  bias  c-Evalue  i-Evalue hmmfrom  hmm to    alifrom  ali to    envfrom  env to     acc
 ---   ------ ----- --------- --------- ------- -------    ------- -------    ------- -------    ----
   1 ?    5.0   0.9     0.088       8.3     369     501 ..      80     214 ..      56     245 .. 0.68

  Alignments for each domain:
  == domain 1    score: 5.0 bits;  conditional E-value: 0.088
  Clk-PA_FBpp0076500-aln 369 edadsisvtlrdsssldsllatssls.skssktsaaaplrssarqssesseatslstsseasslgqslvtqisrkkkrksnflskvk 454
                             ++ +s+ +++ + + +d+l+ + +    k sk+ a+++ + ++  +s  ++a+s ++ ++++   q+ v  i+++ + +s+f +  k
                 C41H7.1  80 RKRKSTPTRKLSGQFEDALMEIVDAPpVKCSKSQAKSSQKLNQLLDSLMERASSFQAAEPQAAEPQAAV-PIATEPQENSEFEQFLK 165
                             444555555555666677776655531556666777778888888888888999888888888666555.45567777777777666 PP

  Clk-PA_FBpp0076500-aln 455 sdss..ssdrsssrslqreqqreaqqqqsqqqqqqqqqeqeqqqqaeqk 501
                             s ++  +s++ss + ++ +++++a+ +++      ++qeqe+++q++++
                 C41H7.1 166 SAMEiaRSSESSVSPENGDERHLANVREEIGGLPVENQEQESKKQPDEH 214
                             6554114555555555566666666666666777777777777777665 PP

>> F59A6.2  CE01980	WBGene00019084	status:Confirmed	UniProt:Q21028	protein_id:CCD70462.1
   #    score  bias  c-Evalue  i-Evalue hmmfrom  hmm to    alifrom  ali to    envfrom  env to     acc
 ---   ------ ----- --------- --------- ------- -------    ------- -------    ------- -------    ----
   1 ?    5.1   3.5     0.081       7.6     459     505 ..      58     104 ..      25     117 .. 0.47

  Alignments for each domain:
  == domain 1    score: 5.1 bits;  conditional E-value: 0.081
  Clk-PA_FBpp0076500-aln 459 ssdrsssrslqreqqreaqqqqsqqqqqqqqqeqeqqqqaeqklqvq 505
                               ++ +s++++r q++ +q++++++   q+++e +q+q++e+k + +
                 F59A6.2  58 ALEKMASDAKERIQKQSDQKREERKLAAQKRKELKQKQKEEKKEESK 104
                             22222233333333333333333333333333333333333222222 PP

>> T21G5.6  CE40311	WBGene00044898	status:Confirmed	UniProt:A4V4W1	protein_id:CCD67596.1
   #    score  bias  c-Evalue  i-Evalue hmmfrom  hmm to    alifrom  ali to    envfrom  env to     acc
 ---   ------ ----- --------- --------- ------- -------    ------- -------    ------- -------    ----
   1 ?    5.2   0.4      0.08       7.5     460     499 ..      41      77 ..      16      86 .. 0.40

  Alignments for each domain:
  == domain 1    score: 5.2 bits;  conditional E-value: 0.08
  Clk-PA_FBpp0076500-aln 460 sdrsssrslqreqqreaqqqqsqqqqqqqqqeqeqqqqae 499
                             +++ s+ ++++++++  ++   +++++   +e + ++q +
                 T21G5.6  41 IEKPSHARHHHHKHHIRHK---HRRRSLTSEEDRTKTQRN 77 
                             3333322222222222222...222222222222222222 PP

>> K06C4.9  CE29506	WBGene00019445	transmemebrane protein	status:Partially_confirmed	UniProt:Q9GYH3	protein_id:CCD72369.
   #    score  bias  c-Evalue  i-Evalue hmmfrom  hmm to    alifrom  ali to    envfrom  env to     acc
 ---   ------ ----- --------- --------- ------- -------    ------- -------    ------- -------    ----
   1 ?    4.8   0.0       0.1       9.9     554     594 ..     341     381 ..     303     420 .. 0.83

  Alignments for each domain:
  == domain 1    score: 4.8 bits;  conditional E-value: 0.1
  Clk-PA_FBpp0076500-aln 554 vltpaqnqiqdqLqRkheeLqklilqqqeeLrrvseqLLla 594
                             ++ +++ q+ +qL + +ee + l  qqq+e r  +  L++ 
                 K06C4.9 341 IISVTNIQVIQQLHKSNEERKLLTTQQQKEKRTTTMLLVMV 381
                             66778889999********9999999999999888777664 PP

>> AH6.3  CE01457	WBGene00007081	status:Confirmed	UniProt:Q09202	protein_id:CAA88077.1
   #    score  bias  c-Evalue  i-Evalue hmmfrom  hmm to    alifrom  ali to    envfrom  env to     acc
 ---   ------ ----- --------- --------- ------- -------    ------- -------    ------- -------    ----
   1 ?    5.0   9.9     0.088       8.3     396     506 ..      75     184 ..      24     207 .. 0.47

  Alignments for each domain:
  == domain 1    score: 5.0 bits;  conditional E-value: 0.088
  Clk-PA_FBpp0076500-aln 396 kssktsaaaplrssarqssessea.tslstsseasslgqslvtqisrkkkrksn.flskvksdssssdrsssrslqreqqreaqqqq 480
                                +  +  p +s++ ++s++ e+ ++ s++se+s+++++  + +s+ k  +   ++++ k d++++++    ++++ +++e+ +++
                   AH6.3  75 DVDEAKKPDPANSKKSNKSKKPEKgSKKSKKSEKSKKKKTEEKVMSEDKPERPDkLTEEEKPDAKEKKEI---EKEKTKEKEKTKEK 158
                             2222223333444444444433330233334444444444445555444333330222333332222222...22222223333333 PP

  Clk-PA_FBpp0076500-aln 481 sqqqqqqqqqeqeqqqqaeqklqvqq 506
                             ++ q++++ +++   +q++++l+ q+
                   AH6.3 159 EKTQEKEKSKDETVPKQHAPSLKRQE 184
                             33333344444455566666666555 PP

>> H04D03.1  CE16165	WBGene00010362	locus:enu-3	status:Confirmed	UniProt:O45607	protein_id:CAA15958.1
   #    score  bias  c-Evalue  i-Evalue hmmfrom  hmm to    alifrom  ali to    envfrom  env to     acc
 ---   ------ ----- --------- --------- ------- -------    ------- -------    ------- -------    ----
   1 ?    4.9   0.3     0.097       9.2     412     499 ..      41     163 ..      18     198 .. 0.52

  Alignments for each domain:
  == domain 1    score: 4.9 bits;  conditional E-value: 0.097
  Clk-PA_FBpp0076500-aln 412 qssesseatslstsseasslgqslvtqisrkkkrksnflskvksdssssdrss.................................. 464
                              ++++s++++  t     s++++ vt+ s ++++ + ++s+ + ++ ++ + +                                  
                H04D03.1  41 APAGNSTKSPNATAPAGNSTKNVNVTALSANTTQLA-LVSSASPETCKNGNGThcpsrtisfhkdtpkyigcgiliafvifhiflyf 126
                             222233333333333333334444444443332222.23333333333333334555556666667889999999999999999999 PP

  Clk-PA_FBpp0076500-aln 465 ..srslqreqqreaqqqqsqqqqqqqqqeqeqqqqae 499
                               ++++ req++  ++   +q   ++++eq+++q ++
                H04D03.1 127 ylEDQKAREQKKYFEELIAEQMAARKREEQDEKQHED 163
                             8855555555554444433333333333333333322 PP

>> F49F1.12  CE41656	WBGene00018652	status:Partially_confirmed	UniProt:Q9GZD7	protein_id:CCD66754.1
   #    score  bias  c-Evalue  i-Evalue hmmfrom  hmm to    alifrom  ali to    envfrom  env to     acc
 ---   ------ ----- --------- --------- ------- -------    ------- -------    ------- -------    ----
   1 ?    4.9  10.4     0.094       8.8     383     481 ..      50     143 ..      26     170 .. 0.38

  Alignments for each domain:
  == domain 1    score: 4.9 bits;  conditional E-value: 0.094
  Clk-PA_FBpp0076500-aln 383 sldsllatsslsskssktsaaaplrssarqssesseatslstsseasslgqslvtqisrkkkrksnflskvksdssssdrsssrslq 469
                              +d +   + +++ ++k+s++  +++ a     +++++s+ +s+++s++++ ++++    +k+k +++ +++ d +s++rs++rs+q
                F49F1.12  50 VSDVMADSTRTAMDNQKKSKKKKSKEPA-----KKKKKSADSSQKVSKKKKKSSKSKKSAEKKKPEVVAAMDPDVKSTQRSAERSEQ 131
                             2222222222222222222222222222.....222222222222222222222222222333333344444444444444444444 PP

  Clk-PA_FBpp0076500-aln 470 reqqreaqqqqs 481
                              +q+ +++  +s
                F49F1.12 132 PDQTAQTKTAKS 143
                             333333333222 PP

>> T13A10.1  CE07483	WBGene00020468	status:Partially_confirmed	UniProt:Q22449	protein_id:CCD72056.1
   #    score  bias  c-Evalue  i-Evalue hmmfrom  hmm to    alifrom  ali to    envfrom  env to     acc
 ---   ------ ----- --------- --------- ------- -------    ------- -------    ------- -------    ----
   1 ?    5.1   1.0     0.081       7.6     443     494 ..      71     123 ..      14     152 .. 0.44

  Alignments for each domain:
  == domain 1    score: 5.1 bits;  conditional E-value: 0.081
  Clk-PA_FBpp0076500-aln 443 kkrksnflskvk.sdssssdrsssrslqreqqreaqqqqsqqqqqqqqqeqeq 494
                             kk ks+++s+vk  d+ +++++ +++ ++e+q+++ +  + +qq+  ++++  
                T13A10.1  71 KKEKSKMKSEVKePDAPKKENDKTSEDKKEKQEDTFDAVKPKQQDADRKKELC 123
                             12222222222101222222221222222222222222222222222222222 PP

>> Y47G6A.9  CE22108	WBGene00021638	status:Partially_confirmed	UniProt:Q9N3T3	protein_id:CCD72554.1
   #    score  bias  c-Evalue  i-Evalue hmmfrom  hmm to    alifrom  ali to    envfrom  env to     acc
 ---   ------ ----- --------- --------- ------- -------    ------- -------    ------- -------    ----
   1 ?    4.9   1.1     0.096       9.1     634     719 ..     105     188 ..      19     224 .. 0.39

  Alignments for each domain:
  == domain 1    score: 4.9 bits;  conditional E-value: 0.096
  Clk-PA_FBpp0076500-aln 634 eqlanqqtqqlklsepqelvslqltlqslhqsqsqssqsetqskvsqsvlsqqqkqqqqqqqqqqqqqqqqqaqqdglskgntsgl 719
                             ++++ ++   ++ + p+el+  +  ++s++ + ++ +  +++s ++++  + ++k+ q++ ++ + ++    +++d +s+++  + 
                Y47G6A.9 105 SNIKREKLSIDMSHMPNELIWRRASSKSKESLAKRRKVANDDSMIKEKLKKLEEKEAQNKDDDDDDEKAD--NDKDSGSEKSAAEE 188
                             2222222222222334444444444444444444444444444444444444444443333332222222..22222222222222 PP

>> K01A11.1  CE33529	WBGene00010449	status:Partially_confirmed	UniProt:Q21068	protein_id:CAA91341.3
   #    score  bias  c-Evalue  i-Evalue hmmfrom  hmm to    alifrom  ali to    envfrom  env to     acc
 ---   ------ ----- --------- --------- ------- -------    ------- -------    ------- -------    ----
   1 ?    5.0   1.5     0.088       8.3     426     499 ..      40     113 ..       7     159 .. 0.56

  Alignments for each domain:
  == domain 1    score: 5.0 bits;  conditional E-value: 0.088
  Clk-PA_FBpp0076500-aln 426 seasslgqslvtqisrkkkrksnflskvksdssssdrsssrslqreqqreaqqqqsqqqqqqqqqeqeqqqqae 499
                             ++   ++ s+vtq s  +   +    + ks  s   +  + + +r+++++ ++++++++++  +++ +  +++ 
                K01A11.1  40 ETDELYEMSMVTQKSDDDSDLASRIRSEKSIPSTLTTPPTVTYHRRHHHHHKKNRREKNEELCESQRKIVELNT 113
                             22233455666666655555544444444444444443344555544444444444443333333333222222 PP

>> Y11D7A.12b  CE41463	WBGene00012435	locus:flh-1	status:Confirmed	UniProt:A7DTF1	protein_id:CAO82067.1
   #    score  bias  c-Evalue  i-Evalue hmmfrom  hmm to    alifrom  ali to    envfrom  env to     acc
 ---   ------ ----- --------- --------- ------- -------    ------- -------    ------- -------    ----
   1 ?    0.4   0.1       2.2   2.1e+02     513     542 ..      43      72 ..      17      89 .. 0.76
   2 ?    6.2   1.7     0.039       3.7     557     629 ..     225     299 ..     152     359 .. 0.55

  Alignments for each domain:
  == domain 1    score: 0.4 bits;  conditional E-value: 2.2
  Clk-PA_FBpp0076500-aln 513 lepaqyltaipvqsvialtevapvvlsliq 542
                              ep+ ++ta+p++ v+  +++apv++ l +
              Y11D7A.12b  43 SEPSTSVTAVPMEIVSQASTSAPVNQLLAS 72 
                             5999************99999888765544 PP

  == domain 2    score: 6.2 bits;  conditional E-value: 0.039
  Clk-PA_FBpp0076500-aln 557 paqnqiqdqLqRkheeLqklilqqqeeLrrvs..eqLLlarygllqpllslglapga..ansqqqslqlstsnsvvk 629
                              ++ +i +q+  +++  ++l+ qq ee ++ +    ++ ar ++ q++ + +++ ++  a++ q++  +++ +s  +
              Y11D7A.12b 225 NQRRKIRKQVADREAAAKRLVQQQEEEQQKQQsaSSIVAARAAYAQAMQNGSIPTSSgvASFLQSTSATAPMTS--H 299
                             33333444444333333333333333333222112344444444444443333322200223333333333333..2 PP

>> K03A1.2b  CE41142	WBGene00019351	status:Confirmed	UniProt:A7LPD2	protein_id:CCD72543.1
   #    score  bias  c-Evalue  i-Evalue hmmfrom  hmm to    alifrom  ali to    envfrom  env to     acc
 ---   ------ ----- --------- --------- ------- -------    ------- -------    ------- -------    ----
   1 ?    4.7   0.6      0.11        10     423     724 ..      32     133 ..       5     201 .. 0.50

  Alignments for each domain:
  == domain 1    score: 4.7 bits;  conditional E-value: 0.11
  Clk-PA_FBpp0076500-aln 423 stsseasslgqslvtqisrkkkrksnflskvksdssssdrsssrslqreqqreaqqqqsqqqqqqqqqeqeqqqqaeqklqvqqqlq 509
                               +s++ +++++  t+   ++   s++l +v++d+   d +                                              
                K03A1.2b  32 ADNSKKVKVKKAELTAAQDEDDEGSKSLDEVEEDAGIDDDE---------------------------------------------- 72 
                             22222222233333333333333333333333322222222.............................................. PP

  Clk-PA_FBpp0076500-aln 510 aeflepaqyltaipvqsvialtevapvvlsliqssqtvlltdgvvltpaqnqiqdqLqRkheeLqklilqqqeeLrrvseqLLlary 596
                                                                                                                    
                K03A1.2b   - ---------------------------------------------------------------------------------------   -
                             ....................................................................................... PP

  Clk-PA_FBpp0076500-aln 597 gllqpllslglapgaansqqqslqlstsnsvvkqldseqlanqqtqqlklsepqelvslqltlqslhqsqsqssqsetqskvsqsvl 683
                                                                                              +   +  ++  +++s+v+q++ 
                K03A1.2b  73 -----------------------------------------------------------------QDDDEDVKEVPKKKSHVKQKKS 94 
                             .................................................................2222222222222222222222 PP

  Clk-PA_FBpp0076500-aln 684 sqqqkqqqqqqqqqqqqqqqqqaqqdglskgntsgllqfqm 724
                             ++   ++ ++++  ++++ q+ +++ +   +++ + +++q 
                K03A1.2b  95 KKPPAKKDKTRK--SKKNDQEITEELKDEIEEEDDSNEYQA 133
                             222222222221..112222222222222333334444444 PP

>> F26A10.2  CE02692	WBGene00017814	Zinc finger	status:Partially_confirmed	UniProt:Q19807	protein_id:CCD67340.1
   #    score  bias  c-Evalue  i-Evalue hmmfrom  hmm to    alifrom  ali to    envfrom  env to     acc
 ---   ------ ----- --------- --------- ------- -------    ------- -------    ------- -------    ----
   1 ?    4.6  10.7      0.12        11     665     725 ..     161     220 ..      37     319 .. 0.65

  Alignments for each domain:
  == domain 1    score: 4.6 bits;  conditional E-value: 0.12
  Clk-PA_FBpp0076500-aln 665 sqsqssqsetqskvsqsvlsqqqkqqqqq.qqqqqqqqqqqqaqqdglskgntsgllqfqms 725
                               +   q  +q++++q++++ q +q  +q qqq q+q +qq ++q++ +  + ++  +fqm 
                F26A10.2 161 YGIV-IQNIDQTQMQQQMQPPQPSQAVPQhQQQLQNQDMQQVQPQQQ-APSSMQNFQNFQMQ 220
                             1222.222333333344444444444433033444444444444444.55666666666664 PP

>> K03A1.2a  CE30088	WBGene00019351	LRR (leucine-rich repeats)\; FSHR (follicle stimulating hormone receptor)	status:Con
   #    score  bias  c-Evalue  i-Evalue hmmfrom  hmm to    alifrom  ali to    envfrom  env to     acc
 ---   ------ ----- --------- --------- ------- -------    ------- -------    ------- -------    ----
   1 ?    4.7   0.6      0.11        10     423     724 ..      32     133 ..       5     201 .. 0.50

  Alignments for each domain:
  == domain 1    score: 4.7 bits;  conditional E-value: 0.11
  Clk-PA_FBpp0076500-aln 423 stsseasslgqslvtqisrkkkrksnflskvksdssssdrsssrslqreqqreaqqqqsqqqqqqqqqeqeqqqqaeqklqvqqqlq 509
                               +s++ +++++  t+   ++   s++l +v++d+   d +                                              
                K03A1.2a  32 ADNSKKVKVKKAELTAAQDEDDEGSKSLDEVEEDAGIDDDE---------------------------------------------- 72 
                             22222222233333333333333333333333322222222.............................................. PP

  Clk-PA_FBpp0076500-aln 510 aeflepaqyltaipvqsvialtevapvvlsliqssqtvlltdgvvltpaqnqiqdqLqRkheeLqklilqqqeeLrrvseqLLlary 596
                                                                                                                    
                K03A1.2a   - ---------------------------------------------------------------------------------------   -
                             ....................................................................................... PP

  Clk-PA_FBpp0076500-aln 597 gllqpllslglapgaansqqqslqlstsnsvvkqldseqlanqqtqqlklsepqelvslqltlqslhqsqsqssqsetqskvsqsvl 683
                                                                                              +   +  ++  +++s+v+q++ 
                K03A1.2a  73 -----------------------------------------------------------------QDDDEDVKEVPKKKSHVKQKKS 94 
                             .................................................................2222222222222222222222 PP

  Clk-PA_FBpp0076500-aln 684 sqqqkqqqqqqqqqqqqqqqqqaqqdglskgntsgllqfqm 724
                             ++   ++ ++++  ++++ q+ +++ +   +++ + +++q 
                K03A1.2a  95 KKPPAKKDKTRK--SKKNDQEITEELKDEIEEEDDSNEYQA 133
                             222222222221..112222222222222333334444444 PP

>> D1086.6  CE43106	WBGene00008393	status:Confirmed	UniProt:O17729	protein_id:CAB04023.4
   #    score  bias  c-Evalue  i-Evalue hmmfrom  hmm to    alifrom  ali to    envfrom  env to     acc
 ---   ------ ----- --------- --------- ------- -------    ------- -------    ------- -------    ----
   1 ?    5.0   1.2     0.089       8.4     406     464 ..     143     198 ..      37     255 .. 0.65

  Alignments for each domain:
  == domain 1    score: 5.0 bits;  conditional E-value: 0.089
  Clk-PA_FBpp0076500-aln 406 lrssarqssesseatslstsseasslgqslvtqisrkkkrksnflskvksdssssdrss 464
                             ++++ + +ses  +ts+st++++++ ++++v ++++++ ++s+ +++ ++++  +++++
                 D1086.6 143 TSTTVVDTSES--STSQSTTTPSTT-TTIIVSSTTTTNPTTSTTPTTPTTTTPTTSTTT 198
                             22223333333..333333333332.334444444444444444444444444444443 PP

>> C46A5.5b  CE44803	WBGene00016701	status:Partially_confirmed	protein_id:CCD66596.1
   #    score  bias  c-Evalue  i-Evalue hmmfrom  hmm to    alifrom  ali to    envfrom  env to     acc
 ---   ------ ----- --------- --------- ------- -------    ------- -------    ------- -------    ----
   1 ?    5.0   0.1     0.087       8.2     449     490 ..      90     132 ..      20     269 .. 0.63

  Alignments for each domain:
  == domain 1    score: 5.0 bits;  conditional E-value: 0.087
  Clk-PA_FBpp0076500-aln 449 flskvksdssssdrsssrslqreqq.reaqqqqsqqqqqqqqq 490
                             +  ++++++ +++++s+r++ ++ + r+++  q  + ++q+++
                C46A5.5b  90 LEIERQETAMKKKEESKRQKIKKTKeRKKHAIQAAKTRKQRNE 132
                             2222222222222222222211111011111111111111111 PP

>> K07H8.7  CE46428	WBGene00019507	status:Partially_confirmed	UniProt:O45175	protein_id:CCD72296.1
   #    score  bias  c-Evalue  i-Evalue hmmfrom  hmm to    alifrom  ali to    envfrom  env to     acc
 ---   ------ ----- --------- --------- ------- -------    ------- -------    ------- -------    ----
   1 ?    4.9   1.0     0.094       8.9     396     703 ..      54     123 ..      15     163 .. 0.43

  Alignments for each domain:
  == domain 1    score: 4.9 bits;  conditional E-value: 0.094
  Clk-PA_FBpp0076500-aln 396 kssktsaaaplrssarqssesseatslstsseasslgqslvtqisrkkkrksnflskvksdssssdrsssrslqreqqreaqqqqsq 482
                             ks++ts  +p++++a                                  ++s     vk +  + +++s++s  ++  +  +     
                 K07H8.7  54 KSASTSIVSPIETTAI--------------------------------PKDSV---MVKPEPPKEETKSKKSVIQNSIKMLRG---- 101
                             2222222222111111................................11111...111111111111111111111111111.... PP

  Clk-PA_FBpp0076500-aln 483 qqqqqqqqeqeqqqqaeqklqvqqqlqaeflepaqyltaipvqsvialtevapvvlsliqssqtvlltdgvvltpaqnqiqdqLqRk 569
                                                                                                                    
                 K07H8.7   - ---------------------------------------------------------------------------------------   -
                             ....................................................................................... PP

  Clk-PA_FBpp0076500-aln 570 heeLqklilqqqeeLrrvseqLLlarygllqpllslglapgaansqqqslqlstsnsvvkqldseqlanqqtqqlklsepqelvslq 656
                                                                                                                    
                 K07H8.7   - ---------------------------------------------------------------------------------------   -
                             ....................................................................................... PP

  Clk-PA_FBpp0076500-aln 657 ltlqslhqsqsqssqsetqskvsqsvlsqqqkqqqqqqqqqqqqqqq 703
                                                      + + q+    q++ + ++q++q
                 K07H8.7 102 -------------------------KKNLQKATTLQKKTETDSQHTQ 123
                             .........................1111111111111111122222 PP

>> ZC247.2  CE15148	WBGene00013860	status:Partially_confirmed	UniProt:Q94379	protein_id:CAB02309.1
   #    score  bias  c-Evalue  i-Evalue hmmfrom  hmm to    alifrom  ali to    envfrom  env to     acc
 ---   ------ ----- --------- --------- ------- -------    ------- -------    ------- -------    ----
   1 ?    4.0   0.3      0.18        17     636     710 ..     601     675 ..     560     686 .. 0.79

  Alignments for each domain:
  == domain 1    score: 4.0 bits;  conditional E-value: 0.18
  Clk-PA_FBpp0076500-aln 636 lanqqtqqlklsepqelvslqltlqslhqsqsqssqsetqskvsqsvlsqqqkqqqqqqqqqqqqqqqqqaqqdg 710
                             ++ +  ++l+l+  q+++ l+ + ++ ++++ ++++ ++++ v  ++ + +qk+ q ++++++ + +q+  +   
                 ZC247.2 601 MEERMGENLRLKAAQRIIRLESFVVDAQVAKLEKESNKAKEDVRWEIDQLHQKNSQLRKDNREMKANQMRLEARV 675
                             3444456778999999***99999999999**************************9999999998888776655 PP

>> F28D1.6  CE44478	WBGene00009216	status:Predicted	UniProt:Q19871	protein_id:CAA94595.2
   #    score  bias  c-Evalue  i-Evalue hmmfrom  hmm to    alifrom  ali to    envfrom  env to     acc
 ---   ------ ----- --------- --------- ------- -------    ------- -------    ------- -------    ----
   1 ?    4.8   0.1       0.1       9.5     460     529 ..      21      86 ..      10     129 .. 0.53

  Alignments for each domain:
  == domain 1    score: 4.8 bits;  conditional E-value: 0.1
  Clk-PA_FBpp0076500-aln 460 sdrsssrslqreqqreaqqqqsqqqqqqqqqeqeqqqqaeqklqvqqqlqaeflepaqyltaipvqsvia 529
                             s+ ss+++++ ++++   ++++++  +++  e+e+++++ +      ++++e+ e +  +t  +++s+ +
                 F28D1.6  21 SSDSSDDDKHGNDEHSGDEEEKEHDGKDKATEKEKEKKETKL----TKSEEEYDETQSKITGSDIDSMFG 86 
                             233333333333333333333333333333333333322222....222333445555555555555554 PP

>> ZK813.3  CE41093	WBGene00022822	status:Confirmed	UniProt:Q23604	protein_id:CCD63040.1
   #    score  bias  c-Evalue  i-Evalue hmmfrom  hmm to    alifrom  ali to    envfrom  env to     acc
 ---   ------ ----- --------- --------- ------- -------    ------- -------    ------- -------    ----
   1 ?    4.9   1.2     0.094       8.9     407     451 ..      67     111 ..      12     143 .. 0.57

  Alignments for each domain:
  == domain 1    score: 4.9 bits;  conditional E-value: 0.094
  Clk-PA_FBpp0076500-aln 407 rssarqssesseatslstsseasslgqslvtqisrkkkrksnfls 451
                             + + r+   + + +s s s+++ss+++s + + sr++ r+s + s
                 ZK813.3  67 HRRRRHRGRRHHRNSRSNSRSSSSSSDSDSDSDSRSRSRSSSSES 111
                             223333344445555555555555555555555555555555433 PP

>> Y69E1A.1  CE22808	WBGene00013473	status:Confirmed	UniProt:Q9XW39	protein_id:CAA22256.1
   #    score  bias  c-Evalue  i-Evalue hmmfrom  hmm to    alifrom  ali to    envfrom  env to     acc
 ---   ------ ----- --------- --------- ------- -------    ------- -------    ------- -------    ----
   1 ?    4.6   0.5      0.12        11     474     530 ..      66     122 ..       3     133 .. 0.63

  Alignments for each domain:
  == domain 1    score: 4.6 bits;  conditional E-value: 0.12
  Clk-PA_FBpp0076500-aln 474 reaqqqqsqqqqqqqqqeqeqqqqaeqklqvqqqlqaeflepaqyltaipvqsvial 530
                             ++a +  +q+    qq+   q qq +++ q+q q   + l ++q+   +p  sv+  
                Y69E1A.1  66 QQAAEGLRQRAAALQQEGSGQLQQLQSQIQPQTQELISALQETQSPIGLPTSSVVEI 122
                             222223333344445555556666666677777777777888888888888888865 PP

>> F13H8.8  CE35477	WBGene00017441	status:Partially_confirmed	UniProt:Q19432	protein_id:CCD66049.1
   #    score  bias  c-Evalue  i-Evalue hmmfrom  hmm to    alifrom  ali to    envfrom  env to     acc
 ---   ------ ----- --------- --------- ------- -------    ------- -------    ------- -------    ----
   1 ?    4.3   5.2      0.15        14     375     510 ..      57     198 ..      33     303 .. 0.50

  Alignments for each domain:
  == domain 1    score: 4.3 bits;  conditional E-value: 0.15
  Clk-PA_FBpp0076500-aln 375 svtlrdsssldsllatsslsskssktsaaap...lrssarqssesseatslstsseasslgqslvtq.isrkkkrksnflskvksds 457
                             s+++ d +s+++ll++ +  + s+++  + p     ++++ + +s++ ++ + +++a +++++ ++  +++  ++ks  + k++ ++
                 F13H8.8  57 SASRDDMESIETLLTAIPPDEGSENRDEEKPqscETAEEVPAEQSNHPKEREIEEPACRISDIRIEVpQPPPLMKKSDKKRKMRDSM 143
                             222233334444444443333333333333311122222222233333333344444444444333212333445555555555555 PP

  Clk-PA_FBpp0076500-aln 458 sssdrss..srslqreqqreaqqqqsqqqqqqqqqeqeqqqqaeqklqvqqqlqa 510
                             +s d+    +r+  r++++  +++++ ++ qq  +e ++++++++k   ++q+ +
                 F13H8.8 144 ESLDEGEklKRNSSRRKKNGRRKKSDVRKAQQGSDERKKHKKQNSKNLSKEQIRS 198
                             5555543111111111111222222222223333333333333333333333332 PP

>> M28.7  CE16278	WBGene00010898	locus:nphp-1	SH3 domain	status:Partially_confirmed	UniProt:O17972	protein_id:CAA90133.1
   #    score  bias  c-Evalue  i-Evalue hmmfrom  hmm to    alifrom  ali to    envfrom  env to     acc
 ---   ------ ----- --------- --------- ------- -------    ------- -------    ------- -------    ----
   1 ?    4.5   4.9      0.13        12     377     505 ..      46     173 ..      21     285 .. 0.61

  Alignments for each domain:
  == domain 1    score: 4.5 bits;  conditional E-value: 0.13
  Clk-PA_FBpp0076500-aln 377 tlrdsssldsllatsslsskssktsaaap.lrssarqssesseatslstsseasslgqslvtqisrkkkrksnflskvksdssssdr 462
                               r+ ++l+ +l     + +++kt  +    ++ ++ +  +++ t+ls ++e+ s ++++v ++s+++k k     ++ks++ + d+
                   M28.7  46 FVRQCQELHRQLDDHRNRIEKAKTDETYKkENALEQLDKLKQRLTALSPEKEQLS-FSVSVDSQSEEEKPKMAAIGRRKSTMYNDDE 131
                             2233444444554444444444444443324444555555666677777766666.5556666666666666666666666665555 PP

  Clk-PA_FBpp0076500-aln 463 sssrslqreqqreaqqqqsqqqqqqqqqeqeqqqqaeqklqvq 505
                             s ++s +  +  e+  q ++   +q+q  q+q+qq+++k ++ 
                   M28.7 132 S-EDSDNDSEIIETDVQLDDPLPSQPQPPQQQHQQPQPKPRQP 173
                             5.34444444444444444444444444555555555543332 PP

>> E01G4.3c  CE46623	WBGene00008446	status:Confirmed
   #    score  bias  c-Evalue  i-Evalue hmmfrom  hmm to    alifrom  ali to    envfrom  env to     acc
 ---   ------ ----- --------- --------- ------- -------    ------- -------    ------- -------    ----
   1 ?    4.7   6.0      0.11        10     452     572 ..       7     130 ..       1     154 [. 0.58

  Alignments for each domain:
  == domain 1    score: 4.7 bits;  conditional E-value: 0.11
  Clk-PA_FBpp0076500-aln 452 kvksdssssdrsssrslqreqqreaqqq.qsqqqqqqqqqeqeqqqqaeqklqvqqqlqaeflepaqyltaipvqsvialtevapvv 537
                             +++++ ++s ++ +++  r+  + +++q ++   +qq  q+  ++q ++  lq++++l++ f+  +  l+a  + s  a    a ++
                E01G4.3c   7 NKTAHIHKSASRDDTNYSRKVFKPKNDQtRKTTSRQQFIQSLTHTQDKRTMLQQSNELSTAFIQLQSRLAAQKMPSTQAKQVLAHAL 93 
                             333333333333333344444343333303334444444555556666677888899999999999999999999999887777777 PP

  Clk-PA_FBpp0076500-aln 538 lsliqssqtvlltdgv..vltpaqnqiqdqLqRkhee 572
                             +  +q+   +l   +v  v+    +   ++ +Rkh+e
                E01G4.3c  94 IETLQNWCMQLFWMTVlcVINCCAEEDEKKPKRKHQE 130
                             6666665443333333114444444555556666665 PP

>> F31B9.3  CE43239	WBGene00009280	status:Confirmed	UniProt:O62188	protein_id:CAB04222.2
   #    score  bias  c-Evalue  i-Evalue hmmfrom  hmm to    alifrom  ali to    envfrom  env to     acc
 ---   ------ ----- --------- --------- ------- -------    ------- -------    ------- -------    ----
   1 ?    4.8   0.0       0.1       9.6     561     621 ..      68     128 ..      38     136 .. 0.68

  Alignments for each domain:
  == domain 1    score: 4.8 bits;  conditional E-value: 0.1
  Clk-PA_FBpp0076500-aln 561 qiqdqLqRkheeLqklilqqqeeLrrvseqLLlarygllqpllslglapgaansqqqslql 621
                                d+  Rk ee  +    q++e +++ eqLL a  +  + + ++    ++ +++q+++++
                 F31B9.3  68 EYNDEERRKYEENEHKSRMQKKERKELLEQLLAAGSTDTELIKDTKKRLETITKEQEEEEF 128
                             4456777888888888888888888888888877666655555555555555555555555 PP

>> F15D3.8  CE34479	WBGene00008858	status:Partially_confirmed	UniProt:O62174	protein_id:CAB02957.2
   #    score  bias  c-Evalue  i-Evalue hmmfrom  hmm to    alifrom  ali to    envfrom  env to     acc
 ---   ------ ----- --------- --------- ------- -------    ------- -------    ------- -------    ----
   1 ?    4.5   1.3      0.13        12     565     664 ..      14     110 ..       3     221 .. 0.52

  Alignments for each domain:
  == domain 1    score: 4.5 bits;  conditional E-value: 0.13
  Clk-PA_FBpp0076500-aln 565 qLqRkheeLqklilqqqeeLrrvseqLLlarygllqpllslglapgaansqqqslqlstsnsvvkqldseqlanqqtqqlklsepqe 651
                             + qR+h+eL +  l+  +e++  ++++L     +  ++l   + +++++ +++ ++l+  + +  +  s ++++++ ++ ++++ + 
                 F15D3.8  14 DAQRRHQELNRQSLENAAEMKDSRRKILNKE--FEGAILIKQVEHETKQVEKKRENLEKGHKKEMRNMSADFRKKK-NEIEMEQLKL 97 
                             3444444444444444444444444443221..1122222233333332222222222222211111111111111.1111111111 PP

  Clk-PA_FBpp0076500-aln 652 lvslqltlqslhq 664
                              +  ++  +++ +
                 F15D3.8  98 AIGNRVENHNQRK 110
                             1111111111111 PP

>> C01G6.4  CE00866	WBGene00007226	Zinc finger, C3HC4 type (RING finger)	status:Confirmed	UniProt:Q17573	protein_id:CAA8
   #    score  bias  c-Evalue  i-Evalue hmmfrom  hmm to    alifrom  ali to    envfrom  env to     acc
 ---   ------ ----- --------- --------- ------- -------    ------- -------    ------- -------    ----
   1 ?    4.8   0.2       0.1       9.4     485     511 ..      38      64 ..      10     168 .. 0.44

  Alignments for each domain:
  == domain 1    score: 4.8 bits;  conditional E-value: 0.1
  Clk-PA_FBpp0076500-aln 485 qqqqqqeqeqqqqaeqklqvqqqlqae 511
                             +qq  + ++q  q++   q q q q +
                 C01G6.4  38 MQQSSSYVNQLYQHNVIRQRQAQEQGK 64 
                             111111111111111111111111111 PP

>> T12A2.3  CE01396	WBGene00020438	status:Confirmed	UniProt:Q22415	protein_id:CCD65210.1
   #    score  bias  c-Evalue  i-Evalue hmmfrom  hmm to    alifrom  ali to    envfrom  env to     acc
 ---   ------ ----- --------- --------- ------- -------    ------- -------    ------- -------    ----
   1 ?    4.7   7.9      0.11        11     387     519 ..      70     167 ..      16     204 .. 0.37

  Alignments for each domain:
  == domain 1    score: 4.7 bits;  conditional E-value: 0.11
  Clk-PA_FBpp0076500-aln 387 llatsslsskssktsaaaplrssarqssesseatslstsseasslgqslvtqisrkkkrksnflskvksdssssdrsssrslqreqq 473
                              l + +      ++s        a + s s  +ts s+s+++ss+++ +   +s k++   +++sk k    +++r+          
                 T12A2.3  70 RLEADE------HQS------RVAPKRSRSPGSTSPSASNSSSSSSELSFDMFSSKRTVPMKVTSKPKRVIAQASRT---------- 134
                             111111......222......22222233333333333333333333333333333333333333333333333333.......... PP

  Clk-PA_FBpp0076500-aln 474 reaqqqqsqqqqqqqqqeqeqqqqaeqklqvqqqlqaeflepaqyl 519
                                           ++++qe++q +++k + +++  ++f+e  +  
                 T12A2.3 135 -------------MKPHQQESRQESAEKDRANDEKLKKFIESRKLK 167
                             .............222222222222222222222222233322211 PP

>> C33H5.10  CE26878	WBGene00044326	locus:tag-322	status:Confirmed	UniProt:Q18407	protein_id:CCD66572.1
   #    score  bias  c-Evalue  i-Evalue hmmfrom  hmm to    alifrom  ali to    envfrom  env to     acc
 ---   ------ ----- --------- --------- ------- -------    ------- -------    ------- -------    ----
   1 ?    4.6   4.4      0.12        11     562     690 ..     199     324 ..     120     333 .. 0.58

  Alignments for each domain:
  == domain 1    score: 4.6 bits;  conditional E-value: 0.12
  Clk-PA_FBpp0076500-aln 562 iqdqLqRkheeLqklilqqqeeLrrvseqLLlarygllqpllslglapgaansqqqslqlstsnsvvkqldseqlanqqtqqlklse 648
                               d L+ ++e++q ++    +e+ rv+    +a++  l++  sl + + +a+s+++ +++++++     +d+ + +  +t+++   +
                C33H5.10 199 WNDRLKMHRENIQSILSARVDEIGRVKANSDVAHL--LSASSSLLYIQ-KASSMDRRERTKSKQHPLSIMDAPKDRGGRTEEMVGVK 282
                             44555555555555555555555555555444433..22211222222.22234444444444433344444433333333333333 PP

  Clk-PA_FBpp0076500-aln 649 pqelvslqltlqslhqsqsqssqsetqskvsqsvlsqqqkqq 690
                             +++  ++q+t  ++h +++q+s+++  ++ +++vl+q+ +++
                C33H5.10 283 QESFRQQQHTFDRQHSQNRQKSTFDRPKTHEEQVLEQHTSRD 324
                             333333555555555555555555555555555555554444 PP

>> Y39B6A.33  CE21690	WBGene00012692	status:Confirmed	UniProt:Q9NEU5	protein_id:CAC51048.1
   #    score  bias  c-Evalue  i-Evalue hmmfrom  hmm to    alifrom  ali to    envfrom  env to     acc
 ---   ------ ----- --------- --------- ------- -------    ------- -------    ------- -------    ----
   1 ?    4.3   5.2      0.15        14     409     508 ..     258     358 ..     188     387 .. 0.60

  Alignments for each domain:
  == domain 1    score: 4.3 bits;  conditional E-value: 0.15
  Clk-PA_FBpp0076500-aln 409 sarqssesseatslstsseasslgqslvtqisrkkkrksnflskvksdssssdrsssrslqreqqreaqqqqsqqqqq.qqqqeqeq 494
                             ++  +se+s +t  +++ ++ +++   +t+  +kkk+k++ l k +++  + + + ++s++  ++++ +++ +++++q ++++e+++
               Y39B6A.33 258 EEAGNSEKSMKTGGEAEPKSQRVECDRMTKEQKKKKAKAQKLDKEEKRRLEEKAKEQDSHNVYRTKQLHKELDEEEKQrHEESEVRK 344
                             333445555555555555555555666666666666666666655555555555555555554444444443333322023333333 PP

  Clk-PA_FBpp0076500-aln 495 qqqaeqklqvqqql 508
                             +++  +kl+++qql
               Y39B6A.33 345 KEKLINKLTKRQQL 358
                             33333444444444 PP

>> B0563.10  CE42436	WBGene00077673	status:Confirmed	UniProt:B1Q234	protein_id:CCD62258.1
   #    score  bias  c-Evalue  i-Evalue hmmfrom  hmm to    alifrom  ali to    envfrom  env to     acc
 ---   ------ ----- --------- --------- ------- -------    ------- -------    ------- -------    ----
   1 ?    4.8   3.0       0.1       9.7     668     708 ..      24      64 ..      10      92 .. 0.39

  Alignments for each domain:
  == domain 1    score: 4.8 bits;  conditional E-value: 0.1
  Clk-PA_FBpp0076500-aln 668 qssqsetqskvsqsvlsqqqkqqqqqqqqqqqqqqqqqaqq 708
                             + +q  + +++ ++   +qq+ qqq q  q  qq q+ ++ 
                B0563.10  24 SPQQLAAYRQQYYNWWYNQQRMQQQIQSVQAIQQAQTPSPF 64 
                             22222222222222222233322222222222222222222 PP

>> C17C3.7  CE42919	WBGene00001964	locus:hlh-25	status:Partially_confirmed	UniProt:Q18054	protein_id:CCD64851.1
   #    score  bias  c-Evalue  i-Evalue hmmfrom  hmm to    alifrom  ali to    envfrom  env to     acc
 ---   ------ ----- --------- --------- ------- -------    ------- -------    ------- -------    ----
   1 ?    5.8   0.2     0.052       4.9      17      41 ..      23      47 ..      18      58 .. 0.87

  Alignments for each domain:
  == domain 1    score: 5.8 bits;  conditional E-value: 0.052
  Clk-PA_FBpp0076500-aln 17 nlsekkRRDqFnlLvneLsslvstn 41
                             +se+kRR+  n L+ne  ++v  +
                 C17C3.7 23 SASERKRRNITNELINECKTIVQKS 47
                            68****************9999765 PP

>> F35C12.2a  CE28020	WBGene00003569	locus:ncx-4	Na\/Ca,K exchanger	status:Confirmed	UniProt:P90858	protein_id:CAB03047.
   #    score  bias  c-Evalue  i-Evalue hmmfrom  hmm to    alifrom  ali to    envfrom  env to     acc
 ---   ------ ----- --------- --------- ------- -------    ------- -------    ------- -------    ----
   1 ?    4.4   0.3      0.13        13     348     479 ..     241     360 ..     231     406 .. 0.51

  Alignments for each domain:
  == domain 1    score: 4.4 bits;  conditional E-value: 0.13
  Clk-PA_FBpp0076500-aln 348 vsYadvlkesrkeeaksekssedadsisvtlrd..........sssldsllatsslsskssktsaaap...............lrss 409
                             + Y  v+k + + e+   k+ +d++++s+++++          +++  ++l +s+l+ +ss + +++p               ++++
               F35C12.2a 241 IVYCTVMKFNGQLEQL-VKKGSDSEEASAHETQklaadvphnnNNNDLAQLEGSELRRRSSARRQSVPilhsgtmfrngimqlMNQT 326
                             5577777777754444.3333444444444444344455555345555777888888888877777777777777655544442222 PP

  Clk-PA_FBpp0076500-aln 410 arqssesseatslstsseasslgqslvtqisrkkkrksnflskvksdssssdrsssrslqreqqreaqqq 479
                              +q +e+se        + ss ++s v+  s+  +r                                +q
               F35C12.2a 327 LEQLPEDSEE-------DDSSRSRSNVNIESHDMHRLNV-----------------------------NQ 360
                             2222222222.......2222222222222222222111.............................11 PP

>> F10E9.6a  CE29261	WBGene00003243	locus:mig-10	status:Confirmed	UniProt:P34400	protein_id:CCD69132.1
   #    score  bias  c-Evalue  i-Evalue hmmfrom  hmm to    alifrom  ali to    envfrom  env to     acc
 ---   ------ ----- --------- --------- ------- -------    ------- -------    ------- -------    ----
   1 ?    6.3   0.6     0.037       3.5     407     495 ..     119     206 ..      54     281 .. 0.74
   2 ?    3.3   2.4       0.3        28     389     573 ..     475     662 ..     448     666 .. 0.53

  Alignments for each domain:
  == domain 1    score: 6.3 bits;  conditional E-value: 0.037
  Clk-PA_FBpp0076500-aln 407 rssarqssesseatslstsseasslgqslvtqisrkkkrksnflskvksdssssdrsssrslqreqqreaqqqqsqqqqqqqqqeqe 493
                             + +++ +s +s+a+s s+    s  g+s++t++s+++ r+s f+s+ + +  s ++ s ++   ++ +++ ++ + q+ +q  ++++
                F10E9.6a 119 NGIHQITSINSAASSCSSPDGDSAFGDSSSTESSNNRCRNSAFSSNDSCRD-SLNTPSPTQVSPRNGELNAEEAKAQKIRQALEKMK 204
                             3344445667778888888889999*****************988776554.44444444444445555555555555555555544 PP

  Clk-PA_FBpp0076500-aln 494 qq 495
                             + 
                F10E9.6a 205 EA 206
                             44 PP

  == domain 2    score: 3.3 bits;  conditional E-value: 0.3
  Clk-PA_FBpp0076500-aln 389 atsslsskssktsaaaplrssarqssesseatslstsseasslgqslvtqisrkkkrksnflskvksdssssdrsssrslqreqqre 475
                             ++ss+s+ ss+t+ +   +s ++++ + s a+s++ ss+  + + +   ++  +++  + f++++ ++s+ s +s   +l+ + +++
                F10E9.6a 475 PASSMSAASSSTAISEVPHSLSHHQRTPSVASSIQLSSHMMN-NPTHPLSVNVRNQSPASFSVNSCQQSHPSRTS--AKLEIQYDEQ 558
                             445555555555554444444444444445555555555544.22222333333333333333333333333333..2333333333 PP

  Clk-PA_FBpp0076500-aln 476 aqqqqsqqqqqqqqqeqeqqqqaeqklqvqqqlqaeflepaqyltaipvqs.vialtevapvvl.....sliqssqtvlltdgvvlt 556
                             +    ++   +  ++  + ++ +    q++ ++ +ef  p++ ++ + + + v+++ +++p ++     +++++s+t++l+ +  ++
                F10E9.6a 559 PTGTIKRAPLDVLRRVSRASTSSPTIPQEESDSDEEFPAPPPVASVMRMPPpVTPPKPCTPLTSkkappPPPKRSDTTKLQSASPMA 645
                             33322222222222222223333333455556666799999998888886426655554443321112156778888999999**** PP

  Clk-PA_FBpp0076500-aln 557 paqnqiqdqLqRkheeL 573
                             pa+n +   L R++e +
                F10E9.6a 646 PAKNDLEAALARRREKM 662
                             ************99976 PP

>> ZK177.3  CE02092	WBGene00022671	Zinc finger-like	status:Partially_confirmed	UniProt:Q09659	protein_id:CCD64865.1
   #    score  bias  c-Evalue  i-Evalue hmmfrom  hmm to    alifrom  ali to    envfrom  env to     acc
 ---   ------ ----- --------- --------- ------- -------    ------- -------    ------- -------    ----
   1 ?    4.8   0.2       0.1       9.5     446     690 ..      67     121 ..       9     186 .. 0.54

  Alignments for each domain:
  == domain 1    score: 4.8 bits;  conditional E-value: 0.1
  Clk-PA_FBpp0076500-aln 446 ksnflskvksdssssdrsssrslqreqqreaqqqqsqqqqqqqqqeqeqqqqaeqklqvqqqlqaeflepaqyltaipvqsvialte 532
                             ++ +                                                                                   
                 ZK177.3  67 HCPYC---------------------------------------------------------------------------------- 71 
                             22222.................................................................................. PP

  Clk-PA_FBpp0076500-aln 533 vapvvlsliqssqtvlltdgvvltpaqnqiqdqLqRkheeLqklilqqqeeLrrvseqLLlarygllqpllslglapgaansqqqsl 619
                                                                                                                    
                 ZK177.3   - ---------------------------------------------------------------------------------------   -
                             ....................................................................................... PP

  Clk-PA_FBpp0076500-aln 620 qlstsnsvvkqldseqlanqqtqqlklsepqelvslqltlqslhqsqsqssqsetqskvsqsvlsqqqkqq 690
                                                  +++++++++++l+ + +  +++h +++++ + e+ ++ + +++ ++q ++
                 ZK177.3  72 ---------------------KKKKTFKSRNNLMVHVHHYHPTHINEMKQANLESAKEEKMKTMLEKQAKE 121
                             .....................22233334444444344444444443333333332222222222222222 PP

>> K06B9.5  CE29504	WBGene00003938	locus:pax-2	paired box transcription factor	status:Partially_confirmed	UniProt:Q21263
   #    score  bias  c-Evalue  i-Evalue hmmfrom  hmm to    alifrom  ali to    envfrom  env to     acc
 ---   ------ ----- --------- --------- ------- -------    ------- -------    ------- -------    ----
   1 ?    4.4   0.3      0.13        13     672     704 ..     234     266 ..     172     303 .. 0.50

  Alignments for each domain:
  == domain 1    score: 4.4 bits;  conditional E-value: 0.13
  Clk-PA_FBpp0076500-aln 672 setqskvsqsvlsqqqkqqqqqqqqqqqqqqqq 704
                                +s +sq++ s  +  qq++qq+ + qq qq
                 K06B9.5 234 ARPSSATSQNQRSPPRGVQQHMQQSTSVQQLQQ 266
                             111111111111111111111111111111111 PP


Internal pipeline statistics summary:
-------------------------------------
Query model(s):                            1  (748 nodes)
Target sequences:                      25547  (11210993 residues)
Passed MSV filter:                     25547  (1); expected 25547.0 (1)
Passed bias filter:                    25547  (1); expected 25547.0 (1)
Passed Vit filter:                     25547  (1); expected 25547.0 (1)
Passed Fwd filter:                     25547  (1); expected 25547.0 (1)
Initial search space (Z):              25547  [actual number of targets]
Domain search space  (domZ):             271  [number of targets reported over threshold]
# CPU time: 221.93u 0.18s 00:03:42.11 Elapsed: 00:00:59.17
# Mc/sec: 141.72
//
