# Supplementary material for: Potential Conservation of Circadian Clock Proteins in the phylum Nematoda as Revealed by Bioinformatic Searches
Source: PLoS One. 2014 Nov 14;9(11):e112871. doi: 10.1371/journal.pone.0112871 (PMC4232591; doi:10.1371/journal.pone.0112871)
Supplement: File S1 — HMM profiles used in this work and HMMsearch results. (ZIP) [file pone.0112871.s007.zip › HMMs-CE/Artropodos/CkIIB-PE_FBpp0089135-aln.res]

# hmmsearch :: search profile(s) against a sequence database
# HMMER 3.0 (March 2010); http://hmmer.org/
# Copyright (C) 2010 Howard Hughes Medical Institute.
# Freely distributed under the GNU General Public License (GPLv3).
# - - - - - - - - - - - - - - - - - - - - - - - - - - - - - - - - - - - -
# query HMM file:                  CkIIB-PE_FBpp0089135-aln.hmm
# target sequence database:        ../../../ProteomasGus/wormpep229
# Max sensitivity mode:            on [all heuristic filters off]
# - - - - - - - - - - - - - - - - - - - - - - - - - - - - - - - - - - - -

Query:       CkIIB-PE_FBpp0089135-aln  [M=221]
Scores for complete sequences (score includes all domains):
   --- full sequence ---   --- best 1 domain ---    -#dom-
    E-value  score  bias    E-value  score  bias    exp  N  Sequence     Description
    ------- ------ -----    ------- ------ -----   ---- --  --------     -----------
   1.5e-121  404.5   0.0   1.7e-121  404.3   0.0    1.0  1  T01G9.6b     CE06343	WBGene00002196	locus:kin-10	KIN-10 case
   1.4e-119  398.0   0.0   1.6e-119  397.8   0.0    1.0  1  T01G9.6a     CE18168	WBGene00002196	locus:kin-10	Casein kina
  ------ inclusion threshold ------
       0.77    9.7   0.6        1.3    8.9   0.2    1.5  2  K10C3.4a     CE12080	WBGene00010731	status:Partially_confirm
        1.4    8.9   0.1        3.8    7.5   0.1    1.7  1  F41H10.4     CE27162	WBGene00018317	status:Confirmed	UniProt
        1.5    8.8   0.1        2.8    7.9   0.0    1.4  1  K11E4.1      CE42259	WBGene00010773	status:Partially_confirm
        1.6    8.7   0.4        3.5    7.6   0.2    1.5  1  K09E2.4b     CE34053	WBGene00004369	locus:rig-1	status:Confi
        1.9    8.4   0.1        2.9    7.8   0.0    1.2  1  Y95B8A.5     CE24692	WBGene00001678	locus:gpa-16	G-protein	s
        2.6    8.0   0.0        6.8    6.6   0.0    1.6  2  ZK1320.9     CE01707	WBGene00014258	acetate utilisation prot
          3    7.8   0.2        3.5    7.6   0.1    1.2  1  H20J04.5     CE23815	WBGene00019220	locus:pfd-2	status:Confi
        3.3    7.6   0.0          5    7.1   0.0    1.2  1  C01C4.2      CE42053	WBGene00015292	status:Partially_confirm
        3.6    7.5   0.0        6.8    6.6   0.0    1.4  1  Y113G7B.18b  CE46521	WBGene00007017	locus:mdt-17	status:Part
        3.7    7.5   0.1        3.9    7.4   0.0    1.1  1  C08F8.1b     CE45776	WBGene00007443	locus:pfd-1	status:Confi
        5.3    7.0   0.0        8.5    6.3   0.0    1.3  1  T22E7.1b     CE33189	WBGene00020693	status:Confirmed	UniProt
          6    6.8   0.0        9.9    6.1   0.0    1.3  1  T22E7.1a     CE31368	WBGene00020693	status:Confirmed	UniProt
        6.8    6.6   0.0         11    6.0   0.0    1.2  1  R07B5.6b     CE45284	WBGene00005699	locus:sru-36	status:Part
          7    6.6   0.1         17    5.3   0.1    1.6  1  K09E2.4a     CE40094	WBGene00004369	locus:rig-1	status:Parti
        7.2    6.5   0.4         11    5.9   0.3    1.3  1  F52F12.4     CE36164	WBGene00009937	locus:lsl-1	Zinc finger,
        7.3    6.5   0.0         15    5.5   0.0    1.5  1  F13D11.1     CE04387	WBGene00017427	locus:acp-5	histidine ac
        7.4    6.5   0.0         14    5.6   0.0    1.4  1  Y113G7B.18a  CE46431	WBGene00007017	locus:mdt-17	status:Part
        8.1    6.4   1.9         11    6.0   1.3    1.2  1  F46B3.2      CE18685	WBGene00009757	status:Predicted	UniProt
        8.3    6.3   0.0         11    5.9   0.0    1.2  1  C09D4.2      CE08031	WBGene00015633	status:Confirmed	UniProt
        8.6    6.3   0.1         10    6.1   0.1    1.1  1  C08F8.1a     CE05248	WBGene00007443	locus:pfd-1	status:Confi
        8.8    6.2   1.3         28    4.6   0.0    2.4  3  F44F1.4      CE42861	WBGene00009696	status:Partially_confirm
        9.2    6.2   1.0         98    2.8   0.1    2.2  2  F09G2.1      CE30744	WBGene00017310	tyrosine protein kinase	
        9.3    6.2   0.0         15    5.5   0.0    1.2  1  R07B5.6a     CE06260	WBGene00005699	locus:sru-36	status:Part
        9.7    6.1   0.0         19    5.2   0.0    1.5  1  F31E3.3      CE01268	WBGene00004340	locus:rfc-4	Replication 
        9.9    6.1   0.0         16    5.4   0.0    1.3  1  Y46E12BL.1   CE39847	WBGene00021594	locus:tig-3	status:Parti


Domain annotation for each sequence (and alignments):
>> T01G9.6b  CE06343	WBGene00002196	locus:kin-10	KIN-10 casein kinase	status:Confirmed	UniProt:P28548	protein_id:CAB0005
   #    score  bias  c-Evalue  i-Evalue hmmfrom  hmm to    alifrom  ali to    envfrom  env to     acc
 ---   ------ ----- --------- --------- ------- -------    ------- -------    ------- -------    ----
   1 !  404.3   0.0  1.8e-124  1.7e-121       1     203 [.       1     203 [.       1     221 [. 0.96

  Alignments for each domain:
  == domain 1    score: 404.3 bits;  conditional E-value: 1.8e-124
  CkIIB-PE_FBpp0089135-aln   1 mssseevswiswfcglrgneffcevdedyiqdkfnltglneqvphyrqaldmildlepddelddnpnqsdlieqaaellygliha 85 
                               mssseevswi+wfcglrgneffcevde+yiqd+fnltglneqvp+yrqaldmildlep+d+++dn+ ++dl+eqaae+lygliha
                  T01G9.6b   1 MSSSEEVSWITWFCGLRGNEFFCEVDEEYIQDRFNLTGLNEQVPKYRQALDMILDLEPEDDIEDNATNTDLVEQAAEMLYGLIHA 85 
                               9************************************************************************************ PP

  CkIIB-PE_FBpp0089135-aln  86 ryiltnrgiaqmiekyqsgdfgycervycesqpmlplglsdvpgeamvksycpkcldvytpkssrhhhtdgayfgtgfphmlfmv 170
                               ryiltnrgi+qm+ek++  dfg c+rvyce+qpmlp+glsdvpgeamvk+ycp+c dv+ p+ssrh+htdg+yfgtgfphmlf+v
                  T01G9.6b  86 RYILTNRGISQMVEKWRDHDFGVCPRVYCENQPMLPIGLSDVPGEAMVKLYCPRCNDVFVPRSSRHQHTDGSYFGTGFPHMLFFV 170
                               ************************************************************************************* PP

  CkIIB-PE_FBpp0089135-aln 171 hpeyrpkrpanqfvprlygfkihslayqiqqqa 203
                               hp+ rp+rp++qfvp+lygfkih++ay  q   
                  T01G9.6b 171 HPDLRPRRPVTQFVPKLYGFKIHPVAYGGQEGN 203
                               ***************************888654 PP

>> T01G9.6a  CE18168	WBGene00002196	locus:kin-10	Casein kinase II regulatory subunit	status:Confirmed	UniProt:P28548	pro
   #    score  bias  c-Evalue  i-Evalue hmmfrom  hmm to    alifrom  ali to    envfrom  env to     acc
 ---   ------ ----- --------- --------- ------- -------    ------- -------    ------- -------    ----
   1 !  397.8   0.0  1.7e-122  1.6e-119       1     203 [.       1     202 [.       1     220 [. 0.95

  Alignments for each domain:
  == domain 1    score: 397.8 bits;  conditional E-value: 1.7e-122
  CkIIB-PE_FBpp0089135-aln   1 mssseevswiswfcglrgneffcevdedyiqdkfnltglneqvphyrqaldmildlepddelddnpnqsdlieqaaellygliha 85 
                               mssseevswi+wfcglrgneffcevde+yiqd+fnltglneqvp+yrqaldmildlepd +++dn+ ++dl+eqaae+lygliha
                  T01G9.6a   1 MSSSEEVSWITWFCGLRGNEFFCEVDEEYIQDRFNLTGLNEQVPKYRQALDMILDLEPD-DIEDNATNTDLVEQAAEMLYGLIHA 84 
                               9*********************************************************7.69*********************** PP

  CkIIB-PE_FBpp0089135-aln  86 ryiltnrgiaqmiekyqsgdfgycervycesqpmlplglsdvpgeamvksycpkcldvytpkssrhhhtdgayfgtgfphmlfmv 170
                               ryiltnrgi+qm+ek++  dfg c+rvyce+qpmlp+glsdvpgeamvk+ycp+c dv+ p+ssrh+htdg+yfgtgfphmlf+v
                  T01G9.6a  85 RYILTNRGISQMVEKWRDHDFGVCPRVYCENQPMLPIGLSDVPGEAMVKLYCPRCNDVFVPRSSRHQHTDGSYFGTGFPHMLFFV 169
                               ************************************************************************************* PP

  CkIIB-PE_FBpp0089135-aln 171 hpeyrpkrpanqfvprlygfkihslayqiqqqa 203
                               hp+ rp+rp++qfvp+lygfkih++ay  q   
                  T01G9.6a 170 HPDLRPRRPVTQFVPKLYGFKIHPVAYGGQEGN 202
                               ***************************888654 PP

>> K10C3.4a  CE12080	WBGene00010731	status:Partially_confirmed	UniProt:O45665	protein_id:CAB05771.1
   #    score  bias  c-Evalue  i-Evalue hmmfrom  hmm to    alifrom  ali to    envfrom  env to     acc
 ---   ------ ----- --------- --------- ------- -------    ------- -------    ------- -------    ----
   1 ?   -3.3   0.0       7.9   7.5e+03      70     113 ..      64     108 ..      56     132 .. 0.54
   2 ?    8.9   0.2    0.0014       1.3      15      71 ..     193     253 ..     189     309 .. 0.75

  Alignments for each domain:
  == domain 1    score: -3.3 bits;  conditional E-value: 7.9
  CkIIB-PE_FBpp0089135-aln  70 dlieqaaellyglihary.iltnrgiaqmiekyqsgdfgycervy 113
                               + +eq+  ll+ l+     ++  rgi q +    +   +  ++  
                  K10C3.4a  64 ETMEQLNGLLEELLDRNQwLFEARGIMQHVVAVLTISKSVTTKLS 108
                               556666666666665443044456676666555554444444444 PP

  == domain 2    score: 8.9 bits;  conditional E-value: 0.0014
  CkIIB-PE_FBpp0089135-aln  15 glrgneffcevdedyiqdkfnltglneqvphyrqal..dmild..lepddelddnpnqsdl 71 
                               ++r   +++ + e   +dk+n+  l++ + + r+ +  dm+ld   e +d+ldd  +  d 
                  K10C3.4a 193 TIRTAAHLVSMAEKGAEDKLNIVDLKDHLMRMRRQIrgDMLLDddYETEDDLDDVEEVDDE 253
                               6677778888899999**************9998876699996337888899887655443 PP

>> F41H10.4  CE27162	WBGene00018317	status:Confirmed	UniProt:Q20298	protein_id:CCD71096.1
   #    score  bias  c-Evalue  i-Evalue hmmfrom  hmm to    alifrom  ali to    envfrom  env to     acc
 ---   ------ ----- --------- --------- ------- -------    ------- -------    ------- -------    ----
   1 ?    7.5   0.1     0.004       3.8      58     117 ..     116     177 ..      97     194 .. 0.82

  Alignments for each domain:
  == domain 1    score: 7.5 bits;  conditional E-value: 0.004
  CkIIB-PE_FBpp0089135-aln  58 pddelddnpnqsdlieqaaellygliharyiltnrgiaqmiekyq..sgdfgycervycesq 117
                                d+ l++++++ + +eq+ e+++ l   + +l++ +i ++ +k    s ++ +c+   +e +
                  F41H10.4 116 SDHPLEKEAEERQTVEQLKEAIKNLTDEKVLLCQETIPAISNKVTslSEELENCQTLNVELE 177
                               6899*********************************9999997612567778877766655 PP

>> K11E4.1  CE42259	WBGene00010773	status:Partially_confirmed	UniProt:Q21428	protein_id:CAA94157.3
   #    score  bias  c-Evalue  i-Evalue hmmfrom  hmm to    alifrom  ali to    envfrom  env to     acc
 ---   ------ ----- --------- --------- ------- -------    ------- -------    ------- -------    ----
   1 ?    7.9   0.0     0.003       2.8      17      46 ..     192     221 ..     179     227 .. 0.84

  Alignments for each domain:
  == domain 1    score: 7.9 bits;  conditional E-value: 0.003
  CkIIB-PE_FBpp0089135-aln  17 rgneffcevdedyiqdkfnltglneqvphy 46 
                                gne f    +  + dkfn+  +n+q+p++
                   K11E4.1 192 CGNEDFAYYVDSSLADKFNIVWFNDQIPEF 221
                               58999988888899**************98 PP

>> K09E2.4b  CE34053	WBGene00004369	locus:rig-1	status:Confirmed	UniProt:Q7Z2A2	protein_id:CCD69325.1
   #    score  bias  c-Evalue  i-Evalue hmmfrom  hmm to    alifrom  ali to    envfrom  env to     acc
 ---   ------ ----- --------- --------- ------- -------    ------- -------    ------- -------    ----
   1 ?    7.6   0.2    0.0037       3.5      31      67 ..     109     145 ..      97     155 .. 0.84

  Alignments for each domain:
  == domain 1    score: 7.6 bits;  conditional E-value: 0.0037
  CkIIB-PE_FBpp0089135-aln  31 qdkfnltglneqvphyrqaldmildlepddelddnpn 67 
                                dk+ +   +e+vp+    ld i+d+e   e+ ++p 
                  K09E2.4b 109 SDKYGFNNHDENVPNLYGNLDDIIDMEATAEVPNDPT 145
                               58999999********************999988774 PP

>> Y95B8A.5  CE24692	WBGene00001678	locus:gpa-16	G-protein	status:Confirmed	UniProt:Q9N2V6	protein_id:CCD73543.1
   #    score  bias  c-Evalue  i-Evalue hmmfrom  hmm to    alifrom  ali to    envfrom  env to     acc
 ---   ------ ----- --------- --------- ------- -------    ------- -------    ------- -------    ----
   1 ?    7.8   0.0     0.003       2.9      26     164 ..     171     308 ..     163     326 .. 0.79

  Alignments for each domain:
  == domain 1    score: 7.8 bits;  conditional E-value: 0.003
  CkIIB-PE_FBpp0089135-aln  26 dedyiqdkfnltglneqvphyrqaldmildlepddelddnpnqsdlieqaaelly..gliharyiltn.rgiaqmiekyqsgdfg 107
                               ++d ++ +++ tg+ e    y++ l +++d+  +   +++ +  +  e+++ l++  +l  + ++l++   + +m+e  +  d  
                  Y95B8A.5 171 QDDILRTRIKTTGIVETQFVYKDRLFLVFDVGGQR--SERKKWIHCFEDVTALIFcvALSEYDMVLVEdCQTNRMRESLKLFDSI 253
                               67889999999*******************98776..455666667777777776114555666666515678899999999999 PP

  CkIIB-PE_FBpp0089135-aln 108 ycervycesqpmlplglsdvpgeamvksycpkcldvytpkssrhhhtdgayfgtgfp 164
                                 ++ ++e++ +l l   d+  e +v+s   +c+  yt      +    ay+   f 
                  Y95B8A.5 254 CNNKWFVETSIILFLNKKDLFEEKIVRSPLTHCFPEYTGANN--YEEASAYIQQQFE 308
                               9999*********************************97543..3445566666555 PP

>> ZK1320.9  CE01707	WBGene00014258	acetate utilisation protein	status:Confirmed	UniProt:Q09657	protein_id:CAA87047.1
   #    score  bias  c-Evalue  i-Evalue hmmfrom  hmm to    alifrom  ali to    envfrom  env to     acc
 ---   ------ ----- --------- --------- ------- -------    ------- -------    ------- -------    ----
   1 ?   -3.0   0.0       6.2   5.8e+03     113     145 ..     241     273 ..     213     277 .. 0.75
   2 ?    6.6   0.0    0.0072       6.8      72     100 ..     409     437 ..     386     455 .. 0.83

  Alignments for each domain:
  == domain 1    score: -3.0 bits;  conditional E-value: 6.2
  CkIIB-PE_FBpp0089135-aln 113 ycesqpmlplglsdvpgeamvksycpkcldvyt 145
                                +++ ++l lg+  +p  a+  +   k l v+t
                  ZK1320.9 241 LVDNGATLQLGIGAIPDSALAAMKQHKDLGVHT 273
                               567778999999999999988777666666665 PP

  == domain 2    score: 6.6 bits;  conditional E-value: 0.0072
  CkIIB-PE_FBpp0089135-aln  72 ieqaaellygliharyiltnrgiaqmiek 100
                               + q + ++ +  haryi+t++gia+   k
                  ZK1320.9 409 LTQGSGVVTTRAHARYIVTEHGIANLWGK 437
                               6678889999*************998766 PP

>> H20J04.5  CE23815	WBGene00019220	locus:pfd-2	status:Confirmed	UniProt:Q9N5M2	protein_id:CCD61681.1
   #    score  bias  c-Evalue  i-Evalue hmmfrom  hmm to    alifrom  ali to    envfrom  env to     acc
 ---   ------ ----- --------- --------- ------- -------    ------- -------    ------- -------    ----
   1 ?    7.6   0.1    0.0037       3.5      35     102 ..      37     107 ..      21     131 .. 0.72

  Alignments for each domain:
  == domain 1    score: 7.6 bits;  conditional E-value: 0.0037
  CkIIB-PE_FBpp0089135-aln  35 nltglneqvphyrqaldmildlepdde...lddnpnqsdlieqaaellygliharyiltnrgiaqmiekyq 102
                               ++t ++e+  ++ + l++i dlepd++   l  ++     +++++  l+  i    i++++   q +ek +
                  H20J04.5  37 EVTRIEEERREFGRVLEVIKDLEPDQKcfrLISDTLVEYTVKDVIPDLQNNIANLTIVSKQLNDQLVEKGK 107
                               67889999999**************9722233444445566677777777788888888777777777765 PP

>> C01C4.2  CE42053	WBGene00015292	status:Partially_confirmed	UniProt:Q11089	protein_id:CCD62366.1
   #    score  bias  c-Evalue  i-Evalue hmmfrom  hmm to    alifrom  ali to    envfrom  env to     acc
 ---   ------ ----- --------- --------- ------- -------    ------- -------    ------- -------    ----
   1 ?    7.1   0.0    0.0053         5      69     129 ..      92     154 ..      86     159 .. 0.85

  Alignments for each domain:
  == domain 1    score: 7.1 bits;  conditional E-value: 0.0053
  CkIIB-PE_FBpp0089135-aln  69 sdlieqaaellygliharyiltnrgiaqmieky..qsgdfgycervycesqpmlplglsdvpg 129
                               + +ie+ +e++     +  +l nr+ a+ +  y  +s  +++ e+++ ++ p+lp+   d+p 
                   C01C4.2  92 GTIIEHKSEIVTVGNNYLLVLDNRNQAANVLSYtpRSEALQKAEKIFNDQMPSLPVEHKDIPQ 154
                               5678899999988888999999999999998883347889*********************95 PP

>> Y113G7B.18b  CE46521	WBGene00007017	locus:mdt-17	status:Partially_confirmed	protein_id:CCD31131.1
   #    score  bias  c-Evalue  i-Evalue hmmfrom  hmm to    alifrom  ali to    envfrom  env to     acc
 ---   ------ ----- --------- --------- ------- -------    ------- -------    ------- -------    ----
   1 ?    6.6   0.0    0.0072       6.8      34     119 ..     436     520 ..     414     544 .. 0.83

  Alignments for each domain:
  == domain 1    score: 6.6 bits;  conditional E-value: 0.0072
  CkIIB-PE_FBpp0089135-aln  34 fnltglneqvphyrqaldmildlepddelddnpnqsdlieqaael.lygliharyiltnrgiaqmiekyqsgdfgycervycesq 117
                               fn + ++e+  + r  l+ +ld+  + +l      sd+ e+++++ l+  +++r++ + r++++m+ ++ s df  +  + +  +
               Y113G7B.18b 436 FNTAQIEERAVRSRSILQRMLDVASHRALVT--MVSDVAERVSRIsLDPTVQYRWLNCGRTTSRMMFNMTSKDFEMYIGTISSVR 518
                               89999999999*************9999975..5678888887765999*************************98876666655 PP

  CkIIB-PE_FBpp0089135-aln 118 pm 119
                               ++
               Y113G7B.18b 519 SV 520
                               55 PP

>> C08F8.1b  CE45776	WBGene00007443	locus:pfd-1	status:Confirmed	protein_id:CBZ01774.1
   #    score  bias  c-Evalue  i-Evalue hmmfrom  hmm to    alifrom  ali to    envfrom  env to     acc
 ---   ------ ----- --------- --------- ------- -------    ------- -------    ------- -------    ----
   1 ?    7.4   0.0    0.0041       3.9      33      81 ..       8      56 ..       4      78 .. 0.78

  Alignments for each domain:
  == domain 1    score: 7.4 bits;  conditional E-value: 0.0041
  CkIIB-PE_FBpp0089135-aln 33 kfnltglneqvphyrqaldmildlepddelddnpnqsdlieqaaellyg 81
                              k nl  l+e++  yr    m l  +   e++ +  +++  ++ +e+++ 
                  C08F8.1b  8 KKNLVDLDENLKYYRSVGRMFLLTDKPAEISRHEAEAKQSKEKIEAIEK 56
                              78******************99888888888887777666666666554 PP

>> T22E7.1b  CE33189	WBGene00020693	status:Confirmed	UniProt:Q86S81	protein_id:CCD61915.1
   #    score  bias  c-Evalue  i-Evalue hmmfrom  hmm to    alifrom  ali to    envfrom  env to     acc
 ---   ------ ----- --------- --------- ------- -------    ------- -------    ------- -------    ----
   1 ?    6.3   0.0     0.009       8.5      42      93 ..     112     164 ..      98     187 .. 0.82

  Alignments for each domain:
  == domain 1    score: 6.3 bits;  conditional E-value: 0.009
  CkIIB-PE_FBpp0089135-aln  42 qvphyrqaldmildlepddelddnp.nqsdlieqaaellygliharyiltnrg 93 
                                 p+  qal+ +  le +d+ld n  ++sd++ +  +  ++ +h   i  n++
                  T22E7.1b 112 SQPDPFQALEKLKRLEMNDALDGNMeEKSDMLRNFFHSKNSFVHLAQIELNKN 164
                               5577789***************9985789***************988876664 PP

>> T22E7.1a  CE31368	WBGene00020693	status:Confirmed	UniProt:Q9N5D7	protein_id:CCD61914.1
   #    score  bias  c-Evalue  i-Evalue hmmfrom  hmm to    alifrom  ali to    envfrom  env to     acc
 ---   ------ ----- --------- --------- ------- -------    ------- -------    ------- -------    ----
   1 ?    6.1   0.0     0.011       9.9      42      93 ..     112     164 ..      98     187 .. 0.82

  Alignments for each domain:
  == domain 1    score: 6.1 bits;  conditional E-value: 0.011
  CkIIB-PE_FBpp0089135-aln  42 qvphyrqaldmildlepddelddnp.nqsdlieqaaellygliharyiltnrg 93 
                                 p+  qal+ +  le +d+ld n  ++sd++ +  +  ++ +h   i  n++
                  T22E7.1a 112 SQPDPFQALEKLKRLEMNDALDGNMeEKSDMLRNFFHSKNSFVHLAQIELNKN 164
                               5577789***************9985789***************988876664 PP

>> R07B5.6b  CE45284	WBGene00005699	locus:sru-36	status:Partially_confirmed	UniProt:E0AHB6	protein_id:CBW44389.1
   #    score  bias  c-Evalue  i-Evalue hmmfrom  hmm to    alifrom  ali to    envfrom  env to     acc
 ---   ------ ----- --------- --------- ------- -------    ------- -------    ------- -------    ----
   1 ?    6.0   0.0     0.012        11     163     183 ..     223     243 ..     215     254 .. 0.86

  Alignments for each domain:
  == domain 1    score: 6.0 bits;  conditional E-value: 0.012
  CkIIB-PE_FBpp0089135-aln 163 fphmlfmvhpeyrpkrpanqf 183
                               +p +l+m hp  r kr+ +q 
                  R07B5.6b 223 MPWILYMTHPMFRRKRTISQS 243
                               799*************99984 PP

>> K09E2.4a  CE40094	WBGene00004369	locus:rig-1	status:Partially_confirmed	UniProt:Q21391	protein_id:CCD69324.1
   #    score  bias  c-Evalue  i-Evalue hmmfrom  hmm to    alifrom  ali to    envfrom  env to     acc
 ---   ------ ----- --------- --------- ------- -------    ------- -------    ------- -------    ----
   1 ?    5.3   0.1     0.018        17      31      67 ..     956     992 ..     945    1003 .. 0.84

  Alignments for each domain:
  == domain 1    score: 5.3 bits;  conditional E-value: 0.018
  CkIIB-PE_FBpp0089135-aln  31 qdkfnltglneqvphyrqaldmildlepddelddnpn 67 
                                dk+ +   +e+vp+    ld i+d+e   e+ ++p 
                  K09E2.4a 956 SDKYGFNNHDENVPNLYGNLDDIIDMEATAEVPNDPT 992
                               58999999********************999988774 PP

>> F52F12.4  CE36164	WBGene00009937	locus:lsl-1	Zinc finger, C2H2 type (4 domains)	status:Confirmed	UniProt:O02273	prote
   #    score  bias  c-Evalue  i-Evalue hmmfrom  hmm to    alifrom  ali to    envfrom  env to     acc
 ---   ------ ----- --------- --------- ------- -------    ------- -------    ------- -------    ----
   1 ?    5.9   0.3     0.012        11     104     149 ..     218     267 ..     178     277 .. 0.67

  Alignments for each domain:
  == domain 1    score: 5.9 bits;  conditional E-value: 0.012
  CkIIB-PE_FBpp0089135-aln 104 gdfgycervycesq....pmlplglsdvpgeamvksycpkcldvytpkss 149
                                ++  c++  ce++      l +  s    ea    yc kc+ v++    
                  F52F12.4 218 FEIFRCPICKCECSgredCQLHMYASHDKKEAEEPNYCTKCMRVFADVDM 267
                               3445677877877521114577777888999999**********986543 PP

>> F13D11.1  CE04387	WBGene00017427	locus:acp-5	histidine acid phosphatase family (weak)	status:Partially_confirmed	UniP
   #    score  bias  c-Evalue  i-Evalue hmmfrom  hmm to    alifrom  ali to    envfrom  env to     acc
 ---   ------ ----- --------- --------- ------- -------    ------- -------    ------- -------    ----
   1 ?    5.5   0.0     0.016        15     123     161 ..      71     109 ..      59     114 .. 0.86

  Alignments for each domain:
  == domain 1    score: 5.5 bits;  conditional E-value: 0.016
  CkIIB-PE_FBpp0089135-aln 123 glsdvpgeamvksycpkcldvytpkssrhhhtdgayfgt 161
                                l  + ge +  +y p+ + vyt k  r   +  a+f  
                  F13D11.1  71 RLRKIYGEHFGDTYQPRDFHVYTGKDNRTSASAQAMFAG 109
                               577899999*******************99999999864 PP

>> Y113G7B.18a  CE46431	WBGene00007017	locus:mdt-17	status:Partially_confirmed	protein_id:CCD31130.1
   #    score  bias  c-Evalue  i-Evalue hmmfrom  hmm to    alifrom  ali to    envfrom  env to     acc
 ---   ------ ----- --------- --------- ------- -------    ------- -------    ------- -------    ----
   1 ?    5.6   0.0     0.015        14      34     109 ..     436     510 ..     414     540 .. 0.87

  Alignments for each domain:
  == domain 1    score: 5.6 bits;  conditional E-value: 0.015
  CkIIB-PE_FBpp0089135-aln  34 fnltglneqvphyrqaldmildlepddelddnpnqsdlieqaael.lygliharyiltnrgiaqmiekyqsgdfgyc 109
                               fn + ++e+  + r  l+ +ld+  + +l      sd+ e+++++ l+  +++r++ + r++++m+ ++ s df  +
               Y113G7B.18a 436 FNTAQIEERAVRSRSILQRMLDVASHRALVT--MVSDVAERVSRIsLDPTVQYRWLNCGRTTSRMMFNMTSKDFEMY 510
                               89999999999*************9999975..5678888887765999*********************9999765 PP

>> F46B3.2  CE18685	WBGene00009757	status:Predicted	UniProt:Q9XV16	protein_id:CAB04403.1
   #    score  bias  c-Evalue  i-Evalue hmmfrom  hmm to    alifrom  ali to    envfrom  env to     acc
 ---   ------ ----- --------- --------- ------- -------    ------- -------    ------- -------    ----
   1 ?    6.0   1.3     0.011        11      76     148 ..      36     107 ..      14     121 .. 0.77

  Alignments for each domain:
  == domain 1    score: 6.0 bits;  conditional E-value: 0.011
  CkIIB-PE_FBpp0089135-aln  76 aellygliharyiltnrgiaqmiekyqsgdfgycervycesqpmlplglsdvpgeamvksycpkcldvytpks 148
                                + +  l   ++  ++++  ++ +ky +g  ++ + v +++ ++ p+ +s   ++    + cpk  +v  p  
                   F46B3.2  36 DDSFTKLQVFQFRSCDKSFLAKKKKYTCGLCKKDPNVCSDTCTVCPMDMSPCETDQYQ-KICPKTCNVCPPAI 107
                               44445555566778999*********************************88887765.57***999988865 PP

>> C09D4.2  CE08031	WBGene00015633	status:Confirmed	UniProt:O01734	protein_id:CCD63887.1
   #    score  bias  c-Evalue  i-Evalue hmmfrom  hmm to    alifrom  ali to    envfrom  env to     acc
 ---   ------ ----- --------- --------- ------- -------    ------- -------    ------- -------    ----
   1 ?    5.9   0.0     0.012        11      89     148 ..      96     156 ..      61     170 .. 0.78

  Alignments for each domain:
  == domain 1    score: 5.9 bits;  conditional E-value: 0.012
  CkIIB-PE_FBpp0089135-aln  89 ltnrgiaqmiekyqsgdfgy.cervycesqpmlplglsdvpgeamvksycpkcldvytpks 148
                               l nr++++m  +  s +++    +  ++++ +l +g s+  g a v+  c  cl++  p  
                   C09D4.2  96 LGNRNTTHMTVHTDSYKMKVsTSKQVVRKELSLRTGSSNENGCACVHGNCACCLEISVPEF 156
                               56788888887777777764145566788899************************99974 PP

>> C08F8.1a  CE05248	WBGene00007443	locus:pfd-1	status:Confirmed	UniProt:Q17827	protein_id:CAA97424.1
   #    score  bias  c-Evalue  i-Evalue hmmfrom  hmm to    alifrom  ali to    envfrom  env to     acc
 ---   ------ ----- --------- --------- ------- -------    ------- -------    ------- -------    ----
   1 ?    6.1   0.1     0.011        10      32      81 ..      44      93 ..      34     114 .. 0.80

  Alignments for each domain:
  == domain 1    score: 6.1 bits;  conditional E-value: 0.011
  CkIIB-PE_FBpp0089135-aln 32 dkfnltglneqvphyrqaldmildlepddelddnpnqsdlieqaaellyg 81
                               k nl  l+e++  yr    m l  +   e++ +  +++  ++ +e+++ 
                  C08F8.1a 44 TKKNLVDLDENLKYYRSVGRMFLLTDKPAEISRHEAEAKQSKEKIEAIEK 93
                              588******************99888888888887777666666666554 PP

>> F44F1.4  CE42861	WBGene00009696	status:Partially_confirmed	UniProt:O02263	protein_id:CAB03104.2
   #    score  bias  c-Evalue  i-Evalue hmmfrom  hmm to    alifrom  ali to    envfrom  env to     acc
 ---   ------ ----- --------- --------- ------- -------    ------- -------    ------- -------    ----
   1 ?   -1.3   0.0       1.9   1.8e+03     100     118 ..     252     270 ..     225     284 .. 0.74
   2 ?    4.6   0.0      0.03        28      82     129 ..     288     336 ..     269     357 .. 0.77
   3 ?   -1.9   0.1         3   2.8e+03      39     102 ..     440     501 ..     430     527 .. 0.65

  Alignments for each domain:
  == domain 1    score: -1.3 bits;  conditional E-value: 1.9
  CkIIB-PE_FBpp0089135-aln 100 kyqsgdfgycervycesqp 118
                                  +g+f++ ++vyc s  
                   F44F1.4 252 TIYTGKFNNTNKVYCTSCN 270
                               4567888888888887654 PP

  == domain 2    score: 4.6 bits;  conditional E-value: 0.03
  CkIIB-PE_FBpp0089135-aln  82 liharyiltnrgiaqmiekyq.sgdfgycervycesqpmlplglsdvpg 129
                                + ar i + +++++ ie+y  + d + +e+vyc++ +  p  +s+   
                   F44F1.4 288 ALDARVIHCRNSLTNDIEQYTyNPDTNAFEQVYCKELAYDPSRISNATN 336
                               567999999999999999997367999*********9999988887654 PP

  == domain 3    score: -1.9 bits;  conditional E-value: 3
  CkIIB-PE_FBpp0089135-aln  39 lneqvphyrqaldmildlepddelddnpnqsdlieqaaellygliharyiltnrgiaqmiekyq 102
                               l+e + + ++a d  l+le ++ +  ++ + +  ++  ++l+  ++ +  l ++  aq+ +k q
                   F44F1.4 440 LDESIMKIKEANDHNLELEKAKLIAFEASREE--KKQYDILKNTLKEKEDLIEKLKAQIAAKDQ 501
                               67777788888888888887776665554433..344555666666665555555555555544 PP

>> F09G2.1  CE30744	WBGene00017310	tyrosine protein kinase	status:Partially_confirmed	UniProt:O17408	protein_id:CCD64421
   #    score  bias  c-Evalue  i-Evalue hmmfrom  hmm to    alifrom  ali to    envfrom  env to     acc
 ---   ------ ----- --------- --------- ------- -------    ------- -------    ------- -------    ----
   1 ?    2.8   0.1       0.1        98      12      78 ..      25      95 ..      17     108 .. 0.80
   2 ?    1.4   0.0      0.28   2.7e+02      80     148 ..     175     244 ..     134     249 .. 0.70

  Alignments for each domain:
  == domain 1    score: 2.8 bits;  conditional E-value: 0.1
  CkIIB-PE_FBpp0089135-aln 12 wfcglrgneffcevdedyiqdkfnltglne....qvphyrqaldmildlepddelddnpnqsdlieqaael 78
                               fc+  gn+     d +y+ +  n+t l +    +   y +  d+++ l+ d  +  + n +++i+ ++++
                   F09G2.1 25 QFCATDGNDTPIITDPNYMCNDANFTNLRNpplqNSSSYTNNCDVVFLLDLDSTFTTEENYTQVIQFISDA 95
                              69*************************97533325678999***998888888888888777777666555 PP

  == domain 2    score: 1.4 bits;  conditional E-value: 0.28
  CkIIB-PE_FBpp0089135-aln  80 ygliharyil.tnrgiaqmiekyqsgdfgycervycesqpmlplglsdvpgeamvksycpkcldvytpks 148
                                + ++  y+l tnr      +  +  ++ ++ r+ c + +++ +g s++ ++ m  +y    l+ y  +s
                   F09G2.1 175 SACLYNNYVLiTNRLFNITDQTLVLAEIAKILRTGCITFTIIAVGNSEIDTKMMYDVYKTVTLNTYVVQS 244
                               455666776526666666666778899*******************************999999998766 PP

>> R07B5.6a  CE06260	WBGene00005699	locus:sru-36	status:Partially_confirmed	UniProt:Q21787	protein_id:CAA96666.1
   #    score  bias  c-Evalue  i-Evalue hmmfrom  hmm to    alifrom  ali to    envfrom  env to     acc
 ---   ------ ----- --------- --------- ------- -------    ------- -------    ------- -------    ----
   1 ?    5.5   0.0     0.016        15     163     183 ..     293     313 ..     285     324 .. 0.86

  Alignments for each domain:
  == domain 1    score: 5.5 bits;  conditional E-value: 0.016
  CkIIB-PE_FBpp0089135-aln 163 fphmlfmvhpeyrpkrpanqf 183
                               +p +l+m hp  r kr+ +q 
                  R07B5.6a 293 MPWILYMTHPMFRRKRTISQS 313
                               799*************99984 PP

>> F31E3.3  CE01268	WBGene00004340	locus:rfc-4	Replication factor C	status:Confirmed	UniProt:P53016	protein_id:CCD63405.
   #    score  bias  c-Evalue  i-Evalue hmmfrom  hmm to    alifrom  ali to    envfrom  env to     acc
 ---   ------ ----- --------- --------- ------- -------    ------- -------    ------- -------    ----
   1 ?    5.2   0.0      0.02        19     135     192 ..      20      77 ..      14     101 .. 0.87

  Alignments for each domain:
  == domain 1    score: 5.2 bits;  conditional E-value: 0.02
  CkIIB-PE_FBpp0089135-aln 135 sycpkcldvytpkssrhhhtdgayfgtgfphmlfmvhpeyrpkrpanqfvprlygfki 192
                               +y pk ld  + +        ga  g  +ph+lf   p +    +a  f  +l+  +i
                   F31E3.3  20 KYRPKTLDDIAYQDEVVTMLKGALQGRDLPHLLFYGPPGTGKTSAALAFCRQLFPKNI 77 
                               79999999999999999999***************99999988888888888886555 PP

>> Y46E12BL.1  CE39847	WBGene00021594	locus:tig-3	status:Partially_confirmed	UniProt:Q965N9	protein_id:CCD61141.1
   #    score  bias  c-Evalue  i-Evalue hmmfrom  hmm to    alifrom  ali to    envfrom  env to     acc
 ---   ------ ----- --------- --------- ------- -------    ------- -------    ------- -------    ----
   1 ?    5.4   0.0     0.017        16      23      61 ..     195     235 ..     169     246 .. 0.79

  Alignments for each domain:
  == domain 1    score: 5.4 bits;  conditional E-value: 0.017
  CkIIB-PE_FBpp0089135-aln  23 cevdedyiqdkfnltglne..qvphyrqaldmildlepdde 61 
                                e de y   k  ++ l e    p+y  ++dmi+ l p d 
                Y46E12BL.1 195 TESDEVYQFMKAAISDLPEpkCAPNYYGSVDMIVALSPRDI 235
                               36788888889999999873358***************875 PP


Internal pipeline statistics summary:
-------------------------------------
Query model(s):                            1  (221 nodes)
Target sequences:                      25547  (11210993 residues)
Passed MSV filter:                     25547  (1); expected 25547.0 (1)
Passed bias filter:                    25547  (1); expected 25547.0 (1)
Passed Vit filter:                     25547  (1); expected 25547.0 (1)
Passed Fwd filter:                     25547  (1); expected 25547.0 (1)
Initial search space (Z):              25547  [actual number of targets]
Domain search space  (domZ):              27  [number of targets reported over threshold]
# CPU time: 44.84u 0.04s 00:00:44.88 Elapsed: 00:00:12.01
# Mc/sec: 206.30
//
