# Supplementary material for: Potential Conservation of Circadian Clock Proteins in the phylum Nematoda as Revealed by Bioinformatic Searches
Source: PLoS One. 2014 Nov 14;9(11):e112871. doi: 10.1371/journal.pone.0112871 (PMC4232591; doi:10.1371/journal.pone.0112871)
Supplement: File S1 — HMM profiles used in this work and HMMsearch results. (ZIP) [file pone.0112871.s007.zip › HMMs-CE/Artropodos/CkIIa-PC_FBpp0070043-aln.res]

# hmmsearch :: search profile(s) against a sequence database
# HMMER 3.0 (March 2010); http://hmmer.org/
# Copyright (C) 2010 Howard Hughes Medical Institute.
# Freely distributed under the GNU General Public License (GPLv3).
# - - - - - - - - - - - - - - - - - - - - - - - - - - - - - - - - - - - -
# query HMM file:                  CkIIa-PC_FBpp0070043-aln.hmm
# target sequence database:        ../../../ProteomasGus/wormpep229
# Max sensitivity mode:            on [all heuristic filters off]
# - - - - - - - - - - - - - - - - - - - - - - - - - - - - - - - - - - - -

Query:       CkIIa-PC_FBpp0070043-aln  [M=350]
Scores for complete sequences (score includes all domains):
   --- full sequence ---   --- best 1 domain ---    -#dom-
    E-value  score  bias    E-value  score  bias    exp  N  Sequence     Description
    ------- ------ -----    ------- ------ -----   ---- --  --------     -----------
   3.5e-209  694.5   3.7   4.4e-209  694.2   2.5    1.0  1  B0205.7      CE17321	WBGene00002191	locus:kin-3	casein kinas
      9e-37  127.5   0.0    1.9e-36  126.4   0.0    1.4  1  K03E5.3      CE36652	WBGene00019362	locus:cdk-2	protein kina
    4.3e-36  125.3   0.1    6.6e-36  124.7   0.1    1.1  1  B0285.1a     CE31401	WBGene00007135	locus:cdtl-7	serine\/thr
    4.3e-36  125.3   0.1    6.6e-36  124.6   0.1    1.1  1  B0285.1c     CE44020	WBGene00007135	locus:cdtl-7	status:Part
    4.3e-36  125.3   0.1    6.7e-36  124.6   0.1    1.2  1  B0285.1b     CE44061	WBGene00007135	locus:cdtl-7	status:Part
    5.8e-36  124.8   0.1    7.9e-36  124.4   0.1    1.0  1  T05G5.3      CE00315	WBGene00000405	locus:cdk-1	serine\/thre
    6.4e-36  124.7   0.1    8.5e-36  124.3   0.1    1.1  1  B0218.3      CE06686	WBGene00004055	locus:pmk-1	ser\/thr kin
    6.6e-36  124.6   0.1      1e-35  124.0   0.1    1.2  1  F43C1.2a     CE01583	WBGene00003401	locus:mpk-1	serine\/thre
    1.1e-35  123.9   0.1    1.7e-35  123.3   0.1    1.2  1  F43C1.2b     CE24971	WBGene00003401	locus:mpk-1	serine\/thre
    1.5e-35  123.5   0.0    2.5e-35  122.8   0.0    1.2  1  Y18D10A.5    CE21401	WBGene00001746	locus:gsk-3	Eukaryotic p
    2.3e-34  119.6   0.2    1.2e-33  117.2   0.1    1.8  1  F18H3.5a     CE18608	WBGene00000406	locus:cdk-4	serine\/thre
    6.2e-34  118.2   1.4    1.8e-15   57.4   0.0    3.2  3  T01H8.1c     CE34495	WBGene00011352	locus:rskn-1	status:Part
    6.4e-34  118.1   1.2    2.2e-15   57.1   0.0    3.2  3  T01H8.1b     CE34494	WBGene00011352	locus:rskn-1	Protein kin
    6.8e-34  118.0   1.3      4e-16   59.6   0.2    2.2  2  T01H8.1d     CE38217	WBGene00011352	locus:rskn-1	status:Conf
    9.3e-34  117.6   1.2    2.6e-15   56.9   0.0    3.2  3  T01H8.1a     CE34493	WBGene00011352	locus:rskn-1	Protein kin
      1e-33  117.4   1.2    2.7e-15   56.9   0.0    3.2  3  T01H8.1e     CE41000	WBGene00011352	locus:rskn-1	status:Conf
      3e-33  115.9   0.0    4.3e-33  115.4   0.0    1.1  1  F42G8.3b     CE34862	WBGene00004056	locus:pmk-2	status:Parti
    1.7e-32  113.4   0.1      8e-32  111.2   0.1    1.8  1  F18H3.5b     CE28918	WBGene00000406	locus:cdk-4	serine\/thre
    5.6e-32  111.7   0.0    4.9e-31  108.6   0.0    2.0  1  C07G1.3a     CE06779	WBGene00003961	locus:pct-1	ser\/thr pro
    8.9e-32  111.1   0.0    7.2e-31  108.1   0.0    1.9  1  C07G1.3c     CE32571	WBGene00003961	locus:pct-1	status:Confi
      1e-31  110.9   0.0    8.1e-31  107.9   0.0    1.9  1  C07G1.3b     CE29073	WBGene00003961	locus:pct-1	status:Confi
    1.4e-31  110.4   0.0    3.3e-31  109.2   0.0    1.5  1  T27E9.3      CE21213	WBGene00000407	locus:cdk-5	serine\/thre
    4.3e-30  105.5   0.0    5.7e-30  105.1   0.0    1.1  1  H01G02.2     CE35567	WBGene00010349	locus:dyf-18	serine\/thr
    6.1e-30  105.0   0.0    9.8e-30  104.4   0.0    1.2  1  C04G6.1b     CE32111	WBGene00003402	locus:mpk-2	status:Confi
      7e-30  104.8   0.1    1.5e-29  103.8   0.1    1.5  1  Y39G10AL.3   CE30320	WBGene00000408	locus:cdk-7	status:Confi
    1.5e-29  103.8   0.0    2.4e-29  103.1   0.0    1.2  1  C04G6.1c     CE36972	WBGene00003402	locus:mpk-2	status:Confi
    1.6e-29  103.6   0.0    2.7e-29  102.9   0.0    1.2  1  C04G6.1a     CE31290	WBGene00003402	locus:mpk-2	Ser\/Thr pro
    1.8e-29  103.5   0.8    5.8e-29  101.8   0.5    1.7  1  Y42A5A.4c    CE45413	WBGene00012779	status:Partially_confirm
    1.9e-29  103.4   0.1      3e-15   56.7   0.0    2.6  2  C54G4.1a     CE32338	WBGene00008311	locus:rskn-2	Protein kin
    2.5e-29  103.0   0.8    7.7e-29  101.4   0.5    1.7  1  Y42A5A.4a    CE20258	WBGene00012779	Eukaryotic protein kinas
    3.7e-29  102.5   0.8    1.1e-28  100.9   0.5    1.7  1  Y42A5A.4b    CE45389	WBGene00012779	status:Partially_confirm
    4.2e-29  102.3   0.2    1.4e-28  100.5   0.1    1.7  1  C05D10.2c    CE30422	WBGene00015478	status:Confirmed	UniProt
    9.4e-29  101.1   0.1    1.3e-28  100.6   0.0    1.2  1  M04C9.5a     CE40815	WBGene00001121	locus:dyf-5	serine\/thre
      1e-28  101.0   0.2    3.2e-28   99.4   0.1    1.6  1  C05D10.2a    CE29020	WBGene00015478	status:Confirmed	UniProt
      1e-28  101.0   0.5    1.8e-28  100.2   0.3    1.3  1  F42G8.4      CE29318	WBGene00004057	locus:pmk-3	protein kina
      1e-28  101.0   0.1    1.5e-28  100.5   0.0    1.2  1  M04C9.5b     CE46107	WBGene00001121	locus:dyf-5	status:Confi
    1.3e-28  100.7   0.1    5.9e-28   98.5   0.1    1.8  1  F42G8.3a     CE31695	WBGene00004056	locus:pmk-2	protein kina
    8.3e-28   98.0   0.0    1.2e-27   97.5   0.0    1.1  1  W06F12.1c    CE29478	WBGene00003048	locus:lit-1	status:Confi
    9.3e-28   97.8   0.0    1.3e-27   97.4   0.0    1.1  1  W06F12.1e    CE37161	WBGene00003048	locus:lit-1	status:Confi
    9.8e-28   97.8   0.0    1.4e-27   97.3   0.0    1.1  1  W06F12.1b    CE29477	WBGene00003048	locus:lit-1	status:Confi
    1.8e-27   96.9   0.0    2.8e-27   96.3   0.0    1.2  1  W06F12.1d    CE37160	WBGene00003048	locus:lit-1	status:Confi
    2.1e-27   96.7   0.0    3.1e-27   96.1   0.0    1.2  1  W06F12.1a    CE29476	WBGene00003048	locus:lit-1	serine\/thre
      5e-27   95.5   0.1    6.7e-27   95.0   0.0    1.1  1  B0478.1b     CE30123	WBGene00002178	locus:jnk-1	status:Confi
      8e-27   94.8   0.6    3.3e-26   92.8   0.4    1.8  1  F21F3.2      CE09532	WBGene00017672	ser\/thr-protein kinase	
    9.4e-27   94.5   0.0    1.3e-26   94.0   0.0    1.1  1  B0478.1a     CE27574	WBGene00002178	locus:jnk-1	MAP kinase	s
    2.6e-26   93.1   0.0    6.7e-26   91.7   0.0    1.7  1  F09C12.2     CE32359	WBGene00017277	Ser\/Thr protein kinase	
    4.8e-26   92.2   0.0    1.2e-25   90.9   0.0    1.5  1  ZC123.4a     CE40321	WBGene00022519	protein kinase	status:Co
    6.5e-26   91.8   0.0    9.3e-26   91.3   0.0    1.1  1  W06B3.2d     CE38984	WBGene00004859	locus:sma-5	status:Parti
    8.5e-26   91.4   0.0    1.2e-25   90.9   0.0    1.1  1  W06B3.2b     CE31630	WBGene00004859	locus:sma-5	status:Parti
    8.8e-26   91.4   0.0    1.3e-25   90.8   0.0    1.1  1  W06B3.2a     CE31629	WBGene00004859	locus:sma-5	serine\/thre
    9.6e-26   91.2   0.0    1.4e-25   90.7   0.0    1.1  1  W06B3.2c     CE39526	WBGene00004859	locus:sma-5	status:Parti
    4.2e-25   89.1   0.0    7.5e-25   88.3   0.0    1.3  1  ZC504.3      CE40176	WBGene00013917	serine\/threonine kinase
    7.6e-25   88.3   0.2    4.2e-24   85.8   0.1    2.1  1  ZC123.4c     CE37593	WBGene00022519	status:Partially_confirm
    3.5e-24   86.1   1.3      5e-24   85.6   0.9    1.2  1  T07A9.3      CE29466	WBGene00002187	locus:kgb-1	protein kina
      6e-24   85.3   1.7    1.7e-19   70.7   0.3    2.4  2  ZC373.4      CE02377	WBGene00013869	calcium\/calmodulin depe
      7e-24   85.1   0.0    1.2e-23   84.3   0.0    1.3  1  B0495.2      CE01761	WBGene00015203	CDC2	status:Partially_co
    2.6e-23   83.2   1.2    3.9e-23   82.6   0.8    1.2  1  ZC416.4      CE34622	WBGene00002188	locus:kgb-2	protein kina
    3.1e-23   83.0   1.4    6.8e-23   81.9   1.0    1.4  1  C44H4.6      CE08727	WBGene00008095	glycogen synthase kinase
    1.2e-22   81.0   0.4    3.4e-22   79.6   0.3    1.7  1  ZC123.4b     CE40322	WBGene00022519	status:Partially_confirm
      2e-21   77.0   0.0    3.3e-21   76.3   0.0    1.2  1  F20B6.8c     CE30962	WBGene00001994	locus:hpk-1	status:Parti
    2.5e-21   76.7   0.0    4.1e-21   76.0   0.0    1.2  1  F20B6.8a     CE04430	WBGene00001994	locus:hpk-1	serine\/thre
    2.6e-21   76.6   0.0    4.4e-21   75.9   0.0    1.2  1  F20B6.8b     CE30961	WBGene00001994	locus:hpk-1	status:Parti
    2.7e-21   76.6   0.0    3.8e-11   43.2   0.0    2.2  2  DC2.7a       CE44458	WBGene00017083	locus:kin-33	protein kin
    8.1e-21   75.0   0.0    8.9e-13   48.6   0.0    2.6  2  C34G6.5      CE26909	WBGene00016421	ser\/thr-protein kinase	
    8.5e-21   75.0   2.0    1.7e-20   74.0   1.4    1.4  1  T04C10.1     CE33442	WBGene00003149	locus:mbk-1	serine\/thre
    2.6e-20   73.3   0.7    1.3e-19   71.1   0.2    1.8  1  F49E11.1d    CE39735	WBGene00003150	locus:mbk-2	status:Confi
    3.1e-20   73.1   0.7    1.4e-19   70.9   0.2    1.8  1  F49E11.1e    CE39938	WBGene00003150	locus:mbk-2	status:Confi
    3.3e-20   73.0   0.7    1.5e-19   70.9   0.2    1.8  1  F49E11.1a    CE05897	WBGene00003150	locus:mbk-2	serine\/thre
    5.4e-20   72.3   0.5      9e-20   71.6   0.4    1.2  1  ZK524.4      CE18454	WBGene00013994	serine\/threonine kinase
    6.4e-20   72.1   0.0    4.9e-19   69.2   0.0    1.9  1  Y106G6D.4    CE36225	WBGene00013701	serine\/threonine kinase
    1.3e-19   71.1   0.8    3.9e-19   69.5   0.2    1.8  1  F49E11.1c    CE23751	WBGene00003150	locus:mbk-2	status:Confi
    1.3e-19   71.1   0.7    4.1e-19   69.4   0.2    1.8  1  F49E11.1b    CE19878	WBGene00003150	locus:mbk-2	serine\/thre
    4.9e-19   69.2   0.2    1.4e-17   64.4   0.1    2.0  2  Y38F1A.10b   CE35656	WBGene00003144	locus:max-2	status:Parti
    8.1e-19   68.5   0.2    2.4e-17   63.6   0.0    2.1  2  K12C11.4     CE40262	WBGene00003400	locus:dapk-1	ankyrin and
    1.1e-18   68.1   0.2    4.8e-17   62.6   0.1    2.0  2  Y38F1A.10d   CE46596	WBGene00003144	locus:max-2	status:Parti
    1.5e-18   67.6   0.2      3e-17   63.3   0.1    2.0  2  Y38F1A.10a   CE40478	WBGene00003144	locus:max-2	Eukaryotic p
    1.9e-18   67.2   0.2    3.6e-17   63.0   0.1    2.0  2  Y38F1A.10c   CE42477	WBGene00003144	locus:max-2	status:Parti
    5.2e-18   65.8   0.0    1.7e-17   64.1   0.0    1.9  1  R03D7.5      CE35899	WBGene00010991	serine\/threonine kinase
    5.6e-18   65.7   0.3    7.7e-18   65.2   0.2    1.1  1  F19H6.1      CE31484	WBGene00008956	locus:nekl-3	serine\/thr
      6e-18   65.6   0.5    1.2e-17   64.6   0.1    1.5  1  T01C8.1c     CE07458	WBGene00020142	locus:aak-2	status:Confi
    7.8e-18   65.2   0.5    1.5e-17   64.3   0.1    1.5  1  T01C8.1a     CE31222	WBGene00020142	locus:aak-2	ser\/thr-pro
    7.9e-18   65.2   0.5    1.5e-17   64.3   0.1    1.5  1  T01C8.1b     CE31223	WBGene00020142	locus:aak-2	status:Confi
    8.1e-18   65.2   0.1    2.3e-17   63.7   0.1    1.6  1  K07C11.2     CE21025	WBGene00000098	locus:air-1	protein kina
    1.3e-17   64.5   1.5    5.6e-17   62.4   1.1    1.7  1  Y106G6E.1    CE20405	WBGene00013705	Helix-loop-helix DNA-bin
    1.7e-17   64.1   0.0    2.9e-14   53.5   0.0    2.1  2  C44C8.6b     CE33566	WBGene00007007	locus:mak-2	status:Confi
    2.2e-17   63.7   0.0    9.9e-17   61.6   0.0    1.8  1  H25P06.2a    CE37838	WBGene00000410	locus:cdk-9	serine\/thre
    2.2e-17   63.7   0.0    1.2e-16   61.3   0.0    1.9  1  H25P06.2b    CE37839	WBGene00000410	locus:cdk-9	serine\/thre
    2.8e-17   63.4   0.0    3.3e-14   53.3   0.0    2.1  2  C44C8.6a     CE17545	WBGene00007007	locus:mak-2	protein kina
    4.3e-17   62.8   0.1    5.6e-17   62.4   0.1    1.2  1  C49C3.10b    CE44547	WBGene00008200	status:Confirmed	UniProt
    6.4e-17   62.2   0.2    8.5e-17   61.8   0.1    1.2  1  C49C3.10a    CE23605	WBGene00008200	serine\/threonine kinase
    1.8e-16   60.7   0.7    4.2e-13   49.6   0.4    2.7  2  C36B7.2      CE04173	WBGene00016465	CDC2\/CDC28 subfamily of
    2.3e-16   60.4   0.0    2.5e-06   27.4   0.0    3.3  3  C09D1.1c     CE34252	WBGene00006820	locus:unc-89	protein kin
    2.3e-16   60.4   0.0    2.5e-06   27.4   0.0    3.3  3  C09D1.1d     CE37701	WBGene00006820	locus:unc-89	status:Conf
    2.9e-16   60.1   0.2    4.4e-16   59.4   0.1    1.1  1  H39E23.1e    CE44733	WBGene00003916	locus:par-1	status:Parti
    3.3e-16   59.9   0.2    5.1e-16   59.2   0.1    1.2  1  H39E23.1g    CE45263	WBGene00003916	locus:par-1	status:Parti
    3.4e-16   59.8   0.2    5.2e-16   59.2   0.1    1.1  1  H39E23.1c    CE40085	WBGene00003916	locus:par-1	status:Parti
    3.5e-16   59.8   0.2    5.4e-16   59.2   0.1    1.1  1  H39E23.1b    CE27768	WBGene00003916	locus:par-1	status:Parti
    3.6e-16   59.8   0.2    5.5e-16   59.1   0.1    1.1  1  H39E23.1f    CE45159	WBGene00003916	locus:par-1	status:Parti
      4e-16   59.6   0.2      2e-12   47.4   0.1    2.1  2  Y59A8B.14b   CE46046	WBGene00003919	locus:par-4	status:Confi
      4e-16   59.6   0.2    6.2e-16   59.0   0.1    1.1  1  H39E23.1a    CE23838	WBGene00003916	locus:par-1	serine\/thre
    4.1e-16   59.6   0.2    6.3e-16   58.9   0.1    1.1  1  H39E23.1j    CE46555	WBGene00003916	locus:par-1	status:Parti
    4.1e-16   59.5   0.2    6.4e-16   58.9   0.1    1.2  1  H39E23.1d    CE44808	WBGene00003916	locus:par-1	status:Parti
    6.3e-16   59.0   0.0      1e-15   58.2   0.0    1.3  1  F49C5.4      CE42460	WBGene00009867	serine\/threonine kinase
    8.3e-16   58.6   0.2    3.4e-12   46.7   0.1    2.1  2  Y59A8B.14c   CE46081	WBGene00003919	locus:par-4	status:Confi
    9.4e-16   58.4   0.2    3.7e-12   46.6   0.1    2.1  2  Y59A8B.14a   CE27410	WBGene00003919	locus:par-4	serine-threo
    9.9e-16   58.3   0.0    6.5e-13   49.0   0.0    2.1  2  T17E9.1b     CE32936	WBGene00002201	locus:kin-18	status:Conf
    1.2e-15   58.0   0.4    4.6e-15   56.1   0.3    1.7  1  C36B1.10     CE05377	WBGene00007977	locus:gska-3	serine\/thr
    2.4e-15   57.0   0.8      1e-14   55.0   0.3    2.0  1  C36B7.1      CE04172	WBGene00016464	CDC2\/CDC28 subfamily of
    2.4e-15   57.0   0.1    5.2e-15   55.9   0.1    1.5  1  F39H11.3     CE32409	WBGene00000409	locus:cdk-8	serine\/thre
    2.6e-15   56.9   0.0    4.4e-15   56.2   0.0    1.4  1  Y51B9A.9     CE19219	WBGene00013091	serine\/threonine kinase
      3e-15   56.7   0.0    9.3e-15   55.1   0.0    1.7  1  Y60A3A.1     CE24516	WBGene00006786	locus:unc-51	serine\/thr
      4e-15   56.3   0.1    7.9e-15   55.3   0.1    1.4  1  F15A2.6b     CE40646	WBGene00004719	locus:sad-1	status:Parti
    4.7e-15   56.1   0.0    5.8e-15   55.8   0.0    1.1  1  R02C2.2      CE39025	WBGene00019815	locus:kin-34	protein kin
    4.8e-15   56.0   0.1    9.3e-15   55.1   0.1    1.4  1  F15A2.6a     CE28218	WBGene00004719	locus:sad-1	serine\/thre
    6.7e-15   55.6   0.1    1.1e-14   54.9   0.0    1.2  1  F55G1.8      CE07285	WBGene00004044	locus:plk-3	protein kina
    7.9e-15   55.3   0.0    1.9e-13   50.8   0.0    2.0  2  K11E8.1k     CE28060	WBGene00006779	locus:unc-43	Ca2+\/calmo
    7.9e-15   55.3   0.0    1.9e-13   50.8   0.0    2.0  2  K11E8.1l     CE28061	WBGene00006779	locus:unc-43	Ca2+\/calmo
      8e-15   55.3   0.0    1.6e-14   54.3   0.0    1.4  1  F09E5.1      CE02604	WBGene00004034	locus:pkc-3	Protein kina
    8.7e-15   55.2   0.1    7.1e-14   52.2   0.1    2.2  1  W02B3.2      CE32946	WBGene00001709	locus:grk-2	G-protein co
    9.7e-15   55.0   0.0    2.8e-14   53.5   0.0    1.6  1  B0207.4      CE24761	WBGene00000099	locus:air-2	protein kina
    1.2e-14   54.7   0.1    1.2e-13   51.5   0.0    2.4  1  W06H8.8f     CE36726	WBGene00006436	locus:ttn-1	status:Parti
    1.4e-14   54.5   0.0      4e-14   53.0   0.0    1.6  1  W09C5.5      CE20167	WBGene00012352	locus:dkf-1	Phorbol este
    1.5e-14   54.5   0.0    3.1e-13   50.1   0.0    2.0  2  K11E8.1i     CE28059	WBGene00006779	locus:unc-43	calcium\/ca
    1.5e-14   54.4   0.5    5.8e-14   52.5   0.3    1.7  1  F52B5.2      CE24993	WBGene00009921	serine\/threonine kinase
    1.6e-14   54.3   0.0    6.1e-12   45.8   0.0    2.6  2  T17E9.1a     CE01405	WBGene00002201	locus:kin-18	status:Conf
    1.9e-14   54.1   0.0    4.7e-14   52.8   0.0    1.6  1  C09B8.7c     CE33559	WBGene00003911	locus:pak-1	status:Confi
    1.9e-14   54.1   0.1    1.2e-13   51.5   0.0    2.3  1  W06H8.8e     CE36725	WBGene00006436	locus:ttn-1	status:Parti
    1.9e-14   54.1   0.1    1.2e-13   51.5   0.0    2.3  1  W06H8.8g     CE36727	WBGene00006436	locus:ttn-1	status:Parti
    2.3e-14   53.8   0.0    5.7e-14   52.5   0.0    1.5  1  C09B8.7b     CE06792	WBGene00003911	locus:pak-1	status:Confi
    2.3e-14   53.8   0.0    5.7e-14   52.5   0.0    1.5  1  C09B8.7a     CE27670	WBGene00003911	locus:pak-1	Serine\/thre
    2.9e-14   53.5   0.1    6.4e-14   52.3   0.1    1.5  1  Y47D3A.16    CE22045	WBGene00012929	locus:rsks-1	ribosomal p
    2.9e-14   53.5   0.1    4.6e-14   52.8   0.0    1.2  1  Y71F9B.7     CE22877	WBGene00004043	locus:plk-2	status:Confi
      3e-14   53.4   1.4      6e-08   32.7   0.2    2.6  2  B0464.5a     CE36580	WBGene00004980	locus:spk-1	serine\/thre
    3.6e-14   53.2   0.2    5.9e-14   52.4   0.1    1.2  1  B0496.3h     CE44339	WBGene00006814	locus:unc-82	status:Conf
    3.6e-14   53.2   0.2      6e-14   52.4   0.1    1.2  1  B0496.3a     CE44329	WBGene00006814	locus:unc-82	ser\/thr pr
    3.6e-14   53.1   0.2      6e-14   52.4   0.1    1.2  1  B0496.3g     CE44297	WBGene00006814	locus:unc-82	status:Conf
    3.7e-14   53.1   0.2    6.3e-14   52.4   0.1    1.2  1  B0496.3f     CE44278	WBGene00006814	locus:unc-82	status:Conf
    3.9e-14   53.1   0.2    6.4e-14   52.3   0.1    1.2  1  B0496.3d     CE44346	WBGene00006814	locus:unc-82	status:Conf
    3.9e-14   53.1   0.3    6.2e-14   52.4   0.2    1.2  1  F19C6.1      CE01554	WBGene00001708	locus:grk-1	G protein-co
      4e-14   53.0   0.2    6.5e-14   52.3   0.1    1.2  1  B0496.3b     CE44280	WBGene00006814	locus:unc-82	status:Conf
    4.5e-14   52.8   0.0      7e-13   48.9   0.0    2.0  2  K11E8.1d     CE28054	WBGene00006779	locus:unc-43	Ca2+\/calmo
    4.7e-14   52.8   0.2    7.8e-14   52.1   0.1    1.2  1  B0496.3e     CE44360	WBGene00006814	locus:unc-82	status:Conf
    4.8e-14   52.8   2.3    3.7e-13   49.8   1.3    2.1  2  W10G6.2a     CE39527	WBGene00004789	locus:sgk-1	Protein kina
    5.3e-14   52.6   2.4    3.9e-13   49.8   1.3    2.1  2  W10G6.2b     CE39528	WBGene00004789	locus:sgk-1	status:Confi
    5.5e-14   52.6   0.6    1.6e-13   51.1   0.3    1.8  1  R04A9.7      CE41149	WBGene00044281	status:Partially_confirm
    5.6e-14   52.5   0.0    8.3e-13   48.7   0.0    2.0  2  K11E8.1f     CE28056	WBGene00006779	locus:unc-43	Ca2+\/calmo
    5.7e-14   52.5   0.0    8.3e-13   48.7   0.0    2.0  2  K11E8.1g     CE28057	WBGene00006779	locus:unc-43	Ca2+\/calmo
    5.9e-14   52.5   0.0    1.9e-05   24.4   0.0    3.2  3  C09D1.1f     CE37703	WBGene00006820	locus:unc-89	status:Part
    6.2e-14   52.4   0.0    8.8e-13   48.6   0.0    2.0  2  K11E8.1e     CE28055	WBGene00006779	locus:unc-43	Ca2+\/calmo
    7.7e-14   52.1   0.0      1e-12   48.4   0.0    2.0  2  K11E8.1h     CE28058	WBGene00006779	locus:unc-43	Ca2+\/calmo
    7.7e-14   52.1   0.0    2.1e-05   24.3   0.0    3.2  3  C09D1.1b     CE34251	WBGene00006820	locus:unc-89	status:Part
    1.1e-13   51.5   0.0    1.3e-12   48.1   0.0    2.0  2  K11E8.1r     CE45912	WBGene00006779	locus:unc-43	status:Part
    1.2e-13   51.4   0.6    9.5e-12   45.2   0.1    2.3  2  W04B5.5      CE20142	WBGene00021022	protein kinase	status:Co
    1.3e-13   51.4   0.2    4.1e-12   46.4   0.0    2.1  2  F58H12.1     CE28479	WBGene00002210	locus:kin-29	serine\/thr
    1.3e-13   51.4   0.0    1.8e-13   50.9   0.0    1.1  1  R02C2.6      CE33152	WBGene00019817	status:Partially_confirm
    1.4e-13   51.2   0.1    2.7e-13   50.3   0.1    1.4  1  W02B12.12a   CE21239	WBGene00012207	serine\/threonine kinase
    1.5e-13   51.1   0.1    2.8e-11   43.7   0.1    2.1  2  K07A9.2      CE25046	WBGene00000553	locus:cmk-1	ser\/thr pro
    1.5e-13   51.1   0.2    2.5e-13   50.4   0.1    1.3  1  W02B12.12b   CE37051	WBGene00012207	status:Partially_confirm
    1.8e-13   50.9   0.1    8.4e-13   48.7   0.0    1.9  1  F17E5.1a     CE27131	WBGene00002991	locus:lin-2	MAGUK protei
    1.9e-13   50.8   3.5    1.5e-11   44.6   2.0    2.4  2  F22D6.5a     CE05686	WBGene00004186	locus:prpf-4	serine\/thr
    1.9e-13   50.8   0.0    4.5e-13   49.6   0.0    1.5  1  PAR2.3a      CE39167	WBGene00019801	locus:aak-1	Protein kina
    2.6e-13   50.3   0.1    2.8e-12   47.0   0.0    1.9  2  Y43D4A.6     CE21879	WBGene00012792	status:Partially_confirm
    3.7e-13   49.8   0.1    5.3e-13   49.3   0.0    1.2  1  Y60A3A.12    CE27297	WBGene00000499	locus:chk-2	status:Confi
    4.8e-13   49.5   0.1    7.7e-11   42.2   0.0    2.2  2  R166.5a      CE40867	WBGene00011304	locus:mnk-1	serine\/thre
    4.8e-13   49.5   0.1    7.7e-11   42.2   0.0    2.2  2  R166.5b      CE40868	WBGene00011304	locus:mnk-1	status:Parti
    5.1e-13   49.4   0.0    4.7e-09   36.3   0.0    2.3  2  Y50D7A.3a    CE32982	WBGene00021753	status:Partially_confirm
    5.3e-13   49.3   0.0    4.4e-09   36.4   0.0    3.3  3  H42K12.1a    CE28739	WBGene00003965	locus:pdk-1	protein kina
    7.5e-13   48.8   0.0    4.5e-09   36.4   0.0    3.3  3  H42K12.1b    CE28740	WBGene00003965	locus:pdk-1	status:Confi
    9.3e-13   48.5   0.2    1.9e-12   47.5   0.1    1.4  1  F47F2.1c     CE31171	WBGene00018569	status:Confirmed	UniProt
    1.1e-12   48.3   0.2    1.7e-12   47.6   0.1    1.2  1  W03G1.6b     CE40474	WBGene00021012	locus:pig-1	status:Parti
    1.1e-12   48.3   0.0    1.7e-12   47.7   0.0    1.2  1  C14B9.4a     CE26649	WBGene00004042	locus:plk-1	Protein kina
    1.1e-12   48.3   0.2    1.8e-12   47.6   0.1    1.2  1  W03G1.6a     CE40473	WBGene00021012	locus:pig-1	protein kina
    1.3e-12   48.1   7.7    3.9e-08   33.3   0.2    2.4  2  B0464.5c     CE36373	WBGene00004980	locus:spk-1	Eukaryotic p
    1.5e-12   47.9   0.1    2.2e-12   47.3   0.1    1.4  1  T08D2.7      CE28251	WBGene00011612	Forkhead-associated (FHA
    1.6e-12   47.7   0.1      3e-12   46.9   0.1    1.4  1  F47F2.1b     CE37114	WBGene00018569	status:Confirmed	UniProt
    1.7e-12   47.7   0.1    3.5e-12   46.6   0.0    1.5  1  F47F2.1a     CE27166	WBGene00018569	protein kinase	status:Co
    1.9e-12   47.5   0.0    3.4e-12   46.7   0.0    1.3  1  F59E12.2     CE28571	WBGene00006988	locus:zyg-1	status:Confi
    2.2e-12   47.3   0.0    3.5e-12   46.6   0.0    1.2  1  ZC404.9      CE07599	WBGene00022603	locus:gck-2	serine\/thre
    2.4e-12   47.1   1.8    6.5e-11   42.4   0.1    2.2  2  T14E8.1c     CE37148	WBGene00020504	status:Confirmed	UniProt
    2.5e-12   47.1   0.0    3.3e-10   40.1   0.0    2.3  2  ZK617.1e     CE44668	WBGene00006759	locus:unc-22	status:Part
    2.5e-12   47.1   1.8    6.7e-11   42.4   0.1    2.2  2  T14E8.1b     CE29341	WBGene00020504	status:Confirmed	UniProt
    2.6e-12   47.0   0.0    3.5e-10   40.1   0.0    2.3  2  ZK617.1c     CE40796	WBGene00006759	locus:unc-22	status:Part
    2.9e-12   46.9   0.0    3.6e-10   40.0   0.0    2.3  2  ZK617.1a     CE33017	WBGene00006759	locus:unc-22	Fibronectin
    2.9e-12   46.9   1.8    7.3e-11   42.3   0.1    2.2  2  T14E8.1a     CE28667	WBGene00020504	protein-tyrosine kinase	
      3e-12   46.9   9.3    3.3e-08   33.6   0.2    2.4  2  B0464.5b     CE20457	WBGene00004980	locus:spk-1	Eukaryotic p
      3e-12   46.8   0.0    3.7e-10   40.0   0.0    2.3  2  ZK617.1d     CE44671	WBGene00006759	locus:unc-22	status:Part
    3.1e-12   46.8   0.0    3.8e-10   39.9   0.0    2.3  2  ZK617.1b     CE33018	WBGene00006759	locus:unc-22	Fibronectin
    4.4e-12   46.3   2.2      9e-12   45.3   1.5    1.4  1  F22D6.5b     CE45514	WBGene00004186	locus:prpf-4	status:Part
    5.8e-12   45.9   0.0      8e-12   45.5   0.0    1.2  1  C27D6.11     CE38691	WBGene00044388	status:Partially_confirm
    5.8e-12   45.9   4.4      9e-11   42.0   3.0    2.4  1  E02H4.3b     CE31463	WBGene00006517	locus:tag-172	status:Par
    5.9e-12   45.9   0.4    8.8e-12   45.3   0.3    1.2  1  ZK909.2g     CE31759	WBGene00002189	locus:kin-1	status:Confi
    5.9e-12   45.9   0.0    8.9e-12   45.3   0.0    1.2  1  C14B9.4b     CE30602	WBGene00004042	locus:plk-1	status:Confi
    5.9e-12   45.9   0.0      9e-12   45.3   0.0    1.3  1  DC2.7c       CE46760	WBGene00017083	locus:kin-33	status:Part
    5.9e-12   45.9   0.3    8.8e-12   45.3   0.2    1.2  1  ZK909.2a     CE15473	WBGene00002189	locus:kin-1	Protein kina
    6.4e-12   45.8   0.6    9.4e-12   45.2   0.4    1.2  1  ZK909.2m     CE31765	WBGene00002189	locus:kin-1	status:Confi
    6.8e-12   45.7   0.3      1e-11   45.1   0.2    1.2  1  ZK909.2b     CE15475	WBGene00002189	locus:kin-1	cAMP-dependa
    6.9e-12   45.7   0.4      1e-11   45.1   0.3    1.2  1  ZK909.2i     CE31761	WBGene00002189	locus:kin-1	status:Confi
    6.9e-12   45.7   0.1      1e-11   45.1   0.1    1.1  1  R02C2.1      CE33150	WBGene00019814	protein kinase	status:Co
      7e-12   45.6   0.3      1e-11   45.1   0.2    1.3  1  ZK909.2h     CE31760	WBGene00002189	locus:kin-1	status:Confi
    7.3e-12   45.6   0.1    1.7e-11   44.3   0.0    1.5  1  T19A5.2a     CE07510	WBGene00001526	locus:gck-1	serine\/thre
    7.3e-12   45.6   0.4    1.1e-11   45.0   0.3    1.2  1  ZK909.2f     CE31758	WBGene00002189	locus:kin-1	status:Confi
    7.4e-12   45.6   0.6    1.1e-11   45.0   0.4    1.2  1  ZK909.2d     CE31756	WBGene00002189	locus:kin-1	status:Confi
    7.8e-12   45.5   0.1    7.7e-11   42.2   0.0    2.1  2  M03C11.1     CE03492	WBGene00010838	cAMP-dependant protein k
      8e-12   45.4   0.3    1.2e-11   44.9   0.2    1.3  1  ZK909.2j     CE31762	WBGene00002189	locus:kin-1	status:Confi
    8.4e-12   45.4   0.4    1.3e-11   44.8   0.3    1.2  1  ZK909.2l     CE31764	WBGene00002189	locus:kin-1	status:Confi
    8.4e-12   45.4   0.4    1.3e-11   44.8   0.3    1.2  1  ZK909.2k     CE31763	WBGene00002189	locus:kin-1	status:Confi
    8.5e-12   45.4   0.0      2e-11   44.2   0.0    1.5  1  T19A5.2c     CE30181	WBGene00001526	locus:gck-1	status:Parti
    8.5e-12   45.4   0.0    2.2e-11   44.0   0.0    1.5  1  T19A5.2d     CE37048	WBGene00001526	locus:gck-1	status:Parti
    9.4e-12   45.2   0.0    2.2e-11   44.0   0.0    1.5  1  T19A5.2b     CE28674	WBGene00001526	locus:gck-1	status:Parti
    9.5e-12   45.2   0.4    1.4e-11   44.6   0.3    1.2  1  ZK909.2e     CE31757	WBGene00002189	locus:kin-1	status:Confi
    1.1e-11   45.0   0.7    1.7e-11   44.3   0.5    1.2  1  ZK909.2c     CE31755	WBGene00002189	locus:kin-1	status:Parti
    1.5e-11   44.6   0.6    2.8e-11   43.7   0.4    1.3  1  B0545.1b     CE17354	WBGene00006599	locus:tpa-1	protein kina
    1.5e-11   44.6   0.0    3.9e-11   43.2   0.0    1.6  1  T25E12.4d    CE46242	WBGene00012019	locus:dkf-2	status:Parti
    1.6e-11   44.5   0.0      4e-11   43.2   0.0    1.6  1  T25E12.4c    CE42507	WBGene00012019	locus:dkf-2	status:Parti
    1.8e-11   44.3   0.0    3.3e-11   43.4   0.0    1.3  1  B0414.7a     CE07737	WBGene00003472	locus:mtk-1	protein kina
    1.8e-11   44.3   0.0    3.3e-11   43.4   0.0    1.3  1  B0414.7b     CE27573	WBGene00003472	locus:mtk-1	status:Parti
      2e-11   44.2   0.1    8.3e-11   42.1   0.1    1.9  1  F32D8.1      CE41398	WBGene00009326	calcium\/calmodulin depe
    2.1e-11   44.1   0.5    3.8e-11   43.2   0.3    1.3  1  B0545.1a     CE17353	WBGene00006599	locus:tpa-1	protein kina
    2.4e-11   43.9   0.0    5.7e-11   42.6   0.0    1.5  1  T25E12.4a    CE42484	WBGene00012019	locus:dkf-2	Phorbol este
    2.4e-11   43.9   0.1    5.2e-11   42.8   0.1    1.6  1  F59A6.1      CE44901	WBGene00003822	locus:nsy-1	Protein kina
    2.8e-11   43.7   0.2    4.9e-11   42.9   0.1    1.5  1  ZC581.1      CE15235	WBGene00022631	locus:nekl-2	ser\/thr-pr
    3.3e-11   43.4   0.0    1.1e-09   38.4   0.0    2.1  2  K08F8.1a     CE03467	WBGene00010681	ribosomal S6 kinase	stat
    3.7e-11   43.3   0.1      5e-11   42.8   0.1    1.2  1  Y38H8A.4     CE18366	WBGene00012638	serine\/threonine kinase
    4.1e-11   43.1   0.0    6.9e-11   42.4   0.0    1.3  1  Y79H2A.11    CE31133	WBGene00006993	locus:zyg-8	status:Confi
      5e-11   42.8   0.1    9.3e-10   38.6   0.0    2.0  2  C05H8.1a     CE33594	WBGene00000518	locus:ckk-1	status:Confi
    5.3e-11   42.7   0.2    1.1e-10   41.7   0.1    1.4  1  C10H11.9     CE08098	WBGene00002694	locus:let-502	Rho-associ
    5.8e-11   42.6   1.5    8.4e-11   42.1   1.0    1.1  1  Y105C5A.24   CE36218	WBGene00013643	status:Partially_confirm
    6.4e-11   42.5   0.5    3.8e-09   36.6   0.0    2.1  2  F35C8.3      CE24941	WBGene00002177	locus:jkk-1	status:Confi
    7.4e-11   42.3   0.3    1.6e-10   41.2   0.2    1.6  1  K08B12.5     CE30818	WBGene00006437	locus:mrck-1	serine\/thr
    8.2e-11   42.1   0.1    1.5e-09   38.0   0.0    2.0  2  C05H8.1b     CE37082	WBGene00000518	locus:ckk-1	status:Parti
    8.6e-11   42.1   4.1    6.4e-10   39.2   2.8    2.1  1  E02H4.3a     CE31462	WBGene00006517	locus:tag-172	serine\/th
    1.2e-10   41.6   0.2    4.3e-09   36.5   0.0    2.2  2  M7.7         CE03487	WBGene00010883	serine\/threonine kinase
    1.2e-10   41.6   0.0    2.9e-10   40.3   0.0    1.5  1  C24A8.4      CE27082	WBGene00016038	locus:cst-2	status:Parti
    1.2e-10   41.6   0.8    4.3e-10   39.8   0.6    1.8  1  C03C10.1     CE00872	WBGene00002202	locus:kin-19	casein Kina
    1.5e-10   41.2   0.0    6.7e-10   39.1   0.0    1.9  1  C09G4.2b     CE31157	WBGene00015650	locus:pkg-2	status:Confi
    1.5e-10   41.2   0.2    2.2e-10   40.7   0.1    1.2  1  B0511.4      CE17343	WBGene00015230	locus:tag-344	protein ki
    1.8e-10   41.0   0.0    4.4e-10   39.7   0.0    1.5  1  F14H12.4a    CE39916	WBGene00017472	locus:cst-1	protein kina
    1.8e-10   41.0   0.0    4.4e-10   39.7   0.0    1.5  1  F14H12.4b    CE39917	WBGene00017472	locus:cst-1	status:Confi
      2e-10   40.9   0.1    3.4e-10   40.1   0.1    1.3  1  F57F5.5b     CE46445	WBGene00004032	locus:pkc-1	status:Parti
      2e-10   40.8   0.2      9e-10   38.7   0.0    2.0  1  E01H11.1b    CE30928	WBGene00004033	locus:pkc-2	status:Confi
      2e-10   40.8   0.2    8.9e-10   38.7   0.0    2.0  1  E01H11.1a    CE30927	WBGene00004033	locus:pkc-2	status:Confi
    2.2e-10   40.7   1.3    5.2e-10   39.5   0.1    2.1  1  F55A8.2f     CE37242	WBGene00001173	locus:pkg-1	status:Confi
    2.5e-10   40.6   0.0    4.1e-10   39.8   0.0    1.3  1  C45B11.1b    CE40446	WBGene00006443	locus:pak-2	P21-Rho-bind
    2.5e-10   40.6   0.0    1.7e-08   34.5   0.0    2.2  2  R06A10.4     CE12518	WBGene00019911	protein kinase	status:Co
    2.5e-10   40.6   0.2      1e-09   38.5   0.0    2.0  1  E01H11.1d    CE41783	WBGene00004033	locus:pkc-2	status:Confi
    2.5e-10   40.5   0.0    4.2e-10   39.8   0.0    1.3  1  C45B11.1a    CE40445	WBGene00006443	locus:pak-2	serine\/thre
    2.6e-10   40.5   0.0    3.9e-10   39.9   0.0    1.2  1  K08F8.1d     CE37257	WBGene00010681	status:Confirmed	UniProt
    2.6e-10   40.5   0.1    4.5e-10   39.7   0.1    1.3  1  F57F5.5a     CE29092	WBGene00004032	locus:pkc-1	Phorbol este
    2.9e-10   40.3   0.1    4.1e-10   39.8   0.1    1.1  1  C03C10.2     CE44177	WBGene00007269	serine\/threonine kinase
    2.9e-10   40.3   0.4    4.7e-08   33.1   0.1    2.3  2  T20F10.1     CE13844	WBGene00007047	locus:wts-1	Protein kina
    3.4e-10   40.1   0.0      3e-09   37.0   0.0    2.0  1  Y59A8B.23c   CE46529	WBGene00013355	locus:gck-3	status:Confi
    3.8e-10   39.9   0.6    6.2e-10   39.2   0.4    1.3  1  F28H6.1b     CE29298	WBGene00000103	locus:akt-2	PH (pleckstr
      4e-10   39.8   0.4    8.8e-10   38.7   0.3    1.4  1  F28C10.3     CE45606	WBGene00017898	protein kinase	status:Pa
    4.2e-10   39.8   0.0    6.9e-10   39.1   0.0    1.2  1  Y39H10A.7a   CE26076	WBGene00000498	locus:chk-1	status:Confi
    4.3e-10   39.8   0.7    6.2e-10   39.2   0.5    1.2  1  F52F12.3     CE24994	WBGene00003396	locus:mom-4	tyrosine-pro
    4.4e-10   39.7   0.0    3.6e-09   36.7   0.0    2.0  1  Y59A8B.23a   CE38123	WBGene00013355	locus:gck-3	status:Confi
    4.6e-10   39.7   0.6    7.7e-10   38.9   0.4    1.3  1  F28H6.1a     CE18646	WBGene00000103	locus:akt-2	PH (pleckstr
    4.7e-10   39.6   0.1    8.4e-10   38.8   0.0    1.3  1  F22F1.2      CE04444	WBGene00017714	ser\/thr protein kinase	
      5e-10   39.6   0.9    1.2e-09   38.3   0.1    2.0  1  F55A8.2b     CE19898	WBGene00001173	locus:pkg-1	cyclic-GMP-d
      5e-10   39.5   0.9    1.2e-09   38.3   0.1    2.0  1  F55A8.2e     CE37241	WBGene00001173	locus:pkg-1	status:Confi
    5.1e-10   39.5   0.9    1.2e-09   38.2   0.1    2.0  1  F55A8.2c     CE31541	WBGene00001173	locus:pkg-1	status:Confi
    5.2e-10   39.5   0.3    1.6e-09   37.9   0.0    1.9  1  E01H11.1c    CE30929	WBGene00004033	locus:pkc-2	Protein kina
    5.3e-10   39.4   0.1    2.1e-09   37.5   0.0    2.1  1  C09G4.2a     CE31156	WBGene00015650	locus:pkg-2	cAMP-dependa
      6e-10   39.3   1.0    1.3e-09   38.1   0.1    2.0  1  F55A8.2a     CE19897	WBGene00001173	locus:pkg-1	cyclic-GMP-d
    6.3e-10   39.2   0.1    2.3e-09   37.4   0.0    2.1  1  C09G4.2c     CE31158	WBGene00015650	locus:pkg-2	status:Confi
    6.5e-10   39.2   0.0    9.6e-10   38.6   0.0    1.2  1  ZK354.6      CE15320	WBGene00022707	protein kinase	status:Pa
    6.7e-10   39.1   0.0    1.1e-09   38.4   0.0    1.2  1  ZC504.4d     CE32767	WBGene00003247	locus:mig-15	status:Part
    6.9e-10   39.1   0.0    1.1e-09   38.4   0.0    1.2  1  ZC504.4b     CE25673	WBGene00003247	locus:mig-15	status:Part
    6.9e-10   39.1   0.0    1.1e-09   38.4   0.0    1.2  1  ZC504.4a     CE25672	WBGene00003247	locus:mig-15	serine\/thr
      7e-10   39.1   0.0    1.1e-09   38.4   0.0    1.2  1  ZC504.4c     CE28273	WBGene00003247	locus:mig-15	status:Part
    7.2e-10   39.0   0.0    7.2e-10   39.0   0.0    2.7  1  C04A11.3     CE07905	WBGene00007287	locus:gck-4	serine\/thre
    7.3e-10   39.0   0.7    1.6e-09   37.9   0.5    1.5  1  F46G11.3     CE04586	WBGene00018516	locus:tag-257	serine\/th
    7.3e-10   39.0   0.0    3.6e-08   33.4   0.0    2.1  2  K08F8.1c     CE35895	WBGene00010681	status:Confirmed	UniProt
    1.4e-09   38.1   0.3    1.9e-09   37.7   0.2    1.2  1  T07F12.4     CE28650	WBGene00020324	Serine\/Threonine protei
    1.5e-09   38.0   0.1    2.1e-09   37.5   0.0    1.1  1  K08F8.1b     CE32906	WBGene00010681	status:Confirmed	UniProt
    1.6e-09   37.9   0.1      1e-08   35.3   0.0    2.1  1  F31E3.2b     CE30774	WBGene00017950	status:Confirmed	UniProt
    1.6e-09   37.8   0.1      1e-08   35.2   0.0    2.1  1  F31E3.2a     CE30773	WBGene00017950	Protein kinase	status:Pa
    1.7e-09   37.8   0.5    5.4e-09   36.2   0.4    1.7  1  F39F10.2     CE07204	WBGene00018202	serine\/threonine-protei
    1.9e-09   37.7   0.6    4.7e-09   36.3   0.4    1.6  1  F39F10.3     CE07205	WBGene00018203	serine\/threonine-protei
    2.5e-09   37.3   0.1    2.9e-07   30.5   0.1    2.6  2  F45H7.4      CE31517	WBGene00004183	locus:prk-2	serine\/thre
    4.7e-09   36.3   0.0    2.1e-08   34.2   0.0    1.7  1  C09G4.2d     CE32576	WBGene00015650	locus:pkg-2	status:Confi
    4.9e-09   36.3   0.0    8.1e-09   35.6   0.0    1.3  1  Y59A8B.23b   CE43021	WBGene00013355	locus:gck-3	status:Confi
    5.3e-09   36.2   0.0    6.6e-09   35.9   0.0    1.1  1  F23C8.8      CE20717	WBGene00017737	protein kinase	status:Co
    5.7e-09   36.1   0.6    5.7e-09   36.1   0.4    2.7  1  C07A9.3b     CE36354	WBGene00006579	locus:tlk-1	status:Confi
    5.8e-09   36.0   0.6    5.8e-09   36.0   0.4    2.8  1  C07A9.3d     CE46199	WBGene00006579	locus:tlk-1	status:Confi
    6.2e-09   36.0   0.6    6.2e-09   36.0   0.4    2.9  2  C07A9.3c     CE39220	WBGene00006579	locus:tlk-1	status:Confi
      7e-09   35.8   0.6      7e-09   35.8   0.4    2.9  2  C07A9.3a     CE36353	WBGene00006579	locus:tlk-1	serine\/thre
    7.3e-09   35.7   0.0    1.1e-08   35.2   0.0    1.2  1  K08F8.1e     CE37258	WBGene00010681	status:Confirmed	UniProt
    8.6e-09   35.5   0.0    1.2e-08   35.0   0.0    1.1  1  K08A8.1b     CE34335	WBGene00003185	locus:mek-1	status:Parti
    9.2e-09   35.4   0.1    1.5e-08   34.6   0.1    1.2  1  C56G2.5      CE44964	WBGene00016980	Protein kinase	status:Pa
      1e-08   35.2   1.1    2.8e-07   30.5   0.3    2.2  2  R11G1.4b     CE39616	WBGene00004727	locus:sax-1	status:Confi
      1e-08   35.2   1.1    2.8e-07   30.5   0.3    2.2  2  R11G1.4a     CE39615	WBGene00004727	locus:sax-1	protein kina
    1.1e-08   35.1   0.0    1.6e-08   34.6   0.0    1.2  1  K08A8.1a     CE30816	WBGene00003185	locus:mek-1	Map kinase k
    1.3e-08   34.9   0.0    3.1e-08   33.7   0.0    1.5  1  D1044.8      CE39141	WBGene00017033	locus:nekl-4	status:Part
    1.4e-08   34.8   0.1    1.5e-08   34.6   0.1    1.1  1  C03B1.5      CE37605	WBGene00015376	protein kinase	status:Co
    1.4e-08   34.8   0.1    2.8e-08   33.8   0.1    1.4  1  R90.1        CE06325	WBGene00011283	casein Kinase I	status:P
    1.6e-08   34.6   1.0    3.9e-08   33.3   0.8    1.6  1  F26E4.5      CE32638	WBGene00009160	Src homology domain 2, t
    1.8e-08   34.4   0.0    2.4e-08   34.0   0.0    1.2  1  DC2.7b       CE27899	WBGene00017083	locus:kin-33	status:Conf
    2.4e-08   34.0   0.0    3.7e-08   33.4   0.0    1.1  1  T25B9.5      CE06504	WBGene00012011	Src homology domain 2, p
    2.5e-08   34.0   0.0      3e-08   33.7   0.0    1.2  1  F42G10.2     CE10328	WBGene00003368	locus:mkk-4	serine\/thre
    3.1e-08   33.6   0.0    7.6e-08   32.4   0.0    1.7  1  F09B12.6     CE26710	WBGene00001468	locus:flr-4	protein kina
    3.8e-08   33.3   0.1    6.3e-08   32.6   0.0    1.2  1  T11F8.4      CE35006	WBGene00020435	protein kinase	status:Pa
    3.9e-08   33.3   2.8    1.6e-07   31.3   1.9    1.8  1  C12D8.10a    CE15612	WBGene00000102	locus:akt-1	PH (pleckstr
      4e-08   33.3   0.3    5.1e-08   32.9   0.2    1.1  1  C25H3.1      CE02499	WBGene00016111	status:Confirmed	UniProt
    4.9e-08   33.0   0.0    8.5e-08   32.2   0.0    1.3  1  F49B2.5      CE24991	WBGene00005078	locus:src-2	Src homology
    6.6e-08   32.6   3.4    7.7e-08   32.3   0.3    1.9  2  C12D8.10b    CE05274	WBGene00000102	locus:akt-1	PH (pleckstr
    8.3e-08   32.2   0.9     0.0052   16.5   0.4    2.4  2  F59F5.3      CE31552	WBGene00010342	tyrosine-protein kinase	
    9.6e-08   32.0   0.0    1.6e-07   31.3   0.0    1.2  1  ZC449.3a     CE29622	WBGene00022613	map kinase kinase, 3beta
    1.2e-07   31.8   0.0    1.9e-07   31.1   0.0    1.2  1  ZC449.3b     CE31262	WBGene00022613	status:Confirmed	UniProt
    1.2e-07   31.7   0.5    4.4e-07   29.8   0.3    1.7  1  T05C12.1     CE02312	WBGene00011466	serine\/threonine kinase
    1.3e-07   31.6   0.0    1.9e-07   31.1   0.0    1.1  1  Y69E1A.3     CE44526	WBGene00013475	Eukaryotic protein kinas
    1.4e-07   31.5   0.0    2.2e-07   30.8   0.0    1.2  1  Y39H10A.7b   CE33867	WBGene00000498	locus:chk-1	status:Confi
    1.9e-07   31.1   0.0    8.5e-06   25.6   0.0    2.3  2  C41C4.4b     CE45635	WBGene00002147	locus:ire-1	status:Parti
    1.9e-07   31.1   0.1    2.7e-07   30.5   0.1    1.2  1  T25B9.4      CE06503	WBGene00012010	Src homology domain 2, p
      2e-07   31.0   0.0    4.8e-07   29.7   0.0    1.6  1  Y39G10AR.3   CE37063	WBGene00021461	locus:nekl-1	status:Part
    2.4e-07   30.7   0.1    7.1e-07   29.2   0.0    1.7  1  Y116A8C.38a  CE33848	WBGene00013811	status:Partially_confirm
    2.5e-07   30.7   0.0    8.2e-07   29.0   0.0    1.8  1  C10C6.1b     CE44446	WBGene00002192	locus:kin-4	status:Confi
    2.5e-07   30.7   0.1      8e-07   29.0   0.1    1.7  1  Y116A8C.24   CE23332	WBGene00013801	status:Partially_confirm
    2.5e-07   30.6   0.1    7.3e-07   29.1   0.0    1.6  1  Y116A8C.38b  CE46753	WBGene00013811	status:Partially_confirm
    3.2e-07   30.3   0.0    9.8e-07   28.7   0.0    1.8  1  C10C6.1a     CE39132	WBGene00002192	locus:kin-4	serine\/thre
    4.1e-07   30.0   0.0    1.2e-06   28.5   0.0    1.7  1  C10C6.1c     CE44487	WBGene00002192	locus:kin-4	status:Parti
    4.2e-07   29.9   0.0    1.2e-06   28.4   0.0    1.7  1  C10C6.1d     CE44504	WBGene00002192	locus:kin-4	status:Parti
    4.5e-07   29.8   0.0    7.4e-07   29.1   0.0    1.3  1  T19D12.5     CE04980	WBGene00020580	casein kinase I	status:P
    5.7e-07   29.5   3.3    2.9e-06   27.1   2.3    1.9  1  F58D5.4c     CE42786	WBGene00002240	locus:ksr-2	status:Confi
    6.2e-07   29.4   0.2    8.3e-07   28.9   0.2    1.2  1  VZC374L.1    CE16527	WBGene00012162	serine\/threonine kinase
    6.4e-07   29.3   0.0    1.7e-05   24.6   0.0    2.2  2  C41C4.4a     CE35836	WBGene00002147	locus:ire-1	serine\/thre
    8.5e-07   28.9   0.0    2.1e-06   27.6   0.0    1.6  1  F46F6.2a     CE31703	WBGene00009793	locus:pkn-1	Protein kina
      1e-06   28.7   0.5    0.00044   20.0   0.0    2.4  2  F59A6.4      CE01982	WBGene00019086	Protein kinase	status:Pa
      1e-06   28.6   4.1    3.9e-06   26.7   2.3    2.1  1  F58D5.4b     CE31018	WBGene00002240	locus:ksr-2	status:Confi
      1e-06   28.6   1.5    1.6e-06   28.0   1.0    1.4  1  K06H7.8      CE25045	WBGene00019459	status:Partially_confirm
    1.1e-06   28.6   0.0    2.5e-06   27.4   0.0    1.6  1  F46F6.2b     CE43258	WBGene00009793	locus:pkn-1	status:Parti
    1.1e-06   28.6   3.4    5.1e-06   26.4   2.4    1.9  1  F58D5.4a     CE31017	WBGene00002240	locus:ksr-2	status:Confi
    1.3e-06   28.3   0.4      2e-06   27.7   0.3    1.3  1  ZK622.1      CE05098	WBGene00022780	tyrosine-protein kinase	
    1.5e-06   28.1   0.3    4.2e-06   26.6   0.0    1.8  1  Y106G6A.1    CE19294	WBGene00013694	serine\/threonine kinase
    1.6e-06   28.0   0.3    2.7e-06   27.2   0.2    1.3  1  Y106G6E.6    CE29604	WBGene00013709	locus:csnk-1	casein kina
    1.6e-06   28.0   0.2    1.9e-06   27.8   0.1    1.0  1  K11E8.1b     CE28052	WBGene00006779	locus:unc-43	calcium\/ca
    1.9e-06   27.7   2.3    3.2e-06   27.0   0.0    2.0  1  R09D1.12     CE45605	WBGene00011168	tyrosine-protein kinase 
    1.9e-06   27.7   0.0    2.9e-06   27.2   0.0    1.2  1  ZC581.2      CE44067	WBGene00022632	ser\/thr-protein kinase	
      2e-06   27.7   0.5    4.3e-06   26.6   0.3    1.4  1  R13H9.6      CE07450	WBGene00020072	status:Partially_confirm
      2e-06   27.7   0.4    4.5e-06   26.6   0.3    1.4  1  F36H12.9     CE09980	WBGene00018123	status:Partially_confirm
      2e-06   27.7   0.0    3.8e-06   26.8   0.0    1.5  1  R03G5.2      CE31210	WBGene00004758	locus:sek-1	SER\/THR-pro
      2e-06   27.7   0.0    3.1e-06   27.1   0.0    1.4  1  Y54E10BL.6   CE25437	WBGene00003186	locus:mek-2	protein kina
    2.2e-06   27.6   0.6    7.3e-06   25.8   0.2    2.0  1  F46F2.2b     CE39502	WBGene00002203	locus:kin-20	casein kina
    2.2e-06   27.5   0.2    8.1e-06   25.7   0.1    1.7  1  ZK666.8      CE43359	WBGene00014048	serine\/threonine kinase
    2.6e-06   27.3   0.1      8e-06   25.7   0.0    1.6  1  W06F12.3     CE16557	WBGene00012307	serine\/threonine kinase
    2.7e-06   27.2   1.3    7.1e-06   25.9   0.9    1.6  1  C27D8.1      CE18539	WBGene00007777	serine\/threonine kinase
    2.7e-06   27.2   0.1    4.4e-06   26.6   0.1    1.2  1  M05D6.1      CE03499	WBGene00010874	serine\/threonine kinase
    2.8e-06   27.2   0.1    4.4e-06   26.6   0.1    1.2  1  F35C11.3     CE02210	WBGene00009402	serine\/threonine kinase
    3.3e-06   27.0   0.0    4.8e-06   26.4   0.0    1.2  1  E02H4.6      CE05552	WBGene00008464	serine\/threonine kinase
    4.3e-06   26.6   0.1    9.1e-06   25.5   0.1    1.4  1  W04G5.6      CE45457	WBGene00002205	locus:kin-23	status:Part
      5e-06   26.4   0.0    7.6e-06   25.8   0.0    1.2  1  F59A3.8      CE30549	WBGene00019081	protein kinase	status:Pa
    5.2e-06   26.3   0.0    0.00014   21.6   0.0    2.2  2  C09D1.1g     CE37704	WBGene00006820	locus:unc-89	status:Part
    5.9e-06   26.2   0.3    2.1e-05   24.3   0.2    1.8  1  F46F2.2a     CE38356	WBGene00002203	locus:kin-20	casein kina
    5.9e-06   26.2   0.3    2.2e-05   24.3   0.2    1.8  1  F46F2.2d     CE38359	WBGene00002203	locus:kin-20	casein kina
    6.1e-06   26.1   0.3    2.3e-05   24.2   0.2    1.9  1  F46F2.2c     CE38358	WBGene00002203	locus:kin-20	casein kina
    6.6e-06   26.0   0.0    1.1e-05   25.3   0.0    1.3  1  C56C10.6     CE29490	WBGene00016963	Casein kinase	status:Par
    6.9e-06   25.9   0.0    1.1e-05   25.2   0.0    1.2  1  F11D5.3b     CE27951	WBGene00017381	locus:ddr-2	status:Parti
    7.1e-06   25.9   0.0    1.1e-05   25.3   0.0    1.3  1  F54H5.2      CE01965	WBGene00018839	status:Partially_confirm
    7.4e-06   25.8   0.0    1.2e-05   25.1   0.0    1.2  1  F11D5.3a     CE27950	WBGene00017381	locus:ddr-2	tyrosine kin
    7.8e-06   25.7   0.2    1.2e-05   25.1   0.1    1.2  1  R11E3.1      CE37268	WBGene00020003	protein kinase	status:Pa
    8.4e-06   25.6   0.0    1.9e-05   24.4   0.0    1.5  1  D1073.1b     CE40381	WBGene00017039	locus:trk-1	status:Parti
    1.1e-05   25.2   0.2    4.1e-05   23.4   0.0    1.9  1  M176.6b      CE30290	WBGene00002199	locus:kin-15	tyrosine-pr
    1.2e-05   25.1   0.0    3.5e-05   23.6   0.0    1.6  1  F08F1.1a     CE09248	WBGene00002195	locus:kin-9	protein-tyos
    1.3e-05   25.1   0.0      0.002   17.8   0.0    2.2  2  T21G5.1      CE13888	WBGene00020659	tyrosine-protein kinase	
    1.3e-05   25.0   0.6    2.4e-05   24.1   0.2    1.5  1  C53A5.4      CE08953	WBGene00007049	locus:tag-191	serine\/th
    1.4e-05   24.9   0.0      2e-05   24.4   0.0    1.1  1  F35C8.1      CE45672	WBGene00018034	status:Partially_confirm
    1.5e-05   24.8   0.1    2.2e-05   24.3   0.1    1.2  1  ZK593.9      CE06630	WBGene00014005	tyrosine-protein kinase	
    1.6e-05   24.7   0.2    5.3e-05   23.0   0.0    1.8  1  M176.6a      CE12470	WBGene00002199	locus:kin-15	tyrosine-pr
    1.7e-05   24.7   1.2    4.1e-05   23.4   0.8    1.5  1  Y39G8C.2     CE20236	WBGene00012731	protein kinase	status:Pa
    1.8e-05   24.5   0.9    0.00053   19.7   0.0    2.3  2  F58A3.2b     CE35726	WBGene00001184	locus:egl-15	status:Conf
      2e-05   24.4   0.3    3.2e-05   23.7   0.2    1.3  1  W09C3.1      CE39114	WBGene00021109	serine\/threonine protei
    2.1e-05   24.4   0.0    5.1e-05   23.1   0.0    1.5  1  F08F1.1b     CE29751	WBGene00002195	locus:kin-9	status:Parti
    2.1e-05   24.3   0.9    0.00057   19.6   0.0    2.2  2  F58A3.2a     CE28238	WBGene00001184	locus:egl-15	IG (immunog
    2.3e-05   24.2   0.0    4.8e-05   23.2   0.0    1.4  1  F08F1.1c     CE46045	WBGene00002195	locus:kin-9	status:Parti
    2.5e-05   24.1   0.3    3.6e-05   23.6   0.2    1.2  1  C08H9.5      CE45789	WBGene00003862	locus:old-1	tyrosine-pro
    2.5e-05   24.1   0.0    4.8e-05   23.2   0.0    1.4  1  T13H10.1     CE06444	WBGene00002193	locus:kin-5	Src homology
    2.6e-05   24.0   0.2    4.3e-05   23.3   0.2    1.3  1  M04F3.3      CE39108	WBGene00019769	protein kinase	status:Pa
    2.6e-05   24.0   0.0    4.4e-05   23.3   0.0    1.3  1  B0302.1b     CE33548	WBGene00002207	locus:kin-25	status:Part
      3e-05   23.8   0.0      5e-05   23.1   0.0    1.3  1  B0302.1a     CE33506	WBGene00002207	locus:kin-25	protein tyr
    3.1e-05   23.8   0.0    9.4e-05   22.2   0.0    1.7  1  C06E8.3c     CE30484	WBGene00004182	locus:prk-1	status:Confi
    3.7e-05   23.5   0.2     0.0001   22.1   0.2    1.7  1  C08F8.6      CE05253	WBGene00007448	serine\/threonine kinase
    4.2e-05   23.3   0.1    7.4e-05   22.5   0.0    1.3  1  F33E2.2c     CE36155	WBGene00001008	locus:dlk-1	status:Confi
    4.6e-05   23.2   0.0      0.001   18.8   0.0    2.6  2  F46C3.1      CE18695	WBGene00003970	locus:pek-1	eukaryotic t
    4.6e-05   23.2   1.6       0.01   15.5   0.0    2.2  2  F53C3.1      CE35938	WBGene00018745	protein kinase	status:Pa
    5.1e-05   23.1   0.1     0.0087   15.7   0.0    2.1  2  Y47G6A.5b    CE33228	WBGene00021635	status:Partially_confirm
    5.6e-05   22.9   0.1    0.00011   22.0   0.0    1.4  1  C46C2.1b     CE37332	WBGene00006941	locus:wnk-1	serine\/thre
    5.6e-05   22.9   0.1    0.00011   22.0   0.0    1.4  1  C46C2.1h     CE46797	WBGene00006941	locus:wnk-1	status:Parti
    5.6e-05   22.9   0.1    0.00011   22.0   0.0    1.4  1  C46C2.1e     CE46553	WBGene00006941	locus:wnk-1	status:Parti
    5.6e-05   22.9   0.1    0.00011   22.0   0.0    1.4  1  C46C2.1k     CE46763	WBGene00006941	locus:wnk-1	status:Parti
    5.7e-05   22.9   0.1    0.00014   21.6   0.0    1.6  1  F41G3.5      CE44056	WBGene00018301	protein kinase	status:Co
      6e-05   22.8   0.1    0.00045   20.0   0.0    2.0  1  C24G6.2b     CE17458	WBGene00016059	protein kinase	status:Co
    6.1e-05   22.8   0.1    0.00012   21.9   0.0    1.3  1  C46C2.1c     CE46706	WBGene00006941	locus:wnk-1	status:Parti
    6.1e-05   22.8   0.1    0.00012   21.9   0.0    1.3  1  C46C2.1i     CE46749	WBGene00006941	locus:wnk-1	status:Parti
    6.1e-05   22.8   0.1    0.00012   21.9   0.0    1.3  1  C46C2.1f     CE46627	WBGene00006941	locus:wnk-1	status:Parti
    6.2e-05   22.8   0.1    0.00012   21.9   0.0    1.3  1  C46C2.1l     CE46557	WBGene00006941	locus:wnk-1	status:Parti
    6.4e-05   22.7   0.1    0.00012   21.8   0.0    1.3  1  C46C2.1a     CE37331	WBGene00006941	locus:wnk-1	serine\/thre
    6.4e-05   22.7   0.1     0.0099   15.5   0.0    2.1  2  Y47G6A.5a    CE41053	WBGene00021635	tyrosine kinase	status:P
    6.4e-05   22.7   0.1    0.00012   21.8   0.0    1.3  1  C46C2.1g     CE46722	WBGene00006941	locus:wnk-1	status:Parti
    6.4e-05   22.7   0.1    0.00012   21.8   0.0    1.3  1  C46C2.1d     CE46603	WBGene00006941	locus:wnk-1	status:Parti
    6.4e-05   22.7   0.1    0.00012   21.8   0.0    1.3  1  C46C2.1j     CE46831	WBGene00006941	locus:wnk-1	status:Parti
    6.5e-05   22.7   0.1    0.00012   21.8   0.0    1.3  1  C46C2.1m     CE46636	WBGene00006941	locus:wnk-1	status:Parti
      8e-05   22.4   0.0    0.00012   21.9   0.0    1.2  1  F35C8.2      CE45636	WBGene00018035	status:Partially_confirm
    8.1e-05   22.4   0.0    0.00023   20.9   0.0    1.7  1  C06E8.3a     CE29027	WBGene00004182	locus:prk-1	Protein kina
    8.7e-05   22.3   0.1    0.00015   21.5   0.0    1.2  1  F33E2.2d     CE23702	WBGene00001008	locus:dlk-1	status:Parti
    9.5e-05   22.2   0.1    0.00015   21.5   0.0    1.2  1  F53G12.6     CE29331	WBGene00004962	locus:spe-8	protein-tyro
    9.8e-05   22.1   0.1    0.00017   21.4   0.0    1.2  1  F33E2.2b     CE36154	WBGene00001008	locus:dlk-1	status:Parti
    9.9e-05   22.1   0.1    0.00017   21.3   0.0    1.2  1  F33E2.2a     CE36153	WBGene00001008	locus:dlk-1	Eukaryotic p
     0.0001   22.0   0.0    0.00017   21.4   0.0    1.2  1  C04G2.2      CE05212	WBGene00007305	serine\/threonine kinase
    0.00011   22.0   0.5     0.0015   18.3   0.4    2.1  1  ZC373.3b     CE44223	WBGene00013868	status:Partially_confirm
    0.00012   21.9   0.6     0.0015   18.2   0.4    2.1  1  ZC373.3a     CE02376	WBGene00013868	serine\/threonine kinase
    0.00013   21.8   0.1      0.018   14.7   0.1    3.0  1  Y111B2A.1    CE34107	WBGene00013727	status:Confirmed	UniProt
    0.00014   21.7   1.0     0.0036   17.0   0.0    2.2  2  F58A3.2e     CE35727	WBGene00001184	locus:egl-15	status:Part
    0.00014   21.6   8.6      0.001   18.7   0.0    3.7  2  T05A7.6      CE04892	WBGene00020223	casein kinase	status:Par
    0.00015   21.5   1.0     0.0038   16.9   0.0    2.2  2  F58A3.2d     CE31549	WBGene00001184	locus:egl-15	status:Part
    0.00016   21.5   0.0    0.00028   20.6   0.0    1.3  1  W01B6.2      CE03754	WBGene00012169	serine\/threonine kinase
    0.00017   21.4   0.0    0.00026   20.8   0.0    1.1  1  C24A1.3b     CE37093	WBGene00016030	status:Confirmed	UniProt
    0.00017   21.4   0.3    0.00025   20.8   0.2    1.3  1  F16B12.5     CE43159	WBGene00008881	serine\/threonine kinase
    0.00017   21.3   0.1    0.00035   20.3   0.1    1.5  1  W01B6.5      CE35632	WBGene00012172	tyrosine-protein kinase	
    0.00017   21.3   1.0      0.004   16.8   0.0    2.2  2  F58A3.2c     CE41325	WBGene00001184	locus:egl-15	status:Part
    0.00022   21.0   0.0    0.00035   20.3   0.0    1.3  1  F22H10.1     CE35505	WBGene00017725	protein kinase	status:Pa
    0.00024   20.9   0.3    0.00052   19.8   0.2    1.5  1  B0218.5      CE06688	WBGene00015049	ser\/thr kinase	status:P
    0.00026   20.7   0.0    0.00033   20.4   0.0    1.1  1  R151.4a      CE00747	WBGene00020108	status:Partially_confirm
    0.00027   20.7   0.3     0.0008   19.1   0.0    1.8  1  ZK507.3      CE34146	WBGene00013979	Protein kinase domain	st
    0.00029   20.6   0.0     0.0014   18.4   0.0    2.0  1  C24G6.2a     CE17457	WBGene00016059	protein kinase	status:Co
     0.0003   20.5   0.5     0.0032   17.1   0.0    2.6  1  Y81G3A.3a    CE23118	WBGene00013591	locus:gcn-2	Eukaryotic p
     0.0003   20.5   0.5     0.0032   17.1   0.0    2.6  1  Y81G3A.3b    CE44294	WBGene00013591	locus:gcn-2	status:Parti
    0.00036   20.3   0.0    0.00054   19.7   0.0    1.2  1  C35E7.10a    CE17523	WBGene00016462	protein kinase	status:Co
    0.00036   20.3   0.0    0.00054   19.7   0.0    1.2  1  C55C3.4      CE06991	WBGene00016954	tyrosine-protein kinase	
    0.00037   20.2   0.4    0.00048   19.9   0.3    1.2  1  D2045.7      CE37761	WBGene00008424	serine\/threonine kinase
    0.00042   20.1   0.0     0.0041   16.8   0.0    2.4  1  Y38E10A.8    CE46550	WBGene00012586	status:Partially_confirm
    0.00042   20.1   0.8    0.00081   19.1   0.6    1.4  1  Y55D5A.5a    CE27499	WBGene00000898	locus:daf-2	status:Confi
    0.00042   20.0   0.0    0.00061   19.5   0.0    1.2  1  Y73B6A.5a    CE25585	WBGene00003030	locus:lin-45	protein kin
    0.00044   20.0   0.0    0.00068   19.4   0.0    1.2  1  M176.7       CE12472	WBGene00002200	locus:kin-16	tyrosine-pr
    0.00048   19.9   0.0    0.00069   19.3   0.0    1.2  1  Y48G1C.2     CE34405	WBGene00000812	locus:csk-1	status:Confi
    0.00048   19.9   1.1    0.00082   19.1   0.7    1.5  1  Y52D3.1a     CE19223	WBGene00013132	locus:strd-1	serine\/thr
    0.00049   19.8   0.0     0.0008   19.1   0.0    1.3  1  C30F8.4b     CE30493	WBGene00002213	locus:kin-32	status:Conf
    0.00053   19.7   0.0    0.00099   18.8   0.0    1.3  1  W08D2.8      CE35637	WBGene00002204	locus:kin-21	tyrosine-pr
    0.00057   19.6   0.0    0.00093   18.9   0.0    1.3  1  C30F8.4a     CE25798	WBGene00002213	locus:kin-32	protein kin
    0.00059   19.6   1.0    0.00087   19.0   0.7    1.2  1  T27A1.3      CE14209	WBGene00020835	status:Partially_confirm
    0.00063   19.5   0.7     0.0012   18.6   0.5    1.4  1  W04G5.10     CE27218	WBGene00012270	status:Partially_confirm
     0.0007   19.3   0.0     0.0011   18.7   0.0    1.4  1  C01C4.3a     CE03889	WBGene00015293	status:Confirmed	UniProt
    0.00071   19.3   0.0     0.0013   18.5   0.0    1.4  1  ZK596.2      CE06632	WBGene00014007	serine\/threonine kinase
    0.00072   19.3   0.1     0.0011   18.7   0.1    1.2  1  ZK938.5      CE03838	WBGene00003863	locus:old-2	tyrosine-pro
     0.0008   19.1   0.0     0.0018   18.0   0.0    1.5  1  C49C8.1      CE08836	WBGene00016765	serine\/threonine-protei
    0.00091   19.0   0.0     0.0021   17.8   0.0    1.5  1  F25F2.1b     CE41397	WBGene00009115	status:Partially_confirm
    0.00094   18.9   0.0     0.0021   17.8   0.0    1.5  1  F25F2.1a     CE41396	WBGene00009115	serine\/threonine kinase
    0.00098   18.8   0.0     0.0057   16.3   0.0    1.9  1  C39H7.1      CE06942	WBGene00016541	casein kinase	status:Con
    0.00099   18.8   0.0     0.0014   18.3   0.0    1.3  1  C01C4.3b     CE30846	WBGene00015293	serine\/threonine protei
      0.001   18.8   0.1     0.0057   16.3   0.0    1.9  1  Y38H8A.3     CE18365	WBGene00012637	serine\/threonine kinase
      0.001   18.8   0.0     0.0018   18.0   0.0    1.3  1  F22B3.8      CE44460	WBGene00009039	tyrosine-protein kinase	
     0.0011   18.7   0.0        1.1    8.9   0.0    2.6  2  H05L14.1     CE16168	WBGene00010366	casein kinase	status:Par
     0.0011   18.7   0.1     0.0016   18.1   0.0    1.3  1  Y47G6A.13    CE22097	WBGene00021639	protein kinase	status:Pa
     0.0011   18.7   0.0     0.0019   17.9   0.0    1.3  1  F36H12.8     CE09979	WBGene00018122	locus:ttbk-2	status:Conf
     0.0011   18.7   0.0     0.0019   17.9   0.0    1.3  1  R13H9.5      CE07449	WBGene00020071	status:Confirmed	UniProt
     0.0012   18.6   0.0     0.0062   16.2   0.0    2.0  1  Y53C12A.1    CE14884	WBGene00006940	locus:wee-1.3	serine\/th
     0.0013   18.4   0.1     0.0022   17.7   0.0    1.3  1  C35E7.10b    CE17524	WBGene00016462	protein kinase	status:Pa
     0.0015   18.3   0.5     0.0045   16.7   0.0    1.7  1  K04C1.5      CE06089	WBGene00010555	serine\/threonine kinase
     0.0017   18.1   0.0     0.0028   17.3   0.0    1.3  1  ZK507.1      CE24727	WBGene00013978	serine\/threonine kinase
     0.0017   18.0   0.1     0.0059   16.3   0.0    1.9  1  B0207.7      CE07685	WBGene00015030	serine\/threonine-protei
     0.0019   17.9   0.1     0.0026   17.5   0.1    1.2  1  F35G12.3b    CE00972	WBGene00004762	locus:sel-5	serine\/thre
     0.0019   17.9   0.0       0.12   12.0   0.0    2.5  2  R107.4a      CE31817	WBGene00011299	locus:ikke-1	tyrosine-pr
      0.002   17.8   0.0     0.0031   17.2   0.0    1.2  1  K07F5.4      CE44912	WBGene00002206	locus:kin-24	tyrosine-pr
     0.0021   17.7   0.0       0.13   11.8   0.0    2.6  2  R107.4d      CE37846	WBGene00011299	locus:ikke-1	status:Part
     0.0021   17.7   0.2       0.17   11.5   0.1    2.8  1  C16A11.10    CE43584	WBGene00185089	status:Confirmed	UniProt
     0.0022   17.7   0.0       0.13   11.8   0.0    2.6  2  R107.4c      CE31819	WBGene00011299	locus:ikke-1	status:Conf
     0.0025   17.5   0.0     0.0036   17.0   0.0    1.2  1  E02D9.1a     CE27902	WBGene00017098	protein kinase	status:Pa
     0.0025   17.5   0.0       0.13   11.8   0.0    2.5  2  R107.4b      CE31818	WBGene00011299	locus:ikke-1	status:Conf
     0.0027   17.4   0.0     0.0046   16.7   0.0    1.3  1  F23C8.7      CE20716	WBGene00017736	protein kinase	status:Pa
     0.0029   17.3   0.0      0.005   16.5   0.0    1.3  1  M03A1.1a     CE25060	WBGene00006868	locus:vab-1	tyrosine-pro
     0.0031   17.2   0.0     0.0041   16.8   0.0    1.1  1  F11E6.8b     CE43537	WBGene00008711	status:Partially_confirm
     0.0036   17.0   0.1     0.0056   16.4   0.1    1.2  1  F35G12.3a    CE00971	WBGene00004762	locus:sel-5	serine\/thre
     0.0038   16.9   1.2      0.043   13.4   0.2    2.1  2  C18H7.4      CE40909	WBGene00015994	protein kinase	status:Co
     0.0039   16.9   0.0      0.008   15.8   0.0    1.5  1  F32B6.10     CE40505	WBGene00009324	serine\/threonine kinase
     0.0042   16.8   0.0     0.0056   16.4   0.0    1.1  1  F11E6.8a     CE19788	WBGene00008711	Eukaryotic protein kinas
     0.0047   16.6   0.0     0.0072   16.0   0.0    1.2  1  C24A1.3a     CE27723	WBGene00016030	status:Partially_confirm
     0.0049   16.5   0.3      0.018   14.7   0.2    1.8  1  R06C7.8      CE06251	WBGene00000275	locus:bub-1	Eukaryotic p
     0.0055   16.4   0.1     0.0091   15.7   0.0    1.2  1  F35H8.7      CE09940	WBGene00006938	locus:wee-1.1	serine\/th
      0.006   16.3   0.1      0.016   14.8   0.0    1.6  1  ZK930.1a     CE06671	WBGene00014151	serine\/threonine kinase
     0.0062   16.2   0.2      0.022   14.4   0.1    1.8  1  C06E8.3b     CE29028	WBGene00004182	locus:prk-1	status:Confi
     0.0067   16.1   0.1       0.02   14.5   0.0    1.8  1  F09G2.1      CE30744	WBGene00017310	tyrosine protein kinase	
     0.0067   16.1   0.0     0.0085   15.8   0.0    1.1  1  E02D9.1d     CE31336	WBGene00017098	status:Confirmed	UniProt
      0.007   16.0   0.2      0.042   13.5   0.1    2.1  1  C32D5.2      CE01842	WBGene00004860	locus:sma-6	Activin rece
     0.0072   16.0   0.0     0.0098   15.6   0.0    1.2  1  F26A1.4      CE02685	WBGene00017803	Casein kinase	status:Con
     0.0073   16.0   0.1      0.011   15.4   0.0    1.2  1  C14A4.13     CE02142	WBGene00007563	serine\/threonine kinase
     0.0079   15.9   0.2      0.012   15.3   0.1    1.2  1  T06C10.6     CE04904	WBGene00002208	locus:kin-26	tyosine-pro
     0.0088   15.7   0.0      0.038   13.6   0.0    1.8  1  D2045.5      CE00935	WBGene00008423	serine\/threonine kinase
  ------ inclusion threshold ------
      0.011   15.3   0.0       0.24   11.0   0.0    2.1  1  Y73B3A.16    CE32275	WBGene00022218	status:Partially_confirm
      0.012   15.2   0.2      0.059   13.0   0.0    2.2  1  T09B4.7      CE45627	WBGene00020381	status:Confirmed	UniProt
      0.012   15.2   0.0       0.04   13.5   0.0    1.6  1  K11C4.1      CE12108	WBGene00019642	serine\/threonine-protei
      0.013   15.2   0.1       0.03   13.9   0.0    1.7  1  Y69F12A.1    CE24572	WBGene00022102	protein kinase	status:Co
      0.013   15.1   0.7      0.024   14.3   0.5    1.4  1  ZC581.7      CE28168	WBGene00022634	protein-tyrosine kinase	
      0.014   15.1   0.6      0.079   12.6   0.0    2.2  1  C05D2.1c     CE32114	WBGene00000900	locus:daf-4	status:Confi
      0.014   15.0   0.0      0.022   14.4   0.0    1.2  1  C50F4.10     CE33984	WBGene00008235	serine\/threonine kinase
      0.015   15.0   0.1      0.029   14.0   0.1    1.4  1  C25A8.5      CE08385	WBGene00016085	protein-tyrosine kinase	
      0.015   14.9   0.0      0.027   14.1   0.0    1.3  1  Y50D4B.6     CE37685	WBGene00021745	status:Confirmed	UniProt
      0.016   14.9   0.2      0.032   13.9   0.1    1.4  1  ZK1067.1b    CE42891	WBGene00002299	locus:let-23	status:Conf
      0.016   14.9   0.0      0.024   14.3   0.0    1.3  1  Y52D5A.2     CE36750	WBGene00021793	protein kinase	status:Pr
      0.017   14.8   0.2      0.034   13.8   0.1    1.4  1  ZK1067.1c    CE42910	WBGene00002299	locus:let-23	status:Part
      0.017   14.8   0.2      0.034   13.8   0.1    1.4  1  ZK1067.1a    CE03840	WBGene00002299	locus:let-23	tyrosine-pr
      0.017   14.8   0.0      0.029   14.0   0.0    1.2  1  K09B11.5b    CE39749	WBGene00010712	status:Confirmed	UniProt
      0.017   14.7   0.0      0.029   14.0   0.0    1.3  1  F18F11.5     CE33621	WBGene00017578	status:Confirmed	UniProt
      0.019   14.6   0.0       0.14   11.8   0.0    1.9  2  K08H2.5      CE06163	WBGene00010692	serine\/threonine kinase
      0.019   14.6   0.5       0.23   11.0   0.3    2.5  1  C38C3.4b     CE35255	WBGene00016513	status:Partially_confirm
      0.021   14.5   0.0      0.036   13.7   0.0    1.3  1  K09B11.5a    CE19992	WBGene00010712	Eukaryotic protein kinas
      0.025   14.2   0.6       0.11   12.1   0.0    2.1  1  C05D2.1a     CE16827	WBGene00000900	locus:daf-4	status:Confi
      0.025   14.2   1.2      0.087   12.4   0.0    2.3  1  Y71F9AL.2    CE25557	WBGene00022108	protein kinase	status:Pa
      0.026   14.2   0.0      0.067   12.8   0.0    1.6  1  R13F6.6c     CE45943	WBGene00006971	locus:zak-1	status:Confi
      0.028   14.0   0.0       0.05   13.2   0.0    1.3  1  F57B9.8      CE29411	WBGene00018999	putative protein tyrosin
      0.029   14.0   0.1      0.055   13.1   0.1    1.4  1  K09A9.1      CE42581	WBGene00010700	locus:nipi-3	serine\/thr
      0.034   13.8   0.0      0.037   13.7   0.0    1.0  1  C05D10.2b    CE30421	WBGene00015478	status:Confirmed	UniProt
      0.042   13.5   0.0       0.13   11.8   0.0    1.7  1  B0252.1      CE45538	WBGene00015087	Tyrosine-protein kinase	
      0.043   13.4   0.0      0.066   12.8   0.0    1.4  1  W03G9.5      CE14562	WBGene00021016	protein kinase	status:Pa
      0.053   13.1   1.0      0.078   12.6   0.3    1.5  1  Y53F4B.1     CE35672	WBGene00013149	status:Partially_confirm
      0.054   13.1   0.0      0.083   12.5   0.0    1.2  1  F13B9.5      CE25854	WBGene00002239	locus:ksr-1	status:Confi
      0.055   13.1   0.3        4.6    6.8   0.0    2.3  2  C05C12.1     CE02965	WBGene00007335	serine\/threonine kinase
      0.058   13.0   0.0      0.094   12.3   0.0    1.3  1  T15B12.2     CE38547	WBGene00020531	Protein kinase\/Aldehyde
      0.069   12.8   0.0       0.11   12.1   0.0    1.3  1  F26A1.3      CE02684	WBGene00017802	Protein kinase	status:Pa
      0.085   12.5   0.0       0.14   11.8   0.0    1.2  1  C16B8.1      CE44782	WBGene00003007	locus:lin-18	protein tyr
        0.1   12.2   0.3       0.35   10.4   0.2    1.8  1  F16B12.7     CE34174	WBGene00008883	serine\/threonine kinase
        0.1   12.2   0.0       0.21   11.2   0.0    1.4  1  M79.1c       CE31572	WBGene00000018	locus:abl-1	status:Parti
        0.1   12.2   0.0       0.21   11.2   0.0    1.4  1  M79.1b       CE31571	WBGene00000018	locus:abl-1	status:Parti
        0.1   12.2   0.0       0.21   11.2   0.0    1.4  1  M79.1a       CE31570	WBGene00000018	locus:abl-1	Src homology
       0.11   12.2   0.0       0.68    9.5   0.0    1.9  2  C09B8.7e     CE33561	WBGene00003911	locus:pak-1	status:Confi
       0.11   12.1   0.0       0.17   11.5   0.0    1.2  1  C01G6.8c     CE39126	WBGene00000289	locus:cam-1	status:Confi
       0.11   12.1   0.1       0.16   11.6   0.1    1.2  1  C45G9.1      CE24851	WBGene00016673	Protein kinase	status:Pr
       0.12   11.9   0.0       0.21   11.2   0.0    1.3  1  R10D12.10    CE40993	WBGene00011191	serine\/threonine kinase
       0.13   11.9   5.1       0.52    9.9   2.8    2.2  1  F38E1.3      CE04522	WBGene00018178	serine \/threonine-prote
       0.13   11.9   0.0       0.22   11.1   0.0    1.2  1  C01G6.8b     CE24774	WBGene00000289	locus:cam-1	protein tyro
       0.13   11.8   0.1       0.24   11.0   0.0    1.3  1  T01A4.1b     CE25977	WBGene00020131	locus:gcy-28	guanylyl cy
       0.13   11.8   0.1       0.26   10.9   0.1    1.4  1  C33F10.2     CE44988	WBGene00016352	locus:tbck-1	Cell divisi
       0.14   11.8   0.0       0.23   11.1   0.0    1.2  1  C01G6.8a     CE32563	WBGene00000289	locus:cam-1	protein tyro
       0.17   11.5   0.0       0.27   10.8   0.0    1.3  1  T05H4.6      CE27442	WBGene00020269	locus:etf-1	eukaryotic p
       0.23   11.0   0.1         24    4.4   0.0    2.2  2  D2024.1      CE04290	WBGene00017050	status:Partially_confirm
       0.24   11.0   0.0       0.42   10.2   0.0    1.4  1  F28B12.3     CE02704	WBGene00017895	locus:vrk-1	Protein kina
        0.3   10.7   0.0       0.73    9.4   0.0    1.6  1  F59F3.5      CE43265	WBGene00006897	locus:ver-4	IG (immunogl
       0.33   10.5   0.1       0.61    9.6   0.0    1.3  1  T01A4.1a     CE33582	WBGene00020131	locus:gcy-28	natriuretic
       0.34   10.5   0.1       0.63    9.6   0.0    1.3  1  T01A4.1d     CE43478	WBGene00020131	locus:gcy-28	status:Part
       0.35   10.5   0.0       0.51    9.9   0.0    1.3  1  C09D4.3      CE27672	WBGene00015634	SER\/THR protein kinase	
       0.35   10.5   0.1       0.65    9.6   0.0    1.3  1  T01A4.1c     CE33583	WBGene00020131	locus:gcy-28	status:Conf
       0.39   10.3   0.0       0.39   10.3   0.0    2.1  1  C34F11.5     CE04165	WBGene00016416	tyrosine-protein kinase	
       0.44   10.1   0.1        1.3    8.6   0.0    1.7  1  B0523.1      CE33023	WBGene00002212	locus:kin-31	Tyrosine ki
        0.5   10.0   0.0          1    8.9   0.0    1.5  1  F01D4.3      CE40324	WBGene00008487	tyrosine-protein kinase 
       0.52    9.9   0.2       0.69    9.5   0.1    1.2  1  T22F7.4      CE39778	WBGene00020703	status:Partially_confirm
       0.57    9.8   0.1       0.87    9.1   0.1    1.2  1  Y65B4A.9     CE22732	WBGene00022032	status:Partially_confirm
       0.57    9.8   0.1        1.3    8.6   0.1    1.6  1  M01B2.1      CE38529	WBGene00002211	locus:kin-30	tyrosine-pr
       0.65    9.6   0.1          1    8.9   0.1    1.3  1  ZK354.2a     CE15314	WBGene00022705	protein kinase	status:Co
       0.69    9.5   0.1        1.4    8.5   0.0    1.5  1  T04B2.2a     CE03609	WBGene00001487	locus:frk-1	status:Confi
       0.69    9.5   0.0        1.8    8.1   0.0    1.6  1  Y66D12A.20   CE28799	WBGene00004960	locus:spe-6	status:Confi
       0.69    9.5   0.0        2.4    7.7   0.0    1.8  1  T27C10.6     CE41939	WBGene00003068	locus:lrk-1	Dictyosteliu
       0.76    9.4   0.0        1.3    8.6   0.0    1.3  1  Y92H12A.1    CE39993	WBGene00005077	locus:src-1	status:Confi
       0.81    9.2   0.1        1.2    8.7   0.1    1.2  1  ZK354.2b     CE31749	WBGene00022705	status:Confirmed	UniProt
       0.82    9.2   0.1        1.7    8.2   0.0    1.5  1  T04B2.2b     CE44686	WBGene00001487	locus:frk-1	Src homology
       0.86    9.2   1.3        1.4    8.5   0.0    1.8  1  F33D11.7     CE09897	WBGene00018004	protein kinase	status:Pa
          1    8.9   0.0          2    8.0   0.0    1.4  1  T10H9.2      CE45495	WBGene00004740	locus:scd-2	protein kina
        1.1    8.9   0.0        2.1    7.9   0.0    1.5  1  C12D5.2      CE35230	WBGene00015705	locus:nhr-152	zinc finge
        1.1    8.8   1.7        1.9    8.0   1.2    1.3  1  Y39D8B.3     CE39972	WBGene00021451	locus:mltn-8	status:Part
        1.2    8.7   0.0        2.7    7.6   0.0    1.5  1  F54F7.5      CE28237	WBGene00003219	locus:mes-1	tyrosine-pro
        1.4    8.5   0.0        1.8    8.1   0.0    1.2  1  F52C12.6     CE43072	WBGene00138717	status:Partially_confirm
        1.4    8.5   0.1        2.3    7.8   0.0    1.3  1  EEED8.9      CE28904	WBGene00017137	locus:pink-1	status:Conf
        1.5    8.4   1.8        2.1    7.9   0.0    1.8  1  C34B2.3      CE34266	WBGene00016388	protein kinase	status:Co
        1.6    8.3   0.3         38    3.8   0.0    2.1  2  K11H12.9     CE30095	WBGene00019665	protein kinase	status:Pa
        1.7    8.2   0.0        3.5    7.2   0.0    1.6  1  T06C10.3     CE04901	WBGene00020289	status:Partially_confirm
        1.7    8.2   2.8        9.9    5.7   2.0    2.1  1  R09D1.13     CE03554	WBGene00011169	tyrosine-protein kinase 
        1.8    8.1   0.0        3.1    7.4   0.0    1.3  1  D1073.1a     CE40031	WBGene00017039	locus:trk-1	tyrosine-pro
        1.8    8.1   0.0        4.8    6.7   0.0    1.6  1  F22D6.1      CE05682	WBGene00002198	locus:kin-14	Src homolog
        1.9    8.0   0.0        4.1    6.9   0.0    1.5  1  ZK355.1      CE24722	WBGene00022711	status:Predicted	UniProt
        2.2    7.8   0.0        2.4    7.7   0.0    1.1  1  ZK742.5      CE07641	WBGene00002256	locus:lbp-4	status:Confi
        2.2    7.8   0.0        3.9    7.0   0.0    1.3  1  M03A1.1b     CE28617	WBGene00006868	locus:vab-1	status:Parti
        3.2    7.3   0.0        5.3    6.6   0.0    1.4  1  T17A3.8      CE31609	WBGene00006895	locus:ver-2	protein kina
        3.4    7.2   0.0        5.7    6.5   0.0    1.3  1  Y71F9AL.1    CE29909	WBGene00022107	status:Partially_confirm
          4    7.0   6.9       0.23   11.1   0.9    1.7  1  R05H5.4      CE02291	WBGene00011039	tyrosine-protein kinase 
        4.1    6.9   0.0         15    5.1   0.0    1.8  1  B0240.3      CE42996	WBGene00000907	locus:daf-11	guanylate c
        4.3    6.9   0.0        4.7    6.8   0.0    1.0  1  Y50D7A.3b    CE30027	WBGene00021753	status:Confirmed	UniProt
        4.4    6.8   0.0         72    2.8   0.0    2.2  2  K11D12.10b   CE30384	WBGene00003374	locus:mlk-1	status:Parti
          5    6.7   0.0        8.5    5.9   0.0    1.3  1  B0024.6      CE46160	WBGene00001533	locus:gcy-6	guanylate cy
          5    6.7   0.0         79    2.7   0.0    2.2  2  K11D12.10a   CE30383	WBGene00003374	locus:mlk-1	status:Parti
          5    6.6   0.1        8.8    5.8   0.1    1.3  1  K02D7.4      CE33667	WBGene00001099	locus:dsc-4	status:Confi
        5.2    6.6   0.0        7.5    6.1   0.0    1.2  1  Y73B6A.2     CE22961	WBGene00022229	protein kinase	status:Co
        5.2    6.6   0.5         60    3.1   0.0    2.5  2  T01G5.1      CE45138	WBGene00011339	tyrosine-protein kinase 
        5.3    6.6   0.0        6.2    6.3   0.0    1.1  1  F40F4.4b     CE39932	WBGene00002255	locus:lbp-3	status:Confi
        5.7    6.5   0.0        8.7    5.9   0.0    1.2  1  C09B9.4      CE06796	WBGene00015629	ser\/thr protein kinase	
          6    6.4   0.0         42    3.6   0.0    2.1  1  F58H7.7a     CE34326	WBGene00019072	locus:fbxc-8	status:Part
        6.1    6.4   0.1        7.8    6.0   0.1    1.1  1  Y46E12BL.1   CE39847	WBGene00021594	locus:tig-3	status:Parti
        6.3    6.3   0.0        8.8    5.8   0.0    1.1  1  W04A8.1b     CE42825	WBGene00012236	status:Partially_confirm
        6.6    6.3   0.0        6.7    6.2   0.0    1.1  1  T24D5.4      CE03724	WBGene00011992	protein kinase like	stat
        6.7    6.2   0.0        8.1    6.0   0.0    1.2  1  F40F4.4a     CE30130	WBGene00002255	locus:lbp-3	status:Confi
        7.3    6.1   0.0         13    5.3   0.0    1.3  1  JC8.10c      CE40972	WBGene00006763	locus:unc-26	status:Conf
        7.5    6.1   0.0         14    5.2   0.0    1.3  1  JC8.10d      CE42707	WBGene00006763	locus:unc-26	status:Conf
        7.7    6.0   0.0         51    3.3   0.0    2.1  1  F58H7.7b     CE44243	WBGene00019072	locus:fbxc-8	status:Part
        8.1    6.0   0.1         20    4.7   0.0    1.6  1  T28B8.3a     CE42176	WBGene00012114	Human mRNA (KIAA0077) pr
        8.1    6.0   0.1         20    4.7   0.0    1.6  1  F22H10.5     CE46799	WBGene00017729	status:Partially_confirm
        8.7    5.9   0.0         12    5.4   0.0    1.1  1  W04A8.1a     CE16535	WBGene00012236	BRCA1 C Terminus (BRCT) 
        8.9    5.8   0.2         85    2.6   0.0    1.9  3  C38C3.4a     CE30257	WBGene00016513	protein kinase	status:Co
          9    5.8   0.0         19    4.7   0.0    1.5  1  F59F3.1      CE03437	WBGene00006896	locus:ver-3	IG (immunogl
        9.1    5.8   0.0         44    3.5   0.0    1.9  1  T27A10.3a    CE07553	WBGene00000515	locus:ckc-1	choline kina
        9.3    5.8   0.0         41    3.6   0.0    1.8  1  T27A10.3b    CE33710	WBGene00000515	locus:ckc-1	status:Parti
        9.4    5.7   0.0         10    5.6   0.0    1.1  1  T01D1.4      CE12948	WBGene00020149	status:Confirmed	UniProt


Domain annotation for each sequence (and alignments):
>> B0205.7  CE17321	WBGene00002191	locus:kin-3	casein kinase	status:Confirmed	UniProt:P18334	protein_id:CCD61302.1
   #    score  bias  c-Evalue  i-Evalue hmmfrom  hmm to    alifrom  ali to    envfrom  env to     acc
 ---   ------ ----- --------- --------- ------- -------    ------- -------    ------- -------    ----
   1 !  694.2   2.5    1e-210  4.4e-209       3     337 ..       4     338 ..       2     352 .. 0.97

  Alignments for each domain:
  == domain 1    score: 694.2 bits;  conditional E-value: 1e-210
  CkIIa-PC_FBpp0070043-aln   3 lpsrarvyadvnshkpreywdyesyvvdwgqqddyqlvrklgrgkysevfeainitnnekcvvkilkpvkkkkikreikilenlr 87 
                               +psrarvya+vn  +preywdye+++++wgq ddyqlvrklgrgkysevfe ++++++ek+vvkilkpvkkkkikreikilenlr
                   B0205.7   4 IPSRARVYAEVNPSRPREYWDYEAHMIEWGQIDDYQLVRKLGRGKYSEVFEGFKMSTDEKVVVKILKPVKKKKIKREIKILENLR 88 
                               8************************************************************************************ PP

  CkIIa-PC_FBpp0070043-aln  88 ggtniitlqavvkdpvsrtpalifehvnntdfkqlyqtltdydiryylyellkaldychslgimhrdvkphnvmidhenrklrli 172
                               ggtniitl  vvkdp+srtpalifehvnn dfkqlyqtl+dydiryylyellkald+chs gimhrdvkphnvmid e+r+lrli
                   B0205.7  89 GGTNIITLLDVVKDPISRTPALIFEHVNNSDFKQLYQTLSDYDIRYYLYELLKALDFCHSQGIMHRDVKPHNVMIDAEKRELRLI 173
                               ************************************************************************************* PP

  CkIIa-PC_FBpp0070043-aln 173 dwglaefyhpgqeynvrvasryfkgpellvdyqmydysldmwslgcmlasmifrkepffhghdnydqlvriakvlgteelfeyld 257
                               dwglaefyhp q+ynvrvasryfkgpellvdyq ydysldmwslgcmlasmifrkepffhghdnydqlvriakvlgt+el+ey+ 
                   B0205.7 174 DWGLAEFYHPRQDYNVRVASRYFKGPELLVDYQCYDYSLDMWSLGCMLASMIFRKEPFFHGHDNYDQLVRIAKVLGTDELYEYIA 258
                               ************************************************************************************* PP

  CkIIa-PC_FBpp0070043-aln 258 kyhieldprfndilgrhsrkrwerfvhsenqhlvspealdfldkllrydhyerltareamehpyfypivkeqgrlasvss 337
                               +yhi+ldprfndilgrhsrkrwerf+h+enqhlv+pealdfldkllrydh erlta+eam h yf p+v+  +r + + +
                   B0205.7 259 RYHIDLDPRFNDILGRHSRKRWERFIHAENQHLVTPEALDFLDKLLRYDHAERLTAQEAMGHEYFRPVVEAHARANGTEQ 338
                               ************************************************************************99885443 PP

>> K03E5.3  CE36652	WBGene00019362	locus:cdk-2	protein kinase	status:Partially_confirmed	UniProt:O61847	protein_id:CCD70
   #    score  bias  c-Evalue  i-Evalue hmmfrom  hmm to    alifrom  ali to    envfrom  env to     acc
 ---   ------ ----- --------- --------- ------- -------    ------- -------    ------- -------    ----
   1 !  126.4   0.0   4.4e-38   1.9e-36      36     327 ..      44     335 ..      26     352 .. 0.85

  Alignments for each domain:
  == domain 1    score: 126.4 bits;  conditional E-value: 4.4e-38
  CkIIa-PC_FBpp0070043-aln  36 dyqlvrklgrgkysevfeainitnnekcvvkilkpvkkkk.....ikreikilenlrggtniitlqavvkdpvsrtpalifehvn 115
                                +  +r++g g y  vf+ai++ +n kc +k+++  +          rei  +++l+   ni+tl  ++         ++fe ++
                   K03E5.3  44 RFCSLRRIGEGTYGVVFKAIHVRDNVKCALKMIRTDRDEEgipstCLREISCIKDLQH-DNIVTLFDIIYAN--SKLYMVFEFID 125
                               566789***************************99887532222267*********96.69*****999764..34578999996 PP

  CkIIa-PC_FBpp0070043-aln 116 ntdfkqlyqtltdyd.......iryylyellkaldychslgimhrdvkphnvmidhenrklrlidwgla.efyhpgqeynvrvas 192
                                 d+k+l + l   +       ++ ++++ll al ych   i+hrd+kp+n+++  +   +++ d+gla +f  p ++y   v +
                   K03E5.3 126 -RDLKNLLEMLEPTNsvlppnyVKSFMWQLLSALSYCHLRRIVHRDLKPQNILVS-DSGVIKIADFGLArNFSFPSRNYTHEVVT 208
                               .6999998877644322222228899**************************996.56799*******955899*********** PP

  CkIIa-PC_FBpp0070043-aln 193 ryfkgpellvdyqmydysldmwslgcmlasmifrkepffhghdnydqlvriakvlgteelfeyldkyhieldprfndilgrhsrk 277
                                +++ pe+l+  q y  sldmwslgc+++  i  ++p+f g  +  ql +i  ++gt ++  +     ++  p+++ ++ +    
                   K03E5.3 209 LWYRPPEILLGSQRYSTSLDMWSLGCIFS-EIASNKPLFPGECEISQLFKIFEIVGTPNIKSWPG---VDSFPHYKAVFPQWPV- 288
                               **************************985.577888***********************988865...8889999999876443. PP

  CkIIa-PC_FBpp0070043-aln 278 rwerfvhsenqhlvspealdfldkllrydhyerltareamehpyfypivk 327
                                   + + e+   ++ ++ld+l ++lry    rlta+ a+ h yf+    
                   K03E5.3 289 ---NLKKLEETSCLTGNGLDVLREILRYPPERRLTAKGALSHRYFLQNGF 335
                               ...344568888999******************************87555 PP

>> B0285.1a  CE31401	WBGene00007135	locus:cdtl-7	serine\/threonine kinase (CDC2\/CDKX subfamily)	status:Partially_confir
   #    score  bias  c-Evalue  i-Evalue hmmfrom  hmm to    alifrom  ali to    envfrom  env to     acc
 ---   ------ ----- --------- --------- ------- -------    ------- -------    ------- -------    ----
   1 !  124.7   0.1   1.5e-37   6.6e-36      33     325 ..     307     608 ..     292     619 .. 0.83

  Alignments for each domain:
  == domain 1    score: 124.7 bits;  conditional E-value: 1.5e-37
  CkIIa-PC_FBpp0070043-aln  33 qqddyqlvrklgrgkysevfeainitnnekcvvkilkpvkkkk.....ikreikilenlrggtniitlqavvkdpvs.....rtp 107
                               +   y ++ ++g g y +v++a+n  + e++ +k ++  + k        reikil +l+   ni+ l  +v d +s     rt 
                  B0285.1a 307 NLTHYTMLDQIGEGTYGQVYKAVNNLTGEQVALKRVRLENEKEgfpitAIREIKILRQLHH-KNIVRLMDIVIDDISmdelkRTR 390
                               456899******************99999999998887766643332257*********86.79999988887776544444888 PP

  CkIIa-PC_FBpp0070043-aln 108 a...lifehvnntdfkqly.qtltdyd...iryylyellkaldychslgimhrdvkphnvmidhenrklrlidwglaefyhp.gq 184
                               a   l+fe+v+   +  l  + l d++   i   + +ll  l y h  g +hrd+k  n++++  + +l++ d gla ++    +
                  B0285.1a 391 AnfyLVFEYVDHDLIGLLEsKELVDFNkdqICSLFKQLLEGLAYIHNTGFLHRDIKCSNILVNN-KGELKIADLGLARLWEKeSR 474
                               766689***98766665542568888532256666789***********************975.678**********9975167 PP

  CkIIa-PC_FBpp0070043-aln 185 eynvrvasryfkgpellvdyqmydysldmwslgcmlasmifrkepffhghdnydqlvriakvlgteelfeyldkyhieldprfnd 269
                                y  rv + +++ pell+  + y  ++d+ws gcml  + f ++p+f g +++ ql  i+kv g+ ++ ++ +  ++     f  
                  B0285.1a 475 LYTNRVITLWYRPPELLLGDERYGPAIDVWSTGCMLGEL-FTRKPLFNGNNEFGQLELISKVCGSPNVDNWPELTELVGWNTF-- 556
                               8***********************************986.6667*********************999888775443332222.. PP

  CkIIa-PC_FBpp0070043-aln 270 ilgrhsrkrwerfvhsenqhlvspealdfldkllrydhyerltareamehpyfypi 325
                                   + ++ ++r ++ e +h++ +ea+d+ldk+l  +  +r++a+ea++hp++ ++
                  B0285.1a 557 ----RMKRTYQRRIREEFEHIMPREAVDLLDKMLTLNPEKRISAKEALNHPWIRSL 608
                               ....34567889999************************************98765 PP

>> B0285.1c  CE44020	WBGene00007135	locus:cdtl-7	status:Partially_confirmed	UniProt:C8JQR0	protein_id:CBB15981.1
   #    score  bias  c-Evalue  i-Evalue hmmfrom  hmm to    alifrom  ali to    envfrom  env to     acc
 ---   ------ ----- --------- --------- ------- -------    ------- -------    ------- -------    ----
   1 !  124.6   0.1   1.5e-37   6.6e-36      33     325 ..     307     608 ..     292     619 .. 0.83

  Alignments for each domain:
  == domain 1    score: 124.6 bits;  conditional E-value: 1.5e-37
  CkIIa-PC_FBpp0070043-aln  33 qqddyqlvrklgrgkysevfeainitnnekcvvkilkpvkkkk.....ikreikilenlrggtniitlqavvkdpvs.....rtp 107
                               +   y ++ ++g g y +v++a+n  + e++ +k ++  + k        reikil +l+   ni+ l  +v d +s     rt 
                  B0285.1c 307 NLTHYTMLDQIGEGTYGQVYKAVNNLTGEQVALKRVRLENEKEgfpitAIREIKILRQLHH-KNIVRLMDIVIDDISmdelkRTR 390
                               456899******************99999999998887766643332257*********86.79999988887776544444888 PP

  CkIIa-PC_FBpp0070043-aln 108 a...lifehvnntdfkqly.qtltdyd...iryylyellkaldychslgimhrdvkphnvmidhenrklrlidwglaefyhp.gq 184
                               a   l+fe+v+   +  l  + l d++   i   + +ll  l y h  g +hrd+k  n++++  + +l++ d gla ++    +
                  B0285.1c 391 AnfyLVFEYVDHDLIGLLEsKELVDFNkdqICSLFKQLLEGLAYIHNTGFLHRDIKCSNILVNN-KGELKIADLGLARLWEKeSR 474
                               766689***98766665542568888532256666789***********************975.678**********9975167 PP

  CkIIa-PC_FBpp0070043-aln 185 eynvrvasryfkgpellvdyqmydysldmwslgcmlasmifrkepffhghdnydqlvriakvlgteelfeyldkyhieldprfnd 269
                                y  rv + +++ pell+  + y  ++d+ws gcml  + f ++p+f g +++ ql  i+kv g+ ++ ++ +  ++     f  
                  B0285.1c 475 LYTNRVITLWYRPPELLLGDERYGPAIDVWSTGCMLGEL-FTRKPLFNGNNEFGQLELISKVCGSPNVDNWPELTELVGWNTF-- 556
                               8***********************************986.6667*********************999888775443332222.. PP

  CkIIa-PC_FBpp0070043-aln 270 ilgrhsrkrwerfvhsenqhlvspealdfldkllrydhyerltareamehpyfypi 325
                                   + ++ ++r ++ e +h++ +ea+d+ldk+l  +  +r++a+ea++hp++ ++
                  B0285.1c 557 ----RMKRTYQRRIREEFEHIMPREAVDLLDKMLTLNPEKRISAKEALNHPWIRSL 608
                               ....34567889999************************************98765 PP

>> B0285.1b  CE44061	WBGene00007135	locus:cdtl-7	status:Partially_confirmed	UniProt:C8JQQ9	protein_id:CBB15978.1
   #    score  bias  c-Evalue  i-Evalue hmmfrom  hmm to    alifrom  ali to    envfrom  env to     acc
 ---   ------ ----- --------- --------- ------- -------    ------- -------    ------- -------    ----
   1 !  124.6   0.1   1.6e-37   6.7e-36      33     325 ..     307     608 ..     292     619 .. 0.83

  Alignments for each domain:
  == domain 1    score: 124.6 bits;  conditional E-value: 1.6e-37
  CkIIa-PC_FBpp0070043-aln  33 qqddyqlvrklgrgkysevfeainitnnekcvvkilkpvkkkk.....ikreikilenlrggtniitlqavvkdpvs.....rtp 107
                               +   y ++ ++g g y +v++a+n  + e++ +k ++  + k        reikil +l+   ni+ l  +v d +s     rt 
                  B0285.1b 307 NLTHYTMLDQIGEGTYGQVYKAVNNLTGEQVALKRVRLENEKEgfpitAIREIKILRQLHH-KNIVRLMDIVIDDISmdelkRTR 390
                               456899******************99999999998887766643332257*********86.79999988887776544444888 PP

  CkIIa-PC_FBpp0070043-aln 108 a...lifehvnntdfkqly.qtltdyd...iryylyellkaldychslgimhrdvkphnvmidhenrklrlidwglaefyhp.gq 184
                               a   l+fe+v+   +  l  + l d++   i   + +ll  l y h  g +hrd+k  n++++  + +l++ d gla ++    +
                  B0285.1b 391 AnfyLVFEYVDHDLIGLLEsKELVDFNkdqICSLFKQLLEGLAYIHNTGFLHRDIKCSNILVNN-KGELKIADLGLARLWEKeSR 474
                               766689***98766665542568888532256666789***********************975.678**********9975167 PP

  CkIIa-PC_FBpp0070043-aln 185 eynvrvasryfkgpellvdyqmydysldmwslgcmlasmifrkepffhghdnydqlvriakvlgteelfeyldkyhieldprfnd 269
                                y  rv + +++ pell+  + y  ++d+ws gcml  + f ++p+f g +++ ql  i+kv g+ ++ ++ +  ++     f  
                  B0285.1b 475 LYTNRVITLWYRPPELLLGDERYGPAIDVWSTGCMLGEL-FTRKPLFNGNNEFGQLELISKVCGSPNVDNWPELTELVGWNTF-- 556
                               8***********************************986.6667*********************999888775443332222.. PP

  CkIIa-PC_FBpp0070043-aln 270 ilgrhsrkrwerfvhsenqhlvspealdfldkllrydhyerltareamehpyfypi 325
                                   + ++ ++r ++ e +h++ +ea+d+ldk+l  +  +r++a+ea++hp++ ++
                  B0285.1b 557 ----RMKRTYQRRIREEFEHIMPREAVDLLDKMLTLNPEKRISAKEALNHPWIRSL 608
                               ....34567889999************************************98765 PP

>> T05G5.3  CE00315	WBGene00000405	locus:cdk-1	serine\/threonine kinase (CDC2\/CDKX subfamily)	status:Confirmed	UniProt:
   #    score  bias  c-Evalue  i-Evalue hmmfrom  hmm to    alifrom  ali to    envfrom  env to     acc
 ---   ------ ----- --------- --------- ------- -------    ------- -------    ------- -------    ----
   1 !  124.4   0.1   1.8e-37   7.9e-36      35     325 ..      20     315 ..      14     321 .. 0.82

  Alignments for each domain:
  == domain 1    score: 124.4 bits;  conditional E-value: 1.8e-37
  CkIIa-PC_FBpp0070043-aln  35 ddyqlvrklgrgkysevfeainitnnekcvvkilk.pvkkk....kikreikilenlrggtniitlqavvkdpvsrtpalifehv 114
                               +d+  + k+g g y  v++  n  +n  + +k ++             rei +l++l+   n++ l+av+ +       life +
                   T05G5.3  20 NDFTKLEKIGEGTYGVVYKGKNRRTNAMVAMKKIRlESEDEgvpsTAVREISLLKELQH-PNVVGLEAVIMQE--NRLFLIFEFL 101
                               789999**************9987777666655441344331111467*********96.79********875..45689***98 PP

  CkIIa-PC_FBpp0070043-aln 115 nntdfkqlyqtltd..y....diryylyellkaldychslgimhrdvkphnvmidhenrklrlidwglaefy.hpgqeynvrvas 192
                                  d+k+  + l    y     ++ y +++l+a+ +ch   ++hrd+kp+n+++d  n  ++l d+gla     p + y   v +
                   T05G5.3 102 S-FDLKRYMDQLGKdeYlpleTLKSYTFQILQAMCFCHQRRVIHRDLKPQNLLVDN-NGAIKLADFGLARAIgIPIRVYTHEVVT 184
                               5.78888887775312333335899*****************************95.7899********865279********** PP

  CkIIa-PC_FBpp0070043-aln 193 ryfkgpellvdyqmydysldmwslgcmlasmifrkepffhghdnydqlvriakvlgteelfeyldkyhieldprfndilgrhsrk 277
                                +++ pe+l+  q y   +dmws+gc++a m   k+p+f+g  + d+l ri +vlgt   +e+     +e  p ++  + +   +
                   T05G5.3 185 LWYRAPEILMGAQRYSMGVDMWSIGCIFAEMAT-KKPLFQGDSEIDELFRIFRVLGTPTELEWNG---VESLPDYKATFPKWREN 265
                               ******************************985.67*********************98777654...66666666666544332 PP

  CkIIa-PC_FBpp0070043-aln 278 ..rwerfvhsenqhlvspealdfldkllrydhyerltareamehpyfypi 325
                                 r + + +   +hl+ + a+ +l+ ll yd   rl a++a+ hpyf  +
                   T05G5.3 266 flRDKFYDKKTGKHLLDDTAFSLLEGLLIYDPSLRLNAKKALVHPYFDNM 315
                               1033344566789**********************************765 PP

>> B0218.3  CE06686	WBGene00004055	locus:pmk-1	ser\/thr kinases	status:Partially_confirmed	UniProt:Q17446	protein_id:CCD
   #    score  bias  c-Evalue  i-Evalue hmmfrom  hmm to    alifrom  ali to    envfrom  env to     acc
 ---   ------ ----- --------- --------- ------- -------    ------- -------    ------- -------    ----
   1 !  124.3   0.1     2e-37   8.5e-36      29     324 ..      27     321 ..      12     335 .. 0.83

  Alignments for each domain:
  == domain 1    score: 124.3 bits;  conditional E-value: 2e-37
  CkIIa-PC_FBpp0070043-aln  29 vdwgqqddyqlvrklgrgkysevfeainitnnekcvv.kilkp....vkkkkikreikilenlrggtniitlqavv..kdpvsrt 106
                                 w+  + y  +  +g g y  v  a    +  ++ + k  +p    ++ ++  re+++l  +    nii l  v   ++ v   
                   B0218.3  27 SVWVVPNYYINLTPIGTGAYGTVCAAECTRSGTRVAIkKFNRPfqsiIHARRTYRELRLLRCM-CHENIIDLLDVFtpNENVNDI 110
                               457777788888889999999998776665655555514556622224457777888888765.568999999987334678887 PP

  CkIIa-PC_FBpp0070043-aln 107 palife.hvnntdfkql..yqtltdydiryylyellkaldychslgimhrdvkphnvmidhenrklrlidwglaefyhpgqeynv 188
                                 + f   +  +d+ ++   q l+d +i++ +y++l+ l+y hs  i+hrd+kp n+ ++ e+ +l+++d+gla       e   
                   B0218.3 111 EDVYFVsMLMGADLSNIlkIQRLNDDHIQFLVYQILRGLKYIHSADIIHRDLKPSNIAVN-EDCELKILDFGLARQ--TDSEMTG 192
                               7777751567789887623589***********************************997.6789*********85..5679999 PP

  CkIIa-PC_FBpp0070043-aln 189 rvasryfkgpellvdyqmydysldmwslgcmlasmifrkepffhghdnydqlvriakvlgteelfeyldkyhieldprfndilgr 273
                                va+r+++ pe+++++  y  ++d+ws+gc+la +i  k  +f g d  dql ri  v gt +  e+l+k   e    +   l +
                   B0218.3 193 YVATRWYRAPEIMLNWMHYTQTVDVWSVGCILAELITGK-TLFPGSDHIDQLTRIMSVTGTPD-EEFLKKISSEEARNYIRNLPK 275
                               9***********************************988.5899*****************98.59********9999******* PP

  CkIIa-PC_FBpp0070043-aln 274 hsrkrwerfvhsenqhlvspealdfldkllrydhyerltareamehpyfyp 324
                                +r+ ++r+         +p+a+d+l+k+l+ d   r ta+eameh y+ +
                   B0218.3 276 MTRRDFKRLFAQ-----ATPQAIDLLEKMLHLDPDRRPTAKEAMEHEYLAA 321
                               ********9754.....589****************************976 PP

>> F43C1.2a  CE01583	WBGene00003401	locus:mpk-1	serine\/threonine kinase (CDC2\/CDC28 subfamily)	status:Confirmed	UniPro
   #    score  bias  c-Evalue  i-Evalue hmmfrom  hmm to    alifrom  ali to    envfrom  env to     acc
 ---   ------ ----- --------- --------- ------- -------    ------- -------    ------- -------    ----
   1 !  124.0   0.1   2.4e-37     1e-35      40     323 ..      31     317 ..      23     323 .. 0.84

  Alignments for each domain:
  == domain 1    score: 124.0 bits;  conditional E-value: 2.4e-37
  CkIIa-PC_FBpp0070043-aln  40 vrklgrgkysevfeainitnnekcvvkilkpvkkk....kikreikilenlrggtniitlqavvkdp.v.srtpalifehvnntd 118
                               +  +g g y  v  a++  + +++ +k + p  ++    +  reikil+ ++   nii +q +++   v s     i++ + +td
                  F43C1.2a  31 LSYIGEGAYGMVASALDTITRDRVAIKKISPFEHQtfcqRTLREIKILNRFKH-ENIINIQEIIRSEtVdSLKDIYIVQCLMETD 114
                               56789**************************987622225679*****99996.79*****9998651435567889999***** PP

  CkIIa-PC_FBpp0070043-aln 119 fkqlyqt..ltdydiryylyellkaldychslgimhrdvkphnvmidhenrklrlidwglaefyhpgqeyn....vrvasryfkg 197
                               + +l +t  l++ ++ y+ly++l+ l+y hs  ++hrd+kp n++++     l++ d+gla +  p  ++       va+r+++ 
                  F43C1.2a 115 LYKLLKTqkLSNDHVCYFLYQILRGLKYIHSANVLHRDLKPSNLLLNT-TCDLKICDFGLARVTDPQTDHTgfltEYVATRWYRA 198
                               9888755349999*******************************9986.578**************999752222579******* PP

  CkIIa-PC_FBpp0070043-aln 198 pellvdyqmydysldmwslgcmlasmifrkepffhghdnydqlvriakvlgteelfeyldkyhieldprfndi.lgrhsrkrwer 281
                               pe++++ + y  s+d+ws+gc+la m+  + p+f g+   dql  i  v+g+    + l+   i+  +r   i l ++ ++ w r
                  F43C1.2a 199 PEIMLNSKGYTKSIDVWSVGCILAEMLS-NRPLFPGKHYLDQLNLILAVVGSPSNAD-LQ-CIINDKARSYLIsLPHKPKQPWAR 280
                               *************************985.67********************987654.44.455666666655155556778*99 PP

  CkIIa-PC_FBpp0070043-aln 282 fvhsenqhlvspealdfldkllrydhyerltareamehpyfy 323
                               +          p ald+ldk+l ++ ++r+   +a+ hpy+ 
                  F43C1.2a 281 LYPGA-----DPRALDLLDKMLTFNPHNRIDIEQALAHPYLE 317
                               98764.....699***************************85 PP

>> F43C1.2b  CE24971	WBGene00003401	locus:mpk-1	serine\/threonine kinase (CDC2\/CDC28 subfamily)	status:Partially_confir
   #    score  bias  c-Evalue  i-Evalue hmmfrom  hmm to    alifrom  ali to    envfrom  env to     acc
 ---   ------ ----- --------- --------- ------- -------    ------- -------    ------- -------    ----
   1 !  123.3   0.1     4e-37   1.7e-35      40     323 ..      99     385 ..      91     391 .. 0.84

  Alignments for each domain:
  == domain 1    score: 123.3 bits;  conditional E-value: 4e-37
  CkIIa-PC_FBpp0070043-aln  40 vrklgrgkysevfeainitnnekcvvkilkpvkkk....kikreikilenlrggtniitlqavvkdp.v.srtpalifehvnntd 118
                               +  +g g y  v  a++  + +++ +k + p  ++    +  reikil+ ++   nii +q +++   v s     i++ + +td
                  F43C1.2b  99 LSYIGEGAYGMVASALDTITRDRVAIKKISPFEHQtfcqRTLREIKILNRFKH-ENIINIQEIIRSEtVdSLKDIYIVQCLMETD 182
                               56789**************************987622225679*****99996.79*****9998651435567889999***** PP

  CkIIa-PC_FBpp0070043-aln 119 fkqlyqt..ltdydiryylyellkaldychslgimhrdvkphnvmidhenrklrlidwglaefyhpgqeyn....vrvasryfkg 197
                               + +l +t  l++ ++ y+ly++l+ l+y hs  ++hrd+kp n++++     l++ d+gla +  p  ++       va+r+++ 
                  F43C1.2b 183 LYKLLKTqkLSNDHVCYFLYQILRGLKYIHSANVLHRDLKPSNLLLNT-TCDLKICDFGLARVTDPQTDHTgfltEYVATRWYRA 266
                               9888755349999*******************************9986.578**************999752222579******* PP

  CkIIa-PC_FBpp0070043-aln 198 pellvdyqmydysldmwslgcmlasmifrkepffhghdnydqlvriakvlgteelfeyldkyhieldprfndi.lgrhsrkrwer 281
                               pe++++ + y  s+d+ws+gc+la m+  + p+f g+   dql  i  v+g+    + l+   i+  +r   i l ++ ++ w r
                  F43C1.2b 267 PEIMLNSKGYTKSIDVWSVGCILAEMLS-NRPLFPGKHYLDQLNLILAVVGSPSNAD-LQ-CIINDKARSYLIsLPHKPKQPWAR 348
                               *************************985.67********************987654.44.455666666655155556778*99 PP

  CkIIa-PC_FBpp0070043-aln 282 fvhsenqhlvspealdfldkllrydhyerltareamehpyfy 323
                               +          p ald+ldk+l ++ ++r+   +a+ hpy+ 
                  F43C1.2b 349 LYPGA-----DPRALDLLDKMLTFNPHNRIDIEQALAHPYLE 385
                               98764.....699***************************85 PP

>> Y18D10A.5  CE21401	WBGene00001746	locus:gsk-3	Eukaryotic protein kinase domain	status:Confirmed	UniProt:Q9U2Q9	protei
   #    score  bias  c-Evalue  i-Evalue hmmfrom  hmm to    alifrom  ali to    envfrom  env to     acc
 ---   ------ ----- --------- --------- ------- -------    ------- -------    ------- -------    ----
   1 !  122.8   0.0   5.7e-37   2.5e-35      37     339 ..      36     337 ..      22     348 .. 0.79

  Alignments for each domain:
  == domain 1    score: 122.8 bits;  conditional E-value: 5.7e-37
  CkIIa-PC_FBpp0070043-aln  37 yqlvrklgrgkysevfeainitnnekcvvkilkpvkkkkik.reikilenlrggtniitlqavvkdpvsrtp....alifehvnn 116
                               y   + +g g +  vf a   t+ne + +   k ++ k+ k re++i+ +l+   ni+ l+        +       li+e+v +
                 Y18D10A.5  36 YYDQKVIGNGSFGVVFLAKLSTTNEMVAI--KKVLQDKRFKnRELQIMRKLNH-PNIVKLKYFFYSSGEKKDelylNLILEYVPE 117
                               5556789***********99999996554..455666665549*******985.79****99887766655412226899**999 PP

  CkIIa-PC_FBpp0070043-aln 117 tdfk..qly....qtltdydiryylyellkaldychslgimhrdvkphnvmidhenrklrlidwglaefyhpgqeynvrvasryf 195
                               t ++  + y    q +    ++ y+y+ll++l y hs+gi hrd+kp+n++id e   l+l d+g a++    +     ++sry+
                 Y18D10A.5 118 TVYRvaRHYskqrQQIPMIYVKLYMYQLLRSLAYIHSIGICHRDIKPQNLLIDPESGVLKLCDFGSAKYLVRNEPNVSYICSRYY 202
                               9775222332211566677899*********************************************98766555555799**** PP

  CkIIa-PC_FBpp0070043-aln 196 kgpellvdyqmydysldmwslgcmlasmifrkepffhghdnydqlvriakvlgteelfeyldkyhie.ldprfndilgrhsrkrw 279
                               + pel+     y  s+d+ws g ++a +++  +p+f g    dqlv i kvlgt    e ++  + +  + +f +i +    + w
                 Y18D10A.5 203 RAPELIFGATNYTNSIDVWSAGTVMAELLLG-QPIFPGDSGVDQLVEIIKVLGTPTR-EQIQSMNPNyKEFKFPQIKA----HPW 281
                               **************************99875.7********************9764.33443332203445555543....457 PP

  CkIIa-PC_FBpp0070043-aln 280 erfvhsenqhlvspealdfldkllrydhyerltareamehpyfypivkeqgrlasvsssp 339
                               +++ + +       ea+d++ k++ y    r t + a +h +f  + + ++rl s    p
                 Y18D10A.5 282 NKVFRVH----TPAEAIDLISKIIEYTPTSRPTPQAACQHAFFDELRNPDARLPSGRPLP 337
                               7766543....4679*****************************9999999987766555 PP

>> F18H3.5a  CE18608	WBGene00000406	locus:cdk-4	serine\/threonine kinase (CDC2\/CDKX subfamily)	status:Confirmed	UniProt
   #    score  bias  c-Evalue  i-Evalue hmmfrom  hmm to    alifrom  ali to    envfrom  env to     acc
 ---   ------ ----- --------- --------- ------- -------    ------- -------    ------- -------    ----
   1 !  117.2   0.1   2.7e-35   1.2e-33      35     333 ..      36     335 ..      29     341 .. 0.86

  Alignments for each domain:
  == domain 1    score: 117.2 bits;  conditional E-value: 2.7e-35
  CkIIa-PC_FBpp0070043-aln  35 ddyqlvrklgrgkysevfeainitnnekcvvk.ilkpvkk....kkikreikilenl..rggtniitlqavvk..dpvsrt..pa 108
                               +d+q+ + lg+g y +v+    + + +   +k i+   k+    + + rei +++ l  +   nii+l++v +  dpv       
                  F18H3.5a  36 KDFQIHQALGKGAYGNVYRVRSLHDGKDYALKqIMISSKNegipQSVLREITVMKHLarKAHPNIISLKSVFHqlDPVRAIlkIN 120
                               79*********************9987766652666777622223568*******98546778********86559998652246 PP

  CkIIa-PC_FBpp0070043-aln 109 lifehvn...ntdfkqlyqtltdydiryylyellkaldychslgimhrdvkphnvmidhenrklrlidwglaefyhpgqeynvrv 190
                               +i+e  +    t ++++ + + + + ++   ++++ald+ h+  i+hrd+kp+n++++ + + ++l d+gl++ y     +   v
                  F18H3.5a 121 MIMERCDwdlHTFLRNIPRGVPEQQAKHVTAQIVRALDFLHTHSIIHRDLKPQNILLNRD-QTVKLADFGLSKEYSNTTAFTTLV 204
                               7889876322455677788899***********************************987.579********************* PP

  CkIIa-PC_FBpp0070043-aln 191 asryfkgpellvdyqmydysldmwslgcmlasmifrkepffhghdnydqlvriakvlgteelfeyldkyhieldprfndilgrhs 275
                                + +++ pe+l++   y+ ++dmw+lgc++ s i+ ++p+f g+++ +ql  i k +gt           +  d   + +++r s
                  F18H3.5a 205 VTLWYRSPEVLLQ-SYYNSTVDMWALGCIV-SEIYCRQPLFVGQNEAEQLTDIFKKMGTP----------VGKDWPSESVIARDS 277
                               *********9986.57999*********86.6789999********************96..........455667789999999 PP

  CkIIa-PC_FBpp0070043-aln 276 rkrwerfvhsenqhlvspealdfldkllrydhyerltareamehpyfypivkeqgrla 333
                                 ++      +    +s++a++f+++ lrydh +rl+ar a+ hp++ p v  ++r+ 
                  F18H3.5a 278 FPQYRPTNLKDLSPQMSKQAIEFVQQCLRYDHSKRLSARGALSHPFLKPAVATKSRVL 335
                               999999999999999*************************************999975 PP

>> T01H8.1c  CE34495	WBGene00011352	locus:rskn-1	status:Partially_confirmed	UniProt:Q21734	protein_id:CAE17938.1
   #    score  bias  c-Evalue  i-Evalue hmmfrom  hmm to    alifrom  ali to    envfrom  env to     acc
 ---   ------ ----- --------- --------- ------- -------    ------- -------    ------- -------    ----
   1 !   57.4   0.0   4.2e-17   1.8e-15      33     246 ..      61     280 ..      35     294 .. 0.77
   2 !   53.2   0.0   8.2e-16   3.5e-14      34     241 ..     412     624 ..     408     632 .. 0.81
   3 ?    4.7   0.0      0.47        20     290     321 ..     641     672 ..     632     678 .. 0.91

  Alignments for each domain:
  == domain 1    score: 57.4 bits;  conditional E-value: 4.2e-17
  CkIIa-PC_FBpp0070043-aln  33 qqddyqlvrklgrgkysevfeainitnnekcvvkilkpvkkkkikreikilenl.rggtniitlqavvkdpvs.rtp...alife 112
                               +  +++l++ lg+g + +vf   ++   +   v  +k +kk  +k   +   +l r     i+   +vk   + +t     li++
                  T01H8.1c  61 DPRQFELLKVLGQGSFGKVFLVRKVRGRDSGHVYAMKVLKKATLKVRDRQRTKLeRNILAHISHPFIVKLHYAfQTEgklYLILD 145
                               456789************************9999999999998885444444441344455667777775543134311268999 PP

  CkIIa-PC_FBpp0070043-aln 113 hvnntd.fkqlyq..tltdydiryylyellkaldychslgimhrdvkphnvmidhenrklrlidwglae.fyhpg.qeynvrvas 192
                                +   d f +l +   +t+ d+++yl el  al++ hslgi++rd+kp n+++d +  ++++ d+gl++       + y    + 
                  T01H8.1c 146 FLRGGDlFTRLSKevMFTEDDVKFYLAELTLALEHLHSLGIVYRDLKPENILLDADG-HIKVTDFGLSKeAIDSEkKTYSFCGTV 229
                               99999856778762246899**********************************875.799******861444441455555555 PP

  CkIIa-PC_FBpp0070043-aln 193 ryfkgpellvdyqmydysldmwslgcmlasmifrkepffhghdnydqlvriakv 246
                                 +  pe++ + + +  + d+wslg+++  m+  + pf +g d  d + +i k 
                  T01H8.1c 230 -EYMAPEVI-NRRGHSMAADFWSLGVLMFEMLTGHLPF-QGRDRNDTMTQILKA 280
                               .55689975.7788999****************99996.89***9*99999774 PP

  == domain 2    score: 53.2 bits;  conditional E-value: 8.2e-16
  CkIIa-PC_FBpp0070043-aln  34 qddyqlvrklgrgkysevfeainitnnekcvvkilkpvkkkkikreikilenlrggtniitlqavvkdpvsrtp.alifehvnnt 117
                                ddy+++ k+g g +s v ++   ++  k  vki+k         e+ il        ++ l  v  d  +      + e  +  
                  T01H8.1c 412 TDDYEILEKIGNGAHSVVHKCQMKATRRKYAVKIVKKAVF-DATEEVDILLRHSHHQFVVKLFDVYEDETAIYMiEELCEGGELL 495
                               59******************9999999*******987654.46789****9999999**********976543202223333334 PP

  CkIIa-PC_FBpp0070043-aln 118 dfkqlyqtl.tdydiryylyellkaldychslgimhrdvkphnvmi...dhenrklrlidwglaefyhpgqeynvr.vasryfkg 197
                               d     ++l ++ ++   + +ll+a++y hs  + hrd+   n++    d +   lr++d+g+a+     +   +    +  f  
                  T01H8.1c 496 DKLVNKKSLgSEKEVAAIMANLLNAVQYLHSQQVAHRDLTAANILFalkDGDPSSLRIVDFGFAKQSRAENGMLMTpCYTAQFVA 580
                               43333344537899*****************************97633478889**********99887766554415677899* PP

  CkIIa-PC_FBpp0070043-aln 198 pellvdyqmydysldmwslgcmlasmifrkepffhg.hdnydqlv 241
                               pe+l   q yd s d+wslg++l +m+    pf  g  d  dq++
                  T01H8.1c 581 PEVLR-KQGYDRSCDVWSLGVLLHTMLTGCTPFAMGpNDTPDQIL 624
                               **986.699************************998456678765 PP

  == domain 3    score: 4.7 bits;  conditional E-value: 0.47
  CkIIa-PC_FBpp0070043-aln 290 lvspealdfldkllrydhyerltareamehpy 321
                                +s+ea d++ k+l  d   r+ta++a++h +
                  T01H8.1c 641 TISDEAKDLVRKMLDVDPNRRVTAKQALQHKW 672
                               5899**************************87 PP

>> T01H8.1b  CE34494	WBGene00011352	locus:rskn-1	Protein kinase C terminal domain	status:Partially_confirmed	UniProt:Q21
   #    score  bias  c-Evalue  i-Evalue hmmfrom  hmm to    alifrom  ali to    envfrom  env to     acc
 ---   ------ ----- --------- --------- ------- -------    ------- -------    ------- -------    ----
   1 !   57.1   0.0   5.2e-17   2.2e-15      35     246 ..      45     262 ..      23     276 .. 0.79
   2 !   53.3   0.0   7.8e-16   3.3e-14      34     241 ..     394     606 ..     390     614 .. 0.81
   3 ?    4.7   0.0      0.45        19     290     321 ..     623     654 ..     614     660 .. 0.91

  Alignments for each domain:
  == domain 1    score: 57.1 bits;  conditional E-value: 5.2e-17
  CkIIa-PC_FBpp0070043-aln  35 ddyqlvrklgrgkysevfeainitnnekcvvkilkpvkkkkikreikilenl.rggtniitlqavvkdpvs.rtp...alifehv 114
                                +++l++ lg+g + +vf   ++   +   v  +k +kk  +k   +   +l r     i+   +vk   + +t     li++ +
                  T01H8.1b  45 RQFELLKVLGQGSFGKVFLVRKVRGRDSGHVYAMKVLKKATLKVRDRQRTKLeRNILAHISHPFIVKLHYAfQTEgklYLILDFL 129
                               56899***********************999999999999888544444443134445566777777554313431126899999 PP

  CkIIa-PC_FBpp0070043-aln 115 nntd.fkqlyq..tltdydiryylyellkaldychslgimhrdvkphnvmidhenrklrlidwglae.fyhpg.qeynvrvasry 194
                                  d f +l +   +t+ d+++yl el  al++ hslgi++rd+kp n+++d +  ++++ d+gl++       + y    +   
                  T01H8.1b 130 RGGDlFTRLSKevMFTEDDVKFYLAELTLALEHLHSLGIVYRDLKPENILLDADG-HIKVTDFGLSKeAIDSEkKTYSFCGTV-E 212
                               999856778762246899**********************************875.799******861444441455555555.5 PP

  CkIIa-PC_FBpp0070043-aln 195 fkgpellvdyqmydysldmwslgcmlasmifrkepffhghdnydqlvriakv 246
                               +  pe++ + + +  + d+wslg+++  m+  + pf +g d  d + +i k 
                  T01H8.1b 213 YMAPEVI-NRRGHSMAADFWSLGVLMFEMLTGHLPF-QGRDRNDTMTQILKA 262
                               5689975.7788999****************99996.89***9*99999774 PP

  == domain 2    score: 53.3 bits;  conditional E-value: 7.8e-16
  CkIIa-PC_FBpp0070043-aln  34 qddyqlvrklgrgkysevfeainitnnekcvvkilkpvkkkkikreikilenlrggtniitlqavvkdpvsrtp.alifehvnnt 117
                                ddy+++ k+g g +s v ++   ++  k  vki+k         e+ il        ++ l  v  d  +      + e  +  
                  T01H8.1b 394 TDDYEILEKIGNGAHSVVHKCQMKATRRKYAVKIVKKAVF-DATEEVDILLRHSHHQFVVKLFDVYEDETAIYMiEELCEGGELL 477
                               59******************9999999*******987654.46789****9999999**********976543202223333334 PP

  CkIIa-PC_FBpp0070043-aln 118 dfkqlyqtl.tdydiryylyellkaldychslgimhrdvkphnvmi...dhenrklrlidwglaefyhpgqeynvr.vasryfkg 197
                               d     ++l ++ ++   + +ll+a++y hs  + hrd+   n++    d +   lr++d+g+a+     +   +    +  f  
                  T01H8.1b 478 DKLVNKKSLgSEKEVAAIMANLLNAVQYLHSQQVAHRDLTAANILFalkDGDPSSLRIVDFGFAKQSRAENGMLMTpCYTAQFVA 562
                               43333344537899*****************************97633478889**********99887766554415677899* PP

  CkIIa-PC_FBpp0070043-aln 198 pellvdyqmydysldmwslgcmlasmifrkepffhg.hdnydqlv 241
                               pe+l   q yd s d+wslg++l +m+    pf  g  d  dq++
                  T01H8.1b 563 PEVLR-KQGYDRSCDVWSLGVLLHTMLTGCTPFAMGpNDTPDQIL 606
                               **986.699************************998456678765 PP

  == domain 3    score: 4.7 bits;  conditional E-value: 0.45
  CkIIa-PC_FBpp0070043-aln 290 lvspealdfldkllrydhyerltareamehpy 321
                                +s+ea d++ k+l  d   r+ta++a++h +
                  T01H8.1b 623 TISDEAKDLVRKMLDVDPNRRVTAKQALQHKW 654
                               5899**************************87 PP

>> T01H8.1d  CE38217	WBGene00011352	locus:rskn-1	status:Confirmed	UniProt:Q21734	protein_id:CAI70409.1
   #    score  bias  c-Evalue  i-Evalue hmmfrom  hmm to    alifrom  ali to    envfrom  env to     acc
 ---   ------ ----- --------- --------- ------- -------    ------- -------    ------- -------    ----
   1 !   57.1   0.0   5.3e-17   2.3e-15      35     246 ..      83     300 ..      61     314 .. 0.79
   2 !   59.6   0.2   9.3e-18     4e-16      34     302 ..     432     710 ..     428     722 .. 0.79

  Alignments for each domain:
  == domain 1    score: 57.1 bits;  conditional E-value: 5.3e-17
  CkIIa-PC_FBpp0070043-aln  35 ddyqlvrklgrgkysevfeainitnnekcvvkilkpvkkkkikreikilenl.rggtniitlqavvkdpvs.rtp...alifehv 114
                                +++l++ lg+g + +vf   ++   +   v  +k +kk  +k   +   +l r     i+   +vk   + +t     li++ +
                  T01H8.1d  83 RQFELLKVLGQGSFGKVFLVRKVRGRDSGHVYAMKVLKKATLKVRDRQRTKLeRNILAHISHPFIVKLHYAfQTEgklYLILDFL 167
                               56899***********************999999999999888544444443134445566777777554313431126899999 PP

  CkIIa-PC_FBpp0070043-aln 115 nntd.fkqlyq..tltdydiryylyellkaldychslgimhrdvkphnvmidhenrklrlidwglae.fyhpg.qeynvrvasry 194
                                  d f +l +   +t+ d+++yl el  al++ hslgi++rd+kp n+++d +  ++++ d+gl++       + y    +   
                  T01H8.1d 168 RGGDlFTRLSKevMFTEDDVKFYLAELTLALEHLHSLGIVYRDLKPENILLDADG-HIKVTDFGLSKeAIDSEkKTYSFCGTV-E 250
                               999856778762246899**********************************875.799******861444441455555555.5 PP

  CkIIa-PC_FBpp0070043-aln 195 fkgpellvdyqmydysldmwslgcmlasmifrkepffhghdnydqlvriakv 246
                               +  pe++ + + +  + d+wslg+++  m+  + pf +g d  d + +i k 
                  T01H8.1d 251 YMAPEVI-NRRGHSMAADFWSLGVLMFEMLTGHLPF-QGRDRNDTMTQILKA 300
                               5689975.7788999****************99996.89***9*99999774 PP

  == domain 2    score: 59.6 bits;  conditional E-value: 9.3e-18
  CkIIa-PC_FBpp0070043-aln  34 qddyqlvrklgrgkysevfeainitnnekcvvkilkpvkkkkikreikilenlrggtniitlqavvkdpvsrtp.alifehvnnt 117
                                ddy+++ k+g g +s v ++   ++  k  vki+k         e+ il        ++ l  v  d  +      + e  +  
                  T01H8.1d 432 TDDYEILEKIGNGAHSVVHKCQMKATRRKYAVKIVKKAVF-DATEEVDILLRHSHHQFVVKLFDVYEDETAIYMiEELCEGGELL 515
                               59******************9999999*******987654.46789****9999999**********976543202223333334 PP

  CkIIa-PC_FBpp0070043-aln 118 dfkqlyqtl.tdydiryylyellkaldychslgimhrdvkphnvmi...dhenrklrlidwglaefyhpgqeynvr.vasryfkg 197
                               d     ++l ++ ++   + +ll+a++y hs  + hrd+   n++    d +   lr++d+g+a+     +   +    +  f  
                  T01H8.1d 516 DKLVNKKSLgSEKEVAAIMANLLNAVQYLHSQQVAHRDLTAANILFalkDGDPSSLRIVDFGFAKQSRAENGMLMTpCYTAQFVA 600
                               43333344537899*****************************97633478889**********99887766554415677899* PP

  CkIIa-PC_FBpp0070043-aln 198 pellvdyqmydysldmwslgcmlasmifrkepffhg.hdnydqlv.ri..akvlgteelfeyldkyhieldprfndilgrhsrkr 278
                               pe+l   q yd s d+wslg++l +m+    pf  g  d  dq++ r+   k+  t  +++ +     +l+ +  +i g   rk+
                  T01H8.1d 601 PEVLR-KQGYDRSCDVWSLGVLLHTMLTGCTPFAMGpNDTPDQILqRVgdGKISMTHPVWDTISDEAKDLQNKHCNISGSDKRKH 684
                               **986.699************************999457788865244336999*************************999997 PP

  CkIIa-PC_FBpp0070043-aln 279 we..rfvhsenqhlvspealdfldkl 302
                               +   +f +++ + l+++ +   l + 
                  T01H8.1d 685 FRigQFNQNKLESLICKMSRLHLSRH 710
                               65114555555566666665555555 PP

>> T01H8.1a  CE34493	WBGene00011352	locus:rskn-1	Protein kinase C terminal domain	status:Partially_confirmed	UniProt:Q21
   #    score  bias  c-Evalue  i-Evalue hmmfrom  hmm to    alifrom  ali to    envfrom  env to     acc
 ---   ------ ----- --------- --------- ------- -------    ------- -------    ------- -------    ----
   1 !   56.9   0.0     6e-17   2.6e-15      35     246 ..     102     319 ..      80     333 .. 0.79
   2 !   53.1   0.0     9e-16   3.8e-14      34     241 ..     451     663 ..     447     671 .. 0.81
   3 ?    4.6   0.0       0.5        21     290     321 ..     680     711 ..     671     717 .. 0.91

  Alignments for each domain:
  == domain 1    score: 56.9 bits;  conditional E-value: 6e-17
  CkIIa-PC_FBpp0070043-aln  35 ddyqlvrklgrgkysevfeainitnnekcvvkilkpvkkkkikreikilenl.rggtniitlqavvkdpvs.rtp...alifehv 114
                                +++l++ lg+g + +vf   ++   +   v  +k +kk  +k   +   +l r     i+   +vk   + +t     li++ +
                  T01H8.1a 102 RQFELLKVLGQGSFGKVFLVRKVRGRDSGHVYAMKVLKKATLKVRDRQRTKLeRNILAHISHPFIVKLHYAfQTEgklYLILDFL 186
                               56899***********************999999999999888544444443134445566777777554313431126899999 PP

  CkIIa-PC_FBpp0070043-aln 115 nntd.fkqlyq..tltdydiryylyellkaldychslgimhrdvkphnvmidhenrklrlidwglae.fyhpg.qeynvrvasry 194
                                  d f +l +   +t+ d+++yl el  al++ hslgi++rd+kp n+++d +  ++++ d+gl++       + y    +   
                  T01H8.1a 187 RGGDlFTRLSKevMFTEDDVKFYLAELTLALEHLHSLGIVYRDLKPENILLDADG-HIKVTDFGLSKeAIDSEkKTYSFCGTV-E 269
                               999856778762246899**********************************875.799******861444441455555555.5 PP

  CkIIa-PC_FBpp0070043-aln 195 fkgpellvdyqmydysldmwslgcmlasmifrkepffhghdnydqlvriakv 246
                               +  pe++ + + +  + d+wslg+++  m+  + pf +g d  d + +i k 
                  T01H8.1a 270 YMAPEVI-NRRGHSMAADFWSLGVLMFEMLTGHLPF-QGRDRNDTMTQILKA 319
                               5689975.7788999****************99996.89***9*99999774 PP

  == domain 2    score: 53.1 bits;  conditional E-value: 9e-16
  CkIIa-PC_FBpp0070043-aln  34 qddyqlvrklgrgkysevfeainitnnekcvvkilkpvkkkkikreikilenlrggtniitlqavvkdpvsrtp.alifehvnnt 117
                                ddy+++ k+g g +s v ++   ++  k  vki+k         e+ il        ++ l  v  d  +      + e  +  
                  T01H8.1a 451 TDDYEILEKIGNGAHSVVHKCQMKATRRKYAVKIVKKAVF-DATEEVDILLRHSHHQFVVKLFDVYEDETAIYMiEELCEGGELL 534
                               59******************9999999*******987654.46789****9999999**********976543202223333334 PP

  CkIIa-PC_FBpp0070043-aln 118 dfkqlyqtl.tdydiryylyellkaldychslgimhrdvkphnvmi...dhenrklrlidwglaefyhpgqeynvr.vasryfkg 197
                               d     ++l ++ ++   + +ll+a++y hs  + hrd+   n++    d +   lr++d+g+a+     +   +    +  f  
                  T01H8.1a 535 DKLVNKKSLgSEKEVAAIMANLLNAVQYLHSQQVAHRDLTAANILFalkDGDPSSLRIVDFGFAKQSRAENGMLMTpCYTAQFVA 619
                               43333344537899*****************************97633478889**********99887766554415677899* PP

  CkIIa-PC_FBpp0070043-aln 198 pellvdyqmydysldmwslgcmlasmifrkepffhg.hdnydqlv 241
                               pe+l   q yd s d+wslg++l +m+    pf  g  d  dq++
                  T01H8.1a 620 PEVLR-KQGYDRSCDVWSLGVLLHTMLTGCTPFAMGpNDTPDQIL 663
                               **986.699************************998456678765 PP

  == domain 3    score: 4.6 bits;  conditional E-value: 0.5
  CkIIa-PC_FBpp0070043-aln 290 lvspealdfldkllrydhyerltareamehpy 321
                                +s+ea d++ k+l  d   r+ta++a++h +
                  T01H8.1a 680 TISDEAKDLVRKMLDVDPNRRVTAKQALQHKW 711
                               5899**************************87 PP

>> T01H8.1e  CE41000	WBGene00011352	locus:rskn-1	status:Confirmed	UniProt:A5JYU0	protein_id:CAN86896.1
   #    score  bias  c-Evalue  i-Evalue hmmfrom  hmm to    alifrom  ali to    envfrom  env to     acc
 ---   ------ ----- --------- --------- ------- -------    ------- -------    ------- -------    ----
   1 !   56.9   0.0   6.3e-17   2.7e-15      35     246 ..      96     313 ..      74     327 .. 0.79
   2 !   53.0   0.0   9.4e-16     4e-14      34     241 ..     445     657 ..     441     665 .. 0.81
   3 ?    4.5   0.0      0.51        22     290     321 ..     674     705 ..     665     711 .. 0.91

  Alignments for each domain:
  == domain 1    score: 56.9 bits;  conditional E-value: 6.3e-17
  CkIIa-PC_FBpp0070043-aln  35 ddyqlvrklgrgkysevfeainitnnekcvvkilkpvkkkkikreikilenl.rggtniitlqavvkdpvs.rtp...alifehv 114
                                +++l++ lg+g + +vf   ++   +   v  +k +kk  +k   +   +l r     i+   +vk   + +t     li++ +
                  T01H8.1e  96 RQFELLKVLGQGSFGKVFLVRKVRGRDSGHVYAMKVLKKATLKVRDRQRTKLeRNILAHISHPFIVKLHYAfQTEgklYLILDFL 180
                               56899***********************999999999999888544444443134445566777777554313431126899999 PP

  CkIIa-PC_FBpp0070043-aln 115 nntd.fkqlyq..tltdydiryylyellkaldychslgimhrdvkphnvmidhenrklrlidwglae.fyhpg.qeynvrvasry 194
                                  d f +l +   +t+ d+++yl el  al++ hslgi++rd+kp n+++d +  ++++ d+gl++       + y    +   
                  T01H8.1e 181 RGGDlFTRLSKevMFTEDDVKFYLAELTLALEHLHSLGIVYRDLKPENILLDADG-HIKVTDFGLSKeAIDSEkKTYSFCGTV-E 263
                               999856778762246899**********************************875.799******861444441455555555.5 PP

  CkIIa-PC_FBpp0070043-aln 195 fkgpellvdyqmydysldmwslgcmlasmifrkepffhghdnydqlvriakv 246
                               +  pe++ + + +  + d+wslg+++  m+  + pf +g d  d + +i k 
                  T01H8.1e 264 YMAPEVI-NRRGHSMAADFWSLGVLMFEMLTGHLPF-QGRDRNDTMTQILKA 313
                               5689975.7788999****************99996.89***9*99999774 PP

  == domain 2    score: 53.0 bits;  conditional E-value: 9.4e-16
  CkIIa-PC_FBpp0070043-aln  34 qddyqlvrklgrgkysevfeainitnnekcvvkilkpvkkkkikreikilenlrggtniitlqavvkdpvsrtp.alifehvnnt 117
                                ddy+++ k+g g +s v ++   ++  k  vki+k         e+ il        ++ l  v  d  +      + e  +  
                  T01H8.1e 445 TDDYEILEKIGNGAHSVVHKCQMKATRRKYAVKIVKKAVF-DATEEVDILLRHSHHQFVVKLFDVYEDETAIYMiEELCEGGELL 528
                               59******************9999999*******987654.46789****9999999**********976543202223333334 PP

  CkIIa-PC_FBpp0070043-aln 118 dfkqlyqtl.tdydiryylyellkaldychslgimhrdvkphnvmi...dhenrklrlidwglaefyhpgqeynvr.vasryfkg 197
                               d     ++l ++ ++   + +ll+a++y hs  + hrd+   n++    d +   lr++d+g+a+     +   +    +  f  
                  T01H8.1e 529 DKLVNKKSLgSEKEVAAIMANLLNAVQYLHSQQVAHRDLTAANILFalkDGDPSSLRIVDFGFAKQSRAENGMLMTpCYTAQFVA 613
                               43333344537899*****************************97633478889**********99887766554415677899* PP

  CkIIa-PC_FBpp0070043-aln 198 pellvdyqmydysldmwslgcmlasmifrkepffhg.hdnydqlv 241
                               pe+l   q yd s d+wslg++l +m+    pf  g  d  dq++
                  T01H8.1e 614 PEVLR-KQGYDRSCDVWSLGVLLHTMLTGCTPFAMGpNDTPDQIL 657
                               **986.699************************998456678765 PP

  == domain 3    score: 4.5 bits;  conditional E-value: 0.51
  CkIIa-PC_FBpp0070043-aln 290 lvspealdfldkllrydhyerltareamehpy 321
                                +s+ea d++ k+l  d   r+ta++a++h +
                  T01H8.1e 674 TISDEAKDLVRKMLDVDPNRRVTAKQALQHKW 705
                               5899**************************87 PP

>> F42G8.3b  CE34862	WBGene00004056	locus:pmk-2	status:Partially_confirmed	UniProt:Q8MXI4	protein_id:CCD61403.1
   #    score  bias  c-Evalue  i-Evalue hmmfrom  hmm to    alifrom  ali to    envfrom  env to     acc
 ---   ------ ----- --------- --------- ------- -------    ------- -------    ------- -------    ----
   1 !  115.4   0.0     1e-34   4.3e-33      18     339 ..      30     353 ..      26     362 .. 0.80

  Alignments for each domain:
  == domain 1    score: 115.4 bits;  conditional E-value: 1e-34
  CkIIa-PC_FBpp0070043-aln  18 preywdyesyvvdwgqqddyqlvrklgrgkysevfea.initnnekcvvkilkp....vkkkkikreikilenlrggtniitlqa 97 
                               p+ y + e    +w+  + y+ ++ lg g y  v  a ++ t +  ++ k ++p    ++ k+  re+k+l  l+    +  ++ 
                  F42G8.3b  30 PEGYHEVELNKTKWVLPQWYNSLKPLGEGAYGVVCTAeYEPTGDRVAIKKFFRPfqstIHAKRTYRELKLLRTLQHDNVLEMIDV 114
                               6778999999999*********************9983566777777888999833334679999*********99876667777 PP

  CkIIa-PC_FBpp0070043-aln  98 vvkdpv.srtpalifehv.nntdfkqly..qtltdydiryylyellkaldychslgimhrdvkphnvmidhenrklrlidwglae 178
                                  dp  s    + f  v    d++++   q ltd +i+  +y++l+ l+y hs gi+hrd+kp n+ ++ e+ +++++d+gla 
                  F42G8.3b 115 FTPDPDaSSLNNVYFVSVlMGSDLQNIMkiQRLTDEQIQLLIYQVLRGLKYIHSAGIIHRDLKPSNIAVN-ERCEVKILDFGLAR 198
                               77888514445566655526789998753389***********************************996.7889*********8 PP

  CkIIa-PC_FBpp0070043-aln 179 fyhpgqeynvrvasryfkgpellvdyqmydysldmwslgcmlasmifrkepffhghdnydqlvriakvlgteelfeyldkyhiel 263
                                     e    va+r+++ pe+++++  y  ++d+ws+gc+la ++    p+f g d  dql +i  v+gt +  e+  k +   
                  F42G8.3b 199 AQ--DAEMTGYVATRWYRAPEIMLNWMHYTQTVDVWSVGCILAELVS-GRPLFPGDDHIDQLTKIMSVVGTPK-EEFWSKIQ--S 277
                               75..5688899********************************9986.67********************965.35666544..4 PP

  CkIIa-PC_FBpp0070043-aln 264 dprfndilgrhsrkrwerfvhsenqhlvspealdfldkllrydhyerltareamehpyf..ypivkeq.grlasvsssp 339
                               +   n i +r    r   fv      + sp al++l+ +l  d   r++   a+ h y+  y++ +++   + +v+  p
                  F42G8.3b 278 EEARNYIKNRSPIIRQ-DFVT--LFPMASPYALELLEMMLILDPDRRISVSSALRHDYLreYSVPNDEpVAMDTVTIDP 353
                               4555667776665554.4554..46789*****************************9833445444412334555555 PP

>> F18H3.5b  CE28918	WBGene00000406	locus:cdk-4	serine\/threonine kinase (CDC2\/CDKX subfamily)	status:Partially_confirm
   #    score  bias  c-Evalue  i-Evalue hmmfrom  hmm to    alifrom  ali to    envfrom  env to     acc
 ---   ------ ----- --------- --------- ------- -------    ------- -------    ------- -------    ----
   1 !  111.2   0.1   1.9e-33     8e-32      39     333 ..     104     399 ..     100     405 .. 0.86

  Alignments for each domain:
  == domain 1    score: 111.2 bits;  conditional E-value: 1.9e-33
  CkIIa-PC_FBpp0070043-aln  39 lvrklgrgkysevfeainitnnekcvvk.ilkpvkk....kkikreikilenl..rggtniitlqavvk..dpvsrt..palife 112
                               l + lg+g y +v+    + + +   +k i+   k+    + + rei +++ l  +   nii+l++v +  dpv       +i+e
                  F18H3.5b 104 LFQALGKGAYGNVYRVRSLHDGKDYALKqIMISSKNegipQSVLREITVMKHLarKAHPNIISLKSVFHqlDPVRAIlkINMIME 188
                               6788**************99987766652666677622223568*******98546778********865599986522467889 PP

  CkIIa-PC_FBpp0070043-aln 113 hvn...ntdfkqlyqtltdydiryylyellkaldychslgimhrdvkphnvmidhenrklrlidwglaefyhpgqeynvrvasry 194
                                 +    t ++++ + + + + ++   ++++ald+ h+  i+hrd+kp+n++++ + + ++l d+gl++ y     +   v + +
                  F18H3.5b 189 RCDwdlHTFLRNIPRGVPEQQAKHVTAQIVRALDFLHTHSIIHRDLKPQNILLNRD-QTVKLADFGLSKEYSNTTAFTTLVVTLW 272
                               876322455677788899***********************************987.579************************* PP

  CkIIa-PC_FBpp0070043-aln 195 fkgpellvdyqmydysldmwslgcmlasmifrkepffhghdnydqlvriakvlgteelfeyldkyhieldprfndilgrhsrkrw 279
                               ++ pe+l++   y+ ++dmw+lgc++ s i+ ++p+f g+++ +ql  i k +gt           +  d   + +++r s  ++
                  F18H3.5b 273 YRSPEVLLQ-SYYNSTVDMWALGCIV-SEIYCRQPLFVGQNEAEQLTDIFKKMGTP----------VGKDWPSESVIARDSFPQY 345
                               *****9986.57999*********86.6789999********************96..........4556677899999999999 PP

  CkIIa-PC_FBpp0070043-aln 280 erfvhsenqhlvspealdfldkllrydhyerltareamehpyfypivkeqgrla 333
                                     +    +s++a++f+++ lrydh +rl+ar a+ hp++ p v  ++r+ 
                  F18H3.5b 346 RPTNLKDLSPQMSKQAIEFVQQCLRYDHSKRLSARGALSHPFLKPAVATKSRVL 399
                               99999999999*************************************999975 PP

>> C07G1.3a  CE06779	WBGene00003961	locus:pct-1	ser\/thr protein kinase	status:Confirmed	UniProt:Q17794	protein_id:CCD61
   #    score  bias  c-Evalue  i-Evalue hmmfrom  hmm to    alifrom  ali to    envfrom  env to     acc
 ---   ------ ----- --------- --------- ------- -------    ------- -------    ------- -------    ----
   1 !  108.6   0.0   1.1e-32   4.9e-31      30     333 ..     231     530 ..     226     541 .. 0.85

  Alignments for each domain:
  == domain 1    score: 108.6 bits;  conditional E-value: 1.1e-32
  CkIIa-PC_FBpp0070043-aln  30 dwgqqddyqlvrklgrgkysevfeainitnnekcvvkilkpvkkk....kikreikilenlrggtniitlqavvkdpvsrtpali 110
                                +g+ + y+ + klg g y+ vf    i +n+ + +k ++  +         re+ +l nlr  +n++tl+ +++    r  +l+
                  C07G1.3a 231 GFGKLETYEKLDKLGEGTYATVFRGRSILTNKFVALKEIRLEQEEgapcTAIREVSLLRNLRH-ANVVTLHDIIHT--DRLLTLV 312
                               5789999**********************99999999887666542222567*********96.79*******975..79999** PP

  CkIIa-PC_FBpp0070043-aln 111 fehvnntdfkqlyqt....ltdydiryylyellkaldychslgimhrdvkphnvmidhenrklrlidwglaefy.hpgqeynvrv 190
                               fe+v+  d+kq  ++    ++  +ir +ly+ll+ l ych   ++hrd+kp+n++i   + +l+l d+gla     p + y   v
                  C07G1.3a 313 FEYVD-RDLKQYMDScnnaMQMNNIRLFLYQLLRGLAYCHQRRVLHRDLKPQNLLITA-KGELKLADFGLARAKsVPTKTYSNEV 395
                               ****7.699998765111155679********************************86.578*********975269******** PP

  CkIIa-PC_FBpp0070043-aln 191 asryfkgpellvdyqmydysldmwslgcmlasmifrkepffhghdnydqlvriakvlgteelfeyldkyhieldprfndilgrhs 275
                                + +++ p++l+    y   +dmw +gc+l  mi  +  +f g    +ql  i + lg+     +     i   p f    +rh 
                  C07G1.3a 396 VTLWYRPPDVLLGSTDYSTHIDMWGVGCILFEMIAGR-ALFPGGTPTEQLGLIFRTLGSPRPDRH---PTICEKPTFYPYANRHY 476
                               **********************************876.578888999***********9875443...4588899****999997 PP

  CkIIa-PC_FBpp0070043-aln 276 rkr.werfvhsenqhlvspealdfldkllrydhyerltareamehpyfypivkeqgrla 333
                                     r +       +   ++++l k+l+y+  +r++a ea++hp++ +i  + ++l 
                  C07G1.3a 477 NPDpLCRQI-----PRIDAHGFELLMKFLQYEGKDRVSAAEAVKHPFLRTIAVKCCHLR 530
                               643134444.....45667799**************************99987777765 PP

>> C07G1.3c  CE32571	WBGene00003961	locus:pct-1	status:Confirmed	UniProt:Q8I7M8	protein_id:CCD61395.1
   #    score  bias  c-Evalue  i-Evalue hmmfrom  hmm to    alifrom  ali to    envfrom  env to     acc
 ---   ------ ----- --------- --------- ------- -------    ------- -------    ------- -------    ----
   1 !  108.1   0.0   1.7e-32   7.2e-31      30     333 ..     321     620 ..     316     630 .. 0.85

  Alignments for each domain:
  == domain 1    score: 108.1 bits;  conditional E-value: 1.7e-32
  CkIIa-PC_FBpp0070043-aln  30 dwgqqddyqlvrklgrgkysevfeainitnnekcvvkilkpvkkk....kikreikilenlrggtniitlqavvkdpvsrtpali 110
                                +g+ + y+ + klg g y+ vf    i +n+ + +k ++  +         re+ +l nlr  +n++tl+ +++    r  +l+
                  C07G1.3c 321 GFGKLETYEKLDKLGEGTYATVFRGRSILTNKFVALKEIRLEQEEgapcTAIREVSLLRNLRH-ANVVTLHDIIHT--DRLLTLV 402
                               5789999**********************99999999887666542222567*********96.79*******975..79999** PP

  CkIIa-PC_FBpp0070043-aln 111 fehvnntdfkqlyqt....ltdydiryylyellkaldychslgimhrdvkphnvmidhenrklrlidwglaefy.hpgqeynvrv 190
                               fe+v+  d+kq  ++    ++  +ir +ly+ll+ l ych   ++hrd+kp+n++i   + +l+l d+gla     p + y   v
                  C07G1.3c 403 FEYVD-RDLKQYMDScnnaMQMNNIRLFLYQLLRGLAYCHQRRVLHRDLKPQNLLITA-KGELKLADFGLARAKsVPTKTYSNEV 485
                               ****7.699998765111155679********************************86.578*********975269******** PP

  CkIIa-PC_FBpp0070043-aln 191 asryfkgpellvdyqmydysldmwslgcmlasmifrkepffhghdnydqlvriakvlgteelfeyldkyhieldprfndilgrhs 275
                                + +++ p++l+    y   +dmw +gc+l  mi  +  +f g    +ql  i + lg+     +     i   p f    +rh 
                  C07G1.3c 486 VTLWYRPPDVLLGSTDYSTHIDMWGVGCILFEMIAGR-ALFPGGTPTEQLGLIFRTLGSPRPDRH---PTICEKPTFYPYANRHY 566
                               **********************************876.578888999***********9875443...4588899****999997 PP

  CkIIa-PC_FBpp0070043-aln 276 rkr.werfvhsenqhlvspealdfldkllrydhyerltareamehpyfypivkeqgrla 333
                                     r +       +   ++++l k+l+y+  +r++a ea++hp++ +i  + ++l 
                  C07G1.3c 567 NPDpLCRQI-----PRIDAHGFELLMKFLQYEGKDRVSAAEAVKHPFLRTIAVKCCHLR 620
                               643134444.....45667799**************************99987777765 PP

>> C07G1.3b  CE29073	WBGene00003961	locus:pct-1	status:Confirmed	UniProt:Q95QX1	protein_id:CCD61394.1
   #    score  bias  c-Evalue  i-Evalue hmmfrom  hmm to    alifrom  ali to    envfrom  env to     acc
 ---   ------ ----- --------- --------- ------- -------    ------- -------    ------- -------    ----
   1 !  107.9   0.0   1.9e-32   8.1e-31      30     333 ..     354     653 ..     349     663 .. 0.85

  Alignments for each domain:
  == domain 1    score: 107.9 bits;  conditional E-value: 1.9e-32
  CkIIa-PC_FBpp0070043-aln  30 dwgqqddyqlvrklgrgkysevfeainitnnekcvvkilkpvkkk....kikreikilenlrggtniitlqavvkdpvsrtpali 110
                                +g+ + y+ + klg g y+ vf    i +n+ + +k ++  +         re+ +l nlr  +n++tl+ +++    r  +l+
                  C07G1.3b 354 GFGKLETYEKLDKLGEGTYATVFRGRSILTNKFVALKEIRLEQEEgapcTAIREVSLLRNLRH-ANVVTLHDIIHT--DRLLTLV 435
                               5789999**********************99999999887666542222567*********96.79*******975..79999** PP

  CkIIa-PC_FBpp0070043-aln 111 fehvnntdfkqlyqt....ltdydiryylyellkaldychslgimhrdvkphnvmidhenrklrlidwglaefy.hpgqeynvrv 190
                               fe+v+  d+kq  ++    ++  +ir +ly+ll+ l ych   ++hrd+kp+n++i   + +l+l d+gla     p + y   v
                  C07G1.3b 436 FEYVD-RDLKQYMDScnnaMQMNNIRLFLYQLLRGLAYCHQRRVLHRDLKPQNLLITA-KGELKLADFGLARAKsVPTKTYSNEV 518
                               ****7.699998765111155679********************************86.578*********975269******** PP

  CkIIa-PC_FBpp0070043-aln 191 asryfkgpellvdyqmydysldmwslgcmlasmifrkepffhghdnydqlvriakvlgteelfeyldkyhieldprfndilgrhs 275
                                + +++ p++l+    y   +dmw +gc+l  mi  +  +f g    +ql  i + lg+     +     i   p f    +rh 
                  C07G1.3b 519 VTLWYRPPDVLLGSTDYSTHIDMWGVGCILFEMIAGR-ALFPGGTPTEQLGLIFRTLGSPRPDRH---PTICEKPTFYPYANRHY 599
                               **********************************876.578888999***********9875443...4588899****999997 PP

  CkIIa-PC_FBpp0070043-aln 276 rkr.werfvhsenqhlvspealdfldkllrydhyerltareamehpyfypivkeqgrla 333
                                     r +       +   ++++l k+l+y+  +r++a ea++hp++ +i  + ++l 
                  C07G1.3b 600 NPDpLCRQI-----PRIDAHGFELLMKFLQYEGKDRVSAAEAVKHPFLRTIAVKCCHLR 653
                               643134444.....45667799**************************99987777765 PP

>> T27E9.3  CE21213	WBGene00000407	locus:cdk-5	serine\/threonine kinase (CDC2\/CDKX subfamily)	status:Confirmed	UniProt:
   #    score  bias  c-Evalue  i-Evalue hmmfrom  hmm to    alifrom  ali to    envfrom  env to     acc
 ---   ------ ----- --------- --------- ------- -------    ------- -------    ------- -------    ----
   1 !  109.2   0.0   7.6e-33   3.3e-31      37     323 ..       4     287 ..       2     291 .. 0.85

  Alignments for each domain:
  == domain 1    score: 109.2 bits;  conditional E-value: 7.6e-33
  CkIIa-PC_FBpp0070043-aln  37 yqlvrklgrgkysevfeainitnnekcvvkilkpvkk.....kkikreikilenlrggtniitlqavvkdpvsrtpalifehvnn 116
                               y+ + k+g g y  vf+a n  + e + +k ++             rei il +l+   n++ l  vv+       +l+fe+ + 
                   T27E9.3   4 YDKMEKIGEGTYGTVFKARNKNSGEIVALKRVRLDDDdegvpSSALREICILRELKH-RNVVRLYDVVHSEN--KLTLVFEYCD- 84 
                               88899****************9999999888775544111113567*********96.79********9765..4569***975. PP

  CkIIa-PC_FBpp0070043-aln 117 tdfkqlyqtltdy....diryylyellkaldychslgimhrdvkphnvmidhenrklrlidwglae.fyhpgqeynvrvasryfk 196
                                d+k+++++l+ y      r  + +ll+ l +ch+  ++hrd+kp+n++i+  n  l+l d+gla  f  p + +   v + +++
                   T27E9.3  85 QDLKKFFDSLNGYmdaqTARSLMLQLLRGLSFCHAHHVLHRDLKPQNLLINT-NGTLKLADFGLARaFGVPVRCFSAEVVTLWYR 168
                               7*********9985433479999***************************85.789*********73678*************** PP

  CkIIa-PC_FBpp0070043-aln 197 gpellvdyqmydysldmwslgcmlasmifrkepffhghdnydqlvriakvlgteelfeyldkyhieldprfndilgrhsrkrwer 281
                                p++l   ++y+ s+dmws gc++a +     p+f g d  dql ri k lg+    ++     i   p ++     h    w +
                   T27E9.3 169 PPDVLFGAKLYNTSIDMWSAGCIFAEISNAGRPLFPGADVDDQLKRIFKQLGSPSEDNWP---SITQLPDYKPYPIYHPTLTWSQ 250
                               ****************************************************86654443...3556677777777888888888 PP

  CkIIa-PC_FBpp0070043-aln 282 fvhsenqhlvspealdfldkllrydhyerltareamehpyfy 323
                               +v + n       + d+l+kll  +   r+ a  a+ h yf 
                   T27E9.3 251 IVPNLN-----SRGRDLLQKLLVCNPAGRIDADAALRHAYFA 287
                               887654.....4577888888888888888888888888886 PP

>> H01G02.2  CE35567	WBGene00010349	locus:dyf-18	serine\/threonine kinase (2 domains)	status:Partially_confirmed	UniProt
   #    score  bias  c-Evalue  i-Evalue hmmfrom  hmm to    alifrom  ali to    envfrom  env to     acc
 ---   ------ ----- --------- --------- ------- -------    ------- -------    ------- -------    ----
   1 !  105.1   0.0   1.3e-31   5.7e-30      37     333 ..       8     304 ..       4     317 .. 0.77

  Alignments for each domain:
  == domain 1    score: 105.1 bits;  conditional E-value: 1.3e-31
  CkIIa-PC_FBpp0070043-aln  37 yqlvrklgrgkysevfeainitnnekcvvk.ilkp.vkkkkikreikilenlrggtniitlqavvkdpvsrtpalifehvnnt.. 117
                               y+ ++  grg +  v+ a +  +++++ +k i+ p v k  + rei  l nl+   ni+ l      p +   +++ e v  t  
                  H01G02.2   8 YETIQVAGRGAFGLVVIARDTLTSKRVAIKrIMVPnVSKVSLAREISCLRNLHH-RNILKLLDCF--PSADLMSIVTEEVPYTlg 89 
                               7788999********99998766666655437776588999***********86.6888887654..888888999999987733 PP

  CkIIa-PC_FBpp0070043-aln 118 d.fkqlyqtltdydiryylyellkaldychslgimhrdvkphnvmidhenrklrlidwglaefyh...pgqeynvrvasryfkgp 198
                               d +k   +  t+   r+y  ++l  + y hs  imhrd+kp n+++   n  +++ d+g a fy    p qey+v va+r+++ p
                  H01G02.2  90 DiIKDKTRPKTEQFNRWYYTQILSGIAYLHSKEIMHRDIKPENILVTSRN-VVKIADFGQACFYMpkdPNQEYDVNVATRWYRAP 173
                               3256667777888889*****************************98766.689**********722268*************** PP

  CkIIa-PC_FBpp0070043-aln 199 ellvdyqmydysldmwslgcmlasmifrkepffhghdnydqlvriakvlgteelfeyldkyhieldprfndilgrhsrkrwerfv 283
                               ell   + y   +d+w++gc+la ++ r +p+f g  + +q+  i  vlgt +  ++ + ++   d+       +  r+ w  ++
                  H01G02.2 174 ELLFGSKKYKPDVDIWAIGCILAELV-RGKPIFPGRSELEQISIIFGVLGTPNEDNWPN-WRTMPDANKLLFEPKEPRNNWTEIL 256
                               ***********************976.889*********************87666554.3333344333344566677777766 PP

  CkIIa-PC_FBpp0070043-aln 284 hsenqhlvspealdfldkllrydhyerltareamehpyf...ypivkeqgrla 333
                                 ++   +s++  +fl   l++  ++rl a e ++ p++   +p+v+ + r++
                  H01G02.2 257 LCKE---ISNNFTEFLGSHLQF--FKRLKASELLKEPWIkqgLPLVEPNYRIS 304
                               6543...566666777766653..67777777777776522235566555555 PP

>> C04G6.1b  CE32111	WBGene00003402	locus:mpk-2	status:Confirmed	UniProt:Q8IG56	protein_id:CCD63050.1
   #    score  bias  c-Evalue  i-Evalue hmmfrom  hmm to    alifrom  ali to    envfrom  env to     acc
 ---   ------ ----- --------- --------- ------- -------    ------- -------    ------- -------    ----
   1 !  104.4   0.0   2.3e-31   9.8e-30      37     329 ..      57     359 ..      49     372 .. 0.81

  Alignments for each domain:
  == domain 1    score: 104.4 bits;  conditional E-value: 2.3e-31
  CkIIa-PC_FBpp0070043-aln  37 yqlvrklgrgkysevfeainitnnekcvvk.ilkpvk....kkkikreikilenlrggtniitlqavvkdpvsrtpalifehvnn 116
                               y    ++g g y  v +a++  n++++ +k i +        k+  re++il +l     i  l+    +        ++  + +
                  C04G6.1b  57 YLAEENVGAGAYGVVCKAMDTRNKKQVAIKkIPRAFTahtlAKRSLREVRILRELLHENIIAVLDMFTAEGAHGKDIYLVMDLME 141
                               6666789*************999988777625444331111577789*******9987666667777777777777777888999 PP

  CkIIa-PC_FBpp0070043-aln 117 tdfkqly...qtltdydiryylyellkaldychslgimhrdvkphnvmidhenrklrlidwglaefyhpg....qeynv...... 188
                               td++q+    qtl + + +y++y+ll+ l+y hs gi+hrd+kp n++++ +   lr+ d+g+a  y       ++ nv      
                  C04G6.1b 142 TDLHQILhsrQTLMEQHFQYFFYQLLRGLKYLHSAGIIHRDLKPSNLLLNGD-CLLRIADFGMARAYASAstvrDDANVgghmtq 225
                               **999854448************************************99875.68***********9865222235565333333 PP

  CkIIa-PC_FBpp0070043-aln 189 rvasryfkgpellvdyqmydysldmwslgcmlasmifrkepffhghdnydqlvriakvlgteelfeyldkyhieldprfndilgr 273
                                v++r+++ pe+l     yd  +d+ws gc++a m++r++ +f g+d   q+  i   lg+ e  e +++   +l   ++d ++ 
                  C04G6.1b 226 YVSTRWYRAPEILFSMVEYDTKVDLWSAGCIFAEMLLRRQ-LFPGKDSVSQIKMIVYYLGSPEE-EVINRITSDL---VRDSIEA 305
                               699**********************************986.789****************9774.6777666666...4566666 PP

  CkIIa-PC_FBpp0070043-aln 274 hsrkrwerfvhsenqhlvspealdfldkllrydhyerltareamehpyfypivkeq 329
                                 rk      +s      spea +++  ll+   ++r++a + ++hp++    ++q
                  C04G6.1b 306 CGRKTPLP--FSAIFPKASPEARNMVSYLLQISPWKRYSADQILQHPFMAQYHNDQ 359
                               66766544..46677789******************************99888877 PP

>> Y39G10AL.3  CE30320	WBGene00000408	locus:cdk-7	status:Confirmed	UniProt:Q9Y0G1	protein_id:CCD69307.1
   #    score  bias  c-Evalue  i-Evalue hmmfrom  hmm to    alifrom  ali to    envfrom  env to     acc
 ---   ------ ----- --------- --------- ------- -------    ------- -------    ------- -------    ----
   1 !  103.8   0.1   3.4e-31   1.5e-29      37     249 ..       5     224 ..       2     293 .. 0.85

  Alignments for each domain:
  == domain 1    score: 103.8 bits;  conditional E-value: 3.4e-31
  CkIIa-PC_FBpp0070043-aln  37 yqlvrklgrgkysevfeainitnnekcvvkilkpvkkkkik........reikilenlrggtniitlqavvkdpvsrtpalifeh 113
                               y+ +++lg g++++v+ a ++ + e + +k +k   +   k        reik+l++++   nii l+ v+    s    l+f+ 
                Y39G10AL.3   5 YDTIKHLGEGQFANVYLAQDLESGECVAIKKIKLGSREEAKdginrtaiREIKLLKEIHH-DNIIGLRDVIGHRTSI--QLVFDF 86 
                               8999*******************9999899888654433222222333489*****9985.7*********987665..577776 PP

  CkIIa-PC_FBpp0070043-aln 114 vnntdfkqlyq....tltdydiryylyellkaldychslgimhrdvkphnvmidhenrklrlidwglaefy.hpgqeynvrvasr 193
                               ++ td+ ++ +     l   +i+   +++l  l++ h   i+hrd+kp n+++++  r ++l d+gla f+  p ++y  +v +r
                Y39G10AL.3  87 MD-TDLEHVIKdkeiILMPAHIKNITMQMLLGLEFLHVHWILHRDLKPNNLLMNKMGR-VKLTDFGLARFFgSPNRNYTHQVVTR 169
                               64.55554443122278999*******************************9998765.89********985699********** PP

  CkIIa-PC_FBpp0070043-aln 194 yfkgpellvdyqmydysldmwslgcmlasmifrkepffhghdnydqlvriakvlgt 249
                               +++ pell   + y   +d+ws+gc++a +++r +p+f g  + dqlv+i ++lg 
                Y39G10AL.3 170 WYRAPELLFGARSYGVGIDIWSVGCIIAELLLR-NPIFPGESDIDQLVKIFNILGC 224
                               *****************************9998.6*******************96 PP

>> C04G6.1c  CE36972	WBGene00003402	locus:mpk-2	status:Confirmed	UniProt:Q6ABN8	protein_id:CCD63051.1
   #    score  bias  c-Evalue  i-Evalue hmmfrom  hmm to    alifrom  ali to    envfrom  env to     acc
 ---   ------ ----- --------- --------- ------- -------    ------- -------    ------- -------    ----
   1 !  103.1   0.0   5.5e-31   2.4e-29      37     329 ..      22     324 ..      15     337 .. 0.81

  Alignments for each domain:
  == domain 1    score: 103.1 bits;  conditional E-value: 5.5e-31
  CkIIa-PC_FBpp0070043-aln  37 yqlvrklgrgkysevfeainitnnekcvvk.ilkpvk....kkkikreikilenlrggtniitlqavvkdpvsrtpalifehvnn 116
                               y    ++g g y  v +a++  n++++ +k i +        k+  re++il +l     i  l+    +        ++  + +
                  C04G6.1c  22 YLAEENVGAGAYGVVCKAMDTRNKKQVAIKkIPRAFTahtlAKRSLREVRILRELLHENIIAVLDMFTAEGAHGKDIYLVMDLME 106
                               5566789*************999988777625444331111577789*******9987666667777777777777777888999 PP

  CkIIa-PC_FBpp0070043-aln 117 tdfkqly...qtltdydiryylyellkaldychslgimhrdvkphnvmidhenrklrlidwglaefyhpg....qeynv...... 188
                               td++q+    qtl + + +y++y+ll+ l+y hs gi+hrd+kp n++++ +   lr+ d+g+a  y       ++ nv      
                  C04G6.1c 107 TDLHQILhsrQTLMEQHFQYFFYQLLRGLKYLHSAGIIHRDLKPSNLLLNGD-CLLRIADFGMARAYASAstvrDDANVgghmtq 190
                               **999854448************************************99875.68***********9865222235565333333 PP

  CkIIa-PC_FBpp0070043-aln 189 rvasryfkgpellvdyqmydysldmwslgcmlasmifrkepffhghdnydqlvriakvlgteelfeyldkyhieldprfndilgr 273
                                v++r+++ pe+l     yd  +d+ws gc++a m++r++ +f g+d   q+  i   lg+ e  e +++   +l   ++d ++ 
                  C04G6.1c 191 YVSTRWYRAPEILFSMVEYDTKVDLWSAGCIFAEMLLRRQ-LFPGKDSVSQIKMIVYYLGSPEE-EVINRITSDL---VRDSIEA 270
                               699**********************************986.789****************9774.6777666666...4566666 PP

  CkIIa-PC_FBpp0070043-aln 274 hsrkrwerfvhsenqhlvspealdfldkllrydhyerltareamehpyfypivkeq 329
                                 rk      +s      spea +++  ll+   ++r++a + ++hp++    ++q
                  C04G6.1c 271 CGRKTPLP--FSAIFPKASPEARNMVSYLLQISPWKRYSADQILQHPFMAQYHNDQ 324
                               66766544..46677789******************************99888877 PP

>> C04G6.1a  CE31290	WBGene00003402	locus:mpk-2	Ser\/Thr protein kinase	status:Confirmed	UniProt:Q17642	protein_id:CCD63
   #    score  bias  c-Evalue  i-Evalue hmmfrom  hmm to    alifrom  ali to    envfrom  env to     acc
 ---   ------ ----- --------- --------- ------- -------    ------- -------    ------- -------    ----
   1 !  102.9   0.0   6.2e-31   2.7e-29      37     329 ..      57     359 ..      49     372 .. 0.81

  Alignments for each domain:
  == domain 1    score: 102.9 bits;  conditional E-value: 6.2e-31
  CkIIa-PC_FBpp0070043-aln  37 yqlvrklgrgkysevfeainitnnekcvvk.ilkpvk....kkkikreikilenlrggtniitlqavvkdpvsrtpalifehvnn 116
                               y    ++g g y  v +a++  n++++ +k i +        k+  re++il +l     i  l+    +        ++  + +
                  C04G6.1a  57 YLAEENVGAGAYGVVCKAMDTRNKKQVAIKkIPRAFTahtlAKRSLREVRILRELLHENIIAVLDMFTAEGAHGKDIYLVMDLME 141
                               6666789*************999988777625444331111577789*******9987666667777777777777777888999 PP

  CkIIa-PC_FBpp0070043-aln 117 tdfkqly...qtltdydiryylyellkaldychslgimhrdvkphnvmidhenrklrlidwglaefyhpg....qeynv...... 188
                               td++q+    qtl + + +y++y+ll+ l+y hs gi+hrd+kp n++++ +   lr+ d+g+a  y       ++ nv      
                  C04G6.1a 142 TDLHQILhsrQTLMEQHFQYFFYQLLRGLKYLHSAGIIHRDLKPSNLLLNGD-CLLRIADFGMARAYASAstvrDDANVgghmtq 225
                               **999854448************************************99875.68***********9865222235565333333 PP

  CkIIa-PC_FBpp0070043-aln 189 rvasryfkgpellvdyqmydysldmwslgcmlasmifrkepffhghdnydqlvriakvlgteelfeyldkyhieldprfndilgr 273
                                v++r+++ pe+l     yd  +d+ws gc++a m++r++ +f g+d   q+  i   lg+ e  e +++   +l   ++d ++ 
                  C04G6.1a 226 YVSTRWYRAPEILFSMVEYDTKVDLWSAGCIFAEMLLRRQ-LFPGKDSVSQIKMIVYYLGSPEE-EVINRITSDL---VRDSIEA 305
                               699**********************************986.789****************9774.6777666666...4566666 PP

  CkIIa-PC_FBpp0070043-aln 274 hsrkrwerfvhsenqhlvspealdfldkllrydhyerltareamehpyfypivkeq 329
                                 rk      +s      spea +++  ll+   ++r++a + ++hp++    ++q
                  C04G6.1a 306 CGRKTPLP--FSAIFPKASPEARNMVSYLLQISPWKRYSADQILQHPFMAQYHNDQ 359
                               66766544..46677789******************************99888877 PP

>> Y42A5A.4c  CE45413	WBGene00012779	status:Partially_confirmed	UniProt:E1NZ11	protein_id:CBX25209.1
   #    score  bias  c-Evalue  i-Evalue hmmfrom  hmm to    alifrom  ali to    envfrom  env to     acc
 ---   ------ ----- --------- --------- ------- -------    ------- -------    ------- -------    ----
   1 !  101.8   0.5   1.3e-30   5.8e-29      34     248 ..      31     248 ..      25     340 .. 0.85

  Alignments for each domain:
  == domain 1    score: 101.8 bits;  conditional E-value: 1.3e-30
  CkIIa-PC_FBpp0070043-aln  34 qddyqlvrklgrgkysevfeainitnne.....kcvvkilkpvkkkkikreikilenlrggtniitlqavvkdpvsrtpalifeh 113
                                d y+ + klg g y  v+++ n  + +     k v     p  kk   rei++l++l+   n++ l  v k    r   l+fe 
                 Y42A5A.4c  31 MDKYDRLSKLGEGSYGVVYKCKNRDTGQivaikKFVETEDDPHIKKIALREIRMLKQLKH-QNLVGLIEVFKR--NRKLHLVFEL 112
                               588999*************998865544000004444444577777778*********96.79********97..6999****** PP

  CkIIa-PC_FBpp0070043-aln 114 vnntdfkqlyq...tltdydiryylyellkaldychslgimhrdvkphnvmidhenrklrlidwglaefyhpgqeynvrvasryf 195
                                + t +++l +    ++d  i+  +y+ll al++chs   +hrdvkp n+++   n +++l d+g+a +    + y   va+r++
                 Y42A5A.4c 113 CDRTVLHELEKnphGVNDELIKKIIYQLLEALKFCHSHKCIHRDVKPENIFLTR-NDQVKLGDFGFARIINTTEMYTDYVATRWY 196
                               ****9999876222689999******************************9986.5689************************** PP

  CkIIa-PC_FBpp0070043-aln 196 kgpellvdyqmydysldmwslgcmlasmifrkepffhghdnydqlvriakvlg 248
                               + pellv    y   +d+w++gc++a ++   e ++ g  + dql  i k lg
                 Y42A5A.4c 197 RSPELLVGDVQYGPPVDIWAVGCVYAELL-TGEALWPGRSDIDQLYHIRKTLG 248
                               *******9999***************976.689******************99 PP

>> C54G4.1a  CE32338	WBGene00008311	locus:rskn-2	Protein kinase C terminal domain	status:Partially_confirmed	UniProt:Q18
   #    score  bias  c-Evalue  i-Evalue hmmfrom  hmm to    alifrom  ali to    envfrom  env to     acc
 ---   ------ ----- --------- --------- ------- -------    ------- -------    ------- -------    ----
   1 !   43.5   0.1   7.3e-13   3.1e-11      34     236 ..      14     230 ..       9     273 .. 0.76
   2 !   56.7   0.0   7.1e-17     3e-15      43     231 ..     388     592 ..     375     612 .. 0.79

  Alignments for each domain:
  == domain 1    score: 43.5 bits;  conditional E-value: 7.3e-13
  CkIIa-PC_FBpp0070043-aln  34 qddyqlvrklgrgkysevfeainitnnekcvvkilkpvkkkki.......k...reikilenlrggtniitlqavvkdpvsrtpa 108
                                +++ l+r lg+g y +vf   ++  +++  +  +k ++k ++            e ++le lrg   ++ l    +        
                  C54G4.1a  14 MENFALLRVLGKGAYGKVFLVRKVGGKDHNTIYAMKVLRKTRVltkqktlEhtmAERQVLERLRGTPFLVNLFYAFQTD--TKLH 96 
                               68999*******************98887766555554443331111001322246789999**999999997666543..3457 PP

  CkIIa-PC_FBpp0070043-aln 109 lifehvnntdfkqlyqtltdydi...ryylyellkaldychslgimhrdvkphnvmidhenrklrlidwglaefyhpgq..eynv 188
                               +++e+v   ++     +   +d+   r+ + el+ a+d  h   +++rd+k  n+++d e  +++l d+gl++++ pg+    n 
                  C54G4.1a  97 IVMEYVRGGELFTHLCSRGHFDLeaaRFVIAELVVAIDSLHQRKVIYRDLKLENILLDEE-GHVKLTDFGLSKLFLPGEldRANS 180
                               899***9988655555556666433599******************************76.579**************7335688 PP

  CkIIa-PC_FBpp0070043-aln 189 rvasryfkgpellvdyq.mydysldmwslgcmlasmifrkepff.hghdn 236
                                  +  +  pe++   +  y   +d wslg++   ++    pf   g +n
                  C54G4.1a 181 YCGTIEYMSPEVINRPEgGYSDVVDWWSLGVISFELLTGCSPFTvDGAQN 230
                               888889999**997654279999********9999998888884145555 PP

  == domain 2    score: 56.7 bits;  conditional E-value: 7.1e-17
  CkIIa-PC_FBpp0070043-aln  43 lgrgkysevfeainitnnekcvvkilkpvkkkkikreikilenlrggtniitlqavvkdpvsrtpalifehvnntdfk...qlyq 124
                               lg+g +s v  +  + +  +  vki+      + +re +ile ++g  ni+ l+ v  dp+     l++e +   ++    +  +
                  C54G4.1a 388 LGKGAFSVVRRCERVVDGAQFAVKIVSQKFASQAQREARILEMVQGHPNIVQLHDVHSDPLHF--YLVMEILTGNELLeriRKLE 470
                               8***************************99******************************986..46666665554440013345 PP

  CkIIa-PC_FBpp0070043-aln 125 tltdydiryylyellkaldychslgimhrdvkphnvmidh..enrklrlidwglaefyhpgqeyn...vrvasry.......fkg 197
                                +t+ +    + +l+ a++y h   i+hrd+kp n++ +      +lrl+d+g+a +     e +   v+v  +        +  
                  C54G4.1a 471 RFTESEAADIMRQLVSAVKYLHDKRIVHRDLKPENILFESidSSARLRLVDFGFARLLPNSMEQQlksVQVLRKMtpcftlqYAA 555
                               67888899999*************************9875224568**********98776655411155554422222222679 PP

  CkIIa-PC_FBpp0070043-aln 198 pell..vdyq.mydysldmwslgcmlasmifrkepff 231
                               pe+l   d q  y+   d+wslg++l +m+  + pf 
                  C54G4.1a 556 PEVLdvGDSQpEYNEQCDLWSLGVVLFTMLSGQVPFH 592
                               9998433666469999**************9999975 PP

>> Y42A5A.4a  CE20258	WBGene00012779	Eukaryotic protein kinase domain	status:Partially_confirmed	UniProt:Q9U2H1	protein_
   #    score  bias  c-Evalue  i-Evalue hmmfrom  hmm to    alifrom  ali to    envfrom  env to     acc
 ---   ------ ----- --------- --------- ------- -------    ------- -------    ------- -------    ----
   1 !  101.4   0.5   1.8e-30   7.7e-29      35     248 ..       2     218 ..       1     310 [. 0.84

  Alignments for each domain:
  == domain 1    score: 101.4 bits;  conditional E-value: 1.8e-30
  CkIIa-PC_FBpp0070043-aln  35 ddyqlvrklgrgkysevfeainitnne.....kcvvkilkpvkkkkikreikilenlrggtniitlqavvkdpvsrtpalifehv 114
                               d y+ + klg g y  v+++ n  + +     k v     p  kk   rei++l++l+   n++ l  v k    r   l+fe  
                 Y42A5A.4a   2 DKYDRLSKLGEGSYGVVYKCKNRDTGQivaikKFVETEDDPHIKKIALREIRMLKQLKH-QNLVGLIEVFKR--NRKLHLVFELC 83 
                               789999************998865544000004444444577777778*********96.79********97..6999******* PP

  CkIIa-PC_FBpp0070043-aln 115 nntdfkqlyq...tltdydiryylyellkaldychslgimhrdvkphnvmidhenrklrlidwglaefyhpgqeynvrvasryfk 196
                               + t +++l +    ++d  i+  +y+ll al++chs   +hrdvkp n+++   n +++l d+g+a +    + y   va+r+++
                 Y42A5A.4a  84 DRTVLHELEKnphGVNDELIKKIIYQLLEALKFCHSHKCIHRDVKPENIFLTR-NDQVKLGDFGFARIINTTEMYTDYVATRWYR 167
                               ***9999876222689999******************************9986.5689*************************** PP

  CkIIa-PC_FBpp0070043-aln 197 gpellvdyqmydysldmwslgcmlasmifrkepffhghdnydqlvriakvlg 248
                                pellv    y   +d+w++gc++a ++   e ++ g  + dql  i k lg
                 Y42A5A.4a 168 SPELLVGDVQYGPPVDIWAVGCVYAELL-TGEALWPGRSDIDQLYHIRKTLG 218
                               ******9999***************976.689******************99 PP

>> Y42A5A.4b  CE45389	WBGene00012779	status:Partially_confirmed	UniProt:E1NZ10	protein_id:CBX25208.1
   #    score  bias  c-Evalue  i-Evalue hmmfrom  hmm to    alifrom  ali to    envfrom  env to     acc
 ---   ------ ----- --------- --------- ------- -------    ------- -------    ------- -------    ----
   1 !  100.9   0.5   2.6e-30   1.1e-28      34     248 ..     132     349 ..     124     440 .. 0.85

  Alignments for each domain:
  == domain 1    score: 100.9 bits;  conditional E-value: 2.6e-30
  CkIIa-PC_FBpp0070043-aln  34 qddyqlvrklgrgkysevfeainitnne.....kcvvkilkpvkkkkikreikilenlrggtniitlqavvkdpvsrtpalifeh 113
                                d y+ + klg g y  v+++ n  + +     k v     p  kk   rei++l++l+   n++ l  v k    r   l+fe 
                 Y42A5A.4b 132 MDKYDRLSKLGEGSYGVVYKCKNRDTGQivaikKFVETEDDPHIKKIALREIRMLKQLKH-QNLVGLIEVFKR--NRKLHLVFEL 213
                               589999*************998865544000004444444577777778*********96.79********97..6999****** PP

  CkIIa-PC_FBpp0070043-aln 114 vnntdfkqlyq...tltdydiryylyellkaldychslgimhrdvkphnvmidhenrklrlidwglaefyhpgqeynvrvasryf 195
                                + t +++l +    ++d  i+  +y+ll al++chs   +hrdvkp n+++   n +++l d+g+a +    + y   va+r++
                 Y42A5A.4b 214 CDRTVLHELEKnphGVNDELIKKIIYQLLEALKFCHSHKCIHRDVKPENIFLTR-NDQVKLGDFGFARIINTTEMYTDYVATRWY 297
                               ****9999876222689999******************************9986.5689************************** PP

  CkIIa-PC_FBpp0070043-aln 196 kgpellvdyqmydysldmwslgcmlasmifrkepffhghdnydqlvriakvlg 248
                               + pellv    y   +d+w++gc++a ++   e ++ g  + dql  i k lg
                 Y42A5A.4b 298 RSPELLVGDVQYGPPVDIWAVGCVYAELL-TGEALWPGRSDIDQLYHIRKTLG 349
                               *******9999***************976.689******************99 PP

>> C05D10.2c  CE30422	WBGene00015478	status:Confirmed	UniProt:Q8T3F8	protein_id:CCD63175.1
   #    score  bias  c-Evalue  i-Evalue hmmfrom  hmm to    alifrom  ali to    envfrom  env to     acc
 ---   ------ ----- --------- --------- ------- -------    ------- -------    ------- -------    ----
   1 !  100.5   0.1   3.3e-30   1.4e-28      31     324 ..       7     308 ..       3     328 .. 0.82

  Alignments for each domain:
  == domain 1    score: 100.5 bits;  conditional E-value: 3.3e-30
  CkIIa-PC_FBpp0070043-aln  31 wgqqddyqlvrklgrgkysevfeainitnnekcvvk.il....kpvkkkkikreikilenlrggtniitlqavvkdpvsrtpali 110
                                   + ++l ++lg+g y  v++a++  + e + +k i+    +p   ++  re+  l+++    n+i l  + +    r   l 
                 C05D10.2c   7 THIHEKFDLQKRLGKGAYGIVWKAYDKRSRETVALKkIFdafrNPTDSQRTFREVMFLQEFGKHPNVIKLYNIFRADNDRDIYLA 91 
                               55678999*******************9999877652543333688999************************************ PP

  CkIIa-PC_FBpp0070043-aln 111 fehvnntdfkqly...qtltdydiryylyellkaldychslgimhrdvkphnvmidhenrklrlidwgla......efyhpgqey 186
                               fe ++  d++++    + l+d + +y + +l++a+ + hs  ++hrd+kp nv++d + r ++l d+gla      e y  gq+ 
                 C05D10.2c  92 FEFMEA-DLHNVIkkgSILKDVHKQYIMCQLFRAIRFLHSGNVLHRDLKPSNVLLDADCR-VKLADFGLArslsslEDYPEGQKM 174
                               **9875.444443111689*************************************9876.79******9555544568888864 PP

  CkIIa-PC_FBpp0070043-aln 187 ...nvrvasryfkgpellvdyqmydysldmwslgcmlasmifrkepffhghdnydqlvriakvlgteelfeyldkyhieldprfn 268
                                     va+r+++ pe+l+  + y   +dmwslgc+la m++ +  +f g    +q+ ri + +      +       +  + + 
                 C05D10.2c 175 pdlTEYVATRWYRSPEILLAAKRYTKGVDMWSLGCILAEMLIGR-ALFPGSSTINQIERIMNTIAKPSRADIAS-IGSHYAASVL 257
                               222678**********************************9976.6899***********99998766554433.4444455555 PP

  CkIIa-PC_FBpp0070043-aln 269 dilgrhsrkrwerfvhsenqhlvspealdfldkllrydhyerltareamehpyfyp 324
                               + + ++ rk  + ++    q    + a+d++++ll +   +rlt  +++ hpy++ 
                 C05D10.2c 258 EKMPQRPRKPLDLIITQ-SQ----TAAIDMVQRLLIFAPQKRLTVEQCLVHPYVVQ 308
                               56666778888776654.33....5689************************9876 PP

>> M04C9.5a  CE40815	WBGene00001121	locus:dyf-5	serine\/threonine kinase (CDC2\/CDKX subfamily)	status:Confirmed	UniProt
   #    score  bias  c-Evalue  i-Evalue hmmfrom  hmm to    alifrom  ali to    envfrom  env to     acc
 ---   ------ ----- --------- --------- ------- -------    ------- -------    ------- -------    ----
   1 !  100.6   0.0   3.1e-30   1.3e-28      35     273 ..       9     251 ..       4     318 .. 0.78

  Alignments for each domain:
  == domain 1    score: 100.6 bits;  conditional E-value: 3.1e-30
  CkIIa-PC_FBpp0070043-aln  35 ddyqlvrklgrgkysevfeainitnnekcvvkilkpv....kkkkikreikilenlrggtniitlqavvkdpvsrtpalifehvn 115
                               d y + ++lg g + ev+ a +i + +++ +k +k            re+k l++l+   nii l+ v+++       ++fe ++
                  M04C9.5a   9 DRYLMTKRLGDGTFGEVMLAKKIDTGDRVAIKRMKKKfyswEEAMSLREVKSLKKLNH-PNIIKLREVIREND--ILYFVFEFMQ 90 
                               789999**********************99998875312114455679******9975.7*********9864..4567777776 PP

  CkIIa-PC_FBpp0070043-aln 116 ntdf...kqlyqtltdydiryylyellkaldychslgimhrdvkphnvmidhenrklrlidwglaefyhpgqeynvrvasryfkg 197
                               +  +   k   + + +  ir  +y++l+ l + h  g +hrd+kp n+m +     +++ d+gla        y   v++r+++ 
                  M04C9.5a  91 ENLYelmKDRDRYFPESVIRNIIYQVLQGLAFMHKNGFFHRDMKPENIMCNGT-ELVKIADFGLAREIRSKPPYTDYVSTRWYRA 174
                               654401133444566678*******************************9865.5789*************************** PP

  CkIIa-PC_FBpp0070043-aln 198 pellvdyqmydysldmwslgcmlasmifrkepffhghdnydqlvriakvlgteelfeyldkyhie..ldprfndilgr 273
                               pe+l+    y+  +dmw+lgc++a +     p+f g  + dql +i  +lgt +  e+ + y++   ++ rf+++++ 
                  M04C9.5a 175 PEILLRSTSYNSPIDMWALGCIMAELY-ILRPLFPGTSEMDQLFKIISILGTPNKDEWPEGYQLAsaMNFRFQQVVAT 251
                               ************************974.456*******************************9862266677777654 PP

>> C05D10.2a  CE29020	WBGene00015478	status:Confirmed	UniProt:Q11179	protein_id:CCD63173.1
   #    score  bias  c-Evalue  i-Evalue hmmfrom  hmm to    alifrom  ali to    envfrom  env to     acc
 ---   ------ ----- --------- --------- ------- -------    ------- -------    ------- -------    ----
   1 !   99.4   0.1   7.5e-30   3.2e-28      31     324 ..       7     308 ..       3     328 .. 0.82

  Alignments for each domain:
  == domain 1    score: 99.4 bits;  conditional E-value: 7.5e-30
  CkIIa-PC_FBpp0070043-aln  31 wgqqddyqlvrklgrgkysevfeainitnnekcvvk.il....kpvkkkkikreikilenlrggtniitlqavvkdpvsrtpali 110
                                   + ++l ++lg+g y  v++a++  + e + +k i+    +p   ++  re+  l+++    n+i l  + +    r   l 
                 C05D10.2a   7 THIHEKFDLQKRLGKGAYGIVWKAYDKRSRETVALKkIFdafrNPTDSQRTFREVMFLQEFGKHPNVIKLYNIFRADNDRDIYLA 91 
                               55678999*******************9999877652543333688999************************************ PP

  CkIIa-PC_FBpp0070043-aln 111 fehvnntdfkqly...qtltdydiryylyellkaldychslgimhrdvkphnvmidhenrklrlidwgla......efyhpgqey 186
                               fe ++  d++++    + l+d + +y + +l++a+ + hs  ++hrd+kp nv++d + r ++l d+gla      e y  gq+ 
                 C05D10.2a  92 FEFMEA-DLHNVIkkgSILKDVHKQYIMCQLFRAIRFLHSGNVLHRDLKPSNVLLDADCR-VKLADFGLArslsslEDYPEGQKM 174
                               **9875.444443111689*************************************9876.79******9555544568888864 PP

  CkIIa-PC_FBpp0070043-aln 187 ...nvrvasryfkgpellvdyqmydysldmwslgcmlasmifrkepffhghdnydqlvriakvlgteelfeyldkyhieldprfn 268
                                     va+r+++ pe+l+  + y   +dmwslgc+la m++ +  +f g    +q+ ri + +      +       +  + + 
                 C05D10.2a 175 pdlTEYVATRWYRSPEILLAAKRYTKGVDMWSLGCILAEMLIGR-ALFPGSSTINQIERIMNTIAKPSRADIAS-IGSHYAASVL 257
                               222678**********************************9976.6899***********99998766554433.4444455555 PP

  CkIIa-PC_FBpp0070043-aln 269 dilgrhsrkrwerfvhsenqhlvspealdfldkllrydhyerltareamehpyfyp 324
                               + + ++ rk  + ++    q    + a+d++++ll +   +rlt  +++ hpy++ 
                 C05D10.2a 258 EKMPQRPRKPLDLIITQ-SQ----TAAIDMVQRLLIFAPQKRLTVEQCLVHPYVVQ 308
                               55666778888776654.33....56899***********************9876 PP

>> F42G8.4  CE29318	WBGene00004057	locus:pmk-3	protein kinase	status:Confirmed	UniProt:O44514	protein_id:CCD61404.1
   #    score  bias  c-Evalue  i-Evalue hmmfrom  hmm to    alifrom  ali to    envfrom  env to     acc
 ---   ------ ----- --------- --------- ------- -------    ------- -------    ------- -------    ----
   1 !  100.2   0.3   4.1e-30   1.8e-28      69     323 ..     158     420 ..     120     428 .. 0.80

  Alignments for each domain:
  == domain 1    score: 100.2 bits;  conditional E-value: 4.1e-30
  CkIIa-PC_FBpp0070043-aln  69 kpvkkkkikreikilenlrggtniitlqavvkdpvs..rtpalifehvnntdfkqlyq.......tltdydiryylyellkaldy 144
                                p + ++i re k+l+ +r    i +l+    d     r   ++ e      ++ l q        ltd +i++ +y++++al+y
                   F42G8.4 158 DPHHARRIFRETKLLQLMRHDNIICALDIYTPDEENdfRDVYVVTEFAGRSLYQILKQqrdygrrVLTDEHIKFIIYQIIRALKY 242
                               5667788888888888888777777777776665432266666777766665555543222222379****************** PP

  CkIIa-PC_FBpp0070043-aln 145 chslgimhrdvkphnvmidhenrklrlidwglaefyh.pgqeynvrvasryfkgpellv.dyqmydysldmwslgcmlasmifrk 227
                                hs  i+hrd+kp n+ +   +  l ++d+gla             v +r+++ pe++    + y    dmwslgc+ a + +  
                   F42G8.4 243 IHSANIIHRDLKPGNLALTD-DSDLMILDFGLARSLEkKDTSLTQYVQTRWYRSPEVIYwKIDSYTNLADMWSLGCIAAEL-LTG 325
                               ***************99865.568999******8765156677889**********8752567788889*******87765.679 PP

  CkIIa-PC_FBpp0070043-aln 228 epffhghdnydqlvriakvlgteelfeyldkyhieldprfndilgrhsrkrwerfvhsenqhlvspealdfldkllrydhyerlt 312
                               ep+f g +   q  ri+++ g+ +  e l k + +  + ++ +++ ++ ++   f      h  s++ +d+l+kll  d  +r+t
                   F42G8.4 326 EPLFPGDEPNAQYQRITQLCGSPD-EELLTKIENDNSSAIKAVIQSYTTHKRRNFRDVFSAHNPSEDFIDLLEKLLVLDPEKRIT 409
                               *********************865.366777777888888888888888777788888889999********************* PP

  CkIIa-PC_FBpp0070043-aln 313 areamehpyfy 323
                                 ea++hpy+ 
                   F42G8.4 410 VEEAIQHPYLA 420
                               *********86 PP

>> M04C9.5b  CE46107	WBGene00001121	locus:dyf-5	status:Confirmed	UniProt:B3WFY8	protein_id:CAQ76489.2
   #    score  bias  c-Evalue  i-Evalue hmmfrom  hmm to    alifrom  ali to    envfrom  env to     acc
 ---   ------ ----- --------- --------- ------- -------    ------- -------    ------- -------    ----
   1 !  100.5   0.0   3.5e-30   1.5e-28      35     273 ..       9     251 ..       4     318 .. 0.78

  Alignments for each domain:
  == domain 1    score: 100.5 bits;  conditional E-value: 3.5e-30
  CkIIa-PC_FBpp0070043-aln  35 ddyqlvrklgrgkysevfeainitnnekcvvkilkpv....kkkkikreikilenlrggtniitlqavvkdpvsrtpalifehvn 115
                               d y + ++lg g + ev+ a +i + +++ +k +k            re+k l++l+   nii l+ v+++       ++fe ++
                  M04C9.5b   9 DRYLMTKRLGDGTFGEVMLAKKIDTGDRVAIKRMKKKfyswEEAMSLREVKSLKKLNH-PNIIKLREVIREND--ILYFVFEFMQ 90 
                               789999**********************99998875312114455679******9975.7*********9864..4567777776 PP

  CkIIa-PC_FBpp0070043-aln 116 ntdf...kqlyqtltdydiryylyellkaldychslgimhrdvkphnvmidhenrklrlidwglaefyhpgqeynvrvasryfkg 197
                               +  +   k   + + +  ir  +y++l+ l + h  g +hrd+kp n+m +     +++ d+gla        y   v++r+++ 
                  M04C9.5b  91 ENLYelmKDRDRYFPESVIRNIIYQVLQGLAFMHKNGFFHRDMKPENIMCNGT-ELVKIADFGLAREIRSKPPYTDYVSTRWYRA 174
                               654401133444566678*******************************9865.5789*************************** PP

  CkIIa-PC_FBpp0070043-aln 198 pellvdyqmydysldmwslgcmlasmifrkepffhghdnydqlvriakvlgteelfeyldkyhie..ldprfndilgr 273
                               pe+l+    y+  +dmw+lgc++a +     p+f g  + dql +i  +lgt +  e+ + y++   ++ rf+++++ 
                  M04C9.5b 175 PEILLRSTSYNSPIDMWALGCIMAELY-ILRPLFPGTSEMDQLFKIISILGTPNKDEWPEGYQLAsaMNFRFQQVVAT 251
                               ************************974.456*******************************9862266677777654 PP

>> F42G8.3a  CE31695	WBGene00004056	locus:pmk-2	protein kinase	status:Partially_confirmed	UniProt:Q8MXI4	protein_id:CCD6
   #    score  bias  c-Evalue  i-Evalue hmmfrom  hmm to    alifrom  ali to    envfrom  env to     acc
 ---   ------ ----- --------- --------- ------- -------    ------- -------    ------- -------    ----
   1 !   98.5   0.1   1.4e-29   5.9e-28      18     323 ..      30     351 ..      26     376 .. 0.76

  Alignments for each domain:
  == domain 1    score: 98.5 bits;  conditional E-value: 1.4e-29
  CkIIa-PC_FBpp0070043-aln  18 preywdyesyvvdwgqqddyqlvrklgrgkysevfea.initnnekcvvkilkp....vkkkkikreikilenlrggtniitlqa 97 
                               p+ y + e    +w+  + y+ ++ lg g y  v  a ++ t +  ++ k ++p    ++ k+  re+k+l  l+    +  ++ 
                  F42G8.3a  30 PEGYHEVELNKTKWVLPQWYNSLKPLGEGAYGVVCTAeYEPTGDRVAIKKFFRPfqstIHAKRTYRELKLLRTLQHDNVLEMIDV 114
                               6778999999999*********************9983566777777888999833334679999*********99876667777 PP

  CkIIa-PC_FBpp0070043-aln  98 vvkdpv.srtpalifehv.nntdfkqly..qtltdydiryylyellkaldychslgimhrdvkphnvmidhenr.k.......l. 169
                                  dp  s    + f  v    d++++   q ltd +i+  +y++l+ l+y hs gi+hrd+kp n+ ++     k       l 
                  F42G8.3a 115 FTPDPDaSSLNNVYFVSVlMGSDLQNIMkiQRLTDEQIQLLIYQVLRGLKYIHSAGIIHRDLKPSNIAVNERCEvKvflsfsqLs 199
                               77888514445566655526789998753389**********************************9998653212121111111 PP

  CkIIa-PC_FBpp0070043-aln 170 .......rlidwglaefyhpgqeynvrvasryfkgpellvdyqmydysldmwslgcmlasmifrkepffhghdnydqlvriakvl 247
                                      +++d+gla       e    va+r+++ pe+++++  y  ++d+ws+gc+la ++    p+f g d  dql +i  v+
                  F42G8.3a 200 flilsffKILDFGLARAQ--DAEMTGYVATRWYRAPEIMLNWMHYTQTVDVWSVGCILAELVS-GRPLFPGDDHIDQLTKIMSVV 281
                               122222245677777654..4577889********************************9986.67******************* PP

  CkIIa-PC_FBpp0070043-aln 248 gteelfeyldkyhieldprfndilgrhsrkrwerfvhsenqhlvspealdfldkllrydhyerltareamehpyfy 323
                               gt +  e+  k +   +   n i +r    r   fv      + sp al++l+ +l  d   r++   a+ h y+ 
                  F42G8.3a 282 GTPK-EEFWSKIQ--SEEARNYIKNRSPIIRQ-DFVT--LFPMASPYALELLEMMLILDPDRRISVSSALRHDYLR 351
                               *965.35666544..44455667666665554.4554..4578999999999999999999999999999999974 PP

>> W06F12.1c  CE29478	WBGene00003048	locus:lit-1	status:Confirmed	UniProt:Q9U9Y8	protein_id:CAD18878.1
   #    score  bias  c-Evalue  i-Evalue hmmfrom  hmm to    alifrom  ali to    envfrom  env to     acc
 ---   ------ ----- --------- --------- ------- -------    ------- -------    ------- -------    ----
   1 !   97.5   0.0   2.7e-29   1.2e-27      72     323 ..      83     335 ..      40     355 .. 0.79

  Alignments for each domain:
  == domain 1    score: 97.5 bits;  conditional E-value: 2.7e-29
  CkIIa-PC_FBpp0070043-aln  72 kkkkikreikilenlrggtniitlqavvk..dpvsrtpalifehvnntdfkqly...qtltdydiryylyellkaldychslgim 151
                                 k++ reik+l  +r   n+++l  +++  +p       ++  + + d++++    q+lt  +++ ++y++l+ l+y h+  i+
                 W06F12.1c  83 SCKRVFREIKMLSSFRH-DNVLSLLDILQpaNPSFFQELYVLTELMQSDLHKIIvspQALTPDHVKVFVYQILRGLKYLHTANIL 166
                               458999*********97.58999988886335666777788889999999887545589************************** PP

  CkIIa-PC_FBpp0070043-aln 152 hrdvkphnvmidhenrklrlidwglaefyhpgqeynv..rvasryfkgpellvdyqmydysldmwslgcmlasmifrkepffhgh 234
                               hrd+kp n++++  n  l++ d+gla  +   +  n+   v ++y++ pell+  + y  ++d+ws+gc++a ++ rk  +f+  
                 W06F12.1c 167 HRDIKPGNLLVN-SNCILKICDFGLARTWDQRDRLNMthEVVTQYYRAPELLMGARRYTGAVDIWSVGCIFAELLQRKI-LFQAA 249
                               ********9997.6899************9999888733699********************************99985.77889 PP

  CkIIa-PC_FBpp0070043-aln 235 dnydqlvriakvlgteelfeyldkyhieldprfndilgrhsrk.rwerfvhsenqhlvspealdfldkllrydhyerltareame 318
                                  +ql  i  +lgt        ky  e     n +l    r    +r+ +       ++ea+d+l+kll++d  +r++  ea++
                 W06F12.1c 250 GPIEQLQMIIDLLGTPSQE--AMKYACEGA--KNHVLRAGLRApDTQRLYKIASPDDKNHEAVDLLQKLLHFDPDKRISVEEALQ 330
                               99*************8753..346776643..3445544444313455555556666789************************* PP

  CkIIa-PC_FBpp0070043-aln 319 hpyfy 323
                               h y+ 
                 W06F12.1c 331 HRYLE 335
                               **974 PP

>> W06F12.1e  CE37161	WBGene00003048	locus:lit-1	status:Confirmed	UniProt:Q9U9Y8	protein_id:CAH10803.1
   #    score  bias  c-Evalue  i-Evalue hmmfrom  hmm to    alifrom  ali to    envfrom  env to     acc
 ---   ------ ----- --------- --------- ------- -------    ------- -------    ------- -------    ----
   1 !   97.4   0.0     3e-29   1.3e-27      72     323 ..     100     352 ..      57     372 .. 0.79

  Alignments for each domain:
  == domain 1    score: 97.4 bits;  conditional E-value: 3e-29
  CkIIa-PC_FBpp0070043-aln  72 kkkkikreikilenlrggtniitlqavvk..dpvsrtpalifehvnntdfkqly...qtltdydiryylyellkaldychslgim 151
                                 k++ reik+l  +r   n+++l  +++  +p       ++  + + d++++    q+lt  +++ ++y++l+ l+y h+  i+
                 W06F12.1e 100 SCKRVFREIKMLSSFRH-DNVLSLLDILQpaNPSFFQELYVLTELMQSDLHKIIvspQALTPDHVKVFVYQILRGLKYLHTANIL 183
                               458999*********97.58999988886335666777788889999999887545589************************** PP

  CkIIa-PC_FBpp0070043-aln 152 hrdvkphnvmidhenrklrlidwglaefyhpgqeynv..rvasryfkgpellvdyqmydysldmwslgcmlasmifrkepffhgh 234
                               hrd+kp n++++  n  l++ d+gla  +   +  n+   v ++y++ pell+  + y  ++d+ws+gc++a ++ rk  +f+  
                 W06F12.1e 184 HRDIKPGNLLVN-SNCILKICDFGLARTWDQRDRLNMthEVVTQYYRAPELLMGARRYTGAVDIWSVGCIFAELLQRKI-LFQAA 266
                               ********9997.6899************9999888733699********************************99985.77889 PP

  CkIIa-PC_FBpp0070043-aln 235 dnydqlvriakvlgteelfeyldkyhieldprfndilgrhsrk.rwerfvhsenqhlvspealdfldkllrydhyerltareame 318
                                  +ql  i  +lgt        ky  e     n +l    r    +r+ +       ++ea+d+l+kll++d  +r++  ea++
                 W06F12.1e 267 GPIEQLQMIIDLLGTPSQE--AMKYACEGA--KNHVLRAGLRApDTQRLYKIASPDDKNHEAVDLLQKLLHFDPDKRISVEEALQ 347
                               99*************8753..346776643..3445544444313455555556666789************************* PP

  CkIIa-PC_FBpp0070043-aln 319 hpyfy 323
                               h y+ 
                 W06F12.1e 348 HRYLE 352
                               **974 PP

>> W06F12.1b  CE29477	WBGene00003048	locus:lit-1	status:Confirmed	UniProt:Q9U9Y8	protein_id:CAB60300.2
   #    score  bias  c-Evalue  i-Evalue hmmfrom  hmm to    alifrom  ali to    envfrom  env to     acc
 ---   ------ ----- --------- --------- ------- -------    ------- -------    ------- -------    ----
   1 !   97.3   0.0   3.2e-29   1.4e-27      72     323 ..     108     360 ..      65     380 .. 0.79

  Alignments for each domain:
  == domain 1    score: 97.3 bits;  conditional E-value: 3.2e-29
  CkIIa-PC_FBpp0070043-aln  72 kkkkikreikilenlrggtniitlqavvk..dpvsrtpalifehvnntdfkqly...qtltdydiryylyellkaldychslgim 151
                                 k++ reik+l  +r   n+++l  +++  +p       ++  + + d++++    q+lt  +++ ++y++l+ l+y h+  i+
                 W06F12.1b 108 SCKRVFREIKMLSSFRH-DNVLSLLDILQpaNPSFFQELYVLTELMQSDLHKIIvspQALTPDHVKVFVYQILRGLKYLHTANIL 191
                               458999*********97.58999988886335666777788889999999887545589************************** PP

  CkIIa-PC_FBpp0070043-aln 152 hrdvkphnvmidhenrklrlidwglaefyhpgqeynv..rvasryfkgpellvdyqmydysldmwslgcmlasmifrkepffhgh 234
                               hrd+kp n++++  n  l++ d+gla  +   +  n+   v ++y++ pell+  + y  ++d+ws+gc++a ++ rk  +f+  
                 W06F12.1b 192 HRDIKPGNLLVN-SNCILKICDFGLARTWDQRDRLNMthEVVTQYYRAPELLMGARRYTGAVDIWSVGCIFAELLQRKI-LFQAA 274
                               ********9997.6899************9999888733699********************************99985.77889 PP

  CkIIa-PC_FBpp0070043-aln 235 dnydqlvriakvlgteelfeyldkyhieldprfndilgrhsrk.rwerfvhsenqhlvspealdfldkllrydhyerltareame 318
                                  +ql  i  +lgt        ky  e     n +l    r    +r+ +       ++ea+d+l+kll++d  +r++  ea++
                 W06F12.1b 275 GPIEQLQMIIDLLGTPSQE--AMKYACEGA--KNHVLRAGLRApDTQRLYKIASPDDKNHEAVDLLQKLLHFDPDKRISVEEALQ 355
                               99*************8753..346776643..3445544444313455555556666789************************* PP

  CkIIa-PC_FBpp0070043-aln 319 hpyfy 323
                               h y+ 
                 W06F12.1b 356 HRYLE 360
                               **974 PP

>> W06F12.1d  CE37160	WBGene00003048	locus:lit-1	status:Confirmed	UniProt:Q9U9Y8	protein_id:CAH10804.1
   #    score  bias  c-Evalue  i-Evalue hmmfrom  hmm to    alifrom  ali to    envfrom  env to     acc
 ---   ------ ----- --------- --------- ------- -------    ------- -------    ------- -------    ----
   1 !   96.3   0.0   6.4e-29   2.8e-27      72     322 ..     247     498 ..     204     519 .. 0.79

  Alignments for each domain:
  == domain 1    score: 96.3 bits;  conditional E-value: 6.4e-29
  CkIIa-PC_FBpp0070043-aln  72 kkkkikreikilenlrggtniitlqavvk..dpvsrtpalifehvnntdfkqly...qtltdydiryylyellkaldychslgim 151
                                 k++ reik+l  +r   n+++l  +++  +p       ++  + + d++++    q+lt  +++ ++y++l+ l+y h+  i+
                 W06F12.1d 247 SCKRVFREIKMLSSFRH-DNVLSLLDILQpaNPSFFQELYVLTELMQSDLHKIIvspQALTPDHVKVFVYQILRGLKYLHTANIL 330
                               458999*********97.58999988886335666777788889999999887545589************************** PP

  CkIIa-PC_FBpp0070043-aln 152 hrdvkphnvmidhenrklrlidwglaefyhpgqeynv..rvasryfkgpellvdyqmydysldmwslgcmlasmifrkepffhgh 234
                               hrd+kp n++++  n  l++ d+gla  +   +  n+   v ++y++ pell+  + y  ++d+ws+gc++a ++ rk  +f+  
                 W06F12.1d 331 HRDIKPGNLLVN-SNCILKICDFGLARTWDQRDRLNMthEVVTQYYRAPELLMGARRYTGAVDIWSVGCIFAELLQRKI-LFQAA 413
                               ********9997.6899************9999888733699********************************99985.77889 PP

  CkIIa-PC_FBpp0070043-aln 235 dnydqlvriakvlgteelfeyldkyhieldprfndilgrhsrk.rwerfvhsenqhlvspealdfldkllrydhyerltareame 318
                                  +ql  i  +lgt        ky  e     n +l    r    +r+ +       ++ea+d+l+kll++d  +r++  ea++
                 W06F12.1d 414 GPIEQLQMIIDLLGTPSQE--AMKYACEGA--KNHVLRAGLRApDTQRLYKIASPDDKNHEAVDLLQKLLHFDPDKRISVEEALQ 494
                               99*************8753..346776643..3445544444313455555556666789************************* PP

  CkIIa-PC_FBpp0070043-aln 319 hpyf 322
                               h y+
                 W06F12.1d 495 HRYL 498
                               **97 PP

>> W06F12.1a  CE29476	WBGene00003048	locus:lit-1	serine\/threonine kinase (CDC2\/CDC28 subfamily)	status:Confirmed	UniPr
   #    score  bias  c-Evalue  i-Evalue hmmfrom  hmm to    alifrom  ali to    envfrom  env to     acc
 ---   ------ ----- --------- --------- ------- -------    ------- -------    ------- -------    ----
   1 !   96.1   0.0   7.3e-29   3.1e-27      72     322 ..     280     531 ..     237     552 .. 0.80

  Alignments for each domain:
  == domain 1    score: 96.1 bits;  conditional E-value: 7.3e-29
  CkIIa-PC_FBpp0070043-aln  72 kkkkikreikilenlrggtniitlqavvk..dpvsrtpalifehvnntdfkqly...qtltdydiryylyellkaldychslgim 151
                                 k++ reik+l  +r   n+++l  +++  +p       ++  + + d++++    q+lt  +++ ++y++l+ l+y h+  i+
                 W06F12.1a 280 SCKRVFREIKMLSSFRH-DNVLSLLDILQpaNPSFFQELYVLTELMQSDLHKIIvspQALTPDHVKVFVYQILRGLKYLHTANIL 363
                               458999*********97.58999988886335666777788889999999887545589************************** PP

  CkIIa-PC_FBpp0070043-aln 152 hrdvkphnvmidhenrklrlidwglaefyhpgqeynv..rvasryfkgpellvdyqmydysldmwslgcmlasmifrkepffhgh 234
                               hrd+kp n++++  n  l++ d+gla  +   +  n+   v ++y++ pell+  + y  ++d+ws+gc++a ++ rk  +f+  
                 W06F12.1a 364 HRDIKPGNLLVN-SNCILKICDFGLARTWDQRDRLNMthEVVTQYYRAPELLMGARRYTGAVDIWSVGCIFAELLQRKI-LFQAA 446
                               ********9997.6899************9999888733699********************************99985.77889 PP

  CkIIa-PC_FBpp0070043-aln 235 dnydqlvriakvlgteelfeyldkyhieldprfndilgrhsrk.rwerfvhsenqhlvspealdfldkllrydhyerltareame 318
                                  +ql  i  +lgt        ky  e     n +l    r    +r+ +       ++ea+d+l+kll++d  +r++  ea++
                 W06F12.1a 447 GPIEQLQMIIDLLGTPSQE--AMKYACEGA--KNHVLRAGLRApDTQRLYKIASPDDKNHEAVDLLQKLLHFDPDKRISVEEALQ 527
                               99*************8753..346776643..3445544444313455555556666789************************* PP

  CkIIa-PC_FBpp0070043-aln 319 hpyf 322
                               h y+
                 W06F12.1a 528 HRYL 531
                               **97 PP

>> B0478.1b  CE30123	WBGene00002178	locus:jnk-1	status:Confirmed	UniProt:Q8WQG9	protein_id:CCD62005.1
   #    score  bias  c-Evalue  i-Evalue hmmfrom  hmm to    alifrom  ali to    envfrom  env to     acc
 ---   ------ ----- --------- --------- ------- -------    ------- -------    ------- -------    ----
   1 !   95.0   0.0   1.6e-28   6.7e-27      20     324 ..      11     325 ..       4     345 .. 0.79

  Alignments for each domain:
  == domain 1    score: 95.0 bits;  conditional E-value: 1.6e-28
  CkIIa-PC_FBpp0070043-aln  20 eywdyesyvvdwgqqddyqlvrklgrgkysevfeainitnnekcvvkil.kpvk....kkkikreikilenlrggtniitlqavv 99 
                               +y+       + +  + yq +r +g g    v  a++   ne++ +k l +p +     k+  re+k++  l    nii +    
                  B0478.1b  11 NYYSVTIGEAQMVVLKRYQNLRLIGSGAQGIVCSAFDTVRNEQVAIKKLsRPFQnvthAKRAYRELKLMS-LVNHKNIIGILNCF 94 
                               55555555555566678************************99988766356541112588899999875.56667888766554 PP

  CkIIa-PC_FBpp0070043-aln 100 ...kdpvsrtpalifehvnntdfkqlyqtltdyd.iryylyellkaldychslgimhrdvkphnvmidhenrklrlidwglaefy 180
                                  k         i+  + ++++ q+ q   d++ + y ly++l  + + hs gi+hrd+kp n+++   +  l+++d+gla   
                  B0478.1b  95 tpqKKLDEFNDLYIVMELMDANLCQVIQMDLDHErLSYLLYQMLCGIRHLHSAGIIHRDLKPSNIVVRS-DCTLKILDFGLARTA 178
                               121333344455677777888889998887776538999*************************99965.679************ PP

  CkIIa-PC_FBpp0070043-aln 181 hpgqeynvrvasryfkgpellvdyqmydysldmwslgcmlasmifrkepffhghdnydqlvriakvlgtee..lfeyld...kyh 260
                                        v +ry++ pe+++    y   +d+ws+gc++  +i r   +f g d  dq  ri   lgt +  ++e l+   +  
                  B0478.1b 179 IEAFMMTPYVVTRYYRAPEVILGM-GYKENVDVWSIGCIFGELI-RGRVLFPGGDHIDQWTRIIEQLGTPDrsFLERLQptvRNY 261
                               *******************99986.58999**********9987.88899*******************7622445554333456 PP

  CkIIa-PC_FBpp0070043-aln 261 ieldprfndilgrhsrkrwerfvhsenqhlvspealdfldkllrydhyerltareamehpyfyp 324
                               +e  pr++              + ++  +l   +a d+l ++l  d   r++  +a+ hpy+  
                  B0478.1b 262 VENRPRYQATPFEVLFSDNMFPMTADSSRLTGAQARDLLSRMLVIDPERRISVDDALRHPYVNV 325
                               88888888765544444444458899999********************************865 PP

>> F21F3.2  CE09532	WBGene00017672	ser\/thr-protein kinase	status:Partially_confirmed	UniProt:P91267	protein_id:CCD69817
   #    score  bias  c-Evalue  i-Evalue hmmfrom  hmm to    alifrom  ali to    envfrom  env to     acc
 ---   ------ ----- --------- --------- ------- -------    ------- -------    ------- -------    ----
   1 !   92.8   0.4   7.6e-28   3.3e-26     108     330 ..      98     311 ..      32     329 .. 0.86

  Alignments for each domain:
  == domain 1    score: 92.8 bits;  conditional E-value: 7.6e-28
  CkIIa-PC_FBpp0070043-aln 108 alifehvnntdfkqlyqtltdydiryylyellkaldychslgimhrdvkphnvmidhenrklrlidwglaefyhpgqeynvrvas 192
                               + +f+ + nt    + q ltd dir y ++++  l+y     ++hrd+kp n+++dh+   l++ d+g a++   g+  n    +
                   F21F3.2  98 SYVFDFMPNTLAEVIRQKLTDLDIRLYTWQIFSGLKYLEEHKVVHRDLKPVNILVDHDTAFLKISDFGSAKIIVKGKANNFYQVT 182
                               67999******************************************************************************** PP

  CkIIa-PC_FBpp0070043-aln 193 ryfkgpellvdyqmydysldmwslgcmlasmifrkepffhghdnydqlvriakvlgteelfeyldkyhieldprfndilgrhsrk 277
                               r+++ pell+    y+ ++d+ws gc++a m+ r+  +f g d   ql   ++ +g+ +  +              + l++   k
                   F21F3.2 183 RFYRPPELLMKAMEYNSTVDVWSAGCIMAEMVKRH-VVFPGRDSAHQLKLYCRCFGAPNEQDISAMKG--------EKLEKEYWK 258
                               *******************************9775.6899**************99977554443333........334444444 PP

  CkIIa-PC_FBpp0070043-aln 278 rwerfvhsenqhlvspealdfldkllrydhyerltareamehpyfypivkeqg 330
                                 + f        +sp+ l+f+ ++l y   +rl  ++ ++  +f p+ k  +
                   F21F3.2 259 FTKGFGLQRLVNDISPDQLQFIKRILVYAPEKRLRGKQLLQDDFFRPLFKAGA 311
                               444444444445589999***********************999999988654 PP

>> B0478.1a  CE27574	WBGene00002178	locus:jnk-1	MAP kinase	status:Confirmed	UniProt:Q8WQG9	protein_id:CCD62004.1
   #    score  bias  c-Evalue  i-Evalue hmmfrom  hmm to    alifrom  ali to    envfrom  env to     acc
 ---   ------ ----- --------- --------- ------- -------    ------- -------    ------- -------    ----
   1 !   94.0   0.0   3.1e-28   1.3e-26      20     324 ..     102     416 ..      94     436 .. 0.79

  Alignments for each domain:
  == domain 1    score: 94.0 bits;  conditional E-value: 3.1e-28
  CkIIa-PC_FBpp0070043-aln  20 eywdyesyvvdwgqqddyqlvrklgrgkysevfeainitnnekcvvkil.kpvk....kkkikreikilenlrggtniitlqavv 99 
                               +y+       + +  + yq +r +g g    v  a++   ne++ +k l +p +     k+  re+k++  l    nii +    
                  B0478.1a 102 NYYSVTIGEAQMVVLKRYQNLRLIGSGAQGIVCSAFDTVRNEQVAIKKLsRPFQnvthAKRAYRELKLMS-LVNHKNIIGILNCF 185
                               55555555555566678************************99988766356541112588899999875.56667888766554 PP

  CkIIa-PC_FBpp0070043-aln 100 ...kdpvsrtpalifehvnntdfkqlyqtltdyd.iryylyellkaldychslgimhrdvkphnvmidhenrklrlidwglaefy 180
                                  k         i+  + ++++ q+ q   d++ + y ly++l  + + hs gi+hrd+kp n+++   +  l+++d+gla   
                  B0478.1a 186 tpqKKLDEFNDLYIVMELMDANLCQVIQMDLDHErLSYLLYQMLCGIRHLHSAGIIHRDLKPSNIVVRS-DCTLKILDFGLARTA 269
                               121333344455677777888889998887776538999*************************99965.679************ PP

  CkIIa-PC_FBpp0070043-aln 181 hpgqeynvrvasryfkgpellvdyqmydysldmwslgcmlasmifrkepffhghdnydqlvriakvlgtee..lfeyld...kyh 260
                                        v +ry++ pe+++    y   +d+ws+gc++  +i r   +f g d  dq  ri   lgt +  ++e l+   +  
                  B0478.1a 270 IEAFMMTPYVVTRYYRAPEVILGM-GYKENVDVWSIGCIFGELI-RGRVLFPGGDHIDQWTRIIEQLGTPDrsFLERLQptvRNY 352
                               *******************99986.58999**********9987.88899*******************7622445554333456 PP

  CkIIa-PC_FBpp0070043-aln 261 ieldprfndilgrhsrkrwerfvhsenqhlvspealdfldkllrydhyerltareamehpyfyp 324
                               +e  pr++              + ++  +l   +a d+l ++l  d   r++  +a+ hpy+  
                  B0478.1a 353 VENRPRYQATPFEVLFSDNMFPMTADSSRLTGAQARDLLSRMLVIDPERRISVDDALRHPYVNV 416
                               88888888765544444444458899999********************************865 PP

>> F09C12.2  CE32359	WBGene00017277	Ser\/Thr protein kinase	status:Partially_confirmed	UniProt:Q19243	protein_id:CCD6306
   #    score  bias  c-Evalue  i-Evalue hmmfrom  hmm to    alifrom  ali to    envfrom  env to     acc
 ---   ------ ----- --------- --------- ------- -------    ------- -------    ------- -------    ----
   1 !   91.7   0.0   1.6e-27   6.7e-26      37     251 ..      44     277 ..      37     362 .. 0.75

  Alignments for each domain:
  == domain 1    score: 91.7 bits;  conditional E-value: 1.6e-27
  CkIIa-PC_FBpp0070043-aln  37 yqlvrklgrgkysevfeainitnnekcvvkilkpvkk.....kkikreikilenlrggtniitlqavvkdpvsrtpalifehvnn 116
                               y    +lg g +  v  ai+   n+++ +k +  v k     k   rei+i  +l     i + + ++++  s     i+  + +
                  F09C12.2  44 YLAQENLGAGAFGVVCRAIDSKLNKQVAIKKITRVFKnqstaKCALREIRITRELSHENIINSTDVLMRESGSGQDIYIVMDLME 128
                               566678**************998888777655555441222244569********9876666778889999************** PP

  CkIIa-PC_FBpp0070043-aln 117 tdfkql...yqtltdydiryylyellkaldychslgimhrdvkphnvmidhenrklrlidwglaef.............yhpgqe 185
                               td+  +    qtl++ + +y++y++lk l+y hs gi+hrd+kp n++++ e+  l++ d+g++                h   +
                  F09C12.2 129 TDLLSVlksNQTLNEKHFQYFFYQILKGLKYLHSAGIIHRDLKPANLLLN-EDCSLKIADFGMSRSgpstkttpntspnAHISGD 212
                               **865422269***********************************9997.6789*******98642222211111111233445 PP

  CkIIa-PC_FBpp0070043-aln 186 ynvrvasryfkgpellvdyqmydysldmwslgcmlasmifrkepffhghdnydqlvriakvlgtee 251
                                   v++ +++ pe+l+    yd  +d+ws gc+la m++   p+f g d y q+  +   lgt +
                  F09C12.2 213 LSQYVSTLWYRAPEILLSMGEYDTQVDIWSAGCILAEMLLL-RPIFTGTDSYSQIQLLIEYLGTPD 277
                               5556777889****************************986.59*******************965 PP

>> ZC123.4a  CE40321	WBGene00022519	protein kinase	status:Confirmed	UniProt:A4V4W9	protein_id:CCD73559.1
   #    score  bias  c-Evalue  i-Evalue hmmfrom  hmm to    alifrom  ali to    envfrom  env to     acc
 ---   ------ ----- --------- --------- ------- -------    ------- -------    ------- -------    ----
   1 !   90.9   0.0   2.8e-27   1.2e-25      34     329 ..     213     513 ..     204     523 .. 0.76

  Alignments for each domain:
  == domain 1    score: 90.9 bits;  conditional E-value: 2.8e-27
  CkIIa-PC_FBpp0070043-aln  34 qddyqlvrklgrgkysevfeainitnnekcvvkilkpvkkk....kikreikilenlrggtniitlqavvkdpvsrtpalifehv 114
                               +d y+ + klg g y+ v+++    +   + +k +k   +        re  +l nlr  +ni++l+ +  +    t  ++fe++
                  ZC123.4a 213 NDLYKRIDKLGEGSYATVYKCESKLDGSIVALKEIKLQFQEglpfTAIREASLLRNLRH-ANIVSLHDIFYQHHQLT--FVFEYM 294
                               567999*************998877777777777766555412224579********96.7********99876665..788887 PP

  CkIIa-PC_FBpp0070043-aln 115 nntdfkqlyq...tltdydiryylyellkaldychslgimhrdvkphnvmidhenrklrlidwglaefy.hpgqeynvrvasryf 195
                               +    k l q    l   di+  l++ll+ ld+ch   i+hrd+kp+n+++d  +  l+l d+gla     p + y   v + ++
                  ZC123.4a 295 KMDLSKYLEQnvyGLDSIDIKLLLFQLLRGLDFCHRKKILHRDLKPQNLLLDE-DGVLKLADFGLARAKsVPSRTYSHEVVTLWY 378
                               755556565511158899*********************************95.578*********97527************** PP

  CkIIa-PC_FBpp0070043-aln 196 kgpellvdyqmydysldmwslgcmlasmifrkepffhghdny.....dqlvriakvlgteelfey.....ldkyhieldprfndi 270
                               + p++l+    y  sldmw +gc++a +      f   +d +     dql  i  + gt +  ++     l  y  el pr++++
                  ZC123.4a 379 RPPDVLMGSTDYSTSLDMWGVGCIFAEICTGAALFPGSKDSHypgtkDQLDMIFSIRGTPDEKKWpevktLPGYTPELFPRYREL 463
                               **************************9876655554444432233339***********88665511111334444555554444 PP

  CkIIa-PC_FBpp0070043-aln 271 lgrhsrkrwerfvhsenqh.lvspealdfldkllrydhyerltareamehpyfypivkeq 329
                                          f+  +  +  + + + ++l  ll+     r++a  am hpyf +  +e 
                  ZC123.4a 464 ----------SFIAVNPMFtKILKTGQELLGMLLQLRPESRVSAASAMLHPYFASFPREV 513
                               ..........45444433213445667788899999999999999*******99876665 PP

>> W06B3.2d  CE38984	WBGene00004859	locus:sma-5	status:Partially_confirmed	UniProt:Q4A1S7	protein_id:CAJ21562.1
   #    score  bias  c-Evalue  i-Evalue hmmfrom  hmm to    alifrom  ali to    envfrom  env to     acc
 ---   ------ ----- --------- --------- ------- -------    ------- -------    ------- -------    ----
   1 !   91.3   0.0   2.2e-27   9.3e-26      35     328 ..      31     345 ..      23     360 .. 0.84

  Alignments for each domain:
  == domain 1    score: 91.3 bits;  conditional E-value: 2.2e-27
  CkIIa-PC_FBpp0070043-aln  35 ddyqlvrklgrgkysevfeainitnnekcvvkil.....kpvkkkkikreikilenlrggtniitlqavv..kdpvsrtpalife 112
                               + y+  +++g g +  v ea++ ++n+k+ +k +      p   ++  rei++l  ++   ni+ l+ +   k p+     l+++
                  W06B3.2d  31 ETYEPTQNIGSGAFGIVCEAVETSSNQKVAIKKVahasaTPTLARRTLREIRVLRYIN-HPNIVPLRDIFrtKGPLGIDVFLVMD 114
                               67888999********************99986522222578889999******9987.57*****99853389*********** PP

  CkIIa-PC_FBpp0070043-aln 113 hvnntdfkqly...qtltdydiryylyellkaldychslgimhrdvkphnvmidhenrklrlidwglaef......yhpgqe... 185
                                ++n   + +y   + l ++ i  +l +ll+ l+y h+  i hrd+kp n++++++   lr+ d+g+a+        h  +e   
                  W06B3.2d 115 LMQNNLHHIIYgneDPLEEHYINAFLGQLLRGLEYLHAACIAHRDLKPSNLLVNQD-GTLRIADFGMAKCadnsskKHDDEEhcy 198
                               **99999999943345899999******************************9876.68********987222222355555442 PP

  CkIIa-PC_FBpp0070043-aln 186 y.nvrvasryfkgpellvdyqmydysldmwslgcmlasmifrkepffhghdnydqlvriakvlgteelfeyldkyhieldprfnd 269
                               y    va+  ++ pell     +  ++dmw++gc++  m++r+e ++ g     q+  +  +lg     e +++ + +   ++ +
                  W06B3.2d 199 YmTQHVATLPYRAPELLFVLPEHSTAVDMWAVGCIFGEMVIRNE-ILPGRSVQGQIKMLLTMLGQP-PQEVINEVRCDRTRKLIQ 281
                               2235799999********************************98.578***************976.468999999999999999 PP

  CkIIa-PC_FBpp0070043-aln 270 ilgrhsrkrwerfvhse...nqhlv..spealdfldkllrydhyerltareamehpyfypivke 328
                                +gr++   w+ +++ +   ++++v  + +++df+ +l++yd  +r+  ++a+ hpy+  ++  
                  W06B3.2d 282 DFGRKADAEWDDIMFCKargDDQIVrgNCDTIDFVKQLFQYDAQKRINIQDALLHPYIQRVIPA 345
                               9**********99876411233455224689***************************998755 PP

>> W06B3.2b  CE31630	WBGene00004859	locus:sma-5	status:Partially_confirmed	UniProt:Q8MMA0	protein_id:CAD44158.1
   #    score  bias  c-Evalue  i-Evalue hmmfrom  hmm to    alifrom  ali to    envfrom  env to     acc
 ---   ------ ----- --------- --------- ------- -------    ------- -------    ------- -------    ----
   1 !   90.9   0.0   2.8e-27   1.2e-25      35     328 ..      80     394 ..      72     408 .. 0.84

  Alignments for each domain:
  == domain 1    score: 90.9 bits;  conditional E-value: 2.8e-27
  CkIIa-PC_FBpp0070043-aln  35 ddyqlvrklgrgkysevfeainitnnekcvvkil.....kpvkkkkikreikilenlrggtniitlqavv..kdpvsrtpalife 112
                               + y+  +++g g +  v ea++ ++n+k+ +k +      p   ++  rei++l  ++   ni+ l+ +   k p+     l+++
                  W06B3.2b  80 ETYEPTQNIGSGAFGIVCEAVETSSNQKVAIKKVahasaTPTLARRTLREIRVLRYIN-HPNIVPLRDIFrtKGPLGIDVFLVMD 163
                               67888999********************99986522222578889999******9987.57*****99853389*********** PP

  CkIIa-PC_FBpp0070043-aln 113 hvnntdfkqly...qtltdydiryylyellkaldychslgimhrdvkphnvmidhenrklrlidwglaef......yhpgqe... 185
                                ++n   + +y   + l ++ i  +l +ll+ l+y h+  i hrd+kp n++++++   lr+ d+g+a+        h  +e   
                  W06B3.2b 164 LMQNNLHHIIYgneDPLEEHYINAFLGQLLRGLEYLHAACIAHRDLKPSNLLVNQD-GTLRIADFGMAKCadnsskKHDDEEhcy 247
                               **99999999943345899999******************************9876.68********987222222355555442 PP

  CkIIa-PC_FBpp0070043-aln 186 y.nvrvasryfkgpellvdyqmydysldmwslgcmlasmifrkepffhghdnydqlvriakvlgteelfeyldkyhieldprfnd 269
                               y    va+  ++ pell     +  ++dmw++gc++  m++r+e ++ g     q+  +  +lg     e +++ + +   ++ +
                  W06B3.2b 248 YmTQHVATLPYRAPELLFVLPEHSTAVDMWAVGCIFGEMVIRNE-ILPGRSVQGQIKMLLTMLGQP-PQEVINEVRCDRTRKLIQ 330
                               2235799999********************************98.578***************976.468999999999999999 PP

  CkIIa-PC_FBpp0070043-aln 270 ilgrhsrkrwerfvhse...nqhlv..spealdfldkllrydhyerltareamehpyfypivke 328
                                +gr++   w+ +++ +   ++++v  + +++df+ +l++yd  +r+  ++a+ hpy+  ++  
                  W06B3.2b 331 DFGRKADAEWDDIMFCKargDDQIVrgNCDTIDFVKQLFQYDAQKRINIQDALLHPYIQRVIPA 394
                               9**********99876411233455224689***************************998755 PP

>> W06B3.2a  CE31629	WBGene00004859	locus:sma-5	serine\/threonine kinase (CDC2\/CDC28 subfamily)	status:Partially_confir
   #    score  bias  c-Evalue  i-Evalue hmmfrom  hmm to    alifrom  ali to    envfrom  env to     acc
 ---   ------ ----- --------- --------- ------- -------    ------- -------    ------- -------    ----
   1 !   90.8   0.0     3e-27   1.3e-25      35     328 ..      80     394 ..      72     408 .. 0.84

  Alignments for each domain:
  == domain 1    score: 90.8 bits;  conditional E-value: 3e-27
  CkIIa-PC_FBpp0070043-aln  35 ddyqlvrklgrgkysevfeainitnnekcvvkil.....kpvkkkkikreikilenlrggtniitlqavv..kdpvsrtpalife 112
                               + y+  +++g g +  v ea++ ++n+k+ +k +      p   ++  rei++l  ++   ni+ l+ +   k p+     l+++
                  W06B3.2a  80 ETYEPTQNIGSGAFGIVCEAVETSSNQKVAIKKVahasaTPTLARRTLREIRVLRYIN-HPNIVPLRDIFrtKGPLGIDVFLVMD 163
                               67888999********************99986522222578889999******9987.57*****99853389*********** PP

  CkIIa-PC_FBpp0070043-aln 113 hvnntdfkqly...qtltdydiryylyellkaldychslgimhrdvkphnvmidhenrklrlidwglaef......yhpgqe... 185
                                ++n   + +y   + l ++ i  +l +ll+ l+y h+  i hrd+kp n++++++   lr+ d+g+a+        h  +e   
                  W06B3.2a 164 LMQNNLHHIIYgneDPLEEHYINAFLGQLLRGLEYLHAACIAHRDLKPSNLLVNQD-GTLRIADFGMAKCadnsskKHDDEEhcy 247
                               **99999999943345899999******************************9876.68********987222222355555442 PP

  CkIIa-PC_FBpp0070043-aln 186 y.nvrvasryfkgpellvdyqmydysldmwslgcmlasmifrkepffhghdnydqlvriakvlgteelfeyldkyhieldprfnd 269
                               y    va+  ++ pell     +  ++dmw++gc++  m++r+e ++ g     q+  +  +lg     e +++ + +   ++ +
                  W06B3.2a 248 YmTQHVATLPYRAPELLFVLPEHSTAVDMWAVGCIFGEMVIRNE-ILPGRSVQGQIKMLLTMLGQP-PQEVINEVRCDRTRKLIQ 330
                               2235799999********************************98.578***************976.468999999999999999 PP

  CkIIa-PC_FBpp0070043-aln 270 ilgrhsrkrwerfvhse...nqhlv..spealdfldkllrydhyerltareamehpyfypivke 328
                                +gr++   w+ +++ +   ++++v  + +++df+ +l++yd  +r+  ++a+ hpy+  ++  
                  W06B3.2a 331 DFGRKADAEWDDIMFCKargDDQIVrgNCDTIDFVKQLFQYDAQKRINIQDALLHPYIQRVIPA 394
                               9**********99876411233455224689***************************998755 PP

>> W06B3.2c  CE39526	WBGene00004859	locus:sma-5	status:Partially_confirmed	UniProt:Q2PJ67	protein_id:CAJ55255.1
   #    score  bias  c-Evalue  i-Evalue hmmfrom  hmm to    alifrom  ali to    envfrom  env to     acc
 ---   ------ ----- --------- --------- ------- -------    ------- -------    ------- -------    ----
   1 !   90.7   0.0   3.2e-27   1.4e-25      35     328 ..     103     417 ..      95     431 .. 0.84

  Alignments for each domain:
  == domain 1    score: 90.7 bits;  conditional E-value: 3.2e-27
  CkIIa-PC_FBpp0070043-aln  35 ddyqlvrklgrgkysevfeainitnnekcvvkil.....kpvkkkkikreikilenlrggtniitlqavv..kdpvsrtpalife 112
                               + y+  +++g g +  v ea++ ++n+k+ +k +      p   ++  rei++l  ++   ni+ l+ +   k p+     l+++
                  W06B3.2c 103 ETYEPTQNIGSGAFGIVCEAVETSSNQKVAIKKVahasaTPTLARRTLREIRVLRYIN-HPNIVPLRDIFrtKGPLGIDVFLVMD 186
                               67888999********************99986522222578889999******9987.57*****99853389*********** PP

  CkIIa-PC_FBpp0070043-aln 113 hvnntdfkqly...qtltdydiryylyellkaldychslgimhrdvkphnvmidhenrklrlidwglaef......yhpgqe... 185
                                ++n   + +y   + l ++ i  +l +ll+ l+y h+  i hrd+kp n++++++   lr+ d+g+a+        h  +e   
                  W06B3.2c 187 LMQNNLHHIIYgneDPLEEHYINAFLGQLLRGLEYLHAACIAHRDLKPSNLLVNQD-GTLRIADFGMAKCadnsskKHDDEEhcy 270
                               **99999999943345899999******************************9876.68********987222222355555442 PP

  CkIIa-PC_FBpp0070043-aln 186 y.nvrvasryfkgpellvdyqmydysldmwslgcmlasmifrkepffhghdnydqlvriakvlgteelfeyldkyhieldprfnd 269
                               y    va+  ++ pell     +  ++dmw++gc++  m++r+e ++ g     q+  +  +lg     e +++ + +   ++ +
                  W06B3.2c 271 YmTQHVATLPYRAPELLFVLPEHSTAVDMWAVGCIFGEMVIRNE-ILPGRSVQGQIKMLLTMLGQP-PQEVINEVRCDRTRKLIQ 353
                               2235799999********************************98.578***************976.468999999999999999 PP

  CkIIa-PC_FBpp0070043-aln 270 ilgrhsrkrwerfvhse...nqhlv..spealdfldkllrydhyerltareamehpyfypivke 328
                                +gr++   w+ +++ +   ++++v  + +++df+ +l++yd  +r+  ++a+ hpy+  ++  
                  W06B3.2c 354 DFGRKADAEWDDIMFCKargDDQIVrgNCDTIDFVKQLFQYDAQKRINIQDALLHPYIQRVIPA 417
                               9**********99876411233455224689***************************998755 PP

>> ZC504.3  CE40176	WBGene00013917	serine\/threonine kinase (CDC2\/CDKX subfamily)	status:Partially_confirmed	UniProt:Q2
   #    score  bias  c-Evalue  i-Evalue hmmfrom  hmm to    alifrom  ali to    envfrom  env to     acc
 ---   ------ ----- --------- --------- ------- -------    ------- -------    ------- -------    ----
   1 !   88.3   0.0   1.7e-26   7.5e-25      35     323 ..     302     601 ..     296     607 .. 0.85

  Alignments for each domain:
  == domain 1    score: 88.3 bits;  conditional E-value: 1.7e-26
  CkIIa-PC_FBpp0070043-aln  35 ddyqlvrklgrgkysevfeainitnnekcvvkilkpvkkkk.....ikreikilenlrggtniitlqavvkdpvsrtpalifehv 114
                                +y +++ +  g y evf   n  ++e + +k +k  k k        rei++l +     ni+ ++ ++         + +e+v
                   ZC504.3 302 SEYVILNVIAEGTYGEVFRGKNTRTDEVVALKRFKMEKEKEgfpitALREINMLLKAGAHENIVNVKEILVGSTKTEVYMAMEYV 386
                               5788999999*************************99998644422469999999988899******999888777777778887 PP

  CkIIa-PC_FBpp0070043-aln 115 nntdfkqlyqtltdydiry.......ylyellkaldychslgimhrdvkphnvmidhenrklrlidwglaefyhpgqeynvr... 189
                               +  d+k l + +   + r+        + +ll  +++ h l i+hrd+k  n++i h    l++ d+gla  y   ++ + r   
                   ZC504.3 387 E-HDVKSLIDKMRSRNQRFktgqqktLMSQLLSGIEHMHKLWILHRDLKTSNLLISHSG-ILKIADFGLAREYGEARDIEKRmkl 469
                               5.69999999998888887333333246789**************************75.8*************99998887444 PP

  CkIIa-PC_FBpp0070043-aln 190 ...vasryfkgpellvdyqmydysldmwslgcmlasmifrkepffhghdnydqlvriakvlgt..eelfeyldkyhieldprfnd 269
                                  v + +++ pell++ + y   +dmws+gc++a +i+ k p+f+g  + +q+ +i +++gt  e+++  +++ ++   + f  
                   ZC504.3 470 tpiVVTLWYRSPELLLEPKTYSTPVDMWSIGCIMAEFIMMK-PMFQGDSEPNQVHQIFQMMGTptEQIWPDIKELKVWNMVEFPP 553
                               45467899******************************987.9*******************64488888888888887888887 PP

  CkIIa-PC_FBpp0070043-aln 270 ilgrhsrkrwerfvhsenqhlvspealdfldkllrydhyerltareamehpyfy 323
                               +   + r    r+ +   ++lv++ ++d+l+ +l  +  +rlta ea++h +f 
                   ZC504.3 554 VKPGQLR----RIFK--GEKLVNETGFDLLNGMLCLNPANRLTASEALQHDWFS 601
                               7666555....4444..468*******************************996 PP

>> ZC123.4c  CE37593	WBGene00022519	status:Partially_confirmed	UniProt:Q65CM2	protein_id:CCD73561.1
   #    score  bias  c-Evalue  i-Evalue hmmfrom  hmm to    alifrom  ali to    envfrom  env to     acc
 ---   ------ ----- --------- --------- ------- -------    ------- -------    ------- -------    ----
   1 !   85.8   0.1   9.8e-26   4.2e-24      77     329 ..     120     373 ..      49     385 .. 0.74

  Alignments for each domain:
  == domain 1    score: 85.8 bits;  conditional E-value: 9.8e-26
  CkIIa-PC_FBpp0070043-aln  77 kreikilenlrggtniitlqavvkdpvsrtpalifehvnntdfkqlyq...tltdydiryylyellkaldychslgimhrdvkph 158
                                re  +l nlr  +ni++l+ +  +    t  ++fe+++    k l q    l   di+  l++ll+ ld+ch   i+hrd+kp+
                  ZC123.4c 120 IREASLLRNLRH-ANIVSLHDIFYQHHQLT--FVFEYMKMDLSKYLEQnvyGLDSIDIKLLLFQLLRGLDFCHRKKILHRDLKPQ 201
                               489999****96.79******999876655..778887655556555511158899***************************** PP

  CkIIa-PC_FBpp0070043-aln 159 nvmidhenrklrlidwglaefy.hpgqeynvrvasryfkgpellvdyqmydysldmwslgcmlasmifrkepffhghdny..... 237
                               n+++d  +  l+l d+gla     p + y   v + +++ p++l+    y  sldmw +gc++a +      f   +d +     
                  ZC123.4c 202 NLLLDE-DGVLKLADFGLARAKsVPSRTYSHEVVTLWYRPPDVLMGSTDYSTSLDMWGVGCIFAEICTGAALFPGSKDSHypgtk 285
                               ****95.578*********97527****************************************987665555444443223333 PP

  CkIIa-PC_FBpp0070043-aln 238 dqlvriakvlgteelfey.....ldkyhieldprfndilgrhsrkrwerfvhsenqh.lvspealdfldkllrydhyerltarea 316
                               dql  i  + gt +  ++     l  y  el pr++++           f+  +  +  + + + ++l  ll+     r++a  a
                  ZC123.4c 286 DQLDMIFSIRGTPDEKKWpevktLPGYTPELFPRYREL----------SFIAVNPMFtKILKTGQELLGMLLQLRPESRVSAASA 360
                               9***********88665511111334444555554444..........455444332134456677888999999999******* PP

  CkIIa-PC_FBpp0070043-aln 317 mehpyfypivkeq 329
                               m hpyf +  +e 
                  ZC123.4c 361 MLHPYFASFPREV 373
                               *****99877665 PP

>> T07A9.3  CE29466	WBGene00002187	locus:kgb-1	protein kinase	status:Partially_confirmed	UniProt:O44408	protein_id:CCD73
   #    score  bias  c-Evalue  i-Evalue hmmfrom  hmm to    alifrom  ali to    envfrom  env to     acc
 ---   ------ ----- --------- --------- ------- -------    ------- -------    ------- -------    ----
   1 !   85.6   0.9   1.2e-25     5e-24      51     329 ..      52     345 ..      37     361 .. 0.74

  Alignments for each domain:
  == domain 1    score: 85.6 bits;  conditional E-value: 1.2e-25
  CkIIa-PC_FBpp0070043-aln  51 vfeainitnnekcvvk.ilkp....vkkkkikreikilenlrggtniitlqavvkdpvs...rtpalifehvnntdfkqlyqt.l 126
                               v+ a ++ +++++ +k + +p    +  k+  re  +l  ++    i  l+a   d      r   l++e +       +++  l
                   T07A9.3  52 VVMADDLVTTQRVAIKkMQQPfvmtMSAKRAYREFILLTTIKHPNIIRLLNAFTPDTSLstfREVYLVMELMTHNLHEVIHRLrL 136
                               5555555555554443144443222457888899999999997655556778887764312256678888877666666666514 PP

  CkIIa-PC_FBpp0070043-aln 127 tdydiryylyellkaldychslgimhrdvkphnvmidhenrklrlidwglaefyhpgqe..ynvrvasryfkgpellvdyqmydy 209
                                   + +++y+ l a+++ h  g++hrd+kp n++++ ++  l+++d+gla              v +ry++ pe+++    y  
                   T07A9.3 137 DHKTLSFFVYQSLCAIKHLHNSGVIHRDLKPSNIVVN-DRCVLKVLDFGLARKKNVDTSmrMSDYVVTRYYRAPEVILGL-PYSE 219
                               455689***************************9986.6789*********9776655400556799*********9986.5899 PP

  CkIIa-PC_FBpp0070043-aln 210 sldmwslgcmlasmifrkepffhghdnydqlvriakvlgteelfeyldkyhieldprfndilgrhsrkrwerfv.......hsen 287
                                +d+ws+gc++a mi     +f g+d  dq  +i  vlgt + + ++ +   +  + +   l rh  + +  +v        +en
                   T07A9.3 220 KVDIWSVGCIFAEMINH-TVLFPGKDRIDQWTKIYSVLGTPDDH-FISQLG-QSAAMYVRSLPRHQARAFSEIVpdtnflpETEN 301
                               9*************965.6899******************8753.344333.344556677888888888766622111123344 PP

  CkIIa-PC_FBpp0070043-aln 288 ..qhlvspealdfldkllrydhyerltareamehpyfypivkeq 329
                                  hl  + a d+l ++l+ +  er++  +a++hpy+    k++
                   T07A9.3 302 prVHLTPHVARDLLFNMLKINPEERYSVEDALNHPYVKLWFKDD 345
                               4359********************************99888876 PP

>> ZC373.4  CE02377	WBGene00013869	calcium\/calmodulin dependent protein kinase	status:Partially_confirmed	UniProt:Q2326
   #    score  bias  c-Evalue  i-Evalue hmmfrom  hmm to    alifrom  ali to    envfrom  env to     acc
 ---   ------ ----- --------- --------- ------- -------    ------- -------    ------- -------    ----
   1 !   70.7   0.3     4e-21   1.7e-19      35     231 ..      43     244 ..      28     257 .. 0.82
   2 !   13.2   0.0    0.0012      0.05     285     324 ..     263     302 ..     252     324 .. 0.82

  Alignments for each domain:
  == domain 1    score: 70.7 bits;  conditional E-value: 4e-21
  CkIIa-PC_FBpp0070043-aln  35 ddyqlvrklgrgkysevfeainitnnekc...vvkilkpvkkkkikreikilenlrggtniitlqavvkdpvsrtpalifehvnn 116
                                 yq+ + lg gk+ +v+  i+  + +      +ki k   +  + re+ il +lr        +a      +    li+e v  
                   ZC373.4  43 TLYQVTKLLGDGKFGKVYCVIEKETGKEFaakFIKIRKEADRAEVEREVSILTQLRHPRIAQIYDAFY--TTTNDVVLIMEIVRG 125
                               569*****************98765544312257888899999*************876544445543..345567899999987 PP

  CkIIa-PC_FBpp0070043-aln 117 td.fkqlyq...tltdydiryylyellkaldychslgimhrdvkphnvm.idhenrklrlidwglaefyhpgqeynvrvasryfk 196
                                + f ++ +    l++  + + + +l  a+dy h   i+h dvkp n+m +     +++lid+gla  y   qe +    +  f 
                   ZC373.4 126 GElFDRVAEesyVLSELAVVMIICQLCEAIDYIHKQNILHLDVKPENIMcVSLTGNRIKLIDFGLARHYDGTQELKYMAGTPEFA 210
                               66355554322279**********************************945678899**************************** PP

  CkIIa-PC_FBpp0070043-aln 197 gpellvdyqmydysldmwslgcmlasmifrkepff 231
                                pe+ + ++  dy  dmws+g++   ++    pf+
                   ZC373.4 211 APEV-IKFEKLDYHTDMWSIGVITYILLSGYSPFL 244
                               ***7.68999***********99877776666665 PP

  == domain 2    score: 13.2 bits;  conditional E-value: 0.0012
  CkIIa-PC_FBpp0070043-aln 285 senqhlvspealdfldkllrydhyerltareamehpyfyp 324
                               +e+   v++ea df+ kll yd+ +r+  +e+++hp++  
                   ZC373.4 263 TEEFDTVTEEAKDFVTKLLVYDQSKRMLPHECLQHPWIAK 302
                               5677789*****************************9765 PP

>> B0495.2  CE01761	WBGene00015203	CDC2	status:Partially_confirmed	UniProt:Q09437	protein_id:CCD61471.1
   #    score  bias  c-Evalue  i-Evalue hmmfrom  hmm to    alifrom  ali to    envfrom  env to     acc
 ---   ------ ----- --------- --------- ------- -------    ------- -------    ------- -------    ----
   1 !   84.3   0.0   2.9e-25   1.2e-23      33     323 ..     352     648 ..     346     654 .. 0.85

  Alignments for each domain:
  == domain 1    score: 84.3 bits;  conditional E-value: 2.9e-25
  CkIIa-PC_FBpp0070043-aln  33 qqddyqlvrklgrgkysevfeainitnnekcvvkilkpvkkkk.....ikreikilenlrggtniitlqavvkdpvsrtpalife 112
                               + d+y+ v+++  g +  v+   +  ++e + +k lk  k k        rei++l +     ni+ ++ ++         + +e
                   B0495.2 352 NIDEYECVNRVDEGTFGVVYRGKDKRTDEIVALKRLKMEKEKEgfpitALREINMLLKAGNHPNIVNVKEILLGSNMDKIYMAME 436
                               679***********************************9999644422469999998888889*******999988888889999 PP

  CkIIa-PC_FBpp0070043-aln 113 hvnntdfkqlyqtltdydiry.......ylyellkaldychslgimhrdvkphnvmidhenrklrlidwgla.efyhpgqeynvr 189
                                v+  d+k l +t++  + r+        l +ll  +++ h l i+hrd+k  n+++ h+   l++ d+gla e+  p +++   
                   B0495.2 437 FVE-HDMKSLLDTMSRRNKRFsigeqktLLQQLLSGIEHMHKLWILHRDLKTSNLLMSHK-GILKIADFGLArEYGDPLKKFTSI 519
                               986.6**********9988883332322467799999*********************97.58********9455589******* PP

  CkIIa-PC_FBpp0070043-aln 190 vasryfkgpellvdyqmydysldmwslgcmlasmifrkepffhghdnydqlvriakvlgt..eelfeyldkyhieldprfndilg 272
                               v + +++ pell+  ++y   +dmws+gc++a +i+ k p+f g  + +q+ +i   +gt  e ++  +     eld      ++
                   B0495.2 520 VVTLWYRSPELLLGTRLYSTPVDMWSVGCIMAEFILLK-PLFPGRGELEQIKKIFMEMGTptESIWPGVT----ELDGWKALTFE 599
                               ***********************************987.9****************99972255555554....66665555555 PP

  CkIIa-PC_FBpp0070043-aln 273 rhsrkr.werfvhsenqhlvspealdfldkllrydhyerltareamehpyfy 323
                               ++  ++  +rf+     +l+++ ++ +l+ ll  d  +r++a +a++h +f 
                   B0495.2 600 KYPYNQlRKRFLA---GRLLNDTGFKLLNGLLTLDPKNRFSATQALDHEWFT 648
                               5544331346665...579999**************************9996 PP

>> ZC416.4  CE34622	WBGene00002188	locus:kgb-2	protein kinase	status:Partially_confirmed	protein_id:CCD68239.1
   #    score  bias  c-Evalue  i-Evalue hmmfrom  hmm to    alifrom  ali to    envfrom  env to     acc
 ---   ------ ----- --------- --------- ------- -------    ------- -------    ------- -------    ----
   1 !   82.6   0.8   9.2e-25   3.9e-23      70     323 ..      67     328 ..      27     331 .. 0.73

  Alignments for each domain:
  == domain 1    score: 82.6 bits;  conditional E-value: 9.2e-25
  CkIIa-PC_FBpp0070043-aln  70 pvkkkkikreikilenlrggtniitlqavvkdpv.s..rtpalifehvnntdfkqlyqtltdyd.iryylyellkaldychslgi 150
                                +  ++  re  +l  l+    i  l+a   d   s  +   l++e +       +++   d++ + + +y+ l a+++ h lg 
                   ZC416.4  67 TMSARRAYREFILLTTLKHPNIIRLLNAFTPDTSlSsfQEVYLVMEFMTHNLHEVIHRLRLDHEtLSFLVYQSLCAIKHLHNLGF 151
                               3566778899999999997655555677777753131234568888888777777777666776378899*************** PP

  CkIIa-PC_FBpp0070043-aln 151 mhrdvkphnvmidhenrklrlidwglaefyhpgqeynvrvasryfkgpellvdyqmydysldmwslgcmlasmifrkepffhghd 235
                               +hrd+kp n++++ e+  l+++d+gla            v +ry++ pe+++  + y   +d+ws+gc+la mi     +f g+d
                   ZC416.4 152 IHRDLKPSNIVVN-ERCVLKVLDFGLARRRNVDMRMSDYVGTRYYRAPEVILGLN-YSEKVDIWSVGCILAEMINH-TVLFPGKD 233
                               *********9986.7889********************************99875.8889*************965.6899**** PP

  CkIIa-PC_FBpp0070043-aln 236 nydqlvriakvlgtee..lfeyldkyhieldprfndilgrhsrkrw..erfv.hsen..qhlvspealdfldkllrydhyerlta 313
                                 dq  +i+ vl t +  + + l+         + + l+r   +      f+  +en  +hl  + a d+l ++l+ +  er++ 
                   ZC416.4 234 IRDQWTQISSVLRTPDdhFINQLEPIGAVYVRSLPQHLARAFNEIVpdSNFLpETENpkDHLTLHMARDLLFNMLKINPEERYSV 318
                               *************96511345555433333333333333333222111233322333338************************* PP

  CkIIa-PC_FBpp0070043-aln 314 reamehpyfy 323
                                +a++hpy +
                   ZC416.4 319 EDALNHPYTM 328
                               ********65 PP

>> C44H4.6  CE08727	WBGene00008095	glycogen synthase kinase (CDC2\/CDKX subfamily)	status:Partially_confirmed	UniProt:Q9
   #    score  bias  c-Evalue  i-Evalue hmmfrom  hmm to    alifrom  ali to    envfrom  env to     acc
 ---   ------ ----- --------- --------- ------- -------    ------- -------    ------- -------    ----
   1 !   81.9   1.0   1.6e-24   6.8e-23      41     325 ..      41     320 ..      31     335 .. 0.79

  Alignments for each domain:
  == domain 1    score: 81.9 bits;  conditional E-value: 1.6e-24
  CkIIa-PC_FBpp0070043-aln  41 rklgrgkysevfeainitnnekcvvkilkpvkkkkikreikilenlrggtniitlqavvkdpvsrtpalifehvn......ntdf 119
                               + +g g +  v++a+   n+e   +k +k    +   re+ i+ ++    nii l             +++e +         +f
                   C44H4.6  41 QLIGTGSFGAVYKAVLRENDEPIAIKKIKV-DDRFKSRELTIMHEMDH-PNIIRLLYYYVMQQENCLNFVMEFMPkdlayvHRQF 123
                               56899*****************99999985.5555589*****99875.688888754444444555555555431111113467 PP

  CkIIa-PC_FBpp0070043-aln 120 kqlyqtltdydiryylyellkaldychslgimhrdvkphnvmidhenrklrlidwglaefyhpgqeynvrvasryfkgpellvdy 204
                                +  + +  y i+ y+++ll+ + + h   i+hrd+kp+n+++d  n  l++ d+g a+     +     ++sry++ pel+   
                   C44H4.6 124 AHNDKQMPAYSIKLYMFQLLRGIGFLHLHNIVHRDIKPKNLLVDESNGILKICDFGSAKRLEKNEPNITYICSRYYRAPELIFGS 208
                               777788999**************************************************999887777789************** PP

  CkIIa-PC_FBpp0070043-aln 205 qmydysldmwslgcmlasmifrkepffhghdnydqlvriakvlgteelfeyldkyhield.prfndilgrhsrkrwerfvhsenq 288
                               + yd s+d ws+g ++  ++  + p+f      d l    k +gt    e + k++ e     ++ i g   +k    f+     
                   C44H4.6 209 KNYDTSIDTWSVGTVVGELL-HNSPIFLADSAVDILALQIKAFGTPSK-EDMAKWNYEYVhIPYDTITGVGIQK----FIGR--- 284
                               **************998875.678*********************875.5667777775404555566655444....4432... PP

  CkIIa-PC_FBpp0070043-aln 289 hlvspealdfldkllrydhyerltareamehpyfypi 325
                                 +s  +l++l+ l++ d   r+   ea+  pyf  +
                   C44H4.6 285 -KLSLSTLELLNSLMKMDPKLRIKPYEALTLPYFDDL 320
                               .356778888999999999999999999999998765 PP

>> ZC123.4b  CE40322	WBGene00022519	status:Partially_confirmed	UniProt:A4V4W8	protein_id:CCD73560.1
   #    score  bias  c-Evalue  i-Evalue hmmfrom  hmm to    alifrom  ali to    envfrom  env to     acc
 ---   ------ ----- --------- --------- ------- -------    ------- -------    ------- -------    ----
   1 !   79.6   0.3     8e-24   3.4e-22      77     249 ..     276     453 ..     206     481 .. 0.76

  Alignments for each domain:
  == domain 1    score: 79.6 bits;  conditional E-value: 8e-24
  CkIIa-PC_FBpp0070043-aln  77 kreikilenlrggtniitlqavvkdpvsrtpalifehvnntdfkqlyq...tltdydiryylyellkaldychslgimhrdvkph 158
                                re  +l nlr  +ni++l+ +  +    t  ++fe+++    k l q    l   di+  l++ll+ ld+ch   i+hrd+kp+
                  ZC123.4b 276 IREASLLRNLRH-ANIVSLHDIFYQHHQLT--FVFEYMKMDLSKYLEQnvyGLDSIDIKLLLFQLLRGLDFCHRKKILHRDLKPQ 357
                               489999****96.79******999876655..778887655556555511158899***************************** PP

  CkIIa-PC_FBpp0070043-aln 159 nvmidhenrklrlidwglaefy.hpgqeynvrvasryfkgpellvdyqmydysldmwslgcmlasmifrkepffhghdny..... 237
                               n+++d  +  l+l d+gla     p + y   v + +++ p++l+    y  sldmw +gc++a +      f   +d +     
                  ZC123.4b 358 NLLLDE-DGVLKLADFGLARAKsVPSRTYSHEVVTLWYRPPDVLMGSTDYSTSLDMWGVGCIFAEICTGAALFPGSKDSHypgtk 441
                               ****95.578*********97527***************************************9876554444333332112222 PP

  CkIIa-PC_FBpp0070043-aln 238 dqlvriakvlgt 249
                               dql  i  + gt
                  ZC123.4b 442 DQLDMIFSIRGT 453
                               677666666666 PP

>> F20B6.8c  CE30962	WBGene00001994	locus:hpk-1	status:Partially_confirmed	UniProt:Q8MQ69	protein_id:CCD69763.1
   #    score  bias  c-Evalue  i-Evalue hmmfrom  hmm to    alifrom  ali to    envfrom  env to     acc
 ---   ------ ----- --------- --------- ------- -------    ------- -------    ------- -------    ----
   1 !   76.3   0.0   7.8e-23   3.3e-21      34     247 ..      38     259 ..       8     278 .. 0.80

  Alignments for each domain:
  == domain 1    score: 76.3 bits;  conditional E-value: 7.8e-23
  CkIIa-PC_FBpp0070043-aln  34 qddyqlvrklgrgkysevfeainitnnekcvvkilk..pvkkkkikreikilenlrggt..niitlqavvkdpvsrtpalifehv 114
                                ++y+++  lg+g + +v++a +  ++e + +kilk  p   ++ + e+ il  l      +   ++a          +l+fe +
                  F20B6.8c  38 GNQYEVLEFLGKGTFGQVVKAWKKGTSEIVAIKILKkhPSYARQGQIEVSILSRLSNENseEFNFVRAFECFNHKSHTCLVFEML 122
                               46799******************************866788899999*****9997643114455566655555556689***98 PP

  CkIIa-PC_FBpp0070043-aln 115 nn..tdf.kq.lyqtltdydiryylyellkaldychslgimhrdvkphnvmi.dhenr..klrlidwglaefyhpgqeynvrvas 192
                               ++   df kq  +  l    ir  l+++l al   +slg++h d+kp n+m+ d +++  ++++id+g a         n  + s
                  F20B6.8c 123 EQnlYDFlKQnKFMPLPLNAIRPILFQVLTALLKLKSLGLIHADLKPENIMLvDPQQQpyRVKVIDFGSASHRS-KAVTNTYLQS 206
                               65115663221456788999******************************96355444227889****998654.4567999*** PP

  CkIIa-PC_FBpp0070043-aln 193 ryfkgpellvdyqmydysldmwslgcmlasmifrkepffhghdnydqlvriakvl 247
                               ry++ pe+++    ++ s+dmwslgc++a + f   p++ g  +ydq+  i +  
                  F20B6.8c 207 RYYRAPEIILGLP-FNESIDMWSLGCVIAEL-FLGWPLYPGSSEYDQIRFIIQTQ 259
                               ********99876.788***********986.7789***********98877655 PP

>> F20B6.8a  CE04430	WBGene00001994	locus:hpk-1	serine\/threonine protein kinase	status:Partially_confirmed	UniProt:Q196
   #    score  bias  c-Evalue  i-Evalue hmmfrom  hmm to    alifrom  ali to    envfrom  env to     acc
 ---   ------ ----- --------- --------- ------- -------    ------- -------    ------- -------    ----
   1 !   76.0   0.0   9.6e-23   4.1e-21      34     247 ..     119     340 ..      89     358 .. 0.80

  Alignments for each domain:
  == domain 1    score: 76.0 bits;  conditional E-value: 9.6e-23
  CkIIa-PC_FBpp0070043-aln  34 qddyqlvrklgrgkysevfeainitnnekcvvkilk..pvkkkkikreikilenlrggt..niitlqavvkdpvsrtpalifehv 114
                                ++y+++  lg+g + +v++a +  ++e + +kilk  p   ++ + e+ il  l      +   ++a          +l+fe +
                  F20B6.8a 119 GNQYEVLEFLGKGTFGQVVKAWKKGTSEIVAIKILKkhPSYARQGQIEVSILSRLSNENseEFNFVRAFECFNHKSHTCLVFEML 203
                               46799******************************866788899999*****9997643114455566655555556689***98 PP

  CkIIa-PC_FBpp0070043-aln 115 nn..tdf.kq.lyqtltdydiryylyellkaldychslgimhrdvkphnvmi.dhenr..klrlidwglaefyhpgqeynvrvas 192
                               ++   df kq  +  l    ir  l+++l al   +slg++h d+kp n+m+ d +++  ++++id+g a         n  + s
                  F20B6.8a 204 EQnlYDFlKQnKFMPLPLNAIRPILFQVLTALLKLKSLGLIHADLKPENIMLvDPQQQpyRVKVIDFGSASHRS-KAVTNTYLQS 287
                               65115663221456788999******************************96355444227889****998654.4567999*** PP

  CkIIa-PC_FBpp0070043-aln 193 ryfkgpellvdyqmydysldmwslgcmlasmifrkepffhghdnydqlvriakvl 247
                               ry++ pe+++    ++ s+dmwslgc++a + f   p++ g  +ydq+  i +  
                  F20B6.8a 288 RYYRAPEIILGLP-FNESIDMWSLGCVIAEL-FLGWPLYPGSSEYDQIRFIIQTQ 340
                               ********99876.788***********986.7789***********98877655 PP

>> F20B6.8b  CE30961	WBGene00001994	locus:hpk-1	status:Partially_confirmed	UniProt:Q8MQ70	protein_id:CCD69762.1
   #    score  bias  c-Evalue  i-Evalue hmmfrom  hmm to    alifrom  ali to    envfrom  env to     acc
 ---   ------ ----- --------- --------- ------- -------    ------- -------    ------- -------    ----
   1 !   75.9   0.0     1e-22   4.4e-21      34     247 ..     144     365 ..     114     383 .. 0.80

  Alignments for each domain:
  == domain 1    score: 75.9 bits;  conditional E-value: 1e-22
  CkIIa-PC_FBpp0070043-aln  34 qddyqlvrklgrgkysevfeainitnnekcvvkilk..pvkkkkikreikilenlrggt..niitlqavvkdpvsrtpalifehv 114
                                ++y+++  lg+g + +v++a +  ++e + +kilk  p   ++ + e+ il  l      +   ++a          +l+fe +
                  F20B6.8b 144 GNQYEVLEFLGKGTFGQVVKAWKKGTSEIVAIKILKkhPSYARQGQIEVSILSRLSNENseEFNFVRAFECFNHKSHTCLVFEML 228
                               46799******************************866788899999*****9997643114455566655555556689***98 PP

  CkIIa-PC_FBpp0070043-aln 115 nn..tdf.kq.lyqtltdydiryylyellkaldychslgimhrdvkphnvmi.dhenr..klrlidwglaefyhpgqeynvrvas 192
                               ++   df kq  +  l    ir  l+++l al   +slg++h d+kp n+m+ d +++  ++++id+g a         n  + s
                  F20B6.8b 229 EQnlYDFlKQnKFMPLPLNAIRPILFQVLTALLKLKSLGLIHADLKPENIMLvDPQQQpyRVKVIDFGSASHRS-KAVTNTYLQS 312
                               65115663221456788999******************************96355444227889****998654.4567999*** PP

  CkIIa-PC_FBpp0070043-aln 193 ryfkgpellvdyqmydysldmwslgcmlasmifrkepffhghdnydqlvriakvl 247
                               ry++ pe+++    ++ s+dmwslgc++a + f   p++ g  +ydq+  i +  
                  F20B6.8b 313 RYYRAPEIILGLP-FNESIDMWSLGCVIAEL-FLGWPLYPGSSEYDQIRFIIQTQ 365
                               ********99876.788***********986.7789***********98877655 PP

>> DC2.7a  CE44458	WBGene00017083	locus:kin-33	protein kinase	status:Partially_confirmed	UniProt:Q9UAW6	protein_id:CCD68
   #    score  bias  c-Evalue  i-Evalue hmmfrom  hmm to    alifrom  ali to    envfrom  env to     acc
 ---   ------ ----- --------- --------- ------- -------    ------- -------    ------- -------    ----
   1 !   31.2   0.0   4.1e-09   1.7e-07      36     259 ..      20     262 ..      13     286 .. 0.75
   2 !   43.2   0.0   8.8e-13   3.8e-11      88     230 ..     391     536 ..     322     548 .. 0.73

  Alignments for each domain:
  == domain 1    score: 31.2 bits;  conditional E-value: 4.1e-09
  CkIIa-PC_FBpp0070043-aln  36 dyqlvrklgrgkysev..feainitnnekcvvkilkpv.kk....kkikreiki...lenlrggtniitlqavvkdpvsrtpali 110
                                y++vr l  g y +v  +e+ +  +  k  vk +    +      +ik e  i   l ++ g  n+i++  + k   s   +l+
                    DC2.7a  20 IYNVVRFLSEGTYGQVslYESSKNPD-VKIAVKQISTAgQSerfvEHIKTEFAIhkgLSKIGGHRNVISMMEMRKG--SDCYTLL 101
                               58899999999998873345544443.35555544433133112246888887722255666889****9999886..6677899 PP

  CkIIa-PC_FBpp0070043-aln 111 fehvnntd.fkqlyqtltdy..diryylyellkaldychslgimhrdvkphnvmidhenr.....klrlidwgla.efyhpgqey 186
                                e+ +  d fk+l     +y  + + ++ +l+  l++ h   i+hrd+k  n+++ + +       l++ d+gla e+   g+e 
                    DC2.7a 102 KEYADGGDlFKKLETEGEQYseNAQCFFKQLISGLKFIHEHEIVHRDIKLENLLLMKSKSnlvpdTLKIADFGLAtEYMVDGEEL 186
                               9***99996899988888884346778889**********************9887665411222689******93455678876 PP

  CkIIa-PC_FBpp0070043-aln 187 nv..rvasryfkgpellvdyqmydysldmwslgcmlasmifrkepffhghd.nydqlvriakvlgteelfeyldky 259
                                +     s  +  pe+           d+ws g++l +m+    p+   h  + d    i k + t++l++ +   
                    DC2.7a 187 MLvdNCGSPPYAAPEVYSKQGHRGPPTDVWSSGVILMAMLTAGLPWDCAHRkDVDYAAWIDKKFRTDNLWNDISDR 262
                               5422467899*********9999**********************9988852679999999999999999877655 PP

  == domain 2    score: 43.2 bits;  conditional E-value: 8.8e-13
  CkIIa-PC_FBpp0070043-aln  88 ggtniitlqavvkdpvsrtpalifehvnntd.fkqlyq..tltdydiryylyellkaldychslgimhrdvkphnvmidhenrkl 169
                               g  n+i + ++   p      li+e+ +  d f ++ +   lt  +   y+ +l+  l y hs g+ hrd+kp n+m+ +    l
                    DC2.7a 391 GHENVIRFLSIRTMPE--HYFLIMEYADGGDlFDKISSeyRLTSSQAHGYFKQLIAGLRYIHSKGVTHRDIKPENLMLTK-AGVL 472
                               5556666555554443..3457777777776334443212578888889999*************************986.578* PP

  CkIIa-PC_FBpp0070043-aln 170 rlidwglaefyh.pgqe..ynvrvasryfkgpellvdyqmydysldmwslgcmlasmifrkepf 230
                               ++ d+gl  ++   g+e   + r  +  +  pe+lv  q     +d+ws g++l  m+  + p+
                    DC2.7a 473 KITDFGLGTLHIiKGEEslMDTRCGTPQYAAPEVLVGNQYRGPPVDIWSAGVVLINMLTGHSPW 536
                               *******9986525666445789999*******************************9888776 PP

>> C34G6.5  CE26909	WBGene00016421	ser\/thr-protein kinase	status:Partially_confirmed	UniProt:O01493	protein_id:CCD66685
   #    score  bias  c-Evalue  i-Evalue hmmfrom  hmm to    alifrom  ali to    envfrom  env to     acc
 ---   ------ ----- --------- --------- ------- -------    ------- -------    ------- -------    ----
   1 !   48.6   0.0   2.1e-14   8.9e-13      30     181 ..      20     173 ..       3     191 .. 0.84
   2 !   23.2   0.0   1.1e-06   4.8e-05     185     252 ..     214     280 ..     208     297 .. 0.88

  Alignments for each domain:
  == domain 1    score: 48.6 bits;  conditional E-value: 2.1e-14
  CkIIa-PC_FBpp0070043-aln  30 dwgqqddyqlvrk.lgrgkysevfeainitnnekcvvkilkpvkkkk.ikreikilenlrggtniitlqavvkdpvsrtpalife 112
                               d   q  yql  + +g g +  v+ a   t++ek  +k ++ + k   +  e+ +l +l g  ni+ l    +     + a+++e
                   C34G6.5  20 DAKFQRKYQLQENiIGEGSFGTVISATCRTTQEKRAIKAIRRIEKMSmLSIELELLSELGGHFNIVKLFEFFHFNG--SVAIVLE 102
                               5566999***97637*************************99988651688*****************99987655..5789999 PP

  CkIIa-PC_FBpp0070043-aln 113 hvnn.tdfkqlyqtltdydiry.ylyellkaldychslgimhrdvkphnvmidhenrklrlidwglaefyh 181
                               h    t    l+++  d      y+ +ll a+ y h  g +hrd+k  n +   + +++rl+d+gla +  
                   C34G6.5 103 HFPHcTATELLFHSKRDLSFALsYFRNLLYAVAYLHHNGYVHRDIKLSNFLYSPQTQRFRLVDFGLATVDR 173
                               986526677899999998876537789***************************************98765 PP

  == domain 2    score: 23.2 bits;  conditional E-value: 1.1e-06
  CkIIa-PC_FBpp0070043-aln 185 eynvrvasryfkgpellvdyqmydysldmwslgcmlasmifrkepffhghdnydqlvriakvlgteel 252
                               +ynv v +  ++ pell    +   s+d++s g +l s++  k pff  +d+ ++++ +a +lg+e +
                   C34G6.5 214 NYNV-VGTPGVRAPELLFGIGLCHPSIDIFSCGIVLLSLVSVKHPFFMPKDETENIMHLAFLLGSETI 280
                               5666.6677789****************************************************9976 PP

>> T04C10.1  CE33442	WBGene00003149	locus:mbk-1	serine\/threonine kinase (2 domains)	status:Confirmed	UniProt:Q8WQL7	pro
   #    score  bias  c-Evalue  i-Evalue hmmfrom  hmm to    alifrom  ali to    envfrom  env to     acc
 ---   ------ ----- --------- --------- ------- -------    ------- -------    ------- -------    ----
   1 !   74.0   1.4     4e-22   1.7e-20      42     254 ..     333     555 ..     302     586 .. 0.76

  Alignments for each domain:
  == domain 1    score: 74.0 bits;  conditional E-value: 4e-22
  CkIIa-PC_FBpp0070043-aln  42 klgrgkysevfeainitnnekcvvkilkpvkk..kkikreikile..nlrggtniitlqavvkdpvsrtp.alifehvnntdfkq 121
                                +g+g + +v +a++  n+e + +ki+k  k    + + ei++le  n +   n   + ++    v r+  +l+fe +    +  
                  T04C10.1 333 PVGKGSFGQVTKAYDTLNKEEVAIKIIKNKKTffDQAQIEIHLLEltNAHDKDNKYNIVTLKGHFVHRAHlCLVFELLSYNLYDL 417
                               489*************************988633567778888874455555555555555556777765379999887766666 PP

  CkIIa-PC_FBpp0070043-aln 122 lyqt....ltdydiryylyellkaldychs..lgimhrdvkphnvmidhenr.klrlidwglaefyhpgqeynvrvasryfkgpe 199
                               l +t    ++    r +  +l k+l +  s  l i+h d+kp nv++   +r ++r+id+g +   + g      + sr+++ pe
                  T04C10.1 418 LKNTsfrgVSLNLARKFAQQLGKTLLFLSSpeLSIIHCDLKPENVLLVNAKRsQIRVIDFGSS--CQTGHRIYQYIQSRFYRSPE 500
                               6554211145555689999******998876699***********8766555389******76..56788888889********* PP

  CkIIa-PC_FBpp0070043-aln 200 llvdyqmydysldmwslgcmlasmifrkepffhghdnydqlvriakvlgt..eelfe 254
                               +l+    yd  +dmwslgc+l  m    ep+f g  + dq+++i  vlg   +e+++
                  T04C10.1 501 VLLGI-AYDTKIDMWSLGCILVEM-HTGEPLFAGSSEVDQMMKIVEVLGMppKEMLD 555
                               **986.6***************99.578********************963345555 PP

>> F49E11.1d  CE39735	WBGene00003150	locus:mbk-2	status:Confirmed	UniProt:Q9XTF3	protein_id:CAJ76942.1
   #    score  bias  c-Evalue  i-Evalue hmmfrom  hmm to    alifrom  ali to    envfrom  env to     acc
 ---   ------ ----- --------- --------- ------- -------    ------- -------    ------- -------    ----
   1 !   71.1   0.2   2.9e-21   1.3e-19      28     248 ..     125     351 ..      96     355 .. 0.82

  Alignments for each domain:
  == domain 1    score: 71.1 bits;  conditional E-value: 2.9e-21
  CkIIa-PC_FBpp0070043-aln  28 vvdwgqqddyqlvrklgrgkysevfeainitnnekcvvkilkpvkk..kkikreikilenlr.....ggtniitlqavvkdpv.. 103
                               vv+      y++++ +g+g + +v++a++   ++ + +k+++  k+  ++   ei+il+ lr     g  nii +    +     
                 F49E11.1d 125 VVHDHIAYRYEVLKVIGKGSFGQVIKAFDHKYQQYVALKLVRNEKRfhRQADEEIRILDHLRrqdsdGTHNIIHMLDYFNFRNhk 209
                               444444567999*****************************999964367889*******9866665667999998776544400 PP

  CkIIa-PC_FBpp0070043-aln 104 srtpalifehvnntdfkqlyqtltdydiryylyellkaldychslgimhrdvkphnvmidhenrk.lrlidwglaefyhpgqeyn 187
                                 t  l+   + +   ++ +q ++ + +r + y +l +ld  +   ++h d+kp nv++ ++ r  +++id+g + f    q   
                 F49E11.1d 210 CITFELLSINLYELIKRNKFQGFSLMLVRKFAYSMLLCLDLLQKNRLIHCDLKPENVLLKQQGRSgIKVIDFGSSCFD--DQRIY 292
                               44444444444455557789****************************************9998659******99885..57888 PP

  CkIIa-PC_FBpp0070043-aln 188 vrvasryfkgpellvdyqmydysldmwslgcmlasmifrkepffhghdnydqlvriakvlg 248
                                 + sr+++ pe+++    y   +dmwslgc+la ++    p++ g d+ dql  i  +lg
                 F49E11.1d 293 TYIQSRFYRAPEVILGT-KYGMPIDMWSLGCILAELL-TGYPLLPGEDENDQLALIIELLG 351
                               89**********99975.6999************986.678***************99998 PP

>> F49E11.1e  CE39938	WBGene00003150	locus:mbk-2	status:Confirmed	UniProt:Q9XTF3	protein_id:CAJ80825.1
   #    score  bias  c-Evalue  i-Evalue hmmfrom  hmm to    alifrom  ali to    envfrom  env to     acc
 ---   ------ ----- --------- --------- ------- -------    ------- -------    ------- -------    ----
   1 !   70.9   0.2   3.4e-21   1.4e-19      28     248 ..     151     377 ..     122     381 .. 0.82

  Alignments for each domain:
  == domain 1    score: 70.9 bits;  conditional E-value: 3.4e-21
  CkIIa-PC_FBpp0070043-aln  28 vvdwgqqddyqlvrklgrgkysevfeainitnnekcvvkilkpvkk..kkikreikilenlr.....ggtniitlqavvkdpv.. 103
                               vv+      y++++ +g+g + +v++a++   ++ + +k+++  k+  ++   ei+il+ lr     g  nii +    +     
                 F49E11.1e 151 VVHDHIAYRYEVLKVIGKGSFGQVIKAFDHKYQQYVALKLVRNEKRfhRQADEEIRILDHLRrqdsdGTHNIIHMLDYFNFRNhk 235
                               444444567999*****************************999964367889*******9866665667999998776544400 PP

  CkIIa-PC_FBpp0070043-aln 104 srtpalifehvnntdfkqlyqtltdydiryylyellkaldychslgimhrdvkphnvmidhenrk.lrlidwglaefyhpgqeyn 187
                                 t  l+   + +   ++ +q ++ + +r + y +l +ld  +   ++h d+kp nv++ ++ r  +++id+g + f    q   
                 F49E11.1e 236 CITFELLSINLYELIKRNKFQGFSLMLVRKFAYSMLLCLDLLQKNRLIHCDLKPENVLLKQQGRSgIKVIDFGSSCFD--DQRIY 318
                               44444444444455557789****************************************9998659******99885..57888 PP

  CkIIa-PC_FBpp0070043-aln 188 vrvasryfkgpellvdyqmydysldmwslgcmlasmifrkepffhghdnydqlvriakvlg 248
                                 + sr+++ pe+++    y   +dmwslgc+la ++    p++ g d+ dql  i  +lg
                 F49E11.1e 319 TYIQSRFYRAPEVILGT-KYGMPIDMWSLGCILAELL-TGYPLLPGEDENDQLALIIELLG 377
                               89**********99975.6999************986.678***************99998 PP

>> F49E11.1a  CE05897	WBGene00003150	locus:mbk-2	serine\/threonine kinase (2 domains)	status:Confirmed	UniProt:Q9XTF3	pr
   #    score  bias  c-Evalue  i-Evalue hmmfrom  hmm to    alifrom  ali to    envfrom  env to     acc
 ---   ------ ----- --------- --------- ------- -------    ------- -------    ------- -------    ----
   1 !   70.9   0.2   3.5e-21   1.5e-19      28     248 ..     158     384 ..     129     388 .. 0.82

  Alignments for each domain:
  == domain 1    score: 70.9 bits;  conditional E-value: 3.5e-21
  CkIIa-PC_FBpp0070043-aln  28 vvdwgqqddyqlvrklgrgkysevfeainitnnekcvvkilkpvkk..kkikreikilenlr.....ggtniitlqavvkdpv.. 103
                               vv+      y++++ +g+g + +v++a++   ++ + +k+++  k+  ++   ei+il+ lr     g  nii +    +     
                 F49E11.1a 158 VVHDHIAYRYEVLKVIGKGSFGQVIKAFDHKYQQYVALKLVRNEKRfhRQADEEIRILDHLRrqdsdGTHNIIHMLDYFNFRNhk 242
                               444444567999*****************************999964367889*******9866665667999998776544400 PP

  CkIIa-PC_FBpp0070043-aln 104 srtpalifehvnntdfkqlyqtltdydiryylyellkaldychslgimhrdvkphnvmidhenrk.lrlidwglaefyhpgqeyn 187
                                 t  l+   + +   ++ +q ++ + +r + y +l +ld  +   ++h d+kp nv++ ++ r  +++id+g + f    q   
                 F49E11.1a 243 CITFELLSINLYELIKRNKFQGFSLMLVRKFAYSMLLCLDLLQKNRLIHCDLKPENVLLKQQGRSgIKVIDFGSSCFD--DQRIY 325
                               44444444444455557789****************************************9998659******99885..57888 PP

  CkIIa-PC_FBpp0070043-aln 188 vrvasryfkgpellvdyqmydysldmwslgcmlasmifrkepffhghdnydqlvriakvlg 248
                                 + sr+++ pe+++    y   +dmwslgc+la ++    p++ g d+ dql  i  +lg
                 F49E11.1a 326 TYIQSRFYRAPEVILGT-KYGMPIDMWSLGCILAELL-TGYPLLPGEDENDQLALIIELLG 384
                               89**********99975.6999************986.678***************99998 PP

>> ZK524.4  CE18454	WBGene00013994	serine\/threonine kinase	status:Partially_confirmed	UniProt:Q22855	protein_id:CAA9814
   #    score  bias  c-Evalue  i-Evalue hmmfrom  hmm to    alifrom  ali to    envfrom  env to     acc
 ---   ------ ----- --------- --------- ------- -------    ------- -------    ------- -------    ----
   1 !   71.6   0.4   2.1e-21     9e-20      37     236 ..      27     231 ..      17     243 .. 0.84

  Alignments for each domain:
  == domain 1    score: 71.6 bits;  conditional E-value: 2.1e-21
  CkIIa-PC_FBpp0070043-aln  37 yqlvrklgrgkysevfeainitnnekcvvkilkpvkkk.....kikreikilenlrggtniitlqavvkdpvsrtpalifehvnn 116
                               y+l + +g+g+++ v  a ++ + e + vki+   k       +i +e++ ++ l   +ni+ l  v+         l +   + 
                   ZK524.4  27 YDLEKTIGQGHFAVVKLAKHVFTGEMVAVKIIDKTKMDeastsQIMKEVRCMK-LVQHANIVRLYEVLDTQTKIFLILELGDYDL 110
                               8999***************************9988864122226788888775.5567899999999876665555555566777 PP

  CkIIa-PC_FBpp0070043-aln 117 tdfkqly.qtltdydiryylyellkaldychslgimhrdvkphnvmidhenrklrlidwglaefyhpgqeynvrvasryfkgpel 200
                                df   + + + +   + y+ +++ a+dych l ++hrd+kp nv+   +  +++l d+g+++ y pg++ n    s  +  pe+
                   ZK524.4 111 HDFIIKHeKGVCESLAQQYFCQIMTAIDYCHQLHVVHRDLKPENVVFFEKLGMVKLTDFGFSNSYEPGEQLNTSCGSLAYSAPEI 195
                               88865541567888889999***************************************************************** PP

  CkIIa-PC_FBpp0070043-aln 201 lvdyqmydysldmwslgcmlasmifrkepffhghdn 236
                               l+       ++d+wslg++l  ++  + pf    d 
                   ZK524.4 196 LLGDSYDAPAVDVWSLGVILYMLVCGRLPFQEANDS 231
                               *987766679*****************9*9888775 PP

>> Y106G6D.4  CE36225	WBGene00013701	serine\/threonine kinase	status:Partially_confirmed	UniProt:Q9XX60	protein_id:CAA20
   #    score  bias  c-Evalue  i-Evalue hmmfrom  hmm to    alifrom  ali to    envfrom  env to     acc
 ---   ------ ----- --------- --------- ------- -------    ------- -------    ------- -------    ----
   1 !   69.2   0.0   1.1e-20   4.9e-19     125     333 ..     129     327 ..     107     339 .. 0.82

  Alignments for each domain:
  == domain 1    score: 69.2 bits;  conditional E-value: 1.1e-20
  CkIIa-PC_FBpp0070043-aln 125 tltdydiryylyellkaldychslgimhrdvkphnvmidhenrklrlidwglaefyhpgqeynvrvasryfkgpellvdyqmydy 209
                                l++ d++ y ++l+  + y ++  i+hrd+kp n+++d ++  l++ d+g a++   g        +r+++ pell+d + y +
                 Y106G6D.4 129 RLAEVDMKLYTWQLFEGIRYLQAHMIVHRDIKPVNILVDVDKGTLKIADFGSAKVVLRGSSSTSYQVTRFYRPPELLLDAKEYYW 213
                               4899*********************************************************999999****************** PP

  CkIIa-PC_FBpp0070043-aln 210 sldmwslgcmlasmifrkepffhghdnydqlvriakvlgteelfeyldkyhieldprfndilgrhsrkrwerfvhsenqhlvspe 294
                                +d+ws gc +  m+  k  +f g      l  i + +g       ld  ++       d  +       + ++ +enq     e
                 Y106G6D.4 214 MVDVWSAGCCVGEMMKGK-VLFPGASIKIMLKLIVQAIGLPSAR-DLDYMKVSSM---IDQQSAVKVIGLKEVLGTENQ-----E 288
                               *************98665.6888998888888888888866543.3443333221...122222222334567788887.....6 PP

  CkIIa-PC_FBpp0070043-aln 295 aldfldkllrydhyerltareamehpyfypivkeqgrla 333
                                 dfl  +lry   erl   + + hp+f  i   ++ l+
                 Y106G6D.4 289 WADFLGAILRYRPRERLHGPKLLSHPFFDLIFTPKCTLS 327
                               68**************************99998887765 PP

>> F49E11.1c  CE23751	WBGene00003150	locus:mbk-2	status:Confirmed	UniProt:Q9XTF3	protein_id:CAB54308.2
   #    score  bias  c-Evalue  i-Evalue hmmfrom  hmm to    alifrom  ali to    envfrom  env to     acc
 ---   ------ ----- --------- --------- ------- -------    ------- -------    ------- -------    ----
   1 !   69.5   0.2   9.2e-21   3.9e-19      28     248 ..     452     678 ..     423     682 .. 0.82

  Alignments for each domain:
  == domain 1    score: 69.5 bits;  conditional E-value: 9.2e-21
  CkIIa-PC_FBpp0070043-aln  28 vvdwgqqddyqlvrklgrgkysevfeainitnnekcvvkilkpvkk..kkikreikilenlr.....ggtniitlqavvkdpv.. 103
                               vv+      y++++ +g+g + +v++a++   ++ + +k+++  k+  ++   ei+il+ lr     g  nii +    +     
                 F49E11.1c 452 VVHDHIAYRYEVLKVIGKGSFGQVIKAFDHKYQQYVALKLVRNEKRfhRQADEEIRILDHLRrqdsdGTHNIIHMLDYFNFRNhk 536
                               444444567999*****************************999964367889*******9866665667999998776544400 PP

  CkIIa-PC_FBpp0070043-aln 104 srtpalifehvnntdfkqlyqtltdydiryylyellkaldychslgimhrdvkphnvmidhenrk.lrlidwglaefyhpgqeyn 187
                                 t  l+   + +   ++ +q ++ + +r + y +l +ld  +   ++h d+kp nv++ ++ r  +++id+g + f    q   
                 F49E11.1c 537 CITFELLSINLYELIKRNKFQGFSLMLVRKFAYSMLLCLDLLQKNRLIHCDLKPENVLLKQQGRSgIKVIDFGSSCFD--DQRIY 619
                               44444444444455557789****************************************9998659******99885..57888 PP

  CkIIa-PC_FBpp0070043-aln 188 vrvasryfkgpellvdyqmydysldmwslgcmlasmifrkepffhghdnydqlvriakvlg 248
                                 + sr+++ pe+++    y   +dmwslgc+la ++    p++ g d+ dql  i  +lg
                 F49E11.1c 620 TYIQSRFYRAPEVILGT-KYGMPIDMWSLGCILAELL-TGYPLLPGEDENDQLALIIELLG 678
                               89**********99975.6999************986.678***************99998 PP

>> F49E11.1b  CE19878	WBGene00003150	locus:mbk-2	serine\/threonine kinase (2 domains)	status:Confirmed	UniProt:Q9XTF3	pr
   #    score  bias  c-Evalue  i-Evalue hmmfrom  hmm to    alifrom  ali to    envfrom  env to     acc
 ---   ------ ----- --------- --------- ------- -------    ------- -------    ------- -------    ----
   1 !   69.4   0.2   9.7e-21   4.1e-19      28     248 ..     452     678 ..     423     682 .. 0.82

  Alignments for each domain:
  == domain 1    score: 69.4 bits;  conditional E-value: 9.7e-21
  CkIIa-PC_FBpp0070043-aln  28 vvdwgqqddyqlvrklgrgkysevfeainitnnekcvvkilkpvkk..kkikreikilenlr.....ggtniitlqavvkdpv.. 103
                               vv+      y++++ +g+g + +v++a++   ++ + +k+++  k+  ++   ei+il+ lr     g  nii +    +     
                 F49E11.1b 452 VVHDHIAYRYEVLKVIGKGSFGQVIKAFDHKYQQYVALKLVRNEKRfhRQADEEIRILDHLRrqdsdGTHNIIHMLDYFNFRNhk 536
                               444444567999*****************************999964367889*******9866665667999998776544400 PP

  CkIIa-PC_FBpp0070043-aln 104 srtpalifehvnntdfkqlyqtltdydiryylyellkaldychslgimhrdvkphnvmidhenrk.lrlidwglaefyhpgqeyn 187
                                 t  l+   + +   ++ +q ++ + +r + y +l +ld  +   ++h d+kp nv++ ++ r  +++id+g + f    q   
                 F49E11.1b 537 CITFELLSINLYELIKRNKFQGFSLMLVRKFAYSMLLCLDLLQKNRLIHCDLKPENVLLKQQGRSgIKVIDFGSSCFD--DQRIY 619
                               44444444444455557789****************************************9998659******99885..57888 PP

  CkIIa-PC_FBpp0070043-aln 188 vrvasryfkgpellvdyqmydysldmwslgcmlasmifrkepffhghdnydqlvriakvlg 248
                                 + sr+++ pe+++    y   +dmwslgc+la ++    p++ g d+ dql  i  +lg
                 F49E11.1b 620 TYIQSRFYRAPEVILGT-KYGMPIDMWSLGCILAELL-TGYPLLPGEDENDQLALIIELLG 678
                               89**********99975.6999************986.678***************99998 PP

>> Y38F1A.10b  CE35656	WBGene00003144	locus:max-2	status:Partially_confirmed	UniProt:Q9XWL8	protein_id:CAA21637.2
   #    score  bias  c-Evalue  i-Evalue hmmfrom  hmm to    alifrom  ali to    envfrom  env to     acc
 ---   ------ ----- --------- --------- ------- -------    ------- -------    ------- -------    ----
   1 !   64.4   0.1   3.3e-19   1.4e-17      36     231 ..     155     351 ..     132     356 .. 0.83
   2 ?    2.7   0.0       1.9        80     291     323 ..     376     408 ..     369     416 .. 0.88

  Alignments for each domain:
  == domain 1    score: 64.4 bits;  conditional E-value: 3.3e-19
  CkIIa-PC_FBpp0070043-aln  36 dyqlvrklgrgkysevfeainitnnekcvvkil..kpv.kkkkikreikilenlrggtniitlqavvkdpvsrtpal.ifehvnn 116
                                y++ +++g g    vf a    +++ + vk +  k   kk  +  eik++++ r    +  +++ + d       +  +e  n 
                Y38F1A.10b 155 KYEMKKQIGVGASGTVFVANVAGSTDVVAVKRMafKTQpKKEMLLTEIKVMKQYRHPNLVNYIESYLVDADDLWVVMdYLEGGNL 239
                               699999***********99888888888888652244326667889*********987666677766666555444414566666 PP

  CkIIa-PC_FBpp0070043-aln 117 tdfkqlyqtltdydiryylyellkaldychslgimhrdvkphnvmidhenrklrlidwglaefyhpgqeynvrvasryfkgpell 201
                               td+  +   l + +i   l e lkal++ h   i+hrd+k  nv++   n +++l d g++   +pg + +  v + y+  pe+l
                Y38F1A.10b 240 TDV-VVKTELDEGQIAAVLQECLKALHFLHRHSIVHRDIKSDNVLLGM-NGEVKLTDMGFCAQIQPGSKRDTVVGTPYWMSPEIL 322
                               776.566789999********************************986.6789******************************99 PP

  CkIIa-PC_FBpp0070043-aln 202 vdyqmydysldmwslgcmlasmifrkepff 231
                                  q y+y +d+wslg m   mi    p++
                Y38F1A.10b 323 NKKQ-YNYKVDIWSLGIMALEMIDGEPPYL 351
                               7765.*****************98777765 PP

  == domain 2    score: 2.7 bits;  conditional E-value: 1.9
  CkIIa-PC_FBpp0070043-aln 291 vspealdfldkllrydhyerltareamehpyfy 323
                               +s e  +fldk l  d  +r  + e + hp++ 
                Y38F1A.10b 376 LSSEFNNFLDKCLVVDPDQRADTTELLAHPFLK 408
                               6888999***********************975 PP

>> K12C11.4  CE40262	WBGene00003400	locus:dapk-1	ankyrin and protein kinase	status:Confirmed	UniProt:O44997	protein_id:C
   #    score  bias  c-Evalue  i-Evalue hmmfrom  hmm to    alifrom  ali to    envfrom  env to     acc
 ---   ------ ----- --------- --------- ------- -------    ------- -------    ------- -------    ----
   1 !   63.6   0.0   5.6e-19   2.4e-17      34     232 ..      25     233 ..       4     247 .. 0.81
   2 ?    2.5   0.1       2.1        91     289     322 ..     256     289 ..     236     292 .. 0.81

  Alignments for each domain:
  == domain 1    score: 63.6 bits;  conditional E-value: 5.6e-19
  CkIIa-PC_FBpp0070043-aln  34 qddyqlvrklgrgkysevfeainitnnekcvvkilkp.........vkkkkikreikilenlrggtniitlqavvkdpvsrtpal 109
                               +d y++   lg g+++ v    +  + ek   k +k          v +++i re+++l+++rg +n++ l+av          +
                  K12C11.4  25 EDVYEIETELGSGQFAVVRRVRDRKTGEKYAAKFIKKrryatsrrgVTRQNIEREVRVLQKIRGNSNVVELHAVYETAS--DVII 107
                               46688888888888888888888888888888877642333333338899***********************987654..3456 PP

  CkIIa-PC_FBpp0070043-aln 110 ifehvnn...tdfkqlyqtltdydiryylyellkaldychslgimhrdvkphnvmidh.enrklrlidwglaefyhpgqeynvrv 190
                               ++e v      d     + l + +   ++ ++l a+ + hsl i+h d+kp nvm+ +  + ++++id+gl+    pg   +  v
                  K12C11.4 108 VLELVSGgelFDHVCAKECLDEVEAAAFIKQILLAVRHLHSLHIVHLDIKPENVMLKQrGDSQIKIIDFGLSREIEPGAVVKDMV 192
                               7777765111455566789************************************97626889********************** PP

  CkIIa-PC_FBpp0070043-aln 191 asryfkgpellvdyqmydysldmwslgcmlasmifrkepffh 232
                                +  f  pe+ v+y+    + dmw++g++   ++    pf+ 
                  K12C11.4 193 GTPEFVAPEV-VNYEALSPATDMWAVGVVTYILLSGGSPFLG 233
                               *********6.89**************998888777777763 PP

  == domain 2    score: 2.5 bits;  conditional E-value: 2.1
  CkIIa-PC_FBpp0070043-aln 289 hlvspealdfldkllrydhyerltareamehpyf 322
                               +  s+ a df+ +l+  d  +r t  e+++hp++
                  K12C11.4 256 KNTSKHAKDFIYRLFVRDVDQRATVEECLQHPWI 289
                               3468899*************************86 PP

>> Y38F1A.10d  CE46596	WBGene00003144	locus:max-2	status:Partially_confirmed
   #    score  bias  c-Evalue  i-Evalue hmmfrom  hmm to    alifrom  ali to    envfrom  env to     acc
 ---   ------ ----- --------- --------- ------- -------    ------- -------    ------- -------    ----
   1 !   62.6   0.1   1.1e-18   4.8e-17      41     231 ..       3     194 ..       1     199 [. 0.81
   2 ?    3.6   0.0      0.96        41     290     323 ..     218     251 ..     212     260 .. 0.88

  Alignments for each domain:
  == domain 1    score: 62.6 bits;  conditional E-value: 1.1e-18
  CkIIa-PC_FBpp0070043-aln  41 rklgrgkysevfeainitnnekcvvkil..kpv.kkkkikreikilenlrggtniitlqavvkdpvsrtpal.ifehvnntdfkq 121
                               +++g g    vf a    +++ + vk +  k   kk  +  eik++++ r    +  +++ + d       +  +e  n td+  
                Y38F1A.10d   3 KQIGVGASGTVFVANVAGSTDVVAVKRMafKTQpKKEMLLTEIKVMKQYRHPNLVNYIESYLVDADDLWVVMdYLEGGNLTDV-V 86 
                               56788888889988777777777777542244316667789*******99887666667766666555444414566666775.4 PP

  CkIIa-PC_FBpp0070043-aln 122 lyqtltdydiryylyellkaldychslgimhrdvkphnvmidhenrklrlidwglaefyhpgqeynvrvasryfkgpellvdyqm 206
                               +   l + +i   l e lkal++ h   i+hrd+k  nv++   n +++l d g++   +pg + +  v + y+  pe+l   q 
                Y38F1A.10d  87 VKTELDEGQIAAVLQECLKALHFLHRHSIVHRDIKSDNVLLGM-NGEVKLTDMGFCAQIQPGSKRDTVVGTPYWMSPEILNKKQ- 169
                               66789999********************************986.6789******************************997765. PP

  CkIIa-PC_FBpp0070043-aln 207 ydysldmwslgcmlasmifrkepff 231
                               y+y +d+wslg m   mi    p++
                Y38F1A.10d 170 YNYKVDIWSLGIMALEMIDGEPPYL 194
                               *****************98777765 PP

  == domain 2    score: 3.6 bits;  conditional E-value: 0.96
  CkIIa-PC_FBpp0070043-aln 290 lvspealdfldkllrydhyerltareamehpyfy 323
                                +s e  +fldk l  d  +r  + e + hp++ 
                Y38F1A.10d 218 RLSSEFNNFLDKCLVVDPDQRADTTELLAHPFLK 251
                               56889999***********************975 PP

>> Y38F1A.10a  CE40478	WBGene00003144	locus:max-2	Eukaryotic protein kinase domain	status:Confirmed	UniProt:Q19KC5	prote
   #    score  bias  c-Evalue  i-Evalue hmmfrom  hmm to    alifrom  ali to    envfrom  env to     acc
 ---   ------ ----- --------- --------- ------- -------    ------- -------    ------- -------    ----
   1 !   63.3   0.1   7.1e-19     3e-17      36     231 ..     327     523 ..     305     528 .. 0.83
   2 ?    2.1   0.0       2.8   1.2e+02     291     323 ..     548     580 ..     541     588 .. 0.88

  Alignments for each domain:
  == domain 1    score: 63.3 bits;  conditional E-value: 7.1e-19
  CkIIa-PC_FBpp0070043-aln  36 dyqlvrklgrgkysevfeainitnnekcvvkil..kpv.kkkkikreikilenlrggtniitlqavvkdpvsrtpal.ifehvnn 116
                                y++ +++g g    vf a    +++ + vk +  k   kk  +  eik++++ r    +  +++ + d       +  +e  n 
                Y38F1A.10a 327 KYEMKKQIGVGASGTVFVANVAGSTDVVAVKRMafKTQpKKEMLLTEIKVMKQYRHPNLVNYIESYLVDADDLWVVMdYLEGGNL 411
                               699999***********99888888888888652244326667889*********987666677766666555444414566666 PP

  CkIIa-PC_FBpp0070043-aln 117 tdfkqlyqtltdydiryylyellkaldychslgimhrdvkphnvmidhenrklrlidwglaefyhpgqeynvrvasryfkgpell 201
                               td+  +   l + +i   l e lkal++ h   i+hrd+k  nv++   n +++l d g++   +pg + +  v + y+  pe+l
                Y38F1A.10a 412 TDV-VVKTELDEGQIAAVLQECLKALHFLHRHSIVHRDIKSDNVLLGM-NGEVKLTDMGFCAQIQPGSKRDTVVGTPYWMSPEIL 494
                               776.566789999********************************986.6789******************************99 PP

  CkIIa-PC_FBpp0070043-aln 202 vdyqmydysldmwslgcmlasmifrkepff 231
                                  q y+y +d+wslg m   mi    p++
                Y38F1A.10a 495 NKKQ-YNYKVDIWSLGIMALEMIDGEPPYL 523
                               7765.*****************98777765 PP

  == domain 2    score: 2.1 bits;  conditional E-value: 2.8
  CkIIa-PC_FBpp0070043-aln 291 vspealdfldkllrydhyerltareamehpyfy 323
                               +s e  +fldk l  d  +r  + e + hp++ 
                Y38F1A.10a 548 LSSEFNNFLDKCLVVDPDQRADTTELLAHPFLK 580
                               6888999***********************975 PP

>> Y38F1A.10c  CE42477	WBGene00003144	locus:max-2	status:Partially_confirmed	UniProt:B1V8J5	protein_id:CAQ35064.1
   #    score  bias  c-Evalue  i-Evalue hmmfrom  hmm to    alifrom  ali to    envfrom  env to     acc
 ---   ------ ----- --------- --------- ------- -------    ------- -------    ------- -------    ----
   1 !   63.0   0.1   8.3e-19   3.6e-17      36     231 ..     375     571 ..     353     576 .. 0.83
   2 ?    2.0   0.0       3.1   1.3e+02     291     323 ..     596     628 ..     589     636 .. 0.88

  Alignments for each domain:
  == domain 1    score: 63.0 bits;  conditional E-value: 8.3e-19
  CkIIa-PC_FBpp0070043-aln  36 dyqlvrklgrgkysevfeainitnnekcvvkil..kpv.kkkkikreikilenlrggtniitlqavvkdpvsrtpal.ifehvnn 116
                                y++ +++g g    vf a    +++ + vk +  k   kk  +  eik++++ r    +  +++ + d       +  +e  n 
                Y38F1A.10c 375 KYEMKKQIGVGASGTVFVANVAGSTDVVAVKRMafKTQpKKEMLLTEIKVMKQYRHPNLVNYIESYLVDADDLWVVMdYLEGGNL 459
                               699999***********99888888888888652244326667889*********987666677766666555444414566666 PP

  CkIIa-PC_FBpp0070043-aln 117 tdfkqlyqtltdydiryylyellkaldychslgimhrdvkphnvmidhenrklrlidwglaefyhpgqeynvrvasryfkgpell 201
                               td+  +   l + +i   l e lkal++ h   i+hrd+k  nv++   n +++l d g++   +pg + +  v + y+  pe+l
                Y38F1A.10c 460 TDV-VVKTELDEGQIAAVLQECLKALHFLHRHSIVHRDIKSDNVLLGM-NGEVKLTDMGFCAQIQPGSKRDTVVGTPYWMSPEIL 542
                               776.566789999********************************986.6789******************************99 PP

  CkIIa-PC_FBpp0070043-aln 202 vdyqmydysldmwslgcmlasmifrkepff 231
                                  q y+y +d+wslg m   mi    p++
                Y38F1A.10c 543 NKKQ-YNYKVDIWSLGIMALEMIDGEPPYL 571
                               7765.*****************98777765 PP

  == domain 2    score: 2.0 bits;  conditional E-value: 3.1
  CkIIa-PC_FBpp0070043-aln 291 vspealdfldkllrydhyerltareamehpyfy 323
                               +s e  +fldk l  d  +r  + e + hp++ 
                Y38F1A.10c 596 LSSEFNNFLDKCLVVDPDQRADTTELLAHPFLK 628
                               6888999***********************975 PP

>> R03D7.5  CE35899	WBGene00010991	serine\/threonine kinase	status:Partially_confirmed	UniProt:Q09595	protein_id:CAA8685
   #    score  bias  c-Evalue  i-Evalue hmmfrom  hmm to    alifrom  ali to    envfrom  env to     acc
 ---   ------ ----- --------- --------- ------- -------    ------- -------    ------- -------    ----
   1 !   64.1   0.0   3.9e-19   1.7e-17     129     325 ..     121     307 ..      23     329 .. 0.79

  Alignments for each domain:
  == domain 1    score: 64.1 bits;  conditional E-value: 3.9e-19
  CkIIa-PC_FBpp0070043-aln 129 ydiryylyellkaldychslgimhrdvkphnvmidhenrklrlidwglaefyhpgqey.nvrvasryfkgpellvdyqmydysld 212
                                d + y ++l+ a+ +  s  i+h d+kp+nv++d    +l+l d+g a      ++       +r+++ pell   + +  s+d
                   R03D7.5 121 LDAKLYTFQLFCAISHLTSKNIVHMDIKPQNVVMDRMAGRLKLADFGNARRLETNEKTgSAYQVTRFYRPPELLFGCEKFTASID 205
                               57799******************************************998766544431444568******************** PP

  CkIIa-PC_FBpp0070043-aln 213 mwslgcmlasmifrkepffhghdnydqlvriakvlgteelfeyldkyhieldprfndilgrhsrkrwerfvhsenqhlvspeald 297
                               +ws  c+ a  +f +  +f+g+d  dq+v i+ v+g             + d +   +   +  ++  r + +   +++  e  d
                   R03D7.5 206 IWSATCV-AFELFANRVLFKGKDTKDQIVLITGVFGYP------T----DDDIKSIGVKRPRVARKDARGIETFTSKMLDSEIYD 279
                               ******6.778899*****************9998833......2....222222222222222233455555566788888899 PP

  CkIIa-PC_FBpp0070043-aln 298 fldkllrydhyerltareamehpyfypi 325
                               f+   l+ d  +r +a + ++ p f ++
                   R03D7.5 280 FMKATLKIDPKKRKSAIDVLKMPLFDIL 307
                               9999999999999999988888888665 PP

>> F19H6.1  CE31484	WBGene00008956	locus:nekl-3	serine\/threonine kinase	status:Confirmed	UniProt:Q19530	protein_id:CAA9
   #    score  bias  c-Evalue  i-Evalue hmmfrom  hmm to    alifrom  ali to    envfrom  env to     acc
 ---   ------ ----- --------- --------- ------- -------    ------- -------    ------- -------    ----
   1 !   65.2   0.2   1.8e-19   7.7e-18      38     240 ..      24     235 ..       5     243 .. 0.77

  Alignments for each domain:
  == domain 1    score: 65.2 bits;  conditional E-value: 1.8e-19
  CkIIa-PC_FBpp0070043-aln  38 qlvrklgrgkysevfea......initnnekcvvkilkpvkkkkikreikilenlrggtniitlqavvkdpvsrtpalifehvnn 116
                                + +k+g+g++sevf a      ++++ ++  v  ++    ++   +ei +l++l+   n+i   a   d       l +    +
                   F19H6.1  24 IIEKKIGKGQFSEVFRAqctwvdLHVALKKIQVFEMVDQKARQDCLKEIDLLKQLN-HVNVIRYYASFIDNNQLNIVLELAEAGD 107
                               5679***********99333311122222333444444444556778999999987.5899999999999877666655544433 PP

  CkIIa-PC_FBpp0070043-aln 117 t.....dfkqlyqtltdydiryylyellkaldychslgimhrdvkphnvmidhenrklrlidwglaefyhpgqe.ynvrvasryf 195
                               +      fk+  + + +  i  y+ +l +al + hs  imhrd+kp nv+i   n  ++l d gl  f+          v + y+
                   F19H6.1 108 MsrmikHFKKGGRLIPEKTIWKYFVQLARALAHMHSKRIMHRDIKPANVFIT-GNGIVKLGDLGLGRFFSSKTTaAHSLVGTPYY 191
                               211122577777889999*********************************7.57899**********98766515677999*** PP

  CkIIa-PC_FBpp0070043-aln 196 kgpellvdyqmydysldmwslgcmlasmifrkepffhghdnydql 240
                                 pe + +   y++  d+ws gc+l  m   + pf+  + n   l
                   F19H6.1 192 MSPERIQE-SGYNFKSDLWSTGCLLYEMAALQSPFYGDKMNLYSL 235
                               ****8765.68************************9888776555 PP

>> T01C8.1c  CE07458	WBGene00020142	locus:aak-2	status:Confirmed	UniProt:Q95ZQ4	protein_id:CCD68835.1
   #    score  bias  c-Evalue  i-Evalue hmmfrom  hmm to    alifrom  ali to    envfrom  env to     acc
 ---   ------ ----- --------- --------- ------- -------    ------- -------    ------- -------    ----
   1 !   64.6   0.1   2.8e-19   1.2e-17      36     234 ..      24     227 ..      17     237 .. 0.88

  Alignments for each domain:
  == domain 1    score: 64.6 bits;  conditional E-value: 2.8e-19
  CkIIa-PC_FBpp0070043-aln  36 dyqlvrklgrgkysevfeainitnnekcvvkilkpvkkk......kikreikilenlrggtniitlqavvkdpvsrtpalifehv 114
                                y l   lg g + +v   i+ t++ k+ vkil+  k k      ki+rei+ l  +r    ii l  v+  p      +i+ehv
                  T01C8.1c  24 HYILKETLGVGTFGKVKVGIHETTQYKVAVKILNRQKIKsldvvgKIRREIQNLSLFRH-PHIIRLYQVISTPSD--IFMIMEHV 105
                               6889999**************************998876556666899****9988875.689*******99975..5699**** PP

  CkIIa-PC_FBpp0070043-aln 115 nn...tdfkqlyqtltdydiryylyellkaldychslgimhrdvkphnvmidhenrklrlidwglaefyhpgqeynvrvasryfk 196
                                     d+   +  l+  + r ++ +++  +dych   ++hrd+kp n+++d +n ++++ d+gl+++   g+       s  + 
                  T01C8.1c 106 SGgelFDYIVKHGRLKTAEARRFFQQIISGVDYCHRHMVVHRDLKPENLLLDEQN-NVKIADFGLSNIMTDGDFLRTSCGSPNYA 189
                               87222466667789**************************************776.689************************** PP

  CkIIa-PC_FBpp0070043-aln 197 gpellvdyqmydysldmwslgcmlasmifrkepffhgh 234
                                pe++         +d+ws g++l +++    pf   h
                  T01C8.1c 190 APEVISGKLYAGPEVDVWSCGVILYALLCGTLPFDDEH 227
                               ***99887777889**********99999888886655 PP

>> T01C8.1a  CE31222	WBGene00020142	locus:aak-2	ser\/thr-protein kinase	status:Confirmed	UniProt:Q95ZQ4	protein_id:CCD68
   #    score  bias  c-Evalue  i-Evalue hmmfrom  hmm to    alifrom  ali to    envfrom  env to     acc
 ---   ------ ----- --------- --------- ------- -------    ------- -------    ------- -------    ----
   1 !   64.3   0.1   3.4e-19   1.5e-17      36     234 ..      86     289 ..      78     299 .. 0.88

  Alignments for each domain:
  == domain 1    score: 64.3 bits;  conditional E-value: 3.4e-19
  CkIIa-PC_FBpp0070043-aln  36 dyqlvrklgrgkysevfeainitnnekcvvkilkpvkkk......kikreikilenlrggtniitlqavvkdpvsrtpalifehv 114
                                y l   lg g + +v   i+ t++ k+ vkil+  k k      ki+rei+ l  +r    ii l  v+  p      +i+ehv
                  T01C8.1a  86 HYILKETLGVGTFGKVKVGIHETTQYKVAVKILNRQKIKsldvvgKIRREIQNLSLFRH-PHIIRLYQVISTPSD--IFMIMEHV 167
                               6889999**************************998876556666899****9988875.689*******99975..5699**** PP

  CkIIa-PC_FBpp0070043-aln 115 nn...tdfkqlyqtltdydiryylyellkaldychslgimhrdvkphnvmidhenrklrlidwglaefyhpgqeynvrvasryfk 196
                                     d+   +  l+  + r ++ +++  +dych   ++hrd+kp n+++d +n ++++ d+gl+++   g+       s  + 
                  T01C8.1a 168 SGgelFDYIVKHGRLKTAEARRFFQQIISGVDYCHRHMVVHRDLKPENLLLDEQN-NVKIADFGLSNIMTDGDFLRTSCGSPNYA 251
                               87222466667789**************************************776.689************************** PP

  CkIIa-PC_FBpp0070043-aln 197 gpellvdyqmydysldmwslgcmlasmifrkepffhgh 234
                                pe++         +d+ws g++l +++    pf   h
                  T01C8.1a 252 APEVISGKLYAGPEVDVWSCGVILYALLCGTLPFDDEH 289
                               ***99887777889**********99999888886655 PP

>> T01C8.1b  CE31223	WBGene00020142	locus:aak-2	status:Confirmed	UniProt:Q95ZQ4	protein_id:CCD68834.1
   #    score  bias  c-Evalue  i-Evalue hmmfrom  hmm to    alifrom  ali to    envfrom  env to     acc
 ---   ------ ----- --------- --------- ------- -------    ------- -------    ------- -------    ----
   1 !   64.3   0.1   3.4e-19   1.5e-17      36     234 ..      86     289 ..      78     299 .. 0.88

  Alignments for each domain:
  == domain 1    score: 64.3 bits;  conditional E-value: 3.4e-19
  CkIIa-PC_FBpp0070043-aln  36 dyqlvrklgrgkysevfeainitnnekcvvkilkpvkkk......kikreikilenlrggtniitlqavvkdpvsrtpalifehv 114
                                y l   lg g + +v   i+ t++ k+ vkil+  k k      ki+rei+ l  +r    ii l  v+  p      +i+ehv
                  T01C8.1b  86 HYILKETLGVGTFGKVKVGIHETTQYKVAVKILNRQKIKsldvvgKIRREIQNLSLFRH-PHIIRLYQVISTPSD--IFMIMEHV 167
                               6889999**************************998876556666899****9988875.689*******99975..5699**** PP

  CkIIa-PC_FBpp0070043-aln 115 nn...tdfkqlyqtltdydiryylyellkaldychslgimhrdvkphnvmidhenrklrlidwglaefyhpgqeynvrvasryfk 196
                                     d+   +  l+  + r ++ +++  +dych   ++hrd+kp n+++d +n ++++ d+gl+++   g+       s  + 
                  T01C8.1b 168 SGgelFDYIVKHGRLKTAEARRFFQQIISGVDYCHRHMVVHRDLKPENLLLDEQN-NVKIADFGLSNIMTDGDFLRTSCGSPNYA 251
                               87222466667789**************************************776.689************************** PP

  CkIIa-PC_FBpp0070043-aln 197 gpellvdyqmydysldmwslgcmlasmifrkepffhgh 234
                                pe++         +d+ws g++l +++    pf   h
                  T01C8.1b 252 APEVISGKLYAGPEVDVWSCGVILYALLCGTLPFDDEH 289
                               ***99887777889**********99999888886655 PP

>> K07C11.2  CE21025	WBGene00000098	locus:air-1	protein kinase	status:Confirmed	UniProt:Q21271	protein_id:CCD64757.1
   #    score  bias  c-Evalue  i-Evalue hmmfrom  hmm to    alifrom  ali to    envfrom  env to     acc
 ---   ------ ----- --------- --------- ------- -------    ------- -------    ------- -------    ----
   1 !   63.7   0.1   5.4e-19   2.3e-17      34     232 ..      41     244 ..      29     259 .. 0.80

  Alignments for each domain:
  == domain 1    score: 63.7 bits;  conditional E-value: 5.4e-19
  CkIIa-PC_FBpp0070043-aln  34 qddyqlvrklgrgkysevfeainitnnekcvvkilkpvk......kkkikreikilenlrggtniitlqavvkdpvsrtpalife 112
                                dd+++ r lg+gk+ +vf + +  ++    +k+l   +       +++krei i   lr   ni+tl    +d       +i++
                  K07C11.2  41 LDDFDVGRPLGKGKFGNVFISREKKTKRIIALKVLFKTQllqlgvSHQLKREIEIQYHLRH-PNILTLYGYFHDDK--RVFVILD 122
                               599****************999988888777777644331222226899**********96.69********9974..4566777 PP

  CkIIa-PC_FBpp0070043-aln 113 hvnntdfkqlyqtltdydi.....ryylyellkaldychslgimhrdvkphnvmidhenrklrlidwglaefyhpgqeynvrvas 192
                               +    ++ ++ q+   +++       ++ +l +al+ychs g++hrd+kp n+++d +  +l+l d+g + +    + + +  + 
                  K07C11.2 123 YASRGELFNVLQSQPGHKVneviaGRFVRQLANALHYCHSKGVIHRDIKPENLLLDSK-LNLKLADFGWSVVADHSKRHTLCGTM 206
                               777777666666555444411111567899*************************975.689*******9999999998888777 PP

  CkIIa-PC_FBpp0070043-aln 193 ryfkgpellvdyqmydysldmwslgcmlasmifrkepffh 232
                                y+  pe+ v  q +d+ +d+w++g +l  m++   pf  
                  K07C11.2 207 DYL-APEM-VSNQPHDFNVDIWAIGILLFEMLVGYAPFAN 244
                               776.7996.6789********************9999965 PP

>> Y106G6E.1  CE20405	WBGene00013705	Helix-loop-helix DNA-binding domain, serine\/threonine kinase	status:Partially_conf
   #    score  bias  c-Evalue  i-Evalue hmmfrom  hmm to    alifrom  ali to    envfrom  env to     acc
 ---   ------ ----- --------- --------- ------- -------    ------- -------    ------- -------    ----
   1 !   62.4   1.1   1.3e-18   5.6e-17      44     330 ..      33     346 ..      19     365 .. 0.70

  Alignments for each domain:
  == domain 1    score: 62.4 bits;  conditional E-value: 1.3e-18
  CkIIa-PC_FBpp0070043-aln  44 grgkysevfeainitnnekcvvkilkpv..kkkkikreikilenlr..ggtniitlq.avvkdpvsrtp.alifehvnntdf... 119
                                 g +s+v+  +  t++++ +  ++k    ++k    e+kil +l      ni+ l  +  k+   r   alife++    +   
                 Y106G6E.1  33 ATGAFSNVYRGVAQTESNQEIDIVIKKTwpRHKGCPMEVKILGQLGklKHRNIVRLLySYQKQHEGRIClALIFEYIPLNLYqfl 117
                               6799******999997766554444432225677899*****98851235788886516678888886449*****865444002 PP

  CkIIa-PC_FBpp0070043-aln 120 kqlyqtltdydiryylyellkaldychslgimhrdvkphnvmidhenrklrlidwglaefy...hpgqeynvrvasryfkgpell 201
                               k   + +   +++  +++l++   +     i hrd+kp+n++ + e   l++ d+g + +     p q y v   +ry++ pel+
                 Y106G6E.1 118 KDKNRRIDIVEVKLIVWQLFRGQAHLEKADICHRDIKPQNLLYNAETGLLKISDFGSSSIQstkSPQQSYHV---TRYYRPPELI 199
                               344455566788999*****************************************8877511157777776...7********* PP

  CkIIa-PC_FBpp0070043-aln 202 vdyqmydysldmwslgcmlasmifrkepffhghdnydqlvriakvlg.............teelfeyldkyhieldprfndilgr 273
                               +  + y   +d ws gc++  ++ +   ++ g+   +q   i  +lg             + +l e ld y+ +      d+   
                 Y106G6E.1 200 LGSKYYGCKIDTWSCGCVFGELL-KGGIILAGKSSNNQAEVIFDMLGyptdsdvssmkvsSTKLQEVLDSYEYNKSKTTADLTYL 283
                               *****************998754.4444455554444444444444322111111111113468899999988887777776543 PP

  CkIIa-PC_FBpp0070043-aln 274 hs......rkrwerfvhsenqhlvspealdfldkllrydhyerltareamehpyfypivkeqg 330
                               ++      + r   +  ++ ++   +e++ +l ++l y+  +rl+  e + hpyf  + +e++
                 Y106G6E.1 284 YTqtviyqKDRRTTVYNTKIEQDDMKESVAVLLQILVYNPNKRLSGIEILTHPYFNVLFNEKT 346
                               331111102233333334444455689*****************************9999875 PP

>> C44C8.6b  CE33566	WBGene00007007	locus:mak-2	status:Confirmed	UniProt:Q965G5	protein_id:CCD67275.1
   #    score  bias  c-Evalue  i-Evalue hmmfrom  hmm to    alifrom  ali to    envfrom  env to     acc
 ---   ------ ----- --------- --------- ------- -------    ------- -------    ------- -------    ----
   1 !   53.5   0.0   6.7e-16   2.9e-14      34     234 ..       9     218 ..       3     222 .. 0.81
   2 ?    8.6   0.0      0.03       1.3     288     322 ..     242     276 ..     225     299 .. 0.86

  Alignments for each domain:
  == domain 1    score: 53.5 bits;  conditional E-value: 6.7e-16
  CkIIa-PC_FBpp0070043-aln  34 qddyqlvrk.lgrgkysevfeainitnnekcvvkilkpvkkkkikreikilenlrggtniitlqavvkdpvsrtpali..fehvn 115
                                +dy++ rk lg g   +v+e+ +  + +k  +k+l+  +k   +re+ +     g   +++++ v k+      +l+  +e ++
                  C44C8.6b   9 TQDYRISRKvLGVGINGKVVECEHRQSGDKFALKVLRDTQK--ARREVELHVMASGHGHVVSVHDVYKNSYNGVDCLLvvMENMK 91 
                               689***99967**************************9876..5677777777789999***********999988761145554 PP

  CkIIa-PC_FBpp0070043-aln 116 ntd.fkql....yqtltdydiryylyellkaldychslgimhrdvkphnvmi..dhenrklrlidwglaefyhpgqeynvrva.. 191
                                 + f+++     +++t+ +    + e+  a+ + h + i hrd+kp n++      n  l+l d+g+a+     +   ++ a  
                  C44C8.6b  92 GGElFNRIqergQKAFTEREAAGIVNEICSAVAHLHRMSIAHRDLKPENLLYvtTASNAALKLTDFGFAKKTDESEPQGLKTAcf 176
                               4332443311113567888888899************************9752257899**********9998876666666522 PP

  CkIIa-PC_FBpp0070043-aln 192 sryfkgpellvdyqmydysldmwslgcmlasmifrkepffhgh 234
                               + y+  pe+l   + yd s d+ws+g+++  ++    pf+  h
                  C44C8.6b 177 TPYYCAPEVLG-TEKYDKSCDLWSIGVIMYILLCGYPPFYSQH 218
                               68******996.578***************9999999999877 PP

  == domain 2    score: 8.6 bits;  conditional E-value: 0.03
  CkIIa-PC_FBpp0070043-aln 288 qhlvspealdfldkllrydhyerltareamehpyf 322
                                  vs+ a d++ kllr +  er+t  ++meh ++
                  C44C8.6b 242 WDCVSEAAKDLIRKLLRTEPTERITIEQTMEHKWI 276
                               5679999*************************986 PP

>> H25P06.2a  CE37838	WBGene00000410	locus:cdk-9	serine\/threonine kinase (CDC2\/CDKX subfamily) (2 domains)	status:Conf
   #    score  bias  c-Evalue  i-Evalue hmmfrom  hmm to    alifrom  ali to    envfrom  env to     acc
 ---   ------ ----- --------- --------- ------- -------    ------- -------    ------- -------    ----
   1 !   61.6   0.0   2.3e-18   9.9e-17      35     248 ..      83     316 ..      64     323 .. 0.73

  Alignments for each domain:
  == domain 1    score: 61.6 bits;  conditional E-value: 2.3e-18
  CkIIa-PC_FBpp0070043-aln  35 ddyqlvrklgrgkysevfeai.nitnnekcvvkilkpvkkk....kikreikilenlrggtniitlqavvkdpv....srtpali 110
                                 y+ ++k+g+g + evf+a  + t    ++ kil    k        re+k+le+l+   ni  l  v                
                 H25P06.2a  83 STYEKLNKIGQGTFGEVFKARcKNTGRMVALKKILMENEKEgfpiTALREVKMLEQLKHP-NITDLIEVCSAKStgttGSKDRAT 166
                               568999*************95155556666779999988872322347*********964.455444444332200012223345 PP

  CkIIa-PC_FBpp0070043-aln 111 fehvnntdfkqlyqtltdydiryyly.......ellkaldychslgimhrdvkphnvmidhenrklrlidwglaefyh....... 181
                               f  v     + l   l++ +ir+ l         l+  l+  h   i+hrd+k  nv+i ++   l+l d+gla  +        
                 H25P06.2a 167 FYLVMALCAHDLAGLLSNPKIRMSLVhiktmmkHLMSGLNKLHRSKILHRDMKAANVLISKD-GILKLADFGLARPFVqrengag 250
                               6666666666666666666666554311111116788999*******************976.68*********85531222222 PP

  CkIIa-PC_FBpp0070043-aln 182 pgqeynvrvasryfkgpellvdyqmydysldmwslgcmlasmifrkepffhghdnydqlvriakvlg 248
                               p   y  rv + +++ pell+  + y   +d+w  gc++a m  r +p+++g  +  ql  i+ + g
                 H25P06.2a 251 PRPLYTNRVVTLWYRPPELLLGDRQYGTKIDVWGAGCIMAEMWTR-QPIMQGDTEQKQLQLISGLCG 316
                               4456*************************************9765.7*******9999998877666 PP

>> H25P06.2b  CE37839	WBGene00000410	locus:cdk-9	serine\/threonine kinase (CDC2\/CDKX subfamily)	status:Confirmed	UniPro
   #    score  bias  c-Evalue  i-Evalue hmmfrom  hmm to    alifrom  ali to    envfrom  env to     acc
 ---   ------ ----- --------- --------- ------- -------    ------- -------    ------- -------    ----
   1 !   61.3   0.0   2.8e-18   1.2e-16      35     248 ..      83     316 ..      65     323 .. 0.73

  Alignments for each domain:
  == domain 1    score: 61.3 bits;  conditional E-value: 2.8e-18
  CkIIa-PC_FBpp0070043-aln  35 ddyqlvrklgrgkysevfeai.nitnnekcvvkilkpvkkk....kikreikilenlrggtniitlqavvkdpv....srtpali 110
                                 y+ ++k+g+g + evf+a  + t    ++ kil    k        re+k+le+l+   ni  l  v                
                 H25P06.2b  83 STYEKLNKIGQGTFGEVFKARcKNTGRMVALKKILMENEKEgfpiTALREVKMLEQLKHP-NITDLIEVCSAKStgttGSKDRAT 166
                               568999*************95155556666779999988872322347*********964.455444444332200012223345 PP

  CkIIa-PC_FBpp0070043-aln 111 fehvnntdfkqlyqtltdydiryyly.......ellkaldychslgimhrdvkphnvmidhenrklrlidwglaefyh....... 181
                               f  v     + l   l++ +ir+ l         l+  l+  h   i+hrd+k  nv+i ++   l+l d+gla  +        
                 H25P06.2b 167 FYLVMALCAHDLAGLLSNPKIRMSLVhiktmmkHLMSGLNKLHRSKILHRDMKAANVLISKD-GILKLADFGLARPFVqrengag 250
                               6666666666666666666666554311111116788999*******************976.68*********85531222222 PP

  CkIIa-PC_FBpp0070043-aln 182 pgqeynvrvasryfkgpellvdyqmydysldmwslgcmlasmifrkepffhghdnydqlvriakvlg 248
                               p   y  rv + +++ pell+  + y   +d+w  gc++a m  r +p+++g  +  ql  i+ + g
                 H25P06.2b 251 PRPLYTNRVVTLWYRPPELLLGDRQYGTKIDVWGAGCIMAEMWTR-QPIMQGDTEQKQLQLISGLCG 316
                               4456*************************************9765.7*******9999998877666 PP

>> C44C8.6a  CE17545	WBGene00007007	locus:mak-2	protein kinase	status:Partially_confirmed	UniProt:Q9TZ16	protein_id:CCD6
   #    score  bias  c-Evalue  i-Evalue hmmfrom  hmm to    alifrom  ali to    envfrom  env to     acc
 ---   ------ ----- --------- --------- ------- -------    ------- -------    ------- -------    ----
   1 !   53.3   0.0   7.7e-16   3.3e-14      33     235 ..      85     296 ..      74     310 .. 0.81
   2 ?    8.0   0.0     0.044       1.9     289     322 ..     320     353 ..     304     372 .. 0.87

  Alignments for each domain:
  == domain 1    score: 53.3 bits;  conditional E-value: 7.7e-16
  CkIIa-PC_FBpp0070043-aln  33 qqddyqlvrk.lgrgkysevfeainitnnekcvvkilkpvkkkkikreikilenlrggtniitlqavvkdpvsrtpali..fehv 114
                                 +dy++ rk lg g   +v+e+ +  + +k  +k+l+  +k   +re+ +     g   +++++ v k+      +l+  +e +
                  C44C8.6a  85 VTQDYRISRKvLGVGINGKVVECEHRQSGDKFALKVLRDTQK--ARREVELHVMASGHGHVVSVHDVYKNSYNGVDCLLvvMENM 167
                               5689***99967**************************9876..5677777777789999***********99998876114555 PP

  CkIIa-PC_FBpp0070043-aln 115 nntd.fkql....yqtltdydiryylyellkaldychslgimhrdvkphnvmi..dhenrklrlidwglaefyhpgqeynvrva. 191
                               +  + f+++     +++t+ +    + e+  a+ + h + i hrd+kp n++      n  l+l d+g+a+     +   ++ a 
                  C44C8.6a 168 KGGElFNRIqergQKAFTEREAAGIVNEICSAVAHLHRMSIAHRDLKPENLLYvtTASNAALKLTDFGFAKKTDESEPQGLKTAc 252
                               44332443311113567888888899************************9752257899**********999887666666652 PP

  CkIIa-PC_FBpp0070043-aln 192 .sryfkgpellvdyqmydysldmwslgcmlasmifrkepffhghd 235
                                + y+  pe+l   + yd s d+ws+g+++  ++    pf+  h 
                  C44C8.6a 253 fTPYYCAPEVLG-TEKYDKSCDLWSIGVIMYILLCGYPPFYSQHG 296
                               268******996.578*****************999999998875 PP

  == domain 2    score: 8.0 bits;  conditional E-value: 0.044
  CkIIa-PC_FBpp0070043-aln 289 hlvspealdfldkllrydhyerltareamehpyf 322
                                 vs+ a d++ kllr +  er+t  ++meh ++
                  C44C8.6a 320 DCVSEAAKDLIRKLLRTEPTERITIEQTMEHKWI 353
                               679999*************************986 PP

>> C49C3.10b  CE44547	WBGene00008200	status:Confirmed	UniProt:D4PHA0	protein_id:CBK55580.1
   #    score  bias  c-Evalue  i-Evalue hmmfrom  hmm to    alifrom  ali to    envfrom  env to     acc
 ---   ------ ----- --------- --------- ------- -------    ------- -------    ------- -------    ----
   1 !   62.4   0.1   1.3e-18   5.6e-17     130     326 ..      75     277 ..      13     294 .. 0.79

  Alignments for each domain:
  == domain 1    score: 62.4 bits;  conditional E-value: 1.3e-18
  CkIIa-PC_FBpp0070043-aln 130 diryylyellkaldychslgimhrdvkphnvmidhenrklrlidwglaefyhpgqeynvrvasryfkgpellvdyqm.ydysldm 213
                                ++  ++++ + ++y h++ i hrd+kp n+++++e   ++l d+g ++   p  +    +  r+++ pe++ +        +d+
                 C49C3.10b  75 TVKSIFFDICRGVQYLHAMRISHRDLKPENILMNQEG-DVKLCDFGHSNKEDPTSNTP-YIVQRFYRAPEIICETTDnNKTNVDI 157
                               46677899************************99875.799************98765.5678*********9976515678*** PP

  CkIIa-PC_FBpp0070043-aln 214 wslgcmlasmifrkepffhghdnydqlvriakvlgte..elfeyldkyhieldprfndilgrhsrkrwerfvhsenqhlvspe.. 294
                               wslgc+la ++     +f g+d  dq++ + + lg     ++  ++++  ++  r+n    +   + + rf  +  q ++  e  
                 C49C3.10b 158 WSLGCILAELLT-GHVLFRGKDHIDQFILMVQFLGNAgpSFYSQMNEHARNFLLRYNLDQYQAPINFYSRFPDTVFQGVLQFEpk 241
                               ********9875.6789******************86336788888888888888886666666777788877777776654322 PP

  CkIIa-PC_FBpp0070043-aln 295 ....aldfldkllrydhyerltareamehpyfypiv 326
                                   + d+l ++l  +  +rl  +  + hpy+  i 
                 C49C3.10b 242 ecdmSRDLLFRMLVINPDDRLNIQMVLSHPYLREIW 277
                               233367889999999999*************98875 PP

>> C49C3.10a  CE23605	WBGene00008200	serine\/threonine kinase (2 domains)	status:Confirmed	UniProt:Q9U3L3	protein_id:CAB
   #    score  bias  c-Evalue  i-Evalue hmmfrom  hmm to    alifrom  ali to    envfrom  env to     acc
 ---   ------ ----- --------- --------- ------- -------    ------- -------    ------- -------    ----
   1 !   61.8   0.1     2e-18   8.5e-17     130     326 ..     126     328 ..      63     345 .. 0.78

  Alignments for each domain:
  == domain 1    score: 61.8 bits;  conditional E-value: 2e-18
  CkIIa-PC_FBpp0070043-aln 130 diryylyellkaldychslgimhrdvkphnvmidhenrklrlidwglaefyhpgqeynvrvasryfkgpellvdyqm.ydysldm 213
                                ++  ++++ + ++y h++ i hrd+kp n+++++e   ++l d+g ++   p  +    +  r+++ pe++ +        +d+
                 C49C3.10a 126 TVKSIFFDICRGVQYLHAMRISHRDLKPENILMNQEG-DVKLCDFGHSNKEDPTSNTP-YIVQRFYRAPEIICETTDnNKTNVDI 208
                               46677899************************99875.799************98765.5678*********9976515678*** PP

  CkIIa-PC_FBpp0070043-aln 214 wslgcmlasmifrkepffhghdnydqlvriakvlgte..elfeyldkyhieldprfndilgrhsrkrwerfvhsenqhlvspe.. 294
                               wslgc+la ++     +f g+d  dq++ + + lg     ++  ++++  ++  r+n    +   + + rf  +  q ++  e  
                 C49C3.10a 209 WSLGCILAELLT-GHVLFRGKDHIDQFILMVQFLGNAgpSFYSQMNEHARNFLLRYNLDQYQAPINFYSRFPDTVFQGVLQFEpk 292
                               ********9875.6789******************86335788888888888888886666666777788877777766654322 PP

  CkIIa-PC_FBpp0070043-aln 295 ....aldfldkllrydhyerltareamehpyfypiv 326
                                   + d+l ++l  +  +rl  +  + hpy+  i 
                 C49C3.10a 293 ecdmSRDLLFRMLVINPDDRLNIQMVLSHPYLREIW 328
                               2333678899999999999************98875 PP

>> C36B7.2  CE04173	WBGene00016465	CDC2\/CDC28 subfamily of ser\/thr protein kinases	status:Partially_confirmed	UniProt:
   #    score  bias  c-Evalue  i-Evalue hmmfrom  hmm to    alifrom  ali to    envfrom  env to     acc
 ---   ------ ----- --------- --------- ------- -------    ------- -------    ------- -------    ----
   1 !   49.6   0.4   9.9e-15   4.2e-13     135     245 ..     299     407 ..     181     413 .. 0.72
   2 ?    8.1   0.0     0.043       1.9     297     327 ..     479     509 ..     471     526 .. 0.82

  Alignments for each domain:
  == domain 1    score: 49.6 bits;  conditional E-value: 9.9e-15
  CkIIa-PC_FBpp0070043-aln 135 lyellkaldychslgimhrdvkphnvmidhen.rklrlidwglaefyhpgqeynvrvasryfkgpellvdyqmydysldmwslgc 218
                                 ++lk l + h   i+h d+kp n+m++  n   ++l d+gl+ f +p  +  v+  s +++ pe +v    y+ + dmws+gc
                   C36B7.2 299 GRKILKGLVFLHEHNIVHGDLKPENIMLNLANpNDVKLGDFGLSRFAKPYHD-HVQCQSMFYRAPEAFVRG-RYNGATDMWSFGC 381
                               4579*************************9873679*************988.599************975.699********** PP

  CkIIa-PC_FBpp0070043-aln 219 mlasmifrkepffhghdnydqlvriak 245
                                +a m+  k  f+ g +  dq+  +  
                   C36B7.2 382 TVAEMVSGK-IFLAGDNCDDQFYLMQE 407
                               *****9877.57777777777765555 PP

  == domain 2    score: 8.1 bits;  conditional E-value: 0.043
  CkIIa-PC_FBpp0070043-aln 297 dfldkllrydhyerltareamehpyfypivk 327
                               +f+ k++++    r+ta++a++hp+fy++  
                   C36B7.2 479 NFILKVFKWMPASRITAKQALDHPFFYSLSA 509
                               578889999999***************8754 PP

>> C09D1.1c  CE34252	WBGene00006820	locus:unc-89	protein kinase	status:Confirmed	UniProt:O01761	protein_id:CCD63866.1
   #    score  bias  c-Evalue  i-Evalue hmmfrom  hmm to    alifrom  ali to    envfrom  env to     acc
 ---   ------ ----- --------- --------- ------- -------    ------- -------    ------- -------    ----
   1 !   24.3   0.0   5.2e-07   2.2e-05     131     239 ..      38     142 ..      32     150 .. 0.86
   2 ?    4.6   0.0      0.49        21     292     322 ..     160     190 ..     151     200 .. 0.91
   3 !   27.4   0.0   5.9e-08   2.5e-06      45     236 ..    1105    1294 ..    1090    1305 .. 0.74

  Alignments for each domain:
  == domain 1    score: 24.3 bits;  conditional E-value: 5.2e-07
  CkIIa-PC_FBpp0070043-aln 131 iryylyellkaldychslgimhrdvkphnvmidhenrklrlidwglaefyhpgqeynvrvasryfkgpellvdyqmydysldmws 215
                               +r ++ +ll al++ h l i h d++p  ++++ +  kl+l d+g a     g        s  f  pe++  y +   + dmws
                  C09D1.1c  38 VRVFVRQLLLALKHMHDLRIAHLDLRPETILLQDD--KLKLADFGQARRLLRGLITGEIKGSPEFVSPEIVRSYPL-TLATDMWS 119
                               799999***********************999765..8999************9998888999**********997.5899**** PP

  CkIIa-PC_FBpp0070043-aln 216 lgcmlasmifrkepffhghdnydq 239
                                g++   ++    pf hg ++ + 
                  C09D1.1c 120 TGVLTYVLLTGLSPF-HGDNDNET 142
                               **9888888887876.66555555 PP

  == domain 2    score: 4.6 bits;  conditional E-value: 0.49
  CkIIa-PC_FBpp0070043-aln 292 spealdfldkllrydhyerltareamehpyf 322
                               s +a df+ kll    + rlt  ea++hp++
                  C09D1.1c 160 SYDAGDFVKKLLTEIPVSRLTVDEALDHPWI 190
                               67899************************96 PP

  == domain 3    score: 27.4 bits;  conditional E-value: 5.9e-08
  CkIIa-PC_FBpp0070043-aln   45 rgkysevfeainitnn..ekcvvkilkpvkkkkikreikilenlrggt..niitlqavvkdpvsrtpalifehvnntdfkql. 122 
                                +g++s + +a++ t++   +c vki +p         i   e lr g   n+  l a      s    l+ e + +  f ++ 
                  C09D1.1c 1105 KGRFSVIRDAVDSTTEghAHCAVKIRHPSSE-----AISEYESLRDGQheNVQRLIAAF--NNSNFLYLLSERLYEDVFSRFv 1180
                                6888888888888875225789999888754.....46667888888622455555544..4566667777777766665531 PP

  CkIIa-PC_FBpp0070043-aln  123 y.qtltdydiryylyellkaldychslgimhrdvkphnvmidhen.rklrlidwglaefyhpg...qeynvrvasryfkgpel 200 
                                + +  t+ ++   + ++  al++ h  gi h dv+phn+m + ++   ++l+d+g a+         +++ + as  f+ pe 
                  C09D1.1c 1181 FnDYYTEEQVALTMRQVTSALHFLHFKGIAHLDVNPHNIMFQSKRsWVVKLVDFGRAQKVSGAvkpVDFDTKWASPEFHIPET 1263
                                2144677789999999************************987651578*******997654322258999999999999999 PP

  CkIIa-PC_FBpp0070043-aln  201 lvdyqmydysldmwslgcmlasmifrkepffhghdn 236 
                                 v  q      dmw +g++   ++    pf   +d 
                  C09D1.1c 1264 PVTVQ-----SDMWGMGVVTFCLLAGFHPFTSEYDR 1294
                                88877.....599*9999988888888888776665 PP

>> C09D1.1d  CE37701	WBGene00006820	locus:unc-89	status:Confirmed	UniProt:O01761	protein_id:CCD63867.1
   #    score  bias  c-Evalue  i-Evalue hmmfrom  hmm to    alifrom  ali to    envfrom  env to     acc
 ---   ------ ----- --------- --------- ------- -------    ------- -------    ------- -------    ----
   1 !   24.2   0.0   5.2e-07   2.2e-05     131     239 ..      41     145 ..      35     153 .. 0.86
   2 ?    4.6   0.0      0.49        21     292     322 ..     163     193 ..     154     203 .. 0.91
   3 !   27.4   0.0   5.9e-08   2.5e-06      45     236 ..    1108    1297 ..    1093    1308 .. 0.74

  Alignments for each domain:
  == domain 1    score: 24.2 bits;  conditional E-value: 5.2e-07
  CkIIa-PC_FBpp0070043-aln 131 iryylyellkaldychslgimhrdvkphnvmidhenrklrlidwglaefyhpgqeynvrvasryfkgpellvdyqmydysldmws 215
                               +r ++ +ll al++ h l i h d++p  ++++ +  kl+l d+g a     g        s  f  pe++  y +   + dmws
                  C09D1.1d  41 VRVFVRQLLLALKHMHDLRIAHLDLRPETILLQDD--KLKLADFGQARRLLRGLITGEIKGSPEFVSPEIVRSYPL-TLATDMWS 122
                               799999***********************999765..8999************9998888999**********997.5899**** PP

  CkIIa-PC_FBpp0070043-aln 216 lgcmlasmifrkepffhghdnydq 239
                                g++   ++    pf hg ++ + 
                  C09D1.1d 123 TGVLTYVLLTGLSPF-HGDNDNET 145
                               **9888888887876.66555555 PP

  == domain 2    score: 4.6 bits;  conditional E-value: 0.49
  CkIIa-PC_FBpp0070043-aln 292 spealdfldkllrydhyerltareamehpyf 322
                               s +a df+ kll    + rlt  ea++hp++
                  C09D1.1d 163 SYDAGDFVKKLLTEIPVSRLTVDEALDHPWI 193
                               67899************************96 PP

  == domain 3    score: 27.4 bits;  conditional E-value: 5.9e-08
  CkIIa-PC_FBpp0070043-aln   45 rgkysevfeainitnn..ekcvvkilkpvkkkkikreikilenlrggt..niitlqavvkdpvsrtpalifehvnntdfkql. 122 
                                +g++s + +a++ t++   +c vki +p         i   e lr g   n+  l a      s    l+ e + +  f ++ 
                  C09D1.1d 1108 KGRFSVIRDAVDSTTEghAHCAVKIRHPSSE-----AISEYESLRDGQheNVQRLIAAF--NNSNFLYLLSERLYEDVFSRFv 1183
                                6888888888888875225789999888754.....46667888888622455555544..4566667777777766665531 PP

  CkIIa-PC_FBpp0070043-aln  123 y.qtltdydiryylyellkaldychslgimhrdvkphnvmidhen.rklrlidwglaefyhpg...qeynvrvasryfkgpel 200 
                                + +  t+ ++   + ++  al++ h  gi h dv+phn+m + ++   ++l+d+g a+         +++ + as  f+ pe 
                  C09D1.1d 1184 FnDYYTEEQVALTMRQVTSALHFLHFKGIAHLDVNPHNIMFQSKRsWVVKLVDFGRAQKVSGAvkpVDFDTKWASPEFHIPET 1266
                                2144677789999999************************987651578*******997654322258999999999999999 PP

  CkIIa-PC_FBpp0070043-aln  201 lvdyqmydysldmwslgcmlasmifrkepffhghdn 236 
                                 v  q      dmw +g++   ++    pf   +d 
                  C09D1.1d 1267 PVTVQ-----SDMWGMGVVTFCLLAGFHPFTSEYDR 1297
                                88877.....599*9999988888888888776665 PP

>> H39E23.1e  CE44733	WBGene00003916	locus:par-1	status:Partially_confirmed	UniProt:D5MCT2	protein_id:CBL43447.1
   #    score  bias  c-Evalue  i-Evalue hmmfrom  hmm to    alifrom  ali to    envfrom  env to     acc
 ---   ------ ----- --------- --------- ------- -------    ------- -------    ------- -------    ----
   1 !   59.4   0.1     1e-17   4.4e-16      36     230 ..     105     303 ..      96     318 .. 0.87

  Alignments for each domain:
  == domain 1    score: 59.4 bits;  conditional E-value: 1e-17
  CkIIa-PC_FBpp0070043-aln  36 dyqlvrklgrgkysevfeainitnnekcvvki.....lkpvkkkkikreikilenlrggtniitlqavvkdpvsrtpalifehvn 115
                                y+l++ +g+g++++v  a ++ +   + +ki     l+p   +k+ re+ki+++l    ni+ l  v+     +t  l++e+  
                 H39E23.1e 105 KYKLLKTIGKGNFAKVKLAKHVITGHEVAIKIidktaLNPSSLQKLFREVKIMKQLD-HPNIVKLYQVMET--EQTLYLVLEYAS 186
                               79******************99999988898844444579999************97.57*******9975..678899999886 PP

  CkIIa-PC_FBpp0070043-aln 116 n...tdfkqlyqtltdydiryylyellkaldychslgimhrdvkphnvmidhenrklrlidwglaefyhpgqeynvrvasryfkg 197
                                    d+   +  +++ + r  + +++ a++y hs  i+hrd+k  n+++d++  ++++ d+g+++ +  g++ +    s  +  
                 H39E23.1e 187 GgevFDYLVAHGRMKEKEARAKFRQIVSAVQYLHSKNIIHRDLKAENLLLDQD-MNIKIADFGFSNTFSLGNKLDTFCGSPPYAA 270
                               51115666677899*************************************87.5799*************************** PP

  CkIIa-PC_FBpp0070043-aln 198 pellvdyqmydysldmwslgcmlasmifrkepf 230
                               pel+   +     +d+wslg++l +++    pf
                 H39E23.1e 271 PELFSGKKYDGPEVDVWSLGVILYTLVSGSLPF 303
                               ***9998877789**********9998777776 PP

>> H39E23.1g  CE45263	WBGene00003916	locus:par-1	status:Partially_confirmed	UniProt:E0AHE2	protein_id:CBW44387.1
   #    score  bias  c-Evalue  i-Evalue hmmfrom  hmm to    alifrom  ali to    envfrom  env to     acc
 ---   ------ ----- --------- --------- ------- -------    ------- -------    ------- -------    ----
   1 !   59.2   0.1   1.2e-17   5.1e-16      36     230 ..      18     216 ..      10     231 .. 0.87

  Alignments for each domain:
  == domain 1    score: 59.2 bits;  conditional E-value: 1.2e-17
  CkIIa-PC_FBpp0070043-aln  36 dyqlvrklgrgkysevfeainitnnekcvvki.....lkpvkkkkikreikilenlrggtniitlqavvkdpvsrtpalifehvn 115
                                y+l++ +g+g++++v  a ++ +   + +ki     l+p   +k+ re+ki+++l    ni+ l  v+     +t  l++e+  
                 H39E23.1g  18 KYKLLKTIGKGNFAKVKLAKHVITGHEVAIKIidktaLNPSSLQKLFREVKIMKQLD-HPNIVKLYQVMET--EQTLYLVLEYAS 99 
                               79******************99999988898844444579999************97.57*******9975..678899999886 PP

  CkIIa-PC_FBpp0070043-aln 116 n...tdfkqlyqtltdydiryylyellkaldychslgimhrdvkphnvmidhenrklrlidwglaefyhpgqeynvrvasryfkg 197
                                    d+   +  +++ + r  + +++ a++y hs  i+hrd+k  n+++d++  ++++ d+g+++ +  g++ +    s  +  
                 H39E23.1g 100 GgevFDYLVAHGRMKEKEARAKFRQIVSAVQYLHSKNIIHRDLKAENLLLDQD-MNIKIADFGFSNTFSLGNKLDTFCGSPPYAA 183
                               51115666677899*************************************87.5799*************************** PP

  CkIIa-PC_FBpp0070043-aln 198 pellvdyqmydysldmwslgcmlasmifrkepf 230
                               pel+   +     +d+wslg++l +++    pf
                 H39E23.1g 184 PELFSGKKYDGPEVDVWSLGVILYTLVSGSLPF 216
                               ***9998877789**********9998777776 PP

>> H39E23.1c  CE40085	WBGene00003916	locus:par-1	status:Partially_confirmed	UniProt:Q9TW45	protein_id:CAJ85756.1
   #    score  bias  c-Evalue  i-Evalue hmmfrom  hmm to    alifrom  ali to    envfrom  env to     acc
 ---   ------ ----- --------- --------- ------- -------    ------- -------    ------- -------    ----
   1 !   59.2   0.1   1.2e-17   5.2e-16      36     230 ..      39     237 ..      30     252 .. 0.87

  Alignments for each domain:
  == domain 1    score: 59.2 bits;  conditional E-value: 1.2e-17
  CkIIa-PC_FBpp0070043-aln  36 dyqlvrklgrgkysevfeainitnnekcvvki.....lkpvkkkkikreikilenlrggtniitlqavvkdpvsrtpalifehvn 115
                                y+l++ +g+g++++v  a ++ +   + +ki     l+p   +k+ re+ki+++l    ni+ l  v+     +t  l++e+  
                 H39E23.1c  39 KYKLLKTIGKGNFAKVKLAKHVITGHEVAIKIidktaLNPSSLQKLFREVKIMKQLD-HPNIVKLYQVMET--EQTLYLVLEYAS 120
                               79******************99999988898844444579999************97.57*******9975..678899999886 PP

  CkIIa-PC_FBpp0070043-aln 116 n...tdfkqlyqtltdydiryylyellkaldychslgimhrdvkphnvmidhenrklrlidwglaefyhpgqeynvrvasryfkg 197
                                    d+   +  +++ + r  + +++ a++y hs  i+hrd+k  n+++d++  ++++ d+g+++ +  g++ +    s  +  
                 H39E23.1c 121 GgevFDYLVAHGRMKEKEARAKFRQIVSAVQYLHSKNIIHRDLKAENLLLDQD-MNIKIADFGFSNTFSLGNKLDTFCGSPPYAA 204
                               51115666677899*************************************87.5799*************************** PP

  CkIIa-PC_FBpp0070043-aln 198 pellvdyqmydysldmwslgcmlasmifrkepf 230
                               pel+   +     +d+wslg++l +++    pf
                 H39E23.1c 205 PELFSGKKYDGPEVDVWSLGVILYTLVSGSLPF 237
                               ***9998877789**********9998777776 PP

>> H39E23.1b  CE27768	WBGene00003916	locus:par-1	status:Partially_confirmed	UniProt:Q9TW45	protein_id:CAB54262.2
   #    score  bias  c-Evalue  i-Evalue hmmfrom  hmm to    alifrom  ali to    envfrom  env to     acc
 ---   ------ ----- --------- --------- ------- -------    ------- -------    ------- -------    ----
   1 !   59.2   0.1   1.3e-17   5.4e-16      36     230 ..     121     319 ..     112     334 .. 0.87

  Alignments for each domain:
  == domain 1    score: 59.2 bits;  conditional E-value: 1.3e-17
  CkIIa-PC_FBpp0070043-aln  36 dyqlvrklgrgkysevfeainitnnekcvvki.....lkpvkkkkikreikilenlrggtniitlqavvkdpvsrtpalifehvn 115
                                y+l++ +g+g++++v  a ++ +   + +ki     l+p   +k+ re+ki+++l    ni+ l  v+     +t  l++e+  
                 H39E23.1b 121 KYKLLKTIGKGNFAKVKLAKHVITGHEVAIKIidktaLNPSSLQKLFREVKIMKQLD-HPNIVKLYQVMET--EQTLYLVLEYAS 202
                               79******************99999988898844444579999************97.57*******9975..678899999886 PP

  CkIIa-PC_FBpp0070043-aln 116 n...tdfkqlyqtltdydiryylyellkaldychslgimhrdvkphnvmidhenrklrlidwglaefyhpgqeynvrvasryfkg 197
                                    d+   +  +++ + r  + +++ a++y hs  i+hrd+k  n+++d++  ++++ d+g+++ +  g++ +    s  +  
                 H39E23.1b 203 GgevFDYLVAHGRMKEKEARAKFRQIVSAVQYLHSKNIIHRDLKAENLLLDQD-MNIKIADFGFSNTFSLGNKLDTFCGSPPYAA 286
                               51115666677899*************************************87.5799*************************** PP

  CkIIa-PC_FBpp0070043-aln 198 pellvdyqmydysldmwslgcmlasmifrkepf 230
                               pel+   +     +d+wslg++l +++    pf
                 H39E23.1b 287 PELFSGKKYDGPEVDVWSLGVILYTLVSGSLPF 319
                               ***9998877789**********9998777776 PP

>> H39E23.1f  CE45159	WBGene00003916	locus:par-1	status:Partially_confirmed	UniProt:D9N143	protein_id:CBO24859.1
   #    score  bias  c-Evalue  i-Evalue hmmfrom  hmm to    alifrom  ali to    envfrom  env to     acc
 ---   ------ ----- --------- --------- ------- -------    ------- -------    ------- -------    ----
   1 !   59.1   0.1   1.3e-17   5.5e-16      36     230 ..      80     278 ..      71     293 .. 0.87

  Alignments for each domain:
  == domain 1    score: 59.1 bits;  conditional E-value: 1.3e-17
  CkIIa-PC_FBpp0070043-aln  36 dyqlvrklgrgkysevfeainitnnekcvvki.....lkpvkkkkikreikilenlrggtniitlqavvkdpvsrtpalifehvn 115
                                y+l++ +g+g++++v  a ++ +   + +ki     l+p   +k+ re+ki+++l    ni+ l  v+     +t  l++e+  
                 H39E23.1f  80 KYKLLKTIGKGNFAKVKLAKHVITGHEVAIKIidktaLNPSSLQKLFREVKIMKQLD-HPNIVKLYQVMET--EQTLYLVLEYAS 161
                               79******************99999988898844444579999************97.57*******9975..678899999886 PP

  CkIIa-PC_FBpp0070043-aln 116 n...tdfkqlyqtltdydiryylyellkaldychslgimhrdvkphnvmidhenrklrlidwglaefyhpgqeynvrvasryfkg 197
                                    d+   +  +++ + r  + +++ a++y hs  i+hrd+k  n+++d++  ++++ d+g+++ +  g++ +    s  +  
                 H39E23.1f 162 GgevFDYLVAHGRMKEKEARAKFRQIVSAVQYLHSKNIIHRDLKAENLLLDQD-MNIKIADFGFSNTFSLGNKLDTFCGSPPYAA 245
                               51115666677899*************************************87.5799*************************** PP

  CkIIa-PC_FBpp0070043-aln 198 pellvdyqmydysldmwslgcmlasmifrkepf 230
                               pel+   +     +d+wslg++l +++    pf
                 H39E23.1f 246 PELFSGKKYDGPEVDVWSLGVILYTLVSGSLPF 278
                               ***9998877789**********9998777776 PP

>> Y59A8B.14b  CE46046	WBGene00003919	locus:par-4	status:Confirmed	protein_id:CCA65681.1
   #    score  bias  c-Evalue  i-Evalue hmmfrom  hmm to    alifrom  ali to    envfrom  env to     acc
 ---   ------ ----- --------- --------- ------- -------    ------- -------    ------- -------    ----
   1 !   47.4   0.1   4.8e-14     2e-12      37     230 ..      42     249 ..      16     268 .. 0.79
   2 !   10.2   0.0    0.0095      0.41     292     328 ..     275     311 ..     261     334 .. 0.82

  Alignments for each domain:
  == domain 1    score: 47.4 bits;  conditional E-value: 4.8e-14
  CkIIa-PC_FBpp0070043-aln  37 yqlvrklgrgkysevfeainitnnekcvvkilkpvkkkki.......kreikilenlrggtniitlqavvkdpvsrtpalifehv 114
                               y    ++g g y +v e+i++ +  +  vki+k  k +ki       + e+ il  ++   n+i l  + + p      ++fe+ 
                Y59A8B.14b  42 YMWGGQIGTGSYGKVKECIDMYTLTRRAVKIMKYDKLRKItngweniRSEMSILRRMN-HRNVIKLIEIFNIPAKGKVYMVFEYC 125
                               6666789**************************9998886222222256888888775.589*********************98 PP

  CkIIa-PC_FBpp0070043-aln 115 nntdfkql....yqtltdydiryylyellkaldychslgimhrdvkphnvmidhenrklrlidwglae....fyhpgqeynvrva 191
                                    + l     + lt  +    + el + l+y hs  + h+d+kp n+++  +   +++ d+g+ae    f   g+  +v   
                Y59A8B.14b 126 IGSVQQLLdmepARRLTIGESHAIFIELCQGLNYLHSKRVSHKDIKPGNLLVSIDF-TVKICDFGVAEqinlFQRDGRCTKVNG- 208
                               66543333212235688888889999***********************9998775.789*******94444445555555554. PP

  CkIIa-PC_FBpp0070043-aln 192 sryfkgpellv.dyqmyd.ysldmwslgcmlasmifrkepf 230
                               +  f+ pe +  +++++d y  dmws g+ l  ++  k pf
                Y59A8B.14b 209 TPKFQPPECIYgNHDFFDgYKADMWSAGVTLYNLVSGKYPF 249
                               45689999765277888879****************99999 PP

  == domain 2    score: 10.2 bits;  conditional E-value: 0.0095
  CkIIa-PC_FBpp0070043-aln 292 spealdfldkllrydhyerltareamehpyfypivke 328
                               +++  d+l kll  d+ er t+ e+m hp+f++   e
                Y59A8B.14b 275 TKDLQDLLTKLLEKDFNERPTCLETMIHPWFLSTFPE 311
                               566779*************************976543 PP

>> H39E23.1a  CE23838	WBGene00003916	locus:par-1	serine\/threonine kinase (KIN1\/SNF1\/Nim1 subfamily)	status:Confirmed	
   #    score  bias  c-Evalue  i-Evalue hmmfrom  hmm to    alifrom  ali to    envfrom  env to     acc
 ---   ------ ----- --------- --------- ------- -------    ------- -------    ------- -------    ----
   1 !   59.0   0.1   1.4e-17   6.2e-16      36     230 ..     169     367 ..     160     382 .. 0.87

  Alignments for each domain:
  == domain 1    score: 59.0 bits;  conditional E-value: 1.4e-17
  CkIIa-PC_FBpp0070043-aln  36 dyqlvrklgrgkysevfeainitnnekcvvki.....lkpvkkkkikreikilenlrggtniitlqavvkdpvsrtpalifehvn 115
                                y+l++ +g+g++++v  a ++ +   + +ki     l+p   +k+ re+ki+++l    ni+ l  v+     +t  l++e+  
                 H39E23.1a 169 KYKLLKTIGKGNFAKVKLAKHVITGHEVAIKIidktaLNPSSLQKLFREVKIMKQLD-HPNIVKLYQVMET--EQTLYLVLEYAS 250
                               79******************99999988898844444579999************97.57*******9975..678899999886 PP

  CkIIa-PC_FBpp0070043-aln 116 n...tdfkqlyqtltdydiryylyellkaldychslgimhrdvkphnvmidhenrklrlidwglaefyhpgqeynvrvasryfkg 197
                                    d+   +  +++ + r  + +++ a++y hs  i+hrd+k  n+++d++  ++++ d+g+++ +  g++ +    s  +  
                 H39E23.1a 251 GgevFDYLVAHGRMKEKEARAKFRQIVSAVQYLHSKNIIHRDLKAENLLLDQD-MNIKIADFGFSNTFSLGNKLDTFCGSPPYAA 334
                               51115666677899*************************************87.5799*************************** PP

  CkIIa-PC_FBpp0070043-aln 198 pellvdyqmydysldmwslgcmlasmifrkepf 230
                               pel+   +     +d+wslg++l +++    pf
                 H39E23.1a 335 PELFSGKKYDGPEVDVWSLGVILYTLVSGSLPF 367
                               ***9998877789**********9998777776 PP

>> H39E23.1j  CE46555	WBGene00003916	locus:par-1	status:Partially_confirmed
   #    score  bias  c-Evalue  i-Evalue hmmfrom  hmm to    alifrom  ali to    envfrom  env to     acc
 ---   ------ ----- --------- --------- ------- -------    ------- -------    ------- -------    ----
   1 !   58.9   0.1   1.5e-17   6.3e-16      36     230 ..     169     367 ..     160     382 .. 0.87

  Alignments for each domain:
  == domain 1    score: 58.9 bits;  conditional E-value: 1.5e-17
  CkIIa-PC_FBpp0070043-aln  36 dyqlvrklgrgkysevfeainitnnekcvvki.....lkpvkkkkikreikilenlrggtniitlqavvkdpvsrtpalifehvn 115
                                y+l++ +g+g++++v  a ++ +   + +ki     l+p   +k+ re+ki+++l    ni+ l  v+     +t  l++e+  
                 H39E23.1j 169 KYKLLKTIGKGNFAKVKLAKHVITGHEVAIKIidktaLNPSSLQKLFREVKIMKQLD-HPNIVKLYQVMET--EQTLYLVLEYAS 250
                               79******************99999988898844444579999************97.57*******9975..678899999886 PP

  CkIIa-PC_FBpp0070043-aln 116 n...tdfkqlyqtltdydiryylyellkaldychslgimhrdvkphnvmidhenrklrlidwglaefyhpgqeynvrvasryfkg 197
                                    d+   +  +++ + r  + +++ a++y hs  i+hrd+k  n+++d++  ++++ d+g+++ +  g++ +    s  +  
                 H39E23.1j 251 GgevFDYLVAHGRMKEKEARAKFRQIVSAVQYLHSKNIIHRDLKAENLLLDQD-MNIKIADFGFSNTFSLGNKLDTFCGSPPYAA 334
                               51115666677899*************************************87.5799*************************** PP

  CkIIa-PC_FBpp0070043-aln 198 pellvdyqmydysldmwslgcmlasmifrkepf 230
                               pel+   +     +d+wslg++l +++    pf
                 H39E23.1j 335 PELFSGKKYDGPEVDVWSLGVILYTLVSGSLPF 367
                               ***9998877789**********9998777776 PP

>> H39E23.1d  CE44808	WBGene00003916	locus:par-1	status:Partially_confirmed	UniProt:Q9TW45	protein_id:CAQ16148.2
   #    score  bias  c-Evalue  i-Evalue hmmfrom  hmm to    alifrom  ali to    envfrom  env to     acc
 ---   ------ ----- --------- --------- ------- -------    ------- -------    ------- -------    ----
   1 !   58.9   0.1   1.5e-17   6.4e-16      36     230 ..     105     303 ..      96     318 .. 0.87

  Alignments for each domain:
  == domain 1    score: 58.9 bits;  conditional E-value: 1.5e-17
  CkIIa-PC_FBpp0070043-aln  36 dyqlvrklgrgkysevfeainitnnekcvvki.....lkpvkkkkikreikilenlrggtniitlqavvkdpvsrtpalifehvn 115
                                y+l++ +g+g++++v  a ++ +   + +ki     l+p   +k+ re+ki+++l    ni+ l  v+     +t  l++e+  
                 H39E23.1d 105 KYKLLKTIGKGNFAKVKLAKHVITGHEVAIKIidktaLNPSSLQKLFREVKIMKQLD-HPNIVKLYQVMET--EQTLYLVLEYAS 186
                               79******************99999988898844444579999************97.57*******9975..678899999886 PP

  CkIIa-PC_FBpp0070043-aln 116 n...tdfkqlyqtltdydiryylyellkaldychslgimhrdvkphnvmidhenrklrlidwglaefyhpgqeynvrvasryfkg 197
                                    d+   +  +++ + r  + +++ a++y hs  i+hrd+k  n+++d++  ++++ d+g+++ +  g++ +    s  +  
                 H39E23.1d 187 GgevFDYLVAHGRMKEKEARAKFRQIVSAVQYLHSKNIIHRDLKAENLLLDQD-MNIKIADFGFSNTFSLGNKLDTFCGSPPYAA 270
                               51115666677899*************************************87.5799*************************** PP

  CkIIa-PC_FBpp0070043-aln 198 pellvdyqmydysldmwslgcmlasmifrkepf 230
                               pel+   +     +d+wslg++l +++    pf
                 H39E23.1d 271 PELFSGKKYDGPEVDVWSLGVILYTLVSGSLPF 303
                               ***9998877789**********9998777776 PP

>> F49C5.4  CE42460	WBGene00009867	serine\/threonine kinase (KIN1\/SNF1\/Nim1 subfamily)	status:Partially_confirmed	UniP
   #    score  bias  c-Evalue  i-Evalue hmmfrom  hmm to    alifrom  ali to    envfrom  env to     acc
 ---   ------ ----- --------- --------- ------- -------    ------- -------    ------- -------    ----
   1 !   58.2   0.0   2.5e-17     1e-15      37     230 ..     137     334 ..     128     359 .. 0.87

  Alignments for each domain:
  == domain 1    score: 58.2 bits;  conditional E-value: 2.5e-17
  CkIIa-PC_FBpp0070043-aln  37 yqlvrklgrgkysevfeainitnnekcvvkilkpvk.....kkkikreikilenlrggtniitlqavvkdpvsrtpalifehvnn 116
                               y+l + lg g++s+v   ++  ++ek+ vki+   k     +k + rei+ +e+++   ni+ l  vv   ++r   l++e+   
                   F49C5.4 137 YRLGKELGAGNFSKVKLGVHQLTKEKVAVKIMDKAKmdakaQKLLSREIQAMEEMNH-PNIVKLFEVVE-TLTRVH-LVIEYASG 218
                               9999***************************987663332245679********975.79*****9996.567765.77788777 PP

  CkIIa-PC_FBpp0070043-aln 117 tdfkql.yq..tltdydiryylyellkaldychslgimhrdvkphnvmidhenrklrlidwglaefyhpgqeynvrvasryfkgp 198
                                ++    ++   lt+ d +  + +++ a+ + hs  i+hrd+k  nvm    n  ++l+d+g++ +    q       s  +  p
                   F49C5.4 219 GELYTYvHErgKLTEGDAKPLFAQIVSAVSHMHSRNIVHRDIKAENVMFSSPN-TVKLVDFGFSCLVDREQMLRTFCGSPPYAAP 302
                               6654431322279************************************9887.689**************************** PP

  CkIIa-PC_FBpp0070043-aln 199 ellvdyqmydysldmwslgcmlasmifrkepf 230
                               el+ d       +d+w+lg++l  m++   pf
                   F49C5.4 303 ELFQDTSYAGELVDVWALGVLLFFMLIGVTPF 334
                               ******999999*************9999988 PP

>> Y59A8B.14c  CE46081	WBGene00003919	locus:par-4	status:Confirmed	protein_id:CCA65682.1
   #    score  bias  c-Evalue  i-Evalue hmmfrom  hmm to    alifrom  ali to    envfrom  env to     acc
 ---   ------ ----- --------- --------- ------- -------    ------- -------    ------- -------    ----
   1 !   46.7   0.1     8e-14   3.4e-12      35     230 ..     177     386 ..     150     403 .. 0.79
   2 ?    9.7   0.0     0.014       0.6     292     328 ..     412     448 ..     404     472 .. 0.81

  Alignments for each domain:
  == domain 1    score: 46.7 bits;  conditional E-value: 8e-14
  CkIIa-PC_FBpp0070043-aln  35 ddyqlvrklgrgkysevfeainitnnekcvvkilkpvkkkki.......kreikilenlrggtniitlqavvkdpvsrtpalife 112
                               + y    ++g g y +v e+i++ +  +  vki+k  k +ki       + e+ il  ++   n+i l  + + p      ++fe
                Y59A8B.14c 177 EGYMWGGQIGTGSYGKVKECIDMYTLTRRAVKIMKYDKLRKItngweniRSEMSILRRMN-HRNVIKLIEIFNIPAKGKVYMVFE 260
                               556667789**************************9998886222222256888888775.589********************* PP

  CkIIa-PC_FBpp0070043-aln 113 hvnntdfkql....yqtltdydiryylyellkaldychslgimhrdvkphnvmidhenrklrlidwglae....fyhpgqeynvr 189
                               +      + l     + lt  +    + el + l+y hs  + h+d+kp n+++  +   +++ d+g+ae    f   g+  +v 
                Y59A8B.14c 261 YCIGSVQQLLdmepARRLTIGESHAIFIELCQGLNYLHSKRVSHKDIKPGNLLVSIDF-TVKICDFGVAEqinlFQRDGRCTKVN 344
                               9866543333212235688888889999***********************9998775.789*******9444444555555555 PP

  CkIIa-PC_FBpp0070043-aln 190 vasryfkgpellv.dyqmyd.ysldmwslgcmlasmifrkepf 230
                                 +  f+ pe +  +++++d y  dmws g+ l  ++  k pf
                Y59A8B.14c 345 G-TPKFQPPECIYgNHDFFDgYKADMWSAGVTLYNLVSGKYPF 386
                               4.45689999765277888879****************99999 PP

  == domain 2    score: 9.7 bits;  conditional E-value: 0.014
  CkIIa-PC_FBpp0070043-aln 292 spealdfldkllrydhyerltareamehpyfypivke 328
                               +++  d+l kll  d+ er t+ e+m hp+f++   e
                Y59A8B.14c 412 TKDLQDLLTKLLEKDFNERPTCLETMIHPWFLSTFPE 448
                               556679*************************976543 PP

>> Y59A8B.14a  CE27410	WBGene00003919	locus:par-4	serine-threonine protein kinase	status:Confirmed	UniProt:Q9GN62	protei
   #    score  bias  c-Evalue  i-Evalue hmmfrom  hmm to    alifrom  ali to    envfrom  env to     acc
 ---   ------ ----- --------- --------- ------- -------    ------- -------    ------- -------    ----
   1 !   46.6   0.1   8.6e-14   3.7e-12      37     230 ..     183     390 ..     156     409 .. 0.79
   2 ?    9.7   0.0     0.014       0.6     292     328 ..     416     452 ..     408     476 .. 0.81

  Alignments for each domain:
  == domain 1    score: 46.6 bits;  conditional E-value: 8.6e-14
  CkIIa-PC_FBpp0070043-aln  37 yqlvrklgrgkysevfeainitnnekcvvkilkpvkkkki.......kreikilenlrggtniitlqavvkdpvsrtpalifehv 114
                               y    ++g g y +v e+i++ +  +  vki+k  k +ki       + e+ il  ++   n+i l  + + p      ++fe+ 
                Y59A8B.14a 183 YMWGGQIGTGSYGKVKECIDMYTLTRRAVKIMKYDKLRKItngweniRSEMSILRRMN-HRNVIKLIEIFNIPAKGKVYMVFEYC 266
                               6666789**************************9998886222222256888888775.589*********************98 PP

  CkIIa-PC_FBpp0070043-aln 115 nntdfkql....yqtltdydiryylyellkaldychslgimhrdvkphnvmidhenrklrlidwglae....fyhpgqeynvrva 191
                                    + l     + lt  +    + el + l+y hs  + h+d+kp n+++  +   +++ d+g+ae    f   g+  +v   
                Y59A8B.14a 267 IGSVQQLLdmepARRLTIGESHAIFIELCQGLNYLHSKRVSHKDIKPGNLLVSIDF-TVKICDFGVAEqinlFQRDGRCTKVNG- 349
                               66543333212235688888889999***********************9998775.789*******94444445555555554. PP

  CkIIa-PC_FBpp0070043-aln 192 sryfkgpellv.dyqmyd.ysldmwslgcmlasmifrkepf 230
                               +  f+ pe +  +++++d y  dmws g+ l  ++  k pf
                Y59A8B.14a 350 TPKFQPPECIYgNHDFFDgYKADMWSAGVTLYNLVSGKYPF 390
                               45689999765277888879****************99999 PP

  == domain 2    score: 9.7 bits;  conditional E-value: 0.014
  CkIIa-PC_FBpp0070043-aln 292 spealdfldkllrydhyerltareamehpyfypivke 328
                               +++  d+l kll  d+ er t+ e+m hp+f++   e
                Y59A8B.14a 416 TKDLQDLLTKLLEKDFNERPTCLETMIHPWFLSTFPE 452
                               556679*************************976543 PP

>> T17E9.1b  CE32936	WBGene00002201	locus:kin-18	status:Confirmed	UniProt:P46549	protein_id:CCD63181.1
   #    score  bias  c-Evalue  i-Evalue hmmfrom  hmm to    alifrom  ali to    envfrom  env to     acc
 ---   ------ ----- --------- --------- ------- -------    ------- -------    ------- -------    ----
   1 !   49.0   0.0   1.5e-14   6.5e-13      34     232 ..      27     229 ..      18     242 .. 0.81
   2 ?    7.3   0.0     0.075       3.2     289     323 ..     256     290 ..     249     307 .. 0.87

  Alignments for each domain:
  == domain 1    score: 49.0 bits;  conditional E-value: 1.5e-14
  CkIIa-PC_FBpp0070043-aln  34 qddyqlvrklgrgkysevfeainitnnekcvvkilkpvkkkkikreikilenlrggtniitlqavv.kdpv..srtpalifehv. 114
                               ++ yq +r +g g +  v+ a++  n++ + +k ++   k+ + +   il+++     ++  + v  k       t  l++e+  
                  T17E9.1b  27 EQRYQDLREIGHGSFGAVYFAYDKKNEQTVAIKKMNFSGKQAVEKWNDILKEVSFLNTVVHPHIVDyKACFlkDTTCWLVMEYCi 111
                               467***********************99999***999999988888888887766555554444431222211357789999862 PP

  CkIIa-PC_FBpp0070043-aln 115 .nntdf.kqlyqtltdydiryylyellkaldychslgimhrdvkphnvmidhenrklrlidwglaefyhpgqeynvrvasryfkg 197
                                  +d+   l + + + +i     + l al y hsl  +hrd+k  n+++  ++  ++l d+g a +  p q +   + + +f  
                  T17E9.1b 112 gSAADIvDVLRKGMREVEIAAICSQTLDALRYLHSLKRIHRDIKAGNILLS-DHAIVKLADFGSASLVDPAQTF---IGTPFFMA 192
                               3456652568899**********************************9985.5678999*************98...7899**** PP

  CkIIa-PC_FBpp0070043-aln 198 pell..vdyqmydysldmwslgcmlasmifrkepffh 232
                               pe++  +d   y    d+wslg     +  r+ p+f 
                  T17E9.1b 193 PEVIlaMDEGHYTDRADIWSLGITCIELAERRPPLFS 229
                               **87225777888899*********999999999986 PP

  == domain 2    score: 7.3 bits;  conditional E-value: 0.075
  CkIIa-PC_FBpp0070043-aln 289 hlvspealdfldkllrydhyerltareamehpyfy 323
                                  s e ++f+dk lr    er++a e++ hp++ 
                  T17E9.1b 256 PEWSLEFVQFIDKCLRKPAEERMSAEECFRHPFIQ 290
                               55678899************************975 PP

>> C36B1.10  CE05377	WBGene00007977	locus:gska-3	serine\/threonine kinase	status:Confirmed	UniProt:Q93344	protein_id:CAB
   #    score  bias  c-Evalue  i-Evalue hmmfrom  hmm to    alifrom  ali to    envfrom  env to     acc
 ---   ------ ----- --------- --------- ------- -------    ------- -------    ------- -------    ----
   1 !   56.1   0.3   1.1e-16   4.6e-15      42     330 ..      31     346 ..      19     367 .. 0.71

  Alignments for each domain:
  == domain 1    score: 56.1 bits;  conditional E-value: 1.1e-16
  CkIIa-PC_FBpp0070043-aln  42 klgrgkysevfeainitnnekcv.vkilkpv.kkkkikreikilenlr..ggtniitlq.avvkdpvsrtp.alifehv..nntd 118
                                +  g +s+v+  i  t++++ + + i k   ++k    e+kil +l      ni+ l  +  k+   r    life++  n  +
                  C36B1.10  31 LFASGAFSNVYRGIARTESNHQMeIVIKKTWpRHKGCPLEVKILGKLGklKHKNIVRLLfSYQKQHEGRIClGLIFEYIpmNLHQ 115
                               567899********9998765541334443325677899*****98852246799987625677888886537****98324445 PP

  CkIIa-PC_FBpp0070043-aln 119 f.kqlyqtltdydiryylyellkaldychslgimhrdvkphnvmidhenrklrlidwgla...efyhpgqeynvrvasryfkgpe 199
                               f k   + +   +++  +++l++   +     i hrd+kp+n++ + +   l++ d+g +    +  p q y v   +ry++ pe
                  C36B1.10 116 FlKDNNRRVDIIEVKLIVWQLFRGQAHLEKSEICHRDIKPQNLLYNADTGLLKISDYGSSaieSVKTPQQSYHV---TRYYRPPE 197
                               524444556667999*******************************************7612145678899987...7******* PP

  CkIIa-PC_FBpp0070043-aln 200 llvdyqmydysldmwslgcmlasmifrkepffhghdnydqlvriakvlg...teel..........feyldkyhieldprfndil 271
                               ll+  + y   +d ws gc++  + ++   f+ g+   +q   +  ++g   +e++           e ++ y+ +   r  d+ 
                  C36B1.10 198 LLLGSKNYGCKIDTWSCGCVFGEL-LKGGIFLAGKSAKNQAEVVFDMFGvptAEDVssmnvsntkyKEIIQSYEPDTSKRTADLA 281
                               ********************9886.577889999988888666555555221344311111111113456677778888888874 PP

  CkIIa-PC_FBpp0070043-aln 272 ......grhsrkrwerfvhsenqhlvspealdfldkllrydhyerltareamehpyfypivkeqg 330
                                     + + r r   +  ++ ++   ++++++l ++l y+   rl   e +  p+f  + +e++
                  C36B1.10 282 ylynqtASFQRDRRSTVYNTKIDYSDMKDSVELLRQVLVYNPSRRLCGIEFLTNPFFTVLFNEKT 346
                               22221122334444445555566667789999999999999999999999999999999998875 PP

>> C36B7.1  CE04172	WBGene00016464	CDC2\/CDC28 subfamily of ser\/thr protein kinases	status:Partially_confirmed	UniProt:
   #    score  bias  c-Evalue  i-Evalue hmmfrom  hmm to    alifrom  ali to    envfrom  env to     acc
 ---   ------ ----- --------- --------- ------- -------    ------- -------    ------- -------    ----
   1 !   55.0   0.3   2.3e-16     1e-14      38     249 ..     132     345 ..     117     359 .. 0.74

  Alignments for each domain:
  == domain 1    score: 55.0 bits;  conditional E-value: 2.3e-16
  CkIIa-PC_FBpp0070043-aln  38 qlvrklgrgkysevfeainitnnekcvvkilkpvkkkkikreikil..enlrggtniitlqavvkdpvsrtpalifehvnntdfk 120
                                +   l  g y++vf + +  +++k+ +k+ +          i +l   +l+   n  +++ +  d   r   +i+    +td+ 
                   C36B7.1 132 SIDEVLSSGYYAQVFRCTDKKTDKKVCIKLKNRNLSTTYEETIILLriHQLNRQNNSNCVRMLDYDHF-RGHHFIVLENYQTDLA 215
                               45566778888888888888888777777655554444444444442234555556666666656655.4444444445567877 PP

  CkIIa-PC_FBpp0070043-aln 121 qlyqtltdydiryy...lyellkaldychslgimhrdvkphnvmidhenr.klrlidwglaefyhpgqeynvrvasryfkgpell 201
                                     +    r y   +  +++ l++ h   i+h d+kp nv+++  nr +l+l d+gl+ f   g  +     + y+k pe++
                   C36B7.1 216 SYLCGRSKLTPREYipmIKSIVHGLKFLHQNKIIHGDLKPANVLLNEWNRnNLKLTDFGLSTFVNQGPFFR-DYQTLYYKAPEVF 299
                               776666666666662214678899*********************98887369************997664.56789******** PP

  CkIIa-PC_FBpp0070043-aln 202 vdyqmydysldmwslgcmlasmifrkepffhghdnydqlvriakvlgt 249
                                + ++    +d+wslgc+  + i+r  p+f g + +dq+  i   +g 
                   C36B7.1 300 CQGKV-SVEIDIWSLGCVA-AEIVRGTPLFVGDNYFDQFALIQEFFGK 345
                               99876.689********75.5688***************999888874 PP

>> F39H11.3  CE32409	WBGene00000409	locus:cdk-8	serine\/threonine kinase	status:Confirmed	UniProt:P90866	protein_id:CAB0
   #    score  bias  c-Evalue  i-Evalue hmmfrom  hmm to    alifrom  ali to    envfrom  env to     acc
 ---   ------ ----- --------- --------- ------- -------    ------- -------    ------- -------    ----
   1 !   55.9   0.1   1.2e-16   5.2e-15      41     325 ..      30     351 ..      21     360 .. 0.66

  Alignments for each domain:
  == domain 1    score: 55.9 bits;  conditional E-value: 1.2e-16
  CkIIa-PC_FBpp0070043-aln  41 rklgrgkysevfeainitnnekcvvk..ilkpvk....kkkikreikilenlrggtniitlqavvkdpvsrtpal.......... 109
                               + +grg y  v++a+   +n +   k   lk +          rei ++ +lr   n+i+lq v      +   l          
                  F39H11.3  30 KEIGRGTYGLVYKAVPKKQNGQFPNKeyALKMIEgqgfSMSACREIALFRELRH-PNLICLQRVFLTNEKKVWLLldyaehdlwh 113
                               566777777777776555544433332223333300013345577777777775.467777766544433333221111111111 PP

  CkIIa-PC_FBpp0070043-aln 110 ifehvnntdfkqlyqtltdydiryylyellkaldychslgimhrdvkphnvmidhe.....nrklrlidwglaefy....hpgqe 185
                               +++h   +  k++   +    ++  l+++l  ++y hs  ++hrd+kp n+++  +     + ++++ d g++ +y    +p  e
                  F39H11.3 114 VIKHHRTAKSKKVPIMVPRNMVKNILFQILSGMHYLHSNWVLHRDLKPANILLMGDgppdmRGRVKIADLGFSRIYanplKPMAE 198
                               4555566666777777777789999*************************98754422222457999*****9999544458999 PP

  CkIIa-PC_FBpp0070043-aln 186 ynvrvasryfkgpellvdyqmydysldmwslgcmlasmifrkepffhghd.........nydqlvriakvlgteelfeyldkyhi 261
                                +  v + +++ pell+  + y  ++d+w++gc++a ++   ep+f  ++          ydq+ ri ++lg     ++ d  ++
                  F39H11.3 199 LDPVVVTFWYRAPELLLGAKHYTKAIDVWAIGCIFAELLT-AEPLFFCKEedikaqnpyHYDQVKRIFHLLGYPSDADWPDMKKM 282
                               9*9*********************************9864.45555443212333323359***********9988888887776 PP

  CkIIa-PC_FBpp0070043-aln 262 eldprf.ndilgrhs.rkrwerfvhs..enqhlvspea.ldfldkllrydhyerltareamehpyfypi 325
                                   r+ +d  +  +  + +   +h   ++ ++ s+ +   +l kll  d  +r+++ eam+  yf  +
                  F39H11.3 283 PDHQRLlSDARNEGTpIQTFPNSLHRyfDKWKINSQSSpYRLLVKLLTVDPTKRVSCEEAMNDIYFRKM 351
                               55555414544333213445555554224444555544367899*********************9865 PP

>> Y51B9A.9  CE19219	WBGene00013091	serine\/threonine kinase	status:Confirmed	UniProt:Q9XXC0	protein_id:CAA19542.1
   #    score  bias  c-Evalue  i-Evalue hmmfrom  hmm to    alifrom  ali to    envfrom  env to     acc
 ---   ------ ----- --------- --------- ------- -------    ------- -------    ------- -------    ----
   1 !   56.2   0.0     1e-16   4.4e-15     130     257 ..     123     248 ..     107     333 .. 0.82

  Alignments for each domain:
  == domain 1    score: 56.2 bits;  conditional E-value: 1e-16
  CkIIa-PC_FBpp0070043-aln 130 diryylyellkaldychslgimhrdvkphnvmidhenrklrlidwglaefyhpgqeynvrvasryfkgpellvdy.qmydysldm 213
                                i+  ++++  a++y hs+ + hrd+kp nv+i++e    ++  +  a+   p  +    +  r+++ pe+l +  +    s+d+
                  Y51B9A.9 123 VIKSIFFDVCLAVQYMHSIRVGHRDLKPENVLINYEAI-AKISGFAHANREDPFVNTP-YIVQRFYRAPEILCETmDNNKPSVDI 205
                               4777889999*************************974.4666677777777765543.5678*********986145667**** PP

  CkIIa-PC_FBpp0070043-aln 214 wslgcmlasmifrkepffhghdnydqlvriakvlgteelfeyld 257
                               wslgc+la ++  k  +f g+ + dq+ +i + lg  +l  y++
                  Y51B9A.9 206 WSLGCILAELLTGK-ILFTGQTQIDQFFQIVRFLGNPDLSFYMQ 248
                               *********98877.6899*******************999986 PP

>> Y60A3A.1  CE24516	WBGene00006786	locus:unc-51	serine\/threonine protein kinase	status:Confirmed	UniProt:Q23023	protei
   #    score  bias  c-Evalue  i-Evalue hmmfrom  hmm to    alifrom  ali to    envfrom  env to     acc
 ---   ------ ----- --------- --------- ------- -------    ------- -------    ------- -------    ----
   1 !   55.1   0.0   2.2e-16   9.3e-15      43     231 ..      15     219 ..       3     224 .. 0.77

  Alignments for each domain:
  == domain 1    score: 55.1 bits;  conditional E-value: 2.2e-16
  CkIIa-PC_FBpp0070043-aln  43 lgrgkysevfeainitnne.....kcvvkilkpvkkkkikreikilenlrg..gtniitlqavvkdpvsrtpalifehvnn...t 117
                               lg g ++ v+    +  ++     k++ k      k+ + +eikil++l      n++ l      p      l++e  n    +
                  Y60A3A.1  15 LGHGAFAIVYRGRYVDRTDvpvaiKAIAKKNISKSKNLLTKEIKILKELSSlkHENLVGLLKCTETPTH--VYLVMEFCNGgdlA 97 
                               67777777776655544441000033333222333445789******9986325799999998888875..46888888872224 PP

  CkIIa-PC_FBpp0070043-aln 118 dfkqlyqtltdydiryylyellkaldychslgimhrdvkphnvmidhenrk.........lrlidwglaefyhpgqeynvrvasr 193
                               d+ q   tl++  i++++ ++ +al+     gi+hrd+kp+n+++  + r          ++l d+g+a f   g        s 
                  Y60A3A.1  98 DYLQQKTTLNEDTIQHFVVQIAHALEAINKKGIVHRDLKPQNILLCNNSRTqnphftdivIKLADFGFARFLNDGVMAATLCGSP 182
                               56677789************************************9888774333333333799********************** PP

  CkIIa-PC_FBpp0070043-aln 194 yfkgpellvdyqmydysldmwslgcmlasmifrkepff 231
                                +  pe+++  q yd   d+ws+g +l   +  k pf+
                  Y60A3A.1 183 MYMAPEVIMSMQ-YDAKADLWSIGTILFQCLTGKAPFV 219
                               ********9988.9********************9996 PP

>> F15A2.6b  CE40646	WBGene00004719	locus:sad-1	status:Partially_confirmed	UniProt:Q19469	protein_id:CAM33501.1
   #    score  bias  c-Evalue  i-Evalue hmmfrom  hmm to    alifrom  ali to    envfrom  env to     acc
 ---   ------ ----- --------- --------- ------- -------    ------- -------    ------- -------    ----
   1 !   55.3   0.1   1.9e-16   7.9e-15      36     230 ..      46     244 ..      17     259 .. 0.84

  Alignments for each domain:
  == domain 1    score: 55.3 bits;  conditional E-value: 1.9e-16
  CkIIa-PC_FBpp0070043-aln  36 dyqlvrklgrgkysevfeainitnnekcvvkilkpvkk.....kkikreikilenlrggtniitlqavvkdpvsrtpalifehvn 115
                                y+l + lg+g+   v    +  +  k+ +ki++  k      +k+ rei i++ +     ++ l  v  +   +   l++ehv 
                  F15A2.6b  46 PYKLEKTLGKGQTGLVKTGTHCITGRKVAIKIVNKEKLsesvlQKVEREIAIMKLI-EHPHVLHLYDVYENK--KYLYLLLEHVS 127
                               69999****************999*******99776632233379*******9765.567899999998874..67889*****9 PP

  CkIIa-PC_FBpp0070043-aln 116 ntd.fkqlyq..tltdydiryylyellkaldychslgimhrdvkphnvmidhenrklrlidwglaefyhpgqeynvrvasryfkg 197
                                 + f  l +   l   + r ++ +++ ald+ch+  i hrd+kp n+++d  n ++++ d+g+a +   g   +    s ++  
                  F15A2.6b 128 GGElFDYLVRkgRLMSKEARKFFRQIISALDFCHAHNICHRDLKPENLLLDERN-NIKVADFGMASLQVEGSMLETSCGSPHYAC 211
                               7653455544227999**********************************9765.799*************************** PP

  CkIIa-PC_FBpp0070043-aln 198 pellvdyqmydysldmwslgcmlasmifrkepf 230
                               pe++   +      d+ws g++l ++++   pf
                  F15A2.6b 212 PEVIRGEKYDGRKADVWSCGVILYALLVGALPF 244
                               **998877777899*********9999988887 PP

>> R02C2.2  CE39025	WBGene00019815	locus:kin-34	protein kinase	status:Partially_confirmed	UniProt:O44546	protein_id:CCD6
   #    score  bias  c-Evalue  i-Evalue hmmfrom  hmm to    alifrom  ali to    envfrom  env to     acc
 ---   ------ ----- --------- --------- ------- -------    ------- -------    ------- -------    ----
   1 !   55.8   0.0   1.4e-16   5.8e-15      74     230 ..      68     227 ..      17     254 .. 0.80

  Alignments for each domain:
  == domain 1    score: 55.8 bits;  conditional E-value: 1.4e-16
  CkIIa-PC_FBpp0070043-aln  74 kkikreikilenlrggtniitlqavvkdpvsrtpalifehvnntdfkqlyqtltdy...diryylyellkaldychslgimhrdv 155
                                 i++ei i e l g  n+i +  + k+  ++   + +e+ +  d+ +   +   +   +   y+ +l++ l++ h   + hrd+
                   R02C2.2  68 DAIRKEITIQESLTGHENVIQV--LGKESDAQFCYMFLEYADGGDLYEKITSGCSFsleEAHSYFKQLVNGLKFLHCRDVAHRDI 150
                               5799***************966..567777888899999999999766665555551225678999******************* PP

  CkIIa-PC_FBpp0070043-aln 156 kphnvmidhenrklrlidwglaefyh.pgqe..ynvrvasryfkgpellvdyqmydysldmwslgcmlasmifrkepf 230
                               kp n+m+ h   +l++ d+gla +y   g e  ++ r  s  +  pe+    q     +d+ws g++l +m+ r+ p+
                   R02C2.2 151 KPENLMLTHSG-HLKIADFGLATWYRyKGAEliFEQRCGSVEYVAPEIYTGAQYRGPQIDIWSAGVVLLAMLTRQLPW 227
                               *********75.79*********9963687755789**************************************9886 PP

>> F15A2.6a  CE28218	WBGene00004719	locus:sad-1	serine\/threonine kinase (KIN1\/SNF1\/Nim1 subfamily)	status:Confirmed	U
   #    score  bias  c-Evalue  i-Evalue hmmfrom  hmm to    alifrom  ali to    envfrom  env to     acc
 ---   ------ ----- --------- --------- ------- -------    ------- -------    ------- -------    ----
   1 !   55.1   0.1   2.2e-16   9.3e-15      36     230 ..      46     244 ..      17     259 .. 0.84

  Alignments for each domain:
  == domain 1    score: 55.1 bits;  conditional E-value: 2.2e-16
  CkIIa-PC_FBpp0070043-aln  36 dyqlvrklgrgkysevfeainitnnekcvvkilkpvkk.....kkikreikilenlrggtniitlqavvkdpvsrtpalifehvn 115
                                y+l + lg+g+   v    +  +  k+ +ki++  k      +k+ rei i++ +     ++ l  v  +   +   l++ehv 
                  F15A2.6a  46 PYKLEKTLGKGQTGLVKTGTHCITGRKVAIKIVNKEKLsesvlQKVEREIAIMKLI-EHPHVLHLYDVYENK--KYLYLLLEHVS 127
                               69999****************999*******99776632233379*******9765.567899999998874..67889*****9 PP

  CkIIa-PC_FBpp0070043-aln 116 ntd.fkqlyq..tltdydiryylyellkaldychslgimhrdvkphnvmidhenrklrlidwglaefyhpgqeynvrvasryfkg 197
                                 + f  l +   l   + r ++ +++ ald+ch+  i hrd+kp n+++d  n ++++ d+g+a +   g   +    s ++  
                  F15A2.6a 128 GGElFDYLVRkgRLMSKEARKFFRQIISALDFCHAHNICHRDLKPENLLLDERN-NIKVADFGMASLQVEGSMLETSCGSPHYAC 211
                               7653455544227999**********************************9765.799*************************** PP

  CkIIa-PC_FBpp0070043-aln 198 pellvdyqmydysldmwslgcmlasmifrkepf 230
                               pe++   +      d+ws g++l ++++   pf
                  F15A2.6a 212 PEVIRGEKYDGRKADVWSCGVILYALLVGALPF 244
                               **998877777899*********9999988887 PP

>> F55G1.8  CE07285	WBGene00004044	locus:plk-3	protein kinase	status:Confirmed	UniProt:Q20845	protein_id:CCD69395.1
   #    score  bias  c-Evalue  i-Evalue hmmfrom  hmm to    alifrom  ali to    envfrom  env to     acc
 ---   ------ ----- --------- --------- ------- -------    ------- -------    ------- -------    ----
   1 !   54.9   0.0   2.5e-16   1.1e-14      37     233 ..      35     234 ..      22     248 .. 0.84

  Alignments for each domain:
  == domain 1    score: 54.9 bits;  conditional E-value: 2.5e-16
  CkIIa-PC_FBpp0070043-aln  37 yqlvrklgrgkysevfeainitnnekcvvki......lkpvkkkkikreikilenlrggtniitlqavvkdpvsrtpalifehvn 115
                               y+    lg g ++  fe  ++  n++  vk+      lk   + k+ re+ i  +l    ni+ ++    d      +l +   n
                   F55G1.8  35 YEKGAFLGEGGFAHCFEFRKLDCNDRLAVKVvpkvilLKSTAREKLTREVEIHRQLS-HRNIVQFHHFFEDSQNVYFTLELCSKN 118
                               55556699**************999988875333333788899**********9996.68***********88877777665555 PP

  CkIIa-PC_FBpp0070043-aln 116 n.tdfkqlyqtltdydiryylyellkaldychslgimhrdvkphnvmidhenrklrlidwglaefyhpgqeynvrvasryfkgpe 199
                                 +++++    lt+++ r+y  ++   +++ h l i+hrd+k  n++++ e+ ++++ d+gla f    ++   r  +  +  pe
                   F55G1.8 119 SlMELNKQRGPLTEHEARFYTIQVAEGVKHLHNLQIIHRDLKLGNLFLN-EHLQVKIGDFGLATFCEKNEKKMTRGGTPNYIAPE 202
                               42788888899**********************************9986.78899****************************** PP

  CkIIa-PC_FBpp0070043-aln 200 llvdyqmydysldmwslgcmlasmifrkepffhg 233
                               +l +   + + +d+w++gc+l  ++f   pf   
                   F55G1.8 203 VLNET-GHAFEVDIWAIGCILYVLLFGSPPFE-S 234
                               *9875.689*****************988874.4 PP

>> K11E8.1k  CE28060	WBGene00006779	locus:unc-43	Ca2+\/calmodulin-dependent protein kinase	status:Confirmed	UniProt:O623
   #    score  bias  c-Evalue  i-Evalue hmmfrom  hmm to    alifrom  ali to    envfrom  env to     acc
 ---   ------ ----- --------- --------- ------- -------    ------- -------    ------- -------    ----
   1 !   50.8   0.0   4.4e-15   1.9e-13      34     233 ..       9     214 ..       4     228 .. 0.83
   2 ?    2.5   0.0       2.1        90     289     323 ..     236     270 ..     230     287 .. 0.86

  Alignments for each domain:
  == domain 1    score: 50.8 bits;  conditional E-value: 4.4e-15
  CkIIa-PC_FBpp0070043-aln  34 qddyqlvrklgrgkysevfeainitnnekcvvkilkpvkk.....kkikreikilenlrggtniitlqavvkdpvsrtpalifeh 113
                                d+y++   lg+g +s v  +++ t+      ki++  k      +k+ re +i  +l+   ni+ l+  +++       l+f+ 
                  K11E8.1k   9 SDNYDVKEELGKGAFSVVRRCVHKTTGLEFAAKIINTKKLsardfQKLEREARICRKLQH-PNIVRLHDSIQEES--FHYLVFDL 90 
                               58999*******************99999999988765532223379***********86.79****99999875..4679***9 PP

  CkIIa-PC_FBpp0070043-aln 114 vnntd.fkqly..qtltdydiryylyellkaldychslgimhrdvkphnvmidhenr..klrlidwglaefyhpgqeynvrvasr 193
                               v   + f  +   +  ++ d  + + ++l ++ ychs gi+hrd+kp n+++  + +   ++l d+gla      + +     + 
                  K11E8.1k  91 VTGGElFEDIVarEFYSEADASHCIQQILESIAYCHSNGIVHRDLKPENLLLASKAKgaAVKLADFGLAIEVNDSEAWHGFAGTP 175
                               9987635555421567999********************************9877653379********9999999999999999 PP

  CkIIa-PC_FBpp0070043-aln 194 yfkgpellvdyqmydysldmwslgcmlasmifrkepffhg 233
                                +  pe+l   + y   +d+w+ g++l  +++   pf+  
                  K11E8.1k 176 GYLSPEVLK-KDPYSKPVDIWACGVILYILLVGYPPFWDE 214
                               9999**986.57899************9999999999864 PP

  == domain 2    score: 2.5 bits;  conditional E-value: 2.1
  CkIIa-PC_FBpp0070043-aln 289 hlvspealdfldkllrydhyerltareamehpyfy 323
                                 v+pea  ++d +l  +  +r+ta +a++ p++ 
                  K11E8.1k 236 DTVTPEAKSLIDSMLTVNPKKRITADQALKVPWIC 270
                               5699**************************99875 PP

>> K11E8.1l  CE28061	WBGene00006779	locus:unc-43	Ca2+\/calmodulin-dependent protein kinase	status:Confirmed	UniProt:O623
   #    score  bias  c-Evalue  i-Evalue hmmfrom  hmm to    alifrom  ali to    envfrom  env to     acc
 ---   ------ ----- --------- --------- ------- -------    ------- -------    ------- -------    ----
   1 !   50.8   0.0   4.4e-15   1.9e-13      34     233 ..       9     214 ..       4     228 .. 0.83
   2 ?    2.5   0.0       2.1        90     289     323 ..     236     270 ..     230     287 .. 0.86

  Alignments for each domain:
  == domain 1    score: 50.8 bits;  conditional E-value: 4.4e-15
  CkIIa-PC_FBpp0070043-aln  34 qddyqlvrklgrgkysevfeainitnnekcvvkilkpvkk.....kkikreikilenlrggtniitlqavvkdpvsrtpalifeh 113
                                d+y++   lg+g +s v  +++ t+      ki++  k      +k+ re +i  +l+   ni+ l+  +++       l+f+ 
                  K11E8.1l   9 SDNYDVKEELGKGAFSVVRRCVHKTTGLEFAAKIINTKKLsardfQKLEREARICRKLQH-PNIVRLHDSIQEES--FHYLVFDL 90 
                               58999*******************99999999988765532223379***********86.79****99999875..4679***9 PP

  CkIIa-PC_FBpp0070043-aln 114 vnntd.fkqly..qtltdydiryylyellkaldychslgimhrdvkphnvmidhenr..klrlidwglaefyhpgqeynvrvasr 193
                               v   + f  +   +  ++ d  + + ++l ++ ychs gi+hrd+kp n+++  + +   ++l d+gla      + +     + 
                  K11E8.1l  91 VTGGElFEDIVarEFYSEADASHCIQQILESIAYCHSNGIVHRDLKPENLLLASKAKgaAVKLADFGLAIEVNDSEAWHGFAGTP 175
                               9987635555421567999********************************9877653379********9999999999999999 PP

  CkIIa-PC_FBpp0070043-aln 194 yfkgpellvdyqmydysldmwslgcmlasmifrkepffhg 233
                                +  pe+l   + y   +d+w+ g++l  +++   pf+  
                  K11E8.1l 176 GYLSPEVLK-KDPYSKPVDIWACGVILYILLVGYPPFWDE 214
                               9999**986.57899************9999999999864 PP

  == domain 2    score: 2.5 bits;  conditional E-value: 2.1
  CkIIa-PC_FBpp0070043-aln 289 hlvspealdfldkllrydhyerltareamehpyfy 323
                                 v+pea  ++d +l  +  +r+ta +a++ p++ 
                  K11E8.1l 236 DTVTPEAKSLIDSMLTVNPKKRITADQALKVPWIC 270
                               5699**************************99875 PP

>> F09E5.1  CE02604	WBGene00004034	locus:pkc-3	Protein kinase C	status:Confirmed	UniProt:Q19266	protein_id:CCD68754.1
   #    score  bias  c-Evalue  i-Evalue hmmfrom  hmm to    alifrom  ali to    envfrom  env to     acc
 ---   ------ ----- --------- --------- ------- -------    ------- -------    ------- -------    ----
   1 !   54.3   0.0   3.7e-16   1.6e-14      33     230 ..     249     452 ..     240     465 .. 0.81

  Alignments for each domain:
  == domain 1    score: 54.3 bits;  conditional E-value: 3.7e-16
  CkIIa-PC_FBpp0070043-aln  33 qqddyqlvrklgrgkysevfeainitnnekcvvkilkpv...kkkk...ikreikilenlrggtniitlqavvkdpvsrtpalif 111
                                 +d++l+  +grg y++v++a ++++ +   +ki+k            ++ e  ++e       ++ l++  +   sr   +++
                   F09E5.1 249 SLNDFRLLTVIGRGSYAKVVQAEHVSTRQIYAIKIIKKEmfnEDEDidwVQTEKSVFEAASNYPFLVGLHSCFQT-ESRL-FFVI 331
                               468********************************9864121222222267888899998888899999988765.4665.4566 PP

  CkIIa-PC_FBpp0070043-aln 112 ehvnntdfk...qlyqtltdydiryylyellkaldychslgimhrdvkphnvmidhenrklrlidwgla.efyhpgqeynvrvas 192
                               e v   d+    q  + l + + r+y  e++ al++ hs gi++rd+k  nv+id e  +++l d+g++ e  + g+       +
                   F09E5.1 332 EFVPGGDLMfhmQQQRKLPEEHARFYSGEIILALHFLHSRGIIYRDLKLDNVLIDAEG-HIKLTDYGMCkENIKDGDLTSTFCGT 415
                               888877754112555679999**********************************986.69******973678888888888999 PP

  CkIIa-PC_FBpp0070043-aln 193 ryfkgpellvdyqmydysldmwslgcmlasmifrkepf 230
                                 +  pe+l   + y +s+d w+lg+++  m+  + pf
                   F09E5.1 416 PNYIAPEILRG-DEYGFSVDWWALGVLMFEMMAGRSPF 452
                               9999***9976.67******************999999 PP

>> W02B3.2  CE32946	WBGene00001709	locus:grk-2	G-protein coupled receptor	status:Partially_confirmed	UniProt:Q09639	prot
   #    score  bias  c-Evalue  i-Evalue hmmfrom  hmm to    alifrom  ali to    envfrom  env to     acc
 ---   ------ ----- --------- --------- ------- -------    ------- -------    ------- -------    ----
   1 !   52.2   0.1   1.7e-15   7.1e-14      34     236 ..     188     397 ..     165     413 .. 0.71

  Alignments for each domain:
  == domain 1    score: 52.2 bits;  conditional E-value: 1.7e-15
  CkIIa-PC_FBpp0070043-aln  34 qddyqlvrklgrgkysevfeainitnnekcvvkilkpvkkkkik..r......eikilenl.rggtn...iitlqavvkdpvsrt 106
                                +d+ + r +grg + ev+ + +  + +   +k l    kk+ik  +      + +i+  l   g +   i+++    + p    
                   W02B3.2 188 MNDFSVHRIIGRGGFGEVYGCRKADTGKMYAMKCLD---KKRIKmkQgetlalNERIMLSLvSTGQDcpfIVCMTYAFQSPD--K 267
                               5899999************99888777766666664...3333300211011122222222133333111333443444443..3 PP

  CkIIa-PC_FBpp0070043-aln 107 palifehvnntdfkq.lyq..tltdydiryylyellkaldychslgimhrdvkphnvmidhenrklrlidwglaefyhpgqeynv 188
                                ++i++ +n  d++  l q   +t+ ++ +y  e++  l++ h   +++rd+kp n+++d en ++r+ d gla  y   +    
                   W02B3.2 268 LCFILDLMNGGDLHYhLSQhgVFTEQEMIFYASEVILGLEHMHNRFVVYRDLKPANILLD-ENGHVRVSDLGLACDYSKKKP-HA 350
                               357889999999875243323689***********************************9.7899*********99987665.56 PP

  CkIIa-PC_FBpp0070043-aln 189 rvasryfkgpellvdyqmydysldmwslgcmlasmifrkepffhghdn 236
                                v +  +  pe+l+    yd s d +slgcml  ++  + pf   h  
                   W02B3.2 351 SVGTHGYMAPEVLAKGVAYDSSADWFSLGCMLYKLLKGHSPFR-QHKS 397
                               78999999**************************999999974.3444 PP

>> B0207.4  CE24761	WBGene00000099	locus:air-2	protein kinase	status:Confirmed	UniProt:O01427	protein_id:CCD61317.1
   #    score  bias  c-Evalue  i-Evalue hmmfrom  hmm to    alifrom  ali to    envfrom  env to     acc
 ---   ------ ----- --------- --------- ------- -------    ------- -------    ------- -------    ----
   1 !   53.5   0.0   6.4e-16   2.8e-14      35     235 ..      28     231 ..      23     244 .. 0.83

  Alignments for each domain:
  == domain 1    score: 53.5 bits;  conditional E-value: 6.4e-16
  CkIIa-PC_FBpp0070043-aln  35 ddyqlvrklgrgkysevfeainitnnekcvvkilkpvk......kkkikreikilenlrggtniitlqavvkdpvsrtpalifeh 113
                               +d+++ r lg+gk+  v+ a   t   ++ +k+l   +       +++ rei i   l+   nii l +   d   +   l++e+
                   B0207.4  28 NDFEIGRPLGKGKFGSVYLARTKTGHFHVAIKVLFKSQlisggvEHQLEREIEIQSHLNH-PNIIKLYTYFWDA--KKIYLVLEY 109
                               7999**********************999999985433222222789********99975.7*********996..667788998 PP

  CkIIa-PC_FBpp0070043-aln 114 vnntd.fkqly..qtltdydiryylyellkaldychslgimhrdvkphnvmidhenrklrlidwglaefyhpgqeynvrvasryf 195
                                   + +kql   + +++     y+ye+  al ych   ++hrd+kp n++i  +  +l++ d+g + ++ p ++ +    +  +
                   B0207.4 110 APGGEmYKQLTvsKRFSEPTAAKYMYEIADALSYCHRKNVIHRDIKPENLLIGSQ-GELKIGDFGWS-VHAPSNKRQTMCGTMDY 192
                               8765428998622567888999******************************865.689******87.56788888888888888 PP

  CkIIa-PC_FBpp0070043-aln 196 kgpellvdyqmydysldmwslgcmlasmifrkepffhghd 235
                                 pe++   +    ++d+w++g++   +++ k pf h  +
                   B0207.4 193 LPPEMVNGADHS-DAVDLWAIGVLCYEFLVGKPPFEHEDQ 231
                               999987766655.589*******************99754 PP

>> W06H8.8f  CE36726	WBGene00006436	locus:ttn-1	status:Partially_confirmed	UniProt:A7DT28	protein_id:CCD72215.1
   #    score  bias  c-Evalue  i-Evalue hmmfrom  hmm to    alifrom  ali to    envfrom  env to     acc
 ---   ------ ----- --------- --------- ------- -------    ------- -------    ------- -------    ----
   1 !   51.5   0.0   2.7e-15   1.2e-13      18     235 ..   15915   16136 ..   15903   16147 .. 0.81

  Alignments for each domain:
  == domain 1    score: 51.5 bits;  conditional E-value: 2.7e-15
  CkIIa-PC_FBpp0070043-aln    18 preywdyesyvvdwgqqddyqlvrklgrgkysevfeainitnnekcvvkilk...pvkkkkikreikilenlrggtniitl 95   
                                 p+ey   + + +    q  y +   lg+g y  v+ a + ++ +    k+++    vkk ++  ei ++++l+   +++ l
                  W06H8.8f 15915 PSEYKTIDIHRLPNDLQAKYIIHEELGKGAYGTVYRATEKATGKTWAAKMVQvrpGVKKENVIHEISMMNQLHHE-KLLNL 15994
                                 6666666666666777999*9****************99888776655554322169***************976.56677 PP

  CkIIa-PC_FBpp0070043-aln    96 qavvkdpvsrtpalifehvnntd.fkqly...qtltdydiryylyellkaldychslgimhrdvkphnvmidhen.rklrl 171  
                                 +      +     li e v   + f ++    + +++ ++r y++++l  + + h   i+h d+kp n+++  +n  +l++
                  W06H8.8f 15995 HEAF--DMGNEMWLIEEFVSGGElFEKILeddSLMSEEEVRDYMHQILLGVSHMHKNQIVHLDLKPENILLKAKNsNELKI 16073
                                 6654..35677899*****9876355554222457999********************************98776268*** PP

  CkIIa-PC_FBpp0070043-aln   172 idwglaefyhpgqeynvrvasryfkgpellvdyqmydysldmwslgcmlasmifrkepffhghd 235  
                                 id+gla    p +  ++   +  f  pe+ v+yq    s dmw++g++   ++    pf+   d
                  W06H8.8f 16074 IDFGLARKLDPKKSVKLLFGTPEFCAPEV-VNYQPVGLSTDMWTVGVISYVLLSGLSPFLGDSD 16136
                                 ****************************6.89**************998888888888765444 PP

>> W09C5.5  CE20167	WBGene00012352	locus:dkf-1	Phorbol esters\/diacylglycerol binding domain (C1 domain) \; Eukaryotic p
   #    score  bias  c-Evalue  i-Evalue hmmfrom  hmm to    alifrom  ali to    envfrom  env to     acc
 ---   ------ ----- --------- --------- ------- -------    ------- -------    ------- -------    ----
   1 !   53.0   0.0   9.3e-16     4e-14      37     250 ..     424     649 ..     410     676 .. 0.78

  Alignments for each domain:
  == domain 1    score: 53.0 bits;  conditional E-value: 9.3e-16
  CkIIa-PC_FBpp0070043-aln  37 yqlv..rklgrgkysevfeainitnnekcvvkilkp..vkkkk.....ikreikilen.lrggtniitlqavvkdpvsrtpalif 111
                               yq++  + lg g++  v+ ai+  + + + vk++      kk      ++ e+ il++  + g   + + +  kd +      + 
                   W09C5.5 424 YQVLsdKTLGSGQFGTVYSAIQRHSGKEVAVKVISKerFSKKGsgaesMRAEVAILQQtCHPGIVCLEFMCETKDKIFVVMEKMN 508
                               555422679**************99999999987541122221233337889999976145666666667777888776665555 PP

  CkIIa-PC_FBpp0070043-aln 112 ehvnntdfkqlyqtltdydiryylyellkaldychslgimhrdvkphnvmidh...enrklrlidwglaefyhpgqeynvrvasr 193
                                 + ++ + q    l+    ++ l ++l al+y h  gi h d+kp nv++     +  + ++ d+g a f    q  +  v + 
                   W09C5.5 509 GDMLEMILSQELGRLNSRATKFLLVQILCALKYLHDQGIAHCDLKPENVLLSDmgsNFPQTKICDFGYARFIPESQFRKTVVGTP 593
                               556666666777778888899****************************9865221456789*********99999999999999 PP

  CkIIa-PC_FBpp0070043-aln 194 yfkgpellvdyqmydysldmwslgcmlasmifrkepffhghdnydqlvriakvlgte 250
                                +  pe+l   + y+ sldmws+g+++   +    pf  g +  +q+   + ++ te
                   W09C5.5 594 AYLPPEVLQ-RKGYNKSLDMWSVGVIIYVTLSGTFPFNEGEEISEQIQNASFMFPTE 649
                               999999985.689****************9999*****9999999887766666555 PP

>> K11E8.1i  CE28059	WBGene00006779	locus:unc-43	calcium\/calmodulin dependent protein kinase	status:Confirmed	UniProt:O
   #    score  bias  c-Evalue  i-Evalue hmmfrom  hmm to    alifrom  ali to    envfrom  env to     acc
 ---   ------ ----- --------- --------- ------- -------    ------- -------    ------- -------    ----
   1 !   50.1   0.0   7.1e-15   3.1e-13      34     233 ..       9     214 ..       4     227 .. 0.83
   2 ?    2.2   0.0       2.6   1.1e+02     289     323 ..     236     270 ..     230     287 .. 0.86

  Alignments for each domain:
  == domain 1    score: 50.1 bits;  conditional E-value: 7.1e-15
  CkIIa-PC_FBpp0070043-aln  34 qddyqlvrklgrgkysevfeainitnnekcvvkilkpvkk.....kkikreikilenlrggtniitlqavvkdpvsrtpalifeh 113
                                d+y++   lg+g +s v  +++ t+      ki++  k      +k+ re +i  +l+   ni+ l+  +++       l+f+ 
                  K11E8.1i   9 SDNYDVKEELGKGAFSVVRRCVHKTTGLEFAAKIINTKKLsardfQKLEREARICRKLQH-PNIVRLHDSIQEES--FHYLVFDL 90 
                               58999*******************99999999988765532223379***********86.79****99999875..4679***9 PP

  CkIIa-PC_FBpp0070043-aln 114 vnntd.fkqly..qtltdydiryylyellkaldychslgimhrdvkphnvmidhenr..klrlidwglaefyhpgqeynvrvasr 193
                               v   + f  +   +  ++ d  + + ++l ++ ychs gi+hrd+kp n+++  + +   ++l d+gla      + +     + 
                  K11E8.1i  91 VTGGElFEDIVarEFYSEADASHCIQQILESIAYCHSNGIVHRDLKPENLLLASKAKgaAVKLADFGLAIEVNDSEAWHGFAGTP 175
                               9987635555421567999********************************9877653379********9999999999999999 PP

  CkIIa-PC_FBpp0070043-aln 194 yfkgpellvdyqmydysldmwslgcmlasmifrkepffhg 233
                                +  pe+l   + y   +d+w+ g++l  +++   pf+  
                  K11E8.1i 176 GYLSPEVLK-KDPYSKPVDIWACGVILYILLVGYPPFWDE 214
                               9999**986.57899************9999999999864 PP

  == domain 2    score: 2.2 bits;  conditional E-value: 2.6
  CkIIa-PC_FBpp0070043-aln 289 hlvspealdfldkllrydhyerltareamehpyfy 323
                                 v+pea  ++d +l  +  +r+ta +a++ p++ 
                  K11E8.1i 236 DTVTPEAKSLIDSMLTVNPKKRITADQALKVPWIC 270
                               5699**************************99875 PP

>> F52B5.2  CE24993	WBGene00009921	serine\/threonine kinase (2 domains)	status:Confirmed	UniProt:Q20643	protein_id:CAA99
   #    score  bias  c-Evalue  i-Evalue hmmfrom  hmm to    alifrom  ali to    envfrom  env to     acc
 ---   ------ ----- --------- --------- ------- -------    ------- -------    ------- -------    ----
   1 !   52.5   0.3   1.4e-15   5.8e-14      63     328 ..      45     298 ..      18     301 .] 0.77

  Alignments for each domain:
  == domain 1    score: 52.5 bits;  conditional E-value: 1.4e-15
  CkIIa-PC_FBpp0070043-aln  63 cvvkilkpvkkkkikreikilenlrggtniitlqavvkdpvsrtpalifehvnntdfkql..yqtltdydiryylyellkaldyc 145
                               +++k +k        + + +l n     ni+ +      p  r   ++f+  +   f  l   q l+   i+ y+  l+  l++ 
                   F52B5.2  45 VIIKFFKCGYGEDEIKYLDVLTNHEQRRNIVEMLKSFETPEIRL-GMVFKRYETDLFGILgdRQRLQPSTIQKYMKGLMEGLQFI 128
                               33455554444333344556777788899999999999999987.5789888777787774458999****************** PP

  CkIIa-PC_FBpp0070043-aln 146 hslgimhrdvkphnvmidhenrklrlidwglaefyhpgqeynvrvasryfkgpellvdyqmydysldmwslgcmlasmifrkepf 230
                               h +  +hrd+kp n++id e   + + d+g +       +  v+  +  +   e ++ y+    s+d+w+  c+l +m f+   +
                   F52B5.2 129 HRMDYIHRDIKPENLLIDGET--ICIADFGET--VLSTSDKVVKPGTLPYLTIEHILGYKENTKSMDIWAAACVLGAM-FQGSHL 208
                               ******************986..678899955..5567888999999999999**********************998.888999 PP

  CkIIa-PC_FBpp0070043-aln 231 fhghdnydqlvriakvlg..teelfeyldkyhieldprfndilgrhsrkrwerfvhsenqhlvspealdfldkllrydhyerlta 313
                               f    n + +  i  +lg  t+e +  +dk  +     +  +      k    f + en   +++ea d+++++++yd  +rl a
                   F52B5.2 209 FSQNSNLQTIHAIRLLLGnhTKETWPEMDKLPLMQSIELPPV----GEKT---FSKIEN---ITKEAADLMEQMMKYDPTKRLMA 283
                               999*****9999999999445677777777655444444333....3443...444455...799******************** PP

  CkIIa-PC_FBpp0070043-aln 314 reamehpyfypivke 328
                                + ++h yf      
                   F52B5.2 284 SQVLNHEYFKKEASA 298
                               *********876555 PP

>> T17E9.1a  CE01405	WBGene00002201	locus:kin-18	status:Confirmed	UniProt:P46549	protein_id:CCD63180.1
   #    score  bias  c-Evalue  i-Evalue hmmfrom  hmm to    alifrom  ali to    envfrom  env to     acc
 ---   ------ ----- --------- --------- ------- -------    ------- -------    ------- -------    ----
   1 !   45.8   0.0   1.4e-13   6.1e-12      34     232 ..      27     229 ..      19     242 .. 0.81
   2 ?    5.4   0.0      0.28        12     290     323 ..     257     290 ..     249     305 .. 0.87

  Alignments for each domain:
  == domain 1    score: 45.8 bits;  conditional E-value: 1.4e-13
  CkIIa-PC_FBpp0070043-aln  34 qddyqlvrklgrgkysevfeainitnnekcvvkilkpvkkkkikreikilenlrggtniitlqavv.kdpv..srtpalifehv. 114
                               ++ yq +r +g g +  v+ a++  n++ + +k ++   k+ + +   il+++     ++  + v  k       t  l++e+  
                  T17E9.1a  27 EQRYQDLREIGHGSFGAVYFAYDKKNEQTVAIKKMNFSGKQAVEKWNDILKEVSFLNTVVHPHIVDyKACFlkDTTCWLVMEYCi 111
                               4679**********************99999***999999988888888887766555554444431222211357789999862 PP

  CkIIa-PC_FBpp0070043-aln 115 .nntdf.kqlyqtltdydiryylyellkaldychslgimhrdvkphnvmidhenrklrlidwglaefyhpgqeynvrvasryfkg 197
                                  +d+   l + + + +i     + l al y hsl  +hrd+k  n+++  ++  ++l d+g a +  p q +   + + +f  
                  T17E9.1a 112 gSAADIvDVLRKGMREVEIAAICSQTLDALRYLHSLKRIHRDIKAGNILLS-DHAIVKLADFGSASLVDPAQTF---IGTPFFMA 192
                               3456652568899**********************************9985.5678999*************98...7899**** PP

  CkIIa-PC_FBpp0070043-aln 198 pell..vdyqmydysldmwslgcmlasmifrkepffh 232
                               pe++  +d   y    d+wslg     +  r+ p+f 
                  T17E9.1a 193 PEVIlaMDEGHYTDRADIWSLGITCIELAERRPPLFS 229
                               **87225777888899*********999999999986 PP

  == domain 2    score: 5.4 bits;  conditional E-value: 0.28
  CkIIa-PC_FBpp0070043-aln 290 lvspealdfldkllrydhyerltareamehpyfy 323
                                 s e ++f+dk lr    er++a e++ hp++ 
                  T17E9.1a 257 EWSLEFVQFIDKCLRKPAEERMSAEECFRHPFIQ 290
                               56778999***********************975 PP

>> C09B8.7c  CE33559	WBGene00003911	locus:pak-1	status:Confirmed	UniProt:Q17850	protein_id:CCD63806.1
   #    score  bias  c-Evalue  i-Evalue hmmfrom  hmm to    alifrom  ali to    envfrom  env to     acc
 ---   ------ ----- --------- --------- ------- -------    ------- -------    ------- -------    ----
   1 !   52.8   0.0   1.1e-15   4.7e-14      28     231 ..     236     441 ..     218     448 .. 0.79

  Alignments for each domain:
  == domain 1    score: 52.8 bits;  conditional E-value: 1.1e-15
  CkIIa-PC_FBpp0070043-aln  28 vvdwgqqd.dyqlvrklgrgkysevfeainitnnekcvvki..lkpv.kkkkikreikilenlrggtniitlqavvkdpvsrtpa 108
                               +v  g+ d  y+ v k+g g    v+ ai+i+++  + +k   lk   kk  i  ei ++ + +  +ni+         v     
                  C09B8.7c 236 IVSIGNPDrKYRKVDKIGSGASGSVYTAIEISTEAEVAIKQmnLKDQpKKELIINEILVMRENKH-ANIVNYLD--SYLVCDELW 317
                               66777765379********************9998888886224443156667888888877665.56665432..234555667 PP

  CkIIa-PC_FBpp0070043-aln 109 lifehvnntdfkqlyq..tltdydiryylyellkaldychslgimhrdvkphnvmidhenrklrlidwglaefyhpgqeyn.vrv 190
                               +++e++    +  +     + d  i     e+l+al++ hs  ++hrd+k  n+++  +   ++l d+g++    p q      v
                  C09B8.7c 318 VVMEYLAGGSLTDVVTecQMEDGIIAAVCREVLQALEFLHSRHVIHRDIKSDNILLGMDG-SVKLTDFGFCAQLSPEQRKRtTMV 401
                               88888887777666541146788899999***************************9875.79*********9***997651678 PP

  CkIIa-PC_FBpp0070043-aln 191 asryfkgpellvdyqmydysldmwslgcmlasmifrkepff 231
                                + y+  pe++   + y   +d+wslg m   m+    p++
                  C09B8.7c 402 GTPYWMAPEVVTR-KQYGPKVDVWSLGIMAIEMVEGEPPYL 441
                               999******8765.56999************9997777765 PP

>> W06H8.8e  CE36725	WBGene00006436	locus:ttn-1	status:Partially_confirmed	UniProt:A7DT28	protein_id:CCD72214.1
   #    score  bias  c-Evalue  i-Evalue hmmfrom  hmm to    alifrom  ali to    envfrom  env to     acc
 ---   ------ ----- --------- --------- ------- -------    ------- -------    ------- -------    ----
   1 !   51.5   0.0   2.7e-15   1.2e-13      18     235 ..   15915   16136 ..   15903   16147 .. 0.81

  Alignments for each domain:
  == domain 1    score: 51.5 bits;  conditional E-value: 2.7e-15
  CkIIa-PC_FBpp0070043-aln    18 preywdyesyvvdwgqqddyqlvrklgrgkysevfeainitnnekcvvkilk...pvkkkkikreikilenlrggtniitl 95   
                                 p+ey   + + +    q  y +   lg+g y  v+ a + ++ +    k+++    vkk ++  ei ++++l+   +++ l
                  W06H8.8e 15915 PSEYKTIDIHRLPNDLQAKYIIHEELGKGAYGTVYRATEKATGKTWAAKMVQvrpGVKKENVIHEISMMNQLHHE-KLLNL 15994
                                 6666666666666777999*9****************99888776655554322169***************976.56677 PP

  CkIIa-PC_FBpp0070043-aln    96 qavvkdpvsrtpalifehvnntd.fkqly...qtltdydiryylyellkaldychslgimhrdvkphnvmidhen.rklrl 171  
                                 +      +     li e v   + f ++    + +++ ++r y++++l  + + h   i+h d+kp n+++  +n  +l++
                  W06H8.8e 15995 HEAF--DMGNEMWLIEEFVSGGElFEKILeddSLMSEEEVRDYMHQILLGVSHMHKNQIVHLDLKPENILLKAKNsNELKI 16073
                                 6654..35677899*****9876355554222457999********************************98776268*** PP

  CkIIa-PC_FBpp0070043-aln   172 idwglaefyhpgqeynvrvasryfkgpellvdyqmydysldmwslgcmlasmifrkepffhghd 235  
                                 id+gla    p +  ++   +  f  pe+ v+yq    s dmw++g++   ++    pf+   d
                  W06H8.8e 16074 IDFGLARKLDPKKSVKLLFGTPEFCAPEV-VNYQPVGLSTDMWTVGVISYVLLSGLSPFLGDSD 16136
                                 ****************************6.89**************998888888888765444 PP

>> W06H8.8g  CE36727	WBGene00006436	locus:ttn-1	status:Partially_confirmed	UniProt:A7DT28	protein_id:CCD72216.1
   #    score  bias  c-Evalue  i-Evalue hmmfrom  hmm to    alifrom  ali to    envfrom  env to     acc
 ---   ------ ----- --------- --------- ------- -------    ------- -------    ------- -------    ----
   1 !   51.5   0.0   2.7e-15   1.2e-13      18     235 ..   15915   16136 ..   15903   16147 .. 0.81

  Alignments for each domain:
  == domain 1    score: 51.5 bits;  conditional E-value: 2.7e-15
  CkIIa-PC_FBpp0070043-aln    18 preywdyesyvvdwgqqddyqlvrklgrgkysevfeainitnnekcvvkilk...pvkkkkikreikilenlrggtniitl 95   
                                 p+ey   + + +    q  y +   lg+g y  v+ a + ++ +    k+++    vkk ++  ei ++++l+   +++ l
                  W06H8.8g 15915 PSEYKTIDIHRLPNDLQAKYIIHEELGKGAYGTVYRATEKATGKTWAAKMVQvrpGVKKENVIHEISMMNQLHHE-KLLNL 15994
                                 6666666666666777999*9****************99888776655554322169***************976.56677 PP

  CkIIa-PC_FBpp0070043-aln    96 qavvkdpvsrtpalifehvnntd.fkqly...qtltdydiryylyellkaldychslgimhrdvkphnvmidhen.rklrl 171  
                                 +      +     li e v   + f ++    + +++ ++r y++++l  + + h   i+h d+kp n+++  +n  +l++
                  W06H8.8g 15995 HEAF--DMGNEMWLIEEFVSGGElFEKILeddSLMSEEEVRDYMHQILLGVSHMHKNQIVHLDLKPENILLKAKNsNELKI 16073
                                 6654..35677899*****9876355554222457999********************************98776268*** PP

  CkIIa-PC_FBpp0070043-aln   172 idwglaefyhpgqeynvrvasryfkgpellvdyqmydysldmwslgcmlasmifrkepffhghd 235  
                                 id+gla    p +  ++   +  f  pe+ v+yq    s dmw++g++   ++    pf+   d
                  W06H8.8g 16074 IDFGLARKLDPKKSVKLLFGTPEFCAPEV-VNYQPVGLSTDMWTVGVISYVLLSGLSPFLGDSD 16136
                                 ****************************6.89**************998888888888765444 PP

>> C09B8.7b  CE06792	WBGene00003911	locus:pak-1	status:Confirmed	UniProt:Q17850	protein_id:CCD63805.1
   #    score  bias  c-Evalue  i-Evalue hmmfrom  hmm to    alifrom  ali to    envfrom  env to     acc
 ---   ------ ----- --------- --------- ------- -------    ------- -------    ------- -------    ----
   1 !   52.5   0.0   1.3e-15   5.7e-14      28     231 ..     282     487 ..     264     494 .. 0.79

  Alignments for each domain:
  == domain 1    score: 52.5 bits;  conditional E-value: 1.3e-15
  CkIIa-PC_FBpp0070043-aln  28 vvdwgqqd.dyqlvrklgrgkysevfeainitnnekcvvki..lkpv.kkkkikreikilenlrggtniitlqavvkdpvsrtpa 108
                               +v  g+ d  y+ v k+g g    v+ ai+i+++  + +k   lk   kk  i  ei ++ + +  +ni+         v     
                  C09B8.7b 282 IVSIGNPDrKYRKVDKIGSGASGSVYTAIEISTEAEVAIKQmnLKDQpKKELIINEILVMRENKH-ANIVNYLD--SYLVCDELW 363
                               66777765379********************9998888886224443156667888888877665.56665432..234555667 PP

  CkIIa-PC_FBpp0070043-aln 109 lifehvnntdfkqlyq..tltdydiryylyellkaldychslgimhrdvkphnvmidhenrklrlidwglaefyhpgqeyn.vrv 190
                               +++e++    +  +     + d  i     e+l+al++ hs  ++hrd+k  n+++  +   ++l d+g++    p q      v
                  C09B8.7b 364 VVMEYLAGGSLTDVVTecQMEDGIIAAVCREVLQALEFLHSRHVIHRDIKSDNILLGMDG-SVKLTDFGFCAQLSPEQRKRtTMV 447
                               88888887777666541146788899999***************************9875.79*********9***997651678 PP

  CkIIa-PC_FBpp0070043-aln 191 asryfkgpellvdyqmydysldmwslgcmlasmifrkepff 231
                                + y+  pe++   + y   +d+wslg m   m+    p++
                  C09B8.7b 448 GTPYWMAPEVVTR-KQYGPKVDVWSLGIMAIEMVEGEPPYL 487
                               999******8765.56999************9997777765 PP

>> C09B8.7a  CE27670	WBGene00003911	locus:pak-1	Serine\/threonine protein kinase	status:Confirmed	UniProt:Q17850	protein
   #    score  bias  c-Evalue  i-Evalue hmmfrom  hmm to    alifrom  ali to    envfrom  env to     acc
 ---   ------ ----- --------- --------- ------- -------    ------- -------    ------- -------    ----
   1 !   52.5   0.0   1.3e-15   5.7e-14      28     231 ..     285     490 ..     267     497 .. 0.79

  Alignments for each domain:
  == domain 1    score: 52.5 bits;  conditional E-value: 1.3e-15
  CkIIa-PC_FBpp0070043-aln  28 vvdwgqqd.dyqlvrklgrgkysevfeainitnnekcvvki..lkpv.kkkkikreikilenlrggtniitlqavvkdpvsrtpa 108
                               +v  g+ d  y+ v k+g g    v+ ai+i+++  + +k   lk   kk  i  ei ++ + +  +ni+         v     
                  C09B8.7a 285 IVSIGNPDrKYRKVDKIGSGASGSVYTAIEISTEAEVAIKQmnLKDQpKKELIINEILVMRENKH-ANIVNYLD--SYLVCDELW 366
                               66777765379********************9998888886224443156667888888877665.56665432..234555667 PP

  CkIIa-PC_FBpp0070043-aln 109 lifehvnntdfkqlyq..tltdydiryylyellkaldychslgimhrdvkphnvmidhenrklrlidwglaefyhpgqeyn.vrv 190
                               +++e++    +  +     + d  i     e+l+al++ hs  ++hrd+k  n+++  +   ++l d+g++    p q      v
                  C09B8.7a 367 VVMEYLAGGSLTDVVTecQMEDGIIAAVCREVLQALEFLHSRHVIHRDIKSDNILLGMDG-SVKLTDFGFCAQLSPEQRKRtTMV 450
                               88888887777666541146788899999***************************9875.79*********9***997651678 PP

  CkIIa-PC_FBpp0070043-aln 191 asryfkgpellvdyqmydysldmwslgcmlasmifrkepff 231
                                + y+  pe++   + y   +d+wslg m   m+    p++
                  C09B8.7a 451 GTPYWMAPEVVTR-KQYGPKVDVWSLGIMAIEMVEGEPPYL 490
                               999******8765.56999************9997777765 PP

>> Y47D3A.16  CE22045	WBGene00012929	locus:rsks-1	ribosomal protein S6 kinase	status:Partially_confirmed	UniProt:Q9NAH6	
   #    score  bias  c-Evalue  i-Evalue hmmfrom  hmm to    alifrom  ali to    envfrom  env to     acc
 ---   ------ ----- --------- --------- ------- -------    ------- -------    ------- -------    ----
   1 !   52.3   0.1   1.5e-15   6.4e-14      35     232 ..      81     287 ..      76     353 .. 0.77

  Alignments for each domain:
  == domain 1    score: 52.3 bits;  conditional E-value: 1.5e-15
  CkIIa-PC_FBpp0070043-aln  35 ddyqlvrklgrgkysevfeainitnnekcvvkilkpvkkkkikreikilenlrggtniitl..qavvkdpvs..rtp...alife 112
                               +d+ql++ lg+g y +vf+  + t +++  +  +k ++k  i r+ k     +   ni+       + d +   +t     li+e
                 Y47D3A.16  81 EDFQLLKVLGKGGYGKVFQVRKTTGSDNGQIFAMKVLQKATIVRNQKDTAHTKAERNILEAvkSPFICDLLYafQTGgklYLILE 165
                               8********************************************************9753112345554431133312258999 PP

  CkIIa-PC_FBpp0070043-aln 113 hvnntd.fkqlyq..tltdydiryylyellkaldychslgimhrdvkphnvmidhenrklrlidwglaefyhpg.qeynvrvasr 193
                               ++   + f +l +   + +   ++yl e++ +l++ h  gi++rd+kp n+++d    +++l d+gl++    g q+      + 
                 Y47D3A.16 166 YLSGGElFMHLERegMFMENVAKFYLSEIVVSLEHLHQQGIIYRDLKPENILLDAY-GHVKLTDFGLCKEEIEGdQKTHTFCGTI 249
                               99877635666542235566789******************************975.6799******866655516667777888 PP

  CkIIa-PC_FBpp0070043-aln 194 yfkgpellvdyqmydysldmwslgcmlasmifrkepffh 232
                                +  pe+l+    +  ++d wslg+++  m+    pf  
                 Y47D3A.16 250 EYMAPEILMRCG-HGKAVDWWSLGALMFDMLTGGPPFTA 287
                               899*****9875.7889*************988877753 PP

>> Y71F9B.7  CE22877	WBGene00004043	locus:plk-2	status:Confirmed	UniProt:Q9N2L7	protein_id:CCD70415.1
   #    score  bias  c-Evalue  i-Evalue hmmfrom  hmm to    alifrom  ali to    envfrom  env to     acc
 ---   ------ ----- --------- --------- ------- -------    ------- -------    ------- -------    ----
   1 !   52.8   0.0   1.1e-15   4.6e-14       4     231 ..       6     234 ..       3     257 .. 0.84

  Alignments for each domain:
  == domain 1    score: 52.8 bits;  conditional E-value: 1.1e-15
  CkIIa-PC_FBpp0070043-aln   4 psrarvyadvnshkpreywdyesyvvdwgqqddyqlvrklgrgkysevfeainitnne....kcvvk..ilkpvkkkkikreiki 82 
                               ps+arv ++ + + p    d  + ++d  ++  y+  + lg+g ++  +e  n ++ e    k+v k  ++k  ++ k+ +e++i
                  Y71F9B.7   6 PSAARVKSQKKEKAP---PDVPDVILDGERKTRYEKGKFLGKGGFAHCYELRNKSTGElfagKVVPKalLIKQYQRDKMAQEVQI 87 
                               777777765544444...56677899**************************999887444466666334599999********* PP

  CkIIa-PC_FBpp0070043-aln  83 lenlrggtniitlqavvkdpvsrtpal.ifehvnntdfkqlyqtltdydiryylyellkaldychslgimhrdvkphnvmidhen 166
                                 nl+   n++ l     d      +l +      +++++  +++t+ + ry+ y+++  + y h l i+hrd+k  n++++ e 
                  Y71F9B.7  88 HRNLQH-RNVVKLYHFFEDKSNVYITLeLCPRRSLMELHKRRKAVTEPEARYFTYQIVEGVLYLHNLKIVHRDLKLGNLFLNDE- 170
                               ****96.79******9999866655552344567789999999************************************99866. PP

  CkIIa-PC_FBpp0070043-aln 167 rklrlidwglaefyhpgqeynvrvasryfkgpellvdyqmydysldmwslgcmlasmifrkepff 231
                                ++++ d+gla      +  +    +  +  pe+l     + + +d+w++gc+l  ++f + pf 
                  Y71F9B.7 171 LQVKIGDFGLATTCDNDERKKTLCGTPNYIAPEVLNKI-GHSFEVDLWAIGCILYILLFGHPPFE 234
                               6799**********9999999999999999***99765.589*****************999984 PP

>> B0464.5a  CE36580	WBGene00004980	locus:spk-1	serine\/threonine kinase (2 domains)	status:Partially_confirmed	UniProt:
   #    score  bias  c-Evalue  i-Evalue hmmfrom  hmm to    alifrom  ali to    envfrom  env to     acc
 ---   ------ ----- --------- --------- ------- -------    ------- -------    ------- -------    ----
   1 !   32.7   0.2   1.4e-09     6e-08      17     171 ..     400     572 ..     392     583 .. 0.75
   2 !   18.8   0.0   2.3e-05   0.00098     184     325 ..     757     907 ..     741     917 .. 0.77

  Alignments for each domain:
  == domain 1    score: 32.7 bits;  conditional E-value: 1.4e-09
  CkIIa-PC_FBpp0070043-aln  17 kpreywdyesyvvdwgq..qddyqlvrklgrgkysevfeainitnnekcvvkilkpvkk..kkikreikilenlrgg.tniitlq 96 
                                pr+y     + v+ g+  +  y ++rklg g++s v+ a +  ++  + +ki+k   +       eik+l  +r    n i  +
                  B0464.5a 400 DPRDYKRGGYHPVNIGDvfNARYHVIRKLGWGHFSTVWLAWDTQDKRFVAMKIVKSAEHytEAALDEIKLLLSVRSAdPNDIGCH 484
                               5666665444555555422578********************99999999*****99862245678*****99997525777777 PP

  CkIIa-PC_FBpp0070043-aln  97 avvk..dpvs......rtpalifehvnntdfkql....yqtltdydiryylyellkaldychs.lgimhrdvkphnvmidhenrk 168
                                vv+  d  +      +  a++fe +    +k +    y+ l   ++r    ++l al y h   gi+h d+kp nv+i   + +
                  B0464.5a 485 KVVQllDEFTvtgingQHVAMVFEVLGCNLLKLIirsnYRGLHLEQVRKICRQVLEALGYMHEkCGIIHTDIKPENVLITMSREE 569
                               77754444330111115579****88766555433333999999******************637**************987777 PP

  CkIIa-PC_FBpp0070043-aln 169 lrl 171
                               +++
                  B0464.5a 570 IKI 572
                               665 PP

  == domain 2    score: 18.8 bits;  conditional E-value: 2.3e-05
  CkIIa-PC_FBpp0070043-aln 184 qeynvrvasryfkgpellvdyqmydysldmwslgcmlasmifrkepff..hghdny....dqlvriakvlgteelfeyld.kyhi 261
                                +y   + +r ++  e+l+    y    d+ws  cm   +      +f  h  dny    d l  i+ +lg+     y + k+  
                  B0464.5a 757 HHYTDDIQTRQYRALEVLIGS-GYGPPADIWSTACMAFELATGD-YLFepHQGDNYsrdeDHLAHISELLGAIPPSIYKKgKHWR 839
                               567777888999999999875.688999********76665444.34413667999776678*********98877776526667 PP

  CkIIa-PC_FBpp0070043-aln 262 eldprfndilgrhsrkrwerfvhsenqhlvspeal....dfldkllrydhyerltareamehpyfypi 325
                               e+  +   +l  h  k w  +    +++  s+e       fl  +l +d+ +r ta+ a++hp+++p 
                  B0464.5a 840 EFFHKNGHLLHIHQLKPWSLYEVLRQKYEWSHEDAqqfeSFLRPMLDFDQEKRSTAKIALKHPFLLPF 907
                               9999999***********99977666666666654111168888999*****************9885 PP

>> B0496.3h  CE44339	WBGene00006814	locus:unc-82	status:Confirmed	UniProt:D1MN56	protein_id:CCD62060.1
   #    score  bias  c-Evalue  i-Evalue hmmfrom  hmm to    alifrom  ali to    envfrom  env to     acc
 ---   ------ ----- --------- --------- ------- -------    ------- -------    ------- -------    ----
   1 !   52.4   0.1   1.4e-15   5.9e-14      34     243 ..      55     267 ..      51     273 .. 0.84

  Alignments for each domain:
  == domain 1    score: 52.4 bits;  conditional E-value: 1.4e-15
  CkIIa-PC_FBpp0070043-aln  34 qddyqlvrklgrgkysevfeainitnnekcvvkilkp..vkkk....kikreikilenlrggtniitlqavvkdpvsrtpalife 112
                               ++ +++ +klg g y +v  a++   +  + vk++k   +  k    +i+rei+i+  l+   nii +  v  +       l++e
                  B0496.3h  55 KHRFEITKKLGSGTYGKVSLAYDHKFDREVAVKLIKKsaIESKadlvRIRREIRIMSALNH-PNIIQIYEVFENKDK--IILVME 136
                               5668899******************999999999986223333334479*********985.79*****99977544..467777 PP

  CkIIa-PC_FBpp0070043-aln 113 hvnn...tdfkqlyqtltdydiryylyellkaldychslgimhrdvkphnvmidhenrklrlidwglaefyhpgqeynvrvasry 194
                               +       d+     +l + + r  + ++  a+ ych   + hrd+k  n+++d++n + ++ d+gl++++   +       s  
                  B0496.3h 137 YSSGgelYDYVSRCGSLPEAEARRIFRQITSAVLYCHKHRVAHRDLKLENILLDQNN-NAKIADFGLSNYFADKNLLTTFCGSPL 220
                               7654112577778889**************************************877.5699**********999999******* PP

  CkIIa-PC_FBpp0070043-aln 195 fkgpellvdyqmydysldmwslgcmlasmifrkepffhghdnydqlvri 243
                               +  pe++         +d wslg +l ++++   pf  g d ++++vr 
                  B0496.3h 221 YASPEIINGTPYKGPEVDCWSLGILLYTLVYGSMPF-DGRD-FNRMVRQ 267
                               *******99999999*****************9996.6766.5666664 PP

>> B0496.3a  CE44329	WBGene00006814	locus:unc-82	ser\/thr protein kinase	status:Confirmed	UniProt:D1MN50	protein_id:CCD6
   #    score  bias  c-Evalue  i-Evalue hmmfrom  hmm to    alifrom  ali to    envfrom  env to     acc
 ---   ------ ----- --------- --------- ------- -------    ------- -------    ------- -------    ----
   1 !   52.4   0.1   1.4e-15     6e-14      34     243 ..      55     267 ..      51     273 .. 0.84

  Alignments for each domain:
  == domain 1    score: 52.4 bits;  conditional E-value: 1.4e-15
  CkIIa-PC_FBpp0070043-aln  34 qddyqlvrklgrgkysevfeainitnnekcvvkilkp..vkkk....kikreikilenlrggtniitlqavvkdpvsrtpalife 112
                               ++ +++ +klg g y +v  a++   +  + vk++k   +  k    +i+rei+i+  l+   nii +  v  +       l++e
                  B0496.3a  55 KHRFEITKKLGSGTYGKVSLAYDHKFDREVAVKLIKKsaIESKadlvRIRREIRIMSALNH-PNIIQIYEVFENKDK--IILVME 136
                               5668899******************999999999986223333334479*********985.79*****99977544..467777 PP

  CkIIa-PC_FBpp0070043-aln 113 hvnn...tdfkqlyqtltdydiryylyellkaldychslgimhrdvkphnvmidhenrklrlidwglaefyhpgqeynvrvasry 194
                               +       d+     +l + + r  + ++  a+ ych   + hrd+k  n+++d++n + ++ d+gl++++   +       s  
                  B0496.3a 137 YSSGgelYDYVSRCGSLPEAEARRIFRQITSAVLYCHKHRVAHRDLKLENILLDQNN-NAKIADFGLSNYFADKNLLTTFCGSPL 220
                               7654112577778889**************************************877.5699**********999999******* PP

  CkIIa-PC_FBpp0070043-aln 195 fkgpellvdyqmydysldmwslgcmlasmifrkepffhghdnydqlvri 243
                               +  pe++         +d wslg +l ++++   pf  g d ++++vr 
                  B0496.3a 221 YASPEIINGTPYKGPEVDCWSLGILLYTLVYGSMPF-DGRD-FNRMVRQ 267
                               *******99999999*****************9996.6766.5666664 PP

>> B0496.3g  CE44297	WBGene00006814	locus:unc-82	status:Confirmed	UniProt:D1MN55	protein_id:CCD62056.1
   #    score  bias  c-Evalue  i-Evalue hmmfrom  hmm to    alifrom  ali to    envfrom  env to     acc
 ---   ------ ----- --------- --------- ------- -------    ------- -------    ------- -------    ----
   1 !   52.4   0.1   1.4e-15     6e-14      34     243 ..      55     267 ..      51     273 .. 0.84

  Alignments for each domain:
  == domain 1    score: 52.4 bits;  conditional E-value: 1.4e-15
  CkIIa-PC_FBpp0070043-aln  34 qddyqlvrklgrgkysevfeainitnnekcvvkilkp..vkkk....kikreikilenlrggtniitlqavvkdpvsrtpalife 112
                               ++ +++ +klg g y +v  a++   +  + vk++k   +  k    +i+rei+i+  l+   nii +  v  +       l++e
                  B0496.3g  55 KHRFEITKKLGSGTYGKVSLAYDHKFDREVAVKLIKKsaIESKadlvRIRREIRIMSALNH-PNIIQIYEVFENKDK--IILVME 136
                               5668899******************999999999986223333334479*********985.79*****99977544..467777 PP

  CkIIa-PC_FBpp0070043-aln 113 hvnn...tdfkqlyqtltdydiryylyellkaldychslgimhrdvkphnvmidhenrklrlidwglaefyhpgqeynvrvasry 194
                               +       d+     +l + + r  + ++  a+ ych   + hrd+k  n+++d++n + ++ d+gl++++   +       s  
                  B0496.3g 137 YSSGgelYDYVSRCGSLPEAEARRIFRQITSAVLYCHKHRVAHRDLKLENILLDQNN-NAKIADFGLSNYFADKNLLTTFCGSPL 220
                               7654112577778889**************************************877.5699**********999999******* PP

  CkIIa-PC_FBpp0070043-aln 195 fkgpellvdyqmydysldmwslgcmlasmifrkepffhghdnydqlvri 243
                               +  pe++         +d wslg +l ++++   pf  g d ++++vr 
                  B0496.3g 221 YASPEIINGTPYKGPEVDCWSLGILLYTLVYGSMPF-DGRD-FNRMVRQ 267
                               *******99999999*****************9996.6766.5666664 PP

>> B0496.3f  CE44278	WBGene00006814	locus:unc-82	status:Confirmed	UniProt:D1MN53	protein_id:CCD62061.1
   #    score  bias  c-Evalue  i-Evalue hmmfrom  hmm to    alifrom  ali to    envfrom  env to     acc
 ---   ------ ----- --------- --------- ------- -------    ------- -------    ------- -------    ----
   1 !   52.4   0.1   1.5e-15   6.3e-14      34     243 ..      55     267 ..      51     273 .. 0.84

  Alignments for each domain:
  == domain 1    score: 52.4 bits;  conditional E-value: 1.5e-15
  CkIIa-PC_FBpp0070043-aln  34 qddyqlvrklgrgkysevfeainitnnekcvvkilkp..vkkk....kikreikilenlrggtniitlqavvkdpvsrtpalife 112
                               ++ +++ +klg g y +v  a++   +  + vk++k   +  k    +i+rei+i+  l+   nii +  v  +       l++e
                  B0496.3f  55 KHRFEITKKLGSGTYGKVSLAYDHKFDREVAVKLIKKsaIESKadlvRIRREIRIMSALNH-PNIIQIYEVFENKDK--IILVME 136
                               5668899******************999999999986223333334479*********985.79*****99977544..467777 PP

  CkIIa-PC_FBpp0070043-aln 113 hvnn...tdfkqlyqtltdydiryylyellkaldychslgimhrdvkphnvmidhenrklrlidwglaefyhpgqeynvrvasry 194
                               +       d+     +l + + r  + ++  a+ ych   + hrd+k  n+++d++n + ++ d+gl++++   +       s  
                  B0496.3f 137 YSSGgelYDYVSRCGSLPEAEARRIFRQITSAVLYCHKHRVAHRDLKLENILLDQNN-NAKIADFGLSNYFADKNLLTTFCGSPL 220
                               7654112577778889**************************************877.5699**********999999******* PP

  CkIIa-PC_FBpp0070043-aln 195 fkgpellvdyqmydysldmwslgcmlasmifrkepffhghdnydqlvri 243
                               +  pe++         +d wslg +l ++++   pf  g d ++++vr 
                  B0496.3f 221 YASPEIINGTPYKGPEVDCWSLGILLYTLVYGSMPF-DGRD-FNRMVRQ 267
                               *******99999999*****************9996.6766.5666664 PP

>> B0496.3d  CE44346	WBGene00006814	locus:unc-82	status:Confirmed	UniProt:D1MN54	protein_id:CCD62054.1
   #    score  bias  c-Evalue  i-Evalue hmmfrom  hmm to    alifrom  ali to    envfrom  env to     acc
 ---   ------ ----- --------- --------- ------- -------    ------- -------    ------- -------    ----
   1 !   52.3   0.1   1.5e-15   6.4e-14      34     243 ..      55     267 ..      51     273 .. 0.84

  Alignments for each domain:
  == domain 1    score: 52.3 bits;  conditional E-value: 1.5e-15
  CkIIa-PC_FBpp0070043-aln  34 qddyqlvrklgrgkysevfeainitnnekcvvkilkp..vkkk....kikreikilenlrggtniitlqavvkdpvsrtpalife 112
                               ++ +++ +klg g y +v  a++   +  + vk++k   +  k    +i+rei+i+  l+   nii +  v  +       l++e
                  B0496.3d  55 KHRFEITKKLGSGTYGKVSLAYDHKFDREVAVKLIKKsaIESKadlvRIRREIRIMSALNH-PNIIQIYEVFENKDK--IILVME 136
                               5668899******************999999999986223333334479*********985.79*****99977544..467777 PP

  CkIIa-PC_FBpp0070043-aln 113 hvnn...tdfkqlyqtltdydiryylyellkaldychslgimhrdvkphnvmidhenrklrlidwglaefyhpgqeynvrvasry 194
                               +       d+     +l + + r  + ++  a+ ych   + hrd+k  n+++d++n + ++ d+gl++++   +       s  
                  B0496.3d 137 YSSGgelYDYVSRCGSLPEAEARRIFRQITSAVLYCHKHRVAHRDLKLENILLDQNN-NAKIADFGLSNYFADKNLLTTFCGSPL 220
                               7654112577778889**************************************877.5699**********999999******* PP

  CkIIa-PC_FBpp0070043-aln 195 fkgpellvdyqmydysldmwslgcmlasmifrkepffhghdnydqlvri 243
                               +  pe++         +d wslg +l ++++   pf  g d ++++vr 
                  B0496.3d 221 YASPEIINGTPYKGPEVDCWSLGILLYTLVYGSMPF-DGRD-FNRMVRQ 267
                               *******99999999*****************9996.6766.5666664 PP

>> F19C6.1  CE01554	WBGene00001708	locus:grk-1	G protein-coupled receptor kinase	status:Partially_confirmed	UniProt:Q095
   #    score  bias  c-Evalue  i-Evalue hmmfrom  hmm to    alifrom  ali to    envfrom  env to     acc
 ---   ------ ----- --------- --------- ------- -------    ------- -------    ------- -------    ----
   1 !   52.4   0.2   1.4e-15   6.2e-14      33     233 ..     199     405 ..     187     428 .. 0.76

  Alignments for each domain:
  == domain 1    score: 52.4 bits;  conditional E-value: 1.4e-15
  CkIIa-PC_FBpp0070043-aln  33 qqddyqlvrklgrgkysevfeainitnnekcvvkilkpvkkkkikr.eikile.nlrggtniitlqavvkdp....vsrtpalif 111
                               +++ ++l r lg+g + ev  a ++ ++ k     lk + kk++k+     l  n +   + i    vv          + +l++
                   F19C6.1 199 DKHTFRLYRVLGKGGFGEVC-ACQVRASGKMY--ALKKLEKKRVKKrHAETLSlNEKQILQRINSPFVVSLAyayeTKDALCLVL 280
                               5677999***********97.67787777753..455555555543133332213333333333333333220000334457899 PP

  CkIIa-PC_FBpp0070043-aln 112 ehvnntdfk.qlyqtl....tdydiryylyellkaldychslgimhrdvkphnvmidhenrklrlidwglaefyhpgqeynvrva 191
                                 +n  d+k +ly+ +     +  +++y  e+   l++ hs  i++rd+kp n+++d +  ++r+ d gla   +  +  + rv 
                   F19C6.1 281 TLMNGGDLKfHLYNLMpggfDEKRVQFYAAEITLGLQHLHSERILYRDLKPENILLD-DFGHVRISDLGLAVEIKDNEPIKGRVG 364
                               999****9955887653221456699******************************9.56789********************** PP

  CkIIa-PC_FBpp0070043-aln 192 sryfkgpellvdyqmydysldmwslgcmlasmifrkepffhg 233
                               +  +  pe+ v  + y y +d w +gc++  mi  k pf + 
                   F19C6.1 365 TVGYMAPEI-VKNERYSYGVDWWGVGCLIYEMIEGKAPFRQR 405
                               ********7.56789***********************9765 PP

>> B0496.3b  CE44280	WBGene00006814	locus:unc-82	status:Confirmed	UniProt:D1MN51	protein_id:CCD62059.1
   #    score  bias  c-Evalue  i-Evalue hmmfrom  hmm to    alifrom  ali to    envfrom  env to     acc
 ---   ------ ----- --------- --------- ------- -------    ------- -------    ------- -------    ----
   1 !   52.3   0.1   1.5e-15   6.5e-14      34     243 ..      55     267 ..      51     273 .. 0.84

  Alignments for each domain:
  == domain 1    score: 52.3 bits;  conditional E-value: 1.5e-15
  CkIIa-PC_FBpp0070043-aln  34 qddyqlvrklgrgkysevfeainitnnekcvvkilkp..vkkk....kikreikilenlrggtniitlqavvkdpvsrtpalife 112
                               ++ +++ +klg g y +v  a++   +  + vk++k   +  k    +i+rei+i+  l+   nii +  v  +       l++e
                  B0496.3b  55 KHRFEITKKLGSGTYGKVSLAYDHKFDREVAVKLIKKsaIESKadlvRIRREIRIMSALNH-PNIIQIYEVFENKDK--IILVME 136
                               5668899******************999999999986223333334479*********985.79*****99977544..467777 PP

  CkIIa-PC_FBpp0070043-aln 113 hvnn...tdfkqlyqtltdydiryylyellkaldychslgimhrdvkphnvmidhenrklrlidwglaefyhpgqeynvrvasry 194
                               +       d+     +l + + r  + ++  a+ ych   + hrd+k  n+++d++n + ++ d+gl++++   +       s  
                  B0496.3b 137 YSSGgelYDYVSRCGSLPEAEARRIFRQITSAVLYCHKHRVAHRDLKLENILLDQNN-NAKIADFGLSNYFADKNLLTTFCGSPL 220
                               7654112577778889**************************************877.5699**********999999******* PP

  CkIIa-PC_FBpp0070043-aln 195 fkgpellvdyqmydysldmwslgcmlasmifrkepffhghdnydqlvri 243
                               +  pe++         +d wslg +l ++++   pf  g d ++++vr 
                  B0496.3b 221 YASPEIINGTPYKGPEVDCWSLGILLYTLVYGSMPF-DGRD-FNRMVRQ 267
                               *******99999999*****************9996.6766.5666664 PP

>> K11E8.1d  CE28054	WBGene00006779	locus:unc-43	Ca2+\/calmodulin-dependent protein kinase	status:Confirmed	UniProt:O623
   #    score  bias  c-Evalue  i-Evalue hmmfrom  hmm to    alifrom  ali to    envfrom  env to     acc
 ---   ------ ----- --------- --------- ------- -------    ------- -------    ------- -------    ----
   1 !   48.9   0.0   1.6e-14     7e-13      34     233 ..       9     214 ..       4     227 .. 0.83
   2 ?    1.6   0.0       4.1   1.7e+02     289     323 ..     236     270 ..     230     286 .. 0.87

  Alignments for each domain:
  == domain 1    score: 48.9 bits;  conditional E-value: 1.6e-14
  CkIIa-PC_FBpp0070043-aln  34 qddyqlvrklgrgkysevfeainitnnekcvvkilkpvkk.....kkikreikilenlrggtniitlqavvkdpvsrtpalifeh 113
                                d+y++   lg+g +s v  +++ t+      ki++  k      +k+ re +i  +l+   ni+ l+  +++       l+f+ 
                  K11E8.1d   9 SDNYDVKEELGKGAFSVVRRCVHKTTGLEFAAKIINTKKLsardfQKLEREARICRKLQH-PNIVRLHDSIQEES--FHYLVFDL 90 
                               58999*******************99999999988765532223379***********86.79****99999875..4679***9 PP

  CkIIa-PC_FBpp0070043-aln 114 vnntd.fkqly..qtltdydiryylyellkaldychslgimhrdvkphnvmidhenr..klrlidwglaefyhpgqeynvrvasr 193
                               v   + f  +   +  ++ d  + + ++l ++ ychs gi+hrd+kp n+++  + +   ++l d+gla      + +     + 
                  K11E8.1d  91 VTGGElFEDIVarEFYSEADASHCIQQILESIAYCHSNGIVHRDLKPENLLLASKAKgaAVKLADFGLAIEVNDSEAWHGFAGTP 175
                               9987635555421567999********************************9877653379********9999999999999999 PP

  CkIIa-PC_FBpp0070043-aln 194 yfkgpellvdyqmydysldmwslgcmlasmifrkepffhg 233
                                +  pe+l   + y   +d+w+ g++l  +++   pf+  
                  K11E8.1d 176 GYLSPEVLK-KDPYSKPVDIWACGVILYILLVGYPPFWDE 214
                               9999**986.57899************9999999999854 PP

  == domain 2    score: 1.6 bits;  conditional E-value: 4.1
  CkIIa-PC_FBpp0070043-aln 289 hlvspealdfldkllrydhyerltareamehpyfy 323
                                 v+pea  ++d +l  +  +r+ta +a++ p++ 
                  K11E8.1d 236 DTVTPEAKSLIDSMLTVNPKKRITADQALKVPWIC 270
                               5699**************************99875 PP

>> B0496.3e  CE44360	WBGene00006814	locus:unc-82	status:Confirmed	UniProt:D1MN52	protein_id:CCD62055.1
   #    score  bias  c-Evalue  i-Evalue hmmfrom  hmm to    alifrom  ali to    envfrom  env to     acc
 ---   ------ ----- --------- --------- ------- -------    ------- -------    ------- -------    ----
   1 !   52.1   0.1   1.8e-15   7.8e-14      34     243 ..     294     506 ..     290     512 .. 0.84

  Alignments for each domain:
  == domain 1    score: 52.1 bits;  conditional E-value: 1.8e-15
  CkIIa-PC_FBpp0070043-aln  34 qddyqlvrklgrgkysevfeainitnnekcvvkilkp..vkkk....kikreikilenlrggtniitlqavvkdpvsrtpalife 112
                               ++ +++ +klg g y +v  a++   +  + vk++k   +  k    +i+rei+i+  l+   nii +  v  +       l++e
                  B0496.3e 294 KHRFEITKKLGSGTYGKVSLAYDHKFDREVAVKLIKKsaIESKadlvRIRREIRIMSALNH-PNIIQIYEVFENKDK--IILVME 375
                               5668899******************999999999986223333334479*********985.79*****99977544..467777 PP

  CkIIa-PC_FBpp0070043-aln 113 hvnn...tdfkqlyqtltdydiryylyellkaldychslgimhrdvkphnvmidhenrklrlidwglaefyhpgqeynvrvasry 194
                               +       d+     +l + + r  + ++  a+ ych   + hrd+k  n+++d++n + ++ d+gl++++   +       s  
                  B0496.3e 376 YSSGgelYDYVSRCGSLPEAEARRIFRQITSAVLYCHKHRVAHRDLKLENILLDQNN-NAKIADFGLSNYFADKNLLTTFCGSPL 459
                               7654112577778889**************************************877.5699**********999999******* PP

  CkIIa-PC_FBpp0070043-aln 195 fkgpellvdyqmydysldmwslgcmlasmifrkepffhghdnydqlvri 243
                               +  pe++         +d wslg +l ++++   pf  g d ++++vr 
                  B0496.3e 460 YASPEIINGTPYKGPEVDCWSLGILLYTLVYGSMPF-DGRD-FNRMVRQ 506
                               *******99999999*****************9996.6766.5666664 PP

>> W10G6.2a  CE39527	WBGene00004789	locus:sgk-1	Protein kinase C terminal domain	status:Confirmed	UniProt:Q2PJ68	protein
   #    score  bias  c-Evalue  i-Evalue hmmfrom  hmm to    alifrom  ali to    envfrom  env to     acc
 ---   ------ ----- --------- --------- ------- -------    ------- -------    ------- -------    ----
   1 !   49.8   1.3   8.6e-15   3.7e-13      34     241 ..     122     337 ..     116     343 .. 0.74
   2 ?    0.5   0.0       8.5   3.7e+02     289     328 ..     345     388 ..     342     407 .. 0.69

  Alignments for each domain:
  == domain 1    score: 49.8 bits;  conditional E-value: 8.6e-15
  CkIIa-PC_FBpp0070043-aln  34 qddyqlvrklgrgkysevfeainitnnekcvvkilkp..vkkk.kik...reikilenlrggtniitlqavvkdpvsrtpalife 112
                                +d++ +  +g+g +  v++  +  +++   +kil    ++kk  +k    e ++l n      +++l+   ++       ++++
                  W10G6.2a 122 ANDFDYLTTIGKGSFGRVYQVRHKETKKIYAMKILSKehIRKKnEVKhvmAERNVLINNFKHPFLVSLHFSFQNK--EKLYFVLD 204
                               689999999*********999888888888899985422333313331113455555555556677777666654..34567889 PP

  CkIIa-PC_FBpp0070043-aln 113 hvnntd.fkqly..qtltdydiryylyellkaldychslgimhrdvkphnvmidhenrklrlidwglaefyhpgqeynvr.vasr 193
                               h+n  + f +l   + +++   r+y  e+  al y h   i++rd+kp n+++d  +  l l d+gl++    g +       + 
                  W10G6.2a 205 HLNGGElFSHLQreKHFSESRSRFYAAEIACALGYLHEKNIIYRDLKPENLLLDD-KGYLVLTDFGLCKEDMQGSKTTSTfCGTP 288
                               ***9873444431156788889*******************************96.56899******988877776554414556 PP

  CkIIa-PC_FBpp0070043-aln 194 yfkgpellvdyqmydysldmwslgcmlasmifrkepffhghdn..ydqlv 241
                                +  pe+++  + yd ++d w lg +l  mif   pf+    n  yd+++
                  W10G6.2a 289 EYLAPEIILK-KPYDKTVDWWCLGSVLYEMIFGLPPFYSKDHNemYDKII 337
                               6778888765.78************************9764443488776 PP

  == domain 2    score: 0.5 bits;  conditional E-value: 8.5
  CkIIa-PC_FBpp0070043-aln 289 hlvspealdfldkllrydhyerlta....reamehpyfypivke 328
                               h +s  + +++  ll+ d+ +rl      r+  +hp+f+p+  +
                  W10G6.2a 345 HNISVPCSELITGLLQKDRSKRLGHrndfRDIRDHPFFLPVDWD 388
                               5566666677777888888877765111156789*****98655 PP

>> W10G6.2b  CE39528	WBGene00004789	locus:sgk-1	status:Confirmed	UniProt:Q2PJ68	protein_id:CAJ55247.1
   #    score  bias  c-Evalue  i-Evalue hmmfrom  hmm to    alifrom  ali to    envfrom  env to     acc
 ---   ------ ----- --------- --------- ------- -------    ------- -------    ------- -------    ----
   1 !   49.8   1.3   9.1e-15   3.9e-13      34     241 ..     132     347 ..     126     353 .. 0.74
   2 ?    0.5   0.0       8.8   3.8e+02     289     328 ..     355     398 ..     352     417 .. 0.69

  Alignments for each domain:
  == domain 1    score: 49.8 bits;  conditional E-value: 9.1e-15
  CkIIa-PC_FBpp0070043-aln  34 qddyqlvrklgrgkysevfeainitnnekcvvkilkp..vkkk.kik...reikilenlrggtniitlqavvkdpvsrtpalife 112
                                +d++ +  +g+g +  v++  +  +++   +kil    ++kk  +k    e ++l n      +++l+   ++       ++++
                  W10G6.2b 132 ANDFDYLTTIGKGSFGRVYQVRHKETKKIYAMKILSKehIRKKnEVKhvmAERNVLINNFKHPFLVSLHFSFQNK--EKLYFVLD 214
                               689999999*********999888888888899985422333313331113445555555556677777666654..34567889 PP

  CkIIa-PC_FBpp0070043-aln 113 hvnntd.fkqly..qtltdydiryylyellkaldychslgimhrdvkphnvmidhenrklrlidwglaefyhpgqeynvr.vasr 193
                               h+n  + f +l   + +++   r+y  e+  al y h   i++rd+kp n+++d  +  l l d+gl++    g +       + 
                  W10G6.2b 215 HLNGGElFSHLQreKHFSESRSRFYAAEIACALGYLHEKNIIYRDLKPENLLLDD-KGYLVLTDFGLCKEDMQGSKTTSTfCGTP 298
                               ***9873444431156788889*******************************96.56899******988877776554414556 PP

  CkIIa-PC_FBpp0070043-aln 194 yfkgpellvdyqmydysldmwslgcmlasmifrkepffhghdn..ydqlv 241
                                +  pe+++  + yd ++d w lg +l  mif   pf+    n  yd+++
                  W10G6.2b 299 EYLAPEIILK-KPYDKTVDWWCLGSVLYEMIFGLPPFYSKDHNemYDKII 347
                               6778888765.78************************9764443488776 PP

  == domain 2    score: 0.5 bits;  conditional E-value: 8.8
  CkIIa-PC_FBpp0070043-aln 289 hlvspealdfldkllrydhyerlta....reamehpyfypivke 328
                               h +s  + +++  ll+ d+ +rl      r+  +hp+f+p+  +
                  W10G6.2b 355 HNISVPCSELITGLLQKDRSKRLGHrndfRDIRDHPFFLPVDWD 398
                               5566666677777888888777765111156789*****98655 PP

>> R04A9.7  CE41149	WBGene00044281	status:Partially_confirmed	UniProt:Q21694	protein_id:CCD62913.1
   #    score  bias  c-Evalue  i-Evalue hmmfrom  hmm to    alifrom  ali to    envfrom  env to     acc
 ---   ------ ----- --------- --------- ------- -------    ------- -------    ------- -------    ----
   1 !   51.1   0.3   3.6e-15   1.6e-13      34     234 ..      46     254 ..      24     269 .. 0.80

  Alignments for each domain:
  == domain 1    score: 51.1 bits;  conditional E-value: 3.6e-15
  CkIIa-PC_FBpp0070043-aln  34 qddyqlvrklgrgkysevfeainitnnekcvvkilkpvkkkkikreikilenlrggtnii.tlqa.vvkd.....pvsrtpalif 111
                                +d++ ++ +g g y +vf+  + t ++k  +  +k + k+k+    k l   r   +i+ t+++  + d            l++
                   R04A9.7  46 PKDFERLKLVGEGGYGKVFQVRKQTGEDKGTIYAMKVITKRKVTGTEKDLRHARDERKILeTINSpFLCDlhyafQTNEKLYLVL 130
                               578999999**********************************999999999999888873344323333111112334456899 PP

  CkIIa-PC_FBpp0070043-aln 112 ehvnntdfkqlyqtltdyd...iryylyellkaldychslgimhrdvkphnvmidhenrklrlidwglaefyhp.gqeynvrvas 192
                               e +   ++  l +  +d+     r+yl e++ a+++ h   i++rd+kp nvm++    ++ l d+gl+++    g++      +
                   R04A9.7 131 EFLHGGELYTLLERKSDWPeeyARFYLSEIILAIEHLHGHDIVYRDLKPDNVMLNLAG-HVVLTDFGLCKYKLKkGEKTLTFCGT 214
                               9999999999999999985334799*****************************9875.6789*******976515555556677 PP

  CkIIa-PC_FBpp0070043-aln 193 ryfkgpellvdyqmydysldmwslgcmlasmifrkepffhgh 234
                                 +  pe++     +d+++d+w+lg ++  m +   pf  g 
                   R04A9.7 215 HEYMAPEMIRK-VGHDHAVDVWALGILMYDMFMGGPPF-TGE 254
                               88999**9766.569*************9997766555.454 PP

>> K11E8.1f  CE28056	WBGene00006779	locus:unc-43	Ca2+\/calmodulin-dependent protein kinase	status:Confirmed	UniProt:O623
   #    score  bias  c-Evalue  i-Evalue hmmfrom  hmm to    alifrom  ali to    envfrom  env to     acc
 ---   ------ ----- --------- --------- ------- -------    ------- -------    ------- -------    ----
   1 !   48.7   0.0   1.9e-14   8.3e-13      34     233 ..       9     214 ..       4     227 .. 0.83
   2 ?    1.4   0.0       4.5   1.9e+02     289     323 ..     236     270 ..     230     286 .. 0.87

  Alignments for each domain:
  == domain 1    score: 48.7 bits;  conditional E-value: 1.9e-14
  CkIIa-PC_FBpp0070043-aln  34 qddyqlvrklgrgkysevfeainitnnekcvvkilkpvkk.....kkikreikilenlrggtniitlqavvkdpvsrtpalifeh 113
                                d+y++   lg+g +s v  +++ t+      ki++  k      +k+ re +i  +l+   ni+ l+  +++       l+f+ 
                  K11E8.1f   9 SDNYDVKEELGKGAFSVVRRCVHKTTGLEFAAKIINTKKLsardfQKLEREARICRKLQH-PNIVRLHDSIQEES--FHYLVFDL 90 
                               589999******************99999999988765532223379***********86.79****99999875..4679***9 PP

  CkIIa-PC_FBpp0070043-aln 114 vnntd.fkqly..qtltdydiryylyellkaldychslgimhrdvkphnvmidhenr..klrlidwglaefyhpgqeynvrvasr 193
                               v   + f  +   +  ++ d  + + ++l ++ ychs gi+hrd+kp n+++  + +   ++l d+gla      + +     + 
                  K11E8.1f  91 VTGGElFEDIVarEFYSEADASHCIQQILESIAYCHSNGIVHRDLKPENLLLASKAKgaAVKLADFGLAIEVNDSEAWHGFAGTP 175
                               9987635555421567999********************************9877653379********9999999999999999 PP

  CkIIa-PC_FBpp0070043-aln 194 yfkgpellvdyqmydysldmwslgcmlasmifrkepffhg 233
                                +  pe+l   + y   +d+w+ g++l  +++   pf+  
                  K11E8.1f 176 GYLSPEVLK-KDPYSKPVDIWACGVILYILLVGYPPFWDE 214
                               9999**986.57899************9999999999854 PP

  == domain 2    score: 1.4 bits;  conditional E-value: 4.5
  CkIIa-PC_FBpp0070043-aln 289 hlvspealdfldkllrydhyerltareamehpyfy 323
                                 v+pea  ++d +l  +  +r+ta +a++ p++ 
                  K11E8.1f 236 DTVTPEAKSLIDSMLTVNPKKRITADQALKVPWIC 270
                               5699**************************99875 PP

>> K11E8.1g  CE28057	WBGene00006779	locus:unc-43	Ca2+\/calmodulin-dependent protein kinase	status:Confirmed	UniProt:O623
   #    score  bias  c-Evalue  i-Evalue hmmfrom  hmm to    alifrom  ali to    envfrom  env to     acc
 ---   ------ ----- --------- --------- ------- -------    ------- -------    ------- -------    ----
   1 !   48.7   0.0   1.9e-14   8.3e-13      34     233 ..       9     214 ..       4     227 .. 0.83
   2 ?    1.4   0.0       4.5   1.9e+02     289     323 ..     236     270 ..     230     286 .. 0.87

  Alignments for each domain:
  == domain 1    score: 48.7 bits;  conditional E-value: 1.9e-14
  CkIIa-PC_FBpp0070043-aln  34 qddyqlvrklgrgkysevfeainitnnekcvvkilkpvkk.....kkikreikilenlrggtniitlqavvkdpvsrtpalifeh 113
                                d+y++   lg+g +s v  +++ t+      ki++  k      +k+ re +i  +l+   ni+ l+  +++       l+f+ 
                  K11E8.1g   9 SDNYDVKEELGKGAFSVVRRCVHKTTGLEFAAKIINTKKLsardfQKLEREARICRKLQH-PNIVRLHDSIQEES--FHYLVFDL 90 
                               589999******************99999999988765532223379***********86.79****99999875..4679***9 PP

  CkIIa-PC_FBpp0070043-aln 114 vnntd.fkqly..qtltdydiryylyellkaldychslgimhrdvkphnvmidhenr..klrlidwglaefyhpgqeynvrvasr 193
                               v   + f  +   +  ++ d  + + ++l ++ ychs gi+hrd+kp n+++  + +   ++l d+gla      + +     + 
                  K11E8.1g  91 VTGGElFEDIVarEFYSEADASHCIQQILESIAYCHSNGIVHRDLKPENLLLASKAKgaAVKLADFGLAIEVNDSEAWHGFAGTP 175
                               9987635555421567999********************************9877653379********9999999999999999 PP

  CkIIa-PC_FBpp0070043-aln 194 yfkgpellvdyqmydysldmwslgcmlasmifrkepffhg 233
                                +  pe+l   + y   +d+w+ g++l  +++   pf+  
                  K11E8.1g 176 GYLSPEVLK-KDPYSKPVDIWACGVILYILLVGYPPFWDE 214
                               9999**986.57899************9999999999854 PP

  == domain 2    score: 1.4 bits;  conditional E-value: 4.5
  CkIIa-PC_FBpp0070043-aln 289 hlvspealdfldkllrydhyerltareamehpyfy 323
                                 v+pea  ++d +l  +  +r+ta +a++ p++ 
                  K11E8.1g 236 DTVTPEAKSLIDSMLTVNPKKRITADQALKVPWIC 270
                               5699**************************99875 PP

>> C09D1.1f  CE37703	WBGene00006820	locus:unc-89	status:Partially_confirmed	UniProt:O01761	protein_id:CCD63869.1
   #    score  bias  c-Evalue  i-Evalue hmmfrom  hmm to    alifrom  ali to    envfrom  env to     acc
 ---   ------ ----- --------- --------- ------- -------    ------- -------    ------- -------    ----
   1 !   21.6   0.0   3.4e-06   0.00015     131     239 ..    6086    6190 ..    6080    6198 .. 0.86
   2 ?    2.1   0.0       2.9   1.2e+02     292     322 ..    6208    6238 ..    6199    6247 .. 0.91
   3 !   24.4   0.0   4.5e-07   1.9e-05      45     236 ..    7153    7342 ..    7139    7353 .. 0.74

  Alignments for each domain:
  == domain 1    score: 21.6 bits;  conditional E-value: 3.4e-06
  CkIIa-PC_FBpp0070043-aln  131 iryylyellkaldychslgimhrdvkphnvmidhenrklrlidwglaefyhpgqeynvrvasryfkgpellvdyqmydysldm 213 
                                +r ++ +ll al++ h l i h d++p  ++++ +  kl+l d+g a     g        s  f  pe++  y +   + dm
                  C09D1.1f 6086 VRVFVRQLLLALKHMHDLRIAHLDLRPETILLQDD--KLKLADFGQARRLLRGLITGEIKGSPEFVSPEIVRSYPL-TLATDM 6165
                                799999***********************999765..8999************9998888999**********997.5899** PP

  CkIIa-PC_FBpp0070043-aln  214 wslgcmlasmifrkepffhghdnydq 239 
                                ws g++   ++    pf hg ++ + 
                  C09D1.1f 6166 WSTGVLTYVLLTGLSPF-HGDNDNET 6190
                                ****9888888887876.66555555 PP

  == domain 2    score: 2.1 bits;  conditional E-value: 2.9
  CkIIa-PC_FBpp0070043-aln  292 spealdfldkllrydhyerltareamehpyf 322 
                                s +a df+ kll    + rlt  ea++hp++
                  C09D1.1f 6208 SYDAGDFVKKLLTEIPVSRLTVDEALDHPWI 6238
                                67899************************86 PP

  == domain 3    score: 24.4 bits;  conditional E-value: 4.5e-07
  CkIIa-PC_FBpp0070043-aln   45 rgkysevfeainitnn..ekcvvkilkpvkkkkikreikilenlrggt..niitlqavvkdpvsrtpalifehvnntdfkql. 122 
                                +g++s + +a++ t++   +c vki +p         i   e lr g   n+  l a      s    l+ e + +  f ++ 
                  C09D1.1f 7153 KGRFSVIRDAVDSTTEghAHCAVKIRHPSSE-----AISEYESLRDGQheNVQRLIAAF--NNSNFLYLLSERLYEDVFSRFv 7228
                                6888888888888775225788888888754.....46667888887622455555544..4466667777777666665531 PP

  CkIIa-PC_FBpp0070043-aln  123 y.qtltdydiryylyellkaldychslgimhrdvkphnvmidhen.rklrlidwglaefyhpg...qeynvrvasryfkgpel 200 
                                + +  t+ ++   + ++  al++ h  gi h dv+phn+m + ++   ++l+d+g a+         +++ + as  f+ pe 
                  C09D1.1f 7229 FnDYYTEEQVALTMRQVTSALHFLHFKGIAHLDVNPHNIMFQSKRsWVVKLVDFGRAQKVSGAvkpVDFDTKWASPEFHIPET 7311
                                2144677788999999************************987651578*******997654322258999999999999999 PP

  CkIIa-PC_FBpp0070043-aln  201 lvdyqmydysldmwslgcmlasmifrkepffhghdn 236 
                                 v  q      dmw +g++   ++    pf   +d 
                  C09D1.1f 7312 PVTVQ-----SDMWGMGVVTFCLLAGFHPFTSEYDR 7342
                                88877.....59999999988888888888776665 PP

>> K11E8.1e  CE28055	WBGene00006779	locus:unc-43	Ca2+\/calmodulin-dependent protein kinase	status:Confirmed	UniProt:O623
   #    score  bias  c-Evalue  i-Evalue hmmfrom  hmm to    alifrom  ali to    envfrom  env to     acc
 ---   ------ ----- --------- --------- ------- -------    ------- -------    ------- -------    ----
   1 !   48.6   0.0   2.1e-14   8.8e-13      34     233 ..       9     214 ..       4     227 .. 0.83
   2 ?    1.4   0.0       4.5   1.9e+02     289     323 ..     236     270 ..     230     287 .. 0.87

  Alignments for each domain:
  == domain 1    score: 48.6 bits;  conditional E-value: 2.1e-14
  CkIIa-PC_FBpp0070043-aln  34 qddyqlvrklgrgkysevfeainitnnekcvvkilkpvkk.....kkikreikilenlrggtniitlqavvkdpvsrtpalifeh 113
                                d+y++   lg+g +s v  +++ t+      ki++  k      +k+ re +i  +l+   ni+ l+  +++       l+f+ 
                  K11E8.1e   9 SDNYDVKEELGKGAFSVVRRCVHKTTGLEFAAKIINTKKLsardfQKLEREARICRKLQH-PNIVRLHDSIQEES--FHYLVFDL 90 
                               589999******************99999999988765532223379***********86.79****99999875..4679***9 PP

  CkIIa-PC_FBpp0070043-aln 114 vnntd.fkqly..qtltdydiryylyellkaldychslgimhrdvkphnvmidhenr..klrlidwglaefyhpgqeynvrvasr 193
                               v   + f  +   +  ++ d  + + ++l ++ ychs gi+hrd+kp n+++  + +   ++l d+gla      + +     + 
                  K11E8.1e  91 VTGGElFEDIVarEFYSEADASHCIQQILESIAYCHSNGIVHRDLKPENLLLASKAKgaAVKLADFGLAIEVNDSEAWHGFAGTP 175
                               9987635555421567999********************************9877653379********9999999999999999 PP

  CkIIa-PC_FBpp0070043-aln 194 yfkgpellvdyqmydysldmwslgcmlasmifrkepffhg 233
                                +  pe+l   + y   +d+w+ g++l  +++   pf+  
                  K11E8.1e 176 GYLSPEVLK-KDPYSKPVDIWACGVILYILLVGYPPFWDE 214
                               9999**986.57899************9999999999854 PP

  == domain 2    score: 1.4 bits;  conditional E-value: 4.5
  CkIIa-PC_FBpp0070043-aln 289 hlvspealdfldkllrydhyerltareamehpyfy 323
                                 v+pea  ++d +l  +  +r+ta +a++ p++ 
                  K11E8.1e 236 DTVTPEAKSLIDSMLTVNPKKRITADQALKVPWIC 270
                               5699**************************99875 PP

>> K11E8.1h  CE28058	WBGene00006779	locus:unc-43	Ca2+\/calmodulin-dependent protein kinase	status:Confirmed	UniProt:O623
   #    score  bias  c-Evalue  i-Evalue hmmfrom  hmm to    alifrom  ali to    envfrom  env to     acc
 ---   ------ ----- --------- --------- ------- -------    ------- -------    ------- -------    ----
   1 !   48.4   0.0   2.4e-14     1e-12      34     233 ..       9     214 ..       4     227 .. 0.83
   2 ?    1.3   0.0       4.9   2.1e+02     289     323 ..     236     270 ..     230     287 .. 0.87

  Alignments for each domain:
  == domain 1    score: 48.4 bits;  conditional E-value: 2.4e-14
  CkIIa-PC_FBpp0070043-aln  34 qddyqlvrklgrgkysevfeainitnnekcvvkilkpvkk.....kkikreikilenlrggtniitlqavvkdpvsrtpalifeh 113
                                d+y++   lg+g +s v  +++ t+      ki++  k      +k+ re +i  +l+   ni+ l+  +++       l+f+ 
                  K11E8.1h   9 SDNYDVKEELGKGAFSVVRRCVHKTTGLEFAAKIINTKKLsardfQKLEREARICRKLQH-PNIVRLHDSIQEES--FHYLVFDL 90 
                               589999******************99999999988765532223379***********86.79****99999875..4679***9 PP

  CkIIa-PC_FBpp0070043-aln 114 vnntd.fkqly..qtltdydiryylyellkaldychslgimhrdvkphnvmidhenr..klrlidwglaefyhpgqeynvrvasr 193
                               v   + f  +   +  ++ d  + + ++l ++ ychs gi+hrd+kp n+++  + +   ++l d+gla      + +     + 
                  K11E8.1h  91 VTGGElFEDIVarEFYSEADASHCIQQILESIAYCHSNGIVHRDLKPENLLLASKAKgaAVKLADFGLAIEVNDSEAWHGFAGTP 175
                               9987635555421567999********************************9877653379********9999999999999999 PP

  CkIIa-PC_FBpp0070043-aln 194 yfkgpellvdyqmydysldmwslgcmlasmifrkepffhg 233
                                +  pe+l   + y   +d+w+ g++l  +++   pf+  
                  K11E8.1h 176 GYLSPEVLK-KDPYSKPVDIWACGVILYILLVGYPPFWDE 214
                               9999**986.57899************9999999999854 PP

  == domain 2    score: 1.3 bits;  conditional E-value: 4.9
  CkIIa-PC_FBpp0070043-aln 289 hlvspealdfldkllrydhyerltareamehpyfy 323
                                 v+pea  ++d +l  +  +r+ta +a++ p++ 
                  K11E8.1h 236 DTVTPEAKSLIDSMLTVNPKKRITADQALKVPWIC 270
                               5699**************************99875 PP

>> C09D1.1b  CE34251	WBGene00006820	locus:unc-89	status:Partially_confirmed	UniProt:O01761	protein_id:CCD63865.1
   #    score  bias  c-Evalue  i-Evalue hmmfrom  hmm to    alifrom  ali to    envfrom  env to     acc
 ---   ------ ----- --------- --------- ------- -------    ------- -------    ------- -------    ----
   1 !   21.4   0.0   3.8e-06   0.00016     131     239 ..    6726    6830 ..    6720    6838 .. 0.86
   2 ?    2.0   0.0       3.1   1.3e+02     292     322 ..    6848    6878 ..    6839    6887 .. 0.91
   3 !   24.3   0.0     5e-07   2.1e-05      45     236 ..    7793    7982 ..    7779    7993 .. 0.74

  Alignments for each domain:
  == domain 1    score: 21.4 bits;  conditional E-value: 3.8e-06
  CkIIa-PC_FBpp0070043-aln  131 iryylyellkaldychslgimhrdvkphnvmidhenrklrlidwglaefyhpgqeynvrvasryfkgpellvdyqmydysldm 213 
                                +r ++ +ll al++ h l i h d++p  ++++ +  kl+l d+g a     g        s  f  pe++  y +   + dm
                  C09D1.1b 6726 VRVFVRQLLLALKHMHDLRIAHLDLRPETILLQDD--KLKLADFGQARRLLRGLITGEIKGSPEFVSPEIVRSYPL-TLATDM 6805
                                799999***********************999765..8999************9998888999**********997.5899** PP

  CkIIa-PC_FBpp0070043-aln  214 wslgcmlasmifrkepffhghdnydq 239 
                                ws g++   ++    pf hg ++ + 
                  C09D1.1b 6806 WSTGVLTYVLLTGLSPF-HGDNDNET 6830
                                ****9888888887876.66555555 PP

  == domain 2    score: 2.0 bits;  conditional E-value: 3.1
  CkIIa-PC_FBpp0070043-aln  292 spealdfldkllrydhyerltareamehpyf 322 
                                s +a df+ kll    + rlt  ea++hp++
                  C09D1.1b 6848 SYDAGDFVKKLLTEIPVSRLTVDEALDHPWI 6878
                                67899************************86 PP

  == domain 3    score: 24.3 bits;  conditional E-value: 5e-07
  CkIIa-PC_FBpp0070043-aln   45 rgkysevfeainitnn..ekcvvkilkpvkkkkikreikilenlrggt..niitlqavvkdpvsrtpalifehvnntdfkql. 122 
                                +g++s + +a++ t++   +c vki +p         i   e lr g   n+  l a      s    l+ e + +  f ++ 
                  C09D1.1b 7793 KGRFSVIRDAVDSTTEghAHCAVKIRHPSSE-----AISEYESLRDGQheNVQRLIAAF--NNSNFLYLLSERLYEDVFSRFv 7868
                                6888888888888775225788888888754.....46667888887622455555544..4466667777777666665531 PP

  CkIIa-PC_FBpp0070043-aln  123 y.qtltdydiryylyellkaldychslgimhrdvkphnvmidhen.rklrlidwglaefyhpg...qeynvrvasryfkgpel 200 
                                + +  t+ ++   + ++  al++ h  gi h dv+phn+m + ++   ++l+d+g a+         +++ + as  f+ pe 
                  C09D1.1b 7869 FnDYYTEEQVALTMRQVTSALHFLHFKGIAHLDVNPHNIMFQSKRsWVVKLVDFGRAQKVSGAvkpVDFDTKWASPEFHIPET 7951
                                2144677788999999************************987651578*******997654322258999999999999999 PP

  CkIIa-PC_FBpp0070043-aln  201 lvdyqmydysldmwslgcmlasmifrkepffhghdn 236 
                                 v  q      dmw +g++   ++    pf   +d 
                  C09D1.1b 7952 PVTVQ-----SDMWGMGVVTFCLLAGFHPFTSEYDR 7982
                                88877.....59999999988888888888776665 PP

>> K11E8.1r  CE45912	WBGene00006779	locus:unc-43	status:Partially_confirmed	protein_id:CCA65655.1
   #    score  bias  c-Evalue  i-Evalue hmmfrom  hmm to    alifrom  ali to    envfrom  env to     acc
 ---   ------ ----- --------- --------- ------- -------    ------- -------    ------- -------    ----
   1 !   48.1   0.0   2.9e-14   1.3e-12      34     233 ..     119     324 ..     105     337 .. 0.83
   2 ?    0.9   0.0       6.4   2.7e+02     290     323 ..     347     380 ..     341     397 .. 0.87

  Alignments for each domain:
  == domain 1    score: 48.1 bits;  conditional E-value: 2.9e-14
  CkIIa-PC_FBpp0070043-aln  34 qddyqlvrklgrgkysevfeainitnnekcvvkilkpvkk.....kkikreikilenlrggtniitlqavvkdpvsrtpalifeh 113
                                d+y++   lg+g +s v  +++ t+      ki++  k      +k+ re +i  +l+   ni+ l+  +++       l+f+ 
                  K11E8.1r 119 SDNYDVKEELGKGAFSVVRRCVHKTTGLEFAAKIINTKKLsardfQKLEREARICRKLQH-PNIVRLHDSIQEES--FHYLVFDL 200
                               5899********************99999999988765532223379***********86.79****99999875..4679***9 PP

  CkIIa-PC_FBpp0070043-aln 114 vnntd.fkqly..qtltdydiryylyellkaldychslgimhrdvkphnvmidhenr..klrlidwglaefyhpgqeynvrvasr 193
                               v   + f  +   +  ++ d  + + ++l ++ ychs gi+hrd+kp n+++  + +   ++l d+gla      + +     + 
                  K11E8.1r 201 VTGGElFEDIVarEFYSEADASHCIQQILESIAYCHSNGIVHRDLKPENLLLASKAKgaAVKLADFGLAIEVNDSEAWHGFAGTP 285
                               9987635555421567999********************************9877653379********9999999999999999 PP

  CkIIa-PC_FBpp0070043-aln 194 yfkgpellvdyqmydysldmwslgcmlasmifrkepffhg 233
                                +  pe+l   + y   +d+w+ g++l  +++   pf+  
                  K11E8.1r 286 GYLSPEVLK-KDPYSKPVDIWACGVILYILLVGYPPFWDE 324
                               9999**986.57899************9999999999854 PP

  == domain 2    score: 0.9 bits;  conditional E-value: 6.4
  CkIIa-PC_FBpp0070043-aln 290 lvspealdfldkllrydhyerltareamehpyfy 323
                                v+pea  ++d +l  +  +r+ta +a++ p++ 
                  K11E8.1r 347 TVTPEAKSLIDSMLTVNPKKRITADQALKVPWIC 380
                               699**************************99875 PP

>> W04B5.5  CE20142	WBGene00021022	protein kinase	status:Confirmed	UniProt:Q9UA62	protein_id:CCD68653.1
   #    score  bias  c-Evalue  i-Evalue hmmfrom  hmm to    alifrom  ali to    envfrom  env to     acc
 ---   ------ ----- --------- --------- ------- -------    ------- -------    ------- -------    ----
   1 !   45.2   0.1   2.2e-13   9.5e-12      35     229 ..      24     247 ..      18     268 .. 0.66
   2 ?    5.2   0.1      0.33        14     267     325 ..     248     306 ..     242     314 .. 0.82

  Alignments for each domain:
  == domain 1    score: 45.2 bits;  conditional E-value: 2.2e-13
  CkIIa-PC_FBpp0070043-aln  35 ddyqlvrklgrgkysevfeaini..tnnek..cvvki.lkp.vkkkk....ikreikilenlrggtn....iitlqavvkdpvsr 105
                                dy + + +g g +s v+ a      n+e+  + +ki lk  + k+k    i+re   l  +    n    i+tl a  +d  s 
                   W04B5.5  24 ADYSVEKEVGEGSFSTVYLARRKepKNDENpeVALKIcLKRlILKNKmvpyIHREKEALALISREENahpgIVTLYATFQDSESL 108
                               589999999999999999886431134443113344433431222222333788887776554433333339*********7665 PP

  CkIIa-PC_FBpp0070043-aln 106 tpalifehvnntdfkqlyqtltd.....ydiryylyellkaldychslgimhrdvkphnvmidhenrklrlidwglaef...yhp 182
                                  +++e+ +  d+  l q   d      d ryy  +ll al++ h lgi+hrdvk  n+++  + r + l d+g ++f   y+ 
                   W04B5.5 109 --YFVLEYAKYGDLCTLMQKQPDskfnvADSRYYAANLLSALEHIHKLGIIHRDVKADNLLVKSDGR-IMLTDFGSSKFlsdYQK 190
                               ..57778888888888877665522111578*******************************99887.569****9999444555 PP

  CkIIa-PC_FBpp0070043-aln 183 gqeynv.......r....vasryfkgpellvdyqmydysldmwslgcmlasmifrkep 229
                                qe  v       r    v + +f  pell   +m   s d+w++ + l  ++    p
                   W04B5.5 191 IQENPVeeeqptgRrssfVGTAFFVTPELLTGSEMSP-SSDLWAFSVTLYLFLTGIYP 247
                               5555442222222123336678899999999999865.66999988877665555555 PP

  == domain 2    score: 5.2 bits;  conditional E-value: 0.33
  CkIIa-PC_FBpp0070043-aln 267 fndilgrhsrkrwerfvhsenqhlvspealdfldkllrydhyerltareamehpyfypi 325
                               fnd+ +    +r + ++++  + +  ++a +++++ll  ++  rlt++e  eh +f +i
                   W04B5.5 248 FNDMSEYLVFRRIQDILYTFSEDFPDENAKNLIERLLVKEQKSRLTSQEIKEHKFFESI 306
                               5666666666677777777777778889999*************************987 PP

>> F58H12.1  CE28479	WBGene00002210	locus:kin-29	serine\/threonine-protein kinase	status:Confirmed	UniProt:Q21017	protei
   #    score  bias  c-Evalue  i-Evalue hmmfrom  hmm to    alifrom  ali to    envfrom  env to     acc
 ---   ------ ----- --------- --------- ------- -------    ------- -------    ------- -------    ----
[truncated: 641,856 more chars]
