# Supplementary material for: Potential Conservation of Circadian Clock Proteins in the phylum Nematoda as Revealed by Bioinformatic Searches
Source: PLoS One. 2014 Nov 14;9(11):e112871. doi: 10.1371/journal.pone.0112871 (PMC4232591; doi:10.1371/journal.pone.0112871)
Supplement: File S1 — HMM profiles used in this work and HMMsearch results. (ZIP) [file pone.0112871.s007.zip › HMMs-CE/Artropodos/Wds-PB-aln.hmm]

HMMER3/b [3.0 | March 2010]
NAME  Wds-PB-aln
LENG  346
ALPH  amino
RF    no
CS    no
MAP   yes
DATE  Fri Jun 28 14:59:32 2013
NSEQ  8
EFFN  0.425781
CKSUM 163324004
STATS LOCAL MSV      -11.8167  0.70021
STATS LOCAL VITERBI  -12.3295  0.70021
STATS LOCAL FORWARD   -5.6612  0.70021
HMM          A        C        D        E        F        G        H        I        K        L        M        N        P        Q        R        S        T        V        W        Y   
            m->m     m->i     m->d     i->m     i->i     d->m     d->d
  COMPO   2.51057  3.90227  2.86911  2.86619  3.36141  2.77199  3.68324  2.83746  2.63814  2.47821  3.83214  3.05803  3.39049  3.26789  3.11544  2.47637  2.79110  2.62677  4.13716  3.50234
          2.68618  4.42225  2.77519  2.73123  3.46354  2.40513  3.72494  3.29354  2.67741  2.69355  4.24690  2.90347  2.73739  3.18146  2.89801  2.37887  2.77519  2.98518  4.58477  3.61503
          0.12180  3.81461  2.37916  0.61958  0.77255  0.00000        *
      1   2.86329  4.43773  3.89676  3.48470  3.15757  3.72556  4.25340  2.31948  3.25839  1.77970  1.68519  3.77827  4.19032  3.65304  3.47952  3.19489  3.16839  2.30731  4.97587  3.72149      1 - -
          2.68618  4.42225  2.77519  2.73123  3.46354  2.40513  3.72494  3.29354  2.67741  2.69355  4.24690  2.90347  2.73739  3.18146  2.89801  2.37887  2.77519  2.98518  4.58477  3.61503
          0.03633  3.72914  4.45148  0.61958  0.77255  0.55398  0.85486
      2   2.80376  4.32421  4.09518  3.60754  3.31481  3.86065  4.40417  1.96852  3.44039  1.91004  2.85993  3.88628  4.28927  3.78084  3.68913  3.23645  3.09885  1.41204  5.15587  3.91859      2 - -
          2.68618  4.42225  2.77519  2.73123  3.46354  2.40513  3.72494  3.29354  2.67741  2.69355  4.24690  2.90347  2.73739  3.18146  2.89801  2.37887  2.77519  2.98518  4.58477  3.61503
          0.03633  3.72914  4.45148  0.61958  0.77255  0.55398  0.85486
      3   2.58066  4.35498  3.17348  2.99696  3.99286  3.05090  4.08166  3.50640  3.04275  3.14715  4.19547  3.31506  1.14397  3.43640  3.29962  2.74516  3.01250  3.16789  5.21392  4.11374      3 - -
          2.68618  4.42225  2.77519  2.73123  3.46354  2.40513  3.72494  3.29354  2.67741  2.69355  4.24690  2.90347  2.73739  3.18146  2.89801  2.37887  2.77519  2.98518  4.58477  3.61503
          0.03633  3.72914  4.45148  0.61958  0.77255  0.55398  0.85486
      4   3.02069  4.45284  4.29603  3.79125  3.10557  4.15123  4.49455  1.71892  3.59370  1.32256  3.00760  4.09429  4.46481  3.90439  3.81179  3.51898  3.27466  1.94628  5.05768  3.81657      4 - -
          2.68618  4.42225  2.77519  2.73123  3.46354  2.40513  3.72494  3.29354  2.67741  2.69355  4.24690  2.90347  2.73739  3.18146  2.89801  2.37887  2.77519  2.98518  4.58477  3.61503
          0.03633  3.72914  4.45148  0.61958  0.77255  0.55398  0.85486
      5   2.50395  4.28631  3.14735  3.03220  4.16345  0.98967  4.15561  3.73308  3.19287  3.40455  4.38419  3.31329  3.67285  3.52975  3.43919  2.67290  2.97433  3.29008  5.29104  4.26257      5 - -
          2.68618  4.42225  2.77519  2.73123  3.46354  2.40513  3.72494  3.29354  2.67741  2.69355  4.24690  2.90347  2.73739  3.18146  2.89801  2.37887  2.77519  2.98518  4.58477  3.61503
          0.08227  3.72914  2.90112  0.61958  0.77255  0.55398  0.85486
      6   1.96723  4.14944  2.99544  2.74148  4.07415  2.28953  3.91817  3.45285  2.84894  3.15218  4.00810  3.03713  2.63321  3.16777  3.19479  2.34134  2.63272  2.99239  5.40578  4.16204      6 - -
          2.68618  4.42225  2.77519  2.73123  3.46354  2.40513  3.72494  3.29354  2.67741  2.69355  4.24690  2.90347  2.73739  3.18146  2.89801  2.37887  2.77519  2.98518  4.58477  3.61503
          0.03800  3.68487  4.40722  0.61958  0.77255  0.58548  0.81382
      7   2.25572  4.13406  3.26448  2.86373  3.76861  2.74136  3.89208  2.98407  2.82768  2.79914  3.70569  3.15314  3.12904  3.17054  3.15730  2.44333  2.42820  2.21000  5.18151  3.94382      7 - -
          2.68618  4.42225  2.77519  2.73123  3.46354  2.40513  3.72494  3.29354  2.67741  2.69355  4.24690  2.90347  2.73739  3.18146  2.89801  2.37887  2.77519  2.98518  4.58477  3.61503
          0.03800  3.68487  4.40722  0.61958  0.77255  0.58548  0.81382
      8   2.30127  4.39247  3.02485  2.59604  3.70812  3.23190  3.17845  3.12314  2.53870  2.79939  3.68835  3.02133  2.98769  2.93171  2.90349  2.57151  2.74819  2.61473  5.08468  3.78356      8 - -
          2.68618  4.42225  2.77519  2.73123  3.46354  2.40513  3.72494  3.29354  2.67741  2.69355  4.24690  2.90347  2.73739  3.18146  2.89801  2.37887  2.77519  2.98518  4.58477  3.61503
          0.03800  3.68487  4.40722  0.61958  0.77255  0.58548  0.81382
      9   2.12489  3.17916  3.40392  3.02057  3.88270  2.02909  3.99201  3.24257  2.97070  2.97871  3.84803  3.19249  2.97814  3.29261  3.26846  2.31831  2.57581  2.82045  5.25682  4.05184      9 - -
          2.68618  4.42225  2.77519  2.73123  3.46354  2.40513  3.72494  3.29354  2.67741  2.69355  4.24690  2.90347  2.73739  3.18146  2.89801  2.37887  2.77519  2.98518  4.58477  3.61503
          0.08740  3.68487  2.83714  0.61958  0.77255  0.58548  0.81382
     10   2.58040  4.55399  2.75692  2.50467  3.61979  2.63601  2.32475  3.45795  2.49133  3.05612  3.96913  2.95010  3.73462  2.94010  2.82064  2.65813  2.89928  3.12962  4.99284  3.58499     10 - -
          2.68618  4.42225  2.77519  2.73123  3.46354  2.40513  3.72494  3.29354  2.67741  2.69355  4.24690  2.90347  2.73739  3.18146  2.89801  2.37887  2.77519  2.98518  4.58477  3.61503
          0.03989  3.63736  4.35970  0.61958  0.77255  0.61678  0.77583
     11   2.47535  4.49874  2.74365  2.45451  3.86362  2.77494  3.03712  3.40836  2.49676  3.03167  3.90074  2.90695  2.80398  2.89557  2.86510  2.56003  2.79922  3.06094  5.18616  3.85262     11 - -
          2.68620  4.42227  2.77522  2.73125  3.46356  2.40502  3.72474  3.29356  2.67743  2.69357  4.24692  2.90349  2.73732  3.18149  2.89803  2.37889  2.77522  2.98521  4.58479  3.61505
          0.16400  1.97703  4.35970  0.65211  0.73595  0.61678  0.77583
     12   2.07530  4.10894  3.30472  2.91554  3.77022  3.03049  3.93582  2.84434  2.85964  2.72917  3.69092  3.18125  3.09871  3.21380  3.17619  2.44018  2.41892  2.28390  5.21880  3.98642     14 - -
          2.68618  4.42225  2.77519  2.73123  3.46354  2.40513  3.72494  3.29354  2.67741  2.69355  4.24690  2.90347  2.73739  3.18146  2.89801  2.37887  2.77519  2.98518  4.58477  3.61503
          0.03989  3.63736  4.35970  0.61958  0.77255  0.56126  0.84511
     13   2.22761  4.21951  3.81970  3.34710  3.49019  3.56255  4.23949  1.93945  3.23587  2.19523  3.37543  3.62603  4.07364  3.57614  3.52326  2.93739  2.91816  1.68357  5.19412  3.96082     15 - -
          2.68618  4.42225  2.77519  2.73123  3.46354  2.40513  3.72494  3.29354  2.67741  2.69355  4.24690  2.90347  2.73739  3.18146  2.89801  2.37887  2.77519  2.98518  4.58477  3.61503
          0.03800  3.68487  4.40722  0.61958  0.77255  0.58548  0.81382
     14   2.81797  4.65246  2.96881  2.72034  3.17185  3.30379  1.61272  3.48942  2.57006  3.00385  4.04050  3.13318  3.85193  3.08734  2.84202  2.89352  3.11944  3.22935  4.63824  3.13040     16 - -
          2.68618  4.42225  2.77519  2.73123  3.46354  2.40513  3.72494  3.29354  2.67741  2.69355  4.24690  2.90347  2.73739  3.18146  2.89801  2.37887  2.77519  2.98518  4.58477  3.61503
          0.03800  3.68487  4.40722  0.61958  0.77255  0.58548  0.81382
     15   2.50154  4.48455  2.97185  2.53510  3.77583  3.28208  3.65485  2.88812  2.44839  2.82074  3.70683  2.98802  3.24542  2.50505  2.81341  2.45001  2.77926  2.87127  5.12068  3.82833     17 - -
          2.68618  4.42225  2.77519  2.73123  3.46354  2.40513  3.72494  3.29354  2.67741  2.69355  4.24690  2.90347  2.73739  3.18146  2.89801  2.37887  2.77519  2.98518  4.58477  3.61503
          0.03800  3.68487  4.40722  0.61958  0.77255  0.58548  0.81382
     16   2.21085  4.16109  3.07019  2.76354  3.98624  2.93281  3.88922  3.33012  2.78324  3.05342  3.92392  3.06072  2.61477  3.13848  3.11826  2.17503  2.19502  2.91392  5.33927  4.08564     18 - -
          2.68618  4.42225  2.77519  2.73123  3.46354  2.40513  3.72494  3.29354  2.67741  2.69355  4.24690  2.90347  2.73739  3.18146  2.89801  2.37887  2.77519  2.98518  4.58477  3.61503
          0.03800  3.68487  4.40722  0.61958  0.77255  0.53129  0.88636
     17   2.57731  4.70549  2.76760  2.37976  3.99318  3.29323  3.25027  3.42204  2.36197  3.02907  3.87028  2.68560  3.35630  2.56309  2.75782  2.62025  2.48745  3.10137  5.25636  3.93678     19 - -
          2.68618  4.42225  2.77519  2.73123  3.46354  2.40513  3.72494  3.29354  2.67741  2.69355  4.24690  2.90347  2.73739  3.18146  2.89801  2.37887  2.77519  2.98518  4.58477  3.61503
          0.03633  3.72914  4.45148  0.61958  0.77255  0.55398  0.85486
     18   2.55830  4.71850  2.75860  2.36955  4.08501  2.99514  3.60113  3.50373  2.34682  3.09590  3.92581  2.67495  3.31036  2.54912  2.56700  2.44764  2.82443  3.15991  5.31563  3.99780     20 - -
          2.68618  4.42225  2.77519  2.73123  3.46354  2.40513  3.72494  3.29354  2.67741  2.69355  4.24690  2.90347  2.73739  3.18146  2.89801  2.37887  2.77519  2.98518  4.58477  3.61503
          0.03633  3.72914  4.45148  0.61958  0.77255  0.50150  0.93044
     19   2.47187  4.28465  3.31479  2.77778  3.52603  2.88835  3.76973  2.61133  2.71479  2.54097  3.18389  3.18032  3.08218  3.05199  3.07890  2.66276  2.74610  2.41464  4.96796  3.71876     21 - -
          2.68618  4.42225  2.77519  2.73123  3.46354  2.40513  3.72494  3.29354  2.67741  2.69355  4.24690  2.90347  2.73739  3.18146  2.89801  2.37887  2.77519  2.98518  4.58477  3.61503
          0.03484  3.77018  4.49253  0.61958  0.77255  0.52253  0.89899
     20   2.35772  4.45099  3.02285  2.57400  3.76734  3.02446  3.69077  3.13730  2.52913  2.45249  3.68380  3.02168  3.07041  2.70818  2.90875  2.60799  2.77169  2.84917  5.12210  3.84423     22 - -
          2.68618  4.42225  2.77519  2.73123  3.46354  2.40513  3.72494  3.29354  2.67741  2.69355  4.24690  2.90347  2.73739  3.18146  2.89801  2.37887  2.77519  2.98518  4.58477  3.61503
          0.03484  3.77018  4.49253  0.61958  0.77255  0.52253  0.89899
     21   2.43559  4.46532  2.91346  2.53005  3.93765  3.17535  3.27351  3.37095  2.54474  3.01048  3.85712  2.96991  2.89543  2.91711  2.93604  2.12225  2.55369  3.01840  5.25377  3.95259     23 - -
          2.68618  4.42225  2.77519  2.73123  3.46354  2.40513  3.72494  3.29354  2.67741  2.69355  4.24690  2.90347  2.73739  3.18146  2.89801  2.37887  2.77519  2.98518  4.58477  3.61503
          0.03484  3.77018  4.49253  0.61958  0.77255  0.52253  0.89899
     22   2.23079  4.37878  2.99133  2.60064  3.94159  3.13592  3.75704  3.32069  2.60485  2.98652  3.83777  3.01004  3.24173  2.72748  2.98593  2.34934  2.18636  2.96313  5.26613  3.99253     24 - -
          2.68618  4.42225  2.77519  2.73123  3.46354  2.40513  3.72494  3.29354  2.67741  2.69355  4.24690  2.90347  2.73739  3.18146  2.89801  2.37887  2.77519  2.98518  4.58477  3.61503
          0.03484  3.77018  4.49253  0.61958  0.77255  0.52253  0.89899
     23   2.02049  4.35788  2.92742  2.59419  4.04904  3.06058  3.79883  3.42594  2.66985  3.10037  3.94414  2.49515  2.85277  3.00948  3.06104  2.46028  2.50427  3.02734  5.36327  4.08135     25 - -
          2.68618  4.42225  2.77519  2.73123  3.46354  2.40513  3.72494  3.29354  2.67741  2.69355  4.24690  2.90347  2.73739  3.18146  2.89801  2.37887  2.77519  2.98518  4.58477  3.61503
          0.07737  3.77018  2.96797  0.61958  0.77255  0.52253  0.89899
     24   2.41447  4.30812  3.15005  2.75313  3.67054  3.19301  3.80467  3.01968  2.67813  2.34284  3.69203  3.12180  2.58000  3.07474  3.01207  2.38992  2.75864  2.73984  5.10114  3.80052     26 - -
          2.68618  4.42225  2.77519  2.73123  3.46354  2.40513  3.72494  3.29354  2.67741  2.69355  4.24690  2.90347  2.73739  3.18146  2.89801  2.37887  2.77519  2.98518  4.58477  3.61503
          0.03633  3.72914  4.45148  0.61958  0.77255  0.55398  0.85486
     25   2.04949  4.12982  3.23396  2.85853  3.91500  2.96553  3.92186  3.22565  2.85066  2.97498  3.84827  3.12841  3.07806  3.18340  3.18839  1.87681  2.62776  2.56505  5.29324  4.05112     27 - -
          2.68618  4.42225  2.77519  2.73123  3.46354  2.40513  3.72494  3.29354  2.67741  2.69355  4.24690  2.90347  2.73739  3.18146  2.89801  2.37887  2.77519  2.98518  4.58477  3.61503
          0.03633  3.72914  4.45148  0.61958  0.77255  0.55398  0.85486
     26   2.25680  4.25805  2.86973  2.62978  4.13086  2.14764  3.86925  3.55317  2.77996  3.21390  4.05073  2.66298  3.61565  3.09809  3.15280  2.18526  2.43024  3.08724  5.44455  4.17006     28 - -
          2.68618  4.42225  2.77519  2.73123  3.46354  2.40513  3.72494  3.29354  2.67741  2.69355  4.24690  2.90347  2.73739  3.18146  2.89801  2.37887  2.77519  2.98518  4.58477  3.61503
          0.03633  3.72914  4.45148  0.61958  0.77255  0.55398  0.85486
     27   2.57258  4.70762  2.60946  2.35187  4.10707  3.18726  3.65597  3.57881  2.44474  3.17654  4.03168  2.42344  2.60246  2.59664  2.83637  2.61162  2.87455  3.22065  5.36779  4.02621     29 - -
          2.68618  4.42225  2.77519  2.73123  3.46354  2.40513  3.72494  3.29354  2.67741  2.69355  4.24690  2.90347  2.73739  3.18146  2.89801  2.37887  2.77519  2.98518  4.58477  3.61503
          0.03633  3.72914  4.45148  0.61958  0.77255  0.55398  0.85486
     28   2.39389  4.43656  2.71807  2.49798  4.10916  3.03369  3.78432  3.53594  2.64125  3.21039  4.06931  2.02379  3.67258  2.99970  3.01955  2.28114  2.52500  3.12396  5.41625  4.09377     30 - -
          2.68618  4.42225  2.77519  2.73123  3.46354  2.40513  3.72494  3.29354  2.67741  2.69355  4.24690  2.90347  2.73739  3.18146  2.89801  2.37887  2.77519  2.98518  4.58477  3.61503
          0.03633  3.72914  4.45148  0.61958  0.77255  0.55398  0.85486
     29   2.20622  4.37836  2.85556  2.58147  4.01351  3.05901  3.78917  3.42383  2.62154  3.08812  3.96242  2.97892  3.68299  2.69072  2.97502  1.84473  2.75635  3.03984  5.33815  4.04343     31 - -
          2.68618  4.42225  2.77519  2.73123  3.46354  2.40513  3.72494  3.29354  2.67741  2.69355  4.24690  2.90347  2.73739  3.18146  2.89801  2.37887  2.77519  2.98518  4.58477  3.61503
          0.03633  3.72914  4.45148  0.61958  0.77255  0.44535  1.02332
     30   2.55600  4.34362  3.30725  2.76304  3.43720  3.47607  3.36097  2.83039  2.62843  2.10313  3.15841  2.97995  3.87234  3.01533  2.96821  2.74132  2.64698  2.60610  4.87683  3.60004     32 - -
          2.68618  4.42225  2.77519  2.73123  3.46354  2.40513  3.72494  3.29354  2.67741  2.69355  4.24690  2.90347  2.73739  3.18146  2.89801  2.37887  2.77519  2.98518  4.58477  3.61503
          0.03330  3.81461  4.53696  0.61958  0.77255  0.48576  0.95510
     31   2.03429  4.44827  2.95278  2.57529  4.00633  3.16183  3.75393  3.38433  2.57639  3.04418  3.89468  3.00007  3.72553  2.46422  2.95822  2.22662  2.56134  3.02357  5.31321  4.02993     33 - -
          2.68618  4.42225  2.77519  2.73123  3.46354  2.40513  3.72494  3.29354  2.67741  2.69355  4.24690  2.90347  2.73739  3.18146  2.89801  2.37887  2.77519  2.98518  4.58477  3.61503
          0.03330  3.81461  4.53696  0.61958  0.77255  0.48576  0.95510
     32   2.64358  4.73374  2.76662  2.44485  3.93812  3.30057  3.20745  3.50144  2.40412  3.08951  3.96239  2.93096  2.19186  2.64232  2.76457  2.69052  2.91644  3.18187  5.23909  3.88241     34 - -
          2.68617  4.42233  2.77528  2.73131  3.46362  2.40507  3.72503  3.29362  2.67749  2.69363  4.24698  2.90331  2.73738  3.18139  2.89809  2.37874  2.77507  2.98514  4.58485  3.61511
          0.22930  2.61577  2.02646  1.63449  0.21698  0.48576  0.95510
     33   1.95029  4.06244  3.17022  2.90099  4.02972  2.85294  3.99543  3.29794  2.92971  3.09203  3.97414  3.11688  3.57523  3.26702  3.23668  1.76308  2.33590  2.86025  5.40446  4.16967     48 - -
          2.68618  4.42225  2.77519  2.73123  3.46354  2.40513  3.72494  3.29354  2.67741  2.69355  4.24690  2.90347  2.73739  3.18146  2.89801  2.37887  2.77519  2.98518  4.58477  3.61503
          0.03798  3.68553  4.40788  0.61958  0.77255  0.42834  1.05437
     34   2.17010  4.32872  3.05085  2.68683  4.07032  2.75665  3.83307  3.47822  2.66196  3.12976  3.96855  3.04970  3.68318  3.04820  2.71053  1.76372  2.71967  3.06082  5.37261  4.10699     49 - -
          2.68618  4.42225  2.77519  2.73123  3.46354  2.40513  3.72494  3.29354  2.67741  2.69355  4.24690  2.90347  2.73739  3.18146  2.89801  2.37887  2.77519  2.98518  4.58477  3.61503
          0.03330  3.81461  4.53696  0.61958  0.77255  0.48576  0.95510
     35   2.22644  4.49522  2.59989  2.47619  4.10817  2.84328  3.73984  3.52747  2.62152  3.15260  3.97476  2.92814  3.23704  2.92437  3.06677  2.08265  2.55595  3.12544  5.39660  4.08390     50 - -
          2.68618  4.42225  2.77519  2.73123  3.46354  2.40513  3.72494  3.29354  2.67741  2.69355  4.24690  2.90347  2.73739  3.18146  2.89801  2.37887  2.77519  2.98518  4.58477  3.61503
          0.03330  3.81461  4.53696  0.61958  0.77255  0.48576  0.95510
     36   2.46601  4.75434  2.86098  2.40297  4.05168  3.08638  3.26520  3.46800  2.32448  3.06189  3.88974  2.90649  3.77549  2.46826  2.56476  2.34313  2.83393  3.14061  5.28507  3.96892     51 - -
          2.68618  4.42225  2.77519  2.73123  3.46354  2.40513  3.72494  3.29354  2.67741  2.69355  4.24690  2.90347  2.73739  3.18146  2.89801  2.37887  2.77519  2.98518  4.58477  3.61503
          0.03330  3.81461  4.53696  0.61958  0.77255  0.48576  0.95510
     37   2.59236  4.77999  2.55776  2.17145  4.21877  3.19926  3.67759  3.64235  2.51620  3.24690  4.08385  2.12540  3.74772  2.85173  2.95550  2.28969  2.66932  3.27269  5.46594  4.11657     52 - -
          2.68618  4.42225  2.77519  2.73123  3.46354  2.40513  3.72494  3.29354  2.67741  2.69355  4.24690  2.90347  2.73739  3.18146  2.89801  2.37887  2.77519  2.98518  4.58477  3.61503
          0.03330  3.81461  4.53696  0.61958  0.77255  0.48576  0.95510
     38   2.79542  4.97968  2.94787  2.49629  4.34712  3.42998  3.56976  3.75366  1.59579  3.26964  4.11635  2.53445  3.86159  2.71593  2.18172  2.79584  3.01203  3.41744  5.38486  4.12112     53 - -
          2.68618  4.42225  2.77519  2.73123  3.46354  2.40513  3.72494  3.29354  2.67741  2.69355  4.24690  2.90347  2.73739  3.18146  2.89801  2.37887  2.77519  2.98518  4.58477  3.61503
          0.03330  3.81461  4.53696  0.61958  0.77255  0.48576  0.95510
     39   2.63669  4.82981  2.65022  2.34452  4.19473  3.26996  3.63441  3.63051  2.24998  3.21017  4.04619  2.48197  3.77451  2.59447  2.77356  2.06225  2.90631  3.27855  5.40809  4.07452     54 - -
          2.68618  4.42225  2.77519  2.73123  3.46354  2.40513  3.72494  3.29354  2.67741  2.69355  4.24690  2.90347  2.73739  3.18146  2.89801  2.37887  2.77519  2.98518  4.58477  3.61503
          0.03330  3.81461  4.53696  0.61958  0.77255  0.48576  0.95510
     40   2.28865  4.20761  3.15817  2.97250  4.01926  2.93866  4.08335  3.53461  3.04230  3.25980  4.19163  3.20577  3.67295  3.39645  3.32927  1.18180  2.76468  3.08245  5.39668  4.10278     55 - -
          2.68618  4.42225  2.77519  2.73123  3.46354  2.40513  3.72494  3.29354  2.67741  2.69355  4.24690  2.90347  2.73739  3.18146  2.89801  2.37887  2.77519  2.98518  4.58477  3.61503
          0.03330  3.81461  4.53696  0.61958  0.77255  0.48576  0.95510
     41   2.43384  4.29680  3.28452  2.91094  3.61283  3.20505  3.90917  2.97299  2.82144  2.24884  3.73100  3.23130  3.80464  3.21828  3.13232  1.73088  2.80582  2.70758  5.09944  3.76110     56 - -
          2.68618  4.42225  2.77519  2.73123  3.46354  2.40513  3.72494  3.29354  2.67741  2.69355  4.24690  2.90347  2.73739  3.18146  2.89801  2.37887  2.77519  2.98518  4.58477  3.61503
          0.03330  3.81461  4.53696  0.61958  0.77255  0.48576  0.95510
     42   2.29670  4.36015  3.14242  2.66506  3.78291  3.23824  3.75559  3.10689  2.63492  2.63817  3.69885  2.63838  3.75505  2.98676  3.02084  2.24745  2.56450  2.62237  5.15012  3.88089     57 - -
          2.68618  4.42225  2.77519  2.73123  3.46354  2.40513  3.72494  3.29354  2.67741  2.69355  4.24690  2.90347  2.73739  3.18146  2.89801  2.37887  2.77519  2.98518  4.58477  3.61503
          0.03330  3.81461  4.53696  0.61958  0.77255  0.48576  0.95510
     43   2.32597  4.27104  3.94766  3.45673  3.45827  3.71393  4.30331  2.06458  3.33667  1.92539  3.34629  3.74065  4.18107  3.66660  3.61112  3.07524  2.99839  1.55009  5.18074  3.95511     58 - -
          2.68618  4.42225  2.77519  2.73123  3.46354  2.40513  3.72494  3.29354  2.67741  2.69355  4.24690  2.90347  2.73739  3.18146  2.89801  2.37887  2.77519  2.98518  4.58477  3.61503
          0.03330  3.81461  4.53696  0.61958  0.77255  0.48576  0.95510
     44   2.80292  4.93185  2.85555  2.51029  4.30458  3.37254  3.62636  3.74628  1.42248  3.30099  4.17799  2.68381  3.86308  2.79331  2.40150  2.81612  3.05231  3.41068  5.39525  4.11557     59 - -
          2.68618  4.42225  2.77519  2.73123  3.46354  2.40513  3.72494  3.29354  2.67741  2.69355  4.24690  2.90347  2.73739  3.18146  2.89801  2.37887  2.77519  2.98518  4.58477  3.61503
          0.03330  3.81461  4.53696  0.61958  0.77255  0.48576  0.95510
     45   2.67868  4.44430  3.27984  3.11152  4.10946  3.13514  4.19280  3.64108  3.16406  3.27380  4.32205  3.42345  0.94259  3.55467  3.41515  2.84465  3.11598  3.29295  5.31081  4.22975     60 - -
          2.68618  4.42225  2.77519  2.73123  3.46354  2.40513  3.72494  3.29354  2.67741  2.69355  4.24690  2.90347  2.73739  3.18146  2.89801  2.37887  2.77519  2.98518  4.58477  3.61503
          0.03330  3.81461  4.53696  0.61958  0.77255  0.48576  0.95510
     46   2.50870  4.55986  2.68832  2.50670  4.12528  3.10233  3.81982  3.56575  2.66740  3.26631  4.16543  1.64176  3.74127  3.04208  3.03832  2.59237  2.60577  3.18150  5.44739  4.09327     61 - -
          2.68618  4.42225  2.77519  2.73123  3.46354  2.40513  3.72494  3.29354  2.67741  2.69355  4.24690  2.90347  2.73739  3.18146  2.89801  2.37887  2.77519  2.98518  4.58477  3.61503
          0.03330  3.81461  4.53696  0.61958  0.77255  0.48576  0.95510
     47   3.16581  4.67823  3.75377  3.47339  2.29869  3.76346  3.59511  3.18331  3.33258  2.65190  3.86471  3.65381  4.23922  3.65252  3.52769  3.30788  3.45254  3.05129  3.93985  1.06776     62 - -
          2.68618  4.42225  2.77519  2.73123  3.46354  2.40513  3.72494  3.29354  2.67741  2.69355  4.24690  2.90347  2.73739  3.18146  2.89801  2.37887  2.77519  2.98518  4.58477  3.61503
          0.03330  3.81461  4.53696  0.61958  0.77255  0.48576  0.95510
     48   2.23773  4.14746  3.27163  2.99356  4.00482  2.96138  4.05485  3.25024  2.97263  3.07406  3.99102  3.21174  3.67208  3.33910  3.26524  2.19611  1.51760  2.85671  5.40552  4.15446     63 - -
          2.68618  4.42225  2.77519  2.73123  3.46354  2.40513  3.72494  3.29354  2.67741  2.69355  4.24690  2.90347  2.73739  3.18146  2.89801  2.37887  2.77519  2.98518  4.58477  3.61503
          0.03330  3.81461  4.53696  0.61958  0.77255  0.48576  0.95510
     49   3.09148  4.57162  4.09595  3.73682  3.11579  3.90749  4.41074  2.31824  3.50508  0.94997  3.15915  4.01775  4.35368  3.88731  3.69010  3.47343  3.38887  2.34029  4.97280  3.68235     64 - -
          2.68618  4.42225  2.77519  2.73123  3.46354  2.40513  3.72494  3.29354  2.67741  2.69355  4.24690  2.90347  2.73739  3.18146  2.89801  2.37887  2.77519  2.98518  4.58477  3.61503
          0.03330  3.81461  4.53696  0.61958  0.77255  0.48576  0.95510
     50   2.92096  4.87994  3.09297  2.72688  4.25311  3.41535  3.73032  3.67903  1.12048  3.25742  4.22316  3.15347  3.92076  2.92597  2.42516  2.96745  3.17917  3.39050  5.33252  4.13739     65 - -
          2.68618  4.42225  2.77519  2.73123  3.46354  2.40513  3.72494  3.29354  2.67741  2.69355  4.24690  2.90347  2.73739  3.18146  2.89801  2.37887  2.77519  2.98518  4.58477  3.61503
          0.03330  3.81461  4.53696  0.61958  0.77255  0.48576  0.95510
     51   3.26027  4.63098  4.24453  3.85617  1.30565  4.09651  3.48577  2.94443  3.72659  2.32537  3.57880  3.84486  4.43517  3.83415  3.86018  3.45459  3.49510  2.87871  3.69760  1.73216     66 - -
          2.68618  4.42225  2.77519  2.73123  3.46354  2.40513  3.72494  3.29354  2.67741  2.69355  4.24690  2.90347  2.73739  3.18146  2.89801  2.37887  2.77519  2.98518  4.58477  3.61503
          0.03330  3.81461  4.53696  0.61958  0.77255  0.48576  0.95510
     52   2.38382  4.22835  3.37887  3.12967  3.91982  3.06915  4.15112  3.03999  3.07148  2.90548  3.96077  3.34749  3.76880  3.46953  3.33220  2.58458  1.27399  2.74117  5.36281  4.13682     67 - -
          2.68618  4.42225  2.77519  2.73123  3.46354  2.40513  3.72494  3.29354  2.67741  2.69355  4.24690  2.90347  2.73739  3.18146  2.89801  2.37887  2.77519  2.98518  4.58477  3.61503
          0.03330  3.81461  4.53696  0.61958  0.77255  0.48576  0.95510
     53   3.09148  4.57162  4.09595  3.73682  3.11579  3.90749  4.41074  2.31824  3.50508  0.94997  3.15915  4.01775  4.35368  3.88731  3.69010  3.47343  3.38887  2.34029  4.97280  3.68235     68 - -
          2.68618  4.42225  2.77519  2.73123  3.46354  2.40513  3.72494  3.29354  2.67741  2.69355  4.24690  2.90347  2.73739  3.18146  2.89801  2.37887  2.77519  2.98518  4.58477  3.61503
          0.03330  3.81461  4.53696  0.61958  0.77255  0.48576  0.95510
     54   1.10056  4.16535  3.40553  3.19556  3.99630  2.99114  4.22421  3.11332  3.21035  2.99742  4.03673  3.35927  3.72502  3.55715  3.46410  2.51671  2.79012  2.77784  5.42931  4.22338     69 - -
          2.68618  4.42225  2.77519  2.73123  3.46354  2.40513  3.72494  3.29354  2.67741  2.69355  4.24690  2.90347  2.73739  3.18146  2.89801  2.37887  2.77519  2.98518  4.58477  3.61503
          0.03330  3.81461  4.53696  0.61958  0.77255  0.48576  0.95510
     55   2.59636  4.37612  3.25814  3.15092  4.29163  0.82427  4.27360  3.87822  3.32417  3.53940  4.51564  3.42276  3.76539  3.65312  3.56545  2.76684  3.07315  3.41783  5.40092  4.39200     70 - -
          2.68618  4.42225  2.77519  2.73123  3.46354  2.40513  3.72494  3.29354  2.67741  2.69355  4.24690  2.90347  2.73739  3.18146  2.89801  2.37887  2.77519  2.98518  4.58477  3.61503
          0.03330  3.81461  4.53696  0.61958  0.77255  0.48576  0.95510
     56   2.93533  4.76105  3.07278  2.82807  3.24688  3.40093  1.27068  3.62914  2.67284  3.12993  4.16931  3.23927  3.95090  3.19389  2.94144  3.00689  3.23722  3.36549  4.71252  3.19962     71 - -
          2.68618  4.42225  2.77519  2.73123  3.46354  2.40513  3.72494  3.29354  2.67741  2.69355  4.24690  2.90347  2.73739  3.18146  2.89801  2.37887  2.77519  2.98518  4.58477  3.61503
          0.03330  3.81461  4.53696  0.61958  0.77255  0.48576  0.95510
     57   2.38382  4.22835  3.37887  3.12967  3.91982  3.06915  4.15112  3.03999  3.07148  2.90548  3.96077  3.34749  3.76880  3.46953  3.33220  2.58458  1.27399  2.74117  5.36281  4.13682     72 - -
          2.68618  4.42225  2.77519  2.73123  3.46354  2.40513  3.72494  3.29354  2.67741  2.69355  4.24690  2.90347  2.73739  3.18146  2.89801  2.37887  2.77519  2.98518  4.58477  3.61503
          0.03330  3.81461  4.53696  0.61958  0.77255  0.48576  0.95510
     58   2.92096  4.87994  3.09297  2.72688  4.25311  3.41535  3.73032  3.67903  1.12048  3.25742  4.22316  3.15347  3.92076  2.92597  2.42516  2.96745  3.17917  3.39050  5.33252  4.13739     73 - -
          2.68618  4.42225  2.77519  2.73123  3.46354  2.40513  3.72494  3.29354  2.67741  2.69355  4.24690  2.90347  2.73739  3.18146  2.89801  2.37887  2.77519  2.98518  4.58477  3.61503
          0.03330  3.81461  4.53696  0.61958  0.77255  0.48576  0.95510
     59   1.10056  4.16535  3.40553  3.19556  3.99630  2.99114  4.22421  3.11332  3.21035  2.99742  4.03673  3.35927  3.72502  3.55715  3.46410  2.51671  2.79012  2.77784  5.42931  4.22338     74 - -
          2.68618  4.42225  2.77519  2.73123  3.46354  2.40513  3.72494  3.29354  2.67741  2.69355  4.24690  2.90347  2.73739  3.18146  2.89801  2.37887  2.77519  2.98518  4.58477  3.61503
          0.03330  3.81461  4.53696  0.61958  0.77255  0.48576  0.95510
     60   2.37031  4.22942  3.91988  3.54747  3.61418  3.51602  4.42361  2.09500  3.44277  2.32204  3.51863  3.74088  4.10701  3.78901  3.69098  2.95182  2.97097  1.27552  5.34121  4.09779     75 - -
          2.68618  4.42225  2.77519  2.73123  3.46354  2.40513  3.72494  3.29354  2.67741  2.69355  4.24690  2.90347  2.73739  3.18146  2.89801  2.37887  2.77519  2.98518  4.58477  3.61503
          0.03330  3.81461  4.53696  0.61958  0.77255  0.48576  0.95510
     61   2.20574  4.14583  3.19326  2.94709  4.10009  2.90851  4.05588  3.45400  2.98310  3.20935  4.09603  3.16887  3.63732  3.32956  3.28775  1.38236  2.39486  2.99475  5.47308  4.21268     76 - -
          2.68618  4.42225  2.77519  2.73123  3.46354  2.40513  3.72494  3.29354  2.67741  2.69355  4.24690  2.90347  2.73739  3.18146  2.89801  2.37887  2.77519  2.98518  4.58477  3.61503
          0.03330  3.81461  4.53696  0.61958  0.77255  0.48576  0.95510
     62   1.80302  4.10718  3.23656  2.98628  4.12539  2.88057  4.08652  3.46141  3.04550  3.22452  4.09776  3.18184  3.61913  3.36363  3.35216  1.48253  2.64856  2.98541  5.49689  4.25424     77 - -
          2.68618  4.42225  2.77519  2.73123  3.46354  2.40513  3.72494  3.29354  2.67741  2.69355  4.24690  2.90347  2.73739  3.18146  2.89801  2.37887  2.77519  2.98518  4.58477  3.61503
          0.03330  3.81461  4.53696  0.61958  0.77255  0.48576  0.95510
     63   2.76271  4.32262  4.04413  3.70669  3.50916  3.66268  4.51883  2.05760  3.57353  2.20717  3.48439  3.90544  4.22729  3.93807  3.79137  3.16355  3.12623  1.10137  5.28338  4.01083     78 - -
          2.68618  4.42225  2.77519  2.73123  3.46354  2.40513  3.72494  3.29354  2.67741  2.69355  4.24690  2.90347  2.73739  3.18146  2.89801  2.37887  2.77519  2.98518  4.58477  3.61503
          0.03330  3.81461  4.53696  0.61958  0.77255  0.48576  0.95510
     64   2.92096  4.87994  3.09297  2.72688  4.25311  3.41535  3.73032  3.67903  1.12048  3.25742  4.22316  3.15347  3.92076  2.92597  2.42516  2.96745  3.17917  3.39050  5.33252  4.13739     79 - -
          2.68618  4.42225  2.77519  2.73123  3.46354  2.40513  3.72494  3.29354  2.67741  2.69355  4.24690  2.90347  2.73739  3.18146  2.89801  2.37887  2.77519  2.98518  4.58477  3.61503
          0.03330  3.81461  4.53696  0.61958  0.77255  0.48576  0.95510
     65   3.18649  4.60575  4.15895  3.86349  1.11147  3.88772  3.85464  2.71849  3.77221  2.10254  3.45803  3.95468  4.34847  3.95650  3.90621  3.45872  3.48804  2.70472  4.12287  2.49796     80 - -
          2.68618  4.42225  2.77519  2.73123  3.46354  2.40513  3.72494  3.29354  2.67741  2.69355  4.24690  2.90347  2.73739  3.18146  2.89801  2.37887  2.77519  2.98518  4.58477  3.61503
          0.03330  3.81461  4.53696  0.61958  0.77255  0.48576  0.95510
     66   2.28865  4.20761  3.15817  2.97250  4.01926  2.93866  4.08335  3.53461  3.04230  3.25980  4.19163  3.20577  3.67295  3.39645  3.32927  1.18180  2.76468  3.08245  5.39668  4.10278     81 - -
          2.68618  4.42225  2.77519  2.73123  3.46354  2.40513  3.72494  3.29354  2.67741  2.69355  4.24690  2.90347  2.73739  3.18146  2.89801  2.37887  2.77519  2.98518  4.58477  3.61503
          0.03330  3.81461  4.53696  0.61958  0.77255  0.48576  0.95510
     67   2.67868  4.44430  3.27984  3.11152  4.10946  3.13514  4.19280  3.64108  3.16406  3.27380  4.32205  3.42345  0.94259  3.55467  3.41515  2.84465  3.11598  3.29295  5.31081  4.22975     82 - -
          2.68618  4.42225  2.77519  2.73123  3.46354  2.40513  3.72494  3.29354  2.67741  2.69355  4.24690  2.90347  2.73739  3.18146  2.89801  2.37887  2.77519  2.98518  4.58477  3.61503
          0.03330  3.81461  4.53696  0.61958  0.77255  0.48576  0.95510
     68   2.51031  4.58698  2.61133  2.45883  4.13594  3.07773  3.80940  3.71270  2.68641  3.35834  4.23423  1.63095  3.72846  3.03569  3.07167  2.34783  2.89544  3.28988  5.45727  4.07252     83 - -
          2.68618  4.42225  2.77519  2.73123  3.46354  2.40513  3.72494  3.29354  2.67741  2.69355  4.24690  2.90347  2.73739  3.18146  2.89801  2.37887  2.77519  2.98518  4.58477  3.61503
          0.03330  3.81461  4.53696  0.61958  0.77255  0.48576  0.95510
     69   2.59636  4.37612  3.25814  3.15092  4.29163  0.82427  4.27360  3.87822  3.32417  3.53940  4.51564  3.42276  3.76539  3.65312  3.56545  2.76684  3.07315  3.41783  5.40092  4.39200     84 - -
          2.68618  4.42225  2.77519  2.73123  3.46354  2.40513  3.72494  3.29354  2.67741  2.69355  4.24690  2.90347  2.73739  3.18146  2.89801  2.37887  2.77519  2.98518  4.58477  3.61503
          0.03330  3.81461  4.53696  0.61958  0.77255  0.48576  0.95510
     70   2.81764  5.09673  2.40728  1.45882  4.40787  3.26021  3.66555  3.82190  2.23794  3.40056  4.28211  2.78740  3.81184  2.83628  2.81402  2.77830  3.08207  3.48031  5.57129  4.21474     85 - -
          2.68618  4.42225  2.77519  2.73123  3.46354  2.40513  3.72494  3.29354  2.67741  2.69355  4.24690  2.90347  2.73739  3.18146  2.89801  2.37887  2.77519  2.98518  4.58477  3.61503
          0.03330  3.81461  4.53696  0.61958  0.77255  0.48576  0.95510
     71   3.24319  4.63784  4.00505  3.69770  2.61227  3.66725  3.83278  3.26540  3.42156  2.66978  3.90177  3.85869  4.18048  3.81230  3.55974  3.44736  3.54094  3.15414  1.01060  2.61760     86 - -
          2.68618  4.42225  2.77519  2.73123  3.46354  2.40513  3.72494  3.29354  2.67741  2.69355  4.24690  2.90347  2.73739  3.18146  2.89801  2.37887  2.77519  2.98518  4.58477  3.61503
          0.03330  3.81461  4.53696  0.61958  0.77255  0.48576  0.95510
     72   3.09148  4.57162  4.09595  3.73682  3.11579  3.90749  4.41074  2.31824  3.50508  0.94997  3.15915  4.01775  4.35368  3.88731  3.69010  3.47343  3.38887  2.34029  4.97280  3.68235     87 - -
          2.68618  4.42225  2.77519  2.73123  3.46354  2.40513  3.72494  3.29354  2.67741  2.69355  4.24690  2.90347  2.73739  3.18146  2.89801  2.37887  2.77519  2.98518  4.58477  3.61503
          0.03330  3.81461  4.53696  0.61958  0.77255  0.48576  0.95510
     73   1.10056  4.16535  3.40553  3.19556  3.99630  2.99114  4.22421  3.11332  3.21035  2.99742  4.03673  3.35927  3.72502  3.55715  3.46410  2.51671  2.79012  2.77784  5.42931  4.22338     88 - -
          2.68618  4.42225  2.77519  2.73123  3.46354  2.40513  3.72494  3.29354  2.67741  2.69355  4.24690  2.90347  2.73739  3.18146  2.89801  2.37887  2.77519  2.98518  4.58477  3.61503
          0.03330  3.81461  4.53696  0.61958  0.77255  0.48576  0.95510
     74   2.28865  4.20761  3.15817  2.97250  4.01926  2.93866  4.08335  3.53461  3.04230  3.25980  4.19163  3.20577  3.67295  3.39645  3.32927  1.18180  2.76468  3.08245  5.39668  4.10278     89 - -
          2.68618  4.42225  2.77519  2.73123  3.46354  2.40513  3.72494  3.29354  2.67741  2.69355  4.24690  2.90347  2.73739  3.18146  2.89801  2.37887  2.77519  2.98518  4.58477  3.61503
          0.03330  3.81461  4.53696  0.61958  0.77255  0.48576  0.95510
     75   2.28865  4.20761  3.15817  2.97250  4.01926  2.93866  4.08335  3.53461  3.04230  3.25980  4.19163  3.20577  3.67295  3.39645  3.32927  1.18180  2.76468  3.08245  5.39668  4.10278     90 - -
          2.68618  4.42225  2.77519  2.73123  3.46354  2.40513  3.72494  3.29354  2.67741  2.69355  4.24690  2.90347  2.73739  3.18146  2.89801  2.37887  2.77519  2.98518  4.58477  3.61503
          0.03330  3.81461  4.53696  0.61958  0.77255  0.48576  0.95510
     76   2.28865  4.20761  3.15817  2.97250  4.01926  2.93866  4.08335  3.53461  3.04230  3.25980  4.19163  3.20577  3.67295  3.39645  3.32927  1.18180  2.76468  3.08245  5.39668  4.10278     91 - -
          2.68618  4.42225  2.77519  2.73123  3.46354  2.40513  3.72494  3.29354  2.67741  2.69355  4.24690  2.90347  2.73739  3.18146  2.89801  2.37887  2.77519  2.98518  4.58477  3.61503
          0.03330  3.81461  4.53696  0.61958  0.77255  0.48576  0.95510
     77   1.10056  4.16535  3.40553  3.19556  3.99630  2.99114  4.22421  3.11332  3.21035  2.99742  4.03673  3.35927  3.72502  3.55715  3.46410  2.51671  2.79012  2.77784  5.42931  4.22338     92 - -
          2.68618  4.42225  2.77519  2.73123  3.46354  2.40513  3.72494  3.29354  2.67741  2.69355  4.24690  2.90347  2.73739  3.18146  2.89801  2.37887  2.77519  2.98518  4.58477  3.61503
          0.03330  3.81461  4.53696  0.61958  0.77255  0.48576  0.95510
     78   2.92943  5.04531  1.00475  2.30314  4.41509  3.16860  3.88325  3.99053  2.95695  3.60978  4.58783  2.85607  3.81746  3.12320  3.46428  2.89922  3.26722  3.63632  5.59486  4.29913     93 - -
          2.68618  4.42225  2.77519  2.73123  3.46354  2.40513  3.72494  3.29354  2.67741  2.69355  4.24690  2.90347  2.73739  3.18146  2.89801  2.37887  2.77519  2.98518  4.58477  3.61503
          0.03330  3.81461  4.53696  0.61958  0.77255  0.48576  0.95510
     79   2.92096  4.87994  3.09297  2.72688  4.25311  3.41535  3.73032  3.67903  1.12048  3.25742  4.22316  3.15347  3.92076  2.92597  2.42516  2.96745  3.17917  3.39050  5.33252  4.13739     94 - -
          2.68618  4.42225  2.77519  2.73123  3.46354  2.40513  3.72494  3.29354  2.67741  2.69355  4.24690  2.90347  2.73739  3.18146  2.89801  2.37887  2.77519  2.98518  4.58477  3.61503
          0.03330  3.81461  4.53696  0.61958  0.77255  0.48576  0.95510
     80   3.09148  4.57162  4.09595  3.73682  3.11579  3.90749  4.41074  2.31824  3.50508  0.94997  3.15915  4.01775  4.35368  3.88731  3.69010  3.47343  3.38887  2.34029  4.97280  3.68235     95 - -
          2.68618  4.42225  2.77519  2.73123  3.46354  2.40513  3.72494  3.29354  2.67741  2.69355  4.24690  2.90347  2.73739  3.18146  2.89801  2.37887  2.77519  2.98518  4.58477  3.61503
          0.03330  3.81461  4.53696  0.61958  0.77255  0.48576  0.95510
     81   2.98615  4.42260  4.25095  3.86557  3.33652  4.00195  4.60527  1.15268  3.69247  1.93589  3.28239  4.11908  4.43984  4.04750  3.89575  3.49268  3.28684  1.84805  5.21447  3.94690     96 - -
          2.68618  4.42225  2.77519  2.73123  3.46354  2.40513  3.72494  3.29354  2.67741  2.69355  4.24690  2.90347  2.73739  3.18146  2.89801  2.37887  2.77519  2.98518  4.58477  3.61503
          0.03330  3.81461  4.53696  0.61958  0.77255  0.48576  0.95510
     82   2.92096  4.87994  3.09297  2.72688  4.25311  3.41535  3.73032  3.67903  1.12048  3.25742  4.22316  3.15347  3.92076  2.92597  2.42516  2.96745  3.17917  3.39050  5.33252  4.13739     97 - -
          2.68618  4.42225  2.77519  2.73123  3.46354  2.40513  3.72494  3.29354  2.67741  2.69355  4.24690  2.90347  2.73739  3.18146  2.89801  2.37887  2.77519  2.98518  4.58477  3.61503
          0.03330  3.81461  4.53696  0.61958  0.77255  0.48576  0.95510
     83   2.96557  4.37898  4.41348  3.94541  3.36163  4.13623  4.69289  1.25700  3.78903  1.89180  3.22576  4.19660  4.51614  4.10100  4.00770  3.53272  3.25000  1.62923  5.29690  4.06244     98 - -
          2.68618  4.42225  2.77519  2.73123  3.46354  2.40513  3.72494  3.29354  2.67741  2.69355  4.24690  2.90347  2.73739  3.18146  2.89801  2.37887  2.77519  2.98518  4.58477  3.61503
          0.03330  3.81461  4.53696  0.61958  0.77255  0.48576  0.95510
     84   3.24319  4.63784  4.00505  3.69770  2.61227  3.66725  3.83278  3.26540  3.42156  2.66978  3.90177  3.85869  4.18048  3.81230  3.55974  3.44736  3.54094  3.15414  1.01060  2.61760     99 - -
          2.68618  4.42225  2.77519  2.73123  3.46354  2.40513  3.72494  3.29354  2.67741  2.69355  4.24690  2.90347  2.73739  3.18146  2.89801  2.37887  2.77519  2.98518  4.58477  3.61503
          0.03330  3.81461  4.53696  0.61958  0.77255  0.48576  0.95510
     85   2.59636  4.37612  3.25814  3.15092  4.29163  0.82427  4.27360  3.87822  3.32417  3.53940  4.51564  3.42276  3.76539  3.65312  3.56545  2.76684  3.07315  3.41783  5.40092  4.39200    100 - -
          2.68618  4.42225  2.77519  2.73123  3.46354  2.40513  3.72494  3.29354  2.67741  2.69355  4.24690  2.90347  2.73739  3.18146  2.89801  2.37887  2.77519  2.98518  4.58477  3.61503
          0.03330  3.81461  4.53696  0.61958  0.77255  0.48576  0.95510
     86   1.36266  4.08320  3.29965  3.04700  4.09228  2.88177  4.11578  3.37695  3.08949  3.17907  4.06528  3.21511  3.62397  3.40608  3.38251  1.98065  2.64416  2.92267  5.48070  4.24753    101 - -
          2.68618  4.42225  2.77519  2.73123  3.46354  2.40513  3.72494  3.29354  2.67741  2.69355  4.24690  2.90347  2.73739  3.18146  2.89801  2.37887  2.77519  2.98518  4.58477  3.61503
          0.03330  3.81461  4.53696  0.61958  0.77255  0.48576  0.95510
     87   3.16581  4.67823  3.75377  3.47339  2.29869  3.76346  3.59511  3.18331  3.33258  2.65190  3.86471  3.65381  4.23922  3.65252  3.52769  3.30788  3.45254  3.05129  3.93985  1.06776    102 - -
          2.68618  4.42225  2.77519  2.73123  3.46354  2.40513  3.72494  3.29354  2.67741  2.69355  4.24690  2.90347  2.73739  3.18146  2.89801  2.37887  2.77519  2.98518  4.58477  3.61503
          0.03330  3.81461  4.53696  0.61958  0.77255  0.48576  0.95510
     88   2.92943  5.04531  1.00475  2.30314  4.41509  3.16860  3.88325  3.99053  2.95695  3.60978  4.58783  2.85607  3.81746  3.12320  3.46428  2.89922  3.26722  3.63632  5.59486  4.29913    103 - -
          2.68618  4.42225  2.77519  2.73123  3.46354  2.40513  3.72494  3.29354  2.67741  2.69355  4.24690  2.90347  2.73739  3.18146  2.89801  2.37887  2.77519  2.98518  4.58477  3.61503
          0.03330  3.81461  4.53696  0.61958  0.77255  0.48576  0.95510
     89   2.59636  4.37612  3.25814  3.15092  4.29163  0.82427  4.27360  3.87822  3.32417  3.53940  4.51564  3.42276  3.76539  3.65312  3.56545  2.76684  3.07315  3.41783  5.40092  4.39200    104 - -
          2.68618  4.42225  2.77519  2.73123  3.46354  2.40513  3.72494  3.29354  2.67741  2.69355  4.24690  2.90347  2.73739  3.18146  2.89801  2.37887  2.77519  2.98518  4.58477  3.61503
          0.03330  3.81461  4.53696  0.61958  0.77255  0.48576  0.95510
     90   2.92096  4.87994  3.09297  2.72688  4.25311  3.41535  3.73032  3.67903  1.12048  3.25742  4.22316  3.15347  3.92076  2.92597  2.42516  2.96745  3.17917  3.39050  5.33252  4.13739    105 - -
          2.68618  4.42225  2.77519  2.73123  3.46354  2.40513  3.72494  3.29354  2.67741  2.69355  4.24690  2.90347  2.73739  3.18146  2.89801  2.37887  2.77519  2.98518  4.58477  3.61503
          0.03330  3.81461  4.53696  0.61958  0.77255  0.48576  0.95510
     91   3.18649  4.60575  4.15895  3.86349  1.11147  3.88772  3.85464  2.71849  3.77221  2.10254  3.45803  3.95468  4.34847  3.95650  3.90621  3.45872  3.48804  2.70472  4.12287  2.49796    106 - -
          2.68618  4.42225  2.77519  2.73123  3.46354  2.40513  3.72494  3.29354  2.67741  2.69355  4.24690  2.90347  2.73739  3.18146  2.89801  2.37887  2.77519  2.98518  4.58477  3.61503
          0.03330  3.81461  4.53696  0.61958  0.77255  0.48576  0.95510
     92   2.90486  5.00062  2.46713  1.11071  4.33997  3.23839  3.82185  3.78242  2.69524  3.40948  4.38740  2.90384  3.84063  3.03959  3.09704  2.89401  3.20911  3.47275  5.52259  4.24627    107 - -
          2.68618  4.42225  2.77519  2.73123  3.46354  2.40513  3.72494  3.29354  2.67741  2.69355  4.24690  2.90347  2.73739  3.18146  2.89801  2.37887  2.77519  2.98518  4.58477  3.61503
          0.03330  3.81461  4.53696  0.61958  0.77255  0.48576  0.95510
     93   2.92096  4.87994  3.09297  2.72688  4.25311  3.41535  3.73032  3.67903  1.12048  3.25742  4.22316  3.15347  3.92076  2.92597  2.42516  2.96745  3.17917  3.39050  5.33252  4.13739    108 - -
          2.68618  4.42225  2.77519  2.73123  3.46354  2.40513  3.72494  3.29354  2.67741  2.69355  4.24690  2.90347  2.73739  3.18146  2.89801  2.37887  2.77519  2.98518  4.58477  3.61503
          0.03330  3.81461  4.53696  0.61958  0.77255  0.48576  0.95510
     94   2.23773  4.14746  3.27163  2.99356  4.00482  2.96138  4.05485  3.25024  2.97263  3.07406  3.99102  3.21174  3.67208  3.33910  3.26524  2.19611  1.51760  2.85671  5.40552  4.15446    109 - -
          2.68618  4.42225  2.77519  2.73123  3.46354  2.40513  3.72494  3.29354  2.67741  2.69355  4.24690  2.90347  2.73739  3.18146  2.89801  2.37887  2.77519  2.98518  4.58477  3.61503
          0.03330  3.81461  4.53696  0.61958  0.77255  0.48576  0.95510
     95   2.98615  4.42260  4.25095  3.86557  3.33652  4.00195  4.60527  1.15268  3.69247  1.93589  3.28239  4.11908  4.43984  4.04750  3.89575  3.49268  3.28684  1.84805  5.21447  3.94690    110 - -
          2.68618  4.42225  2.77519  2.73123  3.46354  2.40513  3.72494  3.29354  2.67741  2.69355  4.24690  2.90347  2.73739  3.18146  2.89801  2.37887  2.77519  2.98518  4.58477  3.61503
          0.03330  3.81461  4.53696  0.61958  0.77255  0.48576  0.95510
     96   1.84451  4.11098  3.22781  2.98176  4.12629  2.88151  4.08559  3.46527  3.04284  3.22775  4.10264  3.17981  3.62033  3.36270  3.34920  1.45362  2.65175  2.98930  5.49802  4.25295    111 - -
          2.68618  4.42225  2.77519  2.73123  3.46354  2.40513  3.72494  3.29354  2.67741  2.69355  4.24690  2.90347  2.73739  3.18146  2.89801  2.37887  2.77519  2.98518  4.58477  3.61503
          0.03330  3.81461  4.53696  0.61958  0.77255  0.48576  0.95510
     97   2.59636  4.37612  3.25814  3.15092  4.29163  0.82427  4.27360  3.87822  3.32417  3.53940  4.51564  3.42276  3.76539  3.65312  3.56545  2.76684  3.07315  3.41783  5.40092  4.39200    112 - -
          2.68618  4.42225  2.77519  2.73123  3.46354  2.40513  3.72494  3.29354  2.67741  2.69355  4.24690  2.90347  2.73739  3.18146  2.89801  2.37887  2.77519  2.98518  4.58477  3.61503
          0.03330  3.81461  4.53696  0.61958  0.77255  0.48576  0.95510
     98   2.93533  4.76105  3.07278  2.82807  3.24688  3.40093  1.27068  3.62914  2.67284  3.12993  4.16931  3.23927  3.95090  3.19389  2.94144  3.00689  3.23722  3.36549  4.71252  3.19962    113 - -
          2.68618  4.42225  2.77519  2.73123  3.46354  2.40513  3.72494  3.29354  2.67741  2.69355  4.24690  2.90347  2.73739  3.18146  2.89801  2.37887  2.77519  2.98518  4.58477  3.61503
          0.03330  3.81461  4.53696  0.61958  0.77255  0.48576  0.95510
     99   2.92096  4.87994  3.09297  2.72688  4.25311  3.41535  3.73032  3.67903  1.12048  3.25742  4.22316  3.15347  3.92076  2.92597  2.42516  2.96745  3.17917  3.39050  5.33252  4.13739    114 - -
          2.68618  4.42225  2.77519  2.73123  3.46354  2.40513  3.72494  3.29354  2.67741  2.69355  4.24690  2.90347  2.73739  3.18146  2.89801  2.37887  2.77519  2.98518  4.58477  3.61503
          0.03330  3.81461  4.53696  0.61958  0.77255  0.48576  0.95510
    100   3.09693  4.54149  4.34873  3.81850  3.03591  4.20332  4.49916  2.14654  3.60546  1.10428  2.42565  4.13107  4.48493  3.89040  3.80922  3.55653  3.33789  2.21393  5.02506  3.84406    115 - -
          2.68618  4.42225  2.77519  2.73123  3.46354  2.40513  3.72494  3.29354  2.67741  2.69355  4.24690  2.90347  2.73739  3.18146  2.89801  2.37887  2.77519  2.98518  4.58477  3.61503
          0.03330  3.81461  4.53696  0.61958  0.77255  0.48576  0.95510
    101   2.59636  4.37612  3.25814  3.15092  4.29163  0.82427  4.27360  3.87822  3.32417  3.53940  4.51564  3.42276  3.76539  3.65312  3.56545  2.76684  3.07315  3.41783  5.40092  4.39200    116 - -
          2.68618  4.42225  2.77519  2.73123  3.46354  2.40513  3.72494  3.29354  2.67741  2.69355  4.24690  2.90347  2.73739  3.18146  2.89801  2.37887  2.77519  2.98518  4.58477  3.61503
          0.03330  3.81461  4.53696  0.61958  0.77255  0.48576  0.95510
    102   2.98615  4.42260  4.25095  3.86557  3.33652  4.00195  4.60527  1.15268  3.69247  1.93589  3.28239  4.11908  4.43984  4.04750  3.89575  3.49268  3.28684  1.84805  5.21447  3.94690    117 - -
          2.68618  4.42225  2.77519  2.73123  3.46354  2.40513  3.72494  3.29354  2.67741  2.69355  4.24690  2.90347  2.73739  3.18146  2.89801  2.37887  2.77519  2.98518  4.58477  3.61503
          0.03330  3.81461  4.53696  0.61958  0.77255  0.48576  0.95510
    103   2.28865  4.20761  3.15817  2.97250  4.01926  2.93866  4.08335  3.53461  3.04230  3.25980  4.19163  3.20577  3.67295  3.39645  3.32927  1.18180  2.76468  3.08245  5.39668  4.10278    118 - -
          2.68618  4.42225  2.77519  2.73123  3.46354  2.40513  3.72494  3.29354  2.67741  2.69355  4.24690  2.90347  2.73739  3.18146  2.89801  2.37887  2.77519  2.98518  4.58477  3.61503
          0.03330  3.81461  4.53696  0.61958  0.77255  0.48576  0.95510
    104   2.92943  5.04531  1.00475  2.30314  4.41509  3.16860  3.88325  3.99053  2.95695  3.60978  4.58783  2.85607  3.81746  3.12320  3.46428  2.89922  3.26722  3.63632  5.59486  4.29913    119 - -
          2.68618  4.42225  2.77519  2.73123  3.46354  2.40513  3.72494  3.29354  2.67741  2.69355  4.24690  2.90347  2.73739  3.18146  2.89801  2.37887  2.77519  2.98518  4.58477  3.61503
          0.03330  3.81461  4.53696  0.61958  0.77255  0.48576  0.95510
    105   2.76271  4.32262  4.04413  3.70669  3.50916  3.66268  4.51883  2.05760  3.57353  2.20717  3.48439  3.90544  4.22729  3.93807  3.79137  3.16355  3.12623  1.10137  5.28338  4.01083    120 - -
          2.68618  4.42225  2.77519  2.73123  3.46354  2.40513  3.72494  3.29354  2.67741  2.69355  4.24690  2.90347  2.73739  3.18146  2.89801  2.37887  2.77519  2.98518  4.58477  3.61503
          0.03330  3.81461  4.53696  0.61958  0.77255  0.48576  0.95510
    106   1.28716  4.08667  3.30813  3.06784  4.07482  2.89090  4.13108  3.32230  3.10439  3.15528  4.06106  3.23046  3.63503  3.42820  3.38888  2.13657  2.65677  2.88721  5.47679  4.23942    121 - -
          2.68618  4.42225  2.77519  2.73123  3.46354  2.40513  3.72494  3.29354  2.67741  2.69355  4.24690  2.90347  2.73739  3.18146  2.89801  2.37887  2.77519  2.98518  4.58477  3.61503
          0.03330  3.81461  4.53696  0.61958  0.77255  0.48576  0.95510
    107   3.24319  4.63784  4.00505  3.69770  2.61227  3.66725  3.83278  3.26540  3.42156  2.66978  3.90177  3.85869  4.18048  3.81230  3.55974  3.44736  3.54094  3.15414  1.01060  2.61760    122 - -
          2.68618  4.42225  2.77519  2.73123  3.46354  2.40513  3.72494  3.29354  2.67741  2.69355  4.24690  2.90347  2.73739  3.18146  2.89801  2.37887  2.77519  2.98518  4.58477  3.61503
          0.03330  3.81461  4.53696  0.61958  0.77255  0.48576  0.95510
    108   2.28865  4.20761  3.15817  2.97250  4.01926  2.93866  4.08335  3.53461  3.04230  3.25980  4.19163  3.20577  3.67295  3.39645  3.32927  1.18180  2.76468  3.08245  5.39668  4.10278    123 - -
          2.68618  4.42225  2.77519  2.73123  3.46354  2.40513  3.72494  3.29354  2.67741  2.69355  4.24690  2.90347  2.73739  3.18146  2.89801  2.37887  2.77519  2.98518  4.58477  3.61503
          0.03330  3.81461  4.53696  0.61958  0.77255  0.48576  0.95510
    109   2.28865  4.20761  3.15817  2.97250  4.01926  2.93866  4.08335  3.53461  3.04230  3.25980  4.19163  3.20577  3.67295  3.39645  3.32927  1.18180  2.76468  3.08245  5.39668  4.10278    124 - -
          2.68618  4.42225  2.77519  2.73123  3.46354  2.40513  3.72494  3.29354  2.67741  2.69355  4.24690  2.90347  2.73739  3.18146  2.89801  2.37887  2.77519  2.98518  4.58477  3.61503
          0.03330  3.81461  4.53696  0.61958  0.77255  0.48576  0.95510
    110   2.92943  5.04531  1.00475  2.30314  4.41509  3.16860  3.88325  3.99053  2.95695  3.60978  4.58783  2.85607  3.81746  3.12320  3.46428  2.89922  3.26722  3.63632  5.59486  4.29913    125 - -
          2.68618  4.42225  2.77519  2.73123  3.46354  2.40513  3.72494  3.29354  2.67741  2.69355  4.24690  2.90347  2.73739  3.18146  2.89801  2.37887  2.77519  2.98518  4.58477  3.61503
          0.03330  3.81461  4.53696  0.61958  0.77255  0.48576  0.95510
    111   2.28865  4.20761  3.15817  2.97250  4.01926  2.93866  4.08335  3.53461  3.04230  3.25980  4.19163  3.20577  3.67295  3.39645  3.32927  1.18180  2.76468  3.08245  5.39668  4.10278    126 - -
          2.68618  4.42225  2.77519  2.73123  3.46354  2.40513  3.72494  3.29354  2.67741  2.69355  4.24690  2.90347  2.73739  3.18146  2.89801  2.37887  2.77519  2.98518  4.58477  3.61503
          0.03330  3.81461  4.53696  0.61958  0.77255  0.48576  0.95510
    112   2.94232  4.78314  3.42729  2.95212  4.12308  3.43983  3.78608  3.66179  2.21952  3.18836  4.19123  3.31568  3.94629  3.01032  1.07071  3.02998  3.21293  3.38854  5.23031  4.06420    127 - -
          2.68618  4.42225  2.77519  2.73123  3.46354  2.40513  3.72494  3.29354  2.67741  2.69355  4.24690  2.90347  2.73739  3.18146  2.89801  2.37887  2.77519  2.98518  4.58477  3.61503
          0.03330  3.81461  4.53696  0.61958  0.77255  0.48576  0.95510
    113   3.09148  4.57162  4.09595  3.73682  3.11579  3.90749  4.41074  2.31824  3.50508  0.94997  3.15915  4.01775  4.35368  3.88731  3.69010  3.47343  3.38887  2.34029  4.97280  3.68235    128 - -
          2.68618  4.42225  2.77519  2.73123  3.46354  2.40513  3.72494  3.29354  2.67741  2.69355  4.24690  2.90347  2.73739  3.18146  2.89801  2.37887  2.77519  2.98518  4.58477  3.61503
          0.03330  3.81461  4.53696  0.61958  0.77255  0.48576  0.95510
    114   3.09926  4.50766  4.42485  3.91453  3.09880  4.25086  4.58484  1.78678  3.71770  1.15922  2.97927  4.20895  4.53977  3.99928  3.91808  3.62010  3.34798  2.01433  5.08707  3.87333    129 - -
          2.68618  4.42225  2.77519  2.73123  3.46354  2.40513  3.72494  3.29354  2.67741  2.69355  4.24690  2.90347  2.73739  3.18146  2.89801  2.37887  2.77519  2.98518  4.58477  3.61503
          0.03330  3.81461  4.53696  0.61958  0.77255  0.48576  0.95510
    115   2.76271  4.32262  4.04413  3.70669  3.50916  3.66268  4.51883  2.05760  3.57353  2.20717  3.48439  3.90544  4.22729  3.93807  3.79137  3.16355  3.12623  1.10137  5.28338  4.01083    130 - -
          2.68618  4.42225  2.77519  2.73123  3.46354  2.40513  3.72494  3.29354  2.67741  2.69355  4.24690  2.90347  2.73739  3.18146  2.89801  2.37887  2.77519  2.98518  4.58477  3.61503
          0.03330  3.81461  4.53696  0.61958  0.77255  0.48576  0.95510
    116   2.20543  4.14550  3.19434  2.94718  4.10011  2.90865  4.05554  3.45316  2.98270  3.20859  4.09487  3.16893  3.63721  3.32901  3.28754  1.38527  2.38848  2.99403  5.47286  4.21296    131 - -
          2.68618  4.42225  2.77519  2.73123  3.46354  2.40513  3.72494  3.29354  2.67741  2.69355  4.24690  2.90347  2.73739  3.18146  2.89801  2.37887  2.77519  2.98518  4.58477  3.61503
          0.03330  3.81461  4.53696  0.61958  0.77255  0.48576  0.95510
    117   1.26185  4.10309  3.27196  3.04567  4.13468  2.45075  4.13547  3.42102  3.12094  3.21855  4.10766  3.22381  3.63146  3.42997  3.41222  2.37392  2.67258  2.96155  5.49661  4.29024    132 - -
          2.68618  4.42225  2.77519  2.73123  3.46354  2.40513  3.72494  3.29354  2.67741  2.69355  4.24690  2.90347  2.73739  3.18146  2.89801  2.37887  2.77519  2.98518  4.58477  3.61503
          0.03330  3.81461  4.53696  0.61958  0.77255  0.48576  0.95510
    118   2.28865  4.20761  3.15817  2.97250  4.01926  2.93866  4.08335  3.53461  3.04230  3.25980  4.19163  3.20577  3.67295  3.39645  3.32927  1.18180  2.76468  3.08245  5.39668  4.10278    133 - -
          2.68618  4.42225  2.77519  2.73123  3.46354  2.40513  3.72494  3.29354  2.67741  2.69355  4.24690  2.90347  2.73739  3.18146  2.89801  2.37887  2.77519  2.98518  4.58477  3.61503
          0.03330  3.81461  4.53696  0.61958  0.77255  0.48576  0.95510
    119   2.92943  5.04531  1.00475  2.30314  4.41509  3.16860  3.88325  3.99053  2.95695  3.60978  4.58783  2.85607  3.81746  3.12320  3.46428  2.89922  3.26722  3.63632  5.59486  4.29913    134 - -
          2.68618  4.42225  2.77519  2.73123  3.46354  2.40513  3.72494  3.29354  2.67741  2.69355  4.24690  2.90347  2.73739  3.18146  2.89801  2.37887  2.77519  2.98518  4.58477  3.61503
          0.03330  3.81461  4.53696  0.61958  0.77255  0.48576  0.95510
    120   2.92943  5.04531  1.00475  2.30314  4.41509  3.16860  3.88325  3.99053  2.95695  3.60978  4.58783  2.85607  3.81746  3.12320  3.46428  2.89922  3.26722  3.63632  5.59486  4.29913    135 - -
          2.68618  4.42225  2.77519  2.73123  3.46354  2.40513  3.72494  3.29354  2.67741  2.69355  4.24690  2.90347  2.73739  3.18146  2.89801  2.37887  2.77519  2.98518  4.58477  3.61503
          0.03330  3.81461  4.53696  0.61958  0.77255  0.48576  0.95510
    121   2.92096  4.87994  3.09297  2.72688  4.25311  3.41535  3.73032  3.67903  1.12048  3.25742  4.22316  3.15347  3.92076  2.92597  2.42516  2.96745  3.17917  3.39050  5.33252  4.13739    136 - -
          2.68618  4.42225  2.77519  2.73123  3.46354  2.40513  3.72494  3.29354  2.67741  2.69355  4.24690  2.90347  2.73739  3.18146  2.89801  2.37887  2.77519  2.98518  4.58477  3.61503
          0.03330  3.81461  4.53696  0.61958  0.77255  0.48576  0.95510
    122   2.38382  4.22835  3.37887  3.12967  3.91982  3.06915  4.15112  3.03999  3.07148  2.90548  3.96077  3.34749  3.76880  3.46953  3.33220  2.58458  1.27399  2.74117  5.36281  4.13682    137 - -
          2.68618  4.42225  2.77519  2.73123  3.46354  2.40513  3.72494  3.29354  2.67741  2.69355  4.24690  2.90347  2.73739  3.18146  2.89801  2.37887  2.77519  2.98518  4.58477  3.61503
          0.03330  3.81461  4.53696  0.61958  0.77255  0.48576  0.95510
    123   3.09148  4.57162  4.09595  3.73682  3.11579  3.90749  4.41074  2.31824  3.50508  0.94997  3.15915  4.01775  4.35368  3.88731  3.69010  3.47343  3.38887  2.34029  4.97280  3.68235    138 - -
          2.68618  4.42225  2.77519  2.73123  3.46354  2.40513  3.72494  3.29354  2.67741  2.69355  4.24690  2.90347  2.73739  3.18146  2.89801  2.37887  2.77519  2.98518  4.58477  3.61503
          0.03330  3.81461  4.53696  0.61958  0.77255  0.48576  0.95510
    124   2.92096  4.87994  3.09297  2.72688  4.25311  3.41535  3.73032  3.67903  1.12048  3.25742  4.22316  3.15347  3.92076  2.92597  2.42516  2.96745  3.17917  3.39050  5.33252  4.13739    139 - -
          2.68618  4.42225  2.77519  2.73123  3.46354  2.40513  3.72494  3.29354  2.67741  2.69355  4.24690  2.90347  2.73739  3.18146  2.89801  2.37887  2.77519  2.98518  4.58477  3.61503
          0.03330  3.81461  4.53696  0.61958  0.77255  0.48576  0.95510
    125   2.95590  4.34762  4.46203  3.96859  3.41956  4.17906  4.72701  1.44724  3.84049  1.95117  3.25794  4.22377  4.53814  4.13343  4.06775  3.55815  3.23148  1.33563  5.34210  4.12442    140 - -
          2.68618  4.42225  2.77519  2.73123  3.46354  2.40513  3.72494  3.29354  2.67741  2.69355  4.24690  2.90347  2.73739  3.18146  2.89801  2.37887  2.77519  2.98518  4.58477  3.61503
          0.03330  3.81461  4.53696  0.61958  0.77255  0.48576  0.95510
    126   3.24319  4.63784  4.00505  3.69770  2.61227  3.66725  3.83278  3.26540  3.42156  2.66978  3.90177  3.85869  4.18048  3.81230  3.55974  3.44736  3.54094  3.15414  1.01060  2.61760    141 - -
          2.68618  4.42225  2.77519  2.73123  3.46354  2.40513  3.72494  3.29354  2.67741  2.69355  4.24690  2.90347  2.73739  3.18146  2.89801  2.37887  2.77519  2.98518  4.58477  3.61503
          0.03330  3.81461  4.53696  0.61958  0.77255  0.48576  0.95510
    127   2.90486  5.00062  2.46713  1.11071  4.33997  3.23839  3.82185  3.78242  2.69524  3.40948  4.38740  2.90384  3.84063  3.03959  3.09704  2.89401  3.20911  3.47275  5.52259  4.24627    142 - -
          2.68618  4.42225  2.77519  2.73123  3.46354  2.40513  3.72494  3.29354  2.67741  2.69355  4.24690  2.90347  2.73739  3.18146  2.89801  2.37887  2.77519  2.98518  4.58477  3.61503
          0.03330  3.81461  4.53696  0.61958  0.77255  0.48576  0.95510
    128   3.09148  4.57162  4.09595  3.73682  3.11579  3.90749  4.41074  2.31824  3.50508  0.94997  3.15915  4.01775  4.35368  3.88731  3.69010  3.47343  3.38887  2.34029  4.97280  3.68235    143 - -
          2.68618  4.42225  2.77519  2.73123  3.46354  2.40513  3.72494  3.29354  2.67741  2.69355  4.24690  2.90347  2.73739  3.18146  2.89801  2.37887  2.77519  2.98518  4.58477  3.61503
          0.03330  3.81461  4.53696  0.61958  0.77255  0.48576  0.95510
    129   2.28865  4.20761  3.15817  2.97250  4.01926  2.93866  4.08335  3.53461  3.04230  3.25980  4.19163  3.20577  3.67295  3.39645  3.32927  1.18180  2.76468  3.08245  5.39668  4.10278    144 - -
          2.68618  4.42225  2.77519  2.73123  3.46354  2.40513  3.72494  3.29354  2.67741  2.69355  4.24690  2.90347  2.73739  3.18146  2.89801  2.37887  2.77519  2.98518  4.58477  3.61503
          0.03330  3.81461  4.53696  0.61958  0.77255  0.48576  0.95510
    130   2.20361  4.14344  3.20187  2.94767  4.09941  2.90988  4.05294  3.44704  2.97972  3.20289  4.08658  3.16939  3.63663  3.32505  3.28598  1.40719  2.34187  2.98898  5.47071  4.21398    145 - -
          2.68618  4.42225  2.77519  2.73123  3.46354  2.40513  3.72494  3.29354  2.67741  2.69355  4.24690  2.90347  2.73739  3.18146  2.89801  2.37887  2.77519  2.98518  4.58477  3.61503
          0.03330  3.81461  4.53696  0.61958  0.77255  0.48576  0.95510
    131   2.23289  4.18552  3.02819  2.87199  4.21549  1.44098  4.07695  3.69453  3.05053  3.38935  4.24961  3.12658  3.62833  3.35644  3.36684  2.13570  2.71597  3.16443  5.54079  4.28922    146 - -
          2.68618  4.42225  2.77519  2.73123  3.46354  2.40513  3.72494  3.29354  2.67741  2.69355  4.24690  2.90347  2.73739  3.18146  2.89801  2.37887  2.77519  2.98518  4.58477  3.61503
          0.03330  3.81461  4.53696  0.61958  0.77255  0.48576  0.95510
    132   2.92096  4.87994  3.09297  2.72688  4.25311  3.41535  3.73032  3.67903  1.12048  3.25742  4.22316  3.15347  3.92076  2.92597  2.42516  2.96745  3.17917  3.39050  5.33252  4.13739    147 - -
          2.68618  4.42225  2.77519  2.73123  3.46354  2.40513  3.72494  3.29354  2.67741  2.69355  4.24690  2.90347  2.73739  3.18146  2.89801  2.37887  2.77519  2.98518  4.58477  3.61503
          0.03330  3.81461  4.53696  0.61958  0.77255  0.48576  0.95510
    133   2.18061  1.71611  3.80858  3.45985  3.75026  2.95607  4.21749  2.98015  3.30696  2.86886  3.81959  3.44508  3.68778  3.62951  3.50857  2.13980  2.65332  2.63176  5.22794  3.99241    148 - -
          2.68618  4.42225  2.77519  2.73123  3.46354  2.40513  3.72494  3.29354  2.67741  2.69355  4.24690  2.90347  2.73739  3.18146  2.89801  2.37887  2.77519  2.98518  4.58477  3.61503
          0.03330  3.81461  4.53696  0.61958  0.77255  0.48576  0.95510
    134   3.00097  4.48744  4.24155  3.77457  3.12452  4.04205  4.47991  2.10497  3.56423  1.14309  3.04736  4.05368  4.42170  3.89146  3.77565  3.43897  3.28201  1.95479  5.06435  3.81356    149 - -
          2.68618  4.42225  2.77519  2.73123  3.46354  2.40513  3.72494  3.29354  2.67741  2.69355  4.24690  2.90347  2.73739  3.18146  2.89801  2.37887  2.77519  2.98518  4.58477  3.61503
          0.03330  3.81461  4.53696  0.61958  0.77255  0.48576  0.95510
    135   2.92096  4.87994  3.09297  2.72688  4.25311  3.41535  3.73032  3.67903  1.12048  3.25742  4.22316  3.15347  3.92076  2.92597  2.42516  2.96745  3.17917  3.39050  5.33252  4.13739    150 - -
          2.68618  4.42225  2.77519  2.73123  3.46354  2.40513  3.72494  3.29354  2.67741  2.69355  4.24690  2.90347  2.73739  3.18146  2.89801  2.37887  2.77519  2.98518  4.58477  3.61503
          0.03330  3.81461  4.53696  0.61958  0.77255  0.48576  0.95510
    136   2.38382  4.22835  3.37887  3.12967  3.91982  3.06915  4.15112  3.03999  3.07148  2.90548  3.96077  3.34749  3.76880  3.46953  3.33220  2.58458  1.27399  2.74117  5.36281  4.13682    151 - -
          2.68618  4.42225  2.77519  2.73123  3.46354  2.40513  3.72494  3.29354  2.67741  2.69355  4.24690  2.90347  2.73739  3.18146  2.89801  2.37887  2.77519  2.98518  4.58477  3.61503
          0.03330  3.81461  4.53696  0.61958  0.77255  0.48576  0.95510
    137   3.09148  4.57162  4.09595  3.73682  3.11579  3.90749  4.41074  2.31824  3.50508  0.94997  3.15915  4.01775  4.35368  3.88731  3.69010  3.47343  3.38887  2.34029  4.97280  3.68235    152 - -
          2.68618  4.42225  2.77519  2.73123  3.46354  2.40513  3.72494  3.29354  2.67741  2.69355  4.24690  2.90347  2.73739  3.18146  2.89801  2.37887  2.77519  2.98518  4.58477  3.61503
          0.03330  3.81461  4.53696  0.61958  0.77255  0.48576  0.95510
    138   2.92096  4.87994  3.09297  2.72688  4.25311  3.41535  3.73032  3.67903  1.12048  3.25742  4.22316  3.15347  3.92076  2.92597  2.42516  2.96745  3.17917  3.39050  5.33252  4.13739    153 - -
          2.68618  4.42225  2.77519  2.73123  3.46354  2.40513  3.72494  3.29354  2.67741  2.69355  4.24690  2.90347  2.73739  3.18146  2.89801  2.37887  2.77519  2.98518  4.58477  3.61503
          0.03330  3.81461  4.53696  0.61958  0.77255  0.48576  0.95510
    139   2.59636  4.37612  3.25814  3.15092  4.29163  0.82427  4.27360  3.87822  3.32417  3.53940  4.51564  3.42276  3.76539  3.65312  3.56545  2.76684  3.07315  3.41783  5.40092  4.39200    154 - -
          2.68618  4.42225  2.77519  2.73123  3.46354  2.40513  3.72494  3.29354  2.67741  2.69355  4.24690  2.90347  2.73739  3.18146  2.89801  2.37887  2.77519  2.98518  4.58477  3.61503
          0.03330  3.81461  4.53696  0.61958  0.77255  0.48576  0.95510
    140   2.93533  4.76105  3.07278  2.82807  3.24688  3.40093  1.27068  3.62914  2.67284  3.12993  4.16931  3.23927  3.95090  3.19389  2.94144  3.00689  3.23722  3.36549  4.71252  3.19962    155 - -
          2.68618  4.42225  2.77519  2.73123  3.46354  2.40513  3.72494  3.29354  2.67741  2.69355  4.24690  2.90347  2.73739  3.18146  2.89801  2.37887  2.77519  2.98518  4.58477  3.61503
          0.03330  3.81461  4.53696  0.61958  0.77255  0.48576  0.95510
    141   2.20543  4.14550  3.19434  2.94718  4.10011  2.90865  4.05554  3.45316  2.98270  3.20859  4.09487  3.16893  3.63721  3.32901  3.28754  1.38527  2.38848  2.99403  5.47286  4.21296    156 - -
          2.68618  4.42225  2.77519  2.73123  3.46354  2.40513  3.72494  3.29354  2.67741  2.69355  4.24690  2.90347  2.73739  3.18146  2.89801  2.37887  2.77519  2.98518  4.58477  3.61503
          0.03330  3.81461  4.53696  0.61958  0.77255  0.48576  0.95510
    142   2.67746  4.67008  2.68010  2.56037  4.02470  3.14669  3.87774  3.72379  2.77724  3.37764  4.33418  1.26484  3.79630  3.15142  3.12905  2.74753  3.05804  3.35186  5.33747  3.97799    157 - -
          2.68618  4.42225  2.77519  2.73123  3.46354  2.40513  3.72494  3.29354  2.67741  2.69355  4.24690  2.90347  2.73739  3.18146  2.89801  2.37887  2.77519  2.98518  4.58477  3.61503
          0.03330  3.81461  4.53696  0.61958  0.77255  0.48576  0.95510
    143   3.16581  4.67823  3.75377  3.47339  2.29869  3.76346  3.59511  3.18331  3.33258  2.65190  3.86471  3.65381  4.23922  3.65252  3.52769  3.30788  3.45254  3.05129  3.93985  1.06776    158 - -
          2.68618  4.42225  2.77519  2.73123  3.46354  2.40513  3.72494  3.29354  2.67741  2.69355  4.24690  2.90347  2.73739  3.18146  2.89801  2.37887  2.77519  2.98518  4.58477  3.61503
          0.03330  3.81461  4.53696  0.61958  0.77255  0.48576  0.95510
    144   2.76271  4.32262  4.04413  3.70669  3.50916  3.66268  4.51883  2.05760  3.57353  2.20717  3.48439  3.90544  4.22729  3.93807  3.79137  3.16355  3.12623  1.10137  5.28338  4.01083    159 - -
          2.68618  4.42225  2.77519  2.73123  3.46354  2.40513  3.72494  3.29354  2.67741  2.69355  4.24690  2.90347  2.73739  3.18146  2.89801  2.37887  2.77519  2.98518  4.58477  3.61503
          0.03330  3.81461  4.53696  0.61958  0.77255  0.48576  0.95510
    145   3.18649  4.60575  4.15895  3.86349  1.11147  3.88772  3.85464  2.71849  3.77221  2.10254  3.45803  3.95468  4.34847  3.95650  3.90621  3.45872  3.48804  2.70472  4.12287  2.49796    160 - -
          2.68618  4.42225  2.77519  2.73123  3.46354  2.40513  3.72494  3.29354  2.67741  2.69355  4.24690  2.90347  2.73739  3.18146  2.89801  2.37887  2.77519  2.98518  4.58477  3.61503
          0.03330  3.81461  4.53696  0.61958  0.77255  0.48576  0.95510
    146   2.52431  1.06587  4.02812  3.75551  3.76133  3.15840  4.41546  2.89667  3.58245  2.81423  3.93414  3.75796  3.86076  3.93106  3.71667  2.79564  2.98639  2.64490  5.18843  4.04910    161 - -
          2.68618  4.42225  2.77519  2.73123  3.46354  2.40513  3.72494  3.29354  2.67741  2.69355  4.24690  2.90347  2.73739  3.18146  2.89801  2.37887  2.77519  2.98518  4.58477  3.61503
          0.03330  3.81461  4.53696  0.61958  0.77255  0.48576  0.95510
    147   2.52431  1.06587  4.02812  3.75551  3.76133  3.15840  4.41546  2.89667  3.58245  2.81423  3.93414  3.75796  3.86076  3.93106  3.71667  2.79564  2.98639  2.64490  5.18843  4.04910    162 - -
          2.68618  4.42225  2.77519  2.73123  3.46354  2.40513  3.72494  3.29354  2.67741  2.69355  4.24690  2.90347  2.73739  3.18146  2.89801  2.37887  2.77519  2.98518  4.58477  3.61503
          0.03330  3.81461  4.53696  0.61958  0.77255  0.48576  0.95510
    148   2.67746  4.67008  2.68010  2.56037  4.02470  3.14669  3.87774  3.72379  2.77724  3.37764  4.33418  1.26484  3.79630  3.15142  3.12905  2.74753  3.05804  3.35186  5.33747  3.97799    163 - -
          2.68618  4.42225  2.77519  2.73123  3.46354  2.40513  3.72494  3.29354  2.67741  2.69355  4.24690  2.90347  2.73739  3.18146  2.89801  2.37887  2.77519  2.98518  4.58477  3.61503
          0.03330  3.81461  4.53696  0.61958  0.77255  0.48576  0.95510
    149   3.18649  4.60575  4.15895  3.86349  1.11147  3.88772  3.85464  2.71849  3.77221  2.10254  3.45803  3.95468  4.34847  3.95650  3.90621  3.45872  3.48804  2.70472  4.12287  2.49796    164 - -
          2.68618  4.42225  2.77519  2.73123  3.46354  2.40513  3.72494  3.29354  2.67741  2.69355  4.24690  2.90347  2.73739  3.18146  2.89801  2.37887  2.77519  2.98518  4.58477  3.61503
          0.03330  3.81461  4.53696  0.61958  0.77255  0.48576  0.95510
    150   2.67746  4.67008  2.68010  2.56037  4.02470  3.14669  3.87774  3.72379  2.77724  3.37764  4.33418  1.26484  3.79630  3.15142  3.12905  2.74753  3.05804  3.35186  5.33747  3.97799    165 - -
          2.68618  4.42225  2.77519  2.73123  3.46354  2.40513  3.72494  3.29354  2.67741  2.69355  4.24690  2.90347  2.73739  3.18146  2.89801  2.37887  2.77519  2.98518  4.58477  3.61503
          0.03330  3.81461  4.53696  0.61958  0.77255  0.48576  0.95510
    151   2.67868  4.44430  3.27984  3.11152  4.10946  3.13514  4.19280  3.64108  3.16406  3.27380  4.32205  3.42345  0.94259  3.55467  3.41515  2.84465  3.11598  3.29295  5.31081  4.22975    166 - -
          2.68618  4.42225  2.77519  2.73123  3.46354  2.40513  3.72494  3.29354  2.67741  2.69355  4.24690  2.90347  2.73739  3.18146  2.89801  2.37887  2.77519  2.98518  4.58477  3.61503
          0.03330  3.81461  4.53696  0.61958  0.77255  0.48576  0.95510
    152   2.83737  4.81895  2.86738  2.62262  3.97943  3.32918  3.77993  3.60256  2.44779  3.11055  4.14143  3.08131  3.88269  1.34074  2.73253  2.88822  3.13504  3.33627  5.26244  3.95275    167 - -
          2.68618  4.42225  2.77519  2.73123  3.46354  2.40513  3.72494  3.29354  2.67741  2.69355  4.24690  2.90347  2.73739  3.18146  2.89801  2.37887  2.77519  2.98518  4.58477  3.61503
          0.03330  3.81461  4.53696  0.61958  0.77255  0.48576  0.95510
    153   2.28865  4.20761  3.15817  2.97250  4.01926  2.93866  4.08335  3.53461  3.04230  3.25980  4.19163  3.20577  3.67295  3.39645  3.32927  1.18180  2.76468  3.08245  5.39668  4.10278    168 - -
          2.68618  4.42225  2.77519  2.73123  3.46354  2.40513  3.72494  3.29354  2.67741  2.69355  4.24690  2.90347  2.73739  3.18146  2.89801  2.37887  2.77519  2.98518  4.58477  3.61503
          0.03330  3.81461  4.53696  0.61958  0.77255  0.48576  0.95510
    154   2.67746  4.67008  2.68010  2.56037  4.02470  3.14669  3.87774  3.72379  2.77724  3.37764  4.33418  1.26484  3.79630  3.15142  3.12905  2.74753  3.05804  3.35186  5.33747  3.97799    169 - -
          2.68618  4.42225  2.77519  2.73123  3.46354  2.40513  3.72494  3.29354  2.67741  2.69355  4.24690  2.90347  2.73739  3.18146  2.89801  2.37887  2.77519  2.98518  4.58477  3.61503
          0.03330  3.81461  4.53696  0.61958  0.77255  0.48576  0.95510
    155   3.09148  4.57162  4.09595  3.73682  3.11579  3.90749  4.41074  2.31824  3.50508  0.94997  3.15915  4.01775  4.35368  3.88731  3.69010  3.47343  3.38887  2.34029  4.97280  3.68235    170 - -
          2.68618  4.42225  2.77519  2.73123  3.46354  2.40513  3.72494  3.29354  2.67741  2.69355  4.24690  2.90347  2.73739  3.18146  2.89801  2.37887  2.77519  2.98518  4.58477  3.61503
          0.03330  3.81461  4.53696  0.61958  0.77255  0.48576  0.95510
    156   2.98615  4.42260  4.25095  3.86557  3.33652  4.00195  4.60527  1.15268  3.69247  1.93589  3.28239  4.11908  4.43984  4.04750  3.89575  3.49268  3.28684  1.84805  5.21447  3.94690    171 - -
          2.68618  4.42225  2.77519  2.73123  3.46354  2.40513  3.72494  3.29354  2.67741  2.69355  4.24690  2.90347  2.73739  3.18146  2.89801  2.37887  2.77519  2.98518  4.58477  3.61503
          0.03330  3.81461  4.53696  0.61958  0.77255  0.48576  0.95510
    157   2.35992  4.22772  3.91668  3.54358  3.61602  3.51178  4.42043  2.09839  3.43963  2.32558  3.52013  3.73692  4.10347  3.78530  3.68839  2.94708  2.96791  1.28015  5.34072  4.09793    172 - -
          2.68618  4.42225  2.77519  2.73123  3.46354  2.40513  3.72494  3.29354  2.67741  2.69355  4.24690  2.90347  2.73739  3.18146  2.89801  2.37887  2.77519  2.98518  4.58477  3.61503
          0.03330  3.81461  4.53696  0.61958  0.77255  0.48576  0.95510
    158   2.28865  4.20761  3.15817  2.97250  4.01926  2.93866  4.08335  3.53461  3.04230  3.25980  4.19163  3.20577  3.67295  3.39645  3.32927  1.18180  2.76468  3.08245  5.39668  4.10278    173 - -
          2.68618  4.42225  2.77519  2.73123  3.46354  2.40513  3.72494  3.29354  2.67741  2.69355  4.24690  2.90347  2.73739  3.18146  2.89801  2.37887  2.77519  2.98518  4.58477  3.61503
          0.03330  3.81461  4.53696  0.61958  0.77255  0.48576  0.95510
    159   2.59636  4.37612  3.25814  3.15092  4.29163  0.82427  4.27360  3.87822  3.32417  3.53940  4.51564  3.42276  3.76539  3.65312  3.56545  2.76684  3.07315  3.41783  5.40092  4.39200    174 - -
          2.68618  4.42225  2.77519  2.73123  3.46354  2.40513  3.72494  3.29354  2.67741  2.69355  4.24690  2.90347  2.73739  3.18146  2.89801  2.37887  2.77519  2.98518  4.58477  3.61503
          0.03330  3.81461  4.53696  0.61958  0.77255  0.48576  0.95510
    160   2.28865  4.20761  3.15817  2.97250  4.01926  2.93866  4.08335  3.53461  3.04230  3.25980  4.19163  3.20577  3.67295  3.39645  3.32927  1.18180  2.76468  3.08245  5.39668  4.10278    175 - -
          2.68618  4.42225  2.77519  2.73123  3.46354  2.40513  3.72494  3.29354  2.67741  2.69355  4.24690  2.90347  2.73739  3.18146  2.89801  2.37887  2.77519  2.98518  4.58477  3.61503
          0.03330  3.81461  4.53696  0.61958  0.77255  0.48576  0.95510
    161   2.66925  4.23035  3.67702  3.17797  1.80619  3.60772  3.69919  2.67856  3.04881  2.32377  3.34244  3.45105  3.99913  3.34667  3.30584  2.92667  2.91804  2.50701  4.29779  2.82894    176 - -
          2.68618  4.42225  2.77519  2.73123  3.46354  2.40513  3.72494  3.29354  2.67741  2.69355  4.24690  2.90347  2.73739  3.18146  2.89801  2.37887  2.77519  2.98518  4.58477  3.61503
          0.03330  3.81461  4.53696  0.61958  0.77255  0.48576  0.95510
    162   2.92943  5.04531  1.00475  2.30314  4.41509  3.16860  3.88325  3.99053  2.95695  3.60978  4.58783  2.85607  3.81746  3.12320  3.46428  2.89922  3.26722  3.63632  5.59486  4.29913    177 - -
          2.68618  4.42225  2.77519  2.73123  3.46354  2.40513  3.72494  3.29354  2.67741  2.69355  4.24690  2.90347  2.73739  3.18146  2.89801  2.37887  2.77519  2.98518  4.58477  3.61503
          0.03330  3.81461  4.53696  0.61958  0.77255  0.48576  0.95510
    163   2.90486  5.00062  2.46713  1.11071  4.33997  3.23839  3.82185  3.78242  2.69524  3.40948  4.38740  2.90384  3.84063  3.03959  3.09704  2.89401  3.20911  3.47275  5.52259  4.24627    178 - -
          2.68618  4.42225  2.77519  2.73123  3.46354  2.40513  3.72494  3.29354  2.67741  2.69355  4.24690  2.90347  2.73739  3.18146  2.89801  2.37887  2.77519  2.98518  4.58477  3.61503
          0.03330  3.81461  4.53696  0.61958  0.77255  0.48576  0.95510
    164   2.28865  4.20761  3.15817  2.97250  4.01926  2.93866  4.08335  3.53461  3.04230  3.25980  4.19163  3.20577  3.67295  3.39645  3.32927  1.18180  2.76468  3.08245  5.39668  4.10278    179 - -
          2.68618  4.42225  2.77519  2.73123  3.46354  2.40513  3.72494  3.29354  2.67741  2.69355  4.24690  2.90347  2.73739  3.18146  2.89801  2.37887  2.77519  2.98518  4.58477  3.61503
          0.03330  3.81461  4.53696  0.61958  0.77255  0.48576  0.95510
    165   2.76271  4.32262  4.04413  3.70669  3.50916  3.66268  4.51883  2.05760  3.57353  2.20717  3.48439  3.90544  4.22729  3.93807  3.79137  3.16355  3.12623  1.10137  5.28338  4.01083    180 - -
          2.68618  4.42225  2.77519  2.73123  3.46354  2.40513  3.72494  3.29354  2.67741  2.69355  4.24690  2.90347  2.73739  3.18146  2.89801  2.37887  2.77519  2.98518  4.58477  3.61503
          0.03330  3.81461  4.53696  0.61958  0.77255  0.48576  0.95510
    166   2.94232  4.78314  3.42729  2.95212  4.12308  3.43983  3.78608  3.66179  2.21952  3.18836  4.19123  3.31568  3.94629  3.01032  1.07071  3.02998  3.21293  3.38854  5.23031  4.06420    181 - -
          2.68618  4.42225  2.77519  2.73123  3.46354  2.40513  3.72494  3.29354  2.67741  2.69355  4.24690  2.90347  2.73739  3.18146  2.89801  2.37887  2.77519  2.98518  4.58477  3.61503
          0.03330  3.81461  4.53696  0.61958  0.77255  0.48576  0.95510
    167   2.98615  4.42260  4.25095  3.86557  3.33652  4.00195  4.60527  1.15268  3.69247  1.93589  3.28239  4.11908  4.43984  4.04750  3.89575  3.49268  3.28684  1.84805  5.21447  3.94690    182 - -
          2.68618  4.42225  2.77519  2.73123  3.46354  2.40513  3.72494  3.29354  2.67741  2.69355  4.24690  2.90347  2.73739  3.18146  2.89801  2.37887  2.77519  2.98518  4.58477  3.61503
          0.03330  3.81461  4.53696  0.61958  0.77255  0.48576  0.95510
    168   3.24319  4.63784  4.00505  3.69770  2.61227  3.66725  3.83278  3.26540  3.42156  2.66978  3.90177  3.85869  4.18048  3.81230  3.55974  3.44736  3.54094  3.15414  1.01060  2.61760    183 - -
          2.68618  4.42225  2.77519  2.73123  3.46354  2.40513  3.72494  3.29354  2.67741  2.69355  4.24690  2.90347  2.73739  3.18146  2.89801  2.37887  2.77519  2.98518  4.58477  3.61503
          0.03330  3.81461  4.53696  0.61958  0.77255  0.48576  0.95510
    169   2.86649  5.29779  1.32597  1.91476  4.59596  3.14637  3.72094  4.08401  2.74392  3.65240  4.53950  2.65025  3.77572  2.90429  3.31099  2.77500  3.16605  3.69593  5.80602  4.34865    184 - -
          2.68618  4.42225  2.77519  2.73123  3.46354  2.40513  3.72494  3.29354  2.67741  2.69355  4.24690  2.90347  2.73739  3.18146  2.89801  2.37887  2.77519  2.98518  4.58477  3.61503
          0.03330  3.81461  4.53696  0.61958  0.77255  0.48576  0.95510
    170   2.76271  4.32262  4.04413  3.70669  3.50916  3.66268  4.51883  2.05760  3.57353  2.20717  3.48439  3.90544  4.22729  3.93807  3.79137  3.16355  3.12623  1.10137  5.28338  4.01083    185 - -
          2.68618  4.42225  2.77519  2.73123  3.46354  2.40513  3.72494  3.29354  2.67741  2.69355  4.24690  2.90347  2.73739  3.18146  2.89801  2.37887  2.77519  2.98518  4.58477  3.61503
          0.03330  3.81461  4.53696  0.61958  0.77255  0.48576  0.95510
    171   2.90992  4.93337  3.30156  2.73708  4.31500  3.52404  3.59489  3.70521  1.81097  3.22029  4.12236  3.13651  3.94172  2.75576  1.40907  2.94330  3.11438  3.40796  5.31279  4.11855    186 - -
          2.68618  4.42225  2.77519  2.73123  3.46354  2.40513  3.72494  3.29354  2.67741  2.69355  4.24690  2.90347  2.73739  3.18146  2.89801  2.37887  2.77519  2.98518  4.58477  3.61503
          0.03330  3.81461  4.53696  0.61958  0.77255  0.48576  0.95510
    172   2.23773  4.14746  3.27163  2.99356  4.00482  2.96138  4.05485  3.25024  2.97263  3.07406  3.99102  3.21174  3.67208  3.33910  3.26524  2.19611  1.51760  2.85671  5.40552  4.15446    187 - -
          2.68618  4.42225  2.77519  2.73123  3.46354  2.40513  3.72494  3.29354  2.67741  2.69355  4.24690  2.90347  2.73739  3.18146  2.89801  2.37887  2.77519  2.98518  4.58477  3.61503
          0.03330  3.81461  4.53696  0.61958  0.77255  0.48576  0.95510
    173   2.59636  4.37612  3.25814  3.15092  4.29163  0.82427  4.27360  3.87822  3.32417  3.53940  4.51564  3.42276  3.76539  3.65312  3.56545  2.76684  3.07315  3.41783  5.40092  4.39200    188 - -
          2.68618  4.42225  2.77519  2.73123  3.46354  2.40513  3.72494  3.29354  2.67741  2.69355  4.24690  2.90347  2.73739  3.18146  2.89801  2.37887  2.77519  2.98518  4.58477  3.61503
          0.03330  3.81461  4.53696  0.61958  0.77255  0.48576  0.95510
    174   2.92096  4.87994  3.09297  2.72688  4.25311  3.41535  3.73032  3.67903  1.12048  3.25742  4.22316  3.15347  3.92076  2.92597  2.42516  2.96745  3.17917  3.39050  5.33252  4.13739    189 - -
          2.68618  4.42225  2.77519  2.73123  3.46354  2.40513  3.72494  3.29354  2.67741  2.69355  4.24690  2.90347  2.73739  3.18146  2.89801  2.37887  2.77519  2.98518  4.58477  3.61503
          0.03330  3.81461  4.53696  0.61958  0.77255  0.48576  0.95510
    175   2.52431  1.06587  4.02812  3.75551  3.76133  3.15840  4.41546  2.89667  3.58245  2.81423  3.93414  3.75796  3.86076  3.93106  3.71667  2.79564  2.98639  2.64490  5.18843  4.04910    190 - -
          2.68618  4.42225  2.77519  2.73123  3.46354  2.40513  3.72494  3.29354  2.67741  2.69355  4.24690  2.90347  2.73739  3.18146  2.89801  2.37887  2.77519  2.98518  4.58477  3.61503
          0.03330  3.81461  4.53696  0.61958  0.77255  0.48576  0.95510
    176   3.09148  4.57162  4.09595  3.73682  3.11579  3.90749  4.41074  2.31824  3.50508  0.94997  3.15915  4.01775  4.35368  3.88731  3.69010  3.47343  3.38887  2.34029  4.97280  3.68235    191 - -
          2.68618  4.42225  2.77519  2.73123  3.46354  2.40513  3.72494  3.29354  2.67741  2.69355  4.24690  2.90347  2.73739  3.18146  2.89801  2.37887  2.77519  2.98518  4.58477  3.61503
          0.03330  3.81461  4.53696  0.61958  0.77255  0.48576  0.95510
    177   2.92096  4.87994  3.09297  2.72688  4.25311  3.41535  3.73032  3.67903  1.12048  3.25742  4.22316  3.15347  3.92076  2.92597  2.42516  2.96745  3.17917  3.39050  5.33252  4.13739    192 - -
          2.68618  4.42225  2.77519  2.73123  3.46354  2.40513  3.72494  3.29354  2.67741  2.69355  4.24690  2.90347  2.73739  3.18146  2.89801  2.37887  2.77519  2.98518  4.58477  3.61503
          0.03330  3.81461  4.53696  0.61958  0.77255  0.48576  0.95510
    178   2.29619  4.20442  3.23950  2.93801  3.98613  3.01571  4.01508  3.23668  2.91576  3.01347  3.94872  3.20161  3.06941  3.28744  3.22251  2.47199  1.51974  2.87022  5.37416  4.13907    193 - -
          2.68618  4.42225  2.77519  2.73123  3.46354  2.40513  3.72494  3.29354  2.67741  2.69355  4.24690  2.90347  2.73739  3.18146  2.89801  2.37887  2.77519  2.98518  4.58477  3.61503
          0.03330  3.81461  4.53696  0.61958  0.77255  0.48576  0.95510
    179   3.09148  4.57162  4.09595  3.73682  3.11579  3.90749  4.41074  2.31824  3.50508  0.94997  3.15915  4.01775  4.35368  3.88731  3.69010  3.47343  3.38887  2.34029  4.97280  3.68235    194 - -
          2.68618  4.42225  2.77519  2.73123  3.46354  2.40513  3.72494  3.29354  2.67741  2.69355  4.24690  2.90347  2.73739  3.18146  2.89801  2.37887  2.77519  2.98518  4.58477  3.61503
          0.03330  3.81461  4.53696  0.61958  0.77255  0.48576  0.95510
    180   2.67868  4.44430  3.27984  3.11152  4.10946  3.13514  4.19280  3.64108  3.16406  3.27380  4.32205  3.42345  0.94259  3.55467  3.41515  2.84465  3.11598  3.29295  5.31081  4.22975    195 - -
          2.68618  4.42225  2.77519  2.73123  3.46354  2.40513  3.72494  3.29354  2.67741  2.69355  4.24690  2.90347  2.73739  3.18146  2.89801  2.37887  2.77519  2.98518  4.58477  3.61503
          0.03330  3.81461  4.53696  0.61958  0.77255  0.48576  0.95510
    181   1.10056  4.16535  3.40553  3.19556  3.99630  2.99114  4.22421  3.11332  3.21035  2.99742  4.03673  3.35927  3.72502  3.55715  3.46410  2.51671  2.79012  2.77784  5.42931  4.22338    196 - -
          2.68618  4.42225  2.77519  2.73123  3.46354  2.40513  3.72494  3.29354  2.67741  2.69355  4.24690  2.90347  2.73739  3.18146  2.89801  2.37887  2.77519  2.98518  4.58477  3.61503
          0.03330  3.81461  4.53696  0.61958  0.77255  0.48576  0.95510
    182   2.93533  4.76105  3.07278  2.82807  3.24688  3.40093  1.27068  3.62914  2.67284  3.12993  4.16931  3.23927  3.95090  3.19389  2.94144  3.00689  3.23722  3.36549  4.71252  3.19962    197 - -
          2.68618  4.42225  2.77519  2.73123  3.46354  2.40513  3.72494  3.29354  2.67741  2.69355  4.24690  2.90347  2.73739  3.18146  2.89801  2.37887  2.77519  2.98518  4.58477  3.61503
          0.03330  3.81461  4.53696  0.61958  0.77255  0.48576  0.95510
    183   2.28865  4.20761  3.15817  2.97250  4.01926  2.93866  4.08335  3.53461  3.04230  3.25980  4.19163  3.20577  3.67295  3.39645  3.32927  1.18180  2.76468  3.08245  5.39668  4.10278    198 - -
          2.68618  4.42225  2.77519  2.73123  3.46354  2.40513  3.72494  3.29354  2.67741  2.69355  4.24690  2.90347  2.73739  3.18146  2.89801  2.37887  2.77519  2.98518  4.58477  3.61503
          0.03330  3.81461  4.53696  0.61958  0.77255  0.48576  0.95510
    184   2.92943  5.04531  1.00475  2.30314  4.41509  3.16860  3.88325  3.99053  2.95695  3.60978  4.58783  2.85607  3.81746  3.12320  3.46428  2.89922  3.26722  3.63632  5.59486  4.29913    199 - -
          2.68618  4.42225  2.77519  2.73123  3.46354  2.40513  3.72494  3.29354  2.67741  2.69355  4.24690  2.90347  2.73739  3.18146  2.89801  2.37887  2.77519  2.98518  4.58477  3.61503
          0.03330  3.81461  4.53696  0.61958  0.77255  0.48576  0.95510
    185   2.67868  4.44430  3.27984  3.11152  4.10946  3.13514  4.19280  3.64108  3.16406  3.27380  4.32205  3.42345  0.94259  3.55467  3.41515  2.84465  3.11598  3.29295  5.31081  4.22975    200 - -
          2.68618  4.42225  2.77519  2.73123  3.46354  2.40513  3.72494  3.29354  2.67741  2.69355  4.24690  2.90347  2.73739  3.18146  2.89801  2.37887  2.77519  2.98518  4.58477  3.61503
          0.03330  3.81461  4.53696  0.61958  0.77255  0.48576  0.95510
    186   2.76271  4.32262  4.04413  3.70669  3.50916  3.66268  4.51883  2.05760  3.57353  2.20717  3.48439  3.90544  4.22729  3.93807  3.79137  3.16355  3.12623  1.10137  5.28338  4.01083    201 - -
          2.68618  4.42225  2.77519  2.73123  3.46354  2.40513  3.72494  3.29354  2.67741  2.69355  4.24690  2.90347  2.73739  3.18146  2.89801  2.37887  2.77519  2.98518  4.58477  3.61503
          0.03330  3.81461  4.53696  0.61958  0.77255  0.48576  0.95510
    187   2.28865  4.20761  3.15817  2.97250  4.01926  2.93866  4.08335  3.53461  3.04230  3.25980  4.19163  3.20577  3.67295  3.39645  3.32927  1.18180  2.76468  3.08245  5.39668  4.10278    202 - -
          2.68618  4.42225  2.77519  2.73123  3.46354  2.40513  3.72494  3.29354  2.67741  2.69355  4.24690  2.90347  2.73739  3.18146  2.89801  2.37887  2.77519  2.98518  4.58477  3.61503
          0.03330  3.81461  4.53696  0.61958  0.77255  0.48576  0.95510
    188   1.10056  4.16535  3.40553  3.19556  3.99630  2.99114  4.22421  3.11332  3.21035  2.99742  4.03673  3.35927  3.72502  3.55715  3.46410  2.51671  2.79012  2.77784  5.42931  4.22338    203 - -
          2.68618  4.42225  2.77519  2.73123  3.46354  2.40513  3.72494  3.29354  2.67741  2.69355  4.24690  2.90347  2.73739  3.18146  2.89801  2.37887  2.77519  2.98518  4.58477  3.61503
          0.03330  3.81461  4.53696  0.61958  0.77255  0.48576  0.95510
    189   2.76271  4.32262  4.04413  3.70669  3.50916  3.66268  4.51883  2.05760  3.57353  2.20717  3.48439  3.90544  4.22729  3.93807  3.79137  3.16355  3.12623  1.10137  5.28338  4.01083    204 - -
          2.68618  4.42225  2.77519  2.73123  3.46354  2.40513  3.72494  3.29354  2.67741  2.69355  4.24690  2.90347  2.73739  3.18146  2.89801  2.37887  2.77519  2.98518  4.58477  3.61503
          0.03330  3.81461  4.53696  0.61958  0.77255  0.48576  0.95510
    190   2.93533  4.76105  3.07278  2.82807  3.24688  3.40093  1.27068  3.62914  2.67284  3.12993  4.16931  3.23927  3.95090  3.19389  2.94144  3.00689  3.23722  3.36549  4.71252  3.19962    205 - -
          2.68618  4.42225  2.77519  2.73123  3.46354  2.40513  3.72494  3.29354  2.67741  2.69355  4.24690  2.90347  2.73739  3.18146  2.89801  2.37887  2.77519  2.98518  4.58477  3.61503
          0.03330  3.81461  4.53696  0.61958  0.77255  0.48576  0.95510
    191   3.18649  4.60575  4.15895  3.86349  1.11147  3.88772  3.85464  2.71849  3.77221  2.10254  3.45803  3.95468  4.34847  3.95650  3.90621  3.45872  3.48804  2.70472  4.12287  2.49796    206 - -
          2.68618  4.42225  2.77519  2.73123  3.46354  2.40513  3.72494  3.29354  2.67741  2.69355  4.24690  2.90347  2.73739  3.18146  2.89801  2.37887  2.77519  2.98518  4.58477  3.61503
          0.03330  3.81461  4.53696  0.61958  0.77255  0.48576  0.95510
    192   2.67746  4.67008  2.68010  2.56037  4.02470  3.14669  3.87774  3.72379  2.77724  3.37764  4.33418  1.26484  3.79630  3.15142  3.12905  2.74753  3.05804  3.35186  5.33747  3.97799    207 - -
          2.68618  4.42225  2.77519  2.73123  3.46354  2.40513  3.72494  3.29354  2.67741  2.69355  4.24690  2.90347  2.73739  3.18146  2.89801  2.37887  2.77519  2.98518  4.58477  3.61503
          0.03330  3.81461  4.53696  0.61958  0.77255  0.48576  0.95510
    193   2.94232  4.78314  3.42729  2.95212  4.12308  3.43983  3.78608  3.66179  2.21952  3.18836  4.19123  3.31568  3.94629  3.01032  1.07071  3.02998  3.21293  3.38854  5.23031  4.06420    208 - -
          2.68618  4.42225  2.77519  2.73123  3.46354  2.40513  3.72494  3.29354  2.67741  2.69355  4.24690  2.90347  2.73739  3.18146  2.89801  2.37887  2.77519  2.98518  4.58477  3.61503
          0.03330  3.81461  4.53696  0.61958  0.77255  0.48576  0.95510
    194   2.92943  5.04531  1.00475  2.30314  4.41509  3.16860  3.88325  3.99053  2.95695  3.60978  4.58783  2.85607  3.81746  3.12320  3.46428  2.89922  3.26722  3.63632  5.59486  4.29913    209 - -
          2.68618  4.42225  2.77519  2.73123  3.46354  2.40513  3.72494  3.29354  2.67741  2.69355  4.24690  2.90347  2.73739  3.18146  2.89801  2.37887  2.77519  2.98518  4.58477  3.61503
          0.03330  3.81461  4.53696  0.61958  0.77255  0.48576  0.95510
    195   2.59636  4.37612  3.25814  3.15092  4.29163  0.82427  4.27360  3.87822  3.32417  3.53940  4.51564  3.42276  3.76539  3.65312  3.56545  2.76684  3.07315  3.41783  5.40092  4.39200    210 - -
          2.68618  4.42225  2.77519  2.73123  3.46354  2.40513  3.72494  3.29354  2.67741  2.69355  4.24690  2.90347  2.73739  3.18146  2.89801  2.37887  2.77519  2.98518  4.58477  3.61503
          0.03330  3.81461  4.53696  0.61958  0.77255  0.48576  0.95510
    196   2.28865  4.20761  3.15817  2.97250  4.01926  2.93866  4.08335  3.53461  3.04230  3.25980  4.19163  3.20577  3.67295  3.39645  3.32927  1.18180  2.76468  3.08245  5.39668  4.10278    211 - -
          2.68618  4.42225  2.77519  2.73123  3.46354  2.40513  3.72494  3.29354  2.67741  2.69355  4.24690  2.90347  2.73739  3.18146  2.89801  2.37887  2.77519  2.98518  4.58477  3.61503
          0.03330  3.81461  4.53696  0.61958  0.77255  0.48576  0.95510
    197   3.09148  4.57162  4.09595  3.73682  3.11579  3.90749  4.41074  2.31824  3.50508  0.94997  3.15915  4.01775  4.35368  3.88731  3.69010  3.47343  3.38887  2.34029  4.97280  3.68235    212 - -
          2.68618  4.42225  2.77519  2.73123  3.46354  2.40513  3.72494  3.29354  2.67741  2.69355  4.24690  2.90347  2.73739  3.18146  2.89801  2.37887  2.77519  2.98518  4.58477  3.61503
          0.03330  3.81461  4.53696  0.61958  0.77255  0.48576  0.95510
    198   2.96605  4.37723  4.41993  3.94926  3.36490  4.14172  4.69729  1.26156  3.79506  1.89323  3.22602  4.20082  4.51918  4.10484  4.01418  3.53659  3.24958  1.61630  5.30076  4.06864    213 - -
          2.68618  4.42225  2.77519  2.73123  3.46354  2.40513  3.72494  3.29354  2.67741  2.69355  4.24690  2.90347  2.73739  3.18146  2.89801  2.37887  2.77519  2.98518  4.58477  3.61503
          0.03330  3.81461  4.53696  0.61958  0.77255  0.48576  0.95510
    199   2.76271  4.32262  4.04413  3.70669  3.50916  3.66268  4.51883  2.05760  3.57353  2.20717  3.48439  3.90544  4.22729  3.93807  3.79137  3.16355  3.12623  1.10137  5.28338  4.01083    214 - -
          2.68618  4.42225  2.77519  2.73123  3.46354  2.40513  3.72494  3.29354  2.67741  2.69355  4.24690  2.90347  2.73739  3.18146  2.89801  2.37887  2.77519  2.98518  4.58477  3.61503
          0.03330  3.81461  4.53696  0.61958  0.77255  0.48576  0.95510
    200   2.28865  4.20761  3.15817  2.97250  4.01926  2.93866  4.08335  3.53461  3.04230  3.25980  4.19163  3.20577  3.67295  3.39645  3.32927  1.18180  2.76468  3.08245  5.39668  4.10278    215 - -
          2.68618  4.42225  2.77519  2.73123  3.46354  2.40513  3.72494  3.29354  2.67741  2.69355  4.24690  2.90347  2.73739  3.18146  2.89801  2.37887  2.77519  2.98518  4.58477  3.61503
          0.03330  3.81461  4.53696  0.61958  0.77255  0.48576  0.95510
    201   2.28865  4.20761  3.15817  2.97250  4.01926  2.93866  4.08335  3.53461  3.04230  3.25980  4.19163  3.20577  3.67295  3.39645  3.32927  1.18180  2.76468  3.08245  5.39668  4.10278    216 - -
          2.68618  4.42225  2.77519  2.73123  3.46354  2.40513  3.72494  3.29354  2.67741  2.69355  4.24690  2.90347  2.73739  3.18146  2.89801  2.37887  2.77519  2.98518  4.58477  3.61503
          0.03330  3.81461  4.53696  0.61958  0.77255  0.48576  0.95510
    202   2.28865  4.20761  3.15817  2.97250  4.01926  2.93866  4.08335  3.53461  3.04230  3.25980  4.19163  3.20577  3.67295  3.39645  3.32927  1.18180  2.76468  3.08245  5.39668  4.10278    217 - -
          2.68618  4.42225  2.77519  2.73123  3.46354  2.40513  3.72494  3.29354  2.67741  2.69355  4.24690  2.90347  2.73739  3.18146  2.89801  2.37887  2.77519  2.98518  4.58477  3.61503
          0.03330  3.81461  4.53696  0.61958  0.77255  0.48576  0.95510
    203   3.16581  4.67823  3.75377  3.47339  2.29869  3.76346  3.59511  3.18331  3.33258  2.65190  3.86471  3.65381  4.23922  3.65252  3.52769  3.30788  3.45254  3.05129  3.93985  1.06776    218 - -
          2.68618  4.42225  2.77519  2.73123  3.46354  2.40513  3.72494  3.29354  2.67741  2.69355  4.24690  2.90347  2.73739  3.18146  2.89801  2.37887  2.77519  2.98518  4.58477  3.61503
          0.03330  3.81461  4.53696  0.61958  0.77255  0.48576  0.95510
    204   2.92943  5.04531  1.00475  2.30314  4.41509  3.16860  3.88325  3.99053  2.95695  3.60978  4.58783  2.85607  3.81746  3.12320  3.46428  2.89922  3.26722  3.63632  5.59486  4.29913    219 - -
          2.68618  4.42225  2.77519  2.73123  3.46354  2.40513  3.72494  3.29354  2.67741  2.69355  4.24690  2.90347  2.73739  3.18146  2.89801  2.37887  2.77519  2.98518  4.58477  3.61503
          0.03330  3.81461  4.53696  0.61958  0.77255  0.48576  0.95510
    205   2.59636  4.37612  3.25814  3.15092  4.29163  0.82427  4.27360  3.87822  3.32417  3.53940  4.51564  3.42276  3.76539  3.65312  3.56545  2.76684  3.07315  3.41783  5.40092  4.39200    220 - -
          2.68618  4.42225  2.77519  2.73123  3.46354  2.40513  3.72494  3.29354  2.67741  2.69355  4.24690  2.90347  2.73739  3.18146  2.89801  2.37887  2.77519  2.98518  4.58477  3.61503
          0.03330  3.81461  4.53696  0.61958  0.77255  0.48576  0.95510
    206   3.09148  4.57162  4.09595  3.73682  3.11579  3.90749  4.41074  2.31824  3.50508  0.94997  3.15915  4.01775  4.35368  3.88731  3.69010  3.47343  3.38887  2.34029  4.97280  3.68235    221 - -
          2.68618  4.42225  2.77519  2.73123  3.46354  2.40513  3.72494  3.29354  2.67741  2.69355  4.24690  2.90347  2.73739  3.18146  2.89801  2.37887  2.77519  2.98518  4.58477  3.61503
          0.03330  3.81461  4.53696  0.61958  0.77255  0.48576  0.95510
    207   2.52431  1.06587  4.02812  3.75551  3.76133  3.15840  4.41546  2.89667  3.58245  2.81423  3.93414  3.75796  3.86076  3.93106  3.71667  2.79564  2.98639  2.64490  5.18843  4.04910    222 - -
          2.68618  4.42225  2.77519  2.73123  3.46354  2.40513  3.72494  3.29354  2.67741  2.69355  4.24690  2.90347  2.73739  3.18146  2.89801  2.37887  2.77519  2.98518  4.58477  3.61503
          0.03330  3.81461  4.53696  0.61958  0.77255  0.48576  0.95510
    208   2.94232  4.78314  3.42729  2.95212  4.12308  3.43983  3.78608  3.66179  2.21952  3.18836  4.19123  3.31568  3.94629  3.01032  1.07071  3.02998  3.21293  3.38854  5.23031  4.06420    223 - -
          2.68618  4.42225  2.77519  2.73123  3.46354  2.40513  3.72494  3.29354  2.67741  2.69355  4.24690  2.90347  2.73739  3.18146  2.89801  2.37887  2.77519  2.98518  4.58477  3.61503
          0.03330  3.81461  4.53696  0.61958  0.77255  0.48576  0.95510
    209   2.98615  4.42260  4.25095  3.86557  3.33652  4.00195  4.60527  1.15268  3.69247  1.93589  3.28239  4.11908  4.43984  4.04750  3.89575  3.49268  3.28684  1.84805  5.21447  3.94690    224 - -
          2.68618  4.42225  2.77519  2.73123  3.46354  2.40513  3.72494  3.29354  2.67741  2.69355  4.24690  2.90347  2.73739  3.18146  2.89801  2.37887  2.77519  2.98518  4.58477  3.61503
          0.03330  3.81461  4.53696  0.61958  0.77255  0.48576  0.95510
    210   3.24319  4.63784  4.00505  3.69770  2.61227  3.66725  3.83278  3.26540  3.42156  2.66978  3.90177  3.85869  4.18048  3.81230  3.55974  3.44736  3.54094  3.15414  1.01060  2.61760    225 - -
          2.68618  4.42225  2.77519  2.73123  3.46354  2.40513  3.72494  3.29354  2.67741  2.69355  4.24690  2.90347  2.73739  3.18146  2.89801  2.37887  2.77519  2.98518  4.58477  3.61503
          0.03330  3.81461  4.53696  0.61958  0.77255  0.48576  0.95510
    211   2.92943  5.04531  1.00475  2.30314  4.41509  3.16860  3.88325  3.99053  2.95695  3.60978  4.58783  2.85607  3.81746  3.12320  3.46428  2.89922  3.26722  3.63632  5.59486  4.29913    226 - -
          2.68618  4.42225  2.77519  2.73123  3.46354  2.40513  3.72494  3.29354  2.67741  2.69355  4.24690  2.90347  2.73739  3.18146  2.89801  2.37887  2.77519  2.98518  4.58477  3.61503
          0.03330  3.81461  4.53696  0.61958  0.77255  0.48576  0.95510
    212   2.38382  4.22835  3.37887  3.12967  3.91982  3.06915  4.15112  3.03999  3.07148  2.90548  3.96077  3.34749  3.76880  3.46953  3.33220  2.58458  1.27399  2.74117  5.36281  4.13682    227 - -
          2.68618  4.42225  2.77519  2.73123  3.46354  2.40513  3.72494  3.29354  2.67741  2.69355  4.24690  2.90347  2.73739  3.18146  2.89801  2.37887  2.77519  2.98518  4.58477  3.61503
          0.03330  3.81461  4.53696  0.61958  0.77255  0.48576  0.95510
    213   1.10056  4.16535  3.40553  3.19556  3.99630  2.99114  4.22421  3.11332  3.21035  2.99742  4.03673  3.35927  3.72502  3.55715  3.46410  2.51671  2.79012  2.77784  5.42931  4.22338    228 - -
          2.68618  4.42225  2.77519  2.73123  3.46354  2.40513  3.72494  3.29354  2.67741  2.69355  4.24690  2.90347  2.73739  3.18146  2.89801  2.37887  2.77519  2.98518  4.58477  3.61503
          0.03330  3.81461  4.53696  0.61958  0.77255  0.48576  0.95510
    214   2.28865  4.20761  3.15817  2.97250  4.01926  2.93866  4.08335  3.53461  3.04230  3.25980  4.19163  3.20577  3.67295  3.39645  3.32927  1.18180  2.76468  3.08245  5.39668  4.10278    229 - -
          2.68618  4.42225  2.77519  2.73123  3.46354  2.40513  3.72494  3.29354  2.67741  2.69355  4.24690  2.90347  2.73739  3.18146  2.89801  2.37887  2.77519  2.98518  4.58477  3.61503
          0.03330  3.81461  4.53696  0.61958  0.77255  0.48576  0.95510
    215   2.59636  4.37612  3.25814  3.15092  4.29163  0.82427  4.27360  3.87822  3.32417  3.53940  4.51564  3.42276  3.76539  3.65312  3.56545  2.76684  3.07315  3.41783  5.40092  4.39200    230 - -
          2.68618  4.42225  2.77519  2.73123  3.46354  2.40513  3.72494  3.29354  2.67741  2.69355  4.24690  2.90347  2.73739  3.18146  2.89801  2.37887  2.77519  2.98518  4.58477  3.61503
          0.03330  3.81461  4.53696  0.61958  0.77255  0.48576  0.95510
    216   2.83737  4.81895  2.86738  2.62262  3.97943  3.32918  3.77993  3.60256  2.44779  3.11055  4.14143  3.08131  3.88269  1.34074  2.73253  2.88822  3.13504  3.33627  5.26244  3.95275    231 - -
          2.68618  4.42225  2.77519  2.73123  3.46354  2.40513  3.72494  3.29354  2.67741  2.69355  4.24690  2.90347  2.73739  3.18146  2.89801  2.37887  2.77519  2.98518  4.58477  3.61503
          0.03330  3.81461  4.53696  0.61958  0.77255  0.48576  0.95510
    217   2.52431  1.06587  4.02812  3.75551  3.76133  3.15840  4.41546  2.89667  3.58245  2.81423  3.93414  3.75796  3.86076  3.93106  3.71667  2.79564  2.98639  2.64490  5.18843  4.04910    232 - -
          2.68618  4.42225  2.77519  2.73123  3.46354  2.40513  3.72494  3.29354  2.67741  2.69355  4.24690  2.90347  2.73739  3.18146  2.89801  2.37887  2.77519  2.98518  4.58477  3.61503
          0.03330  3.81461  4.53696  0.61958  0.77255  0.48576  0.95510
    218   3.09148  4.57162  4.09595  3.73682  3.11579  3.90749  4.41074  2.31824  3.50508  0.94997  3.15915  4.01775  4.35368  3.88731  3.69010  3.47343  3.38887  2.34029  4.97280  3.68235    233 - -
          2.68618  4.42225  2.77519  2.73123  3.46354  2.40513  3.72494  3.29354  2.67741  2.69355  4.24690  2.90347  2.73739  3.18146  2.89801  2.37887  2.77519  2.98518  4.58477  3.61503
          0.03330  3.81461  4.53696  0.61958  0.77255  0.48576  0.95510
    219   2.92096  4.87994  3.09297  2.72688  4.25311  3.41535  3.73032  3.67903  1.12048  3.25742  4.22316  3.15347  3.92076  2.92597  2.42516  2.96745  3.17917  3.39050  5.33252  4.13739    234 - -
          2.68618  4.42225  2.77519  2.73123  3.46354  2.40513  3.72494  3.29354  2.67741  2.69355  4.24690  2.90347  2.73739  3.18146  2.89801  2.37887  2.77519  2.98518  4.58477  3.61503
          0.03330  3.81461  4.53696  0.61958  0.77255  0.48576  0.95510
    220   2.38382  4.22835  3.37887  3.12967  3.91982  3.06915  4.15112  3.03999  3.07148  2.90548  3.96077  3.34749  3.76880  3.46953  3.33220  2.58458  1.27399  2.74117  5.36281  4.13682    235 - -
          2.68618  4.42225  2.77519  2.73123  3.46354  2.40513  3.72494  3.29354  2.67741  2.69355  4.24690  2.90347  2.73739  3.18146  2.89801  2.37887  2.77519  2.98518  4.58477  3.61503
          0.03330  3.81461  4.53696  0.61958  0.77255  0.48576  0.95510
    221   3.09148  4.57162  4.09595  3.73682  3.11579  3.90749  4.41074  2.31824  3.50508  0.94997  3.15915  4.01775  4.35368  3.88731  3.69010  3.47343  3.38887  2.34029  4.97280  3.68235    236 - -
          2.68618  4.42225  2.77519  2.73123  3.46354  2.40513  3.72494  3.29354  2.67741  2.69355  4.24690  2.90347  2.73739  3.18146  2.89801  2.37887  2.77519  2.98518  4.58477  3.61503
          0.03330  3.81461  4.53696  0.61958  0.77255  0.48576  0.95510
    222   2.98615  4.42260  4.25095  3.86557  3.33652  4.00195  4.60527  1.15268  3.69247  1.93589  3.28239  4.11908  4.43984  4.04750  3.89575  3.49268  3.28684  1.84805  5.21447  3.94690    237 - -
          2.68618  4.42225  2.77519  2.73123  3.46354  2.40513  3.72494  3.29354  2.67741  2.69355  4.24690  2.90347  2.73739  3.18146  2.89801  2.37887  2.77519  2.98518  4.58477  3.61503
          0.03330  3.81461  4.53696  0.61958  0.77255  0.48576  0.95510
    223   2.92943  5.04531  1.00475  2.30314  4.41509  3.16860  3.88325  3.99053  2.95695  3.60978  4.58783  2.85607  3.81746  3.12320  3.46428  2.89922  3.26722  3.63632  5.59486  4.29913    238 - -
          2.68618  4.42225  2.77519  2.73123  3.46354  2.40513  3.72494  3.29354  2.67741  2.69355  4.24690  2.90347  2.73739  3.18146  2.89801  2.37887  2.77519  2.98518  4.58477  3.61503
          0.03330  3.81461  4.53696  0.61958  0.77255  0.48576  0.95510
    224   2.92943  5.04531  1.00475  2.30314  4.41509  3.16860  3.88325  3.99053  2.95695  3.60978  4.58783  2.85607  3.81746  3.12320  3.46428  2.89922  3.26722  3.63632  5.59486  4.29913    239 - -
          2.68618  4.42225  2.77519  2.73123  3.46354  2.40513  3.72494  3.29354  2.67741  2.69355  4.24690  2.90347  2.73739  3.18146  2.89801  2.37887  2.77519  2.98518  4.58477  3.61503
          0.03330  3.81461  4.53696  0.61958  0.77255  0.48576  0.95510
    225   2.92943  5.04531  1.00475  2.30314  4.41509  3.16860  3.88325  3.99053  2.95695  3.60978  4.58783  2.85607  3.81746  3.12320  3.46428  2.89922  3.26722  3.63632  5.59486  4.29913    240 - -
          2.68618  4.42225  2.77519  2.73123  3.46354  2.40513  3.72494  3.29354  2.67741  2.69355  4.24690  2.90347  2.73739  3.18146  2.89801  2.37887  2.77519  2.98518  4.58477  3.61503
          0.03330  3.81461  4.53696  0.61958  0.77255  0.48576  0.95510
    226   2.67746  4.67008  2.68010  2.56037  4.02470  3.14669  3.87774  3.72379  2.77724  3.37764  4.33418  1.26484  3.79630  3.15142  3.12905  2.74753  3.05804  3.35186  5.33747  3.97799    241 - -
          2.68618  4.42225  2.77519  2.73123  3.46354  2.40513  3.72494  3.29354  2.67741  2.69355  4.24690  2.90347  2.73739  3.18146  2.89801  2.37887  2.77519  2.98518  4.58477  3.61503
          0.03330  3.81461  4.53696  0.61958  0.77255  0.48576  0.95510
    227   2.67868  4.44430  3.27984  3.11152  4.10946  3.13514  4.19280  3.64108  3.16406  3.27380  4.32205  3.42345  0.94259  3.55467  3.41515  2.84465  3.11598  3.29295  5.31081  4.22975    242 - -
          2.68618  4.42225  2.77519  2.73123  3.46354  2.40513  3.72494  3.29354  2.67741  2.69355  4.24690  2.90347  2.73739  3.18146  2.89801  2.37887  2.77519  2.98518  4.58477  3.61503
          0.03330  3.81461  4.53696  0.61958  0.77255  0.48576  0.95510
    228   2.67868  4.44430  3.27984  3.11152  4.10946  3.13514  4.19280  3.64108  3.16406  3.27380  4.32205  3.42345  0.94259  3.55467  3.41515  2.84465  3.11598  3.29295  5.31081  4.22975    243 - -
          2.68618  4.42225  2.77519  2.73123  3.46354  2.40513  3.72494  3.29354  2.67741  2.69355  4.24690  2.90347  2.73739  3.18146  2.89801  2.37887  2.77519  2.98518  4.58477  3.61503
          0.03330  3.81461  4.53696  0.61958  0.77255  0.48576  0.95510
    229   2.76271  4.32262  4.04413  3.70669  3.50916  3.66268  4.51883  2.05760  3.57353  2.20717  3.48439  3.90544  4.22729  3.93807  3.79137  3.16355  3.12623  1.10137  5.28338  4.01083    244 - -
          2.68618  4.42225  2.77519  2.73123  3.46354  2.40513  3.72494  3.29354  2.67741  2.69355  4.24690  2.90347  2.73739  3.18146  2.89801  2.37887  2.77519  2.98518  4.58477  3.61503
          0.03330  3.81461  4.53696  0.61958  0.77255  0.48576  0.95510
    230   2.28865  4.20761  3.15817  2.97250  4.01926  2.93866  4.08335  3.53461  3.04230  3.25980  4.19163  3.20577  3.67295  3.39645  3.32927  1.18180  2.76468  3.08245  5.39668  4.10278    245 - -
          2.68618  4.42225  2.77519  2.73123  3.46354  2.40513  3.72494  3.29354  2.67741  2.69355  4.24690  2.90347  2.73739  3.18146  2.89801  2.37887  2.77519  2.98518  4.58477  3.61503
          0.03330  3.81461  4.53696  0.61958  0.77255  0.48576  0.95510
    231   3.18649  4.60575  4.15895  3.86349  1.11147  3.88772  3.85464  2.71849  3.77221  2.10254  3.45803  3.95468  4.34847  3.95650  3.90621  3.45872  3.48804  2.70472  4.12287  2.49796    246 - -
          2.68618  4.42225  2.77519  2.73123  3.46354  2.40513  3.72494  3.29354  2.67741  2.69355  4.24690  2.90347  2.73739  3.18146  2.89801  2.37887  2.77519  2.98518  4.58477  3.61503
          0.03330  3.81461  4.53696  0.61958  0.77255  0.48576  0.95510
    232   2.76271  4.32262  4.04413  3.70669  3.50916  3.66268  4.51883  2.05760  3.57353  2.20717  3.48439  3.90544  4.22729  3.93807  3.79137  3.16355  3.12623  1.10137  5.28338  4.01083    247 - -
          2.68618  4.42225  2.77519  2.73123  3.46354  2.40513  3.72494  3.29354  2.67741  2.69355  4.24690  2.90347  2.73739  3.18146  2.89801  2.37887  2.77519  2.98518  4.58477  3.61503
          0.03330  3.81461  4.53696  0.61958  0.77255  0.48576  0.95510
    233   2.92096  4.87994  3.09297  2.72688  4.25311  3.41535  3.73032  3.67903  1.12048  3.25742  4.22316  3.15347  3.92076  2.92597  2.42516  2.96745  3.17917  3.39050  5.33252  4.13739    248 - -
          2.68618  4.42225  2.77519  2.73123  3.46354  2.40513  3.72494  3.29354  2.67741  2.69355  4.24690  2.90347  2.73739  3.18146  2.89801  2.37887  2.77519  2.98518  4.58477  3.61503
          0.03330  3.81461  4.53696  0.61958  0.77255  0.48576  0.95510
    234   3.18649  4.60575  4.15895  3.86349  1.11147  3.88772  3.85464  2.71849  3.77221  2.10254  3.45803  3.95468  4.34847  3.95650  3.90621  3.45872  3.48804  2.70472  4.12287  2.49796    249 - -
          2.68618  4.42225  2.77519  2.73123  3.46354  2.40513  3.72494  3.29354  2.67741  2.69355  4.24690  2.90347  2.73739  3.18146  2.89801  2.37887  2.77519  2.98518  4.58477  3.61503
          0.03330  3.81461  4.53696  0.61958  0.77255  0.48576  0.95510
    235   2.28865  4.20761  3.15817  2.97250  4.01926  2.93866  4.08335  3.53461  3.04230  3.25980  4.19163  3.20577  3.67295  3.39645  3.32927  1.18180  2.76468  3.08245  5.39668  4.10278    250 - -
          2.68618  4.42225  2.77519  2.73123  3.46354  2.40513  3.72494  3.29354  2.67741  2.69355  4.24690  2.90347  2.73739  3.18146  2.89801  2.37887  2.77519  2.98518  4.58477  3.61503
          0.03330  3.81461  4.53696  0.61958  0.77255  0.48576  0.95510
    236   2.67868  4.44430  3.27984  3.11152  4.10946  3.13514  4.19280  3.64108  3.16406  3.27380  4.32205  3.42345  0.94259  3.55467  3.41515  2.84465  3.11598  3.29295  5.31081  4.22975    251 - -
          2.68618  4.42225  2.77519  2.73123  3.46354  2.40513  3.72494  3.29354  2.67741  2.69355  4.24690  2.90347  2.73739  3.18146  2.89801  2.37887  2.77519  2.98518  4.58477  3.61503
          0.03330  3.81461  4.53696  0.61958  0.77255  0.48576  0.95510
    237   2.67746  4.67008  2.68010  2.56037  4.02470  3.14669  3.87774  3.72379  2.77724  3.37764  4.33418  1.26484  3.79630  3.15142  3.12905  2.74753  3.05804  3.35186  5.33747  3.97799    252 - -
          2.68618  4.42225  2.77519  2.73123  3.46354  2.40513  3.72494  3.29354  2.67741  2.69355  4.24690  2.90347  2.73739  3.18146  2.89801  2.37887  2.77519  2.98518  4.58477  3.61503
          0.03330  3.81461  4.53696  0.61958  0.77255  0.48576  0.95510
    238   2.59636  4.37612  3.25814  3.15092  4.29163  0.82427  4.27360  3.87822  3.32417  3.53940  4.51564  3.42276  3.76539  3.65312  3.56545  2.76684  3.07315  3.41783  5.40092  4.39200    253 - -
          2.68618  4.42225  2.77519  2.73123  3.46354  2.40513  3.72494  3.29354  2.67741  2.69355  4.24690  2.90347  2.73739  3.18146  2.89801  2.37887  2.77519  2.98518  4.58477  3.61503
          0.03330  3.81461  4.53696  0.61958  0.77255  0.48576  0.95510
    239   2.92096  4.87994  3.09297  2.72688  4.25311  3.41535  3.73032  3.67903  1.12048  3.25742  4.22316  3.15347  3.92076  2.92597  2.42516  2.96745  3.17917  3.39050  5.33252  4.13739    254 - -
          2.68618  4.42225  2.77519  2.73123  3.46354  2.40513  3.72494  3.29354  2.67741  2.69355  4.24690  2.90347  2.73739  3.18146  2.89801  2.37887  2.77519  2.98518  4.58477  3.61503
          0.03330  3.81461  4.53696  0.61958  0.77255  0.48576  0.95510
    240   3.16581  4.67823  3.75377  3.47339  2.29869  3.76346  3.59511  3.18331  3.33258  2.65190  3.86471  3.65381  4.23922  3.65252  3.52769  3.30788  3.45254  3.05129  3.93985  1.06776    255 - -
          2.68618  4.42225  2.77519  2.73123  3.46354  2.40513  3.72494  3.29354  2.67741  2.69355  4.24690  2.90347  2.73739  3.18146  2.89801  2.37887  2.77519  2.98518  4.58477  3.61503
          0.03330  3.81461  4.53696  0.61958  0.77255  0.48576  0.95510
    241   2.98615  4.42260  4.25095  3.86557  3.33652  4.00195  4.60527  1.15268  3.69247  1.93589  3.28239  4.11908  4.43984  4.04750  3.89575  3.49268  3.28684  1.84805  5.21447  3.94690    256 - -
          2.68618  4.42225  2.77519  2.73123  3.46354  2.40513  3.72494  3.29354  2.67741  2.69355  4.24690  2.90347  2.73739  3.18146  2.89801  2.37887  2.77519  2.98518  4.58477  3.61503
          0.03330  3.81461  4.53696  0.61958  0.77255  0.48576  0.95510
    242   3.09148  4.57162  4.09595  3.73682  3.11579  3.90749  4.41074  2.31824  3.50508  0.94997  3.15915  4.01775  4.35368  3.88731  3.69010  3.47343  3.38887  2.34029  4.97280  3.68235    257 - -
          2.68618  4.42225  2.77519  2.73123  3.46354  2.40513  3.72494  3.29354  2.67741  2.69355  4.24690  2.90347  2.73739  3.18146  2.89801  2.37887  2.77519  2.98518  4.58477  3.61503
          0.03330  3.81461  4.53696  0.61958  0.77255  0.48576  0.95510
    243   1.10056  4.16535  3.40553  3.19556  3.99630  2.99114  4.22421  3.11332  3.21035  2.99742  4.03673  3.35927  3.72502  3.55715  3.46410  2.51671  2.79012  2.77784  5.42931  4.22338    258 - -
          2.68618  4.42225  2.77519  2.73123  3.46354  2.40513  3.72494  3.29354  2.67741  2.69355  4.24690  2.90347  2.73739  3.18146  2.89801  2.37887  2.77519  2.98518  4.58477  3.61503
          0.03330  3.81461  4.53696  0.61958  0.77255  0.48576  0.95510
    244   1.10056  4.16535  3.40553  3.19556  3.99630  2.99114  4.22421  3.11332  3.21035  2.99742  4.03673  3.35927  3.72502  3.55715  3.46410  2.51671  2.79012  2.77784  5.42931  4.22338    259 - -
          2.68618  4.42225  2.77519  2.73123  3.46354  2.40513  3.72494  3.29354  2.67741  2.69355  4.24690  2.90347  2.73739  3.18146  2.89801  2.37887  2.77519  2.98518  4.58477  3.61503
          0.03330  3.81461  4.53696  0.61958  0.77255  0.48576  0.95510
    245   2.38382  4.22835  3.37887  3.12967  3.91982  3.06915  4.15112  3.03999  3.07148  2.90548  3.96077  3.34749  3.76880  3.46953  3.33220  2.58458  1.27399  2.74117  5.36281  4.13682    260 - -
          2.68618  4.42225  2.77519  2.73123  3.46354  2.40513  3.72494  3.29354  2.67741  2.69355  4.24690  2.90347  2.73739  3.18146  2.89801  2.37887  2.77519  2.98518  4.58477  3.61503
          0.03330  3.81461  4.53696  0.61958  0.77255  0.48576  0.95510
    246   3.09148  4.57162  4.09595  3.73682  3.11579  3.90749  4.41074  2.31824  3.50508  0.94997  3.15915  4.01775  4.35368  3.88731  3.69010  3.47343  3.38887  2.34029  4.97280  3.68235    261 - -
          2.68618  4.42225  2.77519  2.73123  3.46354  2.40513  3.72494  3.29354  2.67741  2.69355  4.24690  2.90347  2.73739  3.18146  2.89801  2.37887  2.77519  2.98518  4.58477  3.61503
          0.03330  3.81461  4.53696  0.61958  0.77255  0.48576  0.95510
    247   2.92943  5.04531  1.00475  2.30314  4.41509  3.16860  3.88325  3.99053  2.95695  3.60978  4.58783  2.85607  3.81746  3.12320  3.46428  2.89922  3.26722  3.63632  5.59486  4.29913    262 - -
          2.68618  4.42225  2.77519  2.73123  3.46354  2.40513  3.72494  3.29354  2.67741  2.69355  4.24690  2.90347  2.73739  3.18146  2.89801  2.37887  2.77519  2.98518  4.58477  3.61503
          0.03330  3.81461  4.53696  0.61958  0.77255  0.48576  0.95510
    248   2.67746  4.67008  2.68010  2.56037  4.02470  3.14669  3.87774  3.72379  2.77724  3.37764  4.33418  1.26484  3.79630  3.15142  3.12905  2.74753  3.05804  3.35186  5.33747  3.97799    263 - -
          2.68618  4.42225  2.77519  2.73123  3.46354  2.40513  3.72494  3.29354  2.67741  2.69355  4.24690  2.90347  2.73739  3.18146  2.89801  2.37887  2.77519  2.98518  4.58477  3.61503
          0.03330  3.81461  4.53696  0.61958  0.77255  0.48576  0.95510
    249   2.38382  4.22835  3.37887  3.12967  3.91982  3.06915  4.15112  3.03999  3.07148  2.90548  3.96077  3.34749  3.76880  3.46953  3.33220  2.58458  1.27399  2.74117  5.36281  4.13682    264 - -
          2.68618  4.42225  2.77519  2.73123  3.46354  2.40513  3.72494  3.29354  2.67741  2.69355  4.24690  2.90347  2.73739  3.18146  2.89801  2.37887  2.77519  2.98518  4.58477  3.61503
          0.03330  3.81461  4.53696  0.61958  0.77255  0.48576  0.95510
    250   3.09148  4.57162  4.09595  3.73682  3.11579  3.90749  4.41074  2.31824  3.50508  0.94997  3.15915  4.01775  4.35368  3.88731  3.69010  3.47343  3.38887  2.34029  4.97280  3.68235    265 - -
          2.68618  4.42225  2.77519  2.73123  3.46354  2.40513  3.72494  3.29354  2.67741  2.69355  4.24690  2.90347  2.73739  3.18146  2.89801  2.37887  2.77519  2.98518  4.58477  3.61503
          0.03330  3.81461  4.53696  0.61958  0.77255  0.48576  0.95510
    251   2.92096  4.87994  3.09297  2.72688  4.25311  3.41535  3.73032  3.67903  1.12048  3.25742  4.22316  3.15347  3.92076  2.92597  2.42516  2.96745  3.17917  3.39050  5.33252  4.13739    266 - -
          2.68618  4.42225  2.77519  2.73123  3.46354  2.40513  3.72494  3.29354  2.67741  2.69355  4.24690  2.90347  2.73739  3.18146  2.89801  2.37887  2.77519  2.98518  4.58477  3.61503
          0.03330  3.81461  4.53696  0.61958  0.77255  0.48576  0.95510
    252   3.09148  4.57162  4.09595  3.73682  3.11579  3.90749  4.41074  2.31824  3.50508  0.94997  3.15915  4.01775  4.35368  3.88731  3.69010  3.47343  3.38887  2.34029  4.97280  3.68235    267 - -
          2.68618  4.42225  2.77519  2.73123  3.46354  2.40513  3.72494  3.29354  2.67741  2.69355  4.24690  2.90347  2.73739  3.18146  2.89801  2.37887  2.77519  2.98518  4.58477  3.61503
          0.03330  3.81461  4.53696  0.61958  0.77255  0.48576  0.95510
    253   3.24319  4.63784  4.00505  3.69770  2.61227  3.66725  3.83278  3.26540  3.42156  2.66978  3.90177  3.85869  4.18048  3.81230  3.55974  3.44736  3.54094  3.15414  1.01060  2.61760    268 - -
          2.68618  4.42225  2.77519  2.73123  3.46354  2.40513  3.72494  3.29354  2.67741  2.69355  4.24690  2.90347  2.73739  3.18146  2.89801  2.37887  2.77519  2.98518  4.58477  3.61503
          0.03330  3.81461  4.53696  0.61958  0.77255  0.48576  0.95510
    254   2.92943  5.04531  1.00475  2.30314  4.41509  3.16860  3.88325  3.99053  2.95695  3.60978  4.58783  2.85607  3.81746  3.12320  3.46428  2.89922  3.26722  3.63632  5.59486  4.29913    269 - -
          2.68618  4.42225  2.77519  2.73123  3.46354  2.40513  3.72494  3.29354  2.67741  2.69355  4.24690  2.90347  2.73739  3.18146  2.89801  2.37887  2.77519  2.98518  4.58477  3.61503
          0.03330  3.81461  4.53696  0.61958  0.77255  0.48576  0.95510
    255   3.16581  4.67823  3.75377  3.47339  2.29869  3.76346  3.59511  3.18331  3.33258  2.65190  3.86471  3.65381  4.23922  3.65252  3.52769  3.30788  3.45254  3.05129  3.93985  1.06776    270 - -
          2.68618  4.42225  2.77519  2.73123  3.46354  2.40513  3.72494  3.29354  2.67741  2.69355  4.24690  2.90347  2.73739  3.18146  2.89801  2.37887  2.77519  2.98518  4.58477  3.61503
          0.03330  3.81461  4.53696  0.61958  0.77255  0.48576  0.95510
    256   2.00206  4.11018  3.25355  2.97118  4.12703  2.89300  4.06339  3.43608  3.00558  3.19911  4.06277  3.17621  3.62059  3.33021  3.31882  1.48558  2.36782  2.96807  5.48879  4.25835    271 - -
          2.68618  4.42225  2.77519  2.73123  3.46354  2.40513  3.72494  3.29354  2.67741  2.69355  4.24690  2.90347  2.73739  3.18146  2.89801  2.37887  2.77519  2.98518  4.58477  3.61503
          0.03330  3.81461  4.53696  0.61958  0.77255  0.48576  0.95510
    257   2.90901  4.99294  3.23985  2.67648  4.38850  3.52726  3.57035  3.76389  1.38357  3.26060  4.14318  3.09504  3.93156  2.71954  1.89047  2.92290  3.10302  3.45496  5.34612  4.14713    272 - -
          2.68618  4.42225  2.77519  2.73123  3.46354  2.40513  3.72494  3.29354  2.67741  2.69355  4.24690  2.90347  2.73739  3.18146  2.89801  2.37887  2.77519  2.98518  4.58477  3.61503
          0.03330  3.81461  4.53696  0.61958  0.77255  0.48576  0.95510
    258   2.59636  4.37612  3.25814  3.15092  4.29163  0.82427  4.27360  3.87822  3.32417  3.53940  4.51564  3.42276  3.76539  3.65312  3.56545  2.76684  3.07315  3.41783  5.40092  4.39200    273 - -
          2.68618  4.42225  2.77519  2.73123  3.46354  2.40513  3.72494  3.29354  2.67741  2.69355  4.24690  2.90347  2.73739  3.18146  2.89801  2.37887  2.77519  2.98518  4.58477  3.61503
          0.03330  3.81461  4.53696  0.61958  0.77255  0.48576  0.95510
    259   2.92096  4.87994  3.09297  2.72688  4.25311  3.41535  3.73032  3.67903  1.12048  3.25742  4.22316  3.15347  3.92076  2.92597  2.42516  2.96745  3.17917  3.39050  5.33252  4.13739    274 - -
          2.68618  4.42225  2.77519  2.73123  3.46354  2.40513  3.72494  3.29354  2.67741  2.69355  4.24690  2.90347  2.73739  3.18146  2.89801  2.37887  2.77519  2.98518  4.58477  3.61503
          0.03330  3.81461  4.53696  0.61958  0.77255  0.48576  0.95510
    260   2.52431  1.06587  4.02812  3.75551  3.76133  3.15840  4.41546  2.89667  3.58245  2.81423  3.93414  3.75796  3.86076  3.93106  3.71667  2.79564  2.98639  2.64490  5.18843  4.04910    275 - -
          2.68618  4.42225  2.77519  2.73123  3.46354  2.40513  3.72494  3.29354  2.67741  2.69355  4.24690  2.90347  2.73739  3.18146  2.89801  2.37887  2.77519  2.98518  4.58477  3.61503
          0.03330  3.81461  4.53696  0.61958  0.77255  0.48576  0.95510
    261   3.09148  4.57162  4.09595  3.73682  3.11579  3.90749  4.41074  2.31824  3.50508  0.94997  3.15915  4.01775  4.35368  3.88731  3.69010  3.47343  3.38887  2.34029  4.97280  3.68235    276 - -
          2.68618  4.42225  2.77519  2.73123  3.46354  2.40513  3.72494  3.29354  2.67741  2.69355  4.24690  2.90347  2.73739  3.18146  2.89801  2.37887  2.77519  2.98518  4.58477  3.61503
          0.03330  3.81461  4.53696  0.61958  0.77255  0.48576  0.95510
    262   2.92096  4.87994  3.09297  2.72688  4.25311  3.41535  3.73032  3.67903  1.12048  3.25742  4.22316  3.15347  3.92076  2.92597  2.42516  2.96745  3.17917  3.39050  5.33252  4.13739    277 - -
          2.68618  4.42225  2.77519  2.73123  3.46354  2.40513  3.72494  3.29354  2.67741  2.69355  4.24690  2.90347  2.73739  3.18146  2.89801  2.37887  2.77519  2.98518  4.58477  3.61503
          0.03330  3.81461  4.53696  0.61958  0.77255  0.48576  0.95510
    263   2.38382  4.22835  3.37887  3.12967  3.91982  3.06915  4.15112  3.03999  3.07148  2.90548  3.96077  3.34749  3.76880  3.46953  3.33220  2.58458  1.27399  2.74117  5.36281  4.13682    278 - -
          2.68618  4.42225  2.77519  2.73123  3.46354  2.40513  3.72494  3.29354  2.67741  2.69355  4.24690  2.90347  2.73739  3.18146  2.89801  2.37887  2.77519  2.98518  4.58477  3.61503
          0.03330  3.81461  4.53696  0.61958  0.77255  0.48576  0.95510
    264   3.16581  4.67823  3.75377  3.47339  2.29869  3.76346  3.59511  3.18331  3.33258  2.65190  3.86471  3.65381  4.23922  3.65252  3.52769  3.30788  3.45254  3.05129  3.93985  1.06776    279 - -
          2.68618  4.42225  2.77519  2.73123  3.46354  2.40513  3.72494  3.29354  2.67741  2.69355  4.24690  2.90347  2.73739  3.18146  2.89801  2.37887  2.77519  2.98518  4.58477  3.61503
          0.03330  3.81461  4.53696  0.61958  0.77255  0.48576  0.95510
    265   2.27074  4.13990  3.42503  3.03995  3.85524  3.05327  4.03177  2.97461  2.96924  2.86814  3.80636  3.26640  3.71893  3.32278  3.27269  2.27604  1.70702  2.40690  5.29464  4.05550    280 - -
          2.68618  4.42225  2.77519  2.73123  3.46354  2.40513  3.72494  3.29354  2.67741  2.69355  4.24690  2.90347  2.73739  3.18146  2.89801  2.37887  2.77519  2.98518  4.58477  3.61503
          0.03330  3.81461  4.53696  0.61958  0.77255  0.48576  0.95510
    266   2.59636  4.37612  3.25814  3.15092  4.29163  0.82427  4.27360  3.87822  3.32417  3.53940  4.51564  3.42276  3.76539  3.65312  3.56545  2.76684  3.07315  3.41783  5.40092  4.39200    281 - -
          2.68618  4.42225  2.77519  2.73123  3.46354  2.40513  3.72494  3.29354  2.67741  2.69355  4.24690  2.90347  2.73739  3.18146  2.89801  2.37887  2.77519  2.98518  4.58477  3.61503
          0.03330  3.81461  4.53696  0.61958  0.77255  0.48576  0.95510
    267   2.93533  4.76105  3.07278  2.82807  3.24688  3.40093  1.27068  3.62914  2.67284  3.12993  4.16931  3.23927  3.95090  3.19389  2.94144  3.00689  3.23722  3.36549  4.71252  3.19962    282 - -
          2.68618  4.42225  2.77519  2.73123  3.46354  2.40513  3.72494  3.29354  2.67741  2.69355  4.24690  2.90347  2.73739  3.18146  2.89801  2.37887  2.77519  2.98518  4.58477  3.61503
          0.03330  3.81461  4.53696  0.61958  0.77255  0.48576  0.95510
    268   2.89748  4.97017  3.18190  2.66566  4.35540  3.50113  3.58912  3.74302  1.32663  3.25373  4.14565  3.08858  3.92480  2.74454  2.03158  2.91599  3.10339  3.43578  5.34576  4.13747    283 - -
          2.68618  4.42225  2.77519  2.73123  3.46354  2.40513  3.72494  3.29354  2.67741  2.69355  4.24690  2.90347  2.73739  3.18146  2.89801  2.37887  2.77519  2.98518  4.58477  3.61503
          0.03330  3.81461  4.53696  0.61958  0.77255  0.48576  0.95510
    269   2.67746  4.67008  2.68010  2.56037  4.02470  3.14669  3.87774  3.72379  2.77724  3.37764  4.33418  1.26484  3.79630  3.15142  3.12905  2.74753  3.05804  3.35186  5.33747  3.97799    284 - -
          2.68618  4.42225  2.77519  2.73123  3.46354  2.40513  3.72494  3.29354  2.67741  2.69355  4.24690  2.90347  2.73739  3.18146  2.89801  2.37887  2.77519  2.98518  4.58477  3.61503
          0.03330  3.81461  4.53696  0.61958  0.77255  0.48576  0.95510
    270   2.90486  5.00062  2.46713  1.11071  4.33997  3.23839  3.82185  3.78242  2.69524  3.40948  4.38740  2.90384  3.84063  3.03959  3.09704  2.89401  3.20911  3.47275  5.52259  4.24627    285 - -
          2.68618  4.42225  2.77519  2.73123  3.46354  2.40513  3.72494  3.29354  2.67741  2.69355  4.24690  2.90347  2.73739  3.18146  2.89801  2.37887  2.77519  2.98518  4.58477  3.61503
          0.03330  3.81461  4.53696  0.61958  0.77255  0.48576  0.95510
    271   2.92096  4.87994  3.09297  2.72688  4.25311  3.41535  3.73032  3.67903  1.12048  3.25742  4.22316  3.15347  3.92076  2.92597  2.42516  2.96745  3.17917  3.39050  5.33252  4.13739    286 - -
          2.68618  4.42225  2.77519  2.73123  3.46354  2.40513  3.72494  3.29354  2.67741  2.69355  4.24690  2.90347  2.73739  3.18146  2.89801  2.37887  2.77519  2.98518  4.58477  3.61503
          0.03330  3.81461  4.53696  0.61958  0.77255  0.48576  0.95510
    272   3.16581  4.67823  3.75377  3.47339  2.29869  3.76346  3.59511  3.18331  3.33258  2.65190  3.86471  3.65381  4.23922  3.65252  3.52769  3.30788  3.45254  3.05129  3.93985  1.06776    287 - -
          2.68618  4.42225  2.77519  2.73123  3.46354  2.40513  3.72494  3.29354  2.67741  2.69355  4.24690  2.90347  2.73739  3.18146  2.89801  2.37887  2.77519  2.98518  4.58477  3.61503
          0.03330  3.81461  4.53696  0.61958  0.77255  0.48576  0.95510
    273   2.52431  1.06587  4.02812  3.75551  3.76133  3.15840  4.41546  2.89667  3.58245  2.81423  3.93414  3.75796  3.86076  3.93106  3.71667  2.79564  2.98639  2.64490  5.18843  4.04910    288 - -
          2.68618  4.42225  2.77519  2.73123  3.46354  2.40513  3.72494  3.29354  2.67741  2.69355  4.24690  2.90347  2.73739  3.18146  2.89801  2.37887  2.77519  2.98518  4.58477  3.61503
          0.03330  3.81461  4.53696  0.61958  0.77255  0.48576  0.95510
    274   2.98615  4.42260  4.25095  3.86557  3.33652  4.00195  4.60527  1.15268  3.69247  1.93589  3.28239  4.11908  4.43984  4.04750  3.89575  3.49268  3.28684  1.84805  5.21447  3.94690    289 - -
          2.68618  4.42225  2.77519  2.73123  3.46354  2.40513  3.72494  3.29354  2.67741  2.69355  4.24690  2.90347  2.73739  3.18146  2.89801  2.37887  2.77519  2.98518  4.58477  3.61503
          0.03330  3.81461  4.53696  0.61958  0.77255  0.48576  0.95510
    275   3.18649  4.60575  4.15895  3.86349  1.11147  3.88772  3.85464  2.71849  3.77221  2.10254  3.45803  3.95468  4.34847  3.95650  3.90621  3.45872  3.48804  2.70472  4.12287  2.49796    290 - -
          2.68618  4.42225  2.77519  2.73123  3.46354  2.40513  3.72494  3.29354  2.67741  2.69355  4.24690  2.90347  2.73739  3.18146  2.89801  2.37887  2.77519  2.98518  4.58477  3.61503
          0.03330  3.81461  4.53696  0.61958  0.77255  0.48576  0.95510
    276   1.10056  4.16535  3.40553  3.19556  3.99630  2.99114  4.22421  3.11332  3.21035  2.99742  4.03673  3.35927  3.72502  3.55715  3.46410  2.51671  2.79012  2.77784  5.42931  4.22338    291 - -
          2.68618  4.42225  2.77519  2.73123  3.46354  2.40513  3.72494  3.29354  2.67741  2.69355  4.24690  2.90347  2.73739  3.18146  2.89801  2.37887  2.77519  2.98518  4.58477  3.61503
          0.03330  3.81461  4.53696  0.61958  0.77255  0.48576  0.95510
    277   2.67746  4.67008  2.68010  2.56037  4.02470  3.14669  3.87774  3.72379  2.77724  3.37764  4.33418  1.26484  3.79630  3.15142  3.12905  2.74753  3.05804  3.35186  5.33747  3.97799    292 - -
          2.68618  4.42225  2.77519  2.73123  3.46354  2.40513  3.72494  3.29354  2.67741  2.69355  4.24690  2.90347  2.73739  3.18146  2.89801  2.37887  2.77519  2.98518  4.58477  3.61503
          0.03330  3.81461  4.53696  0.61958  0.77255  0.48576  0.95510
    278   3.18649  4.60575  4.15895  3.86349  1.11147  3.88772  3.85464  2.71849  3.77221  2.10254  3.45803  3.95468  4.34847  3.95650  3.90621  3.45872  3.48804  2.70472  4.12287  2.49796    293 - -
          2.68618  4.42225  2.77519  2.73123  3.46354  2.40513  3.72494  3.29354  2.67741  2.69355  4.24690  2.90347  2.73739  3.18146  2.89801  2.37887  2.77519  2.98518  4.58477  3.61503
          0.03330  3.81461  4.53696  0.61958  0.77255  0.48576  0.95510
    279   2.28865  4.20761  3.15817  2.97250  4.01926  2.93866  4.08335  3.53461  3.04230  3.25980  4.19163  3.20577  3.67295  3.39645  3.32927  1.18180  2.76468  3.08245  5.39668  4.10278    294 - -
          2.68618  4.42225  2.77519  2.73123  3.46354  2.40513  3.72494  3.29354  2.67741  2.69355  4.24690  2.90347  2.73739  3.18146  2.89801  2.37887  2.77519  2.98518  4.58477  3.61503
          0.03330  3.81461  4.53696  0.61958  0.77255  0.48576  0.95510
    280   2.76271  4.32262  4.04413  3.70669  3.50916  3.66268  4.51883  2.05760  3.57353  2.20717  3.48439  3.90544  4.22729  3.93807  3.79137  3.16355  3.12623  1.10137  5.28338  4.01083    295 - -
          2.68618  4.42225  2.77519  2.73123  3.46354  2.40513  3.72494  3.29354  2.67741  2.69355  4.24690  2.90347  2.73739  3.18146  2.89801  2.37887  2.77519  2.98518  4.58477  3.61503
          0.03330  3.81461  4.53696  0.61958  0.77255  0.48576  0.95510
    281   2.38382  4.22835  3.37887  3.12967  3.91982  3.06915  4.15112  3.03999  3.07148  2.90548  3.96077  3.34749  3.76880  3.46953  3.33220  2.58458  1.27399  2.74117  5.36281  4.13682    296 - -
          2.68618  4.42225  2.77519  2.73123  3.46354  2.40513  3.72494  3.29354  2.67741  2.69355  4.24690  2.90347  2.73739  3.18146  2.89801  2.37887  2.77519  2.98518  4.58477  3.61503
          0.03330  3.81461  4.53696  0.61958  0.77255  0.48576  0.95510
    282   2.59636  4.37612  3.25814  3.15092  4.29163  0.82427  4.27360  3.87822  3.32417  3.53940  4.51564  3.42276  3.76539  3.65312  3.56545  2.76684  3.07315  3.41783  5.40092  4.39200    297 - -
          2.68618  4.42225  2.77519  2.73123  3.46354  2.40513  3.72494  3.29354  2.67741  2.69355  4.24690  2.90347  2.73739  3.18146  2.89801  2.37887  2.77519  2.98518  4.58477  3.61503
          0.03330  3.81461  4.53696  0.61958  0.77255  0.48576  0.95510
    283   2.59636  4.37612  3.25814  3.15092  4.29163  0.82427  4.27360  3.87822  3.32417  3.53940  4.51564  3.42276  3.76539  3.65312  3.56545  2.76684  3.07315  3.41783  5.40092  4.39200    298 - -
          2.68618  4.42225  2.77519  2.73123  3.46354  2.40513  3.72494  3.29354  2.67741  2.69355  4.24690  2.90347  2.73739  3.18146  2.89801  2.37887  2.77519  2.98518  4.58477  3.61503
          0.03330  3.81461  4.53696  0.61958  0.77255  0.48576  0.95510
    284   2.92096  4.87994  3.09297  2.72688  4.25311  3.41535  3.73032  3.67903  1.12048  3.25742  4.22316  3.15347  3.92076  2.92597  2.42516  2.96745  3.17917  3.39050  5.33252  4.13739    299 - -
          2.68618  4.42225  2.77519  2.73123  3.46354  2.40513  3.72494  3.29354  2.67741  2.69355  4.24690  2.90347  2.73739  3.18146  2.89801  2.37887  2.77519  2.98518  4.58477  3.61503
          0.03330  3.81461  4.53696  0.61958  0.77255  0.48576  0.95510
    285   3.24319  4.63784  4.00505  3.69770  2.61227  3.66725  3.83278  3.26540  3.42156  2.66978  3.90177  3.85869  4.18048  3.81230  3.55974  3.44736  3.54094  3.15414  1.01060  2.61760    300 - -
          2.68618  4.42225  2.77519  2.73123  3.46354  2.40513  3.72494  3.29354  2.67741  2.69355  4.24690  2.90347  2.73739  3.18146  2.89801  2.37887  2.77519  2.98518  4.58477  3.61503
          0.03330  3.81461  4.53696  0.61958  0.77255  0.48576  0.95510
    286   2.98615  4.42260  4.25095  3.86557  3.33652  4.00195  4.60527  1.15268  3.69247  1.93589  3.28239  4.11908  4.43984  4.04750  3.89575  3.49268  3.28684  1.84805  5.21447  3.94690    301 - -
          2.68618  4.42225  2.77519  2.73123  3.46354  2.40513  3.72494  3.29354  2.67741  2.69355  4.24690  2.90347  2.73739  3.18146  2.89801  2.37887  2.77519  2.98518  4.58477  3.61503
          0.03330  3.81461  4.53696  0.61958  0.77255  0.48576  0.95510
    287   2.76271  4.32262  4.04413  3.70669  3.50916  3.66268  4.51883  2.05760  3.57353  2.20717  3.48439  3.90544  4.22729  3.93807  3.79137  3.16355  3.12623  1.10137  5.28338  4.01083    302 - -
          2.68618  4.42225  2.77519  2.73123  3.46354  2.40513  3.72494  3.29354  2.67741  2.69355  4.24690  2.90347  2.73739  3.18146  2.89801  2.37887  2.77519  2.98518  4.58477  3.61503
          0.03330  3.81461  4.53696  0.61958  0.77255  0.48576  0.95510
    288   2.28865  4.20761  3.15817  2.97250  4.01926  2.93866  4.08335  3.53461  3.04230  3.25980  4.19163  3.20577  3.67295  3.39645  3.32927  1.18180  2.76468  3.08245  5.39668  4.10278    303 - -
          2.68618  4.42225  2.77519  2.73123  3.46354  2.40513  3.72494  3.29354  2.67741  2.69355  4.24690  2.90347  2.73739  3.18146  2.89801  2.37887  2.77519  2.98518  4.58477  3.61503
          0.03330  3.81461  4.53696  0.61958  0.77255  0.48576  0.95510
    289   2.59636  4.37612  3.25814  3.15092  4.29163  0.82427  4.27360  3.87822  3.32417  3.53940  4.51564  3.42276  3.76539  3.65312  3.56545  2.76684  3.07315  3.41783  5.40092  4.39200    304 - -
          2.68618  4.42225  2.77519  2.73123  3.46354  2.40513  3.72494  3.29354  2.67741  2.69355  4.24690  2.90347  2.73739  3.18146  2.89801  2.37887  2.77519  2.98518  4.58477  3.61503
          0.03330  3.81461  4.53696  0.61958  0.77255  0.48576  0.95510
    290   2.28865  4.20761  3.15817  2.97250  4.01926  2.93866  4.08335  3.53461  3.04230  3.25980  4.19163  3.20577  3.67295  3.39645  3.32927  1.18180  2.76468  3.08245  5.39668  4.10278    305 - -
          2.68618  4.42225  2.77519  2.73123  3.46354  2.40513  3.72494  3.29354  2.67741  2.69355  4.24690  2.90347  2.73739  3.18146  2.89801  2.37887  2.77519  2.98518  4.58477  3.61503
          0.03330  3.81461  4.53696  0.61958  0.77255  0.48576  0.95510
    291   2.90486  5.00062  2.46713  1.11071  4.33997  3.23839  3.82185  3.78242  2.69524  3.40948  4.38740  2.90384  3.84063  3.03959  3.09704  2.89401  3.20911  3.47275  5.52259  4.24627    306 - -
          2.68618  4.42225  2.77519  2.73123  3.46354  2.40513  3.72494  3.29354  2.67741  2.69355  4.24690  2.90347  2.73739  3.18146  2.89801  2.37887  2.77519  2.98518  4.58477  3.61503
          0.03330  3.81461  4.53696  0.61958  0.77255  0.48576  0.95510
    292   2.92943  5.04531  1.00475  2.30314  4.41509  3.16860  3.88325  3.99053  2.95695  3.60978  4.58783  2.85607  3.81746  3.12320  3.46428  2.89922  3.26722  3.63632  5.59486  4.29913    307 - -
          2.68618  4.42225  2.77519  2.73123  3.46354  2.40513  3.72494  3.29354  2.67741  2.69355  4.24690  2.90347  2.73739  3.18146  2.89801  2.37887  2.77519  2.98518  4.58477  3.61503
          0.03330  3.81461  4.53696  0.61958  0.77255  0.48576  0.95510
    293   2.72237  4.86601  2.56827  2.37166  3.85757  3.25264  3.12619  3.72279  2.49464  3.28432  4.17468  1.69878  3.81118  2.90593  2.87163  2.73415  3.01708  3.37444  5.21516  3.75197    308 - -
          2.68618  4.42225  2.77519  2.73123  3.46354  2.40513  3.72494  3.29354  2.67741  2.69355  4.24690  2.90347  2.73739  3.18146  2.89801  2.37887  2.77519  2.98518  4.58477  3.61503
          0.03330  3.81461  4.53696  0.61958  0.77255  0.48576  0.95510
    294   3.04976  4.51364  4.28032  3.74956  3.05031  4.13914  4.44230  2.17049  3.53973  1.32157  1.95971  4.06280  4.43798  3.83516  3.75113  3.48789  3.29298  2.22494  5.00753  3.82049    309 - -
          2.68618  4.42225  2.77519  2.73123  3.46354  2.40513  3.72494  3.29354  2.67741  2.69355  4.24690  2.90347  2.73739  3.18146  2.89801  2.37887  2.77519  2.98518  4.58477  3.61503
          0.03330  3.81461  4.53696  0.61958  0.77255  0.48576  0.95510
    295   2.76271  4.32262  4.04413  3.70669  3.50916  3.66268  4.51883  2.05760  3.57353  2.20717  3.48439  3.90544  4.22729  3.93807  3.79137  3.16355  3.12623  1.10137  5.28338  4.01083    310 - -
          2.68618  4.42225  2.77519  2.73123  3.46354  2.40513  3.72494  3.29354  2.67741  2.69355  4.24690  2.90347  2.73739  3.18146  2.89801  2.37887  2.77519  2.98518  4.58477  3.61503
          0.03330  3.81461  4.53696  0.61958  0.77255  0.48576  0.95510
    296   3.16581  4.67823  3.75377  3.47339  2.29869  3.76346  3.59511  3.18331  3.33258  2.65190  3.86471  3.65381  4.23922  3.65252  3.52769  3.30788  3.45254  3.05129  3.93985  1.06776    311 - -
          2.68618  4.42225  2.77519  2.73123  3.46354  2.40513  3.72494  3.29354  2.67741  2.69355  4.24690  2.90347  2.73739  3.18146  2.89801  2.37887  2.77519  2.98518  4.58477  3.61503
          0.03330  3.81461  4.53696  0.61958  0.77255  0.48576  0.95510
    297   2.98615  4.42260  4.25095  3.86557  3.33652  4.00195  4.60527  1.15268  3.69247  1.93589  3.28239  4.11908  4.43984  4.04750  3.89575  3.49268  3.28684  1.84805  5.21447  3.94690    312 - -
          2.68618  4.42225  2.77519  2.73123  3.46354  2.40513  3.72494  3.29354  2.67741  2.69355  4.24690  2.90347  2.73739  3.18146  2.89801  2.37887  2.77519  2.98518  4.58477  3.61503
          0.03330  3.81461  4.53696  0.61958  0.77255  0.48576  0.95510
    298   3.24319  4.63784  4.00505  3.69770  2.61227  3.66725  3.83278  3.26540  3.42156  2.66978  3.90177  3.85869  4.18048  3.81230  3.55974  3.44736  3.54094  3.15414  1.01060  2.61760    313 - -
          2.68618  4.42225  2.77519  2.73123  3.46354  2.40513  3.72494  3.29354  2.67741  2.69355  4.24690  2.90347  2.73739  3.18146  2.89801  2.37887  2.77519  2.98518  4.58477  3.61503
          0.03330  3.81461  4.53696  0.61958  0.77255  0.48576  0.95510
    299   2.67746  4.67008  2.68010  2.56037  4.02470  3.14669  3.87774  3.72379  2.77724  3.37764  4.33418  1.26484  3.79630  3.15142  3.12905  2.74753  3.05804  3.35186  5.33747  3.97799    314 - -
          2.68618  4.42225  2.77519  2.73123  3.46354  2.40513  3.72494  3.29354  2.67741  2.69355  4.24690  2.90347  2.73739  3.18146  2.89801  2.37887  2.77519  2.98518  4.58477  3.61503
          0.03330  3.81461  4.53696  0.61958  0.77255  0.48576  0.95510
    300   3.09148  4.57162  4.09595  3.73682  3.11579  3.90749  4.41074  2.31824  3.50508  0.94997  3.15915  4.01775  4.35368  3.88731  3.69010  3.47343  3.38887  2.34029  4.97280  3.68235    315 - -
          2.68618  4.42225  2.77519  2.73123  3.46354  2.40513  3.72494  3.29354  2.67741  2.69355  4.24690  2.90347  2.73739  3.18146  2.89801  2.37887  2.77519  2.98518  4.58477  3.61503
          0.03330  3.81461  4.53696  0.61958  0.77255  0.48576  0.95510
    301   2.83737  4.81895  2.86738  2.62262  3.97943  3.32918  3.77993  3.60256  2.44779  3.11055  4.14143  3.08131  3.88269  1.34074  2.73253  2.88822  3.13504  3.33627  5.26244  3.95275    316 - -
          2.68618  4.42225  2.77519  2.73123  3.46354  2.40513  3.72494  3.29354  2.67741  2.69355  4.24690  2.90347  2.73739  3.18146  2.89801  2.37887  2.77519  2.98518  4.58477  3.61503
          0.03330  3.81461  4.53696  0.61958  0.77255  0.48576  0.95510
    302   2.20136  4.13995  3.22118  2.94782  4.09090  2.91568  4.04435  3.42746  2.97060  3.18393  4.06218  3.17084  3.63666  3.31367  3.28068  1.48504  2.19553  2.97431  5.45980  4.20962    317 - -
          2.68618  4.42225  2.77519  2.73123  3.46354  2.40513  3.72494  3.29354  2.67741  2.69355  4.24690  2.90347  2.73739  3.18146  2.89801  2.37887  2.77519  2.98518  4.58477  3.61503
          0.03330  3.81461  4.53696  0.61958  0.77255  0.48576  0.95510
    303   2.92096  4.87994  3.09297  2.72688  4.25311  3.41535  3.73032  3.67903  1.12048  3.25742  4.22316  3.15347  3.92076  2.92597  2.42516  2.96745  3.17917  3.39050  5.33252  4.13739    318 - -
          2.68618  4.42225  2.77519  2.73123  3.46354  2.40513  3.72494  3.29354  2.67741  2.69355  4.24690  2.90347  2.73739  3.18146  2.89801  2.37887  2.77519  2.98518  4.58477  3.61503
          0.03330  3.81461  4.53696  0.61958  0.77255  0.48576  0.95510
    304   2.90486  5.00062  2.46713  1.11071  4.33997  3.23839  3.82185  3.78242  2.69524  3.40948  4.38740  2.90384  3.84063  3.03959  3.09704  2.89401  3.20911  3.47275  5.52259  4.24627    319 - -
          2.68618  4.42225  2.77519  2.73123  3.46354  2.40513  3.72494  3.29354  2.67741  2.69355  4.24690  2.90347  2.73739  3.18146  2.89801  2.37887  2.77519  2.98518  4.58477  3.61503
          0.03330  3.81461  4.53696  0.61958  0.77255  0.48576  0.95510
    305   2.96677  4.37414  4.43049  3.95562  3.37067  4.15089  4.70457  1.27042  3.80520  1.89631  3.22695  4.20780  4.52424  4.11135  4.02507  3.54311  3.24877  1.59288  5.30721  4.07884    320 - -
          2.68618  4.42225  2.77519  2.73123  3.46354  2.40513  3.72494  3.29354  2.67741  2.69355  4.24690  2.90347  2.73739  3.18146  2.89801  2.37887  2.77519  2.98518  4.58477  3.61503
          0.03330  3.81461  4.53696  0.61958  0.77255  0.48576  0.95510
    306   2.76271  4.32262  4.04413  3.70669  3.50916  3.66268  4.51883  2.05760  3.57353  2.20717  3.48439  3.90544  4.22729  3.93807  3.79137  3.16355  3.12623  1.10137  5.28338  4.01083    321 - -
          2.68618  4.42225  2.77519  2.73123  3.46354  2.40513  3.72494  3.29354  2.67741  2.69355  4.24690  2.90347  2.73739  3.18146  2.89801  2.37887  2.77519  2.98518  4.58477  3.61503
          0.03330  3.81461  4.53696  0.61958  0.77255  0.48576  0.95510
    307   2.83737  4.81895  2.86738  2.62262  3.97943  3.32918  3.77993  3.60256  2.44779  3.11055  4.14143  3.08131  3.88269  1.34074  2.73253  2.88822  3.13504  3.33627  5.26244  3.95275    322 - -
          2.68618  4.42225  2.77519  2.73123  3.46354  2.40513  3.72494  3.29354  2.67741  2.69355  4.24690  2.90347  2.73739  3.18146  2.89801  2.37887  2.77519  2.98518  4.58477  3.61503
          0.03330  3.81461  4.53696  0.61958  0.77255  0.48576  0.95510
    308   2.79387  4.90099  3.16278  2.60716  4.29074  3.47576  3.57236  3.64521  1.56404  3.18634  4.04863  3.04649  3.88506  2.72159  2.01233  2.82056  2.74587  3.33031  5.33073  4.10298    323 - -
          2.68618  4.42225  2.77519  2.73123  3.46354  2.40513  3.72494  3.29354  2.67741  2.69355  4.24690  2.90347  2.73739  3.18146  2.89801  2.37887  2.77519  2.98518  4.58477  3.61503
          0.03330  3.81461  4.53696  0.61958  0.77255  0.48576  0.95510
    309   3.09148  4.57162  4.09595  3.73682  3.11579  3.90749  4.41074  2.31824  3.50508  0.94997  3.15915  4.01775  4.35368  3.88731  3.69010  3.47343  3.38887  2.34029  4.97280  3.68235    324 - -
          2.68618  4.42225  2.77519  2.73123  3.46354  2.40513  3.72494  3.29354  2.67741  2.69355  4.24690  2.90347  2.73739  3.18146  2.89801  2.37887  2.77519  2.98518  4.58477  3.61503
          0.03330  3.81461  4.53696  0.61958  0.77255  0.48576  0.95510
    310   2.61418  4.71188  2.74909  2.46916  4.10050  3.23198  3.69875  3.60576  2.41084  3.19572  4.08013  2.93662  3.78602  1.84957  2.75148  2.28428  2.92517  3.25356  5.36299  4.02296    325 - -
          2.68618  4.42225  2.77519  2.73123  3.46354  2.40513  3.72494  3.29354  2.67741  2.69355  4.24690  2.90347  2.73739  3.18146  2.89801  2.37887  2.77519  2.98518  4.58477  3.61503
          0.03330  3.81461  4.53696  0.61958  0.77255  0.48576  0.95510
    311   2.59636  4.37612  3.25814  3.15092  4.29163  0.82427  4.27360  3.87822  3.32417  3.53940  4.51564  3.42276  3.76539  3.65312  3.56545  2.76684  3.07315  3.41783  5.40092  4.39200    326 - -
          2.68618  4.42225  2.77519  2.73123  3.46354  2.40513  3.72494  3.29354  2.67741  2.69355  4.24690  2.90347  2.73739  3.18146  2.89801  2.37887  2.77519  2.98518  4.58477  3.61503
          0.03330  3.81461  4.53696  0.61958  0.77255  0.48576  0.95510
    312   2.93533  4.76105  3.07278  2.82807  3.24688  3.40093  1.27068  3.62914  2.67284  3.12993  4.16931  3.23927  3.95090  3.19389  2.94144  3.00689  3.23722  3.36549  4.71252  3.19962    327 - -
          2.68618  4.42225  2.77519  2.73123  3.46354  2.40513  3.72494  3.29354  2.67741  2.69355  4.24690  2.90347  2.73739  3.18146  2.89801  2.37887  2.77519  2.98518  4.58477  3.61503
          0.03330  3.81461  4.53696  0.61958  0.77255  0.48576  0.95510
    313   2.38382  4.22835  3.37887  3.12967  3.91982  3.06915  4.15112  3.03999  3.07148  2.90548  3.96077  3.34749  3.76880  3.46953  3.33220  2.58458  1.27399  2.74117  5.36281  4.13682    328 - -
          2.68618  4.42225  2.77519  2.73123  3.46354  2.40513  3.72494  3.29354  2.67741  2.69355  4.24690  2.90347  2.73739  3.18146  2.89801  2.37887  2.77519  2.98518  4.58477  3.61503
          0.03330  3.81461  4.53696  0.61958  0.77255  0.48576  0.95510
    314   2.92943  5.04531  1.00475  2.30314  4.41509  3.16860  3.88325  3.99053  2.95695  3.60978  4.58783  2.85607  3.81746  3.12320  3.46428  2.89922  3.26722  3.63632  5.59486  4.29913    329 - -
          2.68618  4.42225  2.77519  2.73123  3.46354  2.40513  3.72494  3.29354  2.67741  2.69355  4.24690  2.90347  2.73739  3.18146  2.89801  2.37887  2.77519  2.98518  4.58477  3.61503
          0.03330  3.81461  4.53696  0.61958  0.77255  0.48576  0.95510
    315   2.47035  4.19631  3.70970  3.29207  3.65420  3.34420  4.20647  2.35551  3.18556  2.46474  3.57059  3.52096  3.94538  3.53732  3.46513  2.75360  2.02336  1.68674  5.26243  4.02833    330 - -
          2.68618  4.42225  2.77519  2.73123  3.46354  2.40513  3.72494  3.29354  2.67741  2.69355  4.24690  2.90347  2.73739  3.18146  2.89801  2.37887  2.77519  2.98518  4.58477  3.61503
          0.03330  3.81461  4.53696  0.61958  0.77255  0.48576  0.95510
    316   2.76271  4.32262  4.04413  3.70669  3.50916  3.66268  4.51883  2.05760  3.57353  2.20717  3.48439  3.90544  4.22729  3.93807  3.79137  3.16355  3.12623  1.10137  5.28338  4.01083    331 - -
          2.68618  4.42225  2.77519  2.73123  3.46354  2.40513  3.72494  3.29354  2.67741  2.69355  4.24690  2.90347  2.73739  3.18146  2.89801  2.37887  2.77519  2.98518  4.58477  3.61503
          0.03330  3.81461  4.53696  0.61958  0.77255  0.48576  0.95510
    317   3.09148  4.57162  4.09595  3.73682  3.11579  3.90749  4.41074  2.31824  3.50508  0.94997  3.15915  4.01775  4.35368  3.88731  3.69010  3.47343  3.38887  2.34029  4.97280  3.68235    332 - -
          2.68618  4.42225  2.77519  2.73123  3.46354  2.40513  3.72494  3.29354  2.67741  2.69355  4.24690  2.90347  2.73739  3.18146  2.89801  2.37887  2.77519  2.98518  4.58477  3.61503
          0.03330  3.81461  4.53696  0.61958  0.77255  0.48576  0.95510
    318   2.52431  1.06587  4.02812  3.75551  3.76133  3.15840  4.41546  2.89667  3.58245  2.81423  3.93414  3.75796  3.86076  3.93106  3.71667  2.79564  2.98639  2.64490  5.18843  4.04910    333 - -
          2.68618  4.42225  2.77519  2.73123  3.46354  2.40513  3.72494  3.29354  2.67741  2.69355  4.24690  2.90347  2.73739  3.18146  2.89801  2.37887  2.77519  2.98518  4.58477  3.61503
          0.03330  3.81461  4.53696  0.61958  0.77255  0.48576  0.95510
    319   2.38382  4.22835  3.37887  3.12967  3.91982  3.06915  4.15112  3.03999  3.07148  2.90548  3.96077  3.34749  3.76880  3.46953  3.33220  2.58458  1.27399  2.74117  5.36281  4.13682    334 - -
          2.68618  4.42225  2.77519  2.73123  3.46354  2.40513  3.72494  3.29354  2.67741  2.69355  4.24690  2.90347  2.73739  3.18146  2.89801  2.37887  2.77519  2.98518  4.58477  3.61503
          0.03330  3.81461  4.53696  0.61958  0.77255  0.48576  0.95510
    320   1.60168  4.08350  3.36347  3.03559  4.04427  2.91653  4.07328  3.28691  3.03444  3.09797  3.97174  3.21876  3.63362  3.35298  3.34138  2.15181  2.03058  2.86003  5.42779  4.21109    335 - -
          2.68618  4.42225  2.77519  2.73123  3.46354  2.40513  3.72494  3.29354  2.67741  2.69355  4.24690  2.90347  2.73739  3.18146  2.89801  2.37887  2.77519  2.98518  4.58477  3.61503
          0.03330  3.81461  4.53696  0.61958  0.77255  0.48576  0.95510
    321   2.52431  1.06587  4.02812  3.75551  3.76133  3.15840  4.41546  2.89667  3.58245  2.81423  3.93414  3.75796  3.86076  3.93106  3.71667  2.79564  2.98639  2.64490  5.18843  4.04910    336 - -
          2.68618  4.42225  2.77519  2.73123  3.46354  2.40513  3.72494  3.29354  2.67741  2.69355  4.24690  2.90347  2.73739  3.18146  2.89801  2.37887  2.77519  2.98518  4.58477  3.61503
          0.03330  3.81461  4.53696  0.61958  0.77255  0.48576  0.95510
    322   2.93533  4.76105  3.07278  2.82807  3.24688  3.40093  1.27068  3.62914  2.67284  3.12993  4.16931  3.23927  3.95090  3.19389  2.94144  3.00689  3.23722  3.36549  4.71252  3.19962    337 - -
          2.68618  4.42225  2.77519  2.73123  3.46354  2.40513  3.72494  3.29354  2.67741  2.69355  4.24690  2.90347  2.73739  3.18146  2.89801  2.37887  2.77519  2.98518  4.58477  3.61503
          0.03330  3.81461  4.53696  0.61958  0.77255  0.48576  0.95510
    323   2.67868  4.44430  3.27984  3.11152  4.10946  3.13514  4.19280  3.64108  3.16406  3.27380  4.32205  3.42345  0.94259  3.55467  3.41515  2.84465  3.11598  3.29295  5.31081  4.22975    338 - -
          2.68618  4.42225  2.77519  2.73123  3.46354  2.40513  3.72494  3.29354  2.67741  2.69355  4.24690  2.90347  2.73739  3.18146  2.89801  2.37887  2.77519  2.98518  4.58477  3.61503
          0.03330  3.81461  4.53696  0.61958  0.77255  0.48576  0.95510
    324   2.38382  4.22835  3.37887  3.12967  3.91982  3.06915  4.15112  3.03999  3.07148  2.90548  3.96077  3.34749  3.76880  3.46953  3.33220  2.58458  1.27399  2.74117  5.36281  4.13682    339 - -
          2.68618  4.42225  2.77519  2.73123  3.46354  2.40513  3.72494  3.29354  2.67741  2.69355  4.24690  2.90347  2.73739  3.18146  2.89801  2.37887  2.77519  2.98518  4.58477  3.61503
          0.03330  3.81461  4.53696  0.61958  0.77255  0.48576  0.95510
    325   2.52684  5.17483  1.98005  1.58620  4.48788  3.18119  3.66344  3.92657  2.60278  3.49916  4.34399  2.67591  3.75944  2.82701  3.13721  2.69728  3.04126  3.54452  5.69949  4.25959    340 - -
          2.68618  4.42225  2.77519  2.73123  3.46354  2.40513  3.72494  3.29354  2.67741  2.69355  4.24690  2.90347  2.73739  3.18146  2.89801  2.37887  2.77519  2.98518  4.58477  3.61503
          0.03330  3.81461  4.53696  0.61958  0.77255  0.48576  0.95510
    326   2.67746  4.67008  2.68010  2.56037  4.02470  3.14669  3.87774  3.72379  2.77724  3.37764  4.33418  1.26484  3.79630  3.15142  3.12905  2.74753  3.05804  3.35186  5.33747  3.97799    341 - -
          2.68618  4.42225  2.77519  2.73123  3.46354  2.40513  3.72494  3.29354  2.67741  2.69355  4.24690  2.90347  2.73739  3.18146  2.89801  2.37887  2.77519  2.98518  4.58477  3.61503
          0.03330  3.81461  4.53696  0.61958  0.77255  0.48576  0.95510
    327   2.98615  4.42260  4.25095  3.86557  3.33652  4.00195  4.60527  1.15268  3.69247  1.93589  3.28239  4.11908  4.43984  4.04750  3.89575  3.49268  3.28684  1.84805  5.21447  3.94690    342 - -
          2.68618  4.42225  2.77519  2.73123  3.46354  2.40513  3.72494  3.29354  2.67741  2.69355  4.24690  2.90347  2.73739  3.18146  2.89801  2.37887  2.77519  2.98518  4.58477  3.61503
          0.03330  3.81461  4.53696  0.61958  0.77255  0.48576  0.95510
    328   2.98615  4.42260  4.25095  3.86557  3.33652  4.00195  4.60527  1.15268  3.69247  1.93589  3.28239  4.11908  4.43984  4.04750  3.89575  3.49268  3.28684  1.84805  5.21447  3.94690    343 - -
          2.68618  4.42225  2.77519  2.73123  3.46354  2.40513  3.72494  3.29354  2.67741  2.69355  4.24690  2.90347  2.73739  3.18146  2.89801  2.37887  2.77519  2.98518  4.58477  3.61503
          0.03330  3.81461  4.53696  0.61958  0.77255  0.48576  0.95510
    329   1.10056  4.16535  3.40553  3.19556  3.99630  2.99114  4.22421  3.11332  3.21035  2.99742  4.03673  3.35927  3.72502  3.55715  3.46410  2.51671  2.79012  2.77784  5.42931  4.22338    344 - -
          2.68618  4.42225  2.77519  2.73123  3.46354  2.40513  3.72494  3.29354  2.67741  2.69355  4.24690  2.90347  2.73739  3.18146  2.89801  2.37887  2.77519  2.98518  4.58477  3.61503
          0.03330  3.81461  4.53696  0.61958  0.77255  0.48576  0.95510
    330   2.28865  4.20761  3.15817  2.97250  4.01926  2.93866  4.08335  3.53461  3.04230  3.25980  4.19163  3.20577  3.67295  3.39645  3.32927  1.18180  2.76468  3.08245  5.39668  4.10278    345 - -
          2.68618  4.42225  2.77519  2.73123  3.46354  2.40513  3.72494  3.29354  2.67741  2.69355  4.24690  2.90347  2.73739  3.18146  2.89801  2.37887  2.77519  2.98518  4.58477  3.61503
          0.03330  3.81461  4.53696  0.61958  0.77255  0.48576  0.95510
    331   1.10056  4.16535  3.40553  3.19556  3.99630  2.99114  4.22421  3.11332  3.21035  2.99742  4.03673  3.35927  3.72502  3.55715  3.46410  2.51671  2.79012  2.77784  5.42931  4.22338    346 - -
          2.68618  4.42225  2.77519  2.73123  3.46354  2.40513  3.72494  3.29354  2.67741  2.69355  4.24690  2.90347  2.73739  3.18146  2.89801  2.37887  2.77519  2.98518  4.58477  3.61503
          0.03330  3.81461  4.53696  0.61958  0.77255  0.48576  0.95510
    332   1.10056  4.16535  3.40553  3.19556  3.99630  2.99114  4.22421  3.11332  3.21035  2.99742  4.03673  3.35927  3.72502  3.55715  3.46410  2.51671  2.79012  2.77784  5.42931  4.22338    347 - -
          2.68618  4.42225  2.77519  2.73123  3.46354  2.40513  3.72494  3.29354  2.67741  2.69355  4.24690  2.90347  2.73739  3.18146  2.89801  2.37887  2.77519  2.98518  4.58477  3.61503
          0.03330  3.81461  4.53696  0.61958  0.77255  0.48576  0.95510
    333   3.09148  4.57162  4.09595  3.73682  3.11579  3.90749  4.41074  2.31824  3.50508  0.94997  3.15915  4.01775  4.35368  3.88731  3.69010  3.47343  3.38887  2.34029  4.97280  3.68235    348 - -
          2.68618  4.42225  2.77519  2.73123  3.46354  2.40513  3.72494  3.29354  2.67741  2.69355  4.24690  2.90347  2.73739  3.18146  2.89801  2.37887  2.77519  2.98518  4.58477  3.61503
          0.03330  3.81461  4.53696  0.61958  0.77255  0.48576  0.95510
    334   2.90486  5.00062  2.46713  1.11071  4.33997  3.23839  3.82185  3.78242  2.69524  3.40948  4.38740  2.90384  3.84063  3.03959  3.09704  2.89401  3.20911  3.47275  5.52259  4.24627    349 - -
          2.68618  4.42225  2.77519  2.73123  3.46354  2.40513  3.72494  3.29354  2.67741  2.69355  4.24690  2.90347  2.73739  3.18146  2.89801  2.37887  2.77519  2.98518  4.58477  3.61503
          0.03330  3.81461  4.53696  0.61958  0.77255  0.48576  0.95510
    335   2.72198  4.86431  2.56652  2.37220  3.85953  3.25052  3.14611  3.72449  2.49791  3.28644  4.17751  1.69010  3.81087  2.90851  2.87474  2.73418  3.01796  3.37555  5.21725  3.75428    350 - -
          2.68618  4.42225  2.77519  2.73123  3.46354  2.40513  3.72494  3.29354  2.67741  2.69355  4.24690  2.90347  2.73739  3.18146  2.89801  2.37887  2.77519  2.98518  4.58477  3.61503
          0.03330  3.81461  4.53696  0.61958  0.77255  0.48576  0.95510
    336   2.92943  5.04531  1.00475  2.30314  4.41509  3.16860  3.88325  3.99053  2.95695  3.60978  4.58783  2.85607  3.81746  3.12320  3.46428  2.89922  3.26722  3.63632  5.59486  4.29913    351 - -
          2.68618  4.42225  2.77519  2.73123  3.46354  2.40513  3.72494  3.29354  2.67741  2.69355  4.24690  2.90347  2.73739  3.18146  2.89801  2.37887  2.77519  2.98518  4.58477  3.61503
          0.03330  3.81461  4.53696  0.61958  0.77255  0.48576  0.95510
    337   2.92096  4.87994  3.09297  2.72688  4.25311  3.41535  3.73032  3.67903  1.12048  3.25742  4.22316  3.15347  3.92076  2.92597  2.42516  2.96745  3.17917  3.39050  5.33252  4.13739    352 - -
          2.68618  4.42225  2.77519  2.73123  3.46354  2.40513  3.72494  3.29354  2.67741  2.69355  4.24690  2.90347  2.73739  3.18146  2.89801  2.37887  2.77519  2.98518  4.58477  3.61503
          0.03330  3.81461  4.53696  0.61958  0.77255  0.48576  0.95510
    338   2.38382  4.22835  3.37887  3.12967  3.91982  3.06915  4.15112  3.03999  3.07148  2.90548  3.96077  3.34749  3.76880  3.46953  3.33220  2.58458  1.27399  2.74117  5.36281  4.13682    353 - -
          2.68618  4.42225  2.77519  2.73123  3.46354  2.40513  3.72494  3.29354  2.67741  2.69355  4.24690  2.90347  2.73739  3.18146  2.89801  2.37887  2.77519  2.98518  4.58477  3.61503
          0.03330  3.81461  4.53696  0.61958  0.77255  0.48576  0.95510
    339   2.98615  4.42260  4.25095  3.86557  3.33652  4.00195  4.60527  1.15268  3.69247  1.93589  3.28239  4.11908  4.43984  4.04750  3.89575  3.49268  3.28684  1.84805  5.21447  3.94690    354 - -
          2.68618  4.42225  2.77519  2.73123  3.46354  2.40513  3.72494  3.29354  2.67741  2.69355  4.24690  2.90347  2.73739  3.18146  2.89801  2.37887  2.77519  2.98518  4.58477  3.61503
          0.03330  3.81461  4.53696  0.61958  0.77255  0.48576  0.95510
    340   2.92096  4.87994  3.09297  2.72688  4.25311  3.41535  3.73032  3.67903  1.12048  3.25742  4.22316  3.15347  3.92076  2.92597  2.42516  2.96745  3.17917  3.39050  5.33252  4.13739    355 - -
          2.68618  4.42225  2.77519  2.73123  3.46354  2.40513  3.72494  3.29354  2.67741  2.69355  4.24690  2.90347  2.73739  3.18146  2.89801  2.37887  2.77519  2.98518  4.58477  3.61503
          0.03330  3.81461  4.53696  0.61958  0.77255  0.48576  0.95510
    341   3.09148  4.57162  4.09595  3.73682  3.11579  3.90749  4.41074  2.31824  3.50508  0.94997  3.15915  4.01775  4.35368  3.88731  3.69010  3.47343  3.38887  2.34029  4.97280  3.68235    356 - -
          2.68618  4.42225  2.77519  2.73123  3.46354  2.40513  3.72494  3.29354  2.67741  2.69355  4.24690  2.90347  2.73739  3.18146  2.89801  2.37887  2.77519  2.98518  4.58477  3.61503
          0.03330  3.81461  4.53696  0.61958  0.77255  0.48576  0.95510
    342   3.24319  4.63784  4.00505  3.69770  2.61227  3.66725  3.83278  3.26540  3.42156  2.66978  3.90177  3.85869  4.18048  3.81230  3.55974  3.44736  3.54094  3.15414  1.01060  2.61760    357 - -
          2.68618  4.42225  2.77519  2.73123  3.46354  2.40513  3.72494  3.29354  2.67741  2.69355  4.24690  2.90347  2.73739  3.18146  2.89801  2.37887  2.77519  2.98518  4.58477  3.61503
          0.03330  3.81461  4.53696  0.61958  0.77255  0.48576  0.95510
    343   2.92096  4.87994  3.09297  2.72688  4.25311  3.41535  3.73032  3.67903  1.12048  3.25742  4.22316  3.15347  3.92076  2.92597  2.42516  2.96745  3.17917  3.39050  5.33252  4.13739    358 - -
          2.68618  4.42225  2.77519  2.73123  3.46354  2.40513  3.72494  3.29354  2.67741  2.69355  4.24690  2.90347  2.73739  3.18146  2.89801  2.37887  2.77519  2.98518  4.58477  3.61503
          0.03330  3.81461  4.53696  0.61958  0.77255  0.48576  0.95510
    344   2.28865  4.20761  3.15817  2.97250  4.01926  2.93866  4.08335  3.53461  3.04230  3.25980  4.19163  3.20577  3.67295  3.39645  3.32927  1.18180  2.76468  3.08245  5.39668  4.10278    359 - -
          2.68618  4.42225  2.77519  2.73123  3.46354  2.40513  3.72494  3.29354  2.67741  2.69355  4.24690  2.90347  2.73739  3.18146  2.89801  2.37887  2.77519  2.98518  4.58477  3.61503
          0.03330  3.81461  4.53696  0.61958  0.77255  0.48576  0.95510
    345   2.92943  5.04531  1.00475  2.30314  4.41509  3.16860  3.88325  3.99053  2.95695  3.60978  4.58783  2.85607  3.81746  3.12320  3.46428  2.89922  3.26722  3.63632  5.59486  4.29913    360 - -
          2.68618  4.42225  2.77519  2.73123  3.46354  2.40513  3.72494  3.29354  2.67741  2.69355  4.24690  2.90347  2.73739  3.18146  2.89801  2.37887  2.77519  2.98518  4.58477  3.61503
          0.03330  3.81461  4.53696  0.61958  0.77255  0.48576  0.95510
    346   2.38382  4.22835  3.37887  3.12967  3.91982  3.06915  4.15112  3.03999  3.07148  2.90548  3.96077  3.34749  3.76880  3.46953  3.33220  2.58458  1.27399  2.74117  5.36281  4.13682    361 - -
          2.68618  4.42225  2.77519  2.73123  3.46354  2.40513  3.72494  3.29354  2.67741  2.69355  4.24690  2.90347  2.73739  3.18146  2.89801  2.37887  2.77519  2.98518  4.58477  3.61503
          0.02254  3.80385        *  0.61958  0.77255  0.00000        *
//
