# Supplementary material for: Potential Conservation of Circadian Clock Proteins in the phylum Nematoda as Revealed by Bioinformatic Searches
Source: PLoS One. 2014 Nov 14;9(11):e112871. doi: 10.1371/journal.pone.0112871 (PMC4232591; doi:10.1371/journal.pone.0112871)
Supplement: File S1 — HMM profiles used in this work and HMMsearch results. (ZIP) [file pone.0112871.s007.zip › HMMs-CE/Artropodos/wdb-PE(PP2a_WBT_A)_FBpp0084579-aln.hmm]

HMMER3/b [3.0 | March 2010]
NAME  wdb-PE(PP2a_WBT_A)_FBpp0084579-aln
LENG  526
ALPH  amino
RF    no
CS    no
MAP   yes
DATE  Tue Jun 12 14:34:09 2012
NSEQ  7
EFFN  0.529785
CKSUM 1298566544
STATS LOCAL MSV      -11.9490  0.69780
STATS LOCAL VITERBI  -12.6781  0.69780
STATS LOCAL FORWARD   -6.0930  0.69780
HMM          A        C        D        E        F        G        H        I        K        L        M        N        P        Q        R        S        T        V        W        Y   
            m->m     m->i     m->d     i->m     i->i     d->m     d->d
  COMPO   2.58888  4.29670  2.95343  2.61345  3.14672  3.11376  3.71808  2.82193  2.62882  2.33019  3.66145  3.09546  3.28119  3.08760  2.90066  2.67733  2.90664  2.64407  4.58736  3.46055
          2.68481  4.42281  2.77575  2.73149  3.46370  2.40547  3.72499  3.29410  2.67768  2.69400  4.24477  2.90377  2.73720  3.18168  2.89755  2.37841  2.77533  2.98498  4.58464  3.61559
          0.45202  1.82606  1.59645  2.82570  0.06110  0.00000        *
      1   2.63883  4.33539  3.55263  3.03277  3.27943  3.57735  3.92994  2.46095  2.87223  1.81494  2.81393  3.40694  3.28602  3.25172  3.17575  2.89208  2.90427  2.35619  4.92729  3.67505     30 - -
          2.68618  4.42225  2.77519  2.73123  3.46354  2.40513  3.72494  3.29354  2.67741  2.69355  4.24690  2.90347  2.73739  3.18146  2.89801  2.37887  2.77519  2.98518  4.58477  3.61503
          0.03820  3.67977  4.40212  0.61958  0.77255  0.65110  0.73704
      2   2.36249  4.36291  2.92056  2.59534  4.02162  2.40388  3.74806  3.45467  2.51521  3.09613  3.95017  2.98121  3.66631  2.96353  2.49084  2.20440  2.73467  3.05685  5.30600  4.03028     31 - -
          2.68618  4.42225  2.77519  2.73123  3.46354  2.40513  3.72494  3.29354  2.67741  2.69355  4.24690  2.90347  2.73739  3.18146  2.89801  2.37887  2.77519  2.98518  4.58477  3.61503
          0.03820  3.67977  4.40212  0.61958  0.77255  0.65110  0.73704
      3   2.57749  4.46478  3.05514  2.62142  3.41846  3.38174  3.13075  2.53037  2.49997  2.69960  3.61908  2.72585  3.82732  2.93201  2.83867  2.70529  2.83186  2.76544  4.85985  3.47330     32 - -
          2.68618  4.42225  2.77519  2.73123  3.46354  2.40513  3.72494  3.29354  2.67741  2.69355  4.24690  2.90347  2.73739  3.18146  2.89801  2.37887  2.77519  2.98518  4.58477  3.61503
          0.03820  3.67977  4.40212  0.61958  0.77255  0.65110  0.73704
      4   2.49736  4.55294  2.69568  2.20200  4.01507  3.15990  3.68888  3.35120  2.51053  3.03216  3.91108  2.88943  2.78129  2.88853  2.90024  2.57406  2.48974  3.02104  5.31732  4.01365     33 - -
          2.68618  4.42225  2.77519  2.73123  3.46354  2.40513  3.72494  3.29354  2.67741  2.69355  4.24690  2.90347  2.73739  3.18146  2.89801  2.37887  2.77519  2.98518  4.58477  3.61503
          0.03820  3.67977  4.40212  0.61958  0.77255  0.65110  0.73704
      5   2.22387  4.49465  2.85372  2.52707  4.03167  3.15666  3.69462  3.37164  2.04574  3.05337  3.92729  2.95535  3.72108  2.89538  2.73344  2.31259  2.80494  3.02678  5.30116  4.02165     34 - -
          2.68618  4.42225  2.77519  2.73123  3.46354  2.40513  3.72494  3.29354  2.67741  2.69355  4.24690  2.90347  2.73739  3.18146  2.89801  2.37887  2.77519  2.98518  4.58477  3.61503
          0.03820  3.67977  4.40212  0.61958  0.77255  0.65110  0.73704
      6   1.68852  4.05478  3.15475  2.91819  4.00571  2.83996  4.01583  3.28879  2.96796  3.09435  3.99450  3.12333  3.57288  3.30112  3.26587  1.86410  2.60382  2.85368  5.39716  4.14692     35 - -
          2.68618  4.42225  2.77519  2.73123  3.46354  2.40513  3.72494  3.29354  2.67741  2.69355  4.24690  2.90347  2.73739  3.18146  2.89801  2.37887  2.77519  2.98518  4.58477  3.61503
          0.03820  3.67977  4.40212  0.61958  0.77255  0.65110  0.73704
      7   2.20592  4.16027  3.05366  2.75357  3.99703  2.92404  3.88692  3.35215  2.78200  3.06797  3.93516  3.05206  2.58735  3.13495  3.11858  2.10680  2.29266  2.92846  5.34654  4.09144     36 - -
          2.68618  4.42225  2.77519  2.73123  3.46354  2.40513  3.72494  3.29354  2.67741  2.69355  4.24690  2.90347  2.73739  3.18146  2.89801  2.37887  2.77519  2.98518  4.58477  3.61503
          0.03820  3.67977  4.40212  0.61958  0.77255  0.65110  0.73704
      8   1.88552  4.07297  3.11350  2.88774  4.01151  2.84249  4.00229  3.32670  2.94606  3.11426  4.01513  3.10736  3.57453  3.28460  3.24686  1.67728  2.61411  2.88565  5.39911  4.13814     37 - -
          2.68618  4.42225  2.77519  2.73123  3.46354  2.40513  3.72494  3.29354  2.67741  2.69355  4.24690  2.90347  2.73739  3.18146  2.89801  2.37887  2.77519  2.98518  4.58477  3.61503
          0.03820  3.67977  4.40212  0.61958  0.77255  0.65110  0.73704
      9   2.51742  4.20392  3.58627  3.11499  2.49675  3.42672  3.87278  2.51762  3.03873  2.28842  3.36688  3.40344  3.92407  3.34363  3.33086  2.46958  2.82834  2.14270  4.68467  3.27535     38 - -
          2.68618  4.42225  2.77519  2.73123  3.46354  2.40513  3.72494  3.29354  2.67741  2.69355  4.24690  2.90347  2.73739  3.18146  2.89801  2.37887  2.77519  2.98518  4.58477  3.61503
          0.03820  3.67977  4.40212  0.61958  0.77255  0.65110  0.73704
     10   2.50181  4.53948  2.79472  2.46662  3.81221  3.19256  2.77825  3.39280  2.46106  3.01321  3.87993  2.92307  3.10760  2.87602  2.82846  2.32505  2.80950  3.05653  5.15386  3.79232     39 - -
          2.68618  4.42225  2.77519  2.73123  3.46354  2.40513  3.72494  3.29354  2.67741  2.69355  4.24690  2.90347  2.73739  3.18146  2.89801  2.37887  2.77519  2.98518  4.58477  3.61503
          0.03820  3.67977  4.40212  0.61958  0.77255  0.65110  0.73704
     11   2.07683  4.18553  3.22937  2.86373  3.71028  3.08745  3.89270  2.91675  2.79573  2.42341  3.71302  3.16506  3.71157  3.17862  3.10926  2.07714  2.70249  2.62421  5.16113  3.87989     40 - -
          2.68618  4.42225  2.77519  2.73123  3.46354  2.40513  3.72494  3.29354  2.67741  2.69355  4.24690  2.90347  2.73739  3.18146  2.89801  2.37887  2.77519  2.98518  4.58477  3.61503
          0.03820  3.67977  4.40212  0.61958  0.77255  0.65110  0.73704
     12   2.28096  4.20595  2.94376  2.75162  4.10655  1.73188  3.94881  3.57055  2.89493  3.23987  4.12576  3.06600  2.65190  3.22464  3.21916  2.42961  2.72965  3.10660  5.36429  4.17804     41 - -
          2.68618  4.42225  2.77519  2.73123  3.46354  2.40513  3.72494  3.29354  2.67741  2.69355  4.24690  2.90347  2.73739  3.18146  2.89801  2.37887  2.77519  2.98518  4.58477  3.61503
          0.03820  3.67977  4.40212  0.61958  0.77255  0.65110  0.73704
     13   2.43526  4.26410  3.26733  2.90405  3.47511  3.21160  3.87105  2.80442  2.78358  2.11605  3.62664  3.22319  3.79853  3.20100  3.07802  2.08204  2.79775  2.57239  4.99784  3.64342     42 - -
          2.68618  4.42225  2.77519  2.73123  3.46354  2.40513  3.72494  3.29354  2.67741  2.69355  4.24690  2.90347  2.73739  3.18146  2.89801  2.37887  2.77519  2.98518  4.58477  3.61503
          0.03820  3.67977  4.40212  0.61958  0.77255  0.65110  0.73704
     14   2.20801  4.60275  2.06138  2.29401  4.17444  3.05216  3.71835  3.55689  2.66136  3.23611  4.09585  2.78715  3.67022  2.91576  3.12896  2.26362  2.82684  3.16908  5.47784  4.11797     43 - -
          2.68618  4.42225  2.77519  2.73123  3.46354  2.40513  3.72494  3.29354  2.67741  2.69355  4.24690  2.90347  2.73739  3.18146  2.89801  2.37887  2.77519  2.98518  4.58477  3.61503
          0.03820  3.67977  4.40212  0.61958  0.77255  0.65110  0.73704
     15   2.14381  4.20790  3.30407  2.91567  3.59659  3.18941  3.90483  2.73685  2.81601  2.15579  3.60503  3.22630  3.77886  3.20836  3.11993  2.31804  2.74878  2.49219  5.09299  3.80933     44 - -
          2.68618  4.42225  2.77519  2.73123  3.46354  2.40513  3.72494  3.29354  2.67741  2.69355  4.24690  2.90347  2.73739  3.18146  2.89801  2.37887  2.77519  2.98518  4.58477  3.61503
          0.03820  3.67977  4.40212  0.61958  0.77255  0.65110  0.73704
     16   2.50032  4.25606  3.36014  2.89643  3.23474  3.37631  3.77579  2.69194  2.80075  2.47898  3.46648  3.24911  3.86069  3.16078  3.11735  2.44446  2.79490  2.14057  4.76136  2.93336     45 - -
          2.68618  4.42225  2.77519  2.73123  3.46354  2.40513  3.72494  3.29354  2.67741  2.69355  4.24690  2.90347  2.73739  3.18146  2.89801  2.37887  2.77519  2.98518  4.58477  3.61503
          0.03820  3.67977  4.40212  0.61958  0.77255  0.65110  0.73704
     17   1.73357  4.05046  3.09234  2.85886  4.08560  2.36670  3.99516  3.45011  2.96123  3.18261  4.03240  3.08000  3.54554  3.26621  3.27957  2.01056  2.58054  2.95712  5.43811  4.20509     46 - -
          2.68618  4.42225  2.77519  2.73123  3.46354  2.40513  3.72494  3.29354  2.67741  2.69355  4.24690  2.90347  2.73739  3.18146  2.89801  2.37887  2.77519  2.98518  4.58477  3.61503
          0.03820  3.67977  4.40212  0.61958  0.77255  0.65110  0.73704
     18   2.07259  4.33890  2.71622  2.51729  4.11549  2.51155  3.81205  3.52974  2.71242  3.20752  4.06165  2.28213  3.62547  3.03708  3.09372  2.43017  2.72638  3.09376  5.42682  4.12637     47 - -
          2.68618  4.42225  2.77519  2.73123  3.46354  2.40513  3.72494  3.29354  2.67741  2.69355  4.24690  2.90347  2.73739  3.18146  2.89801  2.37887  2.77519  2.98518  4.58477  3.61503
          0.03820  3.67977  4.40212  0.61958  0.77255  0.65110  0.73704
     19   2.46757  4.49256  2.81578  2.50353  3.98277  3.14914  3.69581  3.37623  2.45416  3.02784  3.90836  2.94019  3.71514  2.36932  2.79848  2.30907  2.47051  3.03341  5.28088  3.98351     48 - -
          2.68618  4.42225  2.77519  2.73123  3.46354  2.40513  3.72494  3.29354  2.67741  2.69355  4.24690  2.90347  2.73739  3.18146  2.89801  2.37887  2.77519  2.98518  4.58477  3.61503
          0.03820  3.67977  4.40212  0.61958  0.77255  0.65110  0.73704
     20   1.90121  4.06407  3.13141  2.87380  4.05059  2.19138  3.99053  3.32344  2.93756  3.10827  3.98216  3.10034  3.56804  3.25944  3.25289  2.30591  2.23115  2.87753  5.41545  4.18835     49 - -
          2.68618  4.42225  2.77519  2.73123  3.46354  2.40513  3.72494  3.29354  2.67741  2.69355  4.24690  2.90347  2.73739  3.18146  2.89801  2.37887  2.77519  2.98518  4.58477  3.61503
          0.03820  3.67977  4.40212  0.61958  0.77255  0.65110  0.73704
     21   1.68671  4.23776  2.90499  2.68896  3.97199  2.95766  3.88443  3.29376  2.78202  3.08238  3.98983  2.54991  3.63906  3.14378  3.11481  2.43246  2.71113  2.90726  5.34409  4.04782     50 - -
          2.68618  4.42225  2.77519  2.73123  3.46354  2.40513  3.72494  3.29354  2.67741  2.69355  4.24690  2.90347  2.73739  3.18146  2.89801  2.37887  2.77519  2.98518  4.58477  3.61503
          0.03820  3.67977  4.40212  0.61958  0.77255  0.65110  0.73704
     22   2.51626  4.58259  2.79423  2.46018  4.06307  3.18690  3.65200  3.46553  2.02588  3.09037  3.94885  2.91513  3.09222  2.84043  2.69870  2.32210  2.82476  3.11475  5.30612  4.01372     51 - -
          2.68618  4.42225  2.77519  2.73123  3.46354  2.40513  3.72494  3.29354  2.67741  2.69355  4.24690  2.90347  2.73739  3.18146  2.89801  2.37887  2.77519  2.98518  4.58477  3.61503
          0.03820  3.67977  4.40212  0.61958  0.77255  0.65110  0.73704
     23   2.54533  4.58039  2.94671  2.53712  4.01090  3.24687  3.63328  3.40693  2.26447  3.03790  3.90625  2.63249  3.75705  2.82238  2.18106  2.62482  2.51646  3.07653  5.24525  3.96612     52 - -
          2.68618  4.42225  2.77519  2.73123  3.46354  2.40513  3.72494  3.29354  2.67741  2.69355  4.24690  2.90347  2.73739  3.18146  2.89801  2.37887  2.77519  2.98518  4.58477  3.61503
          0.03820  3.67977  4.40212  0.61958  0.77255  0.39473  1.12044
     24   2.42941  4.24397  3.36418  2.91288  3.61338  2.85618  3.88340  2.94365  2.84316  2.67337  2.16541  3.24696  3.81722  3.19327  3.16759  2.26212  2.76236  2.67301  5.05308  3.80509     53 - -
          2.68618  4.42225  2.77519  2.73123  3.46354  2.40513  3.72494  3.29354  2.67741  2.69355  4.24690  2.90347  2.73739  3.18146  2.89801  2.37887  2.77519  2.98518  4.58477  3.61503
          0.03072  3.89386  4.61621  0.61958  0.77255  0.48576  0.95510
     25   2.29759  4.64328  2.69989  2.10544  4.18978  3.18103  3.76357  3.57767  2.62171  3.22561  4.07185  2.91913  3.75876  2.95176  3.04762  1.77806  2.86800  3.20096  5.47017  4.14429     54 - -
          2.68618  4.42225  2.77519  2.73123  3.46354  2.40513  3.72494  3.29354  2.67741  2.69355  4.24690  2.90347  2.73739  3.18146  2.89801  2.37887  2.77519  2.98518  4.58477  3.61503
          0.03072  3.89386  4.61621  0.61958  0.77255  0.48576  0.95510
     26   1.95933  4.13455  3.32742  3.03142  4.18435  2.91930  4.11385  3.50778  3.06486  3.25898  4.11173  3.22276  3.65062  3.37958  3.38044  1.38612  2.38544  3.02313  5.54057  4.31643     55 - -
          2.68618  4.42225  2.77519  2.73123  3.46354  2.40513  3.72494  3.29354  2.67741  2.69355  4.24690  2.90347  2.73739  3.18146  2.89801  2.37887  2.77519  2.98518  4.58477  3.61503
          0.03072  3.89386  4.61621  0.61958  0.77255  0.48576  0.95510
     27   2.08762  4.16002  3.44701  3.01179  3.86443  2.37617  4.00931  3.07518  2.98305  2.90406  3.79165  3.26222  3.72977  3.29457  3.31588  2.47933  2.06000  2.26626  5.27576  4.05086     56 - -
          2.68618  4.42225  2.77519  2.73123  3.46354  2.40513  3.72494  3.29354  2.67741  2.69355  4.24690  2.90347  2.73739  3.18146  2.89801  2.37887  2.77519  2.98518  4.58477  3.61503
          0.03072  3.89386  4.61621  0.61958  0.77255  0.48576  0.95510
     28   2.03617  4.14002  3.36586  3.03434  4.09238  2.95976  4.08685  3.38051  3.03568  3.15544  4.02001  3.23669  3.67122  3.35870  3.35050  1.98986  1.60796  2.94249  5.46450  4.24201     57 - -
          2.68618  4.42225  2.77519  2.73123  3.46354  2.40513  3.72494  3.29354  2.67741  2.69355  4.24690  2.90347  2.73739  3.18146  2.89801  2.37887  2.77519  2.98518  4.58477  3.61503
          0.03072  3.89386  4.61621  0.61958  0.77255  0.48576  0.95510
     29   2.79313  4.55990  2.49295  2.86945  1.66806  3.54276  3.75525  2.97816  3.01417  2.60064  3.66760  3.28020  4.01812  3.27564  3.37945  2.94352  3.06536  2.79536  4.54773  3.00041     58 - -
          2.68618  4.42225  2.77519  2.73123  3.46354  2.40513  3.72494  3.29354  2.67741  2.69355  4.24690  2.90347  2.73739  3.18146  2.89801  2.37887  2.77519  2.98518  4.58477  3.61503
          0.03072  3.89386  4.61621  0.61958  0.77255  0.48576  0.95510
     30   2.82489  4.36137  4.15505  3.81865  3.56551  3.74617  4.61661  2.04868  3.68676  2.24869  3.52722  4.00510  4.30534  4.04494  3.89724  3.25089  3.18583  0.99835  5.35362  4.08666     59 - -
          2.68618  4.42225  2.77519  2.73123  3.46354  2.40513  3.72494  3.29354  2.67741  2.69355  4.24690  2.90347  2.73739  3.18146  2.89801  2.37887  2.77519  2.98518  4.58477  3.61503
          0.03072  3.89386  4.61621  0.61958  0.77255  0.48576  0.95510
     31   2.21076  4.93859  1.44317  2.25455  4.43131  3.15940  3.79345  3.80070  2.77587  3.47678  4.36167  2.79172  3.78391  2.98066  3.29532  2.69653  3.03672  3.41995  5.70407  4.29802     60 - -
          2.68618  4.42225  2.77519  2.73123  3.46354  2.40513  3.72494  3.29354  2.67741  2.69355  4.24690  2.90347  2.73739  3.18146  2.89801  2.37887  2.77519  2.98518  4.58477  3.61503
          0.03072  3.89386  4.61621  0.61958  0.77255  0.48576  0.95510
     32   3.02924  4.86727  3.52204  3.02839  4.22726  3.51340  3.83924  3.77028  2.24526  3.28231  4.28174  3.38659  4.01477  3.05833  0.94621  3.11227  3.29363  3.49326  5.30152  4.14978     61 - -
          2.68618  4.42225  2.77519  2.73123  3.46354  2.40513  3.72494  3.29354  2.67741  2.69355  4.24690  2.90347  2.73739  3.18146  2.89801  2.37887  2.77519  2.98518  4.58477  3.61503
          0.03072  3.89386  4.61621  0.61958  0.77255  0.48576  0.95510
     33   2.29829  4.30380  4.07404  3.63769  3.51525  3.79503  4.46513  1.35006  3.51960  2.18019  3.39912  3.88691  4.27987  3.85166  3.76741  3.19141  3.08246  1.86029  5.28056  4.05355     62 - -
          2.68618  4.42225  2.77519  2.73123  3.46354  2.40513  3.72494  3.29354  2.67741  2.69355  4.24690  2.90347  2.73739  3.18146  2.89801  2.37887  2.77519  2.98518  4.58477  3.61503
          0.03072  3.89386  4.61621  0.61958  0.77255  0.48576  0.95510
     34   2.73849  4.79811  1.65205  2.46874  2.71921  3.36620  3.72643  3.32438  2.73513  2.95879  3.94238  2.97867  3.87741  3.00532  3.19502  2.78373  3.01326  3.07359  5.04784  3.56211     63 - -
          2.68618  4.42225  2.77519  2.73123  3.46354  2.40513  3.72494  3.29354  2.67741  2.69355  4.24690  2.90347  2.73739  3.18146  2.89801  2.37887  2.77519  2.98518  4.58477  3.61503
          0.03072  3.89386  4.61621  0.61958  0.77255  0.48576  0.95510
     35   2.63819  4.62436  3.11463  2.71930  4.10649  3.29655  3.79656  3.56019  2.45169  3.15809  4.05719  3.13184  1.73806  3.00358  2.20351  2.73253  2.95775  3.22067  5.33278  4.08626     64 - -
          2.68618  4.42225  2.77519  2.73123  3.46354  2.40513  3.72494  3.29354  2.67741  2.69355  4.24690  2.90347  2.73739  3.18146  2.89801  2.37887  2.77519  2.98518  4.58477  3.61503
          0.03072  3.89386  4.61621  0.61958  0.77255  0.48576  0.95510
     36   3.28532  4.68074  4.26806  3.98646  0.97736  3.97040  3.88633  2.80619  3.89292  2.17123  3.53307  4.04317  4.42838  4.05495  4.00736  3.55425  3.58639  2.79848  4.12877  2.49298     65 - -
          2.68618  4.42225  2.77519  2.73123  3.46354  2.40513  3.72494  3.29354  2.67741  2.69355  4.24690  2.90347  2.73739  3.18146  2.89801  2.37887  2.77519  2.98518  4.58477  3.61503
          0.03072  3.89386  4.61621  0.61958  0.77255  0.48576  0.95510
     37   1.22590  4.12053  3.47451  3.19114  4.08132  2.97125  4.21013  3.15468  3.17951  3.06684  4.01804  3.33150  3.70628  3.50744  3.45750  2.43400  2.33027  2.77871  5.51652  4.30489     66 - -
          2.68618  4.42225  2.77519  2.73123  3.46354  2.40513  3.72494  3.29354  2.67741  2.69355  4.24690  2.90347  2.73739  3.18146  2.89801  2.37887  2.77519  2.98518  4.58477  3.61503
          0.03072  3.89386  4.61621  0.61958  0.77255  0.48576  0.95510
     38   2.82583  4.80130  3.25458  2.73467  3.95249  3.53986  3.68921  3.26802  1.47509  2.40235  3.88976  3.16457  3.95947  2.87935  2.45137  2.90284  3.05199  3.04308  5.22944  3.95442     67 - -
          2.68618  4.42225  2.77519  2.73123  3.46354  2.40513  3.72494  3.29354  2.67741  2.69355  4.24690  2.90347  2.73739  3.18146  2.89801  2.37887  2.77519  2.98518  4.58477  3.61503
          0.03072  3.89386  4.61621  0.61958  0.77255  0.48576  0.95510
     39   2.68084  4.43711  3.48097  2.91421  2.74248  3.60292  3.78425  2.52873  2.68893  2.37055  3.42511  3.31518  3.98594  3.11903  2.08995  2.87682  2.91618  2.59920  4.82601  3.47476     68 - -
          2.68618  4.42225  2.77519  2.73123  3.46354  2.40513  3.72494  3.29354  2.67741  2.69355  4.24690  2.90347  2.73739  3.18146  2.89801  2.37887  2.77519  2.98518  4.58477  3.61503
          0.03072  3.89386  4.61621  0.61958  0.77255  0.48576  0.95510
     40   2.23089  4.19526  3.14174  2.93098  4.27317  2.23483  4.10706  3.74139  3.07295  3.41609  4.25113  3.16969  3.65178  3.37054  3.40276  1.32157  2.71147  3.19257  5.59615  4.35039     69 - -
          2.68620  4.42227  2.77521  2.73125  3.46356  2.40515  3.72496  3.29356  2.67743  2.69357  4.24606  2.90348  2.73741  3.18148  2.89803  2.37889  2.77521  2.98505  4.58479  3.61505
          0.19178  1.80411  4.61621  0.32072  1.29326  0.48576  0.95510
     41   2.78610  4.56410  3.21591  2.37080  3.52999  3.58166  3.90974  2.72396  2.75726  1.54405  3.50892  3.29505  4.02845  3.19089  3.07184  2.96948  3.04055  2.59020  5.09419  3.81324     71 - -
          2.68618  4.42225  2.77519  2.73123  3.46354  2.40513  3.72494  3.29354  2.67741  2.69355  4.24690  2.90347  2.73739  3.18146  2.89801  2.37887  2.77519  2.98518  4.58477  3.61503
          0.03072  3.89386  4.61621  0.61958  0.77255  0.48576  0.95510
     42   2.73854  4.84077  2.90357  2.55854  4.34315  2.55332  3.71274  3.76082  1.42124  3.33091  4.19369  3.02016  3.85465  2.88353  2.59310  2.77561  3.02246  3.39959  5.45171  4.19548     72 - -
          2.68618  4.42225  2.77519  2.73123  3.46354  2.40513  3.72494  3.29354  2.67741  2.69355  4.24690  2.90347  2.73739  3.18146  2.89801  2.37887  2.77519  2.98518  4.58477  3.61503
          0.03072  3.89386  4.61621  0.61958  0.77255  0.48576  0.95510
     43   2.91502  5.09408  3.19478  2.62019  4.49414  3.55491  3.56387  3.86562  1.44477  3.33107  4.18234  3.06465  3.93821  2.29936  2.00243  2.90494  3.09739  3.53687  5.41067  4.19506     73 - -
          2.68618  4.42225  2.77519  2.73123  3.46354  2.40513  3.72494  3.29354  2.67741  2.69355  4.24690  2.90347  2.73739  3.18146  2.89801  2.37887  2.77519  2.98518  4.58477  3.61503
          0.03072  3.89386  4.61621  0.61958  0.77255  0.48576  0.95510
     44   2.74889  4.86446  2.95951  2.55925  4.29709  3.37753  3.67698  3.70123  1.44805  3.26564  4.13465  3.02308  2.82431  2.84091  2.52961  2.78142  3.01149  3.36111  5.41328  4.15087     74 - -
          2.68618  4.42225  2.77519  2.73123  3.46354  2.40513  3.72494  3.29354  2.67741  2.69355  4.24690  2.90347  2.73739  3.18146  2.89801  2.37887  2.77519  2.98518  4.58477  3.61503
          0.03072  3.89386  4.61621  0.61958  0.77255  0.48576  0.95510
     45   2.26396  4.25245  3.17589  2.80452  4.13712  2.63352  3.94408  3.55108  2.85375  3.20759  4.03152  3.11629  2.71702  3.16822  3.23140  1.83847  2.19020  3.08577  5.45671  4.20213     75 - -
          2.68618  4.42225  2.77519  2.73123  3.46354  2.40513  3.72494  3.29354  2.67741  2.69355  4.24690  2.90347  2.73739  3.18146  2.89801  2.37887  2.77519  2.98518  4.58477  3.61503
          0.03072  3.89386  4.61621  0.61958  0.77255  0.48576  0.95510
     46   2.90727  5.07468  3.00907  2.56952  4.43447  3.49454  3.60415  3.84273  1.37762  3.33033  4.20508  3.03028  3.92698  2.30512  2.27361  2.89917  3.11340  3.51932  5.42883  4.18348     76 - -
          2.68618  4.42225  2.77519  2.73123  3.46354  2.40513  3.72494  3.29354  2.67741  2.69355  4.24690  2.90347  2.73739  3.18146  2.89801  2.37887  2.77519  2.98518  4.58477  3.61503
          0.03072  3.89386  4.61621  0.61958  0.77255  0.48576  0.95510
     47   2.95764  5.04680  3.27573  2.71413  4.45603  3.56318  3.60299  3.83263  1.24491  3.31860  4.20232  3.13098  3.96892  2.75054  1.96858  2.96715  3.15028  3.52046  5.39130  4.19677     77 - -
          2.68618  4.42225  2.77519  2.73123  3.46354  2.40513  3.72494  3.29354  2.67741  2.69355  4.24690  2.90347  2.73739  3.18146  2.89801  2.37887  2.77519  2.98518  4.58477  3.61503
          0.03072  3.89386  4.61621  0.61958  0.77255  0.48576  0.95510
     48   1.82314  4.13799  3.29695  3.04370  4.19252  2.90881  4.14057  3.54247  3.10475  3.29483  4.15931  3.22766  3.65251  3.41655  3.41163  1.34188  2.68080  3.04841  5.55805  4.32006     78 - -
          2.68618  4.42225  2.77519  2.73123  3.46354  2.40513  3.72494  3.29354  2.67741  2.69355  4.24690  2.90347  2.73739  3.18146  2.89801  2.37887  2.77519  2.98518  4.58477  3.61503
          0.03072  3.89386  4.61621  0.61958  0.77255  0.48576  0.95510
     49   2.68687  4.81043  2.79570  2.48431  4.17751  3.30293  3.71421  3.65867  2.41601  3.21662  4.10577  2.96774  2.81347  1.69901  2.76667  2.72389  2.97601  3.31905  5.40589  4.08837     79 - -
          2.68618  4.42225  2.77519  2.73123  3.46354  2.40513  3.72494  3.29354  2.67741  2.69355  4.24690  2.90347  2.73739  3.18146  2.89801  2.37887  2.77519  2.98518  4.58477  3.61503
          0.03072  3.89386  4.61621  0.61958  0.77255  0.48576  0.95510
     50   2.24050  4.20200  3.10364  2.92859  4.29568  1.44165  4.12742  3.77018  3.10685  3.44907  4.28960  3.16878  3.65530  3.39794  3.43146  1.92988  2.72710  3.21392  5.61785  4.37306     80 - -
          2.68618  4.42225  2.77519  2.73123  3.46354  2.40513  3.72494  3.29354  2.67741  2.69355  4.24690  2.90347  2.73739  3.18146  2.89801  2.37887  2.77519  2.98518  4.58477  3.61503
          0.03072  3.89386  4.61621  0.61958  0.77255  0.48576  0.95510
     51   2.28468  4.25740  3.12175  2.85542  4.17854  2.97726  4.01877  3.63043  2.93563  3.30057  4.15238  3.14376  2.61504  3.26686  3.27896  1.39625  2.73438  3.14564  5.50860  4.24223     81 - -
          2.68618  4.42225  2.77519  2.73123  3.46354  2.40513  3.72494  3.29354  2.67741  2.69355  4.24690  2.90347  2.73739  3.18146  2.89801  2.37887  2.77519  2.98518  4.58477  3.61503
          0.03072  3.89386  4.61621  0.61958  0.77255  0.48576  0.95510
     52   2.28468  4.25740  3.12175  2.85542  4.17854  2.97726  4.01877  3.63043  2.93563  3.30057  4.15238  3.14376  2.61504  3.26686  3.27896  1.39625  2.73438  3.14564  5.50860  4.24223     82 - -
          2.68594  4.42255  2.77530  2.73135  3.46384  2.40543  3.72525  3.29384  2.67771  2.69385  4.24720  2.90377  2.73638  3.18177  2.89787  2.37853  2.77530  2.98428  4.58507  3.61533
          0.19178  1.80411  4.61621  2.24503  0.11197  0.48576  0.95510
     53   2.70617  4.61129  3.40684  2.84941  3.86292  3.47415  3.75809  3.12063  2.31539  2.80976  3.80650  3.23435  3.93489  2.97053  1.63303  2.83414  2.97586  2.39417  5.19707  3.93643    106 - -
          2.68618  4.42225  2.77519  2.73123  3.46354  2.40513  3.72494  3.29354  2.67741  2.69355  4.24690  2.90347  2.73739  3.18146  2.89801  2.37887  2.77519  2.98518  4.58477  3.61503
          0.03072  3.89386  4.61621  0.61958  0.77255  0.48576  0.95510
     54   3.08642  4.59291  3.97120  3.53597  2.34724  3.94575  3.65311  2.84020  3.33580  1.94874  3.53830  3.71658  4.32028  3.63255  3.54655  3.30236  3.33004  2.74926  4.01610  1.41732    107 - -
          2.68618  4.42225  2.77519  2.73123  3.46354  2.40513  3.72494  3.29354  2.67741  2.69355  4.24690  2.90347  2.73739  3.18146  2.89801  2.37887  2.77519  2.98518  4.58477  3.61503
          0.03072  3.89386  4.61621  0.61958  0.77255  0.48576  0.95510
     55   2.79930  4.89369  3.07777  2.62632  4.26302  3.43060  3.64680  3.74299  2.11887  3.27962  4.14954  2.47504  3.89732  2.81366  1.52333  2.83140  3.04685  3.40581  5.36073  4.09121    108 - -
          2.68618  4.42225  2.77519  2.73123  3.46354  2.40513  3.72494  3.29354  2.67741  2.69355  4.24690  2.90347  2.73739  3.18146  2.89801  2.37887  2.77519  2.98518  4.58477  3.61503
          0.03072  3.89386  4.61621  0.61958  0.77255  0.48576  0.95510
     56   2.05868  4.45531  2.88602  2.60546  4.17252  3.10272  3.85802  3.51656  2.72251  3.22174  4.07507  1.86949  3.72986  3.06404  3.11507  2.52704  2.47368  3.11353  5.47902  4.18010    109 - -
          2.68618  4.42225  2.77519  2.73123  3.46354  2.40513  3.72494  3.29354  2.67741  2.69355  4.24690  2.90347  2.73739  3.18146  2.89801  2.37887  2.77519  2.98518  4.58477  3.61503
          0.03072  3.89386  4.61621  0.61958  0.77255  0.48576  0.95510
     57   2.39775  3.44085  2.52142  2.63180  3.97892  3.15961  3.80401  3.36409  2.69693  3.04746  3.89171  3.04434  3.73116  3.01426  3.11279  1.77502  2.74868  2.99713  5.31507  4.02128    110 - -
          2.68618  4.42225  2.77519  2.73123  3.46354  2.40513  3.72494  3.29354  2.67741  2.69355  4.24690  2.90347  2.73739  3.18146  2.89801  2.37887  2.77519  2.98518  4.58477  3.61503
          0.03072  3.89386  4.61621  0.61958  0.77255  0.48576  0.95510
     58   2.75392  4.96768  2.82760  2.43874  4.31797  3.39063  3.61407  3.73976  1.95022  3.27740  4.11761  2.93461  3.84804  1.91723  2.51708  2.49552  2.98990  3.39550  5.42835  4.12721    111 - -
          2.68618  4.42225  2.77519  2.73123  3.46354  2.40513  3.72494  3.29354  2.67741  2.69355  4.24690  2.90347  2.73739  3.18146  2.89801  2.37887  2.77519  2.98518  4.58477  3.61503
          0.03072  3.89386  4.61621  0.61958  0.77255  0.48576  0.95510
     59   2.91349  5.42676  1.32078  1.77359  4.71454  3.17767  3.74031  4.21896  2.76792  3.75089  4.62259  2.65604  3.80673  2.91541  3.35524  2.80396  3.20767  3.81082  5.90604  4.41946    112 - -
          2.68618  4.42225  2.77519  2.73123  3.46354  2.40513  3.72494  3.29354  2.67741  2.69355  4.24690  2.90347  2.73739  3.18146  2.89801  2.37887  2.77519  2.98518  4.58477  3.61503
          0.03072  3.89386  4.61621  0.61958  0.77255  0.48576  0.95510
     60   2.43527  4.18352  3.66060  3.28398  3.66732  3.27781  4.18088  2.54158  3.20407  2.62537  3.66249  3.48893  3.90624  3.54362  3.47318  2.22459  2.82972  1.44471  5.22039  3.95867    113 - -
          2.68618  4.42225  2.77519  2.73123  3.46354  2.40513  3.72494  3.29354  2.67741  2.69355  4.24690  2.90347  2.73739  3.18146  2.89801  2.37887  2.77519  2.98518  4.58477  3.61503
          0.03072  3.89386  4.61621  0.61958  0.77255  0.48576  0.95510
     61   2.75694  4.82837  2.77140  1.60326  3.94857  3.39820  3.74290  3.24000  2.53155  2.41285  3.91406  2.98930  3.88817  2.94133  2.91711  2.80590  3.01543  3.00822  5.32404  3.98129    114 - -
          2.68618  4.42225  2.77519  2.73123  3.46354  2.40513  3.72494  3.29354  2.67741  2.69355  4.24690  2.90347  2.73739  3.18146  2.89801  2.37887  2.77519  2.98518  4.58477  3.61503
          0.03072  3.89386  4.61621  0.61958  0.77255  0.48576  0.95510
     62   3.17323  4.58897  4.48662  3.95045  3.04279  4.30717  4.59942  2.16936  3.74334  1.01695  2.35779  4.25348  4.56312  3.99432  3.92851  3.66169  3.40903  2.26145  5.06512  3.91344    115 - -
          2.68618  4.42225  2.77519  2.73123  3.46354  2.40513  3.72494  3.29354  2.67741  2.69355  4.24690  2.90347  2.73739  3.18146  2.89801  2.37887  2.77519  2.98518  4.58477  3.61503
          0.03072  3.89386  4.61621  0.61958  0.77255  0.48576  0.95510
     63   2.66944  4.63408  3.09949  2.68509  3.79516  3.41377  3.77311  3.10961  2.49459  2.75091  3.77758  3.12790  3.89841  1.81971  2.81897  2.77667  2.94991  2.41691  5.21056  3.89402    116 - -
          2.68618  4.42225  2.77519  2.73123  3.46354  2.40513  3.72494  3.29354  2.67741  2.69355  4.24690  2.90347  2.73739  3.18146  2.89801  2.37887  2.77519  2.98518  4.58477  3.61503
          0.03072  3.89386  4.61621  0.61958  0.77255  0.48576  0.95510
     64   2.68411  4.80840  2.79574  2.48302  4.17656  3.30211  3.71347  3.65662  2.41719  3.21539  4.10329  2.96668  2.76603  1.71909  2.76922  2.72131  2.97324  3.31656  5.40546  4.08772    117 - -
          2.68618  4.42225  2.77519  2.73123  3.46354  2.40513  3.72494  3.29354  2.67741  2.69355  4.24690  2.90347  2.73739  3.18146  2.89801  2.37887  2.77519  2.98518  4.58477  3.61503
          0.03072  3.89386  4.61621  0.61958  0.77255  0.48576  0.95510
     65   3.17907  4.63488  4.22389  3.86364  3.14356  4.00943  4.51266  2.34856  3.63119  0.84931  3.15948  4.13706  4.44098  3.99440  3.80384  3.58250  3.47227  2.39148  5.03081  3.75913    118 - -
          2.68618  4.42225  2.77519  2.73123  3.46354  2.40513  3.72494  3.29354  2.67741  2.69355  4.24690  2.90347  2.73739  3.18146  2.89801  2.37887  2.77519  2.98518  4.58477  3.61503
          0.03072  3.89386  4.61621  0.61958  0.77255  0.48576  0.95510
     66   2.77937  4.53340  3.38881  3.23076  4.22448  3.21969  4.30663  3.77518  3.28985  3.39978  4.45040  3.53541  0.78881  3.67798  3.53314  2.94748  3.22257  3.41814  5.40538  4.34537    119 - -
          2.68618  4.42225  2.77519  2.73123  3.46354  2.40513  3.72494  3.29354  2.67741  2.69355  4.24690  2.90347  2.73739  3.18146  2.89801  2.37887  2.77519  2.98518  4.58477  3.61503
          0.03072  3.89386  4.61621  0.61958  0.77255  0.48576  0.95510
     67   2.62557  4.54098  3.13952  2.66935  3.66936  3.44411  3.73150  3.05430  2.52937  2.05921  3.62376  3.11964  2.91796  2.52891  2.87579  2.75102  2.87818  2.83264  5.08575  3.79975    120 - -
          2.68618  4.42225  2.77519  2.73123  3.46354  2.40513  3.72494  3.29354  2.67741  2.69355  4.24690  2.90347  2.73739  3.18146  2.89801  2.37887  2.77519  2.98518  4.58477  3.61503
          0.03072  3.89386  4.61621  0.61958  0.77255  0.48576  0.95510
     68   3.17907  4.63488  4.22389  3.86364  3.14356  4.00943  4.51266  2.34856  3.63119  0.84931  3.15948  4.13706  4.44098  3.99440  3.80384  3.58250  3.47227  2.39148  5.03081  3.75913    121 - -
          2.68618  4.42225  2.77519  2.73123  3.46354  2.40513  3.72494  3.29354  2.67741  2.69355  4.24690  2.90347  2.73739  3.18146  2.89801  2.37887  2.77519  2.98518  4.58477  3.61503
          0.03072  3.89386  4.61621  0.61958  0.77255  0.48576  0.95510
     69   2.99135  4.95637  3.16879  2.78601  4.34769  3.47872  3.77058  3.77825  1.00940  3.33857  4.29869  3.20960  3.97740  2.96071  2.43508  3.03183  3.24293  3.48477  5.39341  4.20918    122 - -
          2.68602  4.42227  2.77521  2.73125  3.46356  2.40515  3.72496  3.29356  2.67743  2.69357  4.24692  2.90349  2.73741  3.18148  2.89803  2.37889  2.77521  2.98504  4.58479  3.61505
          0.19960  1.76579  4.61621  0.31402  1.31120  0.48576  0.95510
     70   3.01228  5.14432  0.88786  2.34778  4.52413  3.22660  3.94946  4.11711  3.03755  3.72154  4.69993  2.90530  3.88088  3.18850  3.55682  2.97209  3.35124  3.75395  5.68861  4.39326    124 - -
          2.68618  4.42225  2.77519  2.73123  3.46354  2.40513  3.72494  3.29354  2.67741  2.69355  4.24690  2.90347  2.73739  3.18146  2.89801  2.37887  2.77519  2.98518  4.58477  3.61503
          0.03072  3.89386  4.61621  0.61958  0.77255  0.48576  0.95510
     71   2.09197  2.77683  4.06390  3.58028  3.56122  3.39398  4.29746  2.27821  3.46770  2.45458  3.49188  3.68854  3.98692  3.73614  3.69108  2.79091  2.82427  1.58198  5.15041  3.95025    125 - -
          2.68618  4.42225  2.77519  2.73123  3.46354  2.40513  3.72494  3.29354  2.67741  2.69355  4.24690  2.90347  2.73739  3.18146  2.89801  2.37887  2.77519  2.98518  4.58477  3.61503
          0.03072  3.89386  4.61621  0.61958  0.77255  0.48576  0.95510
     72   2.27884  4.25121  3.18722  2.83044  4.10676  3.01559  3.95656  3.49316  2.85748  3.17630  4.01766  3.13499  2.25430  3.19014  3.21760  1.97713  2.15521  3.04981  5.43962  4.18651    126 - -
          2.68618  4.42225  2.77519  2.73123  3.46354  2.40513  3.72494  3.29354  2.67741  2.69355  4.24690  2.90347  2.73739  3.18146  2.89801  2.37887  2.77519  2.98518  4.58477  3.61503
          0.03072  3.89386  4.61621  0.61958  0.77255  0.48576  0.95510
     73   1.61143  4.18687  3.25307  2.91499  4.13651  2.96304  4.02367  3.52236  2.96149  3.21486  4.05239  3.17071  2.63989  3.27122  3.31064  1.92825  2.67567  3.05013  5.47825  4.23947    127 - -
          2.68618  4.42225  2.77519  2.73123  3.46354  2.40513  3.72494  3.29354  2.67741  2.69355  4.24690  2.90347  2.73739  3.18146  2.89801  2.37887  2.77519  2.98518  4.58477  3.61503
          0.03072  3.89386  4.61621  0.61958  0.77255  0.48576  0.95510
     74   2.52133  4.50489  3.02752  2.58584  3.82845  2.75686  3.71759  3.22853  2.55494  2.42224  3.75274  3.03790  3.79792  2.66337  2.94147  2.18228  2.80582  2.92823  5.17360  3.88450    128 - -
          2.68618  4.42225  2.77519  2.73123  3.46354  2.40513  3.72494  3.29354  2.67741  2.69355  4.24690  2.90347  2.73739  3.18146  2.89801  2.37887  2.77519  2.98518  4.58477  3.61503
          0.03072  3.89386  4.61621  0.61958  0.77255  0.48576  0.95510
     75   2.97032  5.08625  2.49609  0.99535  4.43509  3.28759  3.87598  3.89323  2.75917  3.50681  4.47969  2.94452  3.89312  3.09105  3.17039  2.95042  3.27465  3.57478  5.60262  4.32464    129 - -
          2.68618  4.42225  2.77519  2.73123  3.46354  2.40513  3.72494  3.29354  2.67741  2.69355  4.24690  2.90347  2.73739  3.18146  2.89801  2.37887  2.77519  2.98518  4.58477  3.61503
          0.03072  3.89386  4.61621  0.61958  0.77255  0.48576  0.95510
     76   2.84755  4.97348  3.06686  2.59687  4.27560  3.47925  3.61929  3.73683  2.07744  3.23801  4.12445  3.05132  3.91327  1.70957  2.02401  2.86193  3.06740  3.42349  5.36030  4.09523    130 - -
          2.68618  4.42225  2.77519  2.73123  3.46354  2.40513  3.72494  3.29354  2.67741  2.69355  4.24690  2.90347  2.73739  3.18146  2.89801  2.37887  2.77519  2.98518  4.58477  3.61503
          0.03072  3.89386  4.61621  0.61958  0.77255  0.48576  0.95510
     77   2.97032  5.08625  2.49609  0.99535  4.43509  3.28759  3.87598  3.89323  2.75917  3.50681  4.47969  2.94452  3.89312  3.09105  3.17039  2.95042  3.27465  3.57478  5.60262  4.32464    131 - -
          2.68618  4.42225  2.77519  2.73123  3.46354  2.40513  3.72494  3.29354  2.67741  2.69355  4.24690  2.90347  2.73739  3.18146  2.89801  2.37887  2.77519  2.98518  4.58477  3.61503
          0.03072  3.89386  4.61621  0.61958  0.77255  0.48576  0.95510
     78   2.80647  5.28953  2.09304  1.53784  4.57243  3.23079  3.66188  4.05886  2.55362  3.57137  4.39773  2.69793  3.78974  2.35921  3.07070  2.72616  3.07093  3.65876  5.73753  4.29154    132 - -
          2.68618  4.42225  2.77519  2.73123  3.46354  2.40513  3.72494  3.29354  2.67741  2.69355  4.24690  2.90347  2.73739  3.18146  2.89801  2.37887  2.77519  2.98518  4.58477  3.61503
          0.03072  3.89386  4.61621  0.61958  0.77255  0.48576  0.95510
     79   3.17907  4.63488  4.22389  3.86364  3.14356  4.00943  4.51266  2.34856  3.63119  0.84931  3.15948  4.13706  4.44098  3.99440  3.80384  3.58250  3.47227  2.39148  5.03081  3.75913    133 - -
          2.68618  4.42225  2.77519  2.73123  3.46354  2.40513  3.72494  3.29354  2.67741  2.69355  4.24690  2.90347  2.73739  3.18146  2.89801  2.37887  2.77519  2.98518  4.58477  3.61503
          0.03072  3.89386  4.61621  0.61958  0.77255  0.48576  0.95510
     80   3.10118  4.52733  4.36495  3.87903  1.49444  4.13017  4.09486  2.39532  3.73692  1.71982  2.64489  4.05349  4.45162  3.91617  3.90416  3.48409  3.34761  2.43418  4.43188  2.91683    134 - -
          2.68618  4.42225  2.77519  2.73123  3.46354  2.40513  3.72494  3.29354  2.67741  2.69355  4.24690  2.90347  2.73739  3.18146  2.89801  2.37887  2.77519  2.98518  4.58477  3.61503
          0.03072  3.89386  4.61621  0.61958  0.77255  0.48576  0.95510
     81   3.02413  4.38989  4.59042  4.10298  3.44336  4.27774  4.83686  1.21806  3.96981  1.95013  3.27319  4.34326  4.62263  4.25339  4.18095  3.66595  3.29823  1.47326  5.39824  4.18699    135 - -
          2.68618  4.42225  2.77519  2.73123  3.46354  2.40513  3.72494  3.29354  2.67741  2.69355  4.24690  2.90347  2.73739  3.18146  2.89801  2.37887  2.77519  2.98518  4.58477  3.61503
          0.03072  3.89386  4.61621  0.61958  0.77255  0.48576  0.95510
     82   2.91866  5.00194  3.25063  2.69877  4.34049  3.54639  3.60606  3.77341  1.97076  3.25605  4.14891  3.12032  3.95608  2.29936  1.44934  2.93635  3.11942  3.46855  5.35253  4.12913    136 - -
          2.68618  4.42225  2.77519  2.73123  3.46354  2.40513  3.72494  3.29354  2.67741  2.69355  4.24690  2.90347  2.73739  3.18146  2.89801  2.37887  2.77519  2.98518  4.58477  3.61503
          0.03072  3.89386  4.61621  0.61958  0.77255  0.48576  0.95510
     83   2.99135  4.95637  3.16879  2.78601  4.34769  3.47872  3.77058  3.77825  1.00940  3.33857  4.29869  3.20960  3.97740  2.96071  2.43508  3.03183  3.24293  3.48477  5.39341  4.20918    137 - -
          2.68618  4.42225  2.77519  2.73123  3.46354  2.40513  3.72494  3.29354  2.67741  2.69355  4.24690  2.90347  2.73739  3.18146  2.89801  2.37887  2.77519  2.98518  4.58477  3.61503
          0.03072  3.89386  4.61621  0.61958  0.77255  0.48576  0.95510
     84   3.17907  4.63488  4.22389  3.86364  3.14356  4.00943  4.51266  2.34856  3.63119  0.84931  3.15948  4.13706  4.44098  3.99440  3.80384  3.58250  3.47227  2.39148  5.03081  3.75913    138 - -
          2.68618  4.42225  2.77519  2.73123  3.46354  2.40513  3.72494  3.29354  2.67741  2.69355  4.24690  2.90347  2.73739  3.18146  2.89801  2.37887  2.77519  2.98518  4.58477  3.61503
          0.03072  3.89386  4.61621  0.61958  0.77255  0.48576  0.95510
     85   3.02924  4.86727  3.52204  3.02839  4.22726  3.51340  3.83924  3.77028  2.24526  3.28231  4.28174  3.38659  4.01477  3.05833  0.94621  3.11227  3.29363  3.49326  5.30152  4.14978    139 - -
          2.68618  4.42225  2.77519  2.73123  3.46354  2.40513  3.72494  3.29354  2.67741  2.69355  4.24690  2.90347  2.73739  3.18146  2.89801  2.37887  2.77519  2.98518  4.58477  3.61503
          0.03072  3.89386  4.61621  0.61958  0.77255  0.48576  0.95510
     86   2.89734  4.88408  2.91666  2.67149  4.05553  3.37992  3.83007  3.68934  2.49075  3.18959  4.21662  3.13150  3.93354  1.19650  2.77460  2.94408  3.19418  3.41761  5.32364  4.01873    140 - -
          2.68618  4.42225  2.77519  2.73123  3.46354  2.40513  3.72494  3.29354  2.67741  2.69355  4.24690  2.90347  2.73739  3.18146  2.89801  2.37887  2.77519  2.98518  4.58477  3.61503
          0.03072  3.89386  4.61621  0.61958  0.77255  0.48576  0.95510
     87   2.61015  0.89807  4.13442  3.87878  3.86500  3.22878  4.52114  3.01227  3.70577  2.92688  4.04879  3.86005  3.93744  4.05097  3.82643  2.88187  3.07869  2.75546  5.27684  4.15259    141 - -
          2.68618  4.42225  2.77519  2.73123  3.46354  2.40513  3.72494  3.29354  2.67741  2.69355  4.24690  2.90347  2.73739  3.18146  2.89801  2.37887  2.77519  2.98518  4.58477  3.61503
          0.03072  3.89386  4.61621  0.61958  0.77255  0.48576  0.95510
     88   2.20687  1.53688  3.87617  3.53672  3.81536  2.97926  4.28170  3.05871  3.38418  2.93949  3.88300  3.49463  3.72003  3.69918  3.57745  2.12872  2.68648  2.69764  5.28926  4.06016    142 - -
          2.68618  4.42225  2.77519  2.73123  3.46354  2.40513  3.72494  3.29354  2.67741  2.69355  4.24690  2.90347  2.73739  3.18146  2.89801  2.37887  2.77519  2.98518  4.58477  3.61503
          0.03072  3.89386  4.61621  0.61958  0.77255  0.48576  0.95510
     89   2.95919  4.39768  4.36613  3.88658  3.36637  4.09646  4.62212  1.90945  3.72166  1.70662  3.25896  4.14185  4.48642  4.04039  3.94495  3.48424  3.24291  1.23035  5.25656  4.00915    143 - -
          2.68618  4.42225  2.77519  2.73123  3.46354  2.40513  3.72494  3.29354  2.67741  2.69355  4.24690  2.90347  2.73739  3.18146  2.89801  2.37887  2.77519  2.98518  4.58477  3.61503
          0.03072  3.89386  4.61621  0.61958  0.77255  0.48576  0.95510
     90   2.26669  4.32334  3.23758  2.75329  3.77886  3.23452  3.81430  3.11398  2.71902  2.42113  3.70028  3.13706  2.89816  3.06045  3.09552  2.17863  2.50534  2.80481  5.15995  3.90333    144 - -
          2.68618  4.42225  2.77519  2.73123  3.46354  2.40513  3.72494  3.29354  2.67741  2.69355  4.24690  2.90347  2.73739  3.18146  2.89801  2.37887  2.77519  2.98518  4.58477  3.61503
          0.03072  3.89386  4.61621  0.61958  0.77255  0.48576  0.95510
     91   3.28532  4.68074  4.26806  3.98646  0.97736  3.97040  3.88633  2.80619  3.89292  2.17123  3.53307  4.04317  4.42838  4.05495  4.00736  3.55425  3.58639  2.79848  4.12877  2.49298    145 - -
          2.68618  4.42225  2.77519  2.73123  3.46354  2.40513  3.72494  3.29354  2.67741  2.69355  4.24690  2.90347  2.73739  3.18146  2.89801  2.37887  2.77519  2.98518  4.58477  3.61503
          0.03072  3.89386  4.61621  0.61958  0.77255  0.48576  0.95510
     92   3.01228  5.14432  0.88786  2.34778  4.52413  3.22660  3.94946  4.11711  3.03755  3.72154  4.69993  2.90530  3.88088  3.18850  3.55682  2.97209  3.35124  3.75395  5.68861  4.39326    146 - -
          2.68618  4.42225  2.77519  2.73123  3.46354  2.40513  3.72494  3.29354  2.67741  2.69355  4.24690  2.90347  2.73739  3.18146  2.89801  2.37887  2.77519  2.98518  4.58477  3.61503
          0.03072  3.89386  4.61621  0.61958  0.77255  0.48576  0.95510
     93   3.28532  4.68074  4.26806  3.98646  0.97736  3.97040  3.88633  2.80619  3.89292  2.17123  3.53307  4.04317  4.42838  4.05495  4.00736  3.55425  3.58639  2.79848  4.12877  2.49298    147 - -
          2.68618  4.42225  2.77519  2.73123  3.46354  2.40513  3.72494  3.29354  2.67741  2.69355  4.24690  2.90347  2.73739  3.18146  2.89801  2.37887  2.77519  2.98518  4.58477  3.61503
          0.03072  3.89386  4.61621  0.61958  0.77255  0.48576  0.95510
     94   2.33395  4.33870  3.88025  3.35780  3.29898  3.74341  4.17265  2.32476  3.20794  1.86638  2.00961  3.67661  4.15886  3.53941  3.47636  3.07359  3.01462  2.23583  5.02207  3.82114    148 - -
          2.68618  4.42225  2.77519  2.73123  3.46354  2.40513  3.72494  3.29354  2.67741  2.69355  4.24690  2.90347  2.73739  3.18146  2.89801  2.37887  2.77519  2.98518  4.58477  3.61503
          0.03072  3.89386  4.61621  0.61958  0.77255  0.48576  0.95510
     95   3.01228  5.14432  0.88786  2.34778  4.52413  3.22660  3.94946  4.11711  3.03755  3.72154  4.69993  2.90530  3.88088  3.18850  3.55682  2.97209  3.35124  3.75395  5.68861  4.39326    149 - -
          2.68619  4.42226  2.77521  2.73106  3.46355  2.40514  3.72496  3.29355  2.67742  2.69356  4.24691  2.90348  2.73741  3.18147  2.89802  2.37888  2.77521  2.98519  4.58478  3.61504
          0.12760  2.20818  4.61621  0.39202  1.12606  0.48576  0.95510
     96   2.77937  4.53340  3.38881  3.23076  4.22448  3.21969  4.30663  3.77518  3.28985  3.39978  4.45040  3.53541  0.78881  3.67798  3.53314  2.94748  3.22257  3.41814  5.40538  4.34537    151 - -
          2.68618  4.42225  2.77519  2.73123  3.46354  2.40513  3.72494  3.29354  2.67741  2.69355  4.24690  2.90347  2.73739  3.18146  2.89801  2.37887  2.77519  2.98518  4.58477  3.61503
          0.03072  3.89386  4.61621  0.61958  0.77255  0.48576  0.95510
     97   3.03052  4.43726  4.44598  3.88940  3.16230  4.22213  4.56499  2.04234  3.75507  1.36629  2.38554  4.17763  4.49941  3.97797  3.95762  3.54957  3.26779  1.69274  5.10414  3.96952    152 - -
          2.68618  4.42225  2.77519  2.73123  3.46354  2.40513  3.72494  3.29354  2.67741  2.69355  4.24690  2.90347  2.73739  3.18146  2.89801  2.37887  2.77519  2.98518  4.58477  3.61503
          0.03072  3.89386  4.61621  0.61958  0.77255  0.48576  0.95510
     98   1.54780  4.11230  3.39601  3.06665  4.14053  2.92228  4.11606  3.45762  3.08358  3.21306  4.06295  3.24205  3.64891  3.38812  3.39890  1.75414  2.33963  2.98432  5.50452  4.28908    153 - -
          2.68618  4.42225  2.77519  2.73123  3.46354  2.40513  3.72494  3.29354  2.67741  2.69355  4.24690  2.90347  2.73739  3.18146  2.89801  2.37887  2.77519  2.98518  4.58477  3.61503
          0.03072  3.89386  4.61621  0.61958  0.77255  0.48576  0.95510
     99   2.92021  5.40381  1.24119  1.88232  4.69766  3.17742  3.75409  4.19952  2.78934  3.74526  4.62695  2.66639  3.81164  2.93409  3.37348  2.81492  3.21890  3.79780  5.89638  4.41878    154 - -
          2.68618  4.42225  2.77519  2.73123  3.46354  2.40513  3.72494  3.29354  2.67741  2.69355  4.24690  2.90347  2.73739  3.18146  2.89801  2.37887  2.77519  2.98518  4.58477  3.61503
          0.03072  3.89386  4.61621  0.61958  0.77255  0.48576  0.95510
    100   3.17907  4.63488  4.22389  3.86364  3.14356  4.00943  4.51266  2.34856  3.63119  0.84931  3.15948  4.13706  4.44098  3.99440  3.80384  3.58250  3.47227  2.39148  5.03081  3.75913    155 - -
          2.68618  4.42225  2.77519  2.73123  3.46354  2.40513  3.72494  3.29354  2.67741  2.69355  4.24690  2.90347  2.73739  3.18146  2.89801  2.37887  2.77519  2.98518  4.58477  3.61503
          0.03072  3.89386  4.61621  0.61958  0.77255  0.48576  0.95510
    101   2.99135  4.95637  3.16879  2.78601  4.34769  3.47872  3.77058  3.77825  1.00940  3.33857  4.29869  3.20960  3.97740  2.96071  2.43508  3.03183  3.24293  3.48477  5.39341  4.20918    156 - -
          2.68618  4.42225  2.77519  2.73123  3.46354  2.40513  3.72494  3.29354  2.67741  2.69355  4.24690  2.90347  2.73739  3.18146  2.89801  2.37887  2.77519  2.98518  4.58477  3.61503
          0.03072  3.89386  4.61621  0.61958  0.77255  0.48576  0.95510
    102   2.65333  4.42118  3.43594  3.03390  3.35828  1.50663  3.88670  3.23233  2.93305  2.86933  3.82139  3.36798  3.91171  3.31528  3.22761  2.82953  2.98157  2.96049  2.74639  3.41747    157 - -
          2.68618  4.42225  2.77519  2.73123  3.46354  2.40513  3.72494  3.29354  2.67741  2.69355  4.24690  2.90347  2.73739  3.18146  2.89801  2.37887  2.77519  2.98518  4.58477  3.61503
          0.03072  3.89386  4.61621  0.61958  0.77255  0.48576  0.95510
    103   2.99135  4.95637  3.16879  2.78601  4.34769  3.47872  3.77058  3.77825  1.00940  3.33857  4.29869  3.20960  3.97740  2.96071  2.43508  3.03183  3.24293  3.48477  5.39341  4.20918    158 - -
          2.68618  4.42225  2.77519  2.73123  3.46354  2.40513  3.72494  3.29354  2.67741  2.69355  4.24690  2.90347  2.73739  3.18146  2.89801  2.37887  2.77519  2.98518  4.58477  3.61503
          0.03072  3.89386  4.61621  0.61958  0.77255  0.48576  0.95510
    104   2.97032  5.08625  2.49609  0.99535  4.43509  3.28759  3.87598  3.89323  2.75917  3.50681  4.47969  2.94452  3.89312  3.09105  3.17039  2.95042  3.27465  3.57478  5.60262  4.32464    159 - -
          2.68618  4.42225  2.77519  2.73123  3.46354  2.40513  3.72494  3.29354  2.67741  2.69355  4.24690  2.90347  2.73739  3.18146  2.89801  2.37887  2.77519  2.98518  4.58477  3.61503
          0.03072  3.89386  4.61621  0.61958  0.77255  0.48576  0.95510
    105   3.02609  4.37531  4.60115  4.06280  3.36330  4.31840  4.75728  1.38897  3.94782  1.85976  2.84518  4.32143  4.60497  4.18606  4.15210  3.66667  3.27449  1.45230  5.29800  4.13357    160 - -
          2.68618  4.42225  2.77519  2.73123  3.46354  2.40513  3.72494  3.29354  2.67741  2.69355  4.24690  2.90347  2.73739  3.18146  2.89801  2.37887  2.77519  2.98518  4.58477  3.61503
          0.03072  3.89386  4.61621  0.61958  0.77255  0.48576  0.95510
    106   2.99135  4.95637  3.16879  2.78601  4.34769  3.47872  3.77058  3.77825  1.00940  3.33857  4.29869  3.20960  3.97740  2.96071  2.43508  3.03183  3.24293  3.48477  5.39341  4.20918    161 - -
          2.68618  4.42225  2.77519  2.73123  3.46354  2.40513  3.72494  3.29354  2.67741  2.69355  4.24690  2.90347  2.73739  3.18146  2.89801  2.37887  2.77519  2.98518  4.58477  3.61503
          0.03072  3.89386  4.61621  0.61958  0.77255  0.48576  0.95510
    107   3.02924  4.86727  3.52204  3.02839  4.22726  3.51340  3.83924  3.77028  2.24526  3.28231  4.28174  3.38659  4.01477  3.05833  0.94621  3.11227  3.29363  3.49326  5.30152  4.14978    162 - -
          2.68618  4.42225  2.77519  2.73123  3.46354  2.40513  3.72494  3.29354  2.67741  2.69355  4.24690  2.90347  2.73739  3.18146  2.89801  2.37887  2.77519  2.98518  4.58477  3.61503
          0.03072  3.89386  4.61621  0.61958  0.77255  0.48576  0.95510
    108   1.77296  3.53485  2.79946  2.75330  3.91104  3.13473  3.85459  3.26721  2.77352  2.97221  3.82172  3.11662  3.72270  3.08708  3.16698  2.14360  2.70911  2.90559  5.27060  4.00789    163 - -
          2.68618  4.42225  2.77519  2.73123  3.46354  2.40513  3.72494  3.29354  2.67741  2.69355  4.24690  2.90347  2.73739  3.18146  2.89801  2.37887  2.77519  2.98518  4.58477  3.61503
          0.03072  3.89386  4.61621  0.61958  0.77255  0.48576  0.95510
    109   1.55306  4.13026  3.46814  3.14226  4.04552  2.99201  4.15817  3.14759  3.11966  3.04242  3.97296  3.31080  3.70802  3.44709  3.41348  2.43866  1.78871  2.77528  5.46888  4.25480    164 - -
          2.68618  4.42225  2.77519  2.73123  3.46354  2.40513  3.72494  3.29354  2.67741  2.69355  4.24690  2.90347  2.73739  3.18146  2.89801  2.37887  2.77519  2.98518  4.58477  3.61503
          0.03072  3.89386  4.61621  0.61958  0.77255  0.48576  0.95510
    110   3.17907  4.63488  4.22389  3.86364  3.14356  4.00943  4.51266  2.34856  3.63119  0.84931  3.15948  4.13706  4.44098  3.99440  3.80384  3.58250  3.47227  2.39148  5.03081  3.75913    165 - -
          2.68618  4.42225  2.77519  2.73123  3.46354  2.40513  3.72494  3.29354  2.67741  2.69355  4.24690  2.90347  2.73739  3.18146  2.89801  2.37887  2.77519  2.98518  4.58477  3.61503
          0.03072  3.89386  4.61621  0.61958  0.77255  0.48576  0.95510
    111   2.66112  4.63214  2.95399  2.63988  3.68910  3.34867  3.77940  3.21058  2.61703  2.38762  3.89731  1.76426  3.87877  3.04252  2.96714  2.75954  2.96474  2.95200  5.12750  3.72059    166 - -
          2.68618  4.42225  2.77519  2.73123  3.46354  2.40513  3.72494  3.29354  2.67741  2.69355  4.24690  2.90347  2.73739  3.18146  2.89801  2.37887  2.77519  2.98518  4.58477  3.61503
          0.03072  3.89386  4.61621  0.61958  0.77255  0.48576  0.95510
    112   2.88273  5.38613  1.78918  1.37372  4.67553  3.19119  3.72038  4.17232  2.71080  3.70141  4.55919  2.66820  3.80182  2.88883  3.27878  2.78198  3.16878  3.76629  5.85868  4.38480    167 - -
          2.68618  4.42225  2.77519  2.73123  3.46354  2.40513  3.72494  3.29354  2.67741  2.69355  4.24690  2.90347  2.73739  3.18146  2.89801  2.37887  2.77519  2.98518  4.58477  3.61503
          0.03072  3.89386  4.61621  0.61958  0.77255  0.48576  0.95510
    113   3.17323  4.58897  4.48662  3.95045  3.04279  4.30717  4.59942  2.16936  3.74334  1.01695  2.35779  4.25348  4.56312  3.99432  3.92851  3.66169  3.40903  2.26145  5.06512  3.91344    168 - -
          2.68618  4.42225  2.77519  2.73123  3.46354  2.40513  3.72494  3.29354  2.67741  2.69355  4.24690  2.90347  2.73739  3.18146  2.89801  2.37887  2.77519  2.98518  4.58477  3.61503
          0.03072  3.89386  4.61621  0.61958  0.77255  0.48576  0.95510
    114   2.41643  4.18007  3.62934  3.24943  3.68126  3.25133  4.15743  2.59955  3.17522  2.65365  3.67629  3.45918  3.88305  3.51274  3.45028  2.12891  2.81314  1.50639  5.21947  3.95953    169 - -
          2.68618  4.42225  2.77519  2.73123  3.46354  2.40513  3.72494  3.29354  2.67741  2.69355  4.24690  2.90347  2.73739  3.18146  2.89801  2.37887  2.77519  2.98518  4.58477  3.61503
          0.03072  3.89386  4.61621  0.61958  0.77255  0.48576  0.95510
    115   2.43629  5.08702  2.08846  1.74552  4.40984  3.24276  3.65182  3.84397  2.53642  3.41253  4.23081  2.74541  3.77226  2.80193  3.05304  2.66449  2.68854  3.46315  5.61488  4.20146    170 - -
          2.68618  4.42225  2.77519  2.73123  3.46354  2.40513  3.72494  3.29354  2.67741  2.69355  4.24690  2.90347  2.73739  3.18146  2.89801  2.37887  2.77519  2.98518  4.58477  3.61503
          0.03072  3.89386  4.61621  0.61958  0.77255  0.48576  0.95510
    116   3.27769  4.75802  3.86965  3.60288  2.29348  3.85493  3.62809  3.28388  3.45978  2.73234  3.95665  3.74957  4.32819  3.76070  3.63918  3.41232  3.56442  3.15542  3.93813  0.93095    171 - -
          2.68618  4.42225  2.77519  2.73123  3.46354  2.40513  3.72494  3.29354  2.67741  2.69355  4.24690  2.90347  2.73739  3.18146  2.89801  2.37887  2.77519  2.98518  4.58477  3.61503
          0.03072  3.89386  4.61621  0.61958  0.77255  0.48576  0.95510
    117   3.02086  4.37827  4.60837  4.11463  3.46436  4.29340  4.84977  1.29049  3.99021  1.97552  3.28820  4.35468  4.63142  4.26895  4.20295  3.67719  3.29218  1.36030  5.41316  4.20455    172 - -
          2.68618  4.42225  2.77519  2.73123  3.46354  2.40513  3.72494  3.29354  2.67741  2.69355  4.24690  2.90347  2.73739  3.18146  2.89801  2.37887  2.77519  2.98518  4.58477  3.61503
          0.03072  3.89386  4.61621  0.61958  0.77255  0.48576  0.95510
    118   2.25755  4.17190  3.32630  3.04104  4.06563  2.98359  4.09952  3.33764  3.02680  3.14144  4.04211  3.24969  3.69860  3.38239  3.32227  2.15063  1.40881  2.92533  5.45697  4.21291    173 - -
          2.68618  4.42225  2.77519  2.73123  3.46354  2.40513  3.72494  3.29354  2.67741  2.69355  4.24690  2.90347  2.73739  3.18146  2.89801  2.37887  2.77519  2.98518  4.58477  3.61503
          0.03072  3.89386  4.61621  0.61958  0.77255  0.48576  0.95510
    119   2.28862  4.50179  2.99578  2.55834  3.95843  2.94384  2.83558  3.36788  2.57269  3.00907  3.84744  3.00638  3.75456  2.92585  2.98395  2.24759  2.37637  3.02256  5.27212  3.97786    174 - -
          2.68618  4.42225  2.77519  2.73123  3.46354  2.40513  3.72494  3.29354  2.67741  2.69355  4.24690  2.90347  2.73739  3.18146  2.89801  2.37887  2.77519  2.98518  4.58477  3.61503
          0.03072  3.89386  4.61621  0.61958  0.77255  0.48576  0.95510
    120   2.51157  4.60054  2.74652  2.49291  4.21467  1.93183  3.78802  3.66740  2.61396  3.27751  4.11933  2.94787  3.75189  2.42855  3.00752  2.31964  2.86473  3.25976  5.48180  4.16304    175 - -
          2.68618  4.42225  2.77519  2.73123  3.46354  2.40513  3.72494  3.29354  2.67741  2.69355  4.24690  2.90347  2.73739  3.18146  2.89801  2.37887  2.77519  2.98518  4.58477  3.61503
          0.03072  3.89386  4.61621  0.61958  0.77255  0.48576  0.95510
    121   3.02924  4.86727  3.52204  3.02839  4.22726  3.51340  3.83924  3.77028  2.24526  3.28231  4.28174  3.38659  4.01477  3.05833  0.94621  3.11227  3.29363  3.49326  5.30152  4.14978    176 - -
          2.68618  4.42225  2.77519  2.73123  3.46354  2.40513  3.72494  3.29354  2.67741  2.69355  4.24690  2.90347  2.73739  3.18146  2.89801  2.37887  2.77519  2.98518  4.58477  3.61503
          0.03072  3.89386  4.61621  0.61958  0.77255  0.48576  0.95510
    122   2.69118  4.46472  3.36935  3.27135  4.41370  0.69685  4.39052  4.01834  3.45556  3.66983  4.64559  3.53360  3.85655  3.77799  3.68945  2.86367  3.17407  3.54251  5.50340  4.51625    177 - -
          2.68618  4.42225  2.77519  2.73123  3.46354  2.40513  3.72494  3.29354  2.67741  2.69355  4.24690  2.90347  2.73739  3.18146  2.89801  2.37887  2.77519  2.98518  4.58477  3.61503
          0.03072  3.89386  4.61621  0.61958  0.77255  0.48576  0.95510
    123   2.82489  4.36137  4.15505  3.81865  3.56551  3.74617  4.61661  2.04868  3.68676  2.24869  3.52722  4.00510  4.30534  4.04494  3.89724  3.25089  3.18583  0.99835  5.35362  4.08666    178 - -
          2.68618  4.42225  2.77519  2.73123  3.46354  2.40513  3.72494  3.29354  2.67741  2.69355  4.24690  2.90347  2.73739  3.18146  2.89801  2.37887  2.77519  2.98518  4.58477  3.61503
          0.03072  3.89386  4.61621  0.61958  0.77255  0.48576  0.95510
    124   3.17050  4.54979  4.56643  4.04961  3.11526  4.35655  4.69037  1.76713  3.85964  1.07444  2.97194  4.33336  4.61955  4.10805  4.04165  3.72681  3.41423  2.04341  5.13562  3.95134    179 - -
          2.68618  4.42225  2.77519  2.73123  3.46354  2.40513  3.72494  3.29354  2.67741  2.69355  4.24690  2.90347  2.73739  3.18146  2.89801  2.37887  2.77519  2.98518  4.58477  3.61503
          0.03072  3.89386  4.61621  0.61958  0.77255  0.48576  0.95510
    125   2.42391  4.26909  3.44674  3.19951  3.98743  3.10772  4.21524  3.11716  3.14291  2.97990  4.02889  3.40560  3.81308  3.53662  3.40069  2.62539  1.13617  2.80986  5.42335  4.20400    180 - -
          2.68618  4.42225  2.77519  2.73123  3.46354  2.40513  3.72494  3.29354  2.67741  2.69355  4.24690  2.90347  2.73739  3.18146  2.89801  2.37887  2.77519  2.98518  4.58477  3.61503
          0.03072  3.89386  4.61621  0.61958  0.77255  0.48576  0.95510
    126   2.97032  5.08625  2.49609  0.99535  4.43509  3.28759  3.87598  3.89323  2.75917  3.50681  4.47969  2.94452  3.89312  3.09105  3.17039  2.95042  3.27465  3.57478  5.60262  4.32464    181 - -
          2.68618  4.42225  2.77519  2.73123  3.46354  2.40513  3.72494  3.29354  2.67741  2.69355  4.24690  2.90347  2.73739  3.18146  2.89801  2.37887  2.77519  2.98518  4.58477  3.61503
          0.03072  3.89386  4.61621  0.61958  0.77255  0.48576  0.95510
    127   2.07616  4.48530  2.86206  2.56666  4.16787  3.11367  3.82539  3.57885  2.69054  3.22779  4.06708  2.32247  2.29778  3.02499  3.09626  2.52615  2.80049  3.16587  5.46192  4.15683    182 - -
          2.68618  4.42225  2.77519  2.73123  3.46354  2.40513  3.72494  3.29354  2.67741  2.69355  4.24690  2.90347  2.73739  3.18146  2.89801  2.37887  2.77519  2.98518  4.58477  3.61503
          0.03072  3.89386  4.61621  0.61958  0.77255  0.48576  0.95510
    128   2.99509  4.36313  4.52794  3.98712  3.36196  4.26198  4.69267  1.63375  3.87274  1.88160  2.76869  4.25293  4.56112  4.11943  4.08662  3.60431  3.24426  1.29764  5.26843  4.09784    183 - -
          2.68618  4.42225  2.77519  2.73123  3.46354  2.40513  3.72494  3.29354  2.67741  2.69355  4.24690  2.90347  2.73739  3.18146  2.89801  2.37887  2.77519  2.98518  4.58477  3.61503
          0.03072  3.89386  4.61621  0.61958  0.77255  0.48576  0.95510
    129   3.27769  4.75802  3.86965  3.60288  2.29348  3.85493  3.62809  3.28388  3.45978  2.73234  3.95665  3.74957  4.32819  3.76070  3.63918  3.41232  3.56442  3.15542  3.93813  0.93095    184 - -
          2.68618  4.42225  2.77519  2.73123  3.46354  2.40513  3.72494  3.29354  2.67741  2.69355  4.24690  2.90347  2.73739  3.18146  2.89801  2.37887  2.77519  2.98518  4.58477  3.61503
          0.03072  3.89386  4.61621  0.61958  0.77255  0.48576  0.95510
    130   2.77937  4.53340  3.38881  3.23076  4.22448  3.21969  4.30663  3.77518  3.28985  3.39978  4.45040  3.53541  0.78881  3.67798  3.53314  2.94748  3.22257  3.41814  5.40538  4.34537    185 - -
          2.68618  4.42225  2.77519  2.73123  3.46354  2.40513  3.72494  3.29354  2.67741  2.69355  4.24690  2.90347  2.73739  3.18146  2.89801  2.37887  2.77519  2.98518  4.58477  3.61503
          0.03072  3.89386  4.61621  0.61958  0.77255  0.48576  0.95510
    131   2.97032  5.08625  2.49609  0.99535  4.43509  3.28759  3.87598  3.89323  2.75917  3.50681  4.47969  2.94452  3.89312  3.09105  3.17039  2.95042  3.27465  3.57478  5.60262  4.32464    186 - -
          2.68618  4.42225  2.77519  2.73123  3.46354  2.40513  3.72494  3.29354  2.67741  2.69355  4.24690  2.90347  2.73739  3.18146  2.89801  2.37887  2.77519  2.98518  4.58477  3.61503
          0.03072  3.89386  4.61621  0.61958  0.77255  0.48576  0.95510
    132   2.29829  4.30380  4.07404  3.63769  3.51525  3.79503  4.46513  1.35006  3.51960  2.18019  3.39912  3.88691  4.27987  3.85166  3.76741  3.19141  3.08246  1.86029  5.28056  4.05355    187 - -
          2.68618  4.42225  2.77519  2.73123  3.46354  2.40513  3.72494  3.29354  2.67741  2.69355  4.24690  2.90347  2.73739  3.18146  2.89801  2.37887  2.77519  2.98518  4.58477  3.61503
          0.03072  3.89386  4.61621  0.61958  0.77255  0.48576  0.95510
    133   3.02413  4.38989  4.59042  4.10298  3.44336  4.27774  4.83686  1.21806  3.96981  1.95013  3.27319  4.34326  4.62263  4.25339  4.18095  3.66595  3.29823  1.47326  5.39824  4.18699    188 - -
          2.68618  4.42225  2.77519  2.73123  3.46354  2.40513  3.72494  3.29354  2.67741  2.69355  4.24690  2.90347  2.73739  3.18146  2.89801  2.37887  2.77519  2.98518  4.58477  3.61503
          0.03072  3.89386  4.61621  0.61958  0.77255  0.48576  0.95510
    134   2.83035  5.03918  3.00546  2.52477  4.41893  3.47129  3.58388  3.82092  1.52113  3.31971  4.15980  2.50449  3.89062  2.72325  2.15372  2.82361  3.04016  3.47846  5.42361  4.16372    189 - -
          2.68618  4.42225  2.77519  2.73123  3.46354  2.40513  3.72494  3.29354  2.67741  2.69355  4.24690  2.90347  2.73739  3.18146  2.89801  2.37887  2.77519  2.98518  4.58477  3.61503
          0.03072  3.89386  4.61621  0.61958  0.77255  0.48576  0.95510
    135   2.98582  4.53117  4.07226  3.66720  3.21680  3.84999  4.39738  2.39452  3.43416  1.80814  1.33754  3.94209  4.31060  3.81456  3.63699  3.33723  3.29149  2.40314  5.06055  3.82427    190 - -
          2.68618  4.42225  2.77519  2.73123  3.46354  2.40513  3.72494  3.29354  2.67741  2.69355  4.24690  2.90347  2.73739  3.18146  2.89801  2.37887  2.77519  2.98518  4.58477  3.61503
          0.03072  3.89386  4.61621  0.61958  0.77255  0.48576  0.95510
    136   3.06439  4.43725  4.52937  4.02207  2.44080  4.24502  4.48063  1.35014  3.90030  1.73264  3.08246  4.23731  4.54363  4.09257  4.07154  3.60347  3.31170  1.97511  4.88844  3.53568    191 - -
          2.68618  4.42225  2.77519  2.73123  3.46354  2.40513  3.72494  3.29354  2.67741  2.69355  4.24690  2.90347  2.73739  3.18146  2.89801  2.37887  2.77519  2.98518  4.58477  3.61503
          0.03072  3.89386  4.61621  0.61958  0.77255  0.48576  0.95510
    137   1.82314  4.13799  3.29695  3.04370  4.19252  2.90881  4.14057  3.54247  3.10475  3.29483  4.15931  3.22766  3.65251  3.41655  3.41163  1.34188  2.68080  3.04841  5.55805  4.32006    192 - -
          2.68618  4.42225  2.77519  2.73123  3.46354  2.40513  3.72494  3.29354  2.67741  2.69355  4.24690  2.90347  2.73739  3.18146  2.89801  2.37887  2.77519  2.98518  4.58477  3.61503
          0.03072  3.89386  4.61621  0.61958  0.77255  0.48576  0.95510
    138   2.05853  3.43680  3.78218  3.24177  3.41345  3.45035  4.02078  2.15790  3.15833  2.41925  3.37451  3.49820  3.94187  3.43556  3.43389  2.53076  2.77901  2.06306  4.92707  3.71758    193 - -
          2.68618  4.42225  2.77519  2.73123  3.46354  2.40513  3.72494  3.29354  2.67741  2.69355  4.24690  2.90347  2.73739  3.18146  2.89801  2.37887  2.77519  2.98518  4.58477  3.61503
          0.03072  3.89386  4.61621  0.61958  0.77255  0.48576  0.95510
    139   2.74085  4.73844  2.71964  2.60716  4.10528  3.19807  3.93777  3.82006  2.84314  3.46445  4.41942  1.12074  3.85089  3.21040  3.19866  2.80712  3.12332  3.44012  5.40871  4.05195    194 - -
          2.68618  4.42225  2.77519  2.73123  3.46354  2.40513  3.72494  3.29354  2.67741  2.69355  4.24690  2.90347  2.73739  3.18146  2.89801  2.37887  2.77519  2.98518  4.58477  3.61503
          0.03072  3.89386  4.61621  0.61958  0.77255  0.48576  0.95510
    140   3.17907  4.63488  4.22389  3.86364  3.14356  4.00943  4.51266  2.34856  3.63119  0.84931  3.15948  4.13706  4.44098  3.99440  3.80384  3.58250  3.47227  2.39148  5.03081  3.75913    195 - -
          2.68618  4.42225  2.77519  2.73123  3.46354  2.40513  3.72494  3.29354  2.67741  2.69355  4.24690  2.90347  2.73739  3.18146  2.89801  2.37887  2.77519  2.98518  4.58477  3.61503
          0.03072  3.89386  4.61621  0.61958  0.77255  0.48576  0.95510
    141   3.28532  4.68074  4.26806  3.98646  0.97736  3.97040  3.88633  2.80619  3.89292  2.17123  3.53307  4.04317  4.42838  4.05495  4.00736  3.55425  3.58639  2.79848  4.12877  2.49298    196 - -
          2.68618  4.42225  2.77519  2.73123  3.46354  2.40513  3.72494  3.29354  2.67741  2.69355  4.24690  2.90347  2.73739  3.18146  2.89801  2.37887  2.77519  2.98518  4.58477  3.61503
          0.03072  3.89386  4.61621  0.61958  0.77255  0.48576  0.95510
    142   3.02924  4.86727  3.52204  3.02839  4.22726  3.51340  3.83924  3.77028  2.24526  3.28231  4.28174  3.38659  4.01477  3.05833  0.94621  3.11227  3.29363  3.49326  5.30152  4.14978    197 - -
          2.68618  4.42225  2.77519  2.73123  3.46354  2.40513  3.72494  3.29354  2.67741  2.69355  4.24690  2.90347  2.73739  3.18146  2.89801  2.37887  2.77519  2.98518  4.58477  3.61503
          0.03072  3.89386  4.61621  0.61958  0.77255  0.48576  0.95510
    143   2.42391  4.26909  3.44674  3.19951  3.98743  3.10772  4.21524  3.11716  3.14291  2.97990  4.02889  3.40560  3.81308  3.53662  3.40069  2.62539  1.13617  2.80986  5.42335  4.20400    198 - -
          2.68618  4.42225  2.77519  2.73123  3.46354  2.40513  3.72494  3.29354  2.67741  2.69355  4.24690  2.90347  2.73739  3.18146  2.89801  2.37887  2.77519  2.98518  4.58477  3.61503
          0.03072  3.89386  4.61621  0.61958  0.77255  0.48576  0.95510
    144   3.17907  4.63488  4.22389  3.86364  3.14356  4.00943  4.51266  2.34856  3.63119  0.84931  3.15948  4.13706  4.44098  3.99440  3.80384  3.58250  3.47227  2.39148  5.03081  3.75913    199 - -
          2.68618  4.42225  2.77519  2.73123  3.46354  2.40513  3.72494  3.29354  2.67741  2.69355  4.24690  2.90347  2.73739  3.18146  2.89801  2.37887  2.77519  2.98518  4.58477  3.61503
          0.03072  3.89386  4.61621  0.61958  0.77255  0.48576  0.95510
    145   2.77937  4.53340  3.38881  3.23076  4.22448  3.21969  4.30663  3.77518  3.28985  3.39978  4.45040  3.53541  0.78881  3.67798  3.53314  2.94748  3.22257  3.41814  5.40538  4.34537    200 - -
          2.68618  4.42225  2.77519  2.73123  3.46354  2.40513  3.72494  3.29354  2.67741  2.69355  4.24690  2.90347  2.73739  3.18146  2.89801  2.37887  2.77519  2.98518  4.58477  3.61503
          0.03072  3.89386  4.61621  0.61958  0.77255  0.48576  0.95510
    146   2.77937  4.53340  3.38881  3.23076  4.22448  3.21969  4.30663  3.77518  3.28985  3.39978  4.45040  3.53541  0.78881  3.67798  3.53314  2.94748  3.22257  3.41814  5.40538  4.34537    201 - -
          2.68618  4.42225  2.77519  2.73123  3.46354  2.40513  3.72494  3.29354  2.67741  2.69355  4.24690  2.90347  2.73739  3.18146  2.89801  2.37887  2.77519  2.98518  4.58477  3.61503
          0.03072  3.89386  4.61621  0.61958  0.77255  0.48576  0.95510
    147   2.32524  4.24603  3.22471  3.04126  4.09746  2.97550  4.15063  3.62286  3.11647  3.34137  4.26553  3.26276  3.71602  3.46407  3.40199  1.05927  2.80694  3.15330  5.46820  4.18105    202 - -
          2.68618  4.42225  2.77519  2.73123  3.46354  2.40513  3.72494  3.29354  2.67741  2.69355  4.24690  2.90347  2.73739  3.18146  2.89801  2.37887  2.77519  2.98518  4.58477  3.61503
          0.03072  3.89386  4.61621  0.61958  0.77255  0.48576  0.95510
    148   2.77300  5.20050  2.08522  1.54624  4.52238  3.21206  3.68099  3.99628  2.60780  3.53813  4.36799  2.70630  3.78226  2.83963  3.14126  2.28757  3.05103  3.59900  5.72123  4.27992    203 - -
          2.68618  4.42225  2.77519  2.73123  3.46354  2.40513  3.72494  3.29354  2.67741  2.69355  4.24690  2.90347  2.73739  3.18146  2.89801  2.37887  2.77519  2.98518  4.58477  3.61503
          0.03072  3.89386  4.61621  0.61958  0.77255  0.48576  0.95510
    149   2.53142  4.59108  2.72978  2.53746  4.18939  3.13358  3.85223  3.61789  2.70002  3.31180  4.19961  1.54606  3.77024  3.06793  3.07791  2.61430  2.53711  3.22522  5.50071  4.15307    204 - -
          2.68618  4.42225  2.77519  2.73123  3.46354  2.40513  3.72494  3.29354  2.67741  2.69355  4.24690  2.90347  2.73739  3.18146  2.89801  2.37887  2.77519  2.98518  4.58477  3.61503
          0.03072  3.89386  4.61621  0.61958  0.77255  0.48576  0.95510
    150   2.77937  4.53340  3.38881  3.23076  4.22448  3.21969  4.30663  3.77518  3.28985  3.39978  4.45040  3.53541  0.78881  3.67798  3.53314  2.94748  3.22257  3.41814  5.40538  4.34537    205 - -
          2.68604  4.42229  2.77523  2.73127  3.46357  2.40503  3.72498  3.29357  2.67744  2.69358  4.24693  2.90328  2.73743  3.18150  2.89804  2.37890  2.77523  2.98522  4.58480  3.61507
          0.12760  2.20818  4.61621  0.85924  0.55075  0.48576  0.95510
    151   2.91349  5.42676  1.32078  1.77359  4.71454  3.17767  3.74031  4.21896  2.76792  3.75089  4.62259  2.65604  3.80673  2.91541  3.35524  2.80396  3.20767  3.81082  5.90604  4.41946    209 - -
          2.68618  4.42225  2.77519  2.73123  3.46354  2.40513  3.72494  3.29354  2.67741  2.69355  4.24690  2.90347  2.73739  3.18146  2.89801  2.37887  2.77519  2.98518  4.58477  3.61503
          0.03072  3.89386  4.61621  0.61958  0.77255  0.48576  0.95510
    152   3.28532  4.68074  4.26806  3.98646  0.97736  3.97040  3.88633  2.80619  3.89292  2.17123  3.53307  4.04317  4.42838  4.05495  4.00736  3.55425  3.58639  2.79848  4.12877  2.49298    210 - -
          2.68618  4.42225  2.77519  2.73123  3.46354  2.40513  3.72494  3.29354  2.67741  2.69355  4.24690  2.90347  2.73739  3.18146  2.89801  2.37887  2.77519  2.98518  4.58477  3.61503
          0.03072  3.89386  4.61621  0.61958  0.77255  0.48576  0.95510
    153   3.01228  5.14432  0.88786  2.34778  4.52413  3.22660  3.94946  4.11711  3.03755  3.72154  4.69993  2.90530  3.88088  3.18850  3.55682  2.97209  3.35124  3.75395  5.68861  4.39326    211 - -
          2.68618  4.42225  2.77519  2.73123  3.46354  2.40513  3.72494  3.29354  2.67741  2.69355  4.24690  2.90347  2.73739  3.18146  2.89801  2.37887  2.77519  2.98518  4.58477  3.61503
          0.03072  3.89386  4.61621  0.61958  0.77255  0.48576  0.95510
    154   2.77937  4.53340  3.38881  3.23076  4.22448  3.21969  4.30663  3.77518  3.28985  3.39978  4.45040  3.53541  0.78881  3.67798  3.53314  2.94748  3.22257  3.41814  5.40538  4.34537    212 - -
          2.68618  4.42225  2.77519  2.73123  3.46354  2.40513  3.72494  3.29354  2.67741  2.69355  4.24690  2.90347  2.73739  3.18146  2.89801  2.37887  2.77519  2.98518  4.58477  3.61503
          0.03072  3.89386  4.61621  0.61958  0.77255  0.48576  0.95510
    155   2.97032  5.08625  2.49609  0.99535  4.43509  3.28759  3.87598  3.89323  2.75917  3.50681  4.47969  2.94452  3.89312  3.09105  3.17039  2.95042  3.27465  3.57478  5.60262  4.32464    213 - -
          2.68618  4.42225  2.77519  2.73123  3.46354  2.40513  3.72494  3.29354  2.67741  2.69355  4.24690  2.90347  2.73739  3.18146  2.89801  2.37887  2.77519  2.98518  4.58477  3.61503
          0.03072  3.89386  4.61621  0.61958  0.77255  0.48576  0.95510
    156   2.97032  5.08625  2.49609  0.99535  4.43509  3.28759  3.87598  3.89323  2.75917  3.50681  4.47969  2.94452  3.89312  3.09105  3.17039  2.95042  3.27465  3.57478  5.60262  4.32464    214 - -
          2.68618  4.42225  2.77519  2.73123  3.46354  2.40513  3.72494  3.29354  2.67741  2.69355  4.24690  2.90347  2.73739  3.18146  2.89801  2.37887  2.77519  2.98518  4.58477  3.61503
          0.03072  3.89386  4.61621  0.61958  0.77255  0.48576  0.95510
    157   3.01228  5.14432  0.88786  2.34778  4.52413  3.22660  3.94946  4.11711  3.03755  3.72154  4.69993  2.90530  3.88088  3.18850  3.55682  2.97209  3.35124  3.75395  5.68861  4.39326    215 - -
          2.68618  4.42225  2.77519  2.73123  3.46354  2.40513  3.72494  3.29354  2.67741  2.69355  4.24690  2.90347  2.73739  3.18146  2.89801  2.37887  2.77519  2.98518  4.58477  3.61503
          0.03072  3.89386  4.61621  0.61958  0.77255  0.48576  0.95510
    158   2.91349  5.42676  1.32078  1.77359  4.71454  3.17767  3.74031  4.21896  2.76792  3.75089  4.62259  2.65604  3.80673  2.91541  3.35524  2.80396  3.20767  3.81082  5.90604  4.41946    216 - -
          2.68618  4.42225  2.77519  2.73123  3.46354  2.40513  3.72494  3.29354  2.67741  2.69355  4.24690  2.90347  2.73739  3.18146  2.89801  2.37887  2.77519  2.98518  4.58477  3.61503
          0.03072  3.89386  4.61621  0.61958  0.77255  0.48576  0.95510
    159   2.77937  4.53340  3.38881  3.23076  4.22448  3.21969  4.30663  3.77518  3.28985  3.39978  4.45040  3.53541  0.78881  3.67798  3.53314  2.94748  3.22257  3.41814  5.40538  4.34537    217 - -
          2.68618  4.42225  2.77519  2.73123  3.46354  2.40513  3.72494  3.29354  2.67741  2.69355  4.24690  2.90347  2.73739  3.18146  2.89801  2.37887  2.77519  2.98518  4.58477  3.61503
          0.03072  3.89386  4.61621  0.61958  0.77255  0.48576  0.95510
    160   2.42391  4.26909  3.44674  3.19951  3.98743  3.10772  4.21524  3.11716  3.14291  2.97990  4.02889  3.40560  3.81308  3.53662  3.40069  2.62539  1.13617  2.80986  5.42335  4.20400    218 - -
          2.68618  4.42225  2.77519  2.73123  3.46354  2.40513  3.72494  3.29354  2.67741  2.69355  4.24690  2.90347  2.73739  3.18146  2.89801  2.37887  2.77519  2.98518  4.58477  3.61503
          0.03072  3.89386  4.61621  0.61958  0.77255  0.48576  0.95510
    161   3.17907  4.63488  4.22389  3.86364  3.14356  4.00943  4.51266  2.34856  3.63119  0.84931  3.15948  4.13706  4.44098  3.99440  3.80384  3.58250  3.47227  2.39148  5.03081  3.75913    219 - -
          2.68618  4.42225  2.77519  2.73123  3.46354  2.40513  3.72494  3.29354  2.67741  2.69355  4.24690  2.90347  2.73739  3.18146  2.89801  2.37887  2.77519  2.98518  4.58477  3.61503
          0.03072  3.89386  4.61621  0.61958  0.77255  0.48576  0.95510
    162   2.97032  5.08625  2.49609  0.99535  4.43509  3.28759  3.87598  3.89323  2.75917  3.50681  4.47969  2.94452  3.89312  3.09105  3.17039  2.95042  3.27465  3.57478  5.60262  4.32464    220 - -
          2.68618  4.42225  2.77519  2.73123  3.46354  2.40513  3.72494  3.29354  2.67741  2.69355  4.24690  2.90347  2.73739  3.18146  2.89801  2.37887  2.77519  2.98518  4.58477  3.61503
          0.03072  3.89386  4.61621  0.61958  0.77255  0.48576  0.95510
    163   0.98337  4.20243  3.48405  3.27611  4.07343  3.02645  4.29567  3.20212  3.29291  3.08277  4.11209  3.42040  3.76767  3.63207  3.54209  2.55246  2.83129  2.85282  5.49845  4.30102    221 - -
          2.68618  4.42225  2.77519  2.73123  3.46354  2.40513  3.72494  3.29354  2.67741  2.69355  4.24690  2.90347  2.73739  3.18146  2.89801  2.37887  2.77519  2.98518  4.58477  3.61503
          0.03072  3.89386  4.61621  0.61958  0.77255  0.48576  0.95510
    164   1.82314  4.13799  3.29695  3.04370  4.19252  2.90881  4.14057  3.54247  3.10475  3.29483  4.15931  3.22766  3.65251  3.41655  3.41163  1.34188  2.68080  3.04841  5.55805  4.32006    222 - -
          2.68618  4.42225  2.77519  2.73123  3.46354  2.40513  3.72494  3.29354  2.67741  2.69355  4.24690  2.90347  2.73739  3.18146  2.89801  2.37887  2.77519  2.98518  4.58477  3.61503
          0.03072  3.89386  4.61621  0.61958  0.77255  0.48576  0.95510
    165   3.37075  4.73791  4.12363  3.83486  2.68766  3.75391  3.92572  3.39506  3.55652  2.78635  4.02790  3.97955  4.27338  3.94302  3.68118  3.57426  3.67219  3.28599  0.84324  2.68861    223 - -
          2.68618  4.42225  2.77519  2.73123  3.46354  2.40513  3.72494  3.29354  2.67741  2.69355  4.24690  2.90347  2.73739  3.18146  2.89801  2.37887  2.77519  2.98518  4.58477  3.61503
          0.03072  3.89386  4.61621  0.61958  0.77255  0.48576  0.95510
    166   2.77937  4.53340  3.38881  3.23076  4.22448  3.21969  4.30663  3.77518  3.28985  3.39978  4.45040  3.53541  0.78881  3.67798  3.53314  2.94748  3.22257  3.41814  5.40538  4.34537    224 - -
          2.68618  4.42225  2.77519  2.73123  3.46354  2.40513  3.72494  3.29354  2.67741  2.69355  4.24690  2.90347  2.73739  3.18146  2.89801  2.37887  2.77519  2.98518  4.58477  3.61503
          0.03072  3.89386  4.61621  0.61958  0.77255  0.48576  0.95510
    167   3.01783  4.83180  3.14616  2.90808  3.29936  3.46527  1.09818  3.72407  2.75053  3.21543  4.25990  3.31662  4.01889  3.27454  3.01505  3.08826  3.32184  3.45877  4.76417  3.24958    225 - -
          2.68618  4.42225  2.77519  2.73123  3.46354  2.40513  3.72494  3.29354  2.67741  2.69355  4.24690  2.90347  2.73739  3.18146  2.89801  2.37887  2.77519  2.98518  4.58477  3.61503
          0.03072  3.89386  4.61621  0.61958  0.77255  0.48576  0.95510
    168   3.17907  4.63488  4.22389  3.86364  3.14356  4.00943  4.51266  2.34856  3.63119  0.84931  3.15948  4.13706  4.44098  3.99440  3.80384  3.58250  3.47227  2.39148  5.03081  3.75913    226 - -
          2.68618  4.42225  2.77519  2.73123  3.46354  2.40513  3.72494  3.29354  2.67741  2.69355  4.24690  2.90347  2.73739  3.18146  2.89801  2.37887  2.77519  2.98518  4.58477  3.61503
          0.03072  3.89386  4.61621  0.61958  0.77255  0.48576  0.95510
    169   2.67471  4.74996  2.87266  2.55172  4.11817  3.31299  3.73425  3.52087  2.39890  3.11576  4.04875  3.01232  3.84541  1.64981  2.72066  2.73335  2.60591  3.21167  5.38601  4.07494    227 - -
          2.68618  4.42225  2.77519  2.73123  3.46354  2.40513  3.72494  3.29354  2.67741  2.69355  4.24690  2.90347  2.73739  3.18146  2.89801  2.37887  2.77519  2.98518  4.58477  3.61503
          0.03072  3.89386  4.61621  0.61958  0.77255  0.48576  0.95510
    170   3.17907  4.63488  4.22389  3.86364  3.14356  4.00943  4.51266  2.34856  3.63119  0.84931  3.15948  4.13706  4.44098  3.99440  3.80384  3.58250  3.47227  2.39148  5.03081  3.75913    228 - -
          2.68618  4.42225  2.77519  2.73123  3.46354  2.40513  3.72494  3.29354  2.67741  2.69355  4.24690  2.90347  2.73739  3.18146  2.89801  2.37887  2.77519  2.98518  4.58477  3.61503
          0.03072  3.89386  4.61621  0.61958  0.77255  0.48576  0.95510
    171   2.82489  4.36137  4.15505  3.81865  3.56551  3.74617  4.61661  2.04868  3.68676  2.24869  3.52722  4.00510  4.30534  4.04494  3.89724  3.25089  3.18583  0.99835  5.35362  4.08666    229 - -
          2.68618  4.42225  2.77519  2.73123  3.46354  2.40513  3.72494  3.29354  2.67741  2.69355  4.24690  2.90347  2.73739  3.18146  2.89801  2.37887  2.77519  2.98518  4.58477  3.61503
          0.03072  3.89386  4.61621  0.61958  0.77255  0.48576  0.95510
    172   3.27769  4.75802  3.86965  3.60288  2.29348  3.85493  3.62809  3.28388  3.45978  2.73234  3.95665  3.74957  4.32819  3.76070  3.63918  3.41232  3.56442  3.15542  3.93813  0.93095    230 - -
          2.68618  4.42225  2.77519  2.73123  3.46354  2.40513  3.72494  3.29354  2.67741  2.69355  4.24690  2.90347  2.73739  3.18146  2.89801  2.37887  2.77519  2.98518  4.58477  3.61503
          0.03072  3.89386  4.61621  0.61958  0.77255  0.48576  0.95510
    173   2.97032  5.08625  2.49609  0.99535  4.43509  3.28759  3.87598  3.89323  2.75917  3.50681  4.47969  2.94452  3.89312  3.09105  3.17039  2.95042  3.27465  3.57478  5.60262  4.32464    231 - -
          2.68618  4.42225  2.77519  2.73123  3.46354  2.40513  3.72494  3.29354  2.67741  2.69355  4.24690  2.90347  2.73739  3.18146  2.89801  2.37887  2.77519  2.98518  4.58477  3.61503
          0.03072  3.89386  4.61621  0.61958  0.77255  0.48576  0.95510
    174   3.02620  4.42535  4.45859  3.91554  2.24624  4.18662  4.39335  2.13620  3.79819  1.38293  2.99258  4.14895  4.47185  3.97423  3.97388  3.51501  3.26254  1.81630  4.82790  3.51712    232 - -
          2.68618  4.42225  2.77519  2.73123  3.46354  2.40513  3.72494  3.29354  2.67741  2.69355  4.24690  2.90347  2.73739  3.18146  2.89801  2.37887  2.77519  2.98518  4.58477  3.61503
          0.03072  3.89386  4.61621  0.61958  0.77255  0.48576  0.95510
    175   3.28532  4.68074  4.26806  3.98646  0.97736  3.97040  3.88633  2.80619  3.89292  2.17123  3.53307  4.04317  4.42838  4.05495  4.00736  3.55425  3.58639  2.79848  4.12877  2.49298    233 - -
          2.68618  4.42225  2.77519  2.73123  3.46354  2.40513  3.72494  3.29354  2.67741  2.69355  4.24690  2.90347  2.73739  3.18146  2.89801  2.37887  2.77519  2.98518  4.58477  3.61503
          0.03072  3.89386  4.61621  0.61958  0.77255  0.48576  0.95510
    176   3.17907  4.63488  4.22389  3.86364  3.14356  4.00943  4.51266  2.34856  3.63119  0.84931  3.15948  4.13706  4.44098  3.99440  3.80384  3.58250  3.47227  2.39148  5.03081  3.75913    234 - -
          2.68618  4.42225  2.77519  2.73123  3.46354  2.40513  3.72494  3.29354  2.67741  2.69355  4.24690  2.90347  2.73739  3.18146  2.89801  2.37887  2.77519  2.98518  4.58477  3.61503
          0.03072  3.89386  4.61621  0.61958  0.77255  0.48576  0.95510
    177   3.02924  4.86727  3.52204  3.02839  4.22726  3.51340  3.83924  3.77028  2.24526  3.28231  4.28174  3.38659  4.01477  3.05833  0.94621  3.11227  3.29363  3.49326  5.30152  4.14978    235 - -
          2.68618  4.42225  2.77519  2.73123  3.46354  2.40513  3.72494  3.29354  2.67741  2.69355  4.24690  2.90347  2.73739  3.18146  2.89801  2.37887  2.77519  2.98518  4.58477  3.61503
          0.03072  3.89386  4.61621  0.61958  0.77255  0.48576  0.95510
    178   3.21221  4.59996  4.43971  3.99028  1.47037  4.21165  4.02362  2.43314  3.84303  1.52701  3.13782  4.11320  4.52301  3.99522  3.98692  3.58717  3.45669  2.47902  4.29116  2.71526    236 - -
          2.68618  4.42225  2.77519  2.73123  3.46354  2.40513  3.72494  3.29354  2.67741  2.69355  4.24690  2.90347  2.73739  3.18146  2.89801  2.37887  2.77519  2.98518  4.58477  3.61503
          0.03072  3.89386  4.61621  0.61958  0.77255  0.48576  0.95510
    179   3.17907  4.63488  4.22389  3.86364  3.14356  4.00943  4.51266  2.34856  3.63119  0.84931  3.15948  4.13706  4.44098  3.99440  3.80384  3.58250  3.47227  2.39148  5.03081  3.75913    237 - -
          2.68618  4.42225  2.77519  2.73123  3.46354  2.40513  3.72494  3.29354  2.67741  2.69355  4.24690  2.90347  2.73739  3.18146  2.89801  2.37887  2.77519  2.98518  4.58477  3.61503
          0.03072  3.89386  4.61621  0.61958  0.77255  0.48576  0.95510
    180   2.97032  5.08625  2.49609  0.99535  4.43509  3.28759  3.87598  3.89323  2.75917  3.50681  4.47969  2.94452  3.89312  3.09105  3.17039  2.95042  3.27465  3.57478  5.60262  4.32464    238 - -
          2.68618  4.42225  2.77519  2.73123  3.46354  2.40513  3.72494  3.29354  2.67741  2.69355  4.24690  2.90347  2.73739  3.18146  2.89801  2.37887  2.77519  2.98518  4.58477  3.61503
          0.03072  3.89386  4.61621  0.61958  0.77255  0.48576  0.95510
    181   2.32524  4.24603  3.22471  3.04126  4.09746  2.97550  4.15063  3.62286  3.11647  3.34137  4.26553  3.26276  3.71602  3.46407  3.40199  1.05927  2.80694  3.15330  5.46820  4.18105    239 - -
          2.68618  4.42225  2.77519  2.73123  3.46354  2.40513  3.72494  3.29354  2.67741  2.69355  4.24690  2.90347  2.73739  3.18146  2.89801  2.37887  2.77519  2.98518  4.58477  3.61503
          0.03072  3.89386  4.61621  0.61958  0.77255  0.48576  0.95510
    182   2.22534  4.51162  2.92725  2.55092  4.08350  3.17759  3.76270  3.49635  2.59747  3.12666  3.96115  2.99126  2.58128  2.66218  3.00437  2.06228  2.78726  3.11522  5.37432  4.07567    240 - -
          2.68618  4.42225  2.77519  2.73123  3.46354  2.40513  3.72494  3.29354  2.67741  2.69355  4.24690  2.90347  2.73739  3.18146  2.89801  2.37887  2.77519  2.98518  4.58477  3.61503
          0.03072  3.89386  4.61621  0.61958  0.77255  0.48576  0.95510
    183   3.01228  5.14432  0.88786  2.34778  4.52413  3.22660  3.94946  4.11711  3.03755  3.72154  4.69993  2.90530  3.88088  3.18850  3.55682  2.97209  3.35124  3.75395  5.68861  4.39326    241 - -
          2.68618  4.42225  2.77519  2.73123  3.46354  2.40513  3.72494  3.29354  2.67741  2.69355  4.24690  2.90347  2.73739  3.18146  2.89801  2.37887  2.77519  2.98518  4.58477  3.61503
          0.03072  3.89386  4.61621  0.61958  0.77255  0.48576  0.95510
    184   3.28532  4.68074  4.26806  3.98646  0.97736  3.97040  3.88633  2.80619  3.89292  2.17123  3.53307  4.04317  4.42838  4.05495  4.00736  3.55425  3.58639  2.79848  4.12877  2.49298    242 - -
          2.68618  4.42225  2.77519  2.73123  3.46354  2.40513  3.72494  3.29354  2.67741  2.69355  4.24690  2.90347  2.73739  3.18146  2.89801  2.37887  2.77519  2.98518  4.58477  3.61503
          0.03072  3.89386  4.61621  0.61958  0.77255  0.48576  0.95510
    185   2.89734  4.88408  2.91666  2.67149  4.05553  3.37992  3.83007  3.68934  2.49075  3.18959  4.21662  3.13150  3.93354  1.19650  2.77460  2.94408  3.19418  3.41761  5.32364  4.01873    243 - -
          2.68618  4.42225  2.77519  2.73123  3.46354  2.40513  3.72494  3.29354  2.67741  2.69355  4.24690  2.90347  2.73739  3.18146  2.89801  2.37887  2.77519  2.98518  4.58477  3.61503
          0.03072  3.89386  4.61621  0.61958  0.77255  0.48576  0.95510
    186   2.04959  4.48378  2.94078  2.61001  4.05768  3.17280  3.81060  3.44466  2.63906  3.09439  3.96536  3.03111  2.13378  2.72719  3.01462  2.57163  2.81681  3.08195  5.37385  4.08559    244 - -
          2.68618  4.42225  2.77519  2.73123  3.46354  2.40513  3.72494  3.29354  2.67741  2.69355  4.24690  2.90347  2.73739  3.18146  2.89801  2.37887  2.77519  2.98518  4.58477  3.61503
          0.03072  3.89386  4.61621  0.61958  0.77255  0.48576  0.95510
    187   2.01363  4.37680  3.01982  2.68469  4.08884  3.10032  3.87376  3.42363  2.74879  3.13859  3.99110  2.28665  3.72315  3.09022  3.13197  2.50417  2.03586  3.03123  5.41481  4.13662    245 - -
          2.68618  4.42225  2.77519  2.73123  3.46354  2.40513  3.72494  3.29354  2.67741  2.69355  4.24690  2.90347  2.73739  3.18146  2.89801  2.37887  2.77519  2.98518  4.58477  3.61503
          0.03072  3.89386  4.61621  0.61958  0.77255  0.48576  0.95510
    188   3.06731  4.44053  4.52810  4.02680  2.63011  4.25515  4.53430  1.28180  3.90489  1.75182  3.10383  4.25322  4.55898  4.11223  4.08488  3.62019  3.31843  1.92752  4.96099  3.62569    246 - -
          2.68618  4.42225  2.77519  2.73123  3.46354  2.40513  3.72494  3.29354  2.67741  2.69355  4.24690  2.90347  2.73739  3.18146  2.89801  2.37887  2.77519  2.98518  4.58477  3.61503
          0.03072  3.89386  4.61621  0.61958  0.77255  0.48576  0.95510
    189   1.80922  4.16939  3.22134  3.03006  4.27639  1.41376  4.17954  3.63308  3.16981  3.37865  4.24675  3.23031  3.66370  3.46214  3.47545  2.40691  2.72383  3.12051  5.60964  4.40134    247 - -
          2.68618  4.42225  2.77519  2.73123  3.46354  2.40513  3.72494  3.29354  2.67741  2.69355  4.24690  2.90347  2.73739  3.18146  2.89801  2.37887  2.77519  2.98518  4.58477  3.61503
          0.03072  3.89386  4.61621  0.61958  0.77255  0.48576  0.95510
    190   2.99135  4.95637  3.16879  2.78601  4.34769  3.47872  3.77058  3.77825  1.00940  3.33857  4.29869  3.20960  3.97740  2.96071  2.43508  3.03183  3.24293  3.48477  5.39341  4.20918    248 - -
          2.68618  4.42225  2.77519  2.73123  3.46354  2.40513  3.72494  3.29354  2.67741  2.69355  4.24690  2.90347  2.73739  3.18146  2.89801  2.37887  2.77519  2.98518  4.58477  3.61503
          0.03072  3.89386  4.61621  0.61958  0.77255  0.48576  0.95510
    191   2.97525  5.07527  3.35285  2.73173  4.50023  3.59422  3.58219  3.86092  1.35609  3.32900  4.20428  3.14150  3.97788  2.72317  1.72929  2.97926  3.15394  3.54716  5.39163  4.20966    249 - -
          2.68618  4.42225  2.77519  2.73123  3.46354  2.40513  3.72494  3.29354  2.67741  2.69355  4.24690  2.90347  2.73739  3.18146  2.89801  2.37887  2.77519  2.98518  4.58477  3.61503
          0.03072  3.89386  4.61621  0.61958  0.77255  0.48576  0.95510
    192   2.77157  4.32123  3.89281  3.41154  3.02447  3.76671  4.02413  2.32880  3.27373  2.20738  3.35174  3.68446  4.18346  3.59036  3.52183  3.11068  3.03989  1.47850  4.67916  2.60736    250 - -
          2.68618  4.42225  2.77519  2.73123  3.46354  2.40513  3.72494  3.29354  2.67741  2.69355  4.24690  2.90347  2.73739  3.18146  2.89801  2.37887  2.77519  2.98518  4.58477  3.61503
          0.03072  3.89386  4.61621  0.61958  0.77255  0.48576  0.95510
    193   3.06206  4.44149  4.53268  4.00235  3.23168  4.28093  4.67369  1.32240  3.84000  1.70380  2.48391  4.27217  4.56952  4.09339  4.03383  3.63600  3.30964  1.88779  5.19275  4.02851    251 - -
          2.68618  4.42225  2.77519  2.73123  3.46354  2.40513  3.72494  3.29354  2.67741  2.69355  4.24690  2.90347  2.73739  3.18146  2.89801  2.37887  2.77519  2.98518  4.58477  3.61503
          0.03072  3.89386  4.61621  0.61958  0.77255  0.48576  0.95510
    194   3.01228  5.14432  0.88786  2.34778  4.52413  3.22660  3.94946  4.11711  3.03755  3.72154  4.69993  2.90530  3.88088  3.18850  3.55682  2.97209  3.35124  3.75395  5.68861  4.39326    252 - -
          2.68618  4.42225  2.77519  2.73123  3.46354  2.40513  3.72494  3.29354  2.67741  2.69355  4.24690  2.90347  2.73739  3.18146  2.89801  2.37887  2.77519  2.98518  4.58477  3.61503
          0.03072  3.89386  4.61621  0.61958  0.77255  0.48576  0.95510
    195   2.89734  4.88408  2.91666  2.67149  4.05553  3.37992  3.83007  3.68934  2.49075  3.18959  4.21662  3.13150  3.93354  1.19650  2.77460  2.94408  3.19418  3.41761  5.32364  4.01873    253 - -
          2.68618  4.42225  2.77519  2.73123  3.46354  2.40513  3.72494  3.29354  2.67741  2.69355  4.24690  2.90347  2.73739  3.18146  2.89801  2.37887  2.77519  2.98518  4.58477  3.61503
          0.03072  3.89386  4.61621  0.61958  0.77255  0.48576  0.95510
    196   2.99135  4.95637  3.16879  2.78601  4.34769  3.47872  3.77058  3.77825  1.00940  3.33857  4.29869  3.20960  3.97740  2.96071  2.43508  3.03183  3.24293  3.48477  5.39341  4.20918    254 - -
          2.68618  4.42225  2.77519  2.73123  3.46354  2.40513  3.72494  3.29354  2.67741  2.69355  4.24690  2.90347  2.73739  3.18146  2.89801  2.37887  2.77519  2.98518  4.58477  3.61503
          0.03072  3.89386  4.61621  0.61958  0.77255  0.48576  0.95510
    197   3.28532  4.68074  4.26806  3.98646  0.97736  3.97040  3.88633  2.80619  3.89292  2.17123  3.53307  4.04317  4.42838  4.05495  4.00736  3.55425  3.58639  2.79848  4.12877  2.49298    255 - -
          2.68618  4.42225  2.77519  2.73123  3.46354  2.40513  3.72494  3.29354  2.67741  2.69355  4.24690  2.90347  2.73739  3.18146  2.89801  2.37887  2.77519  2.98518  4.58477  3.61503
          0.03072  3.89386  4.61621  0.61958  0.77255  0.48576  0.95510
    198   2.82489  4.36137  4.15505  3.81865  3.56551  3.74617  4.61661  2.04868  3.68676  2.24869  3.52722  4.00510  4.30534  4.04494  3.89724  3.25089  3.18583  0.99835  5.35362  4.08666    256 - -
          2.68618  4.42225  2.77519  2.73123  3.46354  2.40513  3.72494  3.29354  2.67741  2.69355  4.24690  2.90347  2.73739  3.18146  2.89801  2.37887  2.77519  2.98518  4.58477  3.61503
          0.03072  3.89386  4.61621  0.61958  0.77255  0.48576  0.95510
    199   3.17907  4.63488  4.22389  3.86364  3.14356  4.00943  4.51266  2.34856  3.63119  0.84931  3.15948  4.13706  4.44098  3.99440  3.80384  3.58250  3.47227  2.39148  5.03081  3.75913    257 - -
          2.68618  4.42225  2.77519  2.73123  3.46354  2.40513  3.72494  3.29354  2.67741  2.69355  4.24690  2.90347  2.73739  3.18146  2.89801  2.37887  2.77519  2.98518  4.58477  3.61503
          0.03072  3.89386  4.61621  0.61958  0.77255  0.48576  0.95510
    200   2.89734  4.88408  2.91666  2.67149  4.05553  3.37992  3.83007  3.68934  2.49075  3.18959  4.21662  3.13150  3.93354  1.19650  2.77460  2.94408  3.19418  3.41761  5.32364  4.01873    258 - -
          2.68618  4.42225  2.77519  2.73123  3.46354  2.40513  3.72494  3.29354  2.67741  2.69355  4.24690  2.90347  2.73739  3.18146  2.89801  2.37887  2.77519  2.98518  4.58477  3.61503
          0.03072  3.89386  4.61621  0.61958  0.77255  0.48576  0.95510
    201   3.17907  4.63488  4.22389  3.86364  3.14356  4.00943  4.51266  2.34856  3.63119  0.84931  3.15948  4.13706  4.44098  3.99440  3.80384  3.58250  3.47227  2.39148  5.03081  3.75913    259 - -
          2.68618  4.42225  2.77519  2.73123  3.46354  2.40513  3.72494  3.29354  2.67741  2.69355  4.24690  2.90347  2.73739  3.18146  2.89801  2.37887  2.77519  2.98518  4.58477  3.61503
          0.03072  3.89386  4.61621  0.61958  0.77255  0.48576  0.95510
    202   3.17907  4.63488  4.22389  3.86364  3.14356  4.00943  4.51266  2.34856  3.63119  0.84931  3.15948  4.13706  4.44098  3.99440  3.80384  3.58250  3.47227  2.39148  5.03081  3.75913    260 - -
          2.68618  4.42225  2.77519  2.73123  3.46354  2.40513  3.72494  3.29354  2.67741  2.69355  4.24690  2.90347  2.73739  3.18146  2.89801  2.37887  2.77519  2.98518  4.58477  3.61503
          0.03072  3.89386  4.61621  0.61958  0.77255  0.48576  0.95510
    203   2.87704  5.30056  2.03901  1.25386  4.60048  3.20674  3.73390  4.07880  2.69808  3.63719  4.50762  2.70672  3.81245  2.90843  3.23219  2.79415  3.16452  3.69309  5.79232  4.35253    261 - -
          2.68618  4.42225  2.77519  2.73123  3.46354  2.40513  3.72494  3.29354  2.67741  2.69355  4.24690  2.90347  2.73739  3.18146  2.89801  2.37887  2.77519  2.98518  4.58477  3.61503
          0.03072  3.89386  4.61621  0.61958  0.77255  0.48576  0.95510
    204   3.17907  4.63488  4.22389  3.86364  3.14356  4.00943  4.51266  2.34856  3.63119  0.84931  3.15948  4.13706  4.44098  3.99440  3.80384  3.58250  3.47227  2.39148  5.03081  3.75913    262 - -
          2.68618  4.42225  2.77519  2.73123  3.46354  2.40513  3.72494  3.29354  2.67741  2.69355  4.24690  2.90347  2.73739  3.18146  2.89801  2.37887  2.77519  2.98518  4.58477  3.61503
          0.03072  3.89386  4.61621  0.61958  0.77255  0.48576  0.95510
    205   3.28532  4.68074  4.26806  3.98646  0.97736  3.97040  3.88633  2.80619  3.89292  2.17123  3.53307  4.04317  4.42838  4.05495  4.00736  3.55425  3.58639  2.79848  4.12877  2.49298    263 - -
          2.68618  4.42225  2.77519  2.73123  3.46354  2.40513  3.72494  3.29354  2.67741  2.69355  4.24690  2.90347  2.73739  3.18146  2.89801  2.37887  2.77519  2.98518  4.58477  3.61503
          0.03072  3.89386  4.61621  0.61958  0.77255  0.48576  0.95510
    206   3.01228  5.14432  0.88786  2.34778  4.52413  3.22660  3.94946  4.11711  3.03755  3.72154  4.69993  2.90530  3.88088  3.18850  3.55682  2.97209  3.35124  3.75395  5.68861  4.39326    264 - -
          2.68618  4.42225  2.77519  2.73123  3.46354  2.40513  3.72494  3.29354  2.67741  2.69355  4.24690  2.90347  2.73739  3.18146  2.89801  2.37887  2.77519  2.98518  4.58477  3.61503
          0.03072  3.89386  4.61621  0.61958  0.77255  0.48576  0.95510
    207   2.23037  4.16953  3.29671  2.99512  4.12806  2.95528  4.07837  3.46746  3.00909  3.21470  4.08149  3.21433  3.67153  3.34422  3.32534  1.51878  1.93923  3.01042  5.49166  4.24979    265 - -
          2.68618  4.42225  2.77519  2.73123  3.46354  2.40513  3.72494  3.29354  2.67741  2.69355  4.24690  2.90347  2.73739  3.18146  2.89801  2.37887  2.77519  2.98518  4.58477  3.61503
          0.03072  3.89386  4.61621  0.61958  0.77255  0.48576  0.95510
    208   2.97032  5.08625  2.49609  0.99535  4.43509  3.28759  3.87598  3.89323  2.75917  3.50681  4.47969  2.94452  3.89312  3.09105  3.17039  2.95042  3.27465  3.57478  5.60262  4.32464    266 - -
          2.68618  4.42225  2.77519  2.73123  3.46354  2.40513  3.72494  3.29354  2.67741  2.69355  4.24690  2.90347  2.73739  3.18146  2.89801  2.37887  2.77519  2.98518  4.58477  3.61503
          0.03072  3.89386  4.61621  0.61958  0.77255  0.48576  0.95510
    209   3.01228  5.14432  0.88786  2.34778  4.52413  3.22660  3.94946  4.11711  3.03755  3.72154  4.69993  2.90530  3.88088  3.18850  3.55682  2.97209  3.35124  3.75395  5.68861  4.39326    267 - -
          2.68618  4.42225  2.77519  2.73123  3.46354  2.40513  3.72494  3.29354  2.67741  2.69355  4.24690  2.90347  2.73739  3.18146  2.89801  2.37887  2.77519  2.98518  4.58477  3.61503
          0.03072  3.89386  4.61621  0.61958  0.77255  0.48576  0.95510
    210   2.77937  4.53340  3.38881  3.23076  4.22448  3.21969  4.30663  3.77518  3.28985  3.39978  4.45040  3.53541  0.78881  3.67798  3.53314  2.94748  3.22257  3.41814  5.40538  4.34537    268 - -
          2.68618  4.42225  2.77519  2.73123  3.46354  2.40513  3.72494  3.29354  2.67741  2.69355  4.24690  2.90347  2.73739  3.18146  2.89801  2.37887  2.77519  2.98518  4.58477  3.61503
          0.03072  3.89386  4.61621  0.61958  0.77255  0.48576  0.95510
    211   3.02924  4.86727  3.52204  3.02839  4.22726  3.51340  3.83924  3.77028  2.24526  3.28231  4.28174  3.38659  4.01477  3.05833  0.94621  3.11227  3.29363  3.49326  5.30152  4.14978    269 - -
          2.68618  4.42225  2.77519  2.73123  3.46354  2.40513  3.72494  3.29354  2.67741  2.69355  4.24690  2.90347  2.73739  3.18146  2.89801  2.37887  2.77519  2.98518  4.58477  3.61503
          0.03072  3.89386  4.61621  0.61958  0.77255  0.48576  0.95510
    212   2.97032  5.08625  2.49609  0.99535  4.43509  3.28759  3.87598  3.89323  2.75917  3.50681  4.47969  2.94452  3.89312  3.09105  3.17039  2.95042  3.27465  3.57478  5.60262  4.32464    270 - -
          2.68618  4.42225  2.77519  2.73123  3.46354  2.40513  3.72494  3.29354  2.67741  2.69355  4.24690  2.90347  2.73739  3.18146  2.89801  2.37887  2.77519  2.98518  4.58477  3.61503
          0.03072  3.89386  4.61621  0.61958  0.77255  0.48576  0.95510
    213   3.02924  4.86727  3.52204  3.02839  4.22726  3.51340  3.83924  3.77028  2.24526  3.28231  4.28174  3.38659  4.01477  3.05833  0.94621  3.11227  3.29363  3.49326  5.30152  4.14978    271 - -
          2.68618  4.42225  2.77519  2.73123  3.46354  2.40513  3.72494  3.29354  2.67741  2.69355  4.24690  2.90347  2.73739  3.18146  2.89801  2.37887  2.77519  2.98518  4.58477  3.61503
          0.03072  3.89386  4.61621  0.61958  0.77255  0.48576  0.95510
    214   3.01228  5.14432  0.88786  2.34778  4.52413  3.22660  3.94946  4.11711  3.03755  3.72154  4.69993  2.90530  3.88088  3.18850  3.55682  2.97209  3.35124  3.75395  5.68861  4.39326    272 - -
          2.68618  4.42225  2.77519  2.73123  3.46354  2.40513  3.72494  3.29354  2.67741  2.69355  4.24690  2.90347  2.73739  3.18146  2.89801  2.37887  2.77519  2.98518  4.58477  3.61503
          0.03072  3.89386  4.61621  0.61958  0.77255  0.48576  0.95510
    215   3.28532  4.68074  4.26806  3.98646  0.97736  3.97040  3.88633  2.80619  3.89292  2.17123  3.53307  4.04317  4.42838  4.05495  4.00736  3.55425  3.58639  2.79848  4.12877  2.49298    273 - -
          2.68618  4.42225  2.77519  2.73123  3.46354  2.40513  3.72494  3.29354  2.67741  2.69355  4.24690  2.90347  2.73739  3.18146  2.89801  2.37887  2.77519  2.98518  4.58477  3.61503
          0.03072  3.89386  4.61621  0.61958  0.77255  0.48576  0.95510
    216   3.17907  4.63488  4.22389  3.86364  3.14356  4.00943  4.51266  2.34856  3.63119  0.84931  3.15948  4.13706  4.44098  3.99440  3.80384  3.58250  3.47227  2.39148  5.03081  3.75913    274 - -
          2.68618  4.42225  2.77519  2.73123  3.46354  2.40513  3.72494  3.29354  2.67741  2.69355  4.24690  2.90347  2.73739  3.18146  2.89801  2.37887  2.77519  2.98518  4.58477  3.61503
          0.03072  3.89386  4.61621  0.61958  0.77255  0.48576  0.95510
    217   2.99135  4.95637  3.16879  2.78601  4.34769  3.47872  3.77058  3.77825  1.00940  3.33857  4.29869  3.20960  3.97740  2.96071  2.43508  3.03183  3.24293  3.48477  5.39341  4.20918    275 - -
          2.68618  4.42225  2.77519  2.73123  3.46354  2.40513  3.72494  3.29354  2.67741  2.69355  4.24690  2.90347  2.73739  3.18146  2.89801  2.37887  2.77519  2.98518  4.58477  3.61503
          0.03072  3.89386  4.61621  0.61958  0.77255  0.48576  0.95510
    218   2.42391  4.26909  3.44674  3.19951  3.98743  3.10772  4.21524  3.11716  3.14291  2.97990  4.02889  3.40560  3.81308  3.53662  3.40069  2.62539  1.13617  2.80986  5.42335  4.20400    276 - -
          2.68618  4.42225  2.77519  2.73123  3.46354  2.40513  3.72494  3.29354  2.67741  2.69355  4.24690  2.90347  2.73739  3.18146  2.89801  2.37887  2.77519  2.98518  4.58477  3.61503
          0.03072  3.89386  4.61621  0.61958  0.77255  0.48576  0.95510
    219   2.59341  4.23651  3.93141  3.51751  3.65063  3.52516  4.38317  2.16402  3.40272  2.39998  3.54836  3.72196  4.10321  3.74557  3.65948  2.93987  2.39215  1.30888  5.32839  4.09894    277 - -
          2.68618  4.42225  2.77519  2.73123  3.46354  2.40513  3.72494  3.29354  2.67741  2.69355  4.24690  2.90347  2.73739  3.18146  2.89801  2.37887  2.77519  2.98518  4.58477  3.61503
          0.03072  3.89386  4.61621  0.61958  0.77255  0.48576  0.95510
    220   3.17907  4.63488  4.22389  3.86364  3.14356  4.00943  4.51266  2.34856  3.63119  0.84931  3.15948  4.13706  4.44098  3.99440  3.80384  3.58250  3.47227  2.39148  5.03081  3.75913    278 - -
          2.68618  4.42225  2.77519  2.73123  3.46354  2.40513  3.72494  3.29354  2.67741  2.69355  4.24690  2.90347  2.73739  3.18146  2.89801  2.37887  2.77519  2.98518  4.58477  3.61503
          0.03072  3.89386  4.61621  0.61958  0.77255  0.48576  0.95510
    221   3.01783  4.83180  3.14616  2.90808  3.29936  3.46527  1.09818  3.72407  2.75053  3.21543  4.25990  3.31662  4.01889  3.27454  3.01505  3.08826  3.32184  3.45877  4.76417  3.24958    279 - -
          2.68618  4.42225  2.77519  2.73123  3.46354  2.40513  3.72494  3.29354  2.67741  2.69355  4.24690  2.90347  2.73739  3.18146  2.89801  2.37887  2.77519  2.98518  4.58477  3.61503
          0.03072  3.89386  4.61621  0.61958  0.77255  0.48576  0.95510
    222   3.02924  4.86727  3.52204  3.02839  4.22726  3.51340  3.83924  3.77028  2.24526  3.28231  4.28174  3.38659  4.01477  3.05833  0.94621  3.11227  3.29363  3.49326  5.30152  4.14978    280 - -
          2.68618  4.42225  2.77519  2.73123  3.46354  2.40513  3.72494  3.29354  2.67741  2.69355  4.24690  2.90347  2.73739  3.18146  2.89801  2.37887  2.77519  2.98518  4.58477  3.61503
          0.03072  3.89386  4.61621  0.61958  0.77255  0.48576  0.95510
    223   3.04771  4.46026  4.36638  3.98284  3.38841  4.08986  4.70686  1.05181  3.81140  1.96988  3.32024  4.22516  4.51885  4.15737  4.00550  3.58707  3.34643  1.84619  5.28380  4.02406    281 - -
          2.68618  4.42225  2.77519  2.73123  3.46354  2.40513  3.72494  3.29354  2.67741  2.69355  4.24690  2.90347  2.73739  3.18146  2.89801  2.37887  2.77519  2.98518  4.58477  3.61503
          0.03072  3.89386  4.61621  0.61958  0.77255  0.48576  0.95510
    224   3.27769  4.75802  3.86965  3.60288  2.29348  3.85493  3.62809  3.28388  3.45978  2.73234  3.95665  3.74957  4.32819  3.76070  3.63918  3.41232  3.56442  3.15542  3.93813  0.93095    282 - -
          2.68618  4.42225  2.77519  2.73123  3.46354  2.40513  3.72494  3.29354  2.67741  2.69355  4.24690  2.90347  2.73739  3.18146  2.89801  2.37887  2.77519  2.98518  4.58477  3.61503
          0.03072  3.89386  4.61621  0.61958  0.77255  0.48576  0.95510
    225   2.69118  4.46472  3.36935  3.27135  4.41370  0.69685  4.39052  4.01834  3.45556  3.66983  4.64559  3.53360  3.85655  3.77799  3.68945  2.86367  3.17407  3.54251  5.50340  4.51625    283 - -
          2.68618  4.42225  2.77519  2.73123  3.46354  2.40513  3.72494  3.29354  2.67741  2.69355  4.24690  2.90347  2.73739  3.18146  2.89801  2.37887  2.77519  2.98518  4.58477  3.61503
          0.03072  3.89386  4.61621  0.61958  0.77255  0.48576  0.95510
    226   2.99135  4.95637  3.16879  2.78601  4.34769  3.47872  3.77058  3.77825  1.00940  3.33857  4.29869  3.20960  3.97740  2.96071  2.43508  3.03183  3.24293  3.48477  5.39341  4.20918    284 - -
          2.68618  4.42225  2.77519  2.73123  3.46354  2.40513  3.72494  3.29354  2.67741  2.69355  4.24690  2.90347  2.73739  3.18146  2.89801  2.37887  2.77519  2.98518  4.58477  3.61503
          0.03072  3.89386  4.61621  0.61958  0.77255  0.48576  0.95510
    227   3.28532  4.68074  4.26806  3.98646  0.97736  3.97040  3.88633  2.80619  3.89292  2.17123  3.53307  4.04317  4.42838  4.05495  4.00736  3.55425  3.58639  2.79848  4.12877  2.49298    285 - -
          2.68618  4.42225  2.77519  2.73123  3.46354  2.40513  3.72494  3.29354  2.67741  2.69355  4.24690  2.90347  2.73739  3.18146  2.89801  2.37887  2.77519  2.98518  4.58477  3.61503
          0.03072  3.89386  4.61621  0.61958  0.77255  0.48576  0.95510
    228   3.17907  4.63488  4.22389  3.86364  3.14356  4.00943  4.51266  2.34856  3.63119  0.84931  3.15948  4.13706  4.44098  3.99440  3.80384  3.58250  3.47227  2.39148  5.03081  3.75913    286 - -
          2.68618  4.42225  2.77519  2.73123  3.46354  2.40513  3.72494  3.29354  2.67741  2.69355  4.24690  2.90347  2.73739  3.18146  2.89801  2.37887  2.77519  2.98518  4.58477  3.61503
          0.03072  3.89386  4.61621  0.61958  0.77255  0.48576  0.95510
    229   2.32576  4.20305  3.38336  3.08343  3.94682  1.54287  4.11903  3.14725  3.09018  3.00175  3.95730  3.30723  3.75201  3.42379  3.38998  2.51966  2.76895  2.20127  5.37676  4.12901    287 - -
          2.68618  4.42225  2.77519  2.73123  3.46354  2.40513  3.72494  3.29354  2.67741  2.69355  4.24690  2.90347  2.73739  3.18146  2.89801  2.37887  2.77519  2.98518  4.58477  3.61503
          0.03072  3.89386  4.61621  0.61958  0.77255  0.48576  0.95510
    230   3.17907  4.63488  4.22389  3.86364  3.14356  4.00943  4.51266  2.34856  3.63119  0.84931  3.15948  4.13706  4.44098  3.99440  3.80384  3.58250  3.47227  2.39148  5.03081  3.75913    288 - -
          2.68618  4.42225  2.77519  2.73123  3.46354  2.40513  3.72494  3.29354  2.67741  2.69355  4.24690  2.90347  2.73739  3.18146  2.89801  2.37887  2.77519  2.98518  4.58477  3.61503
          0.03072  3.89386  4.61621  0.61958  0.77255  0.48576  0.95510
    231   3.02924  4.86727  3.52204  3.02839  4.22726  3.51340  3.83924  3.77028  2.24526  3.28231  4.28174  3.38659  4.01477  3.05833  0.94621  3.11227  3.29363  3.49326  5.30152  4.14978    289 - -
          2.68618  4.42225  2.77519  2.73123  3.46354  2.40513  3.72494  3.29354  2.67741  2.69355  4.24690  2.90347  2.73739  3.18146  2.89801  2.37887  2.77519  2.98518  4.58477  3.61503
          0.03072  3.89386  4.61621  0.61958  0.77255  0.48576  0.95510
    232   0.98337  4.20243  3.48405  3.27611  4.07343  3.02645  4.29567  3.20212  3.29291  3.08277  4.11209  3.42040  3.76767  3.63207  3.54209  2.55246  2.83129  2.85282  5.49845  4.30102    290 - -
          2.68618  4.42225  2.77519  2.73123  3.46354  2.40513  3.72494  3.29354  2.67741  2.69355  4.24690  2.90347  2.73739  3.18146  2.89801  2.37887  2.77519  2.98518  4.58477  3.61503
          0.03072  3.89386  4.61621  0.61958  0.77255  0.48576  0.95510
    233   3.37708  4.70557  4.37783  4.00962  1.18309  4.19417  3.48792  3.05281  3.87214  2.41680  3.67499  3.92793  4.52304  3.93725  3.97375  3.55598  3.60817  2.98725  3.67213  1.65448    291 - -
          2.68618  4.42225  2.77519  2.73123  3.46354  2.40513  3.72494  3.29354  2.67741  2.69355  4.24690  2.90347  2.73739  3.18146  2.89801  2.37887  2.77519  2.98518  4.58477  3.61503
          0.03072  3.89386  4.61621  0.61958  0.77255  0.48576  0.95510
    234   3.04771  4.46026  4.36638  3.98284  3.38841  4.08986  4.70686  1.05181  3.81140  1.96988  3.32024  4.22516  4.51885  4.15737  4.00550  3.58707  3.34643  1.84619  5.28380  4.02406    292 - -
          2.68618  4.42225  2.77519  2.73123  3.46354  2.40513  3.72494  3.29354  2.67741  2.69355  4.24690  2.90347  2.73739  3.18146  2.89801  2.37887  2.77519  2.98518  4.58477  3.61503
          0.03072  3.89386  4.61621  0.61958  0.77255  0.48576  0.95510
    235   3.02924  4.86727  3.52204  3.02839  4.22726  3.51340  3.83924  3.77028  2.24526  3.28231  4.28174  3.38659  4.01477  3.05833  0.94621  3.11227  3.29363  3.49326  5.30152  4.14978    293 - -
          2.68618  4.42225  2.77519  2.73123  3.46354  2.40513  3.72494  3.29354  2.67741  2.69355  4.24690  2.90347  2.73739  3.18146  2.89801  2.37887  2.77519  2.98518  4.58477  3.61503
          0.03072  3.89386  4.61621  0.61958  0.77255  0.48576  0.95510
    236   2.99135  4.95637  3.16879  2.78601  4.34769  3.47872  3.77058  3.77825  1.00940  3.33857  4.29869  3.20960  3.97740  2.96071  2.43508  3.03183  3.24293  3.48477  5.39341  4.20918    294 - -
          2.68618  4.42225  2.77519  2.73123  3.46354  2.40513  3.72494  3.29354  2.67741  2.69355  4.24690  2.90347  2.73739  3.18146  2.89801  2.37887  2.77519  2.98518  4.58477  3.61503
          0.03072  3.89386  4.61621  0.61958  0.77255  0.48576  0.95510
    237   2.89734  4.88408  2.91666  2.67149  4.05553  3.37992  3.83007  3.68934  2.49075  3.18959  4.21662  3.13150  3.93354  1.19650  2.77460  2.94408  3.19418  3.41761  5.32364  4.01873    295 - -
          2.68618  4.42225  2.77519  2.73123  3.46354  2.40513  3.72494  3.29354  2.67741  2.69355  4.24690  2.90347  2.73739  3.18146  2.89801  2.37887  2.77519  2.98518  4.58477  3.61503
          0.03072  3.89386  4.61621  0.61958  0.77255  0.48576  0.95510
    238   3.04771  4.46026  4.36638  3.98284  3.38841  4.08986  4.70686  1.05181  3.81140  1.96988  3.32024  4.22516  4.51885  4.15737  4.00550  3.58707  3.34643  1.84619  5.28380  4.02406    296 - -
          2.68618  4.42225  2.77519  2.73123  3.46354  2.40513  3.72494  3.29354  2.67741  2.69355  4.24690  2.90347  2.73739  3.18146  2.89801  2.37887  2.77519  2.98518  4.58477  3.61503
          0.03072  3.89386  4.61621  0.61958  0.77255  0.48576  0.95510
    239   2.53938  4.62798  2.63712  2.48316  4.21306  3.10723  3.84547  3.78368  2.72643  3.41778  4.28465  1.51859  3.75885  3.06539  3.12059  2.31413  2.92551  3.34870  5.52309  4.14160    297 - -
          2.68618  4.42225  2.77519  2.73123  3.46354  2.40513  3.72494  3.29354  2.67741  2.69355  4.24690  2.90347  2.73739  3.18146  2.89801  2.37887  2.77519  2.98518  4.58477  3.61503
          0.03072  3.89386  4.61621  0.61958  0.77255  0.48576  0.95510
    240   2.74085  4.73844  2.71964  2.60716  4.10528  3.19807  3.93777  3.82006  2.84314  3.46445  4.41942  1.12074  3.85089  3.21040  3.19866  2.80712  3.12332  3.44012  5.40871  4.05195    298 - -
          2.68618  4.42225  2.77519  2.73123  3.46354  2.40513  3.72494  3.29354  2.67741  2.69355  4.24690  2.90347  2.73739  3.18146  2.89801  2.37887  2.77519  2.98518  4.58477  3.61503
          0.03072  3.89386  4.61621  0.61958  0.77255  0.48576  0.95510
    241   3.02413  4.38989  4.59042  4.10298  3.44336  4.27774  4.83686  1.21806  3.96981  1.95013  3.27319  4.34326  4.62263  4.25339  4.18095  3.66595  3.29823  1.47326  5.39824  4.18699    299 - -
          2.68618  4.42225  2.77519  2.73123  3.46354  2.40513  3.72494  3.29354  2.67741  2.69355  4.24690  2.90347  2.73739  3.18146  2.89801  2.37887  2.77519  2.98518  4.58477  3.61503
          0.03072  3.89386  4.61621  0.61958  0.77255  0.48576  0.95510
    242   3.28532  4.68074  4.26806  3.98646  0.97736  3.97040  3.88633  2.80619  3.89292  2.17123  3.53307  4.04317  4.42838  4.05495  4.00736  3.55425  3.58639  2.79848  4.12877  2.49298    300 - -
          2.68618  4.42225  2.77519  2.73123  3.46354  2.40513  3.72494  3.29354  2.67741  2.69355  4.24690  2.90347  2.73739  3.18146  2.89801  2.37887  2.77519  2.98518  4.58477  3.61503
          0.03072  3.89386  4.61621  0.61958  0.77255  0.48576  0.95510
    243   2.98862  4.49501  4.01855  3.53603  2.70020  3.95521  3.93910  2.52271  3.33758  1.29421  3.21961  3.79020  4.30663  3.64829  3.55553  3.29881  3.22817  2.49655  4.42018  2.36363    301 - -
          2.68618  4.42225  2.77519  2.73123  3.46354  2.40513  3.72494  3.29354  2.67741  2.69355  4.24690  2.90347  2.73739  3.18146  2.89801  2.37887  2.77519  2.98518  4.58477  3.61503
          0.03072  3.89386  4.61621  0.61958  0.77255  0.48576  0.95510
    244   3.02924  4.86727  3.52204  3.02839  4.22726  3.51340  3.83924  3.77028  2.24526  3.28231  4.28174  3.38659  4.01477  3.05833  0.94621  3.11227  3.29363  3.49326  5.30152  4.14978    302 - -
          2.68618  4.42225  2.77519  2.73123  3.46354  2.40513  3.72494  3.29354  2.67741  2.69355  4.24690  2.90347  2.73739  3.18146  2.89801  2.37887  2.77519  2.98518  4.58477  3.61503
          0.03072  3.89386  4.61621  0.61958  0.77255  0.48576  0.95510
    245   3.28532  4.68074  4.26806  3.98646  0.97736  3.97040  3.88633  2.80619  3.89292  2.17123  3.53307  4.04317  4.42838  4.05495  4.00736  3.55425  3.58639  2.79848  4.12877  2.49298    303 - -
          2.68618  4.42225  2.77519  2.73123  3.46354  2.40513  3.72494  3.29354  2.67741  2.69355  4.24690  2.90347  2.73739  3.18146  2.89801  2.37887  2.77519  2.98518  4.58477  3.61503
          0.03072  3.89386  4.61621  0.61958  0.77255  0.48576  0.95510
    246   3.02172  4.37991  4.60707  4.11399  3.46139  4.29232  4.84881  1.27694  3.98855  1.97148  3.28573  4.35408  4.63084  4.26762  4.20098  3.67661  3.29330  1.37832  5.41139  4.20275    304 - -
          2.68618  4.42225  2.77519  2.73123  3.46354  2.40513  3.72494  3.29354  2.67741  2.69355  4.24690  2.90347  2.73739  3.18146  2.89801  2.37887  2.77519  2.98518  4.58477  3.61503
          0.03072  3.89386  4.61621  0.61958  0.77255  0.48576  0.95510
    247   3.27769  4.75802  3.86965  3.60288  2.29348  3.85493  3.62809  3.28388  3.45978  2.73234  3.95665  3.74957  4.32819  3.76070  3.63918  3.41232  3.56442  3.15542  3.93813  0.93095    305 - -
          2.68618  4.42225  2.77519  2.73123  3.46354  2.40513  3.72494  3.29354  2.67741  2.69355  4.24690  2.90347  2.73739  3.18146  2.89801  2.37887  2.77519  2.98518  4.58477  3.61503
          0.03072  3.89386  4.61621  0.61958  0.77255  0.48576  0.95510
    248   2.97032  5.08625  2.49609  0.99535  4.43509  3.28759  3.87598  3.89323  2.75917  3.50681  4.47969  2.94452  3.89312  3.09105  3.17039  2.95042  3.27465  3.57478  5.60262  4.32464    306 - -
          2.68618  4.42225  2.77519  2.73123  3.46354  2.40513  3.72494  3.29354  2.67741  2.69355  4.24690  2.90347  2.73739  3.18146  2.89801  2.37887  2.77519  2.98518  4.58477  3.61503
          0.03072  3.89386  4.61621  0.61958  0.77255  0.48576  0.95510
    249   2.42391  4.26909  3.44674  3.19951  3.98743  3.10772  4.21524  3.11716  3.14291  2.97990  4.02889  3.40560  3.81308  3.53662  3.40069  2.62539  1.13617  2.80986  5.42335  4.20400    307 - -
          2.68618  4.42225  2.77519  2.73123  3.46354  2.40513  3.72494  3.29354  2.67741  2.69355  4.24690  2.90347  2.73739  3.18146  2.89801  2.37887  2.77519  2.98518  4.58477  3.61503
          0.03072  3.89386  4.61621  0.61958  0.77255  0.48576  0.95510
    250   2.97032  5.08625  2.49609  0.99535  4.43509  3.28759  3.87598  3.89323  2.75917  3.50681  4.47969  2.94452  3.89312  3.09105  3.17039  2.95042  3.27465  3.57478  5.60262  4.32464    308 - -
          2.68618  4.42225  2.77519  2.73123  3.46354  2.40513  3.72494  3.29354  2.67741  2.69355  4.24690  2.90347  2.73739  3.18146  2.89801  2.37887  2.77519  2.98518  4.58477  3.61503
          0.03072  3.89386  4.61621  0.61958  0.77255  0.48576  0.95510
    251   3.01783  4.83180  3.14616  2.90808  3.29936  3.46527  1.09818  3.72407  2.75053  3.21543  4.25990  3.31662  4.01889  3.27454  3.01505  3.08826  3.32184  3.45877  4.76417  3.24958    309 - -
          2.68618  4.42225  2.77519  2.73123  3.46354  2.40513  3.72494  3.29354  2.67741  2.69355  4.24690  2.90347  2.73739  3.18146  2.89801  2.37887  2.77519  2.98518  4.58477  3.61503
          0.03072  3.89386  4.61621  0.61958  0.77255  0.48576  0.95510
    252   3.11070  4.63449  3.86723  3.47350  1.32600  3.90606  2.57576  3.12392  3.35343  2.57516  3.72076  3.64269  4.29700  3.60185  3.57527  3.26702  3.35661  2.98514  3.86139  2.17931    310 - -
          2.68618  4.42225  2.77519  2.73123  3.46354  2.40513  3.72494  3.29354  2.67741  2.69355  4.24690  2.90347  2.73739  3.18146  2.89801  2.37887  2.77519  2.98518  4.58477  3.61503
          0.03072  3.89386  4.61621  0.61958  0.77255  0.48576  0.95510
    253   2.74085  4.73844  2.71964  2.60716  4.10528  3.19807  3.93777  3.82006  2.84314  3.46445  4.41942  1.12074  3.85089  3.21040  3.19866  2.80712  3.12332  3.44012  5.40871  4.05195    311 - -
          2.68618  4.42225  2.77519  2.73123  3.46354  2.40513  3.72494  3.29354  2.67741  2.69355  4.24690  2.90347  2.73739  3.18146  2.89801  2.37887  2.77519  2.98518  4.58477  3.61503
          0.03072  3.89386  4.61621  0.61958  0.77255  0.48576  0.95510
    254   2.69118  4.46472  3.36935  3.27135  4.41370  0.69685  4.39052  4.01834  3.45556  3.66983  4.64559  3.53360  3.85655  3.77799  3.68945  2.86367  3.17407  3.54251  5.50340  4.51625    312 - -
          2.68618  4.42225  2.77519  2.73123  3.46354  2.40513  3.72494  3.29354  2.67741  2.69355  4.24690  2.90347  2.73739  3.18146  2.89801  2.37887  2.77519  2.98518  4.58477  3.61503
          0.03072  3.89386  4.61621  0.61958  0.77255  0.48576  0.95510
    255   2.98343  4.36719  4.52862  4.04083  3.48571  4.21757  4.79529  1.57030  3.91331  2.02650  3.32377  4.28305  4.58381  4.20887  4.13719  3.60300  3.26266  1.14330  5.40595  4.18135    313 - -
          2.68618  4.42225  2.77519  2.73123  3.46354  2.40513  3.72494  3.29354  2.67741  2.69355  4.24690  2.90347  2.73739  3.18146  2.89801  2.37887  2.77519  2.98518  4.58477  3.61503
          0.03072  3.89386  4.61621  0.61958  0.77255  0.48576  0.95510
    256   1.80922  4.16939  3.22134  3.03006  4.27639  1.41376  4.17954  3.63308  3.16981  3.37865  4.24675  3.23031  3.66370  3.46214  3.47545  2.40691  2.72383  3.12051  5.60964  4.40134    314 - -
          2.68618  4.42225  2.77519  2.73123  3.46354  2.40513  3.72494  3.29354  2.67741  2.69355  4.24690  2.90347  2.73739  3.18146  2.89801  2.37887  2.77519  2.98518  4.58477  3.61503
          0.03072  3.89386  4.61621  0.61958  0.77255  0.48576  0.95510
    257   2.97032  5.08625  2.49609  0.99535  4.43509  3.28759  3.87598  3.89323  2.75917  3.50681  4.47969  2.94452  3.89312  3.09105  3.17039  2.95042  3.27465  3.57478  5.60262  4.32464    315 - -
          2.68618  4.42225  2.77519  2.73123  3.46354  2.40513  3.72494  3.29354  2.67741  2.69355  4.24690  2.90347  2.73739  3.18146  2.89801  2.37887  2.77519  2.98518  4.58477  3.61503
          0.03072  3.89386  4.61621  0.61958  0.77255  0.48576  0.95510
    258   3.17907  4.63488  4.22389  3.86364  3.14356  4.00943  4.51266  2.34856  3.63119  0.84931  3.15948  4.13706  4.44098  3.99440  3.80384  3.58250  3.47227  2.39148  5.03081  3.75913    316 - -
          2.68618  4.42225  2.77519  2.73123  3.46354  2.40513  3.72494  3.29354  2.67741  2.69355  4.24690  2.90347  2.73739  3.18146  2.89801  2.37887  2.77519  2.98518  4.58477  3.61503
          0.03072  3.89386  4.61621  0.61958  0.77255  0.48576  0.95510
    259   3.17907  4.63488  4.22389  3.86364  3.14356  4.00943  4.51266  2.34856  3.63119  0.84931  3.15948  4.13706  4.44098  3.99440  3.80384  3.58250  3.47227  2.39148  5.03081  3.75913    317 - -
          2.68618  4.42225  2.77519  2.73123  3.46354  2.40513  3.72494  3.29354  2.67741  2.69355  4.24690  2.90347  2.73739  3.18146  2.89801  2.37887  2.77519  2.98518  4.58477  3.61503
          0.03072  3.89386  4.61621  0.61958  0.77255  0.48576  0.95510
    260   2.97032  5.08625  2.49609  0.99535  4.43509  3.28759  3.87598  3.89323  2.75917  3.50681  4.47969  2.94452  3.89312  3.09105  3.17039  2.95042  3.27465  3.57478  5.60262  4.32464    318 - -
          2.68618  4.42225  2.77519  2.73123  3.46354  2.40513  3.72494  3.29354  2.67741  2.69355  4.24690  2.90347  2.73739  3.18146  2.89801  2.37887  2.77519  2.98518  4.58477  3.61503
          0.03072  3.89386  4.61621  0.61958  0.77255  0.48576  0.95510
    261   3.04771  4.46026  4.36638  3.98284  3.38841  4.08986  4.70686  1.05181  3.81140  1.96988  3.32024  4.22516  4.51885  4.15737  4.00550  3.58707  3.34643  1.84619  5.28380  4.02406    319 - -
          2.68618  4.42225  2.77519  2.73123  3.46354  2.40513  3.72494  3.29354  2.67741  2.69355  4.24690  2.90347  2.73739  3.18146  2.89801  2.37887  2.77519  2.98518  4.58477  3.61503
          0.03072  3.89386  4.61621  0.61958  0.77255  0.48576  0.95510
    262   3.17907  4.63488  4.22389  3.86364  3.14356  4.00943  4.51266  2.34856  3.63119  0.84931  3.15948  4.13706  4.44098  3.99440  3.80384  3.58250  3.47227  2.39148  5.03081  3.75913    320 - -
          2.68618  4.42225  2.77519  2.73123  3.46354  2.40513  3.72494  3.29354  2.67741  2.69355  4.24690  2.90347  2.73739  3.18146  2.89801  2.37887  2.77519  2.98518  4.58477  3.61503
          0.03072  3.89386  4.61621  0.61958  0.77255  0.48576  0.95510
    263   2.69118  4.46472  3.36935  3.27135  4.41370  0.69685  4.39052  4.01834  3.45556  3.66983  4.64559  3.53360  3.85655  3.77799  3.68945  2.86367  3.17407  3.54251  5.50340  4.51625    321 - -
          2.68618  4.42225  2.77519  2.73123  3.46354  2.40513  3.72494  3.29354  2.67741  2.69355  4.24690  2.90347  2.73739  3.18146  2.89801  2.37887  2.77519  2.98518  4.58477  3.61503
          0.03072  3.89386  4.61621  0.61958  0.77255  0.48576  0.95510
    264   2.32524  4.24603  3.22471  3.04126  4.09746  2.97550  4.15063  3.62286  3.11647  3.34137  4.26553  3.26276  3.71602  3.46407  3.40199  1.05927  2.80694  3.15330  5.46820  4.18105    322 - -
          2.68618  4.42225  2.77519  2.73123  3.46354  2.40513  3.72494  3.29354  2.67741  2.69355  4.24690  2.90347  2.73739  3.18146  2.89801  2.37887  2.77519  2.98518  4.58477  3.61503
          0.03072  3.89386  4.61621  0.61958  0.77255  0.48576  0.95510
    265   3.04771  4.46026  4.36638  3.98284  3.38841  4.08986  4.70686  1.05181  3.81140  1.96988  3.32024  4.22516  4.51885  4.15737  4.00550  3.58707  3.34643  1.84619  5.28380  4.02406    323 - -
          2.68618  4.42225  2.77519  2.73123  3.46354  2.40513  3.72494  3.29354  2.67741  2.69355  4.24690  2.90347  2.73739  3.18146  2.89801  2.37887  2.77519  2.98518  4.58477  3.61503
          0.03072  3.89386  4.61621  0.61958  0.77255  0.48576  0.95510
    266   3.04771  4.46026  4.36638  3.98284  3.38841  4.08986  4.70686  1.05181  3.81140  1.96988  3.32024  4.22516  4.51885  4.15737  4.00550  3.58707  3.34643  1.84619  5.28380  4.02406    324 - -
          2.68618  4.42225  2.77519  2.73123  3.46354  2.40513  3.72494  3.29354  2.67741  2.69355  4.24690  2.90347  2.73739  3.18146  2.89801  2.37887  2.77519  2.98518  4.58477  3.61503
          0.03072  3.89386  4.61621  0.61958  0.77255  0.48576  0.95510
    267   2.74085  4.73844  2.71964  2.60716  4.10528  3.19807  3.93777  3.82006  2.84314  3.46445  4.41942  1.12074  3.85089  3.21040  3.19866  2.80712  3.12332  3.44012  5.40871  4.05195    325 - -
          2.68618  4.42225  2.77519  2.73123  3.46354  2.40513  3.72494  3.29354  2.67741  2.69355  4.24690  2.90347  2.73739  3.18146  2.89801  2.37887  2.77519  2.98518  4.58477  3.61503
          0.03072  3.89386  4.61621  0.61958  0.77255  0.48576  0.95510
    268   2.69118  4.46472  3.36935  3.27135  4.41370  0.69685  4.39052  4.01834  3.45556  3.66983  4.64559  3.53360  3.85655  3.77799  3.68945  2.86367  3.17407  3.54251  5.50340  4.51625    326 - -
          2.68618  4.42225  2.77519  2.73123  3.46354  2.40513  3.72494  3.29354  2.67741  2.69355  4.24690  2.90347  2.73739  3.18146  2.89801  2.37887  2.77519  2.98518  4.58477  3.61503
          0.03072  3.89386  4.61621  0.61958  0.77255  0.48576  0.95510
    269   3.28532  4.68074  4.26806  3.98646  0.97736  3.97040  3.88633  2.80619  3.89292  2.17123  3.53307  4.04317  4.42838  4.05495  4.00736  3.55425  3.58639  2.79848  4.12877  2.49298    327 - -
          2.68618  4.42225  2.77519  2.73123  3.46354  2.40513  3.72494  3.29354  2.67741  2.69355  4.24690  2.90347  2.73739  3.18146  2.89801  2.37887  2.77519  2.98518  4.58477  3.61503
          0.03072  3.89386  4.61621  0.61958  0.77255  0.48576  0.95510
    270   0.98337  4.20243  3.48405  3.27611  4.07343  3.02645  4.29567  3.20212  3.29291  3.08277  4.11209  3.42040  3.76767  3.63207  3.54209  2.55246  2.83129  2.85282  5.49845  4.30102    328 - -
          2.68618  4.42225  2.77519  2.73123  3.46354  2.40513  3.72494  3.29354  2.67741  2.69355  4.24690  2.90347  2.73739  3.18146  2.89801  2.37887  2.77519  2.98518  4.58477  3.61503
          0.03072  3.89386  4.61621  0.61958  0.77255  0.48576  0.95510
    271   3.17907  4.63488  4.22389  3.86364  3.14356  4.00943  4.51266  2.34856  3.63119  0.84931  3.15948  4.13706  4.44098  3.99440  3.80384  3.58250  3.47227  2.39148  5.03081  3.75913    329 - -
          2.68618  4.42225  2.77519  2.73123  3.46354  2.40513  3.72494  3.29354  2.67741  2.69355  4.24690  2.90347  2.73739  3.18146  2.89801  2.37887  2.77519  2.98518  4.58477  3.61503
          0.03072  3.89386  4.61621  0.61958  0.77255  0.48576  0.95510
    272   2.77937  4.53340  3.38881  3.23076  4.22448  3.21969  4.30663  3.77518  3.28985  3.39978  4.45040  3.53541  0.78881  3.67798  3.53314  2.94748  3.22257  3.41814  5.40538  4.34537    330 - -
          2.68618  4.42225  2.77519  2.73123  3.46354  2.40513  3.72494  3.29354  2.67741  2.69355  4.24690  2.90347  2.73739  3.18146  2.89801  2.37887  2.77519  2.98518  4.58477  3.61503
          0.03072  3.89386  4.61621  0.61958  0.77255  0.48576  0.95510
    273   3.17907  4.63488  4.22389  3.86364  3.14356  4.00943  4.51266  2.34856  3.63119  0.84931  3.15948  4.13706  4.44098  3.99440  3.80384  3.58250  3.47227  2.39148  5.03081  3.75913    331 - -
          2.68618  4.42225  2.77519  2.73123  3.46354  2.40513  3.72494  3.29354  2.67741  2.69355  4.24690  2.90347  2.73739  3.18146  2.89801  2.37887  2.77519  2.98518  4.58477  3.61503
          0.03072  3.89386  4.61621  0.61958  0.77255  0.48576  0.95510
    274   2.99135  4.95637  3.16879  2.78601  4.34769  3.47872  3.77058  3.77825  1.00940  3.33857  4.29869  3.20960  3.97740  2.96071  2.43508  3.03183  3.24293  3.48477  5.39341  4.20918    332 - -
          2.68618  4.42225  2.77519  2.73123  3.46354  2.40513  3.72494  3.29354  2.67741  2.69355  4.24690  2.90347  2.73739  3.18146  2.89801  2.37887  2.77519  2.98518  4.58477  3.61503
          0.03072  3.89386  4.61621  0.61958  0.77255  0.48576  0.95510
    275   2.10110  4.58759  2.90817  2.22400  3.91151  3.32166  3.70308  3.22717  2.55204  2.93943  3.80072  2.70876  3.79879  2.90085  2.97194  2.63816  2.82579  2.51947  5.24297  3.94159    333 - -
          2.68618  4.42225  2.77519  2.73123  3.46354  2.40513  3.72494  3.29354  2.67741  2.69355  4.24690  2.90347  2.73739  3.18146  2.89801  2.37887  2.77519  2.98518  4.58477  3.61503
          0.03072  3.89386  4.61621  0.61958  0.77255  0.48576  0.95510
    276   2.97032  5.08625  2.49609  0.99535  4.43509  3.28759  3.87598  3.89323  2.75917  3.50681  4.47969  2.94452  3.89312  3.09105  3.17039  2.95042  3.27465  3.57478  5.60262  4.32464    334 - -
          2.68618  4.42225  2.77519  2.73123  3.46354  2.40513  3.72494  3.29354  2.67741  2.69355  4.24690  2.90347  2.73739  3.18146  2.89801  2.37887  2.77519  2.98518  4.58477  3.61503
          0.03072  3.89386  4.61621  0.61958  0.77255  0.48576  0.95510
    277   3.01783  4.83180  3.14616  2.90808  3.29936  3.46527  1.09818  3.72407  2.75053  3.21543  4.25990  3.31662  4.01889  3.27454  3.01505  3.08826  3.32184  3.45877  4.76417  3.24958    335 - -
          2.68618  4.42225  2.77519  2.73123  3.46354  2.40513  3.72494  3.29354  2.67741  2.69355  4.24690  2.90347  2.73739  3.18146  2.89801  2.37887  2.77519  2.98518  4.58477  3.61503
          0.03072  3.89386  4.61621  0.61958  0.77255  0.48576  0.95510
    278   2.99135  4.95637  3.16879  2.78601  4.34769  3.47872  3.77058  3.77825  1.00940  3.33857  4.29869  3.20960  3.97740  2.96071  2.43508  3.03183  3.24293  3.48477  5.39341  4.20918    336 - -
          2.68618  4.42225  2.77519  2.73123  3.46354  2.40513  3.72494  3.29354  2.67741  2.69355  4.24690  2.90347  2.73739  3.18146  2.89801  2.37887  2.77519  2.98518  4.58477  3.61503
          0.03072  3.89386  4.61621  0.61958  0.77255  0.48576  0.95510
    279   2.78039  4.73987  3.13266  2.70411  3.68046  3.50547  3.74324  3.15576  2.41999  2.25517  3.74354  3.15413  3.95217  1.78717  2.72032  2.87102  3.02969  2.97934  5.12625  3.77986    337 - -
          2.68618  4.42225  2.77519  2.73123  3.46354  2.40513  3.72494  3.29354  2.67741  2.69355  4.24690  2.90347  2.73739  3.18146  2.89801  2.37887  2.77519  2.98518  4.58477  3.61503
          0.03072  3.89386  4.61621  0.61958  0.77255  0.48576  0.95510
    280   3.28532  4.68074  4.26806  3.98646  0.97736  3.97040  3.88633  2.80619  3.89292  2.17123  3.53307  4.04317  4.42838  4.05495  4.00736  3.55425  3.58639  2.79848  4.12877  2.49298    338 - -
          2.68618  4.42225  2.77519  2.73123  3.46354  2.40513  3.72494  3.29354  2.67741  2.69355  4.24690  2.90347  2.73739  3.18146  2.89801  2.37887  2.77519  2.98518  4.58477  3.61503
          0.03072  3.89386  4.61621  0.61958  0.77255  0.48576  0.95510
    281   3.17907  4.63488  4.22389  3.86364  3.14356  4.00943  4.51266  2.34856  3.63119  0.84931  3.15948  4.13706  4.44098  3.99440  3.80384  3.58250  3.47227  2.39148  5.03081  3.75913    339 - -
          2.68618  4.42225  2.77519  2.73123  3.46354  2.40513  3.72494  3.29354  2.67741  2.69355  4.24690  2.90347  2.73739  3.18146  2.89801  2.37887  2.77519  2.98518  4.58477  3.61503
          0.03072  3.89386  4.61621  0.61958  0.77255  0.48576  0.95510
    282   2.95919  4.39768  4.36613  3.88658  3.36637  4.09646  4.62212  1.90945  3.72166  1.70662  3.25896  4.14185  4.48642  4.04039  3.94495  3.48424  3.24291  1.23035  5.25656  4.00915    340 - -
          2.68618  4.42225  2.77519  2.73123  3.46354  2.40513  3.72494  3.29354  2.67741  2.69355  4.24690  2.90347  2.73739  3.18146  2.89801  2.37887  2.77519  2.98518  4.58477  3.61503
          0.03072  3.89386  4.61621  0.61958  0.77255  0.48576  0.95510
    283   2.96695  5.06434  3.32049  2.72278  4.48273  3.58175  3.58940  3.84956  1.29448  3.32455  4.20237  3.13594  3.97361  2.73266  1.84845  2.97286  3.15095  3.53613  5.39156  4.20419    341 - -
          2.68618  4.42225  2.77519  2.73123  3.46354  2.40513  3.72494  3.29354  2.67741  2.69355  4.24690  2.90347  2.73739  3.18146  2.89801  2.37887  2.77519  2.98518  4.58477  3.61503
          0.03072  3.89386  4.61621  0.61958  0.77255  0.48576  0.95510
    284   2.82489  4.36137  4.15505  3.81865  3.56551  3.74617  4.61661  2.04868  3.68676  2.24869  3.52722  4.00510  4.30534  4.04494  3.89724  3.25089  3.18583  0.99835  5.35362  4.08666    342 - -
          2.68618  4.42225  2.77519  2.73123  3.46354  2.40513  3.72494  3.29354  2.67741  2.69355  4.24690  2.90347  2.73739  3.18146  2.89801  2.37887  2.77519  2.98518  4.58477  3.61503
          0.03072  3.89386  4.61621  0.61958  0.77255  0.48576  0.95510
    285   3.17907  4.63488  4.22389  3.86364  3.14356  4.00943  4.51266  2.34856  3.63119  0.84931  3.15948  4.13706  4.44098  3.99440  3.80384  3.58250  3.47227  2.39148  5.03081  3.75913    343 - -
          2.68618  4.42225  2.77519  2.73123  3.46354  2.40513  3.72494  3.29354  2.67741  2.69355  4.24690  2.90347  2.73739  3.18146  2.89801  2.37887  2.77519  2.98518  4.58477  3.61503
          0.03072  3.89386  4.61621  0.61958  0.77255  0.48576  0.95510
    286   3.16925  4.54591  4.57312  4.05528  3.11968  4.36053  4.69593  1.74387  3.86761  1.08684  2.97421  4.33821  4.62213  4.11387  4.04919  3.73007  3.41265  2.03312  5.14016  3.95789    344 - -
          2.68618  4.42225  2.77519  2.73123  3.46354  2.40513  3.72494  3.29354  2.67741  2.69355  4.24690  2.90347  2.73739  3.18146  2.89801  2.37887  2.77519  2.98518  4.58477  3.61503
          0.03072  3.89386  4.61621  0.61958  0.77255  0.48576  0.95510
    287   2.77937  4.53340  3.38881  3.23076  4.22448  3.21969  4.30663  3.77518  3.28985  3.39978  4.45040  3.53541  0.78881  3.67798  3.53314  2.94748  3.22257  3.41814  5.40538  4.34537    345 - -
          2.68618  4.42225  2.77519  2.73123  3.46354  2.40513  3.72494  3.29354  2.67741  2.69355  4.24690  2.90347  2.73739  3.18146  2.89801  2.37887  2.77519  2.98518  4.58477  3.61503
          0.03072  3.89386  4.61621  0.61958  0.77255  0.48576  0.95510
    288   3.17907  4.63488  4.22389  3.86364  3.14356  4.00943  4.51266  2.34856  3.63119  0.84931  3.15948  4.13706  4.44098  3.99440  3.80384  3.58250  3.47227  2.39148  5.03081  3.75913    346 - -
          2.68618  4.42225  2.77519  2.73123  3.46354  2.40513  3.72494  3.29354  2.67741  2.69355  4.24690  2.90347  2.73739  3.18146  2.89801  2.37887  2.77519  2.98518  4.58477  3.61503
          0.03072  3.89386  4.61621  0.61958  0.77255  0.48576  0.95510
    289   3.01783  4.83180  3.14616  2.90808  3.29936  3.46527  1.09818  3.72407  2.75053  3.21543  4.25990  3.31662  4.01889  3.27454  3.01505  3.08826  3.32184  3.45877  4.76417  3.24958    347 - -
          2.68618  4.42225  2.77519  2.73123  3.46354  2.40513  3.72494  3.29354  2.67741  2.69355  4.24690  2.90347  2.73739  3.18146  2.89801  2.37887  2.77519  2.98518  4.58477  3.61503
          0.03072  3.89386  4.61621  0.61958  0.77255  0.48576  0.95510
    290   2.99135  4.95637  3.16879  2.78601  4.34769  3.47872  3.77058  3.77825  1.00940  3.33857  4.29869  3.20960  3.97740  2.96071  2.43508  3.03183  3.24293  3.48477  5.39341  4.20918    348 - -
          2.68618  4.42225  2.77519  2.73123  3.46354  2.40513  3.72494  3.29354  2.67741  2.69355  4.24690  2.90347  2.73739  3.18146  2.89801  2.37887  2.77519  2.98518  4.58477  3.61503
          0.03072  3.89386  4.61621  0.61958  0.77255  0.48576  0.95510
    291   2.82489  4.36137  4.15505  3.81865  3.56551  3.74617  4.61661  2.04868  3.68676  2.24869  3.52722  4.00510  4.30534  4.04494  3.89724  3.25089  3.18583  0.99835  5.35362  4.08666    349 - -
          2.68618  4.42225  2.77519  2.73123  3.46354  2.40513  3.72494  3.29354  2.67741  2.69355  4.24690  2.90347  2.73739  3.18146  2.89801  2.37887  2.77519  2.98518  4.58477  3.61503
          0.03072  3.89386  4.61621  0.61958  0.77255  0.48576  0.95510
    292   2.99135  4.95637  3.16879  2.78601  4.34769  3.47872  3.77058  3.77825  1.00940  3.33857  4.29869  3.20960  3.97740  2.96071  2.43508  3.03183  3.24293  3.48477  5.39341  4.20918    350 - -
          2.68618  4.42225  2.77519  2.73123  3.46354  2.40513  3.72494  3.29354  2.67741  2.69355  4.24690  2.90347  2.73739  3.18146  2.89801  2.37887  2.77519  2.98518  4.58477  3.61503
          0.03072  3.89386  4.61621  0.61958  0.77255  0.48576  0.95510
    293   2.26794  2.05156  3.86620  3.41812  3.65012  3.11060  4.17255  2.78578  3.29654  2.69770  3.64102  3.48537  3.77978  3.58226  3.52804  2.10792  2.69143  2.20126  5.14486  3.93408    351 - -
          2.68618  4.42225  2.77519  2.73123  3.46354  2.40513  3.72494  3.29354  2.67741  2.69355  4.24690  2.90347  2.73739  3.18146  2.89801  2.37887  2.77519  2.98518  4.58477  3.61503
          0.03072  3.89386  4.61621  0.61958  0.77255  0.48576  0.95510
    294   3.17907  4.63488  4.22389  3.86364  3.14356  4.00943  4.51266  2.34856  3.63119  0.84931  3.15948  4.13706  4.44098  3.99440  3.80384  3.58250  3.47227  2.39148  5.03081  3.75913    352 - -
          2.68618  4.42225  2.77519  2.73123  3.46354  2.40513  3.72494  3.29354  2.67741  2.69355  4.24690  2.90347  2.73739  3.18146  2.89801  2.37887  2.77519  2.98518  4.58477  3.61503
          0.03072  3.89386  4.61621  0.61958  0.77255  0.48576  0.95510
    295   2.32524  4.24603  3.22471  3.04126  4.09746  2.97550  4.15063  3.62286  3.11647  3.34137  4.26553  3.26276  3.71602  3.46407  3.40199  1.05927  2.80694  3.15330  5.46820  4.18105    353 - -
          2.68618  4.42225  2.77519  2.73123  3.46354  2.40513  3.72494  3.29354  2.67741  2.69355  4.24690  2.90347  2.73739  3.18146  2.89801  2.37887  2.77519  2.98518  4.58477  3.61503
          0.03072  3.89386  4.61621  0.61958  0.77255  0.48576  0.95510
    296   3.04865  4.49209  4.39633  3.90425  3.18232  4.15781  4.59587  2.05662  3.72057  1.14566  3.06026  4.17569  4.50526  4.00724  3.92425  3.53941  3.31877  1.77369  5.14329  3.93459    354 - -
          2.68618  4.42225  2.77519  2.73123  3.46354  2.40513  3.72494  3.29354  2.67741  2.69355  4.24690  2.90347  2.73739  3.18146  2.89801  2.37887  2.77519  2.98518  4.58477  3.61503
          0.03072  3.89386  4.61621  0.61958  0.77255  0.48576  0.95510
    297   3.27769  4.75802  3.86965  3.60288  2.29348  3.85493  3.62809  3.28388  3.45978  2.73234  3.95665  3.74957  4.32819  3.76070  3.63918  3.41232  3.56442  3.15542  3.93813  0.93095    355 - -
          2.68618  4.42225  2.77519  2.73123  3.46354  2.40513  3.72494  3.29354  2.67741  2.69355  4.24690  2.90347  2.73739  3.18146  2.89801  2.37887  2.77519  2.98518  4.58477  3.61503
          0.03072  3.89386  4.61621  0.61958  0.77255  0.48576  0.95510
    298   3.01783  4.83180  3.14616  2.90808  3.29936  3.46527  1.09818  3.72407  2.75053  3.21543  4.25990  3.31662  4.01889  3.27454  3.01505  3.08826  3.32184  3.45877  4.76417  3.24958    356 - -
          2.68618  4.42225  2.77519  2.73123  3.46354  2.40513  3.72494  3.29354  2.67741  2.69355  4.24690  2.90347  2.73739  3.18146  2.89801  2.37887  2.77519  2.98518  4.58477  3.61503
          0.03072  3.89386  4.61621  0.61958  0.77255  0.48576  0.95510
    299   1.31263  4.19000  3.29809  3.00827  4.10618  2.98460  4.09711  3.39770  3.04401  3.15626  4.05614  3.23738  2.59760  3.36995  3.36010  2.44317  2.72343  2.97581  5.47857  4.25391    357 - -
          2.68618  4.42225  2.77519  2.73123  3.46354  2.40513  3.72494  3.29354  2.67741  2.69355  4.24690  2.90347  2.73739  3.18146  2.89801  2.37887  2.77519  2.98518  4.58477  3.61503
          0.03072  3.89386  4.61621  0.61958  0.77255  0.48576  0.95510
    300   2.89734  4.88408  2.91666  2.67149  4.05553  3.37992  3.83007  3.68934  2.49075  3.18959  4.21662  3.13150  3.93354  1.19650  2.77460  2.94408  3.19418  3.41761  5.32364  4.01873    358 - -
          2.68618  4.42225  2.77519  2.73123  3.46354  2.40513  3.72494  3.29354  2.67741  2.69355  4.24690  2.90347  2.73739  3.18146  2.89801  2.37887  2.77519  2.98518  4.58477  3.61503
          0.03072  3.89386  4.61621  0.61958  0.77255  0.48576  0.95510
    301   3.17907  4.63488  4.22389  3.86364  3.14356  4.00943  4.51266  2.34856  3.63119  0.84931  3.15948  4.13706  4.44098  3.99440  3.80384  3.58250  3.47227  2.39148  5.03081  3.75913    359 - -
          2.68618  4.42225  2.77519  2.73123  3.46354  2.40513  3.72494  3.29354  2.67741  2.69355  4.24690  2.90347  2.73739  3.18146  2.89801  2.37887  2.77519  2.98518  4.58477  3.61503
          0.03072  3.89386  4.61621  0.61958  0.77255  0.48576  0.95510
    302   0.98337  4.20243  3.48405  3.27611  4.07343  3.02645  4.29567  3.20212  3.29291  3.08277  4.11209  3.42040  3.76767  3.63207  3.54209  2.55246  2.83129  2.85282  5.49845  4.30102    360 - -
          2.68618  4.42225  2.77519  2.73123  3.46354  2.40513  3.72494  3.29354  2.67741  2.69355  4.24690  2.90347  2.73739  3.18146  2.89801  2.37887  2.77519  2.98518  4.58477  3.61503
          0.03072  3.89386  4.61621  0.61958  0.77255  0.48576  0.95510
    303   3.27769  4.75802  3.86965  3.60288  2.29348  3.85493  3.62809  3.28388  3.45978  2.73234  3.95665  3.74957  4.32819  3.76070  3.63918  3.41232  3.56442  3.15542  3.93813  0.93095    361 - -
          2.68618  4.42225  2.77519  2.73123  3.46354  2.40513  3.72494  3.29354  2.67741  2.69355  4.24690  2.90347  2.73739  3.18146  2.89801  2.37887  2.77519  2.98518  4.58477  3.61503
          0.03072  3.89386  4.61621  0.61958  0.77255  0.48576  0.95510
    304   2.61015  0.89807  4.13442  3.87878  3.86500  3.22878  4.52114  3.01227  3.70577  2.92688  4.04879  3.86005  3.93744  4.05097  3.82643  2.88187  3.07869  2.75546  5.27684  4.15259    362 - -
          2.68618  4.42225  2.77519  2.73123  3.46354  2.40513  3.72494  3.29354  2.67741  2.69355  4.24690  2.90347  2.73739  3.18146  2.89801  2.37887  2.77519  2.98518  4.58477  3.61503
          0.03072  3.89386  4.61621  0.61958  0.77255  0.48576  0.95510
    305   2.95065  4.36599  4.45282  3.97941  3.48682  4.13365  4.74451  1.68539  3.84104  2.05017  3.34427  4.21735  4.53356  4.15369  4.06906  3.52771  3.24171  1.10449  5.38891  4.14840    363 - -
          2.68618  4.42225  2.77519  2.73123  3.46354  2.40513  3.72494  3.29354  2.67741  2.69355  4.24690  2.90347  2.73739  3.18146  2.89801  2.37887  2.77519  2.98518  4.58477  3.61503
          0.03072  3.89386  4.61621  0.61958  0.77255  0.48576  0.95510
    306   2.82489  4.36137  4.15505  3.81865  3.56551  3.74617  4.61661  2.04868  3.68676  2.24869  3.52722  4.00510  4.30534  4.04494  3.89724  3.25089  3.18583  0.99835  5.35362  4.08666    364 - -
          2.68618  4.42225  2.77519  2.73123  3.46354  2.40513  3.72494  3.29354  2.67741  2.69355  4.24690  2.90347  2.73739  3.18146  2.89801  2.37887  2.77519  2.98518  4.58477  3.61503
          0.03072  3.89386  4.61621  0.61958  0.77255  0.48576  0.95510
    307   2.89734  4.88408  2.91666  2.67149  4.05553  3.37992  3.83007  3.68934  2.49075  3.18959  4.21662  3.13150  3.93354  1.19650  2.77460  2.94408  3.19418  3.41761  5.32364  4.01873    365 - -
          2.68618  4.42225  2.77519  2.73123  3.46354  2.40513  3.72494  3.29354  2.67741  2.69355  4.24690  2.90347  2.73739  3.18146  2.89801  2.37887  2.77519  2.98518  4.58477  3.61503
          0.03072  3.89386  4.61621  0.61958  0.77255  0.48576  0.95510
    308   3.28532  4.68074  4.26806  3.98646  0.97736  3.97040  3.88633  2.80619  3.89292  2.17123  3.53307  4.04317  4.42838  4.05495  4.00736  3.55425  3.58639  2.79848  4.12877  2.49298    366 - -
          2.68618  4.42225  2.77519  2.73123  3.46354  2.40513  3.72494  3.29354  2.67741  2.69355  4.24690  2.90347  2.73739  3.18146  2.89801  2.37887  2.77519  2.98518  4.58477  3.61503
          0.03072  3.89386  4.61621  0.61958  0.77255  0.48576  0.95510
    309   3.17309  4.57031  4.51905  4.01172  3.09315  4.32385  4.65245  1.89377  3.80509  1.01794  2.96774  4.29825  4.60050  4.07159  3.98982  3.70101  3.42056  2.10092  5.10792  3.90553    367 - -
          2.68618  4.42225  2.77519  2.73123  3.46354  2.40513  3.72494  3.29354  2.67741  2.69355  4.24690  2.90347  2.73739  3.18146  2.89801  2.37887  2.77519  2.98518  4.58477  3.61503
          0.03072  3.89386  4.61621  0.61958  0.77255  0.48576  0.95510
    310   2.97032  5.08625  2.49609  0.99535  4.43509  3.28759  3.87598  3.89323  2.75917  3.50681  4.47969  2.94452  3.89312  3.09105  3.17039  2.95042  3.27465  3.57478  5.60262  4.32464    368 - -
          2.68618  4.42225  2.77519  2.73123  3.46354  2.40513  3.72494  3.29354  2.67741  2.69355  4.24690  2.90347  2.73739  3.18146  2.89801  2.37887  2.77519  2.98518  4.58477  3.61503
          0.03072  3.89386  4.61621  0.61958  0.77255  0.48576  0.95510
    311   2.99135  4.95637  3.16879  2.78601  4.34769  3.47872  3.77058  3.77825  1.00940  3.33857  4.29869  3.20960  3.97740  2.96071  2.43508  3.03183  3.24293  3.48477  5.39341  4.20918    369 - -
          2.68618  4.42225  2.77519  2.73123  3.46354  2.40513  3.72494  3.29354  2.67741  2.69355  4.24690  2.90347  2.73739  3.18146  2.89801  2.37887  2.77519  2.98518  4.58477  3.61503
          0.03072  3.89386  4.61621  0.61958  0.77255  0.48576  0.95510
    312   3.01228  5.14432  0.88786  2.34778  4.52413  3.22660  3.94946  4.11711  3.03755  3.72154  4.69993  2.90530  3.88088  3.18850  3.55682  2.97209  3.35124  3.75395  5.68861  4.39326    370 - -
          2.68618  4.42225  2.77519  2.73123  3.46354  2.40513  3.72494  3.29354  2.67741  2.69355  4.24690  2.90347  2.73739  3.18146  2.89801  2.37887  2.77519  2.98518  4.58477  3.61503
          0.03072  3.89386  4.61621  0.61958  0.77255  0.48576  0.95510
    313   1.70509  4.20183  3.22247  2.89986  4.13651  2.97198  4.01973  3.51223  2.95112  3.21276  4.05695  3.16496  2.16360  3.26734  3.29828  2.14233  2.68859  3.04841  5.47967  4.23718    371 - -
          2.68618  4.42225  2.77519  2.73123  3.46354  2.40513  3.72494  3.29354  2.67741  2.69355  4.24690  2.90347  2.73739  3.18146  2.89801  2.37887  2.77519  2.98518  4.58477  3.61503
          0.03072  3.89386  4.61621  0.61958  0.77255  0.48576  0.95510
    314   2.38855  4.25460  3.34289  2.88517  3.12593  3.21278  3.88725  3.02883  2.85788  2.77351  3.68231  3.21733  3.78410  3.18171  3.21027  1.88047  2.16775  2.73185  5.10142  3.81423    372 - -
          2.68618  4.42225  2.77519  2.73123  3.46354  2.40513  3.72494  3.29354  2.67741  2.69355  4.24690  2.90347  2.73739  3.18146  2.89801  2.37887  2.77519  2.98518  4.58477  3.61503
          0.03072  3.89386  4.61621  0.61958  0.77255  0.48576  0.95510
    315   3.17907  4.63488  4.22389  3.86364  3.14356  4.00943  4.51266  2.34856  3.63119  0.84931  3.15948  4.13706  4.44098  3.99440  3.80384  3.58250  3.47227  2.39148  5.03081  3.75913    373 - -
          2.68618  4.42225  2.77519  2.73123  3.46354  2.40513  3.72494  3.29354  2.67741  2.69355  4.24690  2.90347  2.73739  3.18146  2.89801  2.37887  2.77519  2.98518  4.58477  3.61503
          0.03072  3.89386  4.61621  0.61958  0.77255  0.48576  0.95510
    316   2.42391  4.26909  3.44674  3.19951  3.98743  3.10772  4.21524  3.11716  3.14291  2.97990  4.02889  3.40560  3.81308  3.53662  3.40069  2.62539  1.13617  2.80986  5.42335  4.20400    374 - -
          2.68618  4.42225  2.77519  2.73123  3.46354  2.40513  3.72494  3.29354  2.67741  2.69355  4.24690  2.90347  2.73739  3.18146  2.89801  2.37887  2.77519  2.98518  4.58477  3.61503
          0.03072  3.89386  4.61621  0.61958  0.77255  0.48576  0.95510
    317   2.83242  5.17852  2.40517  1.46782  4.45886  3.28347  3.67442  3.92700  2.45027  3.45606  4.32285  2.78571  3.82862  2.34711  2.86742  2.77975  3.09253  3.56874  5.62367  4.23840    375 - -
          2.68618  4.42225  2.77519  2.73123  3.46354  2.40513  3.72494  3.29354  2.67741  2.69355  4.24690  2.90347  2.73739  3.18146  2.89801  2.37887  2.77519  2.98518  4.58477  3.61503
          0.03072  3.89386  4.61621  0.61958  0.77255  0.48576  0.95510
    318   2.33803  4.29518  3.08409  2.86116  4.14595  3.00502  4.03263  3.60550  2.94199  3.29048  4.17457  3.15858  1.53401  3.29593  3.26664  2.16772  2.78714  3.14854  5.48688  4.21208    376 - -
          2.68618  4.42225  2.77519  2.73123  3.46354  2.40513  3.72494  3.29354  2.67741  2.69355  4.24690  2.90347  2.73739  3.18146  2.89801  2.37887  2.77519  2.98518  4.58477  3.61503
          0.03072  3.89386  4.61621  0.61958  0.77255  0.48576  0.95510
    319   2.82489  4.36137  4.15505  3.81865  3.56551  3.74617  4.61661  2.04868  3.68676  2.24869  3.52722  4.00510  4.30534  4.04494  3.89724  3.25089  3.18583  0.99835  5.35362  4.08666    377 - -
          2.68618  4.42225  2.77519  2.73123  3.46354  2.40513  3.72494  3.29354  2.67741  2.69355  4.24690  2.90347  2.73739  3.18146  2.89801  2.37887  2.77519  2.98518  4.58477  3.61503
          0.03072  3.89386  4.61621  0.61958  0.77255  0.48576  0.95510
    320   2.99130  4.36743  4.54876  4.05824  3.48514  4.23775  4.80904  1.53219  3.93311  2.02051  3.31890  4.30047  4.59616  4.22431  4.15520  3.62170  3.26802  1.16107  5.41017  4.18940    378 - -
          2.68618  4.42225  2.77519  2.73123  3.46354  2.40513  3.72494  3.29354  2.67741  2.69355  4.24690  2.90347  2.73739  3.18146  2.89801  2.37887  2.77519  2.98518  4.58477  3.61503
          0.03072  3.89386  4.61621  0.61958  0.77255  0.48576  0.95510
    321   3.02924  4.86727  3.52204  3.02839  4.22726  3.51340  3.83924  3.77028  2.24526  3.28231  4.28174  3.38659  4.01477  3.05833  0.94621  3.11227  3.29363  3.49326  5.30152  4.14978    379 - -
          2.68618  4.42225  2.77519  2.73123  3.46354  2.40513  3.72494  3.29354  2.67741  2.69355  4.24690  2.90347  2.73739  3.18146  2.89801  2.37887  2.77519  2.98518  4.58477  3.61503
          0.03072  3.89386  4.61621  0.61958  0.77255  0.48576  0.95510
    322   1.80922  4.16939  3.22134  3.03006  4.27639  1.41376  4.17954  3.63308  3.16981  3.37865  4.24675  3.23031  3.66370  3.46214  3.47545  2.40691  2.72383  3.12051  5.60964  4.40134    380 - -
          2.68618  4.42225  2.77519  2.73123  3.46354  2.40513  3.72494  3.29354  2.67741  2.69355  4.24690  2.90347  2.73739  3.18146  2.89801  2.37887  2.77519  2.98518  4.58477  3.61503
          0.03072  3.89386  4.61621  0.61958  0.77255  0.48576  0.95510
    323   3.17907  4.63488  4.22389  3.86364  3.14356  4.00943  4.51266  2.34856  3.63119  0.84931  3.15948  4.13706  4.44098  3.99440  3.80384  3.58250  3.47227  2.39148  5.03081  3.75913    381 - -
          2.68618  4.42225  2.77519  2.73123  3.46354  2.40513  3.72494  3.29354  2.67741  2.69355  4.24690  2.90347  2.73739  3.18146  2.89801  2.37887  2.77519  2.98518  4.58477  3.61503
          0.03072  3.89386  4.61621  0.61958  0.77255  0.48576  0.95510
    324   3.17907  4.63488  4.22389  3.86364  3.14356  4.00943  4.51266  2.34856  3.63119  0.84931  3.15948  4.13706  4.44098  3.99440  3.80384  3.58250  3.47227  2.39148  5.03081  3.75913    382 - -
          2.68618  4.42225  2.77519  2.73123  3.46354  2.40513  3.72494  3.29354  2.67741  2.69355  4.24690  2.90347  2.73739  3.18146  2.89801  2.37887  2.77519  2.98518  4.58477  3.61503
          0.03072  3.89386  4.61621  0.61958  0.77255  0.48576  0.95510
    325   2.99135  4.95637  3.16879  2.78601  4.34769  3.47872  3.77058  3.77825  1.00940  3.33857  4.29869  3.20960  3.97740  2.96071  2.43508  3.03183  3.24293  3.48477  5.39341  4.20918    383 - -
          2.68618  4.42225  2.77519  2.73123  3.46354  2.40513  3.72494  3.29354  2.67741  2.69355  4.24690  2.90347  2.73739  3.18146  2.89801  2.37887  2.77519  2.98518  4.58477  3.61503
          0.03072  3.89386  4.61621  0.61958  0.77255  0.48576  0.95510
    326   3.41740  4.72920  4.40122  4.03959  1.34898  4.21576  3.44764  3.12965  3.90128  2.49802  3.74410  3.92704  4.53981  3.94763  3.99412  3.57404  3.64505  3.05039  3.62205  1.36168    384 - -
          2.68618  4.42225  2.77519  2.73123  3.46354  2.40513  3.72494  3.29354  2.67741  2.69355  4.24690  2.90347  2.73739  3.18146  2.89801  2.37887  2.77519  2.98518  4.58477  3.61503
          0.03072  3.89386  4.61621  0.61958  0.77255  0.48576  0.95510
    327   3.37075  4.73791  4.12363  3.83486  2.68766  3.75391  3.92572  3.39506  3.55652  2.78635  4.02790  3.97955  4.27338  3.94302  3.68118  3.57426  3.67219  3.28599  0.84324  2.68861    385 - -
          2.68618  4.42225  2.77519  2.73123  3.46354  2.40513  3.72494  3.29354  2.67741  2.69355  4.24690  2.90347  2.73739  3.18146  2.89801  2.37887  2.77519  2.98518  4.58477  3.61503
          0.03072  3.89386  4.61621  0.61958  0.77255  0.48576  0.95510
    328   2.77937  4.53340  3.38881  3.23076  4.22448  3.21969  4.30663  3.77518  3.28985  3.39978  4.45040  3.53541  0.78881  3.67798  3.53314  2.94748  3.22257  3.41814  5.40538  4.34537    386 - -
          2.68618  4.42225  2.77519  2.73123  3.46354  2.40513  3.72494  3.29354  2.67741  2.69355  4.24690  2.90347  2.73739  3.18146  2.89801  2.37887  2.77519  2.98518  4.58477  3.61503
          0.03072  3.89386  4.61621  0.61958  0.77255  0.48576  0.95510
    329   2.99135  4.95637  3.16879  2.78601  4.34769  3.47872  3.77058  3.77825  1.00940  3.33857  4.29869  3.20960  3.97740  2.96071  2.43508  3.03183  3.24293  3.48477  5.39341  4.20918    387 - -
          2.68618  4.42225  2.77519  2.73123  3.46354  2.40513  3.72494  3.29354  2.67741  2.69355  4.24690  2.90347  2.73739  3.18146  2.89801  2.37887  2.77519  2.98518  4.58477  3.61503
          0.03072  3.89386  4.61621  0.61958  0.77255  0.48576  0.95510
    330   2.42391  4.26909  3.44674  3.19951  3.98743  3.10772  4.21524  3.11716  3.14291  2.97990  4.02889  3.40560  3.81308  3.53662  3.40069  2.62539  1.13617  2.80986  5.42335  4.20400    388 - -
          2.68618  4.42225  2.77519  2.73123  3.46354  2.40513  3.72494  3.29354  2.67741  2.69355  4.24690  2.90347  2.73739  3.18146  2.89801  2.37887  2.77519  2.98518  4.58477  3.61503
          0.03072  3.89386  4.61621  0.61958  0.77255  0.48576  0.95510
    331   2.53394  1.85519  3.55860  3.10621  3.34635  3.34313  2.76262  2.98432  2.90192  2.69548  3.64751  3.38306  3.89163  3.31517  3.16585  2.74903  2.86895  2.72728  4.83345  3.46434    389 - -
          2.68618  4.42225  2.77519  2.73123  3.46354  2.40513  3.72494  3.29354  2.67741  2.69355  4.24690  2.90347  2.73739  3.18146  2.89801  2.37887  2.77519  2.98518  4.58477  3.61503
          0.03072  3.89386  4.61621  0.61958  0.77255  0.48576  0.95510
    332   2.32524  4.24603  3.22471  3.04126  4.09746  2.97550  4.15063  3.62286  3.11647  3.34137  4.26553  3.26276  3.71602  3.46407  3.40199  1.05927  2.80694  3.15330  5.46820  4.18105    390 - -
          2.68618  4.42225  2.77519  2.73123  3.46354  2.40513  3.72494  3.29354  2.67741  2.69355  4.24690  2.90347  2.73739  3.18146  2.89801  2.37887  2.77519  2.98518  4.58477  3.61503
          0.03072  3.89386  4.61621  0.61958  0.77255  0.48576  0.95510
    333   2.64275  4.72295  2.96558  2.52195  3.94236  3.38480  3.66453  3.37275  2.37786  2.66921  3.86261  3.00216  2.99903  2.00301  2.73751  2.70261  2.89728  3.08916  5.24644  3.92916    391 - -
          2.68618  4.42225  2.77519  2.73123  3.46354  2.40513  3.72494  3.29354  2.67741  2.69355  4.24690  2.90347  2.73739  3.18146  2.89801  2.37887  2.77519  2.98518  4.58477  3.61503
          0.03072  3.89386  4.61621  0.61958  0.77255  0.48576  0.95510
    334   2.99135  4.95637  3.16879  2.78601  4.34769  3.47872  3.77058  3.77825  1.00940  3.33857  4.29869  3.20960  3.97740  2.96071  2.43508  3.03183  3.24293  3.48477  5.39341  4.20918    392 - -
          2.68618  4.42225  2.77519  2.73123  3.46354  2.40513  3.72494  3.29354  2.67741  2.69355  4.24690  2.90347  2.73739  3.18146  2.89801  2.37887  2.77519  2.98518  4.58477  3.61503
          0.03072  3.89386  4.61621  0.61958  0.77255  0.48576  0.95510
    335   2.97032  5.08625  2.49609  0.99535  4.43509  3.28759  3.87598  3.89323  2.75917  3.50681  4.47969  2.94452  3.89312  3.09105  3.17039  2.95042  3.27465  3.57478  5.60262  4.32464    393 - -
          2.68618  4.42225  2.77519  2.73123  3.46354  2.40513  3.72494  3.29354  2.67741  2.69355  4.24690  2.90347  2.73739  3.18146  2.89801  2.37887  2.77519  2.98518  4.58477  3.61503
          0.03072  3.89386  4.61621  0.61958  0.77255  0.48576  0.95510
    336   2.82489  4.36137  4.15505  3.81865  3.56551  3.74617  4.61661  2.04868  3.68676  2.24869  3.52722  4.00510  4.30534  4.04494  3.89724  3.25089  3.18583  0.99835  5.35362  4.08666    394 - -
          2.68618  4.42225  2.77519  2.73123  3.46354  2.40513  3.72494  3.29354  2.67741  2.69355  4.24690  2.90347  2.73739  3.18146  2.89801  2.37887  2.77519  2.98518  4.58477  3.61503
          0.03072  3.89386  4.61621  0.61958  0.77255  0.48576  0.95510
    337   2.98582  4.53117  4.07226  3.66720  3.21680  3.84999  4.39738  2.39452  3.43416  1.80814  1.33754  3.94209  4.31060  3.81456  3.63699  3.33723  3.29149  2.40314  5.06055  3.82427    395 - -
          2.68618  4.42225  2.77519  2.73123  3.46354  2.40513  3.72494  3.29354  2.67741  2.69355  4.24690  2.90347  2.73739  3.18146  2.89801  2.37887  2.77519  2.98518  4.58477  3.61503
          0.03072  3.89386  4.61621  0.61958  0.77255  0.48576  0.95510
    338   3.28532  4.68074  4.26806  3.98646  0.97736  3.97040  3.88633  2.80619  3.89292  2.17123  3.53307  4.04317  4.42838  4.05495  4.00736  3.55425  3.58639  2.79848  4.12877  2.49298    396 - -
          2.68618  4.42225  2.77519  2.73123  3.46354  2.40513  3.72494  3.29354  2.67741  2.69355  4.24690  2.90347  2.73739  3.18146  2.89801  2.37887  2.77519  2.98518  4.58477  3.61503
          0.03072  3.89386  4.61621  0.61958  0.77255  0.48576  0.95510
    339   3.17907  4.63488  4.22389  3.86364  3.14356  4.00943  4.51266  2.34856  3.63119  0.84931  3.15948  4.13706  4.44098  3.99440  3.80384  3.58250  3.47227  2.39148  5.03081  3.75913    397 - -
          2.68618  4.42225  2.77519  2.73123  3.46354  2.40513  3.72494  3.29354  2.67741  2.69355  4.24690  2.90347  2.73739  3.18146  2.89801  2.37887  2.77519  2.98518  4.58477  3.61503
          0.03072  3.89386  4.61621  0.61958  0.77255  0.48576  0.95510
    340   2.46766  4.49849  2.74238  2.59864  4.30256  1.51582  3.94709  3.82687  2.87469  3.46108  4.31764  2.29346  3.73406  3.18018  3.26120  2.56741  2.88966  3.34784  5.58142  4.27594    398 - -
          2.68618  4.42225  2.77519  2.73123  3.46354  2.40513  3.72494  3.29354  2.67741  2.69355  4.24690  2.90347  2.73739  3.18146  2.89801  2.37887  2.77519  2.98518  4.58477  3.61503
          0.03072  3.89386  4.61621  0.61958  0.77255  0.48576  0.95510
    341   2.97032  5.08625  2.49609  0.99535  4.43509  3.28759  3.87598  3.89323  2.75917  3.50681  4.47969  2.94452  3.89312  3.09105  3.17039  2.95042  3.27465  3.57478  5.60262  4.32464    399 - -
          2.68618  4.42225  2.77519  2.73123  3.46354  2.40513  3.72494  3.29354  2.67741  2.69355  4.24690  2.90347  2.73739  3.18146  2.89801  2.37887  2.77519  2.98518  4.58477  3.61503
          0.03072  3.89386  4.61621  0.61958  0.77255  0.48576  0.95510
    342   3.02999  4.40636  4.53522  3.98512  3.22887  4.26589  4.64873  1.49860  3.85705  1.70243  2.25939  4.25251  4.54460  4.07586  4.05019  3.60309  3.27144  1.78452  5.17063  4.03265    400 - -
          2.68618  4.42225  2.77519  2.73123  3.46354  2.40513  3.72494  3.29354  2.67741  2.69355  4.24690  2.90347  2.73739  3.18146  2.89801  2.37887  2.77519  2.98518  4.58477  3.61503
          0.03072  3.89386  4.61621  0.61958  0.77255  0.48576  0.95510
    343   2.97032  5.08625  2.49609  0.99535  4.43509  3.28759  3.87598  3.89323  2.75917  3.50681  4.47969  2.94452  3.89312  3.09105  3.17039  2.95042  3.27465  3.57478  5.60262  4.32464    401 - -
          2.68618  4.42225  2.77519  2.73123  3.46354  2.40513  3.72494  3.29354  2.67741  2.69355  4.24690  2.90347  2.73739  3.18146  2.89801  2.37887  2.77519  2.98518  4.58477  3.61503
          0.03072  3.89386  4.61621  0.61958  0.77255  0.48576  0.95510
    344   2.97032  5.08625  2.49609  0.99535  4.43509  3.28759  3.87598  3.89323  2.75917  3.50681  4.47969  2.94452  3.89312  3.09105  3.17039  2.95042  3.27465  3.57478  5.60262  4.32464    402 - -
          2.68618  4.42225  2.77519  2.73123  3.46354  2.40513  3.72494  3.29354  2.67741  2.69355  4.24690  2.90347  2.73739  3.18146  2.89801  2.37887  2.77519  2.98518  4.58477  3.61503
          0.03072  3.89386  4.61621  0.61958  0.77255  0.48576  0.95510
    345   3.02218  4.40693  4.54101  4.07037  3.41255  4.23412  4.80186  1.16243  3.91917  1.92520  3.26102  4.30930  4.59820  4.21804  4.12803  3.63297  3.30320  1.60524  5.36792  4.14317    403 - -
          2.68618  4.42225  2.77519  2.73123  3.46354  2.40513  3.72494  3.29354  2.67741  2.69355  4.24690  2.90347  2.73739  3.18146  2.89801  2.37887  2.77519  2.98518  4.58477  3.61503
          0.03072  3.89386  4.61621  0.61958  0.77255  0.48576  0.95510
    346   3.17907  4.63488  4.22389  3.86364  3.14356  4.00943  4.51266  2.34856  3.63119  0.84931  3.15948  4.13706  4.44098  3.99440  3.80384  3.58250  3.47227  2.39148  5.03081  3.75913    404 - -
          2.68618  4.42225  2.77519  2.73123  3.46354  2.40513  3.72494  3.29354  2.67741  2.69355  4.24690  2.90347  2.73739  3.18146  2.89801  2.37887  2.77519  2.98518  4.58477  3.61503
          0.03072  3.89386  4.61621  0.61958  0.77255  0.48576  0.95510
    347   3.01228  5.14432  0.88786  2.34778  4.52413  3.22660  3.94946  4.11711  3.03755  3.72154  4.69993  2.90530  3.88088  3.18850  3.55682  2.97209  3.35124  3.75395  5.68861  4.39326    405 - -
          2.68618  4.42225  2.77519  2.73123  3.46354  2.40513  3.72494  3.29354  2.67741  2.69355  4.24690  2.90347  2.73739  3.18146  2.89801  2.37887  2.77519  2.98518  4.58477  3.61503
          0.03072  3.89386  4.61621  0.61958  0.77255  0.48576  0.95510
    348   2.82489  4.36137  4.15505  3.81865  3.56551  3.74617  4.61661  2.04868  3.68676  2.24869  3.52722  4.00510  4.30534  4.04494  3.89724  3.25089  3.18583  0.99835  5.35362  4.08666    406 - -
          2.68618  4.42225  2.77519  2.73123  3.46354  2.40513  3.72494  3.29354  2.67741  2.69355  4.24690  2.90347  2.73739  3.18146  2.89801  2.37887  2.77519  2.98518  4.58477  3.61503
          0.03072  3.89386  4.61621  0.61958  0.77255  0.48576  0.95510
    349   3.02397  4.38815  4.59412  4.10550  3.44650  4.28102  4.83951  1.22626  3.97385  1.95351  3.27510  4.34578  4.62449  4.25639  4.18519  3.66845  3.29753  1.45804  5.40079  4.19027    407 - -
          2.68618  4.42225  2.77519  2.73123  3.46354  2.40513  3.72494  3.29354  2.67741  2.69355  4.24690  2.90347  2.73739  3.18146  2.89801  2.37887  2.77519  2.98518  4.58477  3.61503
          0.03072  3.89386  4.61621  0.61958  0.77255  0.48576  0.95510
    350   2.88051  5.37089  1.84891  1.34145  4.66178  3.19391  3.72161  4.15522  2.70718  3.68909  4.54832  2.67418  3.80315  2.89077  3.26955  2.78282  3.16649  3.75267  5.84650  4.37831    408 - -
          2.68618  4.42225  2.77519  2.73123  3.46354  2.40513  3.72494  3.29354  2.67741  2.69355  4.24690  2.90347  2.73739  3.18146  2.89801  2.37887  2.77519  2.98518  4.58477  3.61503
          0.03072  3.89386  4.61621  0.61958  0.77255  0.48576  0.95510
    351   2.77937  4.53340  3.38881  3.23076  4.22448  3.21969  4.30663  3.77518  3.28985  3.39978  4.45040  3.53541  0.78881  3.67798  3.53314  2.94748  3.22257  3.41814  5.40538  4.34537    409 - -
          2.68618  4.42225  2.77519  2.73123  3.46354  2.40513  3.72494  3.29354  2.67741  2.69355  4.24690  2.90347  2.73739  3.18146  2.89801  2.37887  2.77519  2.98518  4.58477  3.61503
          0.03072  3.89386  4.61621  0.61958  0.77255  0.48576  0.95510
    352   2.06938  4.31521  3.21068  2.76228  3.87534  3.16611  3.84756  3.22629  2.74367  2.60996  3.79683  3.12842  2.74908  3.08563  3.11878  2.04102  2.73066  2.88404  5.24276  3.98036    410 - -
          2.68618  4.42225  2.77519  2.73123  3.46354  2.40513  3.72494  3.29354  2.67741  2.69355  4.24690  2.90347  2.73739  3.18146  2.89801  2.37887  2.77519  2.98518  4.58477  3.61503
          0.03072  3.89386  4.61621  0.61958  0.77255  0.48576  0.95510
    353   2.82372  5.10114  2.54602  2.00521  4.38661  3.32978  3.66069  3.84244  2.35139  3.37443  4.24610  2.84951  3.84648  1.71310  2.71887  2.79188  3.07378  3.50053  5.53783  4.18938    411 - -
          2.68618  4.42225  2.77519  2.73123  3.46354  2.40513  3.72494  3.29354  2.67741  2.69355  4.24690  2.90347  2.73739  3.18146  2.89801  2.37887  2.77519  2.98518  4.58477  3.61503
          0.03072  3.89386  4.61621  0.61958  0.77255  0.48576  0.95510
    354   3.28532  4.68074  4.26806  3.98646  0.97736  3.97040  3.88633  2.80619  3.89292  2.17123  3.53307  4.04317  4.42838  4.05495  4.00736  3.55425  3.58639  2.79848  4.12877  2.49298    412 - -
          2.68618  4.42225  2.77519  2.73123  3.46354  2.40513  3.72494  3.29354  2.67741  2.69355  4.24690  2.90347  2.73739  3.18146  2.89801  2.37887  2.77519  2.98518  4.58477  3.61503
          0.03072  3.89386  4.61621  0.61958  0.77255  0.48576  0.95510
    355   2.58341  4.43754  3.25181  2.78582  3.68981  3.42524  3.82492  2.83791  2.65075  2.63234  3.61405  3.20164  3.89642  2.37238  2.98726  2.75197  2.64917  1.97350  5.13151  3.87017    413 - -
          2.68618  4.42225  2.77519  2.73123  3.46354  2.40513  3.72494  3.29354  2.67741  2.69355  4.24690  2.90347  2.73739  3.18146  2.89801  2.37887  2.77519  2.98518  4.58477  3.61503
          0.03072  3.89386  4.61621  0.61958  0.77255  0.48576  0.95510
    356   2.95342  5.03698  3.25168  2.71068  4.44156  3.55248  3.61192  3.82401  1.22522  3.31623  4.20412  3.12929  3.96674  2.76218  2.02269  2.96511  3.15132  3.51264  5.39152  4.19318    414 - -
          2.68618  4.42225  2.77519  2.73123  3.46354  2.40513  3.72494  3.29354  2.67741  2.69355  4.24690  2.90347  2.73739  3.18146  2.89801  2.37887  2.77519  2.98518  4.58477  3.61503
          0.03072  3.89386  4.61621  0.61958  0.77255  0.48576  0.95510
    357   3.02413  4.38989  4.59042  4.10298  3.44336  4.27774  4.83686  1.21806  3.96981  1.95013  3.27319  4.34326  4.62263  4.25339  4.18095  3.66595  3.29823  1.47326  5.39824  4.18699    415 - -
          2.68618  4.42225  2.77519  2.73123  3.46354  2.40513  3.72494  3.29354  2.67741  2.69355  4.24690  2.90347  2.73739  3.18146  2.89801  2.37887  2.77519  2.98518  4.58477  3.61503
          0.03072  3.89386  4.61621  0.61958  0.77255  0.48576  0.95510
    358   2.65927  4.75374  2.95650  2.31883  3.95340  3.42348  3.63557  3.33413  2.34436  2.92693  3.05722  2.98348  3.84092  2.05084  2.71242  2.71135  2.89048  3.06047  5.24139  3.93973    416 - -
          2.68618  4.42225  2.77519  2.73123  3.46354  2.40513  3.72494  3.29354  2.67741  2.69355  4.24690  2.90347  2.73739  3.18146  2.89801  2.37887  2.77519  2.98518  4.58477  3.61503
          0.03072  3.89386  4.61621  0.61958  0.77255  0.48576  0.95510
    359   2.77165  5.20525  1.99694  1.55698  4.51576  3.22185  3.67386  3.96463  2.59144  3.52028  4.35091  2.70923  3.78328  2.82944  3.12341  2.70761  2.68063  3.57517  5.71196  4.27288    417 - -
          2.68618  4.42225  2.77519  2.73123  3.46354  2.40513  3.72494  3.29354  2.67741  2.69355  4.24690  2.90347  2.73739  3.18146  2.89801  2.37887  2.77519  2.98518  4.58477  3.61503
          0.03072  3.89386  4.61621  0.61958  0.77255  0.48576  0.95510
    360   2.65819  4.64941  2.91286  2.63022  3.83294  3.27952  2.97706  3.56284  2.61595  3.15450  4.06376  3.07321  1.63773  3.05142  2.95738  2.74102  2.98168  3.22980  5.18763  3.81051    418 - -
          2.68618  4.42225  2.77519  2.73123  3.46354  2.40513  3.72494  3.29354  2.67741  2.69355  4.24690  2.90347  2.73739  3.18146  2.89801  2.37887  2.77519  2.98518  4.58477  3.61503
          0.03072  3.89386  4.61621  0.61958  0.77255  0.48576  0.95510
    361   3.17907  4.63488  4.22389  3.86364  3.14356  4.00943  4.51266  2.34856  3.63119  0.84931  3.15948  4.13706  4.44098  3.99440  3.80384  3.58250  3.47227  2.39148  5.03081  3.75913    419 - -
          2.68618  4.42225  2.77519  2.73123  3.46354  2.40513  3.72494  3.29354  2.67741  2.69355  4.24690  2.90347  2.73739  3.18146  2.89801  2.37887  2.77519  2.98518  4.58477  3.61503
          0.03072  3.89386  4.61621  0.61958  0.77255  0.48576  0.95510
    362   3.28532  4.68074  4.26806  3.98646  0.97736  3.97040  3.88633  2.80619  3.89292  2.17123  3.53307  4.04317  4.42838  4.05495  4.00736  3.55425  3.58639  2.79848  4.12877  2.49298    420 - -
          2.68618  4.42225  2.77519  2.73123  3.46354  2.40513  3.72494  3.29354  2.67741  2.69355  4.24690  2.90347  2.73739  3.18146  2.89801  2.37887  2.77519  2.98518  4.58477  3.61503
          0.03072  3.89386  4.61621  0.61958  0.77255  0.48576  0.95510
    363   2.97844  5.01843  3.38306  2.78118  4.42585  3.58720  3.60992  3.80150  1.76226  3.29252  4.18705  3.17597  3.98836  2.76258  1.31581  3.00077  3.16854  3.50000  5.36528  4.18590    421 - -
          2.68618  4.42225  2.77519  2.73123  3.46354  2.40513  3.72494  3.29354  2.67741  2.69355  4.24690  2.90347  2.73739  3.18146  2.89801  2.37887  2.77519  2.98518  4.58477  3.61503
          0.03072  3.89386  4.61621  0.61958  0.77255  0.48576  0.95510
    364   2.89734  4.88408  2.91666  2.67149  4.05553  3.37992  3.83007  3.68934  2.49075  3.18959  4.21662  3.13150  3.93354  1.19650  2.77460  2.94408  3.19418  3.41761  5.32364  4.01873    422 - -
          2.68618  4.42225  2.77519  2.73123  3.46354  2.40513  3.72494  3.29354  2.67741  2.69355  4.24690  2.90347  2.73739  3.18146  2.89801  2.37887  2.77519  2.98518  4.58477  3.61503
          0.03072  3.89386  4.61621  0.61958  0.77255  0.48576  0.95510
    365   3.11425  4.47260  4.58670  4.08302  3.25210  4.34955  4.74818  1.27255  3.90332  1.54101  3.11473  4.34929  4.63764  4.18001  4.09550  3.72865  3.36701  1.82203  5.23575  4.02122    423 - -
          2.68618  4.42225  2.77519  2.73123  3.46354  2.40513  3.72494  3.29354  2.67741  2.69355  4.24690  2.90347  2.73739  3.18146  2.89801  2.37887  2.77519  2.98518  4.58477  3.61503
          0.03072  3.89386  4.61621  0.61958  0.77255  0.48576  0.95510
    366   0.98337  4.20243  3.48405  3.27611  4.07343  3.02645  4.29567  3.20212  3.29291  3.08277  4.11209  3.42040  3.76767  3.63207  3.54209  2.55246  2.83129  2.85282  5.49845  4.30102    424 - -
          2.68618  4.42225  2.77519  2.73123  3.46354  2.40513  3.72494  3.29354  2.67741  2.69355  4.24690  2.90347  2.73739  3.18146  2.89801  2.37887  2.77519  2.98518  4.58477  3.61503
          0.03072  3.89386  4.61621  0.61958  0.77255  0.48576  0.95510
    367   2.97754  5.07720  3.36073  2.73459  4.50354  3.59708  3.58097  3.86293  1.37829  3.32970  4.20474  3.14333  3.97914  2.72160  1.69257  2.98133  3.15513  3.54930  5.39140  4.21080    425 - -
          2.68618  4.42225  2.77519  2.73123  3.46354  2.40513  3.72494  3.29354  2.67741  2.69355  4.24690  2.90347  2.73739  3.18146  2.89801  2.37887  2.77519  2.98518  4.58477  3.61503
          0.03072  3.89386  4.61621  0.61958  0.77255  0.48576  0.95510
    368   2.61015  0.89807  4.13442  3.87878  3.86500  3.22878  4.52114  3.01227  3.70577  2.92688  4.04879  3.86005  3.93744  4.05097  3.82643  2.88187  3.07869  2.75546  5.27684  4.15259    426 - -
          2.68618  4.42225  2.77519  2.73123  3.46354  2.40513  3.72494  3.29354  2.67741  2.69355  4.24690  2.90347  2.73739  3.18146  2.89801  2.37887  2.77519  2.98518  4.58477  3.61503
          0.03072  3.89386  4.61621  0.61958  0.77255  0.48576  0.95510
    369   2.82489  4.36137  4.15505  3.81865  3.56551  3.74617  4.61661  2.04868  3.68676  2.24869  3.52722  4.00510  4.30534  4.04494  3.89724  3.25089  3.18583  0.99835  5.35362  4.08666    427 - -
          2.68618  4.42225  2.77519  2.73123  3.46354  2.40513  3.72494  3.29354  2.67741  2.69355  4.24690  2.90347  2.73739  3.18146  2.89801  2.37887  2.77519  2.98518  4.58477  3.61503
          0.03072  3.89386  4.61621  0.61958  0.77255  0.48576  0.95510
    370   2.32524  4.24603  3.22471  3.04126  4.09746  2.97550  4.15063  3.62286  3.11647  3.34137  4.26553  3.26276  3.71602  3.46407  3.40199  1.05927  2.80694  3.15330  5.46820  4.18105    428 - -
          2.68618  4.42225  2.77519  2.73123  3.46354  2.40513  3.72494  3.29354  2.67741  2.69355  4.24690  2.90347  2.73739  3.18146  2.89801  2.37887  2.77519  2.98518  4.58477  3.61503
          0.03072  3.89386  4.61621  0.61958  0.77255  0.48576  0.95510
    371   2.32524  4.24603  3.22471  3.04126  4.09746  2.97550  4.15063  3.62286  3.11647  3.34137  4.26553  3.26276  3.71602  3.46407  3.40199  1.05927  2.80694  3.15330  5.46820  4.18105    429 - -
          2.68618  4.42225  2.77519  2.73123  3.46354  2.40513  3.72494  3.29354  2.67741  2.69355  4.24690  2.90347  2.73739  3.18146  2.89801  2.37887  2.77519  2.98518  4.58477  3.61503
          0.03072  3.89386  4.61621  0.61958  0.77255  0.48576  0.95510
    372   2.05264  4.27659  3.18289  2.94668  4.13209  3.02472  4.08675  3.44732  3.00315  3.18260  4.11923  3.22105  1.49528  3.35681  3.31589  2.51260  2.79953  3.04251  5.49339  4.25773    430 - -
          2.68618  4.42225  2.77519  2.73123  3.46354  2.40513  3.72494  3.29354  2.67741  2.69355  4.24690  2.90347  2.73739  3.18146  2.89801  2.37887  2.77519  2.98518  4.58477  3.61503
          0.03072  3.89386  4.61621  0.61958  0.77255  0.48576  0.95510
    373   3.01783  4.83180  3.14616  2.90808  3.29936  3.46527  1.09818  3.72407  2.75053  3.21543  4.25990  3.31662  4.01889  3.27454  3.01505  3.08826  3.32184  3.45877  4.76417  3.24958    431 - -
          2.68618  4.42225  2.77519  2.73123  3.46354  2.40513  3.72494  3.29354  2.67741  2.69355  4.24690  2.90347  2.73739  3.18146  2.89801  2.37887  2.77519  2.98518  4.58477  3.61503
          0.03072  3.89386  4.61621  0.61958  0.77255  0.48576  0.95510
    374   3.28532  4.68074  4.26806  3.98646  0.97736  3.97040  3.88633  2.80619  3.89292  2.17123  3.53307  4.04317  4.42838  4.05495  4.00736  3.55425  3.58639  2.79848  4.12877  2.49298    432 - -
          2.68618  4.42225  2.77519  2.73123  3.46354  2.40513  3.72494  3.29354  2.67741  2.69355  4.24690  2.90347  2.73739  3.18146  2.89801  2.37887  2.77519  2.98518  4.58477  3.61503
          0.03072  3.89386  4.61621  0.61958  0.77255  0.48576  0.95510
    375   2.89734  4.88408  2.91666  2.67149  4.05553  3.37992  3.83007  3.68934  2.49075  3.18959  4.21662  3.13150  3.93354  1.19650  2.77460  2.94408  3.19418  3.41761  5.32364  4.01873    433 - -
          2.68618  4.42225  2.77519  2.73123  3.46354  2.40513  3.72494  3.29354  2.67741  2.69355  4.24690  2.90347  2.73739  3.18146  2.89801  2.37887  2.77519  2.98518  4.58477  3.61503
          0.03072  3.89386  4.61621  0.61958  0.77255  0.48576  0.95510
    376   2.82489  4.36137  4.15505  3.81865  3.56551  3.74617  4.61661  2.04868  3.68676  2.24869  3.52722  4.00510  4.30534  4.04494  3.89724  3.25089  3.18583  0.99835  5.35362  4.08666    434 - -
          2.68618  4.42225  2.77519  2.73123  3.46354  2.40513  3.72494  3.29354  2.67741  2.69355  4.24690  2.90347  2.73739  3.18146  2.89801  2.37887  2.77519  2.98518  4.58477  3.61503
          0.03072  3.89386  4.61621  0.61958  0.77255  0.48576  0.95510
    377   0.98337  4.20243  3.48405  3.27611  4.07343  3.02645  4.29567  3.20212  3.29291  3.08277  4.11209  3.42040  3.76767  3.63207  3.54209  2.55246  2.83129  2.85282  5.49845  4.30102    435 - -
          2.68618  4.42225  2.77519  2.73123  3.46354  2.40513  3.72494  3.29354  2.67741  2.69355  4.24690  2.90347  2.73739  3.18146  2.89801  2.37887  2.77519  2.98518  4.58477  3.61503
          0.03072  3.89386  4.61621  0.61958  0.77255  0.48576  0.95510
    378   2.97032  5.08625  2.49609  0.99535  4.43509  3.28759  3.87598  3.89323  2.75917  3.50681  4.47969  2.94452  3.89312  3.09105  3.17039  2.95042  3.27465  3.57478  5.60262  4.32464    436 - -
          2.68618  4.42225  2.77519  2.73123  3.46354  2.40513  3.72494  3.29354  2.67741  2.69355  4.24690  2.90347  2.73739  3.18146  2.89801  2.37887  2.77519  2.98518  4.58477  3.61503
          0.03072  3.89386  4.61621  0.61958  0.77255  0.48576  0.95510
    379   3.02924  4.86727  3.52204  3.02839  4.22726  3.51340  3.83924  3.77028  2.24526  3.28231  4.28174  3.38659  4.01477  3.05833  0.94621  3.11227  3.29363  3.49326  5.30152  4.14978    437 - -
          2.68618  4.42225  2.77519  2.73123  3.46354  2.40513  3.72494  3.29354  2.67741  2.69355  4.24690  2.90347  2.73739  3.18146  2.89801  2.37887  2.77519  2.98518  4.58477  3.61503
          0.03072  3.89386  4.61621  0.61958  0.77255  0.48576  0.95510
    380   0.98337  4.20243  3.48405  3.27611  4.07343  3.02645  4.29567  3.20212  3.29291  3.08277  4.11209  3.42040  3.76767  3.63207  3.54209  2.55246  2.83129  2.85282  5.49845  4.30102    438 - -
          2.68618  4.42225  2.77519  2.73123  3.46354  2.40513  3.72494  3.29354  2.67741  2.69355  4.24690  2.90347  2.73739  3.18146  2.89801  2.37887  2.77519  2.98518  4.58477  3.61503
          0.03072  3.89386  4.61621  0.61958  0.77255  0.48576  0.95510
    381   3.17907  4.63488  4.22389  3.86364  3.14356  4.00943  4.51266  2.34856  3.63119  0.84931  3.15948  4.13706  4.44098  3.99440  3.80384  3.58250  3.47227  2.39148  5.03081  3.75913    439 - -
          2.68618  4.42225  2.77519  2.73123  3.46354  2.40513  3.72494  3.29354  2.67741  2.69355  4.24690  2.90347  2.73739  3.18146  2.89801  2.37887  2.77519  2.98518  4.58477  3.61503
          0.03072  3.89386  4.61621  0.61958  0.77255  0.48576  0.95510
    382   3.37206  4.74230  4.25174  3.88571  1.79424  4.14679  3.46029  3.14635  3.75312  2.53939  3.77916  3.85932  4.49401  3.86571  3.89223  3.51306  3.60866  3.05502  3.66320  1.08702    440 - -
          2.68618  4.42225  2.77519  2.73123  3.46354  2.40513  3.72494  3.29354  2.67741  2.69355  4.24690  2.90347  2.73739  3.18146  2.89801  2.37887  2.77519  2.98518  4.58477  3.61503
          0.03072  3.89386  4.61621  0.61958  0.77255  0.48576  0.95510
    383   3.08494  4.48703  4.29388  3.80505  1.77980  4.07509  3.72725  2.66385  3.67214  1.63371  3.29632  3.89421  4.38855  3.81208  3.82556  3.39184  3.31028  2.62430  4.01141  2.02026    441 - -
          2.68618  4.42225  2.77519  2.73123  3.46354  2.40513  3.72494  3.29354  2.67741  2.69355  4.24690  2.90347  2.73739  3.18146  2.89801  2.37887  2.77519  2.98518  4.58477  3.61503
          0.03072  3.89386  4.61621  0.61958  0.77255  0.48576  0.95510
    384   3.37075  4.73791  4.12363  3.83486  2.68766  3.75391  3.92572  3.39506  3.55652  2.78635  4.02790  3.97955  4.27338  3.94302  3.68118  3.57426  3.67219  3.28599  0.84324  2.68861    442 - -
          2.68618  4.42225  2.77519  2.73123  3.46354  2.40513  3.72494  3.29354  2.67741  2.69355  4.24690  2.90347  2.73739  3.18146  2.89801  2.37887  2.77519  2.98518  4.58477  3.61503
          0.03072  3.89386  4.61621  0.61958  0.77255  0.48576  0.95510
    385   2.74085  4.73844  2.71964  2.60716  4.10528  3.19807  3.93777  3.82006  2.84314  3.46445  4.41942  1.12074  3.85089  3.21040  3.19866  2.80712  3.12332  3.44012  5.40871  4.05195    443 - -
          2.68618  4.42225  2.77519  2.73123  3.46354  2.40513  3.72494  3.29354  2.67741  2.69355  4.24690  2.90347  2.73739  3.18146  2.89801  2.37887  2.77519  2.98518  4.58477  3.61503
          0.03072  3.89386  4.61621  0.61958  0.77255  0.48576  0.95510
    386   2.74085  4.73844  2.71964  2.60716  4.10528  3.19807  3.93777  3.82006  2.84314  3.46445  4.41942  1.12074  3.85089  3.21040  3.19866  2.80712  3.12332  3.44012  5.40871  4.05195    444 - -
          2.68618  4.42225  2.77519  2.73123  3.46354  2.40513  3.72494  3.29354  2.67741  2.69355  4.24690  2.90347  2.73739  3.18146  2.89801  2.37887  2.77519  2.98518  4.58477  3.61503
          0.03072  3.89386  4.61621  0.61958  0.77255  0.48576  0.95510
    387   2.97032  5.08625  2.49609  0.99535  4.43509  3.28759  3.87598  3.89323  2.75917  3.50681  4.47969  2.94452  3.89312  3.09105  3.17039  2.95042  3.27465  3.57478  5.60262  4.32464    445 - -
          2.68618  4.42225  2.77519  2.73123  3.46354  2.40513  3.72494  3.29354  2.67741  2.69355  4.24690  2.90347  2.73739  3.18146  2.89801  2.37887  2.77519  2.98518  4.58477  3.61503
          0.03072  3.89386  4.61621  0.61958  0.77255  0.48576  0.95510
    388   3.27769  4.75802  3.86965  3.60288  2.29348  3.85493  3.62809  3.28388  3.45978  2.73234  3.95665  3.74957  4.32819  3.76070  3.63918  3.41232  3.56442  3.15542  3.93813  0.93095    446 - -
          2.68618  4.42225  2.77519  2.73123  3.46354  2.40513  3.72494  3.29354  2.67741  2.69355  4.24690  2.90347  2.73739  3.18146  2.89801  2.37887  2.77519  2.98518  4.58477  3.61503
          0.03072  3.89386  4.61621  0.61958  0.77255  0.48576  0.95510
    389   2.20727  4.29361  4.03533  3.59517  3.52088  3.75614  4.42943  1.40184  3.48199  2.20386  3.40850  3.84665  4.24798  3.81241  3.73497  3.14915  3.05867  1.88540  5.26646  4.03985    447 - -
          2.68618  4.42225  2.77519  2.73123  3.46354  2.40513  3.72494  3.29354  2.67741  2.69355  4.24690  2.90347  2.73739  3.18146  2.89801  2.37887  2.77519  2.98518  4.58477  3.61503
          0.03072  3.89386  4.61621  0.61958  0.77255  0.48576  0.95510
    390   2.98582  4.53117  4.07226  3.66720  3.21680  3.84999  4.39738  2.39452  3.43416  1.80814  1.33754  3.94209  4.31060  3.81456  3.63699  3.33723  3.29149  2.40314  5.06055  3.82427    448 - -
          2.68618  4.42225  2.77519  2.73123  3.46354  2.40513  3.72494  3.29354  2.67741  2.69355  4.24690  2.90347  2.73739  3.18146  2.89801  2.37887  2.77519  2.98518  4.58477  3.61503
          0.03072  3.89386  4.61621  0.61958  0.77255  0.48576  0.95510
    391   2.32524  4.24603  3.22471  3.04126  4.09746  2.97550  4.15063  3.62286  3.11647  3.34137  4.26553  3.26276  3.71602  3.46407  3.40199  1.05927  2.80694  3.15330  5.46820  4.18105    449 - -
          2.68618  4.42225  2.77519  2.73123  3.46354  2.40513  3.72494  3.29354  2.67741  2.69355  4.24690  2.90347  2.73739  3.18146  2.89801  2.37887  2.77519  2.98518  4.58477  3.61503
          0.03072  3.89386  4.61621  0.61958  0.77255  0.48576  0.95510
    392   3.17907  4.63488  4.22389  3.86364  3.14356  4.00943  4.51266  2.34856  3.63119  0.84931  3.15948  4.13706  4.44098  3.99440  3.80384  3.58250  3.47227  2.39148  5.03081  3.75913    450 - -
          2.68618  4.42225  2.77519  2.73123  3.46354  2.40513  3.72494  3.29354  2.67741  2.69355  4.24690  2.90347  2.73739  3.18146  2.89801  2.37887  2.77519  2.98518  4.58477  3.61503
          0.03072  3.89386  4.61621  0.61958  0.77255  0.48576  0.95510
    393   3.06537  4.44357  4.53435  4.01989  3.27910  4.28531  4.70916  1.22118  3.84528  1.76353  2.78652  4.28740  4.58962  4.12524  4.04516  3.65385  3.32072  1.82706  5.24215  4.05215    451 - -
          2.68618  4.42225  2.77519  2.73123  3.46354  2.40513  3.72494  3.29354  2.67741  2.69355  4.24690  2.90347  2.73739  3.18146  2.89801  2.37887  2.77519  2.98518  4.58477  3.61503
          0.03072  3.89386  4.61621  0.61958  0.77255  0.48576  0.95510
    394   2.72031  4.97112  2.42704  1.46920  4.38065  3.21493  3.72842  3.82051  2.59015  3.42324  4.28440  2.80598  3.79680  2.90548  3.04041  2.25756  3.02443  3.44503  5.61243  4.22616    452 - -
          2.68618  4.42225  2.77519  2.73123  3.46354  2.40513  3.72494  3.29354  2.67741  2.69355  4.24690  2.90347  2.73739  3.18146  2.89801  2.37887  2.77519  2.98518  4.58477  3.61503
          0.03072  3.89386  4.61621  0.61958  0.77255  0.48576  0.95510
    395   2.88811  5.40901  1.67347  1.44524  4.69638  3.18682  3.72036  4.19801  2.71936  3.72104  4.57805  2.65987  3.80063  2.88841  3.29563  2.78279  3.17483  3.78732  5.87789  4.39582    453 - -
          2.68618  4.42225  2.77519  2.73123  3.46354  2.40513  3.72494  3.29354  2.67741  2.69355  4.24690  2.90347  2.73739  3.18146  2.89801  2.37887  2.77519  2.98518  4.58477  3.61503
          0.03072  3.89386  4.61621  0.61958  0.77255  0.48576  0.95510
    396   2.74085  4.73844  2.71964  2.60716  4.10528  3.19807  3.93777  3.82006  2.84314  3.46445  4.41942  1.12074  3.85089  3.21040  3.19866  2.80712  3.12332  3.44012  5.40871  4.05195    454 - -
          2.68618  4.42225  2.77519  2.73123  3.46354  2.40513  3.72494  3.29354  2.67741  2.69355  4.24690  2.90347  2.73739  3.18146  2.89801  2.37887  2.77519  2.98518  4.58477  3.61503
          0.03072  3.89386  4.61621  0.61958  0.77255  0.48576  0.95510
    397   2.50368  4.55643  2.78001  2.55584  4.17388  3.13413  3.84580  3.57627  2.69080  3.27253  4.14992  1.67082  3.76182  3.05754  3.07119  2.59332  2.32776  3.18553  5.48282  4.14976    455 - -
          2.68618  4.42225  2.77519  2.73123  3.46354  2.40513  3.72494  3.29354  2.67741  2.69355  4.24690  2.90347  2.73739  3.18146  2.89801  2.37887  2.77519  2.98518  4.58477  3.61503
          0.03072  3.89386  4.61621  0.61958  0.77255  0.48576  0.95510
    398   2.23341  4.70404  2.86564  2.44832  3.99974  3.32819  2.72842  3.44257  2.42805  3.05414  3.89317  2.94222  3.79331  2.58967  2.83118  2.32755  2.85020  3.11779  5.27807  3.95408    456 - -
          2.68618  4.42225  2.77519  2.73123  3.46354  2.40513  3.72494  3.29354  2.67741  2.69355  4.24690  2.90347  2.73739  3.18146  2.89801  2.37887  2.77519  2.98518  4.58477  3.61503
          0.03072  3.89386  4.61621  0.61958  0.77255  0.48576  0.95510
    399   2.57203  4.28118  3.47715  2.93550  3.40836  3.52978  3.07512  2.47751  2.82572  2.44065  3.39996  3.31938  3.93975  3.17640  3.15126  2.81078  2.59679  1.93191  4.89531  3.63739    457 - -
          2.68618  4.42225  2.77519  2.73123  3.46354  2.40513  3.72494  3.29354  2.67741  2.69355  4.24690  2.90347  2.73739  3.18146  2.89801  2.37887  2.77519  2.98518  4.58477  3.61503
          0.03072  3.89386  4.61621  0.61958  0.77255  0.48576  0.95510
    400   3.04771  4.46026  4.36638  3.98284  3.38841  4.08986  4.70686  1.05181  3.81140  1.96988  3.32024  4.22516  4.51885  4.15737  4.00550  3.58707  3.34643  1.84619  5.28380  4.02406    458 - -
          2.68618  4.42225  2.77519  2.73123  3.46354  2.40513  3.72494  3.29354  2.67741  2.69355  4.24690  2.90347  2.73739  3.18146  2.89801  2.37887  2.77519  2.98518  4.58477  3.61503
          0.03072  3.89386  4.61621  0.61958  0.77255  0.48576  0.95510
    401   3.08893  4.54641  4.34104  3.81373  3.07380  4.17716  4.48856  2.20584  3.59597  1.38177  1.71311  4.11742  4.47768  3.88900  3.79872  3.53222  3.33386  2.26611  5.03555  3.85015    459 - -
          2.68618  4.42225  2.77519  2.73123  3.46354  2.40513  3.72494  3.29354  2.67741  2.69355  4.24690  2.90347  2.73739  3.18146  2.89801  2.37887  2.77519  2.98518  4.58477  3.61503
          0.03072  3.89386  4.61621  0.61958  0.77255  0.48576  0.95510
    402   2.42118  4.35577  3.10134  2.89323  4.28115  2.16669  4.09043  3.75549  3.03187  3.40991  4.28382  3.20931  1.44232  3.35796  3.36400  2.56703  2.86893  3.27711  5.52570  4.34347    460 - -
          2.68618  4.42225  2.77519  2.73123  3.46354  2.40513  3.72494  3.29354  2.67741  2.69355  4.24690  2.90347  2.73739  3.18146  2.89801  2.37887  2.77519  2.98518  4.58477  3.61503
          0.03072  3.89386  4.61621  0.61958  0.77255  0.48576  0.95510
    403   3.04771  4.46026  4.36638  3.98284  3.38841  4.08986  4.70686  1.05181  3.81140  1.96988  3.32024  4.22516  4.51885  4.15737  4.00550  3.58707  3.34643  1.84619  5.28380  4.02406    461 - -
          2.68618  4.42225  2.77519  2.73123  3.46354  2.40513  3.72494  3.29354  2.67741  2.69355  4.24690  2.90347  2.73739  3.18146  2.89801  2.37887  2.77519  2.98518  4.58477  3.61503
          0.03072  3.89386  4.61621  0.61958  0.77255  0.48576  0.95510
    404   2.98582  4.53117  4.07226  3.66720  3.21680  3.84999  4.39738  2.39452  3.43416  1.80814  1.33754  3.94209  4.31060  3.81456  3.63699  3.33723  3.29149  2.40314  5.06055  3.82427    462 - -
          2.68618  4.42225  2.77519  2.73123  3.46354  2.40513  3.72494  3.29354  2.67741  2.69355  4.24690  2.90347  2.73739  3.18146  2.89801  2.37887  2.77519  2.98518  4.58477  3.61503
          0.03072  3.89386  4.61621  0.61958  0.77255  0.48576  0.95510
    405   3.28532  4.68074  4.26806  3.98646  0.97736  3.97040  3.88633  2.80619  3.89292  2.17123  3.53307  4.04317  4.42838  4.05495  4.00736  3.55425  3.58639  2.79848  4.12877  2.49298    463 - -
          2.68618  4.42225  2.77519  2.73123  3.46354  2.40513  3.72494  3.29354  2.67741  2.69355  4.24690  2.90347  2.73739  3.18146  2.89801  2.37887  2.77519  2.98518  4.58477  3.61503
          0.03072  3.89386  4.61621  0.61958  0.77255  0.48576  0.95510
    406   2.77937  4.53340  3.38881  3.23076  4.22448  3.21969  4.30663  3.77518  3.28985  3.39978  4.45040  3.53541  0.78881  3.67798  3.53314  2.94748  3.22257  3.41814  5.40538  4.34537    464 - -
          2.68618  4.42225  2.77519  2.73123  3.46354  2.40513  3.72494  3.29354  2.67741  2.69355  4.24690  2.90347  2.73739  3.18146  2.89801  2.37887  2.77519  2.98518  4.58477  3.61503
          0.03072  3.89386  4.61621  0.61958  0.77255  0.48576  0.95510
    407   1.26771  4.10870  3.37149  3.11128  4.15550  2.90755  4.17067  3.46040  3.15388  3.24662  4.12048  3.26292  3.65486  3.46107  3.44658  1.93848  2.67183  2.98671  5.53740  4.31193    465 - -
          2.68618  4.42225  2.77519  2.73123  3.46354  2.40513  3.72494  3.29354  2.67741  2.69355  4.24690  2.90347  2.73739  3.18146  2.89801  2.37887  2.77519  2.98518  4.58477  3.61503
          0.03072  3.89386  4.61621  0.61958  0.77255  0.48576  0.95510
    408   3.17907  4.63488  4.22389  3.86364  3.14356  4.00943  4.51266  2.34856  3.63119  0.84931  3.15948  4.13706  4.44098  3.99440  3.80384  3.58250  3.47227  2.39148  5.03081  3.75913    466 - -
          2.68618  4.42225  2.77519  2.73123  3.46354  2.40513  3.72494  3.29354  2.67741  2.69355  4.24690  2.90347  2.73739  3.18146  2.89801  2.37887  2.77519  2.98518  4.58477  3.61503
          0.03072  3.89386  4.61621  0.61958  0.77255  0.48576  0.95510
    409   3.27769  4.75802  3.86965  3.60288  2.29348  3.85493  3.62809  3.28388  3.45978  2.73234  3.95665  3.74957  4.32819  3.76070  3.63918  3.41232  3.56442  3.15542  3.93813  0.93095    467 - -
          2.68618  4.42225  2.77519  2.73123  3.46354  2.40513  3.72494  3.29354  2.67741  2.69355  4.24690  2.90347  2.73739  3.18146  2.89801  2.37887  2.77519  2.98518  4.58477  3.61503
          0.03072  3.89386  4.61621  0.61958  0.77255  0.48576  0.95510
    410   3.02924  4.86727  3.52204  3.02839  4.22726  3.51340  3.83924  3.77028  2.24526  3.28231  4.28174  3.38659  4.01477  3.05833  0.94621  3.11227  3.29363  3.49326  5.30152  4.14978    468 - -
          2.68618  4.42225  2.77519  2.73123  3.46354  2.40513  3.72494  3.29354  2.67741  2.69355  4.24690  2.90347  2.73739  3.18146  2.89801  2.37887  2.77519  2.98518  4.58477  3.61503
          0.03072  3.89386  4.61621  0.61958  0.77255  0.48576  0.95510
    411   2.66479  4.35467  3.46387  3.06770  3.47714  3.55230  4.00975  1.60814  2.97479  2.46614  3.52956  2.70783  4.03636  3.36221  3.27277  2.92787  2.95701  2.26748  5.04025  3.72843    469 - -
          2.68618  4.42225  2.77519  2.73123  3.46354  2.40513  3.72494  3.29354  2.67741  2.69355  4.24690  2.90347  2.73739  3.18146  2.89801  2.37887  2.77519  2.98518  4.58477  3.61503
          0.03072  3.89386  4.61621  0.61958  0.77255  0.48576  0.95510
    412   2.22765  4.16933  3.28221  2.99943  4.15003  2.94496  4.09141  3.49681  3.02258  3.24329  4.11198  3.21392  3.66882  3.35857  3.33515  1.37972  2.15582  3.02968  5.51287  4.26801    470 - -
          2.68618  4.42225  2.77519  2.73123  3.46354  2.40513  3.72494  3.29354  2.67741  2.69355  4.24690  2.90347  2.73739  3.18146  2.89801  2.37887  2.77519  2.98518  4.58477  3.61503
          0.03072  3.89386  4.61621  0.61958  0.77255  0.48576  0.95510
    413   2.99135  4.95637  3.16879  2.78601  4.34769  3.47872  3.77058  3.77825  1.00940  3.33857  4.29869  3.20960  3.97740  2.96071  2.43508  3.03183  3.24293  3.48477  5.39341  4.20918    471 - -
          2.68618  4.42225  2.77519  2.73123  3.46354  2.40513  3.72494  3.29354  2.67741  2.69355  4.24690  2.90347  2.73739  3.18146  2.89801  2.37887  2.77519  2.98518  4.58477  3.61503
          0.03072  3.89386  4.61621  0.61958  0.77255  0.48576  0.95510
    414   2.72031  4.97112  2.42704  1.46920  4.38065  3.21493  3.72842  3.82051  2.59015  3.42324  4.28440  2.80598  3.79680  2.90548  3.04041  2.25756  3.02443  3.44503  5.61243  4.22616    472 - -
          2.68618  4.42225  2.77519  2.73123  3.46354  2.40513  3.72494  3.29354  2.67741  2.69355  4.24690  2.90347  2.73739  3.18146  2.89801  2.37887  2.77519  2.98518  4.58477  3.61503
          0.03072  3.89386  4.61621  0.61958  0.77255  0.48576  0.95510
    415   3.01783  4.83180  3.14616  2.90808  3.29936  3.46527  1.09818  3.72407  2.75053  3.21543  4.25990  3.31662  4.01889  3.27454  3.01505  3.08826  3.32184  3.45877  4.76417  3.24958    473 - -
          2.68618  4.42225  2.77519  2.73123  3.46354  2.40513  3.72494  3.29354  2.67741  2.69355  4.24690  2.90347  2.73739  3.18146  2.89801  2.37887  2.77519  2.98518  4.58477  3.61503
          0.03072  3.89386  4.61621  0.61958  0.77255  0.48576  0.95510
    416   3.37075  4.73791  4.12363  3.83486  2.68766  3.75391  3.92572  3.39506  3.55652  2.78635  4.02790  3.97955  4.27338  3.94302  3.68118  3.57426  3.67219  3.28599  0.84324  2.68861    474 - -
          2.68618  4.42225  2.77519  2.73123  3.46354  2.40513  3.72494  3.29354  2.67741  2.69355  4.24690  2.90347  2.73739  3.18146  2.89801  2.37887  2.77519  2.98518  4.58477  3.61503
          0.03072  3.89386  4.61621  0.61958  0.77255  0.48576  0.95510
    417   2.74085  4.73844  2.71964  2.60716  4.10528  3.19807  3.93777  3.82006  2.84314  3.46445  4.41942  1.12074  3.85089  3.21040  3.19866  2.80712  3.12332  3.44012  5.40871  4.05195    475 - -
          2.68618  4.42225  2.77519  2.73123  3.46354  2.40513  3.72494  3.29354  2.67741  2.69355  4.24690  2.90347  2.73739  3.18146  2.89801  2.37887  2.77519  2.98518  4.58477  3.61503
          0.03072  3.89386  4.61621  0.61958  0.77255  0.48576  0.95510
    418   2.85923  5.03931  2.88305  2.50514  4.36095  3.44280  3.62301  3.79446  1.86039  3.30454  4.18089  2.98542  3.89916  1.71129  2.39806  2.85357  3.08225  3.47018  5.42988  4.15177    476 - -
          2.68618  4.42225  2.77519  2.73123  3.46354  2.40513  3.72494  3.29354  2.67741  2.69355  4.24690  2.90347  2.73739  3.18146  2.89801  2.37887  2.77519  2.98518  4.58477  3.61503
          0.03072  3.89386  4.61621  0.61958  0.77255  0.48576  0.95510
    419   2.42391  4.26909  3.44674  3.19951  3.98743  3.10772  4.21524  3.11716  3.14291  2.97990  4.02889  3.40560  3.81308  3.53662  3.40069  2.62539  1.13617  2.80986  5.42335  4.20400    477 - -
          2.68618  4.42225  2.77519  2.73123  3.46354  2.40513  3.72494  3.29354  2.67741  2.69355  4.24690  2.90347  2.73739  3.18146  2.89801  2.37887  2.77519  2.98518  4.58477  3.61503
          0.03072  3.89386  4.61621  0.61958  0.77255  0.48576  0.95510
    420   3.04771  4.46026  4.36638  3.98284  3.38841  4.08986  4.70686  1.05181  3.81140  1.96988  3.32024  4.22516  4.51885  4.15737  4.00550  3.58707  3.34643  1.84619  5.28380  4.02406    478 - -
          2.68618  4.42225  2.77519  2.73123  3.46354  2.40513  3.72494  3.29354  2.67741  2.69355  4.24690  2.90347  2.73739  3.18146  2.89801  2.37887  2.77519  2.98518  4.58477  3.61503
          0.03072  3.89386  4.61621  0.61958  0.77255  0.48576  0.95510
    421   2.63983  4.29416  3.59695  3.06585  3.28374  3.61404  3.04364  2.33689  2.92324  2.34084  3.36799  3.42526  4.01691  3.28345  3.22227  2.90930  2.88984  1.75859  4.83276  3.52306    479 - -
          2.68618  4.42225  2.77519  2.73123  3.46354  2.40513  3.72494  3.29354  2.67741  2.69355  4.24690  2.90347  2.73739  3.18146  2.89801  2.37887  2.77519  2.98518  4.58477  3.61503
          0.03072  3.89386  4.61621  0.61958  0.77255  0.48576  0.95510
    422   1.23298  4.13148  3.32524  3.09121  4.21314  2.21730  4.18348  3.53759  3.17867  3.30401  4.17174  3.25969  3.65925  3.47271  3.47659  2.39058  2.69547  3.04658  5.56590  4.36279    480 - -
          2.68618  4.42225  2.77519  2.73123  3.46354  2.40513  3.72494  3.29354  2.67741  2.69355  4.24690  2.90347  2.73739  3.18146  2.89801  2.37887  2.77519  2.98518  4.58477  3.61503
          0.03072  3.89386  4.61621  0.61958  0.77255  0.48576  0.95510
    423   3.17907  4.63488  4.22389  3.86364  3.14356  4.00943  4.51266  2.34856  3.63119  0.84931  3.15948  4.13706  4.44098  3.99440  3.80384  3.58250  3.47227  2.39148  5.03081  3.75913    481 - -
          2.68618  4.42225  2.77519  2.73123  3.46354  2.40513  3.72494  3.29354  2.67741  2.69355  4.24690  2.90347  2.73739  3.18146  2.89801  2.37887  2.77519  2.98518  4.58477  3.61503
          0.03072  3.89386  4.61621  0.61958  0.77255  0.48576  0.95510
    424   2.82489  4.36137  4.15505  3.81865  3.56551  3.74617  4.61661  2.04868  3.68676  2.24869  3.52722  4.00510  4.30534  4.04494  3.89724  3.25089  3.18583  0.99835  5.35362  4.08666    482 - -
          2.68618  4.42225  2.77519  2.73123  3.46354  2.40513  3.72494  3.29354  2.67741  2.69355  4.24690  2.90347  2.73739  3.18146  2.89801  2.37887  2.77519  2.98518  4.58477  3.61503
          0.03072  3.89386  4.61621  0.61958  0.77255  0.48576  0.95510
    425   3.27769  4.75802  3.86965  3.60288  2.29348  3.85493  3.62809  3.28388  3.45978  2.73234  3.95665  3.74957  4.32819  3.76070  3.63918  3.41232  3.56442  3.15542  3.93813  0.93095    483 - -
          2.68618  4.42225  2.77519  2.73123  3.46354  2.40513  3.72494  3.29354  2.67741  2.69355  4.24690  2.90347  2.73739  3.18146  2.89801  2.37887  2.77519  2.98518  4.58477  3.61503
          0.03072  3.89386  4.61621  0.61958  0.77255  0.48576  0.95510
    426   2.74085  4.73844  2.71964  2.60716  4.10528  3.19807  3.93777  3.82006  2.84314  3.46445  4.41942  1.12074  3.85089  3.21040  3.19866  2.80712  3.12332  3.44012  5.40871  4.05195    484 - -
          2.68618  4.42225  2.77519  2.73123  3.46354  2.40513  3.72494  3.29354  2.67741  2.69355  4.24690  2.90347  2.73739  3.18146  2.89801  2.37887  2.77519  2.98518  4.58477  3.61503
          0.03072  3.89386  4.61621  0.61958  0.77255  0.48576  0.95510
    427   2.14202  4.22327  3.94382  3.55312  3.67919  3.48999  4.42332  2.16587  3.46333  2.42319  3.57560  3.73306  4.09091  3.78993  3.71647  2.91627  2.95254  1.29096  5.36494  4.13615    485 - -
          2.68618  4.42225  2.77519  2.73123  3.46354  2.40513  3.72494  3.29354  2.67741  2.69355  4.24690  2.90347  2.73739  3.18146  2.89801  2.37887  2.77519  2.98518  4.58477  3.61503
          0.03072  3.89386  4.61621  0.61958  0.77255  0.48576  0.95510
    428   3.17907  4.63488  4.22389  3.86364  3.14356  4.00943  4.51266  2.34856  3.63119  0.84931  3.15948  4.13706  4.44098  3.99440  3.80384  3.58250  3.47227  2.39148  5.03081  3.75913    486 - -
          2.68618  4.42225  2.77519  2.73123  3.46354  2.40513  3.72494  3.29354  2.67741  2.69355  4.24690  2.90347  2.73739  3.18146  2.89801  2.37887  2.77519  2.98518  4.58477  3.61503
          0.03072  3.89386  4.61621  0.61958  0.77255  0.48576  0.95510
    429   2.99135  4.95637  3.16879  2.78601  4.34769  3.47872  3.77058  3.77825  1.00940  3.33857  4.29869  3.20960  3.97740  2.96071  2.43508  3.03183  3.24293  3.48477  5.39341  4.20918    487 - -
          2.68618  4.42225  2.77519  2.73123  3.46354  2.40513  3.72494  3.29354  2.67741  2.69355  4.24690  2.90347  2.73739  3.18146  2.89801  2.37887  2.77519  2.98518  4.58477  3.61503
          0.03072  3.89386  4.61621  0.61958  0.77255  0.48576  0.95510
    430   2.57266  4.33056  3.57345  3.14386  3.57666  3.41978  4.07874  2.58434  2.99237  2.06256  3.55092  3.44992  3.97283  3.39385  3.28174  2.81382  1.70236  2.40397  5.16658  3.89847    488 - -
          2.68618  4.42225  2.77519  2.73123  3.46354  2.40513  3.72494  3.29354  2.67741  2.69355  4.24690  2.90347  2.73739  3.18146  2.89801  2.37887  2.77519  2.98518  4.58477  3.61503
          0.03072  3.89386  4.61621  0.61958  0.77255  0.48576  0.95510
    431   3.28532  4.68074  4.26806  3.98646  0.97736  3.97040  3.88633  2.80619  3.89292  2.17123  3.53307  4.04317  4.42838  4.05495  4.00736  3.55425  3.58639  2.79848  4.12877  2.49298    489 - -
          2.68618  4.42225  2.77519  2.73123  3.46354  2.40513  3.72494  3.29354  2.67741  2.69355  4.24690  2.90347  2.73739  3.18146  2.89801  2.37887  2.77519  2.98518  4.58477  3.61503
          0.03072  3.89386  4.61621  0.61958  0.77255  0.48576  0.95510
    432   2.98582  4.53117  4.07226  3.66720  3.21680  3.84999  4.39738  2.39452  3.43416  1.80814  1.33754  3.94209  4.31060  3.81456  3.63699  3.33723  3.29149  2.40314  5.06055  3.82427    490 - -
          2.68618  4.42225  2.77519  2.73123  3.46354  2.40513  3.72494  3.29354  2.67741  2.69355  4.24690  2.90347  2.73739  3.18146  2.89801  2.37887  2.77519  2.98518  4.58477  3.61503
          0.03072  3.89386  4.61621  0.61958  0.77255  0.48576  0.95510
    433   2.97032  5.08625  2.49609  0.99535  4.43509  3.28759  3.87598  3.89323  2.75917  3.50681  4.47969  2.94452  3.89312  3.09105  3.17039  2.95042  3.27465  3.57478  5.60262  4.32464    491 - -
          2.68618  4.42225  2.77519  2.73123  3.46354  2.40513  3.72494  3.29354  2.67741  2.69355  4.24690  2.90347  2.73739  3.18146  2.89801  2.37887  2.77519  2.98518  4.58477  3.61503
          0.03072  3.89386  4.61621  0.61958  0.77255  0.48576  0.95510
    434   2.98582  4.53117  4.07226  3.66720  3.21680  3.84999  4.39738  2.39452  3.43416  1.80814  1.33754  3.94209  4.31060  3.81456  3.63699  3.33723  3.29149  2.40314  5.06055  3.82427    492 - -
          2.68618  4.42225  2.77519  2.73123  3.46354  2.40513  3.72494  3.29354  2.67741  2.69355  4.24690  2.90347  2.73739  3.18146  2.89801  2.37887  2.77519  2.98518  4.58477  3.61503
          0.03072  3.89386  4.61621  0.61958  0.77255  0.48576  0.95510
    435   2.74085  4.73844  2.71964  2.60716  4.10528  3.19807  3.93777  3.82006  2.84314  3.46445  4.41942  1.12074  3.85089  3.21040  3.19866  2.80712  3.12332  3.44012  5.40871  4.05195    493 - -
          2.68618  4.42225  2.77519  2.73123  3.46354  2.40513  3.72494  3.29354  2.67741  2.69355  4.24690  2.90347  2.73739  3.18146  2.89801  2.37887  2.77519  2.98518  4.58477  3.61503
          0.03072  3.89386  4.61621  0.61958  0.77255  0.48576  0.95510
    436   2.53595  4.59578  2.82863  2.55165  4.11182  3.18562  3.78636  3.60479  2.57077  3.21777  4.08809  2.99247  3.77646  2.42520  2.93073  1.60595  2.88398  3.22385  5.40501  4.07526    494 - -
          2.68618  4.42225  2.77519  2.73123  3.46354  2.40513  3.72494  3.29354  2.67741  2.69355  4.24690  2.90347  2.73739  3.18146  2.89801  2.37887  2.77519  2.98518  4.58477  3.61503
          0.03072  3.89386  4.61621  0.61958  0.77255  0.48576  0.95510
    437   2.92013  5.06607  3.02266  2.59026  4.42447  3.49769  3.61299  3.83526  1.30670  3.32601  4.21032  3.04497  3.93559  2.45649  2.26691  2.91612  3.12840  3.51690  5.42379  4.18263    495 - -
          2.68618  4.42225  2.77519  2.73123  3.46354  2.40513  3.72494  3.29354  2.67741  2.69355  4.24690  2.90347  2.73739  3.18146  2.89801  2.37887  2.77519  2.98518  4.58477  3.61503
          0.03072  3.89386  4.61621  0.61958  0.77255  0.48576  0.95510
    438   3.17907  4.63488  4.22389  3.86364  3.14356  4.00943  4.51266  2.34856  3.63119  0.84931  3.15948  4.13706  4.44098  3.99440  3.80384  3.58250  3.47227  2.39148  5.03081  3.75913    496 - -
          2.68618  4.42225  2.77519  2.73123  3.46354  2.40513  3.72494  3.29354  2.67741  2.69355  4.24690  2.90347  2.73739  3.18146  2.89801  2.37887  2.77519  2.98518  4.58477  3.61503
          0.03072  3.89386  4.61621  0.61958  0.77255  0.48576  0.95510
    439   3.28532  4.68074  4.26806  3.98646  0.97736  3.97040  3.88633  2.80619  3.89292  2.17123  3.53307  4.04317  4.42838  4.05495  4.00736  3.55425  3.58639  2.79848  4.12877  2.49298    497 - -
          2.68618  4.42225  2.77519  2.73123  3.46354  2.40513  3.72494  3.29354  2.67741  2.69355  4.24690  2.90347  2.73739  3.18146  2.89801  2.37887  2.77519  2.98518  4.58477  3.61503
          0.03072  3.89386  4.61621  0.61958  0.77255  0.48576  0.95510
    440   3.01228  5.14432  0.88786  2.34778  4.52413  3.22660  3.94946  4.11711  3.03755  3.72154  4.69993  2.90530  3.88088  3.18850  3.55682  2.97209  3.35124  3.75395  5.68861  4.39326    498 - -
          2.68618  4.42225  2.77519  2.73123  3.46354  2.40513  3.72494  3.29354  2.67741  2.69355  4.24690  2.90347  2.73739  3.18146  2.89801  2.37887  2.77519  2.98518  4.58477  3.61503
          0.03072  3.89386  4.61621  0.61958  0.77255  0.48576  0.95510
    441   2.97032  5.08625  2.49609  0.99535  4.43509  3.28759  3.87598  3.89323  2.75917  3.50681  4.47969  2.94452  3.89312  3.09105  3.17039  2.95042  3.27465  3.57478  5.60262  4.32464    499 - -
          2.68618  4.42225  2.77519  2.73123  3.46354  2.40513  3.72494  3.29354  2.67741  2.69355  4.24690  2.90347  2.73739  3.18146  2.89801  2.37887  2.77519  2.98518  4.58477  3.61503
          0.03072  3.89386  4.61621  0.61958  0.77255  0.48576  0.95510
    442   2.75906  2.93972  4.20957  3.70184  3.23974  3.76278  4.32968  2.22897  3.51239  1.30618  3.21040  3.89598  4.22315  3.80899  3.71017  3.15342  3.06252  2.13194  4.98848  3.75097    500 - -
          2.68618  4.42225  2.77519  2.73123  3.46354  2.40513  3.72494  3.29354  2.67741  2.69355  4.24690  2.90347  2.73739  3.18146  2.89801  2.37887  2.77519  2.98518  4.58477  3.61503
          0.03072  3.89386  4.61621  0.61958  0.77255  0.48576  0.95510
    443   2.42391  4.26909  3.44674  3.19951  3.98743  3.10772  4.21524  3.11716  3.14291  2.97990  4.02889  3.40560  3.81308  3.53662  3.40069  2.62539  1.13617  2.80986  5.42335  4.20400    501 - -
          2.68618  4.42225  2.77519  2.73123  3.46354  2.40513  3.72494  3.29354  2.67741  2.69355  4.24690  2.90347  2.73739  3.18146  2.89801  2.37887  2.77519  2.98518  4.58477  3.61503
          0.03072  3.89386  4.61621  0.61958  0.77255  0.48576  0.95510
    444   1.85226  4.42249  3.10496  2.66468  3.88962  3.23683  3.78222  3.23448  2.62695  2.92933  3.79814  3.07859  3.77265  2.52325  3.00471  2.37951  2.77599  2.67868  5.23726  3.96288    502 - -
          2.68618  4.42225  2.77519  2.73123  3.46354  2.40513  3.72494  3.29354  2.67741  2.69355  4.24690  2.90347  2.73739  3.18146  2.89801  2.37887  2.77519  2.98518  4.58477  3.61503
          0.03072  3.89386  4.61621  0.61958  0.77255  0.48576  0.95510
    445   2.59543  4.75002  2.69426  2.40982  4.20111  3.23116  3.70792  3.67063  2.49532  3.26061  4.09802  2.58713  3.77762  2.41868  2.89735  1.81897  2.90204  3.29281  5.44662  4.10409    503 - -
          2.68618  4.42225  2.77519  2.73123  3.46354  2.40513  3.72494  3.29354  2.67741  2.69355  4.24690  2.90347  2.73739  3.18146  2.89801  2.37887  2.77519  2.98518  4.58477  3.61503
          0.03072  3.89386  4.61621  0.61958  0.77255  0.48576  0.95510
    446   3.27769  4.75802  3.86965  3.60288  2.29348  3.85493  3.62809  3.28388  3.45978  2.73234  3.95665  3.74957  4.32819  3.76070  3.63918  3.41232  3.56442  3.15542  3.93813  0.93095    504 - -
          2.68618  4.42225  2.77519  2.73123  3.46354  2.40513  3.72494  3.29354  2.67741  2.69355  4.24690  2.90347  2.73739  3.18146  2.89801  2.37887  2.77519  2.98518  4.58477  3.61503
          0.03072  3.89386  4.61621  0.61958  0.77255  0.48576  0.95510
    447   2.99135  4.95637  3.16879  2.78601  4.34769  3.47872  3.77058  3.77825  1.00940  3.33857  4.29869  3.20960  3.97740  2.96071  2.43508  3.03183  3.24293  3.48477  5.39341  4.20918    505 - -
          2.68618  4.42225  2.77519  2.73123  3.46354  2.40513  3.72494  3.29354  2.67741  2.69355  4.24690  2.90347  2.73739  3.18146  2.89801  2.37887  2.77519  2.98518  4.58477  3.61503
          0.03072  3.89386  4.61621  0.61958  0.77255  0.48576  0.95510
    448   1.79561  4.47481  2.95548  2.60529  4.06131  3.16834  3.79851  3.45690  2.62570  3.11023  3.96223  3.02569  3.74902  2.47431  3.00568  2.17653  2.79985  3.08391  5.36815  4.07883    506 - -
          2.68618  4.42225  2.77519  2.73123  3.46354  2.40513  3.72494  3.29354  2.67741  2.69355  4.24690  2.90347  2.73739  3.18146  2.89801  2.37887  2.77519  2.98518  4.58477  3.61503
          0.03072  3.89386  4.61621  0.61958  0.77255  0.48576  0.95510
    449   2.97032  5.08625  2.49609  0.99535  4.43509  3.28759  3.87598  3.89323  2.75917  3.50681  4.47969  2.94452  3.89312  3.09105  3.17039  2.95042  3.27465  3.57478  5.60262  4.32464    507 - -
          2.68618  4.42225  2.77519  2.73123  3.46354  2.40513  3.72494  3.29354  2.67741  2.69355  4.24690  2.90347  2.73739  3.18146  2.89801  2.37887  2.77519  2.98518  4.58477  3.61503
          0.03072  3.89386  4.61621  0.61958  0.77255  0.48576  0.95510
    450   2.98507  5.04822  3.38908  2.76699  4.46613  3.59916  3.59397  3.83009  1.66379  3.30872  4.19426  3.16553  3.98805  2.74064  1.38226  2.99890  3.16646  3.52455  5.37576  4.19971    508 - -
          2.68618  4.42225  2.77519  2.73123  3.46354  2.40513  3.72494  3.29354  2.67741  2.69355  4.24690  2.90347  2.73739  3.18146  2.89801  2.37887  2.77519  2.98518  4.58477  3.61503
          0.03072  3.89386  4.61621  0.61958  0.77255  0.48576  0.95510
    451   2.89734  4.88408  2.91666  2.67149  4.05553  3.37992  3.83007  3.68934  2.49075  3.18959  4.21662  3.13150  3.93354  1.19650  2.77460  2.94408  3.19418  3.41761  5.32364  4.01873    509 - -
          2.68618  4.42225  2.77519  2.73123  3.46354  2.40513  3.72494  3.29354  2.67741  2.69355  4.24690  2.90347  2.73739  3.18146  2.89801  2.37887  2.77519  2.98518  4.58477  3.61503
          0.03072  3.89386  4.61621  0.61958  0.77255  0.48576  0.95510
    452   2.99135  4.95637  3.16879  2.78601  4.34769  3.47872  3.77058  3.77825  1.00940  3.33857  4.29869  3.20960  3.97740  2.96071  2.43508  3.03183  3.24293  3.48477  5.39341  4.20918    510 - -
          2.68618  4.42225  2.77519  2.73123  3.46354  2.40513  3.72494  3.29354  2.67741  2.69355  4.24690  2.90347  2.73739  3.18146  2.89801  2.37887  2.77519  2.98518  4.58477  3.61503
          0.03072  3.89386  4.61621  0.61958  0.77255  0.48576  0.95510
    453   2.97032  5.08625  2.49609  0.99535  4.43509  3.28759  3.87598  3.89323  2.75917  3.50681  4.47969  2.94452  3.89312  3.09105  3.17039  2.95042  3.27465  3.57478  5.60262  4.32464    511 - -
          2.68618  4.42225  2.77519  2.73123  3.46354  2.40513  3.72494  3.29354  2.67741  2.69355  4.24690  2.90347  2.73739  3.18146  2.89801  2.37887  2.77519  2.98518  4.58477  3.61503
          0.03072  3.89386  4.61621  0.61958  0.77255  0.48576  0.95510
    454   2.96695  5.06434  3.32049  2.72278  4.48273  3.58175  3.58940  3.84956  1.29448  3.32455  4.20237  3.13594  3.97361  2.73266  1.84845  2.97286  3.15095  3.53613  5.39156  4.20419    512 - -
          2.68618  4.42225  2.77519  2.73123  3.46354  2.40513  3.72494  3.29354  2.67741  2.69355  4.24690  2.90347  2.73739  3.18146  2.89801  2.37887  2.77519  2.98518  4.58477  3.61503
          0.03072  3.89386  4.61621  0.61958  0.77255  0.48576  0.95510
    455   2.84805  5.08924  2.97972  2.17800  4.46595  3.48112  3.57373  3.85141  1.53706  3.33908  4.17603  2.98231  3.89201  2.70782  2.11444  2.82966  3.04885  3.50840  5.44390  4.18526    513 - -
          2.68618  4.42225  2.77519  2.73123  3.46354  2.40513  3.72494  3.29354  2.67741  2.69355  4.24690  2.90347  2.73739  3.18146  2.89801  2.37887  2.77519  2.98518  4.58477  3.61503
          0.03072  3.89386  4.61621  0.61958  0.77255  0.48576  0.95510
    456   2.97844  5.01843  3.38306  2.78118  4.42585  3.58720  3.60992  3.80150  1.76226  3.29252  4.18705  3.17597  3.98836  2.76258  1.31581  3.00077  3.16854  3.50000  5.36528  4.18590    514 - -
          2.68618  4.42225  2.77519  2.73123  3.46354  2.40513  3.72494  3.29354  2.67741  2.69355  4.24690  2.90347  2.73739  3.18146  2.89801  2.37887  2.77519  2.98518  4.58477  3.61503
          0.03072  3.89386  4.61621  0.61958  0.77255  0.48576  0.95510
    457   2.75694  4.82837  2.77140  1.60326  3.94857  3.39820  3.74290  3.24000  2.53155  2.41285  3.91406  2.98930  3.88817  2.94133  2.91711  2.80590  3.01543  3.00822  5.32404  3.98129    515 - -
          2.68618  4.42225  2.77519  2.73123  3.46354  2.40513  3.72494  3.29354  2.67741  2.69355  4.24690  2.90347  2.73739  3.18146  2.89801  2.37887  2.77519  2.98518  4.58477  3.61503
          0.03072  3.89386  4.61621  0.61958  0.77255  0.48576  0.95510
    458   2.79804  4.99753  3.13206  2.55084  4.36063  3.50195  3.56350  3.74183  1.73480  3.24968  4.08312  3.01784  3.88589  2.34247  1.99522  2.80048  2.69575  3.40887  5.37663  4.12575    516 - -
          2.68618  4.42225  2.77519  2.73123  3.46354  2.40513  3.72494  3.29354  2.67741  2.69355  4.24690  2.90347  2.73739  3.18146  2.89801  2.37887  2.77519  2.98518  4.58477  3.61503
          0.03072  3.89386  4.61621  0.61958  0.77255  0.48576  0.95510
    459   2.80639  5.28729  2.10120  1.53476  4.57015  3.23146  3.66192  4.05606  2.55232  3.56915  4.39587  2.69898  3.79012  2.35931  3.06808  2.72655  3.07076  3.65665  5.73550  4.29044    517 - -
          2.68618  4.42225  2.77519  2.73123  3.46354  2.40513  3.72494  3.29354  2.67741  2.69355  4.24690  2.90347  2.73739  3.18146  2.89801  2.37887  2.77519  2.98518  4.58477  3.61503
          0.03072  3.89386  4.61621  0.61958  0.77255  0.48576  0.95510
    460   3.02924  4.86727  3.52204  3.02839  4.22726  3.51340  3.83924  3.77028  2.24526  3.28231  4.28174  3.38659  4.01477  3.05833  0.94621  3.11227  3.29363  3.49326  5.30152  4.14978    518 - -
          2.68618  4.42225  2.77519  2.73123  3.46354  2.40513  3.72494  3.29354  2.67741  2.69355  4.24690  2.90347  2.73739  3.18146  2.89801  2.37887  2.77519  2.98518  4.58477  3.61503
          0.03072  3.89386  4.61621  0.61958  0.77255  0.48576  0.95510
    461   2.88082  5.37338  1.83986  1.34616  4.66401  3.19347  3.72137  4.15801  2.70770  3.69107  4.55002  2.67318  3.80291  2.89039  3.27099  2.78263  3.16680  3.75488  5.84846  4.37933    519 - -
          2.68618  4.42225  2.77519  2.73123  3.46354  2.40513  3.72494  3.29354  2.67741  2.69355  4.24690  2.90347  2.73739  3.18146  2.89801  2.37887  2.77519  2.98518  4.58477  3.61503
          0.03072  3.89386  4.61621  0.61958  0.77255  0.48576  0.95510
    462   2.97032  5.08625  2.49609  0.99535  4.43509  3.28759  3.87598  3.89323  2.75917  3.50681  4.47969  2.94452  3.89312  3.09105  3.17039  2.95042  3.27465  3.57478  5.60262  4.32464    520 - -
          2.68618  4.42225  2.77519  2.73123  3.46354  2.40513  3.72494  3.29354  2.67741  2.69355  4.24690  2.90347  2.73739  3.18146  2.89801  2.37887  2.77519  2.98518  4.58477  3.61503
          0.03072  3.89386  4.61621  0.61958  0.77255  0.48576  0.95510
    463   3.17907  4.63488  4.22389  3.86364  3.14356  4.00943  4.51266  2.34856  3.63119  0.84931  3.15948  4.13706  4.44098  3.99440  3.80384  3.58250  3.47227  2.39148  5.03081  3.75913    521 - -
          2.68618  4.42225  2.77519  2.73123  3.46354  2.40513  3.72494  3.29354  2.67741  2.69355  4.24690  2.90347  2.73739  3.18146  2.89801  2.37887  2.77519  2.98518  4.58477  3.61503
          0.03072  3.89386  4.61621  0.61958  0.77255  0.48576  0.95510
    464   3.37075  4.73791  4.12363  3.83486  2.68766  3.75391  3.92572  3.39506  3.55652  2.78635  4.02790  3.97955  4.27338  3.94302  3.68118  3.57426  3.67219  3.28599  0.84324  2.68861    522 - -
          2.68618  4.42225  2.77519  2.73123  3.46354  2.40513  3.72494  3.29354  2.67741  2.69355  4.24690  2.90347  2.73739  3.18146  2.89801  2.37887  2.77519  2.98518  4.58477  3.61503
          0.03072  3.89386  4.61621  0.61958  0.77255  0.48576  0.95510
    465   2.91442  5.09330  3.18922  2.61844  4.49228  3.55327  3.56469  3.86453  1.44030  3.33070  4.18230  3.06345  3.93774  2.29978  2.01449  2.90441  3.09735  3.53589  5.41098  4.19459    523 - -
          2.68618  4.42225  2.77519  2.73123  3.46354  2.40513  3.72494  3.29354  2.67741  2.69355  4.24690  2.90347  2.73739  3.18146  2.89801  2.37887  2.77519  2.98518  4.58477  3.61503
          0.03072  3.89386  4.61621  0.61958  0.77255  0.48576  0.95510
    466   2.97882  5.07799  3.36499  2.73633  4.50499  3.59858  3.58045  3.86373  1.39230  3.32991  4.20492  3.14445  3.97987  2.72096  1.67079  2.98258  3.15587  3.55024  5.39117  4.21132    524 - -
          2.68618  4.42225  2.77519  2.73123  3.46354  2.40513  3.72494  3.29354  2.67741  2.69355  4.24690  2.90347  2.73739  3.18146  2.89801  2.37887  2.77519  2.98518  4.58477  3.61503
          0.03072  3.89386  4.61621  0.61958  0.77255  0.48576  0.95510
    467   3.17907  4.63488  4.22389  3.86364  3.14356  4.00943  4.51266  2.34856  3.63119  0.84931  3.15948  4.13706  4.44098  3.99440  3.80384  3.58250  3.47227  2.39148  5.03081  3.75913    525 - -
          2.68618  4.42225  2.77519  2.73123  3.46354  2.40513  3.72494  3.29354  2.67741  2.69355  4.24690  2.90347  2.73739  3.18146  2.89801  2.37887  2.77519  2.98518  4.58477  3.61503
          0.03072  3.89386  4.61621  0.61958  0.77255  0.48576  0.95510
    468   2.47488  4.90682  2.65527  2.07373  4.20359  2.95974  3.20390  3.63932  2.42031  3.21183  4.02333  2.43928  3.77018  2.75998  2.88683  2.62280  2.64925  3.28449  5.42431  4.06123    526 - -
          2.68618  4.42225  2.77519  2.73123  3.46354  2.40513  3.72494  3.29354  2.67741  2.69355  4.24690  2.90347  2.73739  3.18146  2.89801  2.37887  2.77519  2.98518  4.58477  3.61503
          0.03072  3.89386  4.61621  0.61958  0.77255  0.48576  0.95510
    469   2.32669  5.00356  2.50617  1.66285  4.32608  3.28080  3.66112  3.74118  2.46240  3.31981  4.16470  2.81046  3.80069  2.53923  2.90098  2.70208  2.98334  3.38946  5.53443  4.16530    527 - -
          2.68618  4.42225  2.77519  2.73123  3.46354  2.40513  3.72494  3.29354  2.67741  2.69355  4.24690  2.90347  2.73739  3.18146  2.89801  2.37887  2.77519  2.98518  4.58477  3.61503
          0.03072  3.89386  4.61621  0.61958  0.77255  0.48576  0.95510
    470   2.81733  4.52751  3.63147  3.09617  3.40561  3.66842  3.90776  2.73912  2.63005  1.47184  3.42446  3.45793  4.07990  3.21365  2.36665  3.03367  3.06471  2.63802  4.98221  3.70535    528 - -
          2.68618  4.42225  2.77519  2.73123  3.46354  2.40513  3.72494  3.29354  2.67741  2.69355  4.24690  2.90347  2.73739  3.18146  2.89801  2.37887  2.77519  2.98518  4.58477  3.61503
          0.03072  3.89386  4.61621  0.61958  0.77255  0.48576  0.95510
    471   2.25039  4.89448  2.50371  1.49029  4.31682  3.23377  3.75134  3.63079  2.60556  3.31260  4.20466  2.85183  3.80839  2.93159  3.04460  2.71483  3.00828  3.29276  5.57632  4.21691    529 - -
          2.68618  4.42225  2.77519  2.73123  3.46354  2.40513  3.72494  3.29354  2.67741  2.69355  4.24690  2.90347  2.73739  3.18146  2.89801  2.37887  2.77519  2.98518  4.58477  3.61503
          0.03072  3.89386  4.61621  0.61958  0.77255  0.48576  0.95510
    472   2.32015  4.18810  3.78960  3.22619  3.33265  3.68027  4.01758  2.00935  3.14123  2.14561  3.00358  3.55349  4.06298  3.42730  3.42802  2.72520  2.86539  1.99873  4.89271  3.68168    530 - -
          2.68618  4.42225  2.77519  2.73123  3.46354  2.40513  3.72494  3.29354  2.67741  2.69355  4.24690  2.90347  2.73739  3.18146  2.89801  2.37887  2.77519  2.98518  4.58477  3.61503
          0.03072  3.89386  4.61621  0.61958  0.77255  0.48576  0.95510
    473   2.60573  4.82738  2.63261  2.06001  4.21926  3.25593  3.66577  3.64553  2.49552  3.23763  4.06084  2.43739  3.76810  2.82732  2.95139  2.20908  2.46754  3.28010  5.45766  4.10431    531 - -
          2.68584  4.42271  2.77539  2.73169  3.46399  2.40474  3.72540  3.29377  2.67764  2.69328  4.24735  2.90290  2.73760  3.18093  2.89794  2.37861  2.77520  2.98564  4.58523  3.61549
          0.21601  1.69075  4.61621  2.55258  0.08108  0.48576  0.95510
    474   2.62598  4.77743  2.98815  2.48206  4.09736  3.38031  3.24283  3.52783  2.26823  3.10787  3.93740  2.96716  3.27550  2.76977  2.08256  2.29324  2.87034  3.19508  5.30098  3.99574    570 - -
          2.68618  4.42225  2.77519  2.73123  3.46354  2.40513  3.72494  3.29354  2.67741  2.69355  4.24690  2.90347  2.73739  3.18146  2.89801  2.37887  2.77519  2.98518  4.58477  3.61503
          0.03072  3.89386  4.61621  0.61958  0.77255  0.48576  0.95510
    475   2.04085  4.55037  3.00646  2.56367  4.06450  3.23529  3.72041  3.47179  2.48438  3.09603  3.92912  2.75545  3.75976  2.90297  2.42876  2.16222  2.79874  3.10741  5.33199  4.04123    571 - -
          2.68618  4.42225  2.77519  2.73123  3.46354  2.40513  3.72494  3.29354  2.67741  2.69355  4.24690  2.90347  2.73739  3.18146  2.89801  2.37887  2.77519  2.98518  4.58477  3.61503
          0.03072  3.89386  4.61621  0.61958  0.77255  0.48576  0.95510
    476   2.03027  4.75241  2.80912  2.40734  4.09563  3.31454  3.64408  3.50798  2.28838  3.11019  3.93937  2.66906  3.21072  2.62642  2.83306  2.63020  2.85426  3.17049  5.34304  4.02107    572 - -
          2.68618  4.42225  2.77519  2.73123  3.46354  2.40513  3.72494  3.29354  2.67741  2.69355  4.24690  2.90347  2.73739  3.18146  2.89801  2.37887  2.77519  2.98518  4.58477  3.61503
          0.03072  3.89386  4.61621  0.61958  0.77255  0.48576  0.95510
    477   2.04794  4.59009  2.90007  2.49513  4.04945  3.24397  3.70702  3.45407  2.52297  3.08227  3.91535  2.73252  3.75900  2.47361  2.93773  2.38982  2.52872  3.10053  5.33234  4.02681    573 - -
          2.68618  4.42225  2.77519  2.73123  3.46354  2.40513  3.72494  3.29354  2.67741  2.69355  4.24690  2.90347  2.73739  3.18146  2.89801  2.37887  2.77519  2.98518  4.58477  3.61503
          0.03072  3.89386  4.61621  0.61958  0.77255  0.48576  0.95510
    478   2.17331  4.35785  3.81288  3.38724  3.38957  3.62620  4.24024  2.36023  3.24115  1.40148  3.32684  3.67179  4.13268  3.60361  3.49895  3.02429  3.03720  2.25340  5.12180  3.88176    574 - -
          2.68618  4.42225  2.77519  2.73123  3.46354  2.40513  3.72494  3.29354  2.67741  2.69355  4.24690  2.90347  2.73739  3.18146  2.89801  2.37887  2.77519  2.98518  4.58477  3.61503
          0.03072  3.89386  4.61621  0.61958  0.77255  0.48576  0.95510
    479   2.32805  4.39144  3.18008  2.68003  3.71406  3.33495  3.75502  2.57714  2.65399  2.75747  3.63356  2.65861  3.37798  2.99592  3.04484  2.62864  2.35985  2.74469  5.09916  3.83410    575 - -
          2.68618  4.42225  2.77519  2.73123  3.46354  2.40513  3.72494  3.29354  2.67741  2.69355  4.24690  2.90347  2.73739  3.18146  2.89801  2.37887  2.77519  2.98518  4.58477  3.61503
          0.03072  3.89386  4.61621  0.61958  0.77255  0.48576  0.95510
    480   1.98921  4.60629  2.26731  2.43317  4.23505  3.13045  3.78422  3.64340  2.69292  3.28358  4.11442  2.90674  3.72916  2.96905  3.15506  1.94399  2.83507  3.23243  5.51811  4.17964    576 - -
          2.68618  4.42225  2.77519  2.73123  3.46354  2.40513  3.72494  3.29354  2.67741  2.69355  4.24690  2.90347  2.73739  3.18146  2.89801  2.37887  2.77519  2.98518  4.58477  3.61503
          0.03072  3.89386  4.61621  0.61958  0.77255  0.48576  0.95510
    481   2.47050  4.39984  3.17224  2.70421  3.79488  3.28510  3.78436  3.11283  2.64021  2.81871  3.71019  3.11476  3.32811  2.77180  3.00888  2.61249  1.94375  2.56058  5.17029  3.90624    577 - -
          2.68618  4.42225  2.77519  2.73123  3.46354  2.40513  3.72494  3.29354  2.67741  2.69355  4.24690  2.90347  2.73739  3.18146  2.89801  2.37887  2.77519  2.98518  4.58477  3.61503
          0.08491  3.89386  2.79627  0.61958  0.77255  0.48576  0.95510
    482   2.67923  5.06728  2.21097  1.93455  4.38415  3.22915  3.62469  3.84743  2.50145  3.39103  4.20182  2.53157  3.28305  2.77267  3.01610  2.22117  2.94302  3.46022  5.58328  4.17148    578 - -
          2.68618  4.42225  2.77519  2.73123  3.46354  2.40513  3.72494  3.29354  2.67741  2.69355  4.24690  2.90347  2.73739  3.18146  2.89801  2.37887  2.77519  2.98518  4.58477  3.61503
          0.03241  3.84136  4.56371  0.61958  0.77255  0.45768  1.00171
    483   2.51504  4.46179  3.12176  2.59669  3.28200  3.38094  3.68867  3.07847  2.57789  2.58278  3.61927  2.64927  3.12075  2.91674  2.98888  2.45016  2.62063  2.80426  5.06228  3.77682    579 - -
          2.68618  4.42225  2.77519  2.73123  3.46354  2.40513  3.72494  3.29354  2.67741  2.69355  4.24690  2.90347  2.73739  3.18146  2.89801  2.37887  2.77519  2.98518  4.58477  3.61503
          0.03072  3.89386  4.61621  0.61958  0.77255  0.48576  0.95510
    484   2.65816  4.89156  2.81757  2.39604  4.23552  3.35159  3.60807  3.66831  2.27971  3.22348  4.04311  2.31136  3.80304  2.54644  2.33179  2.30073  2.90371  3.31407  5.40064  4.07522    580 - -
          2.68618  4.42225  2.77519  2.73123  3.46354  2.40513  3.72494  3.29354  2.67741  2.69355  4.24690  2.90347  2.73739  3.18146  2.89801  2.37887  2.77519  2.98518  4.58477  3.61503
          0.03072  3.89386  4.61621  0.61958  0.77255  0.48576  0.95510
    485   2.57892  4.79131  2.79630  2.38288  4.17607  3.29661  3.63228  3.60041  2.14464  3.18178  3.99613  2.45174  3.00718  2.78413  2.82053  2.39324  2.65832  3.23864  5.39315  4.05800    581 - -
          2.68618  4.42225  2.77519  2.73123  3.46354  2.40513  3.72494  3.29354  2.67741  2.69355  4.24690  2.90347  2.73739  3.18146  2.89801  2.37887  2.77519  2.98518  4.58477  3.61503
          0.03072  3.89386  4.61621  0.61958  0.77255  0.48576  0.95510
    486   2.70194  4.87373  2.79585  2.43247  4.21406  3.35473  3.64255  3.63537  2.12772  3.20346  4.05234  2.93045  2.24857  2.39370  2.64865  2.72169  2.95398  3.30068  5.39640  4.08786    582 - -
          2.68618  4.42225  2.77519  2.73123  3.46354  2.40513  3.72494  3.29354  2.67741  2.69355  4.24690  2.90347  2.73739  3.18146  2.89801  2.37887  2.77519  2.98518  4.58477  3.61503
          0.03072  3.89386  4.61621  0.61958  0.77255  0.48576  0.95510
    487   2.39161  4.34930  3.15134  2.71771  3.89844  3.17763  3.82901  3.23920  2.71767  2.95630  3.81507  2.55932  3.74730  3.05918  3.10132  2.00799  2.47422  2.42251  5.25603  3.98649    583 - -
          2.68618  4.42225  2.77519  2.73123  3.46354  2.40513  3.72494  3.29354  2.67741  2.69355  4.24690  2.90347  2.73739  3.18146  2.89801  2.37887  2.77519  2.98518  4.58477  3.61503
          0.03072  3.89386  4.61621  0.61958  0.77255  0.48576  0.95510
    488   2.55870  4.57568  3.00299  2.52880  3.79304  3.36772  3.66427  3.23399  2.36641  2.88116  3.73627  3.00617  3.05958  2.87240  2.89559  2.16669  2.81367  2.94270  5.13447  3.08385    584 - -
          2.68618  4.42225  2.77519  2.73123  3.46354  2.40513  3.72494  3.29354  2.67741  2.69355  4.24690  2.90347  2.73739  3.18146  2.89801  2.37887  2.77519  2.98518  4.58477  3.61503
          0.03072  3.89386  4.61621  0.61958  0.77255  0.48576  0.95510
    489   1.87620  4.59556  2.83682  2.49494  4.11209  3.21166  3.73734  3.51678  2.37646  3.14791  3.98500  2.47937  3.75936  2.92362  2.95609  2.35535  2.83089  3.14879  5.38818  4.08159    585 - -
          2.68618  4.42225  2.77519  2.73123  3.46354  2.40513  3.72494  3.29354  2.67741  2.69355  4.24690  2.90347  2.73739  3.18146  2.89801  2.37887  2.77519  2.98518  4.58477  3.61503
          0.12934  3.89386  2.29305  0.61958  0.77255  0.48576  0.95510
    490   1.98154  4.33586  2.94095  2.63030  4.09020  3.03597  3.84031  3.46721  2.72339  3.14916  3.99034  2.29389  3.67128  3.05599  3.10960  2.25533  2.42078  3.05007  5.40524  4.12651    586 - -
          2.68618  4.42225  2.77519  2.73123  3.46354  2.40513  3.72494  3.29354  2.67741  2.69355  4.24690  2.90347  2.73739  3.18146  2.89801  2.37887  2.77519  2.98518  4.58477  3.61503
          0.03385  3.79838  4.52072  0.61958  0.77255  0.56730  0.83714
    491   2.30785  4.30379  2.96957  2.67287  4.08541  3.01227  3.86675  3.48959  2.74822  3.16768  4.01185  2.60229  3.66484  3.09240  3.11684  1.84483  2.20745  3.05940  5.40708  4.12806    587 - -
          2.68612  4.42227  2.77522  2.73126  3.46356  2.40515  3.72497  3.29356  2.67725  2.69357  4.24692  2.90349  2.73742  3.18149  2.89803  2.37889  2.77509  2.98521  4.58479  3.61505
          0.27923  1.45778  4.52072  0.27755  1.41731  0.49559  0.93958
    492   2.26451  4.25806  3.02049  2.75678  4.20552  2.22059  3.96358  3.64502  2.88731  3.29750  4.12707  3.07529  2.11898  3.19565  3.25622  2.13244  2.70570  3.14908  5.51632  4.25439    589 - -
          2.68618  4.42225  2.77519  2.73123  3.46354  2.40513  3.72494  3.29354  2.67741  2.69355  4.24690  2.90347  2.73739  3.18146  2.89801  2.37887  2.77519  2.98518  4.58477  3.61503
          0.03209  3.85091  4.57326  0.61958  0.77255  0.52423  0.89651
    493   2.35085  4.33064  3.26727  2.81736  3.62194  3.35856  3.83510  2.82175  2.73724  1.98920  3.57700  2.80159  3.85576  3.11615  3.07491  2.69645  2.55700  2.58154  5.06606  3.80721    590 - -
          2.68618  4.42225  2.77519  2.73123  3.46354  2.40513  3.72494  3.29354  2.67741  2.69355  4.24690  2.90347  2.73739  3.18146  2.89801  2.37887  2.77519  2.98518  4.58477  3.61503
          0.03209  3.85091  4.57326  0.61958  0.77255  0.52423  0.89651
    494   2.57035  4.68144  2.56782  2.40655  3.95506  3.31399  3.65247  3.33032  2.49784  2.58282  3.84592  2.45915  3.77966  2.83486  2.94091  2.62554  2.46095  3.02309  5.26612  3.93636    591 - -
          2.68618  4.42225  2.77519  2.73123  3.46354  2.40513  3.72494  3.29354  2.67741  2.69355  4.24690  2.90347  2.73739  3.18146  2.89801  2.37887  2.77519  2.98518  4.58477  3.61503
          0.03209  3.85091  4.57326  0.61958  0.77255  0.52423  0.89651
    495   2.61259  4.72838  2.95483  2.52175  4.16890  3.31000  3.64850  3.60647  2.26916  3.18410  4.02331  2.62686  3.80105  2.81526  1.96698  2.23689  2.89159  3.24899  5.35141  4.05798    592 - -
          2.68618  4.42225  2.77519  2.73123  3.46354  2.40513  3.72494  3.29354  2.67741  2.69355  4.24690  2.90347  2.73739  3.18146  2.89801  2.37887  2.77519  2.98518  4.58477  3.61503
          0.03209  3.85091  4.57326  0.61958  0.77255  0.52423  0.89651
    496   2.30576  4.68745  2.94501  2.45586  3.94447  3.37169  3.22421  3.34879  2.14292  2.97138  3.81064  2.68738  3.79396  2.78792  2.76094  2.64045  2.82467  2.78044  5.21845  3.91205    593 - -
          2.68618  4.42225  2.77519  2.73123  3.46354  2.40513  3.72494  3.29354  2.67741  2.69355  4.24690  2.90347  2.73739  3.18146  2.89801  2.37887  2.77519  2.98518  4.58477  3.61503
          0.03209  3.85091  4.57326  0.61958  0.77255  0.52423  0.89651
    497   2.76241  4.96839  3.03465  2.50149  4.32040  3.45843  3.55924  3.71432  1.84744  3.23202  4.06355  2.97864  3.85779  2.29311  2.07164  2.49551  2.97049  3.37856  5.36803  4.10204    594 - -
          2.68618  4.42225  2.77519  2.73123  3.46354  2.40513  3.72494  3.29354  2.67741  2.69355  4.24690  2.90347  2.73739  3.18146  2.89801  2.37887  2.77519  2.98518  4.58477  3.61503
          0.03209  3.85091  4.57326  0.61958  0.77255  0.52423  0.89651
    498   2.44947  4.49809  2.95018  2.54581  4.01397  3.19608  3.73205  3.41732  2.55651  3.05473  3.89434  2.98841  2.88265  2.64963  2.95646  2.21056  2.27898  3.05682  5.31237  4.01923    595 - -
          2.68618  4.42225  2.77519  2.73123  3.46354  2.40513  3.72494  3.29354  2.67741  2.69355  4.24690  2.90347  2.73739  3.18146  2.89801  2.37887  2.77519  2.98518  4.58477  3.61503
          0.13718  3.85091  2.23564  0.61958  0.77255  0.52423  0.89651
    499   2.16178  4.79845  2.56653  2.01826  4.13198  3.24400  3.64268  3.51156  2.43233  3.13578  4.00403  2.82984  3.76527  2.54952  2.83598  2.66136  2.91201  3.18840  5.38856  4.05535    596 - -
          2.68618  4.42225  2.77519  2.73123  3.46354  2.40513  3.72494  3.29354  2.67741  2.69355  4.24690  2.90347  2.73739  3.18146  2.89801  2.37887  2.77519  2.98518  4.58477  3.61503
          0.03559  3.74933  4.47167  0.61958  0.77255  0.60403  0.79099
    500   2.47673  4.23904  3.47995  3.01241  3.47113  3.35067  3.93535  2.57975  2.89365  2.09577  3.48572  3.33341  3.87982  3.26354  3.20175  2.20799  2.80521  2.16524  5.01402  3.72673    597 - -
          2.68618  4.42225  2.77519  2.73123  3.46354  2.40513  3.72494  3.29354  2.67741  2.69355  4.24690  2.90347  2.73739  3.18146  2.89801  2.37887  2.77519  2.98518  4.58477  3.61503
          0.03559  3.74933  4.47167  0.61958  0.77255  0.60403  0.79099
    501   2.33811  4.37015  2.85778  2.55374  4.08714  2.59224  3.78878  3.50076  2.66423  3.14655  3.98202  2.60760  2.72307  2.99631  3.06136  2.44862  2.40442  3.08189  5.38854  4.10039    598 - -
          2.68618  4.42225  2.77519  2.73123  3.46354  2.40513  3.72494  3.29354  2.67741  2.69355  4.24690  2.90347  2.73739  3.18146  2.89801  2.37887  2.77519  2.98518  4.58477  3.61503
          0.03559  3.74933  4.47167  0.61958  0.77255  0.60403  0.79099
    502   2.01966  4.16561  3.40035  2.94572  3.67963  3.18290  3.92698  2.42600  2.88185  2.67349  3.61198  3.24579  3.76657  3.22164  3.20927  2.32515  2.41688  2.48261  5.13257  3.89797    599 - -
          2.68618  4.42225  2.77519  2.73123  3.46354  2.40513  3.72494  3.29354  2.67741  2.69355  4.24690  2.90347  2.73739  3.18146  2.89801  2.37887  2.77519  2.98518  4.58477  3.61503
          0.03559  3.74933  4.47167  0.61958  0.77255  0.60403  0.79099
    503   2.22994  4.65505  2.05898  2.29612  4.26625  2.32471  3.74072  3.67910  2.69104  3.31955  4.16557  2.79521  3.68757  2.93181  3.17270  2.54552  2.85710  3.26821  5.54365  4.18578    600 - -
          2.68618  4.42225  2.77519  2.73123  3.46354  2.40513  3.72494  3.29354  2.67741  2.69355  4.24690  2.90347  2.73739  3.18146  2.89801  2.37887  2.77519  2.98518  4.58477  3.61503
          0.03559  3.74933  4.47167  0.61958  0.77255  0.60403  0.79099
    504   2.28617  4.12169  3.44210  3.03205  3.74749  3.09580  4.00261  2.79139  2.95830  2.73740  3.69305  3.27323  3.73445  3.30487  3.26315  2.25366  2.10345  2.08809  5.21106  3.97484    601 - -
          2.68618  4.42225  2.77519  2.73123  3.46354  2.40513  3.72494  3.29354  2.67741  2.69355  4.24690  2.90347  2.73739  3.18146  2.89801  2.37887  2.77519  2.98518  4.58477  3.61503
          0.03559  3.74933  4.47167  0.61958  0.77255  0.60403  0.79099
    505   1.71002  4.06408  3.29916  2.98449  4.01874  2.88991  4.03563  3.25693  2.98844  3.07063  3.94808  3.17841  3.60615  3.31317  3.29550  2.08557  2.09100  2.83291  5.40136  4.18101    602 - -
          2.68618  4.42225  2.77519  2.73123  3.46354  2.40513  3.72494  3.29354  2.67741  2.69355  4.24690  2.90347  2.73739  3.18146  2.89801  2.37887  2.77519  2.98518  4.58477  3.61503
          0.03559  3.74933  4.47167  0.61958  0.77255  0.60403  0.79099
    506   2.44491  4.49496  2.85265  2.49312  4.00678  2.80118  3.70259  3.40736  2.51911  3.04421  3.89039  2.94212  3.10012  2.55303  2.91053  2.53467  2.33837  3.04945  5.30018  4.00643    603 - -
          2.68618  4.42225  2.77519  2.73123  3.46354  2.40513  3.72494  3.29354  2.67741  2.69355  4.24690  2.90347  2.73739  3.18146  2.89801  2.37887  2.77519  2.98518  4.58477  3.61503
          0.03559  3.74933  4.47167  0.61958  0.77255  0.60403  0.79099
    507   2.02980  4.21631  3.25892  2.80951  3.71859  3.15742  3.84276  2.62064  2.77065  2.75483  3.65560  3.15114  3.04627  3.11223  3.12202  2.30531  2.69362  2.66903  5.12980  3.88098    604 - -
          2.68618  4.42225  2.77519  2.73123  3.46354  2.40513  3.72494  3.29354  2.67741  2.69355  4.24690  2.90347  2.73739  3.18146  2.89801  2.37887  2.77519  2.98518  4.58477  3.61503
          0.03559  3.74933  4.47167  0.61958  0.77255  0.60403  0.79099
    508   2.32248  4.48498  3.13113  2.61994  3.79941  3.32926  3.67061  3.14329  2.40109  2.57475  3.70286  3.05333  3.16736  2.88043  2.36571  2.63736  2.79577  2.86369  5.12904  3.86035    605 - -
          2.68618  4.42225  2.77519  2.73123  3.46354  2.40513  3.72494  3.29354  2.67741  2.69355  4.24690  2.90347  2.73739  3.18146  2.89801  2.37887  2.77519  2.98518  4.58477  3.61503
          0.03559  3.74933  4.47167  0.61958  0.77255  0.60403  0.79099
    509   1.58312  4.06409  3.17356  2.92327  4.12188  2.35888  4.04129  3.49160  3.01706  3.21745  4.06072  3.12702  3.57120  3.31338  3.33542  2.04239  2.59866  2.98905  5.47401  4.24838    606 - -
          2.68618  4.42225  2.77519  2.73123  3.46354  2.40513  3.72494  3.29354  2.67741  2.69355  4.24690  2.90347  2.73739  3.18146  2.89801  2.37887  2.77519  2.98518  4.58477  3.61503
          0.03559  3.74933  4.47167  0.61958  0.77255  0.60403  0.79099
    510   2.14242  4.21993  3.29309  2.89093  3.67019  3.17038  3.89930  2.87396  2.81607  2.23885  3.66104  3.20698  3.76401  3.19031  3.13524  2.08175  2.73695  2.60212  5.13071  3.85740    607 - -
          2.68618  4.42225  2.77519  2.73123  3.46354  2.40513  3.72494  3.29354  2.67741  2.69355  4.24690  2.90347  2.73739  3.18146  2.89801  2.37887  2.77519  2.98518  4.58477  3.61503
          0.03559  3.74933  4.47167  0.61958  0.77255  0.60403  0.79099
    511   1.82138  4.13592  3.10823  2.80431  4.09517  2.50646  3.94800  3.49875  2.89094  3.17594  4.00765  3.07746  2.87046  3.19336  3.24593  2.04383  2.61741  3.01618  5.42909  4.18809    608 - -
          2.68618  4.42225  2.77519  2.73123  3.46354  2.40513  3.72494  3.29354  2.67741  2.69355  4.24690  2.90347  2.73739  3.18146  2.89801  2.37887  2.77519  2.98518  4.58477  3.61503
          0.03559  3.74933  4.47167  0.61958  0.77255  0.60403  0.79099
    512   2.52843  4.60342  2.31467  2.40021  3.94317  2.53618  3.68594  2.85994  2.57763  2.99524  3.86839  2.89480  3.74615  2.88476  3.02333  2.59763  2.82215  2.97246  5.28034  3.94730    609 - -
          2.68618  4.42225  2.77519  2.73123  3.46354  2.40513  3.72494  3.29354  2.67741  2.69355  4.24690  2.90347  2.73739  3.18146  2.89801  2.37887  2.77519  2.98518  4.58477  3.61503
          0.03559  3.74933  4.47167  0.61958  0.77255  0.60403  0.79099
    513   1.85766  4.45467  2.94687  2.62057  3.70089  3.20147  2.74782  3.27723  2.57442  2.93838  3.85228  3.03434  3.76403  2.99993  2.91276  2.61260  2.82918  2.96444  5.09782  3.73087    610 - -
          2.68618  4.42225  2.77519  2.73123  3.46354  2.40513  3.72494  3.29354  2.67741  2.69355  4.24690  2.90347  2.73739  3.18146  2.89801  2.37887  2.77519  2.98518  4.58477  3.61503
          0.03559  3.74933  4.47167  0.61958  0.77255  0.60403  0.79099
    514   1.91490  4.08743  3.19826  2.91519  4.07825  2.13279  4.01812  3.37298  2.97037  3.14026  4.00257  3.13659  3.59508  3.28461  3.29158  2.32728  2.08697  2.91857  5.43908  4.21475    611 - -
          2.68618  4.42225  2.77519  2.73123  3.46354  2.40513  3.72494  3.29354  2.67741  2.69355  4.24690  2.90347  2.73739  3.18146  2.89801  2.37887  2.77519  2.98518  4.58477  3.61503
          0.03559  3.74933  4.47167  0.61958  0.77255  0.60403  0.79099
    515   2.42468  4.44825  2.97901  2.59516  4.05424  2.74154  3.72651  3.47988  2.45227  3.10591  3.95248  2.99952  3.71036  2.92552  2.30120  2.04715  2.77151  3.09508  5.31525  4.03934    612 - -
          2.68618  4.42225  2.77519  2.73123  3.46354  2.40513  3.72494  3.29354  2.67741  2.69355  4.24690  2.90347  2.73739  3.18146  2.89801  2.37887  2.77519  2.98518  4.58477  3.61503
          0.03559  3.74933  4.47167  0.61958  0.77255  0.60403  0.79099
    516   2.19669  4.56111  2.36953  2.39266  4.12181  3.10373  3.73803  3.50017  2.64473  3.16823  4.02573  2.86837  2.43460  2.93420  3.09005  2.53583  2.81158  3.12460  5.42408  4.09485    613 - -
          2.68618  4.42225  2.77519  2.73123  3.46354  2.40513  3.72494  3.29354  2.67741  2.69355  4.24690  2.90347  2.73739  3.18146  2.89801  2.37887  2.77519  2.98518  4.58477  3.61503
          0.03559  3.74933  4.47167  0.61958  0.77255  0.60403  0.79099
    517   2.21482  4.30132  3.34766  2.85092  3.51279  3.42791  3.83156  2.38771  2.75500  2.28463  3.47936  2.90026  3.88534  3.12545  3.09450  2.73907  2.80455  2.39072  4.99706  3.72817    614 - -
          2.68618  4.42225  2.77519  2.73123  3.46354  2.40513  3.72494  3.29354  2.67741  2.69355  4.24690  2.90347  2.73739  3.18146  2.89801  2.37887  2.77519  2.98518  4.58477  3.61503
          0.03559  3.74933  4.47167  0.61958  0.77255  0.60403  0.79099
    518   1.71381  4.22747  2.96369  2.70750  4.06941  2.94893  3.90146  3.45585  2.81450  3.16371  4.01604  2.60959  3.63066  3.14426  3.16961  2.10120  2.68190  3.01521  5.40875  4.13639    615 - -
          2.68618  4.42225  2.77519  2.73123  3.46354  2.40513  3.72494  3.29354  2.67741  2.69355  4.24690  2.90347  2.73739  3.18146  2.89801  2.37887  2.77519  2.98518  4.58477  3.61503
          0.03559  3.74933  4.47167  0.61958  0.77255  0.60403  0.79099
    519   2.01788  4.21339  3.37674  2.92579  2.69427  3.28279  3.86320  2.77019  2.89473  2.49837  3.49076  3.25653  3.19487  3.20974  3.22572  2.63807  2.75500  2.53951  4.92523  3.61759    616 - -
          2.68618  4.42225  2.77519  2.73123  3.46354  2.40513  3.72494  3.29354  2.67741  2.69355  4.24690  2.90347  2.73739  3.18146  2.89801  2.37887  2.77519  2.98518  4.58477  3.61503
          0.03559  3.74933  4.47167  0.61958  0.77255  0.60403  0.79099
    520   2.14573  4.42213  3.17355  2.73795  3.60450  3.37441  3.77681  2.86602  2.59257  2.19800  3.56521  3.15253  3.85546  2.68739  2.91820  2.71982  2.84501  2.65727  5.06835  3.78987    617 - -
          2.68618  4.42225  2.77519  2.73123  3.46354  2.40513  3.72494  3.29354  2.67741  2.69355  4.24690  2.90347  2.73739  3.18146  2.89801  2.37887  2.77519  2.98518  4.58477  3.61503
          0.03559  3.74933  4.47167  0.61958  0.77255  0.60403  0.79099
    521   2.16848  4.38205  2.99530  2.64167  3.91610  3.15333  3.78290  3.20728  2.59313  2.92164  3.82720  3.04015  3.73165  2.62506  2.93873  2.54896  2.11183  2.88633  5.26655  3.99747    618 - -
          2.68618  4.42225  2.77519  2.73123  3.46354  2.40513  3.72494  3.29354  2.67741  2.69355  4.24690  2.90347  2.73739  3.18146  2.89801  2.37887  2.77519  2.98518  4.58477  3.61503
          0.03559  3.74933  4.47167  0.61958  0.77255  0.60403  0.79099
    522   2.42535  4.42027  2.92378  2.58548  3.96088  3.14013  3.75231  3.33997  2.55391  3.01038  3.88340  2.99820  3.71863  2.60002  2.90601  2.26178  2.11537  2.99047  5.28114  3.99737    619 - -
          2.68618  4.42225  2.77519  2.73123  3.46354  2.40513  3.72494  3.29354  2.67741  2.69355  4.24690  2.90347  2.73739  3.18146  2.89801  2.37887  2.77519  2.98518  4.58477  3.61503
          0.10335  3.74933  2.59484  0.61958  0.77255  0.60403  0.79099
    523   2.57077  4.69795  2.61201  2.34777  4.07942  3.18715  3.63579  3.54919  2.40493  3.14676  4.00593  2.54058  2.79200  2.47120  2.78446  2.61036  2.86746  3.19847  5.33758  4.00067    620 - -
          2.68594  4.42231  2.77506  2.73129  3.46360  2.40519  3.72500  3.29360  2.67747  2.69361  4.24696  2.90338  2.73727  3.18132  2.89807  2.37893  2.77525  2.98524  4.58483  3.61509
          0.25115  1.56113  4.40635  0.91927  0.50884  0.64839  0.74001
    524   2.23447  4.60706  2.06267  2.29328  4.17980  3.05335  3.71811  3.56814  2.66038  3.24200  4.09995  2.78695  3.67097  2.91472  3.12882  2.22467  2.82796  3.17808  5.48110  4.12064    624 - -
          2.68618  4.42225  2.77519  2.73123  3.46354  2.40513  3.72494  3.29354  2.67741  2.69355  4.24690  2.90347  2.73739  3.18146  2.89801  2.37887  2.77519  2.98518  4.58477  3.61503
          0.03804  3.68401  4.40635  0.61958  0.77255  0.64839  0.74001
    525   2.12468  4.40977  2.81082  2.53528  4.04509  2.41580  3.75117  3.39943  2.28709  3.08477  3.95272  2.94966  3.68145  2.96512  2.89992  2.51026  2.76620  3.02656  5.33798  4.06152    625 - -
          2.68618  4.42225  2.77519  2.73123  3.46354  2.40513  3.72494  3.29354  2.67741  2.69355  4.24690  2.90347  2.73739  3.18146  2.89801  2.37887  2.77519  2.98518  4.58477  3.61503
          0.03804  3.68401  4.40635  0.61958  0.77255  0.64839  0.74001
    526   2.60352  2.93310  4.07259  3.55319  3.36106  3.64713  4.28549  1.85328  3.42249  2.11912  3.27957  3.76550  4.12612  3.71489  3.66242  3.01188  2.91546  1.68844  5.06238  3.83614    626 - -
          2.68571  4.42236  2.77496  2.73134  3.46365  2.40524  3.72506  3.29365  2.67720  2.69354  4.24701  2.90331  2.73751  3.18141  2.89812  2.37898  2.77531  2.98529  4.58488  3.61514
          0.17663  1.82071        *  1.53675  0.24217  0.00000        *
//
