# Supplementary material for: Potential Conservation of Circadian Clock Proteins in the phylum Nematoda as Revealed by Bioinformatic Searches
Source: PLoS One. 2014 Nov 14;9(11):e112871. doi: 10.1371/journal.pone.0112871 (PMC4232591; doi:10.1371/journal.pone.0112871)
Supplement: File S1 — HMM profiles used in this work and HMMsearch results. (ZIP) [file pone.0112871.s007.zip › HMMs-CE/Artropodos/vri-PD_FBpp0289297-aln.hmm]

HMMER3/b [3.0 | March 2010]
NAME  vri-PD_FBpp0289297-aln
LENG  590
ALPH  amino
RF    no
CS    no
MAP   yes
DATE  Tue Jun 12 14:34:08 2012
NSEQ  7
EFFN  1.206543
CKSUM 1715746134
STATS LOCAL MSV      -12.1006  0.69729
STATS LOCAL VITERBI  -13.2563  0.69729
STATS LOCAL FORWARD   -5.4207  0.69729
HMM          A        C        D        E        F        G        H        I        K        L        M        N        P        Q        R        S        T        V        W        Y   
            m->m     m->i     m->d     i->m     i->i     d->m     d->d
  COMPO   2.41429  4.51411  2.90200  2.57898  3.72424  2.95597  3.55319  3.13483  2.59216  2.64100  3.80239  2.93456  3.15153  2.84038  2.78776  2.39406  2.87639  2.83664  4.82390  3.81985
          2.68626  4.42233  2.77527  2.73131  3.46362  2.40521  3.72502  3.29362  2.67749  2.69363  4.24344  2.90355  2.73747  3.18154  2.89809  2.37862  2.77527  2.98526  4.58485  3.61511
          0.33670  1.27714  4.95617  0.50342  0.92750  0.00000        *
      1   3.33894  4.68032  4.94256  4.40286  3.29698  4.57561  4.95318  1.66984  4.22523  1.70531  1.27918  4.62952  4.82101  4.39971  4.35381  3.94124  3.57852  2.21924  5.32464  4.21485      3 - -
          2.68618  4.42225  2.77519  2.73123  3.46354  2.40513  3.72494  3.29354  2.67741  2.69355  4.24690  2.90347  2.73739  3.18146  2.89801  2.37887  2.77519  2.98518  4.58477  3.61503
          0.02044  4.29652  5.01887  0.61958  0.77255  0.48576  0.95510
      2   3.16251  4.61218  4.69987  4.39587  3.90350  4.14965  5.13897  2.13149  4.27235  2.52772  3.82131  4.51358  4.70116  4.61048  4.44221  3.69611  3.52262  0.61651  5.75271  4.50356      4 - -
          2.68618  4.42225  2.77519  2.73123  3.46354  2.40513  3.72494  3.29354  2.67741  2.69355  4.24690  2.90347  2.73739  3.18146  2.89801  2.37887  2.77519  2.98518  4.58477  3.61503
          0.02044  4.29652  5.01887  0.61958  0.77255  0.48576  0.95510
      3   0.91128  2.14161  4.29018  3.95259  4.22280  3.16411  4.66167  3.34383  3.83362  3.26600  4.19528  3.78758  3.93628  4.07739  4.00397  2.63233  2.89280  2.95169  5.68989  4.53076      5 - -
          2.68618  4.42225  2.77519  2.73123  3.46354  2.40513  3.72494  3.29354  2.67741  2.69355  4.24690  2.90347  2.73739  3.18146  2.89801  2.37887  2.77519  2.98518  4.58477  3.61503
          0.02044  4.29652  5.01887  0.61958  0.77255  0.48576  0.95510
      4   2.91350  5.42711  1.76488  1.52556  4.74325  3.38619  3.80588  4.22841  2.70648  3.73578  4.53819  2.85560  3.93009  2.94648  3.25242  2.83764  2.22318  3.80709  5.89869  4.44142      6 - -
          2.68618  4.42225  2.77519  2.73123  3.46354  2.40513  3.72494  3.29354  2.67741  2.69355  4.24690  2.90347  2.73739  3.18146  2.89801  2.37887  2.77519  2.98518  4.58477  3.61503
          0.02044  4.29652  5.01887  0.61958  0.77255  0.48576  0.95510
      5   2.95803  4.36037  4.54761  3.97197  1.77005  4.12003  4.40220  2.10970  3.83518  1.55439  3.13754  4.14562  4.43761  4.00355  3.96774  3.43177  2.53343  2.29707  4.90484  3.68995      7 - -
          2.68618  4.42225  2.77519  2.73123  3.46354  2.40513  3.72494  3.29354  2.67741  2.69355  4.24690  2.90347  2.73739  3.18146  2.89801  2.37887  2.77519  2.98518  4.58477  3.61503
          0.02044  4.29652  5.01887  0.61958  0.77255  0.48576  0.95510
      6   2.34769  4.40431  3.69070  2.34264  3.60642  3.77296  4.08588  2.03399  3.10878  2.54797  3.53075  3.54823  4.15921  3.41922  3.45154  3.04604  2.99824  1.66783  5.12741  3.89296      8 - -
          2.68618  4.42225  2.77519  2.73123  3.46354  2.40513  3.72494  3.29354  2.67741  2.69355  4.24690  2.90347  2.73739  3.18146  2.89801  2.37887  2.77519  2.98518  4.58477  3.61503
          0.02044  4.29652  5.01887  0.61958  0.77255  0.48576  0.95510
      7   2.22701  4.85918  3.01482  2.48531  4.14597  2.94766  3.69249  3.56624  2.48278  2.80716  3.97012  2.57978  3.86181  2.28247  2.94136  2.67508  2.45599  3.22799  5.39461  4.05626      9 - -
          2.68618  4.42225  2.77519  2.73123  3.46354  2.40513  3.72494  3.29354  2.67741  2.69355  4.24690  2.90347  2.73739  3.18146  2.89801  2.37887  2.77519  2.98518  4.58477  3.61503
          0.02044  4.29652  5.01887  0.61958  0.77255  0.48576  0.95510
      8   2.96901  5.19538  3.33868  2.72761  4.62838  3.65854  3.71137  4.01213  1.69761  3.48395  4.30987  3.18431  4.04521  2.83800  1.51890  2.15649  3.17031  3.65668  5.57112  4.32996     10 - -
          2.68618  4.42225  2.77519  2.73123  3.46354  2.40513  3.72494  3.29354  2.67741  2.69355  4.24690  2.90347  2.73739  3.18146  2.89801  2.37887  2.77519  2.98518  4.58477  3.61503
          0.16347  4.29652  1.98636  0.61958  0.77255  0.48576  0.95510
      9   2.69417  4.53213  3.34328  2.81543  3.47483  3.58472  3.78599  2.99769  2.70009  2.66725  3.60988  3.25180  3.98128  2.03782  3.05562  2.84956  2.93023  2.14176  4.94112  2.79977     11 - -
          2.68618  4.42225  2.77519  2.73123  3.46354  2.40513  3.72494  3.29354  2.67741  2.69355  4.24690  2.90347  2.73739  3.18146  2.89801  2.37887  2.77519  2.98518  4.58477  3.61503
          0.15056  4.15659  2.08660  0.61958  0.77255  0.65315  0.73481
     10   2.66772  4.89344  2.72718  2.39785  4.17350  3.32496  2.72424  3.72517  2.49581  3.29465  4.11952  2.10094  3.82606  2.86336  2.92962  2.07243  2.94263  3.35712  5.43249  4.04605     12 - -
          2.68618  4.42225  2.77519  2.73123  3.46354  2.40513  3.72494  3.29354  2.67741  2.69355  4.24690  2.90347  2.73739  3.18146  2.89801  2.37887  2.77519  2.98518  4.58477  3.61503
          0.02669  4.03272  4.75507  0.61958  0.77255  0.76608  0.62517
     11   2.69456  4.48546  3.34455  2.88283  2.14411  2.43128  2.71474  3.07360  2.85632  2.71648  3.64931  3.27710  3.98301  3.17816  3.20921  2.85268  2.95205  2.83615  4.59471  3.08699     13 - -
          2.68618  4.42225  2.77519  2.73123  3.46354  2.40513  3.72494  3.29354  2.67741  2.69355  4.24690  2.90347  2.73739  3.18146  2.89801  2.37887  2.77519  2.98518  4.58477  3.61503
          0.02669  4.03272  4.75507  0.61958  0.77255  0.76608  0.62517
     12   2.61660  4.47833  3.23186  2.75698  2.36305  3.47013  3.75359  3.06377  2.71930  2.71663  3.63301  3.18630  3.91122  2.48398  3.09013  2.16137  2.87743  2.81711  4.89663  3.51191     14 - -
          2.68508  4.42073  2.77579  2.73143  3.46413  2.40544  3.72554  3.29264  2.67669  2.69281  4.24749  2.90305  2.73760  3.18205  2.89860  2.37946  2.77442  2.98577  4.58536  3.61562
          0.47679  0.99259  4.75507  2.17171  0.12102  0.76608  0.62517
     13   2.69426  4.78105  2.95093  2.52232  3.94108  3.44032  3.68618  3.39822  2.43355  2.28683  3.88856  2.20065  3.87776  2.37135  2.81037  2.74781  2.93540  3.11330  5.25285  3.91915     28 - -
          2.68618  4.42225  2.77519  2.73123  3.46354  2.40513  3.72494  3.29354  2.67741  2.69355  4.24690  2.90347  2.73739  3.18146  2.89801  2.37887  2.77519  2.98518  4.58477  3.61503
          0.02669  4.03272  4.75507  0.61958  0.77255  0.76608  0.62517
     14   2.84172  5.08513  2.68205  2.42850  4.45188  3.37561  3.72470  3.92939  1.94173  3.47088  4.32240  1.56289  3.89869  2.88666  2.72655  2.82706  3.10731  3.56104  5.58335  4.24273     29 - -
          2.68618  4.42225  2.77519  2.73123  3.46354  2.40513  3.72494  3.29354  2.67741  2.69355  4.24690  2.90347  2.73739  3.18146  2.89801  2.37887  2.77519  2.98518  4.58477  3.61503
          0.02669  4.03272  4.75507  0.61958  0.77255  0.76608  0.62517
     15   2.29109  4.22434  3.41704  3.10230  4.19439  3.02283  4.16579  3.53435  3.10706  3.28060  4.14319  3.30442  3.74149  3.43617  3.42003  1.73985  1.44546  3.07438  5.56001  4.32633     30 - -
          2.68618  4.42225  2.77519  2.73123  3.46354  2.40513  3.72494  3.29354  2.67741  2.69355  4.24690  2.90347  2.73739  3.18146  2.89801  2.37887  2.77519  2.98518  4.58477  3.61503
          0.02669  4.03272  4.75507  0.61958  0.77255  0.76608  0.62517
     16   2.73550  5.17887  1.90125  2.22608  4.49366  3.30395  3.66193  3.96840  2.50653  3.48823  4.28343  2.41838  3.80796  2.29729  3.01697  2.68544  2.54348  3.56503  5.65780  4.23656     31 - -
          2.68618  4.42225  2.77519  2.73123  3.46354  2.40513  3.72494  3.29354  2.67741  2.69355  4.24690  2.90347  2.73739  3.18146  2.89801  2.37887  2.77519  2.98518  4.58477  3.61503
          0.02669  4.03272  4.75507  0.61958  0.77255  0.76608  0.62517
     17   2.61560  4.48478  3.28258  2.75482  3.65834  3.49304  3.78284  2.97682  2.62828  2.62622  2.56976  3.19321  3.91242  2.49088  2.98453  2.76844  2.16703  2.75364  5.08091  3.82484     32 - -
          2.68618  4.42225  2.77519  2.73123  3.46354  2.40513  3.72494  3.29354  2.67741  2.69355  4.24690  2.90347  2.73739  3.18146  2.89801  2.37887  2.77519  2.98518  4.58477  3.61503
          0.02669  4.03272  4.75507  0.61958  0.77255  0.76608  0.62517
     18   2.70510  4.99143  2.66469  2.35534  4.35451  3.32826  3.68661  3.82017  2.45474  3.37003  4.18773  2.07897  2.52493  2.30287  2.88595  2.69835  2.97202  3.44130  5.54274  4.17547     33 - -
          2.68618  4.42225  2.77519  2.73123  3.46354  2.40513  3.72494  3.29354  2.67741  2.69355  4.24690  2.90347  2.73739  3.18146  2.89801  2.37887  2.77519  2.98518  4.58477  3.61503
          0.02669  4.03272  4.75507  0.61958  0.77255  0.76608  0.62517
     19   2.10302  4.55984  3.14456  2.67212  3.57669  3.46732  3.72347  3.14621  2.60236  2.80013  3.69675  3.12666  3.89794  2.45237  2.97484  2.75640  2.88713  2.88827  4.99797  2.45054     34 - -
          2.68618  4.42225  2.77519  2.73123  3.46354  2.40513  3.72494  3.29354  2.67741  2.69355  4.24690  2.90347  2.73739  3.18146  2.89801  2.37887  2.77519  2.98518  4.58477  3.61503
          0.02669  4.03272  4.75507  0.61958  0.77255  0.76608  0.62517
     20   2.49617  4.28750  3.44017  2.93035  3.60884  3.38890  3.89491  2.10921  2.87942  2.65301  3.55856  3.29181  2.82821  3.20179  3.22597  2.35910  2.43429  2.61145  5.04846  3.81193     35 - -
          2.68618  4.42225  2.77519  2.73123  3.46354  2.40513  3.72494  3.29354  2.67741  2.69355  4.24690  2.90347  2.73739  3.18146  2.89801  2.37887  2.77519  2.98518  4.58477  3.61503
          0.02669  4.03272  4.75507  0.61958  0.77255  0.76608  0.62517
     21   2.76781  5.08323  2.70693  2.36432  4.27209  3.39246  2.49576  3.83918  2.35349  3.36475  4.18647  2.10334  3.85681  2.29348  2.75148  2.74408  3.00577  3.47679  5.46247  4.07304     36 - -
          2.68618  4.42225  2.77519  2.73123  3.46354  2.40513  3.72494  3.29354  2.67741  2.69355  4.24690  2.90347  2.73739  3.18146  2.89801  2.37887  2.77519  2.98518  4.58477  3.61503
          0.02669  4.03272  4.75507  0.61958  0.77255  0.76608  0.62517
     22   2.66354  4.87873  2.77179  2.41672  4.25592  3.33625  3.69394  3.68849  2.45256  3.27056  4.09647  2.11811  3.82784  2.32548  2.86804  2.68287  2.21183  3.32766  5.47195  4.12908     37 - -
          2.68618  4.42225  2.77519  2.73123  3.46354  2.40513  3.72494  3.29354  2.67741  2.69355  4.24690  2.90347  2.73739  3.18146  2.89801  2.37887  2.77519  2.98518  4.58477  3.61503
          0.02669  4.03272  4.75507  0.61958  0.77255  0.76608  0.62517
     23   2.82265  4.27411  4.22420  3.64999  3.02155  3.93910  4.15779  2.10015  3.52079  1.63368  2.57828  3.88241  4.26342  3.73229  3.70693  3.23489  3.05090  2.30275  4.72555  2.29918     38 - -
          2.68618  4.42225  2.77519  2.73123  3.46354  2.40513  3.72494  3.29354  2.67741  2.69355  4.24690  2.90347  2.73739  3.18146  2.89801  2.37887  2.77519  2.98518  4.58477  3.61503
          0.02669  4.03272  4.75507  0.61958  0.77255  0.76608  0.62517
     24   2.07686  4.88728  2.85164  2.45466  4.29669  3.36063  3.68241  3.70678  1.83287  3.28397  4.10677  2.38464  3.83910  2.83303  2.75642  2.69609  2.94106  3.34365  5.47287  4.14908     39 - -
          2.68618  4.42225  2.77519  2.73123  3.46354  2.40513  3.72494  3.29354  2.67741  2.69355  4.24690  2.90347  2.73739  3.18146  2.89801  2.37887  2.77519  2.98518  4.58477  3.61503
          0.02669  4.03272  4.75507  0.61958  0.77255  0.76608  0.62517
     25   2.85708  5.04749  2.88860  2.51812  4.02849  3.47384  2.39188  3.79780  2.29288  3.30712  4.18037  3.01211  3.93046  1.70224  2.61472  2.85312  3.08902  3.47153  5.28764  3.87822     40 - -
          2.68618  4.42225  2.77519  2.73123  3.46354  2.40513  3.72494  3.29354  2.67741  2.69355  4.24690  2.90347  2.73739  3.18146  2.89801  2.37887  2.77519  2.98518  4.58477  3.61503
          0.02669  4.03272  4.75507  0.61958  0.77255  0.76608  0.62517
     26   2.34551  4.95774  2.05704  2.31862  4.26862  3.32851  2.79523  3.71588  2.48064  3.28596  4.09193  2.85740  3.80017  2.79904  2.96557  2.64600  2.53733  3.34853  5.48938  4.11129     41 - -
          2.68618  4.42225  2.77519  2.73123  3.46354  2.40513  3.72494  3.29354  2.67741  2.69355  4.24690  2.90347  2.73739  3.18146  2.89801  2.37887  2.77519  2.98518  4.58477  3.61503
          0.02669  4.03272  4.75507  0.61958  0.77255  0.76608  0.62517
     27   2.66084  4.94950  2.65200  2.34373  4.37090  2.71465  3.69519  3.82690  2.50131  3.38012  4.18695  2.08263  3.80681  2.31323  2.96047  2.32085  2.94029  3.43154  5.56586  4.19419     42 - -
          2.68618  4.42225  2.77519  2.73123  3.46354  2.40513  3.72494  3.29354  2.67741  2.69355  4.24690  2.90347  2.73739  3.18146  2.89801  2.37887  2.77519  2.98518  4.58477  3.61503
          0.02669  4.03272  4.75507  0.61958  0.77255  0.76608  0.62517
     28   2.74554  4.79076  2.96056  2.63119  3.86877  3.38746  1.84002  3.64693  2.58719  3.22375  4.11318  3.09642  2.16801  3.03029  2.94284  2.80487  3.03930  3.31674  5.21952  3.81465     43 - -
          2.68618  4.42225  2.77519  2.73123  3.46354  2.40513  3.72494  3.29354  2.67741  2.69355  4.24690  2.90347  2.73739  3.18146  2.89801  2.37887  2.77519  2.98518  4.58477  3.61503
          0.02669  4.03272  4.75507  0.61958  0.77255  0.76608  0.62517
     29   2.55027  4.68216  2.83379  2.51617  4.28158  2.24480  3.79814  3.72840  2.61617  3.32353  4.14570  2.98350  3.79368  2.32220  3.03479  1.88581  2.88664  3.31599  5.52863  4.20246     44 - -
          2.68618  4.42225  2.77519  2.73123  3.46354  2.40513  3.72494  3.29354  2.67741  2.69355  4.24690  2.90347  2.73739  3.18146  2.89801  2.37887  2.77519  2.98518  4.58477  3.61503
          0.02669  4.03272  4.75507  0.61958  0.77255  0.76608  0.62517
     30   2.71521  5.00015  2.58660  2.33828  4.41675  2.29432  3.72213  3.88877  2.52747  3.43852  4.25910  2.02316  3.82854  2.28900  2.97189  2.70674  3.00034  3.49359  5.60931  4.23308     45 - -
          2.68618  4.42225  2.77519  2.73123  3.46354  2.40513  3.72494  3.29354  2.67741  2.69355  4.24690  2.90347  2.73739  3.18146  2.89801  2.37887  2.77519  2.98518  4.58477  3.61503
          0.11183  4.03272  2.42953  0.61958  0.77255  0.76608  0.62517
     31   2.28165  4.87592  2.66899  2.37201  4.27264  3.28632  3.68891  3.71445  2.46307  3.29531  4.12811  2.03685  3.80448  2.27845  2.87956  2.67223  2.93922  3.34645  5.49008  4.13882     46 - -
          2.68618  4.42225  2.77519  2.73123  3.46354  2.40513  3.72494  3.29354  2.67741  2.69355  4.24690  2.90347  2.73739  3.18146  2.89801  2.37887  2.77519  2.98518  4.58477  3.61503
          0.02902  3.94992  4.67226  0.61958  0.77255  0.82846  0.57398
     32   2.83713  5.08519  3.00678  2.51000  4.39950  3.49491  2.83793  3.84308  1.61616  3.33204  4.16416  2.99396  3.89917  2.21845  2.35480  2.82139  3.03959  3.49884  5.42501  4.14051     47 - -
          2.68618  4.42225  2.77519  2.73123  3.46354  2.40513  3.72494  3.29354  2.67741  2.69355  4.24690  2.90347  2.73739  3.18146  2.89801  2.37887  2.77519  2.98518  4.58477  3.61503
          0.02902  3.94992  4.67226  0.61958  0.77255  0.51497  0.91011
     33   2.69433  4.76742  3.06758  2.56865  2.54276  3.50257  3.05373  3.38954  2.52819  2.99766  3.85788  2.66999  3.90578  2.10306  2.94307  2.75193  2.92629  3.10080  5.04027  3.60479     48 - -
          2.68618  4.42225  2.77519  2.73123  3.46354  2.40513  3.72494  3.29354  2.67741  2.69355  4.24690  2.90347  2.73739  3.18146  2.89801  2.37887  2.77519  2.98518  4.58477  3.61503
          0.02354  4.15659  4.87894  0.61958  0.77255  0.65315  0.73481
     34   2.67191  4.94875  2.77658  2.40034  4.30588  2.47888  2.82256  3.76800  2.50662  3.33101  4.13523  2.36721  2.52909  2.85162  2.96933  2.67810  2.93761  3.39036  5.52070  4.15246     49 - -
          2.68618  4.42225  2.77519  2.73123  3.46354  2.40513  3.72494  3.29354  2.67741  2.69355  4.24690  2.90347  2.73739  3.18146  2.89801  2.37887  2.77519  2.98518  4.58477  3.61503
          0.02354  4.15659  4.87894  0.61958  0.77255  0.65315  0.73481
     35   2.76814  4.95008  3.06046  2.57325  4.26481  2.05421  2.76684  3.73610  2.30518  3.28687  4.11599  3.05789  3.91866  2.85047  2.00382  2.79070  3.00874  3.39117  5.42738  4.11530     50 - -
          2.68618  4.42225  2.77519  2.73123  3.46354  2.40513  3.72494  3.29354  2.67741  2.69355  4.24690  2.90347  2.73739  3.18146  2.89801  2.37887  2.77519  2.98518  4.58477  3.61503
          0.02354  4.15659  4.87894  0.61958  0.77255  0.65315  0.73481
     36   2.64346  4.48032  3.31907  2.81634  3.56173  3.52053  2.26625  2.25370  2.72611  2.72971  3.63265  3.24133  3.94971  3.10234  3.08085  2.30901  2.89784  2.78155  4.99791  3.67814     51 - -
          2.68618  4.42225  2.77519  2.73123  3.46354  2.40513  3.72494  3.29354  2.67741  2.69355  4.24690  2.90347  2.73739  3.18146  2.89801  2.37887  2.77519  2.98518  4.58477  3.61503
          0.02354  4.15659  4.87894  0.61958  0.77255  0.65315  0.73481
     37   2.77361  5.25383  2.26768  2.03936  4.56369  3.35592  3.68447  4.04373  2.50713  3.54579  4.33040  2.82525  2.76113  1.85070  3.01355  2.71720  3.02199  3.63114  5.70249  4.27775     52 - -
          2.68618  4.42225  2.77519  2.73123  3.46354  2.40513  3.72494  3.29354  2.67741  2.69355  4.24690  2.90347  2.73739  3.18146  2.89801  2.37887  2.77519  2.98518  4.58477  3.61503
          0.02354  4.15659  4.87894  0.61958  0.77255  0.50617  0.92332
     38   1.75694  4.58708  3.19451  2.69855  3.88393  2.85722  3.80907  3.25540  2.66300  2.39905  3.79095  3.15401  3.90445  2.51546  3.06222  2.73107  2.88732  2.96819  5.23860  3.95884     53 - -
          2.68618  4.42225  2.77519  2.73123  3.46354  2.40513  3.72494  3.29354  2.67741  2.69355  4.24690  2.90347  2.73739  3.18146  2.89801  2.37887  2.77519  2.98518  4.58477  3.61503
          0.02177  4.23383  4.95617  0.61958  0.77255  0.43803  1.03650
     39   2.86799  5.22432  2.82563  2.45894  4.44773  3.49674  2.60080  4.00501  2.40468  3.50769  4.31812  2.39365  3.95179  1.58690  2.79601  2.83542  3.10171  3.62709  5.59388  4.20813     54 - -
          2.68618  4.42225  2.77519  2.73123  3.46354  2.40513  3.72494  3.29354  2.67741  2.69355  4.24690  2.90347  2.73739  3.18146  2.89801  2.37887  2.77519  2.98518  4.58477  3.61503
          0.02044  4.29652  5.01887  0.61958  0.77255  0.48576  0.95510
     40   2.65684  4.82852  2.93606  2.60093  4.45589  1.96472  3.89222  3.91088  2.70138  3.48682  4.29456  3.07581  3.89570  2.15305  3.13297  1.78876  2.99070  3.47762  5.67668  4.33916     55 - -
          2.68618  4.42225  2.77519  2.73123  3.46354  2.40513  3.72494  3.29354  2.67741  2.69355  4.24690  2.90347  2.73739  3.18146  2.89801  2.37887  2.77519  2.98518  4.58477  3.61503
          0.02044  4.29652  5.01887  0.61958  0.77255  0.48576  0.95510
     41   2.75580  5.22422  2.70663  2.02439  4.54858  2.86232  3.69143  4.02449  2.47662  3.52442  4.29458  2.23815  2.74980  2.19066  2.97118  2.71174  2.99801  3.60885  5.67629  4.26455     56 - -
          2.68618  4.42225  2.77519  2.73123  3.46354  2.40513  3.72494  3.29354  2.67741  2.69355  4.24690  2.90347  2.73739  3.18146  2.89801  2.37887  2.77519  2.98518  4.58477  3.61503
          0.02044  4.29652  5.01887  0.61958  0.77255  0.48576  0.95510
     42   2.65727  4.57117  3.26905  2.71723  3.74931  3.55160  3.78025  2.58599  2.32981  2.14500  3.66890  2.45210  3.94167  3.01333  3.04577  2.49171  2.88979  2.85617  5.12564  3.85497     57 - -
          2.68618  4.42225  2.77519  2.73123  3.46354  2.40513  3.72494  3.29354  2.67741  2.69355  4.24690  2.90347  2.73739  3.18146  2.89801  2.37887  2.77519  2.98518  4.58477  3.61503
          0.02044  4.29652  5.01887  0.61958  0.77255  0.48576  0.95510
     43   2.58916  4.48102  3.41007  2.95506  3.88124  3.40543  3.99888  3.25109  2.91340  2.12332  3.84716  3.32728  1.88479  3.26402  3.27255  2.04196  2.92305  2.95759  5.29189  4.02222     58 - -
          2.68618  4.42225  2.77519  2.73123  3.46354  2.40513  3.72494  3.29354  2.67741  2.69355  4.24690  2.90347  2.73739  3.18146  2.89801  2.37887  2.77519  2.98518  4.58477  3.61503
          0.02044  4.29652  5.01887  0.61958  0.77255  0.48576  0.95510
     44   2.65513  4.83822  3.00706  2.51051  4.13143  2.74582  2.31123  3.55859  2.52288  3.16125  3.97766  2.68620  2.80813  2.87791  2.97460  2.69432  2.90580  2.77941  5.39567  4.06054     59 - -
          2.68618  4.42225  2.77519  2.73123  3.46354  2.40513  3.72494  3.29354  2.67741  2.69355  4.24690  2.90347  2.73739  3.18146  2.89801  2.37887  2.77519  2.98518  4.58477  3.61503
          0.02044  4.29652  5.01887  0.61958  0.77255  0.48576  0.95510
     45   2.42539  4.58830  3.25832  2.70553  3.75987  3.54995  3.77761  3.12821  2.64463  2.08454  3.11207  2.76529  3.93971  2.23495  3.04441  2.78389  2.89192  2.87562  5.13846  3.86518     60 - -
          2.68618  4.42225  2.77519  2.73123  3.46354  2.40513  3.72494  3.29354  2.67741  2.69355  4.24690  2.90347  2.73739  3.18146  2.89801  2.37887  2.77519  2.98518  4.58477  3.61503
          0.02044  4.29652  5.01887  0.61958  0.77255  0.48576  0.95510
     46   2.70537  5.01037  2.85733  2.44695  4.40848  2.51785  3.73726  3.85623  2.51046  3.40550  4.19819  2.42899  3.87851  1.95068  2.96826  2.70733  2.33786  3.46416  5.59036  4.22460     61 - -
          2.68618  4.42225  2.77519  2.73123  3.46354  2.40513  3.72494  3.29354  2.67741  2.69355  4.24690  2.90347  2.73739  3.18146  2.89801  2.37887  2.77519  2.98518  4.58477  3.61503
          0.02044  4.29652  5.01887  0.61958  0.77255  0.48576  0.95510
     47   2.83778  5.20936  2.73525  2.13845  4.50021  2.89453  1.77090  3.96517  2.47700  3.48960  4.29445  2.94657  3.92685  2.39541  2.91140  2.80438  3.07711  3.58865  5.64802  4.27021     62 - -
          2.68618  4.42225  2.77519  2.73123  3.46354  2.40513  3.72494  3.29354  2.67741  2.69355  4.24690  2.90347  2.73739  3.18146  2.89801  2.37887  2.77519  2.98518  4.58477  3.61503
          0.02044  4.29652  5.01887  0.61958  0.77255  0.48576  0.95510
     48   2.65459  4.94262  2.95957  2.43846  4.23558  3.00106  3.67085  3.08237  2.44614  3.23975  4.03368  2.51238  3.24276  2.04683  2.91401  2.43009  2.89332  3.31245  5.44891  4.09249     63 - -
          2.68618  4.42225  2.77519  2.73123  3.46354  2.40513  3.72494  3.29354  2.67741  2.69355  4.24690  2.90347  2.73739  3.18146  2.89801  2.37887  2.77519  2.98518  4.58477  3.61503
          0.02044  4.29652  5.01887  0.61958  0.77255  0.48576  0.95510
     49   2.63027  4.83566  3.02541  2.51784  4.20885  2.92528  3.73146  3.63470  2.52133  3.22524  4.03040  3.02193  2.74799  2.01271  2.97486  2.27532  2.89544  2.84821  5.44946  4.11230     64 - -
          2.68618  4.42225  2.77519  2.73123  3.46354  2.40513  3.72494  3.29354  2.67741  2.69355  4.24690  2.90347  2.73739  3.18146  2.89801  2.37887  2.77519  2.98518  4.58477  3.61503
          0.02044  4.29652  5.01887  0.61958  0.77255  0.48576  0.95510
     50   2.76179  5.15017  2.84074  2.40916  4.45132  3.45733  2.68925  3.92667  2.40548  3.44152  4.22725  2.43605  3.18369  1.79914  2.84389  2.73537  2.99661  3.53774  5.58721  4.20825     65 - -
          2.68618  4.42225  2.77519  2.73123  3.46354  2.40513  3.72494  3.29354  2.67741  2.69355  4.24690  2.90347  2.73739  3.18146  2.89801  2.37887  2.77519  2.98518  4.58477  3.61503
          0.02044  4.29652  5.01887  0.61958  0.77255  0.48576  0.95510
     51   2.72714  4.49667  3.46223  2.96922  3.47756  3.61669  2.68333  3.02731  2.83932  1.56762  3.62639  3.36708  4.04269  3.22912  3.16143  2.37397  2.97917  2.80366  4.95196  3.61221     66 - -
          2.68618  4.42225  2.77519  2.73123  3.46354  2.40513  3.72494  3.29354  2.67741  2.69355  4.24690  2.90347  2.73739  3.18146  2.89801  2.37887  2.77519  2.98518  4.58477  3.61503
          0.02044  4.29652  5.01887  0.61958  0.77255  0.48576  0.95510
     52   2.65095  4.89439  3.00900  2.46136  4.14782  3.02910  2.99282  3.57378  2.44409  3.16054  3.30852  2.31944  3.85777  2.28873  2.90372  2.67230  2.88254  2.87805  5.38590  4.04174     67 - -
          2.68618  4.42225  2.77519  2.73123  3.46354  2.40513  3.72494  3.29354  2.67741  2.69355  4.24690  2.90347  2.73739  3.18146  2.89801  2.37887  2.77519  2.98518  4.58477  3.61503
          0.02044  4.29652  5.01887  0.61958  0.77255  0.48576  0.95510
     53   2.64779  4.81940  3.04886  2.52037  4.10318  2.99278  3.70979  3.51768  2.50148  3.12394  2.98869  3.02853  3.23537  1.91072  2.94708  2.41753  2.89279  3.19009  5.36830  4.04163     68 - -
          2.68618  4.42225  2.77519  2.73123  3.46354  2.40513  3.72494  3.29354  2.67741  2.69355  4.24690  2.90347  2.73739  3.18146  2.89801  2.37887  2.77519  2.98518  4.58477  3.61503
          0.02044  4.29652  5.01887  0.61958  0.77255  0.48576  0.95510
     54   2.70489  4.86270  3.06560  2.55042  4.13174  3.49652  3.71877  2.84447  2.01169  3.14158  3.97044  2.65901  2.17353  2.87746  2.86486  2.74599  2.94160  3.21176  5.38050  4.06446     69 - -
          2.68618  4.42225  2.77519  2.73123  3.46354  2.40513  3.72494  3.29354  2.67741  2.69355  4.24690  2.90347  2.73739  3.18146  2.89801  2.37887  2.77519  2.98518  4.58477  3.61503
          0.02044  4.29652  5.01887  0.61958  0.77255  0.48576  0.95510
     55   2.29395  4.56180  3.25980  2.69982  3.73351  3.54271  3.02074  3.11361  2.65912  2.25752  3.07264  3.16971  2.89611  2.68652  3.06738  2.76963  2.87274  2.85695  5.11265  3.83960     70 - -
          2.68618  4.42225  2.77519  2.73123  3.46354  2.40513  3.72494  3.29354  2.67741  2.69355  4.24690  2.90347  2.73739  3.18146  2.89801  2.37887  2.77519  2.98518  4.58477  3.61503
          0.02044  4.29652  5.01887  0.61958  0.77255  0.48576  0.95510
     56   2.13703  4.59268  3.22532  2.68810  3.81173  3.50458  2.59780  3.20193  2.65722  2.26700  3.72812  3.15655  3.17460  3.00340  3.06924  2.48889  2.88163  2.92819  5.17589  3.89351     71 - -
          2.68618  4.42225  2.77519  2.73123  3.46354  2.40513  3.72494  3.29354  2.67741  2.69355  4.24690  2.90347  2.73739  3.18146  2.89801  2.37887  2.77519  2.98518  4.58477  3.61503
          0.02044  4.29652  5.01887  0.61958  0.77255  0.48576  0.95510
     57   2.35385  4.77181  3.08433  2.54703  4.10531  3.43160  3.73085  3.51663  2.53645  3.12970  3.94610  3.04488  3.21669  2.04359  2.98681  2.29158  2.58321  2.78972  5.37713  4.05343     72 - -
          2.68618  4.42225  2.77519  2.73123  3.46354  2.40513  3.72494  3.29354  2.67741  2.69355  4.24690  2.90347  2.73739  3.18146  2.89801  2.37887  2.77519  2.98518  4.58477  3.61503
          0.08447  4.29652  2.69735  0.61958  0.77255  0.48576  0.95510
     58   2.21616  4.49712  3.35321  2.80768  3.74476  3.50056  3.82784  3.10024  2.69046  1.99634  3.67287  3.23534  3.93523  3.07758  2.54195  2.20752  2.88167  2.83965  5.13041  3.87438     73 - -
          2.68618  4.42225  2.77519  2.73123  3.46354  2.40513  3.72494  3.29354  2.67741  2.69355  4.24690  2.90347  2.73739  3.18146  2.89801  2.37887  2.77519  2.98518  4.58477  3.61503
          0.02177  4.23383  4.95617  0.61958  0.77255  0.43803  1.03650
     59   2.73288  4.86634  3.09408  2.57676  4.02673  3.52528  2.13767  3.51892  2.45234  2.54918  3.95743  3.07589  3.92924  2.24982  2.84434  2.49397  2.96309  3.21252  5.30939  3.96835     74 - -
          2.68618  4.42225  2.77519  2.73123  3.46354  2.40513  3.72494  3.29354  2.67741  2.69355  4.24690  2.90347  2.73739  3.18146  2.89801  2.37887  2.77519  2.98518  4.58477  3.61503
          0.02044  4.29652  5.01887  0.61958  0.77255  0.48576  0.95510
     60   2.71665  4.96290  3.06553  2.50881  4.22908  2.96172  2.64310  3.65896  2.36115  2.64115  4.03298  3.02181  3.89661  2.07040  2.50151  2.73100  2.94107  3.32005  5.41968  4.08954     75 - -
          2.68618  4.42225  2.77519  2.73123  3.46354  2.40513  3.72494  3.29354  2.67741  2.69355  4.24690  2.90347  2.73739  3.18146  2.89801  2.37887  2.77519  2.98518  4.58477  3.61503
          0.02044  4.29652  5.01887  0.61958  0.77255  0.48576  0.95510
     61   2.66228  4.49792  3.37798  2.80772  3.62444  3.58895  3.80607  2.69378  2.71186  2.68938  2.83313  3.25156  3.96905  2.19693  2.69995  2.82564  2.89146  2.77961  5.03688  2.68790     76 - -
          2.68618  4.42225  2.77519  2.73123  3.46354  2.40513  3.72494  3.29354  2.67741  2.69355  4.24690  2.90347  2.73739  3.18146  2.89801  2.37887  2.77519  2.98518  4.58477  3.61503
          0.02044  4.29652  5.01887  0.61958  0.77255  0.48576  0.95510
     62   2.44569  5.07373  2.81059  2.16806  4.42195  3.42481  3.72018  3.86924  2.49293  3.41283  4.20568  2.94907  3.88302  2.01456  2.95567  1.86861  2.98531  3.48448  5.59599  4.22225     77 - -
          2.68618  4.42225  2.77519  2.73123  3.46354  2.40513  3.72494  3.29354  2.67741  2.69355  4.24690  2.90347  2.73739  3.18146  2.89801  2.37887  2.77519  2.98518  4.58477  3.61503
          0.02044  4.29652  5.01887  0.61958  0.77255  0.48576  0.95510
     63   2.81985  5.03215  2.97606  2.55278  4.24163  3.51837  3.74869  3.73477  2.43295  2.74089  4.14667  2.44477  3.96060  1.51503  2.80751  2.83203  3.05885  3.40810  5.46814  4.11526     78 - -
          2.68618  4.42225  2.77519  2.73123  3.46354  2.40513  3.72494  3.29354  2.67741  2.69355  4.24690  2.90347  2.73739  3.18146  2.89801  2.37887  2.77519  2.98518  4.58477  3.61503
          0.02044  4.29652  5.01887  0.61958  0.77255  0.48576  0.95510
     64   2.72774  4.99441  2.95014  2.47807  4.27698  3.47213  3.70307  3.71993  2.43380  2.79635  4.09489  2.47707  3.19913  1.71884  2.85873  2.73543  2.96587  3.37041  5.47918  4.13044     79 - -
          2.68673  4.42324  2.77570  2.73130  3.46357  2.40445  3.72593  3.29453  2.67665  2.69188  4.24789  2.90446  2.73514  3.18245  2.89845  2.37921  2.77570  2.98617  4.58576  3.61379
          0.41296  1.82885  1.72758  3.10857  0.04569  0.48576  0.95510
     65   2.78797  5.19921  2.57802  1.58059  4.51776  3.36309  3.68669  3.98119  2.46322  3.49579  4.30118  2.84954  3.02811  2.16224  2.92058  2.74242  3.03658  3.58957  5.65706  4.26196    113 - -
          2.68618  4.42225  2.77519  2.73123  3.46354  2.40513  3.72494  3.29354  2.67741  2.69355  4.24690  2.90347  2.73739  3.18146  2.89801  2.37887  2.77519  2.98518  4.58477  3.61503
          0.02471  4.10887  4.83121  0.61958  0.77255  0.49307  0.94353
     66   2.11121  4.90253  3.01346  2.50279  4.26907  3.43266  3.69367  3.69356  2.40414  3.26096  4.06640  3.00719  3.86692  2.01343  2.50877  2.26904  2.92112  3.33206  5.45895  4.12915    114 - -
          2.68618  4.42225  2.77519  2.73123  3.46354  2.40513  3.72494  3.29354  2.67741  2.69355  4.24690  2.90347  2.73739  3.18146  2.89801  2.37887  2.77519  2.98518  4.58477  3.61503
          0.02199  4.22416  4.94650  0.61958  0.77255  0.57872  0.82238
     67   2.41586  4.98441  2.86175  2.40732  4.29964  3.41266  3.08269  3.74564  2.44445  3.30204  4.09637  2.49518  3.84748  2.50771  2.90572  1.88283  2.91983  3.37593  5.49526  4.13088    115 - -
          2.68618  4.42225  2.77519  2.73123  3.46354  2.40513  3.72494  3.29354  2.67741  2.69355  4.24690  2.90347  2.73739  3.18146  2.89801  2.37887  2.77519  2.98518  4.58477  3.61503
          0.02199  4.22416  4.94650  0.61958  0.77255  0.57872  0.82238
     68   2.60582  3.46431  3.38932  2.82945  3.57278  3.54611  3.81611  2.93088  2.78395  2.39482  3.52280  2.65567  3.94133  2.74970  3.15984  2.42010  2.84545  2.17276  4.99462  3.74667    116 - -
          2.68618  4.42225  2.77519  2.73123  3.46354  2.40513  3.72494  3.29354  2.67741  2.69355  4.24690  2.90347  2.73739  3.18146  2.89801  2.37887  2.77519  2.98518  4.58477  3.61503
          0.02199  4.22416  4.94650  0.61958  0.77255  0.57872  0.82238
     69   2.62597  4.69690  3.08446  2.59762  3.97262  2.74467  2.68575  3.42407  2.58273  2.67283  3.89518  3.07818  3.87986  2.94717  3.00417  1.85335  2.89295  3.10797  5.29250  3.96931    117 - -
          2.68618  4.42225  2.77519  2.73123  3.46354  2.40513  3.72494  3.29354  2.67741  2.69355  4.24690  2.90347  2.73739  3.18146  2.89801  2.37887  2.77519  2.98518  4.58477  3.61503
          0.02199  4.22416  4.94650  0.61958  0.77255  0.57872  0.82238
     70   2.65284  4.98017  2.88299  2.39466  4.28813  2.80741  3.08895  3.73198  2.42423  3.28552  4.07297  2.46427  3.83308  2.51373  2.89537  2.41327  2.29090  3.36018  5.47977  4.11235    118 - -
          2.68618  4.42225  2.77519  2.73123  3.46354  2.40513  3.72494  3.29354  2.67741  2.69355  4.24690  2.90347  2.73739  3.18146  2.89801  2.37887  2.77519  2.98518  4.58477  3.61503
          0.02199  4.22416  4.94650  0.61958  0.77255  0.57872  0.82238
     71   1.54422  4.34824  3.51531  3.04603  4.07068  3.21491  4.08492  3.42789  3.02790  3.13698  3.98702  3.33603  2.44037  3.33794  3.39318  2.05005  2.82046  2.52590  5.44140  4.20175    119 - -
          2.68618  4.42225  2.77519  2.73123  3.46354  2.40513  3.72494  3.29354  2.67741  2.69355  4.24690  2.90347  2.73739  3.18146  2.89801  2.37887  2.77519  2.98518  4.58477  3.61503
          0.02199  4.22416  4.94650  0.61958  0.77255  0.57872  0.82238
     72   2.65584  4.59330  3.23494  2.72627  3.80896  3.50095  3.80024  3.19274  2.63056  2.83976  2.21160  3.18019  3.93328  2.36782  3.00488  2.11025  2.91084  2.93204  5.18325  3.90580    120 - -
          2.68618  4.42225  2.77519  2.73123  3.46354  2.40513  3.72494  3.29354  2.67741  2.69355  4.24690  2.90347  2.73739  3.18146  2.89801  2.37887  2.77519  2.98518  4.58477  3.61503
          0.02199  4.22416  4.94650  0.61958  0.77255  0.57872  0.82238
     73   2.68054  4.77255  2.95104  2.64030  4.24726  2.43139  2.95512  3.75888  2.73140  3.36164  4.20128  3.10605  1.57532  3.09419  3.13763  2.74879  3.00880  3.37477  5.52978  4.19686    121 - -
          2.68618  4.42225  2.77519  2.73123  3.46354  2.40513  3.72494  3.29354  2.67741  2.69355  4.24690  2.90347  2.73739  3.18146  2.89801  2.37887  2.77519  2.98518  4.58477  3.61503
          0.02199  4.22416  4.94650  0.61958  0.77255  0.57872  0.82238
     74   2.78555  5.18154  2.95043  1.96786  4.52946  3.49152  3.03247  3.97395  2.24658  3.45458  4.23832  2.96942  3.89641  1.96444  2.21449  2.75368  3.00420  3.58099  5.57199  4.22887    122 - -
          2.68618  4.42225  2.77519  2.73123  3.46354  2.40513  3.72494  3.29354  2.67741  2.69355  4.24690  2.90347  2.73739  3.18146  2.89801  2.37887  2.77519  2.98518  4.58477  3.61503
          0.02199  4.22416  4.94650  0.61958  0.77255  0.57872  0.82238
     75   2.24743  4.24975  3.64029  3.07189  2.90021  3.62668  3.20207  2.72826  3.00806  2.45267  3.35867  3.42990  3.27689  3.29214  3.31912  2.88538  2.84640  2.05712  4.81320  2.87706    123 - -
          2.68618  4.42225  2.77519  2.73123  3.46354  2.40513  3.72494  3.29354  2.67741  2.69355  4.24690  2.90347  2.73739  3.18146  2.89801  2.37887  2.77519  2.98518  4.58477  3.61503
          0.02199  4.22416  4.94650  0.61958  0.77255  0.57872  0.82238
     76   2.59606  3.10177  3.75874  3.19062  3.34760  3.61519  3.95300  2.67588  3.10843  1.97040  2.86326  3.50481  2.82134  3.38392  3.38908  2.40989  2.84428  2.46699  4.83368  3.62328    124 - -
          2.68618  4.42225  2.77519  2.73123  3.46354  2.40513  3.72494  3.29354  2.67741  2.69355  4.24690  2.90347  2.73739  3.18146  2.89801  2.37887  2.77519  2.98518  4.58477  3.61503
          0.21812  4.22416  1.70742  0.61958  0.77255  0.57872  0.82238
     77   2.55710  4.67779  2.88708  2.53037  4.21306  3.25457  3.77613  3.65470  2.57498  3.25524  4.08412  2.99718  2.93260  2.47471  2.98369  1.65165  2.87944  3.26567  5.46935  4.14810    125 - -
          2.68626  4.42321  2.77615  2.73219  3.46450  2.40542  3.72466  3.29288  2.67793  2.69362  4.24158  2.90060  2.73743  3.18242  2.89842  2.37821  2.77471  2.98555  4.58573  3.61599
          0.24550  1.56505  4.75507  3.07868  0.04711  0.76608  0.62517
     78   2.65637  5.00214  2.24291  2.29756  4.32012  3.32154  2.96871  3.78682  2.46968  3.33622  4.13295  2.84075  3.05799  2.78577  2.96094  2.03791  2.91191  3.40422  5.52202  4.13203    158 - -
          2.68618  4.42225  2.77519  2.73123  3.46354  2.40513  3.72494  3.29354  2.67741  2.69355  4.24690  2.90347  2.73739  3.18146  2.89801  2.37887  2.77519  2.98518  4.58477  3.61503
          0.02669  4.03272  4.75507  0.61958  0.77255  0.63696  0.75268
     79   2.67312  4.76448  3.01712  2.53769  3.96958  3.45830  3.69305  3.38747  2.45187  2.99872  2.57376  2.27534  3.87882  2.27694  2.84485  2.73134  2.91131  3.09794  5.26995  3.95502    159 - -
          2.68618  4.42225  2.77519  2.73123  3.46354  2.40513  3.72494  3.29354  2.67741  2.69355  4.24690  2.90347  2.73739  3.18146  2.89801  2.37887  2.77519  2.98518  4.58477  3.61503
          0.02471  4.10887  4.83121  0.61958  0.77255  0.69987  0.68647
     80   2.91164  5.32165  2.48458  1.34475  4.62110  3.36925  3.74566  4.10056  2.51925  3.60390  4.44768  2.85574  3.90650  2.09977  2.95044  2.84703  3.16765  3.71822  5.75060  4.35224    160 - -
          2.68618  4.42225  2.77519  2.73123  3.46354  2.40513  3.72494  3.29354  2.67741  2.69355  4.24690  2.90347  2.73739  3.18146  2.89801  2.37887  2.77519  2.98518  4.58477  3.61503
          0.02471  4.10887  4.83121  0.61958  0.77255  0.69987  0.68647
     81   1.90323  4.74723  2.97003  2.62847  4.23040  3.33719  3.83700  3.62049  2.57074  3.23973  4.12728  3.08446  3.88520  1.62982  2.93049  2.73209  2.98133  3.27380  5.49818  4.18924    161 - -
          2.68618  4.42225  2.77519  2.73123  3.46354  2.40513  3.72494  3.29354  2.67741  2.69355  4.24690  2.90347  2.73739  3.18146  2.89801  2.37887  2.77519  2.98518  4.58477  3.61503
          0.10283  4.10887  2.50970  0.61958  0.77255  0.69987  0.68647
     82   2.55710  4.67779  2.88708  2.53037  4.21306  3.25457  3.77613  3.65470  2.57498  3.25524  4.08412  2.99718  2.93260  2.47471  2.98369  1.65165  2.87944  3.26567  5.46935  4.14810    162 - -
          2.68647  4.42254  2.77548  2.73152  3.46382  2.40482  3.72399  3.29383  2.67769  2.69295  4.24593  2.90321  2.73694  3.18175  2.89829  2.37864  2.77548  2.98547  4.58506  3.61532
          0.40384  1.12812  4.75507  1.60706  0.22374  0.76608  0.62517
     83   2.64251  4.66498  3.15838  2.59349  3.87965  3.48033  3.66586  3.26565  2.38816  2.88797  2.57494  3.06902  3.15287  2.52327  2.34810  2.72551  2.86991  2.99027  5.17885  3.90099    169 - -
          2.68618  4.42225  2.77519  2.73123  3.46354  2.40513  3.72494  3.29354  2.67741  2.69355  4.24690  2.90347  2.73739  3.18146  2.89801  2.37887  2.77519  2.98518  4.58477  3.61503
          0.02669  4.03272  4.75507  0.61958  0.77255  0.76608  0.62517
     84   2.91407  4.76367  3.27671  2.87309  2.93359  3.65060  3.65811  3.33898  2.69528  2.87194  3.87653  3.27929  4.07844  2.16586  3.00298  3.00131  3.15340  3.11966  4.49627  1.65530    170 - -
          2.68618  4.42225  2.77519  2.73123  3.46354  2.40513  3.72494  3.29354  2.67741  2.69355  4.24690  2.90347  2.73739  3.18146  2.89801  2.37887  2.77519  2.98518  4.58477  3.61503
          0.02669  4.03272  4.75507  0.61958  0.77255  0.76608  0.62517
     85   2.77402  5.18449  2.00799  2.22731  4.53170  2.17669  3.71086  4.01535  2.59183  3.54321  4.35651  2.78748  3.82430  2.10984  3.10549  2.72436  3.04725  3.60996  5.71367  4.28964    171 - -
          2.68618  4.42225  2.77519  2.73123  3.46354  2.40513  3.72494  3.29354  2.67741  2.69355  4.24690  2.90347  2.73739  3.18146  2.89801  2.37887  2.77519  2.98518  4.58477  3.61503
          0.02669  4.03272  4.75507  0.61958  0.77255  0.76608  0.62517
     86   2.68807  5.05040  2.16627  2.27411  4.37462  2.29880  2.95505  3.84504  2.50970  3.38997  4.19067  2.82310  3.00233  2.80779  3.01059  2.66335  2.94846  3.45725  5.57401  4.17487    172 - -
          2.68618  4.42225  2.77519  2.73123  3.46354  2.40513  3.72494  3.29354  2.67741  2.69355  4.24690  2.90347  2.73739  3.18146  2.89801  2.37887  2.77519  2.98518  4.58477  3.61503
          0.02669  4.03272  4.75507  0.61958  0.77255  0.76608  0.62517
     87   2.55868  4.65454  2.93311  2.54773  4.07009  3.28151  2.94083  3.56756  2.57842  3.17775  4.01271  3.01316  2.94380  2.94970  2.98825  1.68300  2.86978  3.20127  5.36752  4.02871    173 - -
          2.68618  4.42225  2.77519  2.73123  3.46354  2.40513  3.72494  3.29354  2.67741  2.69355  4.24690  2.90347  2.73739  3.18146  2.89801  2.37887  2.77519  2.98518  4.58477  3.61503
          0.02669  4.03272  4.75507  0.61958  0.77255  0.76608  0.62517
     88   2.69646  4.22206  3.92783  3.35908  3.23206  3.77507  3.15470  1.86532  3.23309  1.96105  3.22878  3.65776  4.13505  3.51867  3.48239  3.05994  2.93106  1.92594  4.82402  3.58979    174 - -
          2.68618  4.42225  2.77519  2.73123  3.46354  2.40513  3.72494  3.29354  2.67741  2.69355  4.24690  2.90347  2.73739  3.18146  2.89801  2.37887  2.77519  2.98518  4.58477  3.61503
          0.02669  4.03272  4.75507  0.61958  0.77255  0.76608  0.62517
     89   2.59465  4.62968  2.96053  2.65247  3.90093  3.26960  2.84620  3.62537  2.66738  3.23243  4.10190  3.08341  3.84749  3.06993  3.03267  1.40471  2.93742  3.25279  5.27232  3.86645    175 - -
          2.68618  4.42225  2.77519  2.73123  3.46354  2.40513  3.72494  3.29354  2.67741  2.69355  4.24690  2.90347  2.73739  3.18146  2.89801  2.37887  2.77519  2.98518  4.58477  3.61503
          0.02669  4.03272  4.75507  0.61958  0.77255  0.76608  0.62517
     90   2.74199  4.74908  2.97462  2.68445  3.90163  3.36170  2.73868  3.66246  2.66469  3.24618  4.14849  3.13406  1.46351  3.10317  3.00955  2.81676  3.05884  3.32617  5.25325  3.86584    176 - -
          2.68618  4.42225  2.77519  2.73123  3.46354  2.40513  3.72494  3.29354  2.67741  2.69355  4.24690  2.90347  2.73739  3.18146  2.89801  2.37887  2.77519  2.98518  4.58477  3.61503
          0.02669  4.03272  4.75507  0.61958  0.77255  0.50667  0.92256
     91   2.69958  4.99400  2.83182  2.41654  4.32250  2.42045  3.02415  3.77971  2.44139  3.33207  4.13402  2.94245  3.85795  1.98801  2.88102  2.37111  2.95020  3.40808  5.51207  4.15049    177 - -
          2.68618  4.42225  2.77519  2.73123  3.46354  2.40513  3.72494  3.29354  2.67741  2.69355  4.24690  2.90347  2.73739  3.18146  2.89801  2.37887  2.77519  2.98518  4.58477  3.61503
          0.02276  4.18973  4.91207  0.61958  0.77255  0.41117  1.08730
     92   2.48327  4.45525  3.42154  3.18217  4.53279  3.16779  4.34422  4.01162  3.28605  3.66817  4.50298  3.42255  1.30068  3.59827  3.61842  1.52588  2.96052  3.45822  5.84743  4.59967    178 - -
          2.68618  4.42225  2.77519  2.73123  3.46354  2.40513  3.72494  3.29354  2.67741  2.69355  4.24690  2.90347  2.73739  3.18146  2.89801  2.37887  2.77519  2.98518  4.58477  3.61503
          0.02044  4.29652  5.01887  0.61958  0.77255  0.48576  0.95510
     93   2.70659  5.20619  2.49239  2.07785  4.53402  3.41046  2.85970  4.01747  2.42197  3.50391  4.25683  2.28543  3.21182  2.49837  2.92319  2.39289  2.94354  3.58864  5.64429  4.22759    179 - -
          2.68618  4.42225  2.77519  2.73123  3.46354  2.40513  3.72494  3.29354  2.67741  2.69355  4.24690  2.90347  2.73739  3.18146  2.89801  2.37887  2.77519  2.98518  4.58477  3.61503
          0.02044  4.29652  5.01887  0.61958  0.77255  0.48576  0.95510
     94   2.72138  5.08490  2.15632  2.38507  4.44307  3.40165  3.72460  3.90064  2.53427  3.44124  4.22778  2.92654  3.87070  2.53424  3.02673  1.94849  2.18967  3.50416  5.62424  4.23444    180 - -
          2.68618  4.42225  2.77519  2.73123  3.46354  2.40513  3.72494  3.29354  2.67741  2.69355  4.24690  2.90347  2.73739  3.18146  2.89801  2.37887  2.77519  2.98518  4.58477  3.61503
          0.02044  4.29652  5.01887  0.61958  0.77255  0.48576  0.95510
     95   2.66899  4.79409  3.04597  2.55959  4.04004  3.46225  3.74460  3.49577  2.55611  3.11159  3.94366  3.05897  3.00176  2.59944  2.99015  1.64931  2.92177  3.17672  5.33930  3.23656    181 - -
          2.68618  4.42225  2.77519  2.73123  3.46354  2.40513  3.72494  3.29354  2.67741  2.69355  4.24690  2.90347  2.73739  3.18146  2.89801  2.37887  2.77519  2.98518  4.58477  3.61503
          0.02044  4.29652  5.01887  0.61958  0.77255  0.48576  0.95510
     96   2.56292  4.71847  3.05608  2.64148  4.41009  1.96023  3.89223  3.85640  2.72529  3.44036  4.23288  2.30429  2.95723  3.04918  3.17839  2.14853  2.50765  3.40601  5.64391  4.31410    182 - -
          2.68618  4.42225  2.77519  2.73123  3.46354  2.40513  3.72494  3.29354  2.67741  2.69355  4.24690  2.90347  2.73739  3.18146  2.89801  2.37887  2.77519  2.98518  4.58477  3.61503
          0.08447  4.29652  2.69735  0.61958  0.77255  0.48576  0.95510
     97   2.65860  5.05854  2.53707  2.07797  4.35593  3.41097  3.63161  3.81263  2.40143  3.34310  2.81526  2.60466  3.03773  2.50025  2.88829  2.63884  2.89280  3.42401  5.51907  4.13235    183 - -
          2.68618  4.42225  2.77519  2.73123  3.46354  2.40513  3.72494  3.29354  2.67741  2.69355  4.24690  2.90347  2.73739  3.18146  2.89801  2.37887  2.77519  2.98518  4.58477  3.61503
          0.02177  4.23383  4.95617  0.61958  0.77255  0.43803  1.03650
     98   2.31610  4.86871  2.92875  2.51689  4.37939  2.37766  3.79572  3.82453  2.60615  3.39429  4.18894  2.61032  3.86560  2.56909  3.07081  1.79624  2.93689  3.41541  5.59505  4.24317    184 - -
          2.68618  4.42225  2.77519  2.73123  3.46354  2.40513  3.72494  3.29354  2.67741  2.69355  4.24690  2.90347  2.73739  3.18146  2.89801  2.37887  2.77519  2.98518  4.58477  3.61503
          0.02044  4.29652  5.01887  0.61958  0.77255  0.48576  0.95510
     99   3.02139  5.64699  1.44384  1.59892  4.93959  3.37422  3.85056  4.46774  2.80904  3.93071  4.74304  2.39485  3.95929  2.51860  3.39240  2.90802  3.29392  4.01728  6.07361  4.56655    185 - -
          2.68618  4.42225  2.77519  2.73123  3.46354  2.40513  3.72494  3.29354  2.67741  2.69355  4.24690  2.90347  2.73739  3.18146  2.89801  2.37887  2.77519  2.98518  4.58477  3.61503
          0.02044  4.29652  5.01887  0.61958  0.77255  0.48576  0.95510
    100   2.65264  4.90476  2.66793  2.44878  3.10485  2.99240  3.67941  3.60334  2.47659  3.18891  3.99200  2.97498  3.06359  2.56040  2.94869  2.02385  2.89073  3.26030  5.41398  4.06343    186 - -
          2.68618  4.42225  2.77519  2.73123  3.46354  2.40513  3.72494  3.29354  2.67741  2.69355  4.24690  2.90347  2.73739  3.18146  2.89801  2.37887  2.77519  2.98518  4.58477  3.61503
          0.02044  4.29652  5.01887  0.61958  0.77255  0.48576  0.95510
    101   2.64231  4.34129  3.54629  2.98275  2.91189  3.07556  3.86903  2.83451  2.92915  2.08701  3.44478  3.37598  3.00374  2.83917  3.27105  2.87581  2.87449  2.61417  4.88269  2.61898    187 - -
          2.68618  4.42225  2.77519  2.73123  3.46354  2.40513  3.72494  3.29354  2.67741  2.69355  4.24690  2.90347  2.73739  3.18146  2.89801  2.37887  2.77519  2.98518  4.58477  3.61503
          0.02044  4.29652  5.01887  0.61958  0.77255  0.48576  0.95510
    102   2.71827  4.91784  2.88958  2.56036  4.45544  1.84361  3.86113  3.90859  2.65189  3.47624  4.29053  3.05495  2.38351  2.09389  3.08032  2.75157  3.02821  3.49927  5.66173  4.32160    188 - -
          2.68637  4.42288  2.77534  2.73186  3.46417  2.40376  3.72557  3.29417  2.67760  2.69418  4.24334  2.90410  2.73710  3.18065  2.89864  2.37852  2.77582  2.98522  4.58540  3.61343
          0.18297  1.82885  5.01887  2.67262  0.07157  0.48576  0.95510
    103   2.76526  5.09914  2.72841  2.41466  4.51164  2.82658  3.77793  3.97467  2.58406  3.51280  4.31039  1.72415  2.47020  2.53933  3.05570  2.75216  3.03872  3.56948  5.68832  4.30399    210 - -
          2.68618  4.42225  2.77519  2.73123  3.46354  2.40513  3.72494  3.29354  2.67741  2.69355  4.24690  2.90347  2.73739  3.18146  2.89801  2.37887  2.77519  2.98518  4.58477  3.61503
          0.02044  4.29652  5.01887  0.61958  0.77255  0.48576  0.95510
    104   2.61734  4.72077  2.99381  2.70681  4.47356  1.63105  3.99769  3.93040  2.84602  3.52756  4.34421  3.14362  3.90051  2.61401  3.26296  1.69200  2.99263  3.47152  5.72554  4.40790    211 - -
          2.68618  4.42225  2.77519  2.73123  3.46354  2.40513  3.72494  3.29354  2.67741  2.69355  4.24690  2.90347  2.73739  3.18146  2.89801  2.37887  2.77519  2.98518  4.58477  3.61503
          0.02044  4.29652  5.01887  0.61958  0.77255  0.48576  0.95510
    105   2.69208  4.53623  3.35039  2.81146  2.51253  3.60074  3.78287  3.07637  2.78052  2.74825  3.63745  2.82654  2.70896  2.73660  3.17016  2.84297  2.92474  2.83345  4.89426  2.45455    212 - -
          2.68618  4.42225  2.77519  2.73123  3.46354  2.40513  3.72494  3.29354  2.67741  2.69355  4.24690  2.90347  2.73739  3.18146  2.89801  2.37887  2.77519  2.98518  4.58477  3.61503
          0.02044  4.29652  5.01887  0.61958  0.77255  0.48576  0.95510
    106   2.84772  5.39891  1.96927  1.94274  4.71544  3.39227  3.74340  4.21650  2.59127  3.69265  4.46731  2.19398  3.89637  2.15314  3.12375  2.44168  3.09926  3.77809  5.83303  4.38036    213 - -
          2.68618  4.42225  2.77519  2.73123  3.46354  2.40513  3.72494  3.29354  2.67741  2.69355  4.24690  2.90347  2.73739  3.18146  2.89801  2.37887  2.77519  2.98518  4.58477  3.61503
          0.02044  4.29652  5.01887  0.61958  0.77255  0.48576  0.95510
    107   2.63576  4.34153  3.53395  2.96815  2.98897  3.61836  3.23009  2.83545  2.91451  1.99405  2.93291  2.92219  3.99822  3.21737  3.25952  2.28469  2.86794  2.61379  4.90504  3.65797    214 - -
          2.68618  4.42225  2.77519  2.73123  3.46354  2.40513  3.72494  3.29354  2.67741  2.69355  4.24690  2.90347  2.73739  3.18146  2.89801  2.37887  2.77519  2.98518  4.58477  3.61503
          0.02044  4.29652  5.01887  0.61958  0.77255  0.48576  0.95510
    108   1.85056  4.80459  3.02429  2.53852  4.18390  3.40915  3.11632  3.60800  2.56253  3.20890  4.02074  2.37002  3.86870  2.91078  3.01535  2.41231  2.46417  3.25292  5.44234  4.11077    215 - -
          2.68618  4.42225  2.77519  2.73123  3.46354  2.40513  3.72494  3.29354  2.67741  2.69355  4.24690  2.90347  2.73739  3.18146  2.89801  2.37887  2.77519  2.98518  4.58477  3.61503
          0.16347  4.29652  1.98636  0.61958  0.77255  0.48576  0.95510
    109   1.97333  4.55526  3.18207  2.67784  3.73070  3.48272  3.10562  3.14350  2.62992  2.19401  3.68994  2.72620  3.90326  2.99555  3.02087  2.74929  2.87262  2.87892  5.11099  3.81814    216 - -
          2.68618  4.42225  2.77519  2.73123  3.46354  2.40513  3.72494  3.29354  2.67741  2.69355  4.24690  2.90347  2.73739  3.18146  2.89801  2.37887  2.77519  2.98518  4.58477  3.61503
          0.02354  4.15659  4.87894  0.61958  0.77255  0.50617  0.92332
    110   2.65725  4.65083  3.16531  2.64909  3.74049  3.50036  2.22220  3.27186  2.60685  2.91978  3.77987  3.12419  3.91538  2.97189  3.01437  2.43831  2.25703  2.99222  5.12122  3.11643    217 - -
          2.68618  4.42225  2.77519  2.73123  3.46354  2.40513  3.72494  3.29354  2.67741  2.69355  4.24690  2.90347  2.73739  3.18146  2.89801  2.37887  2.77519  2.98518  4.58477  3.61503
          0.02177  4.23383  4.95617  0.61958  0.77255  0.56716  0.83733
    111   2.11176  4.52682  2.52245  2.78478  3.72799  3.55618  3.86423  2.89488  2.78881  2.02353  3.64288  3.24056  3.97311  3.11060  3.19396  2.81999  2.91031  2.36748  5.16204  3.89368    218 - -
          2.68618  4.42225  2.77519  2.73123  3.46354  2.40513  3.72494  3.29354  2.67741  2.69355  4.24690  2.90347  2.73739  3.18146  2.89801  2.37887  2.77519  2.98518  4.58477  3.61503
          0.02177  4.23383  4.95617  0.61958  0.77255  0.43803  1.03650
    112   2.01151  4.94939  3.10879  2.55850  4.23593  3.52634  3.69725  3.63494  1.75848  2.79127  4.03658  3.06023  3.92345  2.43285  2.73282  2.76971  2.97197  3.30794  5.42476  4.11444    219 - -
          2.68618  4.42225  2.77519  2.73123  3.46354  2.40513  3.72494  3.29354  2.67741  2.69355  4.24690  2.90347  2.73739  3.18146  2.89801  2.37887  2.77519  2.98518  4.58477  3.61503
          0.02044  4.29652  5.01887  0.61958  0.77255  0.48576  0.95510
    113   2.98949  5.24522  3.30415  2.70152  4.58850  3.67292  2.38827  4.03105  2.11309  3.48985  4.31599  3.16783  4.04767  1.91276  1.67259  2.97135  3.17949  3.67931  5.54992  4.28420    220 - -
          2.68618  4.42225  2.77519  2.73123  3.46354  2.40513  3.72494  3.29354  2.67741  2.69355  4.24690  2.90347  2.73739  3.18146  2.89801  2.37887  2.77519  2.98518  4.58477  3.61503
          0.08476  4.29652  2.69333  0.61958  0.77255  0.48576  0.95510
    114   3.34734  5.28926  3.54511  3.11783  4.76065  3.77846  4.01898  4.21776  0.63107  3.71065  4.66721  3.52028  4.26519  3.20035  2.57520  3.37435  3.58050  3.91060  5.67612  4.54973    221 - -
          2.68618  4.42225  2.77519  2.73123  3.46354  2.40513  3.72494  3.29354  2.67741  2.69355  4.24690  2.90347  2.73739  3.18146  2.89801  2.37887  2.77519  2.98518  4.58477  3.61503
          0.02178  4.23354  4.95588  0.61958  0.77255  0.56751  0.83687
    115   3.10413  5.66623  1.96590  0.93374  4.96361  3.35466  3.91458  4.49095  2.93752  3.99056  4.85355  2.82502  3.98432  3.08478  3.52994  2.98370  3.39681  4.06202  6.12682  4.62855    222 - -
          2.68618  4.42225  2.77519  2.73123  3.46354  2.40513  3.72494  3.29354  2.67741  2.69355  4.24690  2.90347  2.73739  3.18146  2.89801  2.37887  2.77519  2.98518  4.58477  3.61503
          0.02178  4.23354  4.95588  0.61958  0.77255  0.56751  0.83687
    116   3.53973  4.83674  5.05879  4.55922  1.92164  4.69587  4.64195  2.43900  4.40725  0.82552  3.01954  4.69170  4.88263  4.43588  4.46455  4.07529  3.76072  2.61340  4.81749  3.40860    223 - -
          2.68618  4.42225  2.77519  2.73123  3.46354  2.40513  3.72494  3.29354  2.67741  2.69355  4.24690  2.90347  2.73739  3.18146  2.89801  2.37887  2.77519  2.98518  4.58477  3.61503
          0.02178  4.23354  4.95588  0.61958  0.77255  0.56751  0.83687
    117   3.75864  5.05790  4.73947  4.53585  0.56570  4.33428  4.09351  3.25487  4.43827  2.54667  3.93859  4.44803  4.79459  4.50901  4.46767  3.99980  4.06493  3.26991  4.26053  2.59262    224 - -
          2.68618  4.42225  2.77519  2.73123  3.46354  2.40513  3.72494  3.29354  2.67741  2.69355  4.24690  2.90347  2.73739  3.18146  2.89801  2.37887  2.77519  2.98518  4.58477  3.61503
          0.02178  4.23354  4.95588  0.61958  0.77255  0.56751  0.83687
    118   1.83945  4.28925  3.57669  3.29403  4.54363  2.40804  4.38609  3.97940  3.37947  3.65001  4.45279  3.43216  3.80781  3.64705  3.70132  1.05629  2.82839  3.36965  5.86587  4.65925    225 - -
          2.68618  4.42225  2.77519  2.73123  3.46354  2.40513  3.72494  3.29354  2.67741  2.69355  4.24690  2.90347  2.73739  3.18146  2.89801  2.37887  2.77519  2.98518  4.58477  3.61503
          0.02178  4.23354  4.95588  0.61958  0.77255  0.43784  1.03685
    119   3.31010  5.25996  3.27338  3.05834  4.48498  3.70918  4.21178  4.20736  2.85368  3.66312  4.70130  3.51348  4.28266  0.63381  3.11932  3.35024  3.61731  3.91614  5.68683  4.42210    226 - -
          2.68618  4.42225  2.77519  2.73123  3.46354  2.40513  3.72494  3.29354  2.67741  2.69355  4.24690  2.90347  2.73739  3.18146  2.89801  2.37887  2.77519  2.98518  4.58477  3.61503
          0.02044  4.29652  5.01887  0.61958  0.77255  0.48576  0.95510
    120   3.55660  5.32244  4.09674  3.54334  4.78997  3.93368  4.22943  4.38138  2.53658  3.81968  4.82608  3.86107  4.43151  3.44408  0.48823  3.63163  3.80361  4.09082  5.70899  4.64536    227 - -
          2.68618  4.42225  2.77519  2.73123  3.46354  2.40513  3.72494  3.29354  2.67741  2.69355  4.24690  2.90347  2.73739  3.18146  2.89801  2.37887  2.77519  2.98518  4.58477  3.61503
          0.02044  4.29652  5.01887  0.61958  0.77255  0.48576  0.95510
    121   3.42532  5.35591  3.62663  3.19397  4.84320  3.84198  4.07851  4.30664  0.57463  3.78769  4.74601  3.59129  4.32840  3.25993  2.61686  3.45131  3.65601  3.99785  5.73539  4.62195    228 - -
          2.68618  4.42225  2.77519  2.73123  3.46354  2.40513  3.72494  3.29354  2.67741  2.69355  4.24690  2.90347  2.73739  3.18146  2.89801  2.37887  2.77519  2.98518  4.58477  3.61503
          0.02044  4.29652  5.01887  0.61958  0.77255  0.48576  0.95510
    122   3.31010  5.25996  3.27338  3.05834  4.48498  3.70918  4.21178  4.20736  2.85368  3.66312  4.70130  3.51348  4.28266  0.63381  3.11932  3.35024  3.61731  3.91614  5.68683  4.42210    229 - -
          2.68618  4.42225  2.77519  2.73123  3.46354  2.40513  3.72494  3.29354  2.67741  2.69355  4.24690  2.90347  2.73739  3.18146  2.89801  2.37887  2.77519  2.98518  4.58477  3.61503
          0.02044  4.29652  5.01887  0.61958  0.77255  0.48576  0.95510
    123   3.55660  5.32244  4.09674  3.54334  4.78997  3.93368  4.22943  4.38138  2.53658  3.81968  4.82608  3.86107  4.43151  3.44408  0.48823  3.63163  3.80361  4.09082  5.70899  4.64536    230 - -
          2.68618  4.42225  2.77519  2.73123  3.46354  2.40513  3.72494  3.29354  2.67741  2.69355  4.24690  2.90347  2.73739  3.18146  2.89801  2.37887  2.77519  2.98518  4.58477  3.61503
          0.02044  4.29652  5.01887  0.61958  0.77255  0.48576  0.95510
    124   3.39939  5.53219  2.76375  0.54461  4.94460  3.60866  4.26193  4.49074  3.20422  4.04669  5.02585  3.27213  4.24031  3.48360  3.64148  3.35054  3.71445  4.13847  6.03168  4.78565    231 - -
          2.68618  4.42225  2.77519  2.73123  3.46354  2.40513  3.72494  3.29354  2.67741  2.69355  4.24690  2.90347  2.73739  3.18146  2.89801  2.37887  2.77519  2.98518  4.58477  3.61503
          0.02044  4.29652  5.01887  0.61958  0.77255  0.48576  0.95510
    125   3.85516  5.13665  4.82903  4.64188  0.51073  4.40490  4.14322  3.35058  4.54467  2.62925  4.02691  4.52816  4.86714  4.59871  4.55807  4.08916  4.16315  3.36944  4.30047  2.62839    232 - -
          2.68618  4.42225  2.77519  2.73123  3.46354  2.40513  3.72494  3.29354  2.67741  2.69355  4.24690  2.90347  2.73739  3.18146  2.89801  2.37887  2.77519  2.98518  4.58477  3.61503
          0.02044  4.29652  5.01887  0.61958  0.77255  0.48576  0.95510
    126   2.92987  4.42981  4.37491  3.90571  3.67813  4.00388  4.65591  1.18985  3.77302  2.38206  3.56144  4.12000  4.47119  4.08459  3.99813  3.38821  1.91221  1.98670  5.41418  4.20266    233 - -
          2.68618  4.42225  2.77519  2.73123  3.46354  2.40513  3.72494  3.29354  2.67741  2.69355  4.24690  2.90347  2.73739  3.18146  2.89801  2.37887  2.77519  2.98518  4.58477  3.61503
          0.02044  4.29652  5.01887  0.61958  0.77255  0.48576  0.95510
    127   3.41666  5.07952  4.07183  3.98596  4.91140  3.74424  5.00851  4.59243  4.08491  4.16075  5.24193  4.24088  0.31767  4.45886  4.26297  3.60178  3.89422  4.18398  5.95687  5.04406    234 - -
          2.68618  4.42225  2.77519  2.73123  3.46354  2.40513  3.72494  3.29354  2.67741  2.69355  4.24690  2.90347  2.73739  3.18146  2.89801  2.37887  2.77519  2.98518  4.58477  3.61503
          0.02044  4.29652  5.01887  0.61958  0.77255  0.48576  0.95510
    128   3.51202  5.63974  0.46157  2.70727  5.08936  3.59341  4.38858  4.78871  3.56452  4.32610  5.33394  3.27786  4.27653  3.64215  4.12331  3.43981  3.86603  4.38827  6.16586  4.91829    235 - -
          2.68618  4.42225  2.77519  2.73123  3.46354  2.40513  3.72494  3.29354  2.67741  2.69355  4.24690  2.90347  2.73739  3.18146  2.89801  2.37887  2.77519  2.98518  4.58477  3.61503
          0.02044  4.29652  5.01887  0.61958  0.77255  0.48576  0.95510
    129   2.69502  4.80655  2.85271  2.69393  4.56963  3.27347  4.08271  4.12736  2.98505  3.72620  4.56199  1.15081  3.94113  3.28670  3.40499  1.96323  3.09882  3.62989  5.84406  4.47582    236 - -
          2.68618  4.42225  2.77519  2.73123  3.46354  2.40513  3.72494  3.29354  2.67741  2.69355  4.24690  2.90347  2.73739  3.18146  2.89801  2.37887  2.77519  2.98518  4.58477  3.61503
          0.02044  4.29652  5.01887  0.61958  0.77255  0.48576  0.95510
    130   3.42532  5.35591  3.62663  3.19397  4.84320  3.84198  4.07851  4.30664  0.57463  3.78769  4.74601  3.59129  4.32840  3.25993  2.61686  3.45131  3.65601  3.99785  5.73539  4.62195    237 - -
          2.68618  4.42225  2.77519  2.73123  3.46354  2.40513  3.72494  3.29354  2.67741  2.69355  4.24690  2.90347  2.73739  3.18146  2.89801  2.37887  2.77519  2.98518  4.58477  3.61503
          0.02044  4.29652  5.01887  0.61958  0.77255  0.48576  0.95510
    131   3.42532  5.35591  3.62663  3.19397  4.84320  3.84198  4.07851  4.30664  0.57463  3.78769  4.74601  3.59129  4.32840  3.25993  2.61686  3.45131  3.65601  3.99785  5.73539  4.62195    238 - -
          2.68618  4.42225  2.77519  2.73123  3.46354  2.40513  3.72494  3.29354  2.67741  2.69355  4.24690  2.90347  2.73739  3.18146  2.89801  2.37887  2.77519  2.98518  4.58477  3.61503
          0.02044  4.29652  5.01887  0.61958  0.77255  0.48576  0.95510
    132   3.51202  5.63974  0.46157  2.70727  5.08936  3.59341  4.38858  4.78871  3.56452  4.32610  5.33394  3.27786  4.27653  3.64215  4.12331  3.43981  3.86603  4.38827  6.16586  4.91829    239 - -
          2.68618  4.42225  2.77519  2.73123  3.46354  2.40513  3.72494  3.29354  2.67741  2.69355  4.24690  2.90347  2.73739  3.18146  2.89801  2.37887  2.77519  2.98518  4.58477  3.61503
          0.02044  4.29652  5.01887  0.61958  0.77255  0.48576  0.95510
    133   3.18609  5.84135  1.14147  1.39486  5.12059  3.37134  3.96315  4.67402  3.04201  4.14409  5.01428  2.82451  4.02287  3.13559  3.68287  3.04032  3.48546  4.22141  6.28293  4.73506    240 - -
          2.68618  4.42225  2.77519  2.73123  3.46354  2.40513  3.72494  3.29354  2.67741  2.69355  4.24690  2.90347  2.73739  3.18146  2.89801  2.37887  2.77519  2.98518  4.58477  3.61503
          0.02044  4.29652  5.01887  0.61958  0.77255  0.48576  0.95510
    134   2.43488  4.39276  3.52299  3.34462  4.66900  2.42081  4.49617  4.16858  3.50646  3.83238  4.64676  3.49713  3.89142  3.77514  3.80971  0.77564  2.94834  3.52495  5.97885  4.76530    241 - -
          2.68618  4.42225  2.77519  2.73123  3.46354  2.40513  3.72494  3.29354  2.67741  2.69355  4.24690  2.90347  2.73739  3.18146  2.89801  2.37887  2.77519  2.98518  4.58477  3.61503
          0.02044  4.29652  5.01887  0.61958  0.77255  0.48576  0.95510
    135   3.91720  5.23133  4.49434  4.32085  2.44433  4.34766  3.90367  3.87641  4.16917  3.21528  4.50850  4.28604  4.81940  4.36662  4.25667  4.00287  4.21029  3.76898  4.09786  0.47550    242 - -
          2.68618  4.42225  2.77519  2.73123  3.46354  2.40513  3.72494  3.29354  2.67741  2.69355  4.24690  2.90347  2.73739  3.18146  2.89801  2.37887  2.77519  2.98518  4.58477  3.61503
          0.02044  4.29652  5.01887  0.61958  0.77255  0.48576  0.95510
    136   4.13513  5.33920  4.79748  4.62279  3.23299  4.25745  4.52473  4.20543  4.35345  3.51699  4.81443  4.69532  4.81329  4.71671  4.39911  4.33464  4.46168  4.10553  0.34053  3.21652    243 - -
          2.68618  4.42225  2.77519  2.73123  3.46354  2.40513  3.72494  3.29354  2.67741  2.69355  4.24690  2.90347  2.73739  3.18146  2.89801  2.37887  2.77519  2.98518  4.58477  3.61503
          0.02044  4.29652  5.01887  0.61958  0.77255  0.48576  0.95510
    137   3.51202  5.63974  0.46157  2.70727  5.08936  3.59341  4.38858  4.78871  3.56452  4.32610  5.33394  3.27786  4.27653  3.64215  4.12331  3.43981  3.86603  4.38827  6.16586  4.91829    244 - -
          2.68618  4.42225  2.77519  2.73123  3.46354  2.40513  3.72494  3.29354  2.67741  2.69355  4.24690  2.90347  2.73739  3.18146  2.89801  2.37887  2.77519  2.98518  4.58477  3.61503
          0.02044  4.29652  5.01887  0.61958  0.77255  0.48576  0.95510
    138   3.55660  5.32244  4.09674  3.54334  4.78997  3.93368  4.22943  4.38138  2.53658  3.81968  4.82608  3.86107  4.43151  3.44408  0.48823  3.63163  3.80361  4.09082  5.70899  4.64536    245 - -
          2.68618  4.42225  2.77519  2.73123  3.46354  2.40513  3.72494  3.29354  2.67741  2.69355  4.24690  2.90347  2.73739  3.18146  2.89801  2.37887  2.77519  2.98518  4.58477  3.61503
          0.02044  4.29652  5.01887  0.61958  0.77255  0.48576  0.95510
    139   3.55660  5.32244  4.09674  3.54334  4.78997  3.93368  4.22943  4.38138  2.53658  3.81968  4.82608  3.86107  4.43151  3.44408  0.48823  3.63163  3.80361  4.09082  5.70899  4.64536    246 - -
          2.68618  4.42225  2.77519  2.73123  3.46354  2.40513  3.72494  3.29354  2.67741  2.69355  4.24690  2.90347  2.73739  3.18146  2.89801  2.37887  2.77519  2.98518  4.58477  3.61503
          0.02044  4.29652  5.01887  0.61958  0.77255  0.48576  0.95510
    140   3.55660  5.32244  4.09674  3.54334  4.78997  3.93368  4.22943  4.38138  2.53658  3.81968  4.82608  3.86107  4.43151  3.44408  0.48823  3.63163  3.80361  4.09082  5.70899  4.64536    247 - -
          2.68618  4.42225  2.77519  2.73123  3.46354  2.40513  3.72494  3.29354  2.67741  2.69355  4.24690  2.90347  2.73739  3.18146  2.89801  2.37887  2.77519  2.98518  4.58477  3.61503
          0.02044  4.29652  5.01887  0.61958  0.77255  0.48576  0.95510
    141   3.55660  5.32244  4.09674  3.54334  4.78997  3.93368  4.22943  4.38138  2.53658  3.81968  4.82608  3.86107  4.43151  3.44408  0.48823  3.63163  3.80361  4.09082  5.70899  4.64536    248 - -
          2.68618  4.42225  2.77519  2.73123  3.46354  2.40513  3.72494  3.29354  2.67741  2.69355  4.24690  2.90347  2.73739  3.18146  2.89801  2.37887  2.77519  2.98518  4.58477  3.61503
          0.02044  4.29652  5.01887  0.61958  0.77255  0.48576  0.95510
    142   3.14893  5.12146  3.04728  2.98649  4.56076  3.53018  4.36310  4.38904  3.31802  3.99017  4.95936  0.58269  4.21130  3.65477  3.67202  3.21084  3.55545  3.96520  5.81537  4.49267    249 - -
          2.68618  4.42225  2.77519  2.73123  3.46354  2.40513  3.72494  3.29354  2.67741  2.69355  4.24690  2.90347  2.73739  3.18146  2.89801  2.37887  2.77519  2.98518  4.58477  3.61503
          0.02044  4.29652  5.01887  0.61958  0.77255  0.48576  0.95510
    143   3.14893  5.12146  3.04728  2.98649  4.56076  3.53018  4.36310  4.38904  3.31802  3.99017  4.95936  0.58269  4.21130  3.65477  3.67202  3.21084  3.55545  3.96520  5.81537  4.49267    250 - -
          2.68618  4.42225  2.77519  2.73123  3.46354  2.40513  3.72494  3.29354  2.67741  2.69355  4.24690  2.90347  2.73739  3.18146  2.89801  2.37887  2.77519  2.98518  4.58477  3.61503
          0.02044  4.29652  5.01887  0.61958  0.77255  0.48576  0.95510
    144   3.39939  5.53219  2.76375  0.54461  4.94460  3.60866  4.26193  4.49074  3.20422  4.04669  5.02585  3.27213  4.24031  3.48360  3.64148  3.35054  3.71445  4.13847  6.03168  4.78565    251 - -
          2.68618  4.42225  2.77519  2.73123  3.46354  2.40513  3.72494  3.29354  2.67741  2.69355  4.24690  2.90347  2.73739  3.18146  2.89801  2.37887  2.77519  2.98518  4.58477  3.61503
          0.02044  4.29652  5.01887  0.61958  0.77255  0.48576  0.95510
    145   0.54260  4.46475  3.95479  3.79174  4.53582  3.27363  4.75414  3.73036  3.82089  3.58995  4.59004  3.81443  4.05458  4.12432  4.02531  2.81946  3.12739  3.30605  5.91651  4.77453    252 - -
          2.68618  4.42225  2.77519  2.73123  3.46354  2.40513  3.72494  3.29354  2.67741  2.69355  4.24690  2.90347  2.73739  3.18146  2.89801  2.37887  2.77519  2.98518  4.58477  3.61503
          0.02044  4.29652  5.01887  0.61958  0.77255  0.48576  0.95510
    146   0.54260  4.46475  3.95479  3.79174  4.53582  3.27363  4.75414  3.73036  3.82089  3.58995  4.59004  3.81443  4.05458  4.12432  4.02531  2.81946  3.12739  3.30605  5.91651  4.77453    253 - -
          2.68618  4.42225  2.77519  2.73123  3.46354  2.40513  3.72494  3.29354  2.67741  2.69355  4.24690  2.90347  2.73739  3.18146  2.89801  2.37887  2.77519  2.98518  4.58477  3.61503
          0.02044  4.29652  5.01887  0.61958  0.77255  0.48576  0.95510
    147   3.42532  5.35591  3.62663  3.19397  4.84320  3.84198  4.07851  4.30664  0.57463  3.78769  4.74601  3.59129  4.32840  3.25993  2.61686  3.45131  3.65601  3.99785  5.73539  4.62195    254 - -
          2.68618  4.42225  2.77519  2.73123  3.46354  2.40513  3.72494  3.29354  2.67741  2.69355  4.24690  2.90347  2.73739  3.18146  2.89801  2.37887  2.77519  2.98518  4.58477  3.61503
          0.02044  4.29652  5.01887  0.61958  0.77255  0.48576  0.95510
    148   3.55660  5.32244  4.09674  3.54334  4.78997  3.93368  4.22943  4.38138  2.53658  3.81968  4.82608  3.86107  4.43151  3.44408  0.48823  3.63163  3.80361  4.09082  5.70899  4.64536    255 - -
          2.68618  4.42225  2.77519  2.73123  3.46354  2.40513  3.72494  3.29354  2.67741  2.69355  4.24690  2.90347  2.73739  3.18146  2.89801  2.37887  2.77519  2.98518  4.58477  3.61503
          0.02044  4.29652  5.01887  0.61958  0.77255  0.48576  0.95510
    149   2.58258  4.49745  3.64375  3.50237  4.54020  3.22281  4.58721  4.13301  3.60721  3.82635  4.72843  3.63888  4.00067  3.92408  3.86282  0.59543  3.09819  3.56884  5.88027  4.63333    256 - -
          2.68618  4.42225  2.77519  2.73123  3.46354  2.40513  3.72494  3.29354  2.67741  2.69355  4.24690  2.90347  2.73739  3.18146  2.89801  2.37887  2.77519  2.98518  4.58477  3.61503
          0.02044  4.29652  5.01887  0.61958  0.77255  0.48576  0.95510
    150   3.55660  5.32244  4.09674  3.54334  4.78997  3.93368  4.22943  4.38138  2.53658  3.81968  4.82608  3.86107  4.43151  3.44408  0.48823  3.63163  3.80361  4.09082  5.70899  4.64536    257 - -
          2.68618  4.42225  2.77519  2.73123  3.46354  2.40513  3.72494  3.29354  2.67741  2.69355  4.24690  2.90347  2.73739  3.18146  2.89801  2.37887  2.77519  2.98518  4.58477  3.61503
          0.02044  4.29652  5.01887  0.61958  0.77255  0.48576  0.95510
    151   3.39939  5.53219  2.76375  0.54461  4.94460  3.60866  4.26193  4.49074  3.20422  4.04669  5.02585  3.27213  4.24031  3.48360  3.64148  3.35054  3.71445  4.13847  6.03168  4.78565    258 - -
          2.68618  4.42225  2.77519  2.73123  3.46354  2.40513  3.72494  3.29354  2.67741  2.69355  4.24690  2.90347  2.73739  3.18146  2.89801  2.37887  2.77519  2.98518  4.58477  3.61503
          0.02044  4.29652  5.01887  0.61958  0.77255  0.48576  0.95510
    152   3.42532  5.35591  3.62663  3.19397  4.84320  3.84198  4.07851  4.30664  0.57463  3.78769  4.74601  3.59129  4.32840  3.25993  2.61686  3.45131  3.65601  3.99785  5.73539  4.62195    259 - -
          2.68618  4.42225  2.77519  2.73123  3.46354  2.40513  3.72494  3.29354  2.67741  2.69355  4.24690  2.90347  2.73739  3.18146  2.89801  2.37887  2.77519  2.98518  4.58477  3.61503
          0.02044  4.29652  5.01887  0.61958  0.77255  0.48576  0.95510
    153   3.55660  5.32244  4.09674  3.54334  4.78997  3.93368  4.22943  4.38138  2.53658  3.81968  4.82608  3.86107  4.43151  3.44408  0.48823  3.63163  3.80361  4.09082  5.70899  4.64536    260 - -
          2.68618  4.42225  2.77519  2.73123  3.46354  2.40513  3.72494  3.29354  2.67741  2.69355  4.24690  2.90347  2.73739  3.18146  2.89801  2.37887  2.77519  2.98518  4.58477  3.61503
          0.02044  4.29652  5.01887  0.61958  0.77255  0.48576  0.95510
    154   3.55660  5.32244  4.09674  3.54334  4.78997  3.93368  4.22943  4.38138  2.53658  3.81968  4.82608  3.86107  4.43151  3.44408  0.48823  3.63163  3.80361  4.09082  5.70899  4.64536    261 - -
          2.68618  4.42225  2.77519  2.73123  3.46354  2.40513  3.72494  3.29354  2.67741  2.69355  4.24690  2.90347  2.73739  3.18146  2.89801  2.37887  2.77519  2.98518  4.58477  3.61503
          0.02044  4.29652  5.01887  0.61958  0.77255  0.48576  0.95510
    155   4.05158  5.17486  5.01898  4.79784  0.78829  4.71701  3.62307  3.66308  4.61655  2.92155  4.23525  4.35788  5.00555  4.46289  4.55493  4.10824  4.26630  3.61054  3.72791  1.40708    262 - -
          2.68618  4.42225  2.77519  2.73123  3.46354  2.40513  3.72494  3.29354  2.67741  2.69355  4.24690  2.90347  2.73739  3.18146  2.89801  2.37887  2.77519  2.98518  4.58477  3.61503
          0.02044  4.29652  5.01887  0.61958  0.77255  0.48576  0.95510
    156   3.14893  5.12146  3.04728  2.98649  4.56076  3.53018  4.36310  4.38904  3.31802  3.99017  4.95936  0.58269  4.21130  3.65477  3.67202  3.21084  3.55545  3.96520  5.81537  4.49267    263 - -
          2.68618  4.42225  2.77519  2.73123  3.46354  2.40513  3.72494  3.29354  2.67741  2.69355  4.24690  2.90347  2.73739  3.18146  2.89801  2.37887  2.77519  2.98518  4.58477  3.61503
          0.02044  4.29652  5.01887  0.61958  0.77255  0.48576  0.95510
    157   3.51202  5.63974  0.46157  2.70727  5.08936  3.59341  4.38858  4.78871  3.56452  4.32610  5.33394  3.27786  4.27653  3.64215  4.12331  3.43981  3.86603  4.38827  6.16586  4.91829    264 - -
          2.68618  4.42225  2.77519  2.73123  3.46354  2.40513  3.72494  3.29354  2.67741  2.69355  4.24690  2.90347  2.73739  3.18146  2.89801  2.37887  2.77519  2.98518  4.58477  3.61503
          0.02044  4.29652  5.01887  0.61958  0.77255  0.48576  0.95510
    158   3.36684  4.85815  4.54354  4.19099  3.47719  4.17554  4.82809  2.69988  3.93165  2.02420  0.74674  4.40957  4.65602  4.29414  4.08248  3.75026  3.68995  2.75206  5.36110  4.15304    265 - -
          2.68618  4.42225  2.77519  2.73123  3.46354  2.40513  3.72494  3.29354  2.67741  2.69355  4.24690  2.90347  2.73739  3.18146  2.89801  2.37887  2.77519  2.98518  4.58477  3.61503
          0.02044  4.29652  5.01887  0.61958  0.77255  0.48576  0.95510
    159   3.27185  4.55259  5.10961  4.63806  3.80183  4.68210  5.35707  1.54779  4.53157  2.28586  3.58974  4.82162  4.99321  4.80276  4.71726  4.09677  3.54531  0.78488  5.81587  4.59450    266 - -
          2.68618  4.42225  2.77519  2.73123  3.46354  2.40513  3.72494  3.29354  2.67741  2.69355  4.24690  2.90347  2.73739  3.18146  2.89801  2.37887  2.77519  2.98518  4.58477  3.61503
          0.02044  4.29652  5.01887  0.61958  0.77255  0.48576  0.95510
    160   3.67058  5.01872  4.87127  4.53332  3.35785  4.51734  5.06004  2.60261  4.29936  0.48644  3.28332  4.76983  4.89244  4.56171  4.39749  4.17139  3.95213  2.74618  5.36830  4.18300    267 - -
          2.68618  4.42225  2.77519  2.73123  3.46354  2.40513  3.72494  3.29354  2.67741  2.69355  4.24690  2.90347  2.73739  3.18146  2.89801  2.37887  2.77519  2.98518  4.58477  3.61503
          0.02044  4.29652  5.01887  0.61958  0.77255  0.48576  0.95510
    161   3.39939  5.53219  2.76375  0.54461  4.94460  3.60866  4.26193  4.49074  3.20422  4.04669  5.02585  3.27213  4.24031  3.48360  3.64148  3.35054  3.71445  4.13847  6.03168  4.78565    268 - -
          2.68618  4.42225  2.77519  2.73123  3.46354  2.40513  3.72494  3.29354  2.67741  2.69355  4.24690  2.90347  2.73739  3.18146  2.89801  2.37887  2.77519  2.98518  4.58477  3.61503
          0.02044  4.29652  5.01887  0.61958  0.77255  0.48576  0.95510
    162   3.31010  5.25996  3.27338  3.05834  4.48498  3.70918  4.21178  4.20736  2.85368  3.66312  4.70130  3.51348  4.28266  0.63381  3.11932  3.35024  3.61731  3.91614  5.68683  4.42210    269 - -
          2.68618  4.42225  2.77519  2.73123  3.46354  2.40513  3.72494  3.29354  2.67741  2.69355  4.24690  2.90347  2.73739  3.18146  2.89801  2.37887  2.77519  2.98518  4.58477  3.61503
          0.02044  4.29652  5.01887  0.61958  0.77255  0.48576  0.95510
    163   3.55660  5.32244  4.09674  3.54334  4.78997  3.93368  4.22943  4.38138  2.53658  3.81968  4.82608  3.86107  4.43151  3.44408  0.48823  3.63163  3.80361  4.09082  5.70899  4.64536    270 - -
          2.68618  4.42225  2.77519  2.73123  3.46354  2.40513  3.72494  3.29354  2.67741  2.69355  4.24690  2.90347  2.73739  3.18146  2.89801  2.37887  2.77519  2.98518  4.58477  3.61503
          0.02044  4.29652  5.01887  0.61958  0.77255  0.48576  0.95510
    164   3.16251  4.61218  4.69987  4.39587  3.90350  4.14965  5.13897  2.13149  4.27235  2.52772  3.82131  4.51358  4.70116  4.61048  4.44221  3.69611  3.52262  0.61651  5.75271  4.50356    271 - -
          2.68618  4.42225  2.77519  2.73123  3.46354  2.40513  3.72494  3.29354  2.67741  2.69355  4.24690  2.90347  2.73739  3.18146  2.89801  2.37887  2.77519  2.98518  4.58477  3.61503
          0.02044  4.29652  5.01887  0.61958  0.77255  0.48576  0.95510
    165   3.21633  4.50260  5.05007  4.51046  3.55089  4.59517  5.06140  1.51090  4.39505  2.06117  2.34403  4.68309  4.85594  4.57678  4.52651  3.95662  3.46045  1.12701  5.48333  4.33155    272 - -
          2.68618  4.42225  2.77519  2.73123  3.46354  2.40513  3.72494  3.29354  2.67741  2.69355  4.24690  2.90347  2.73739  3.18146  2.89801  2.37887  2.77519  2.98518  4.58477  3.61503
          0.02044  4.29652  5.01887  0.61958  0.77255  0.48576  0.95510
    166   3.39939  5.53219  2.76375  0.54461  4.94460  3.60866  4.26193  4.49074  3.20422  4.04669  5.02585  3.27213  4.24031  3.48360  3.64148  3.35054  3.71445  4.13847  6.03168  4.78565    273 - -
          2.68618  4.42225  2.77519  2.73123  3.46354  2.40513  3.72494  3.29354  2.67741  2.69355  4.24690  2.90347  2.73739  3.18146  2.89801  2.37887  2.77519  2.98518  4.58477  3.61503
          0.02044  4.29652  5.01887  0.61958  0.77255  0.48576  0.95510
    167   3.67058  5.01872  4.87127  4.53332  3.35785  4.51734  5.06004  2.60261  4.29936  0.48644  3.28332  4.76983  4.89244  4.56171  4.39749  4.17139  3.95213  2.74618  5.36830  4.18300    274 - -
          2.68618  4.42225  2.77519  2.73123  3.46354  2.40513  3.72494  3.29354  2.67741  2.69355  4.24690  2.90347  2.73739  3.18146  2.89801  2.37887  2.77519  2.98518  4.58477  3.61503
          0.02044  4.29652  5.01887  0.61958  0.77255  0.48576  0.95510
    168   2.40795  4.34918  3.63978  3.32494  4.43547  3.13728  4.37690  3.81128  3.33630  3.53270  4.37436  3.48361  3.87720  3.64719  3.64539  1.37868  1.34106  3.29665  5.78743  4.56648    275 - -
          2.68618  4.42225  2.77519  2.73123  3.46354  2.40513  3.72494  3.29354  2.67741  2.69355  4.24690  2.90347  2.73739  3.18146  2.89801  2.37887  2.77519  2.98518  4.58477  3.61503
          0.02044  4.29652  5.01887  0.61958  0.77255  0.48576  0.95510
    169   3.42532  5.35591  3.62663  3.19397  4.84320  3.84198  4.07851  4.30664  0.57463  3.78769  4.74601  3.59129  4.32840  3.25993  2.61686  3.45131  3.65601  3.99785  5.73539  4.62195    276 - -
          2.68618  4.42225  2.77519  2.73123  3.46354  2.40513  3.72494  3.29354  2.67741  2.69355  4.24690  2.90347  2.73739  3.18146  2.89801  2.37887  2.77519  2.98518  4.58477  3.61503
          0.02044  4.29652  5.01887  0.61958  0.77255  0.48576  0.95510
    170   3.39939  5.53219  2.76375  0.54461  4.94460  3.60866  4.26193  4.49074  3.20422  4.04669  5.02585  3.27213  4.24031  3.48360  3.64148  3.35054  3.71445  4.13847  6.03168  4.78565    277 - -
          2.68618  4.42225  2.77519  2.73123  3.46354  2.40513  3.72494  3.29354  2.67741  2.69355  4.24690  2.90347  2.73739  3.18146  2.89801  2.37887  2.77519  2.98518  4.58477  3.61503
          0.02044  4.29652  5.01887  0.61958  0.77255  0.48576  0.95510
    171   3.14893  5.12146  3.04728  2.98649  4.56076  3.53018  4.36310  4.38904  3.31802  3.99017  4.95936  0.58269  4.21130  3.65477  3.67202  3.21084  3.55545  3.96520  5.81537  4.49267    278 - -
          2.68618  4.42225  2.77519  2.73123  3.46354  2.40513  3.72494  3.29354  2.67741  2.69355  4.24690  2.90347  2.73739  3.18146  2.89801  2.37887  2.77519  2.98518  4.58477  3.61503
          0.02044  4.29652  5.01887  0.61958  0.77255  0.48576  0.95510
    172   2.30719  4.81989  3.17776  2.90192  3.90440  3.48088  1.11955  3.74572  2.82511  3.35425  4.28307  3.31383  4.06420  3.29513  3.14073  2.93804  3.18577  3.41098  5.31720  3.87856    279 - -
          2.68618  4.42225  2.77519  2.73123  3.46354  2.40513  3.72494  3.29354  2.67741  2.69355  4.24690  2.90347  2.73739  3.18146  2.89801  2.37887  2.77519  2.98518  4.58477  3.61503
          0.02044  4.29652  5.01887  0.61958  0.77255  0.48576  0.95510
    173   3.29494  4.55126  5.19015  4.71296  3.81691  4.75982  5.42557  1.30053  4.61884  2.28655  3.59055  4.89367  5.04095  4.87708  4.79701  4.17336  3.56151  0.90338  5.84893  4.63595    280 - -
          2.68618  4.42225  2.77519  2.73123  3.46354  2.40513  3.72494  3.29354  2.67741  2.69355  4.24690  2.90347  2.73739  3.18146  2.89801  2.37887  2.77519  2.98518  4.58477  3.61503
          0.02044  4.29652  5.01887  0.61958  0.77255  0.48576  0.95510
    174   3.67058  5.01872  4.87127  4.53332  3.35785  4.51734  5.06004  2.60261  4.29936  0.48644  3.28332  4.76983  4.89244  4.56171  4.39749  4.17139  3.95213  2.74618  5.36830  4.18300    281 - -
          2.68618  4.42225  2.77519  2.73123  3.46354  2.40513  3.72494  3.29354  2.67741  2.69355  4.24690  2.90347  2.73739  3.18146  2.89801  2.37887  2.77519  2.98518  4.58477  3.61503
          0.02044  4.29652  5.01887  0.61958  0.77255  0.48576  0.95510
    175   3.42532  5.35591  3.62663  3.19397  4.84320  3.84198  4.07851  4.30664  0.57463  3.78769  4.74601  3.59129  4.32840  3.25993  2.61686  3.45131  3.65601  3.99785  5.73539  4.62195    282 - -
          2.68618  4.42225  2.77519  2.73123  3.46354  2.40513  3.72494  3.29354  2.67741  2.69355  4.24690  2.90347  2.73739  3.18146  2.89801  2.37887  2.77519  2.98518  4.58477  3.61503
          0.02044  4.29652  5.01887  0.61958  0.77255  0.48576  0.95510
    176   0.54260  4.46475  3.95479  3.79174  4.53582  3.27363  4.75414  3.73036  3.82089  3.58995  4.59004  3.81443  4.05458  4.12432  4.02531  2.81946  3.12739  3.30605  5.91651  4.77453    283 - -
          2.68618  4.42225  2.77519  2.73123  3.46354  2.40513  3.72494  3.29354  2.67741  2.69355  4.24690  2.90347  2.73739  3.18146  2.89801  2.37887  2.77519  2.98518  4.58477  3.61503
          0.02044  4.29652  5.01887  0.61958  0.77255  0.48576  0.95510
    177   3.31010  5.25996  3.27338  3.05834  4.48498  3.70918  4.21178  4.20736  2.85368  3.66312  4.70130  3.51348  4.28266  0.63381  3.11932  3.35024  3.61731  3.91614  5.68683  4.42210    284 - -
          2.68618  4.42225  2.77519  2.73123  3.46354  2.40513  3.72494  3.29354  2.67741  2.69355  4.24690  2.90347  2.73739  3.18146  2.89801  2.37887  2.77519  2.98518  4.58477  3.61503
          0.02044  4.29652  5.01887  0.61958  0.77255  0.48576  0.95510
    178   3.67058  5.01872  4.87127  4.53332  3.35785  4.51734  5.06004  2.60261  4.29936  0.48644  3.28332  4.76983  4.89244  4.56171  4.39749  4.17139  3.95213  2.74618  5.36830  4.18300    285 - -
          2.68618  4.42225  2.77519  2.73123  3.46354  2.40513  3.72494  3.29354  2.67741  2.69355  4.24690  2.90347  2.73739  3.18146  2.89801  2.37887  2.77519  2.98518  4.58477  3.61503
          0.02044  4.29652  5.01887  0.61958  0.77255  0.48576  0.95510
    179   3.05567  5.64997  1.21446  1.73757  4.95701  3.36736  3.89083  4.48198  2.89132  3.96365  4.79512  2.82647  3.97685  3.04835  3.48997  2.30833  3.34101  4.03800  6.11895  4.60642    286 - -
          2.68618  4.42225  2.77519  2.73123  3.46354  2.40513  3.72494  3.29354  2.67741  2.69355  4.24690  2.90347  2.73739  3.18146  2.89801  2.37887  2.77519  2.98518  4.58477  3.61503
          0.02044  4.29652  5.01887  0.61958  0.77255  0.48576  0.95510
    180   0.54260  4.46475  3.95479  3.79174  4.53582  3.27363  4.75414  3.73036  3.82089  3.58995  4.59004  3.81443  4.05458  4.12432  4.02531  2.81946  3.12739  3.30605  5.91651  4.77453    287 - -
          2.68618  4.42225  2.77519  2.73123  3.46354  2.40513  3.72494  3.29354  2.67741  2.69355  4.24690  2.90347  2.73739  3.18146  2.89801  2.37887  2.77519  2.98518  4.58477  3.61503
          0.02044  4.29652  5.01887  0.61958  0.77255  0.48576  0.95510
    181   3.38086  4.70904  4.90184  4.55052  3.70003  4.49962  5.22117  0.66669  4.38895  2.21958  3.59044  4.74108  4.90895  4.70609  4.54069  4.05527  3.67976  1.95274  5.66415  4.42713    288 - -
          2.68618  4.42225  2.77519  2.73123  3.46354  2.40513  3.72494  3.29354  2.67741  2.69355  4.24690  2.90347  2.73739  3.18146  2.89801  2.37887  2.77519  2.98518  4.58477  3.61503
          0.02044  4.29652  5.01887  0.61958  0.77255  0.48576  0.95510
    182   3.32938  5.42340  3.83271  3.05256  4.96511  3.90119  3.74710  4.27038  1.14820  3.64573  4.52442  3.41623  4.24143  2.87455  1.32189  3.30852  3.46211  3.95273  5.62873  4.51427    289 - -
          2.68618  4.42225  2.77519  2.73123  3.46354  2.40513  3.72494  3.29354  2.67741  2.69355  4.24690  2.90347  2.73739  3.18146  2.89801  2.37887  2.77519  2.98518  4.58477  3.61503
          0.02044  4.29652  5.01887  0.61958  0.77255  0.48576  0.95510
    183   3.02642  5.61518  1.38955  1.58180  4.92353  3.37022  3.87051  4.44493  2.84805  3.92529  4.74715  2.82882  3.96592  3.02306  3.43631  2.24373  3.30648  4.00152  6.07828  4.57481    290 - -
          2.68618  4.42225  2.77519  2.73123  3.46354  2.40513  3.72494  3.29354  2.67741  2.69355  4.24690  2.90347  2.73739  3.18146  2.89801  2.37887  2.77519  2.98518  4.58477  3.61503
          0.02044  4.29652  5.01887  0.61958  0.77255  0.48576  0.95510
    184   3.13042  5.38651  3.03937  2.25026  4.81063  3.65139  3.79693  4.19704  0.96985  3.65888  4.51595  3.16080  4.10535  2.93553  2.50115  3.09061  3.33743  3.84429  5.72148  4.47191    291 - -
          2.68618  4.42225  2.77519  2.73123  3.46354  2.40513  3.72494  3.29354  2.67741  2.69355  4.24690  2.90347  2.73739  3.18146  2.89801  2.37887  2.77519  2.98518  4.58477  3.61503
          0.02044  4.29652  5.01887  0.61958  0.77255  0.48576  0.95510
    185   4.09084  5.19556  5.04244  4.83394  0.92607  4.73776  3.60991  3.71004  4.65004  2.96224  4.27728  4.36432  5.02240  4.47731  4.57646  4.12900  4.30299  3.65355  3.71109  1.16849    292 - -
          2.68618  4.42225  2.77519  2.73123  3.46354  2.40513  3.72494  3.29354  2.67741  2.69355  4.24690  2.90347  2.73739  3.18146  2.89801  2.37887  2.77519  2.98518  4.58477  3.61503
          0.02044  4.29652  5.01887  0.61958  0.77255  0.48576  0.95510
    186   2.75087  4.84161  2.85843  2.74259  4.70319  1.32246  4.17374  4.25196  3.12065  3.84323  4.68399  1.57363  3.97860  3.38702  3.54793  2.82389  3.17025  3.72949  5.94227  4.61475    293 - -
          2.68618  4.42225  2.77519  2.73123  3.46354  2.40513  3.72494  3.29354  2.67741  2.69355  4.24690  2.90347  2.73739  3.18146  2.89801  2.37887  2.77519  2.98518  4.58477  3.61503
          0.02044  4.29652  5.01887  0.61958  0.77255  0.48576  0.95510
    187   3.38086  4.70904  4.90184  4.55052  3.70003  4.49962  5.22117  0.66669  4.38895  2.21958  3.59044  4.74108  4.90895  4.70609  4.54069  4.05527  3.67976  1.95274  5.66415  4.42713    294 - -
          2.68618  4.42225  2.77519  2.73123  3.46354  2.40513  3.72494  3.29354  2.67741  2.69355  4.24690  2.90347  2.73739  3.18146  2.89801  2.37887  2.77519  2.98518  4.58477  3.61503
          0.02044  4.29652  5.01887  0.61958  0.77255  0.48576  0.95510
    188   2.36490  1.31788  4.18823  3.87240  4.26560  3.12147  4.61891  3.61301  3.75753  3.40902  4.29005  3.73166  3.90232  4.02207  3.93949  1.41933  2.87675  3.14149  5.69780  4.51158    295 - -
          2.68618  4.42225  2.77519  2.73123  3.46354  2.40513  3.72494  3.29354  2.67741  2.69355  4.24690  2.90347  2.73739  3.18146  2.89801  2.37887  2.77519  2.98518  4.58477  3.61503
          0.02044  4.29652  5.01887  0.61958  0.77255  0.48576  0.95510
    189   3.27963  4.99120  4.03793  4.00032  5.09368  0.29817  5.07246  4.81835  4.23778  4.40953  5.40361  4.20449  4.39317  4.52913  4.40673  3.46680  3.79285  4.26417  6.05506  5.21712    296 - -
          2.68618  4.42225  2.77519  2.73123  3.46354  2.40513  3.72494  3.29354  2.67741  2.69355  4.24690  2.90347  2.73739  3.18146  2.89801  2.37887  2.77519  2.98518  4.58477  3.61503
          0.02044  4.29652  5.01887  0.61958  0.77255  0.48576  0.95510
    190   3.39939  5.53219  2.76375  0.54461  4.94460  3.60866  4.26193  4.49074  3.20422  4.04669  5.02585  3.27213  4.24031  3.48360  3.64148  3.35054  3.71445  4.13847  6.03168  4.78565    297 - -
          2.68618  4.42225  2.77519  2.73123  3.46354  2.40513  3.72494  3.29354  2.67741  2.69355  4.24690  2.90347  2.73739  3.18146  2.89801  2.37887  2.77519  2.98518  4.58477  3.61503
          0.02044  4.29652  5.01887  0.61958  0.77255  0.48576  0.95510
    191   2.10658  4.63301  3.13032  2.74670  4.40360  3.26261  3.97853  3.83222  2.83292  3.44736  4.25254  1.62544  3.86565  3.15491  3.26351  2.02421  2.47975  3.37579  5.66554  4.35865    298 - -
          2.68618  4.42225  2.77519  2.73123  3.46354  2.40513  3.72494  3.29354  2.67741  2.69355  4.24690  2.90347  2.73739  3.18146  2.89801  2.37887  2.77519  2.98518  4.58477  3.61503
          0.02044  4.29652  5.01887  0.61958  0.77255  0.48576  0.95510
    192   3.30568  4.63140  4.98765  4.47812  3.43455  4.58264  5.05907  2.05309  4.32287  1.14913  3.25500  4.68042  4.86345  4.51995  4.46252  3.96983  3.56179  1.25560  5.44913  4.29725    299 - -
          2.68618  4.42225  2.77519  2.73123  3.46354  2.40513  3.72494  3.29354  2.67741  2.69355  4.24690  2.90347  2.73739  3.18146  2.89801  2.37887  2.77519  2.98518  4.58477  3.61503
          0.02044  4.29652  5.01887  0.61958  0.77255  0.48576  0.95510
    193   3.29381  4.55118  5.18636  4.70931  3.81638  4.75635  5.42226  1.31862  4.61470  2.28678  3.59062  4.89025  5.03877  4.87353  4.79329  4.16985  3.56064  0.89229  5.84742  4.63405    300 - -
          2.68618  4.42225  2.77519  2.73123  3.46354  2.40513  3.72494  3.29354  2.67741  2.69355  4.24690  2.90347  2.73739  3.18146  2.89801  2.37887  2.77519  2.98518  4.58477  3.61503
          0.02044  4.29652  5.01887  0.61958  0.77255  0.48576  0.95510
    194   2.36129  2.75447  4.07636  3.74164  4.35570  3.10873  4.57608  3.73162  3.65256  3.50155  4.36497  3.67332  3.88688  3.93100  3.87607  0.81052  2.87328  3.22133  5.76100  4.56621    301 - -
          2.68618  4.42225  2.77519  2.73123  3.46354  2.40513  3.72494  3.29354  2.67741  2.69355  4.24690  2.90347  2.73739  3.18146  2.89801  2.37887  2.77519  2.98518  4.58477  3.61503
          0.02044  4.29652  5.01887  0.61958  0.77255  0.48576  0.95510
    195   3.01141  4.41349  4.62465  4.10794  3.71288  4.23087  4.81110  1.76209  4.00090  2.39806  3.56519  4.31616  4.62314  4.27458  4.21710  3.59221  2.33782  1.01568  5.48233  4.27327    302 - -
          2.68618  4.42225  2.77519  2.73123  3.46354  2.40513  3.72494  3.29354  2.67741  2.69355  4.24690  2.90347  2.73739  3.18146  2.89801  2.37887  2.77519  2.98518  4.58477  3.61503
          0.02044  4.29652  5.01887  0.61958  0.77255  0.48576  0.95510
    196   3.15644  5.78629  1.61524  1.02924  5.07250  3.37626  3.94768  4.61702  2.99852  4.09277  4.95331  2.83270  4.01531  3.11635  3.62047  3.02042  3.45089  4.16985  6.23062  4.69981    303 - -
          2.68618  4.42225  2.77519  2.73123  3.46354  2.40513  3.72494  3.29354  2.67741  2.69355  4.24690  2.90347  2.73739  3.18146  2.89801  2.37887  2.77519  2.98518  4.58477  3.61503
          0.02044  4.29652  5.01887  0.61958  0.77255  0.48576  0.95510
    197   2.95573  5.26822  3.16099  2.62233  4.63004  3.62477  2.57423  4.06450  1.58376  3.52071  4.33471  3.10997  4.01667  1.81245  2.45320  2.92691  3.15475  3.69622  5.59288  4.30745    304 - -
          2.68618  4.42225  2.77519  2.73123  3.46354  2.40513  3.72494  3.29354  2.67741  2.69355  4.24690  2.90347  2.73739  3.18146  2.89801  2.37887  2.77519  2.98518  4.58477  3.61503
          0.02044  4.29652  5.01887  0.61958  0.77255  0.48576  0.95510
    198   3.30024  4.55239  5.20612  4.72848  3.81750  4.77430  5.43936  1.19958  4.63612  2.28312  3.58864  4.90826  5.05006  4.89153  4.81224  4.18822  3.56578  0.97418  5.85440  4.64345    305 - -
          2.68618  4.42225  2.77519  2.73123  3.46354  2.40513  3.72494  3.29354  2.67741  2.69355  4.24690  2.90347  2.73739  3.18146  2.89801  2.37887  2.77519  2.98518  4.58477  3.61503
          0.02044  4.29652  5.01887  0.61958  0.77255  0.48576  0.95510
    199   3.58661  4.88991  5.17225  4.61690  3.15198  4.82919  5.10837  2.35616  4.42182  0.78425  1.83916  4.87519  4.96409  4.50177  4.49997  4.20510  3.80314  2.56081  5.30818  4.26966    306 - -
          2.68618  4.42225  2.77519  2.73123  3.46354  2.40513  3.72494  3.29354  2.67741  2.69355  4.24690  2.90347  2.73739  3.18146  2.89801  2.37887  2.77519  2.98518  4.58477  3.61503
          0.02044  4.29652  5.01887  0.61958  0.77255  0.48576  0.95510
    200   0.54260  4.46475  3.95479  3.79174  4.53582  3.27363  4.75414  3.73036  3.82089  3.58995  4.59004  3.81443  4.05458  4.12432  4.02531  2.81946  3.12739  3.30605  5.91651  4.77453    307 - -
          2.68618  4.42225  2.77519  2.73123  3.46354  2.40513  3.72494  3.29354  2.67741  2.69355  4.24690  2.90347  2.73739  3.18146  2.89801  2.37887  2.77519  2.98518  4.58477  3.61503
          0.02044  4.29652  5.01887  0.61958  0.77255  0.48576  0.95510
    201   1.93037  4.51873  3.30971  2.87544  4.31365  3.24056  4.03339  3.73132  2.90837  3.36971  4.18328  2.60609  3.85934  3.22953  3.31807  1.65731  1.98756  3.28381  5.61047  4.33199    308 - -
          2.68618  4.42225  2.77519  2.73123  3.46354  2.40513  3.72494  3.29354  2.67741  2.69355  4.24690  2.90347  2.73739  3.18146  2.89801  2.37887  2.77519  2.98518  4.58477  3.61503
          0.02044  4.29652  5.01887  0.61958  0.77255  0.48576  0.95510
    202   3.67058  5.01872  4.87127  4.53332  3.35785  4.51734  5.06004  2.60261  4.29936  0.48644  3.28332  4.76983  4.89244  4.56171  4.39749  4.17139  3.95213  2.74618  5.36830  4.18300    309 - -
          2.68618  4.42225  2.77519  2.73123  3.46354  2.40513  3.72494  3.29354  2.67741  2.69355  4.24690  2.90347  2.73739  3.18146  2.89801  2.37887  2.77519  2.98518  4.58477  3.61503
          0.02044  4.29652  5.01887  0.61958  0.77255  0.48576  0.95510
    203   3.41666  5.07952  4.07183  3.98596  4.91140  3.74424  5.00851  4.59243  4.08491  4.16075  5.24193  4.24088  0.31767  4.45886  4.26297  3.60178  3.89422  4.18398  5.95687  5.04406    310 - -
          2.68618  4.42225  2.77519  2.73123  3.46354  2.40513  3.72494  3.29354  2.67741  2.69355  4.24690  2.90347  2.73739  3.18146  2.89801  2.37887  2.77519  2.98518  4.58477  3.61503
          0.02044  4.29652  5.01887  0.61958  0.77255  0.48576  0.95510
    204   2.04079  4.32881  3.80371  3.52608  4.37689  3.17624  4.50843  3.49749  3.49958  3.38736  4.31620  3.60666  3.93092  3.81811  3.75874  2.64471  0.89076  3.08417  5.79872  4.60448    311 - -
          2.68618  4.42225  2.77519  2.73123  3.46354  2.40513  3.72494  3.29354  2.67741  2.69355  4.24690  2.90347  2.73739  3.18146  2.89801  2.37887  2.77519  2.98518  4.58477  3.61503
          0.02044  4.29652  5.01887  0.61958  0.77255  0.48576  0.95510
    205   2.65994  3.57458  2.93750  2.07227  4.26253  3.41388  3.73151  3.69404  2.52973  3.27713  4.07980  1.98173  3.86738  2.87592  2.99390  2.13610  2.92234  3.32873  5.49264  4.14210    312 - -
          2.68618  4.42225  2.77519  2.73123  3.46354  2.40513  3.72494  3.29354  2.67741  2.69355  4.24690  2.90347  2.73739  3.18146  2.89801  2.37887  2.77519  2.98518  4.58477  3.61503
          0.02044  4.29652  5.01887  0.61958  0.77255  0.48576  0.95510
    206   2.96568  5.49719  2.12900  1.20426  4.81271  3.38451  3.83813  4.31517  2.76423  3.81067  4.62248  2.85269  2.53221  2.98472  3.31964  2.87858  3.23679  3.88718  5.96591  4.49727    313 - -
          2.68618  4.42225  2.77519  2.73123  3.46354  2.40513  3.72494  3.29354  2.67741  2.69355  4.24690  2.90347  2.73739  3.18146  2.89801  2.37887  2.77519  2.98518  4.58477  3.61503
          0.02044  4.29652  5.01887  0.61958  0.77255  0.48576  0.95510
    207   2.74013  4.92123  2.98976  2.59536  4.38222  3.43110  3.82001  3.80388  2.53280  3.37700  4.21121  3.08226  3.08235  1.37850  2.91812  2.77609  2.58246  3.43219  5.58336  4.26088    314 - -
          2.68618  4.42225  2.77519  2.73123  3.46354  2.40513  3.72494  3.29354  2.67741  2.69355  4.24690  2.90347  2.73739  3.18146  2.89801  2.37887  2.77519  2.98518  4.58477  3.61503
          0.02044  4.29652  5.01887  0.61958  0.77255  0.48576  0.95510
    208   3.29029  4.55677  5.12295  4.61261  3.68934  4.72843  5.27462  1.64696  4.50552  1.91331  3.47810  4.81349  4.98464  4.73566  4.67512  4.11542  3.54433  0.86120  5.69656  4.50920    315 - -
          2.68618  4.42225  2.77519  2.73123  3.46354  2.40513  3.72494  3.29354  2.67741  2.69355  4.24690  2.90347  2.73739  3.18146  2.89801  2.37887  2.77519  2.98518  4.58477  3.61503
          0.08694  4.29652  2.66426  0.61958  0.77255  0.48576  0.95510
    209   2.88683  4.53045  3.91085  3.55136  3.57254  2.72484  4.36198  2.83499  3.42624  0.91052  3.60787  3.81488  4.24513  3.78694  3.65588  3.16881  3.22133  2.71373  5.20219  3.95876    316 - -
          2.68618  4.42225  2.77519  2.73123  3.46354  2.40513  3.72494  3.29354  2.67741  2.69355  4.24690  2.90347  2.73739  3.18146  2.89801  2.37887  2.77519  2.98518  4.58477  3.61503
          0.09073  4.23141  2.62821  0.61958  0.77255  0.57007  0.83352
    210   2.28971  2.79724  3.92771  3.57331  4.21038  3.04287  4.43029  3.57295  3.48643  3.34713  4.21781  3.55810  3.80522  3.77623  3.72673  0.95029  2.78904  3.09320  5.61963  4.41405    317 - -
          2.68618  4.42225  2.77519  2.73123  3.46354  2.40513  3.72494  3.29354  2.67741  2.69355  4.24690  2.90347  2.73739  3.18146  2.89801  2.37887  2.77519  2.98518  4.58477  3.61503
          0.02336  4.16404  4.88639  0.61958  0.77255  0.64545  0.74323
    211   2.60938  4.37603  3.42759  2.87447  3.54410  3.55997  3.84467  2.40807  2.82524  2.31827  3.49812  2.44664  3.95821  3.14639  3.19150  2.36463  2.85208  2.34181  4.98798  3.74037    318 - -
          2.68618  4.42225  2.77519  2.73123  3.46354  2.40513  3.72494  3.29354  2.67741  2.69355  4.24690  2.90347  2.73739  3.18146  2.89801  2.37887  2.77519  2.98518  4.58477  3.61503
          0.02336  4.16404  4.88639  0.61958  0.77255  0.39747  1.11479
    212   2.63174  4.37105  4.01736  3.60644  3.92878  3.48981  4.47909  2.66638  3.50397  2.77954  3.85214  3.76806  4.12947  3.83153  3.76588  2.91151  1.16316  1.84982  5.51275  4.29352    319 - -
          2.68618  4.42225  2.77519  2.73123  3.46354  2.40513  3.72494  3.29354  2.67741  2.69355  4.24690  2.90347  2.73739  3.18146  2.89801  2.37887  2.77519  2.98518  4.58477  3.61503
          0.02044  4.29652  5.01887  0.61958  0.77255  0.48576  0.95510
    213   3.42532  5.35591  3.62663  3.19397  4.84320  3.84198  4.07851  4.30664  0.57463  3.78769  4.74601  3.59129  4.32840  3.25993  2.61686  3.45131  3.65601  3.99785  5.73539  4.62195    320 - -
          2.68618  4.42225  2.77519  2.73123  3.46354  2.40513  3.72494  3.29354  2.67741  2.69355  4.24690  2.90347  2.73739  3.18146  2.89801  2.37887  2.77519  2.98518  4.58477  3.61503
          0.02044  4.29652  5.01887  0.61958  0.77255  0.48576  0.95510
    214   3.55660  5.32244  4.09674  3.54334  4.78997  3.93368  4.22943  4.38138  2.53658  3.81968  4.82608  3.86107  4.43151  3.44408  0.48823  3.63163  3.80361  4.09082  5.70899  4.64536    321 - -
          2.68618  4.42225  2.77519  2.73123  3.46354  2.40513  3.72494  3.29354  2.67741  2.69355  4.24690  2.90347  2.73739  3.18146  2.89801  2.37887  2.77519  2.98518  4.58477  3.61503
          0.02044  4.29652  5.01887  0.61958  0.77255  0.48576  0.95510
    215   1.76871  4.59193  3.23048  2.70842  3.94163  3.42998  3.82673  3.32560  2.69247  2.98869  3.83612  3.16088  2.96834  2.61967  3.11116  2.42595  2.87623  2.46879  5.28462  4.00071    322 - -
          2.68618  4.42225  2.77519  2.73123  3.46354  2.40513  3.72494  3.29354  2.67741  2.69355  4.24690  2.90347  2.73739  3.18146  2.89801  2.37887  2.77519  2.98518  4.58477  3.61503
          0.02044  4.29652  5.01887  0.61958  0.77255  0.48576  0.95510
    216   3.42532  5.35591  3.62663  3.19397  4.84320  3.84198  4.07851  4.30664  0.57463  3.78769  4.74601  3.59129  4.32840  3.25993  2.61686  3.45131  3.65601  3.99785  5.73539  4.62195    323 - -
          2.68618  4.42225  2.77519  2.73123  3.46354  2.40513  3.72494  3.29354  2.67741  2.69355  4.24690  2.90347  2.73739  3.18146  2.89801  2.37887  2.77519  2.98518  4.58477  3.61503
          0.02044  4.29652  5.01887  0.61958  0.77255  0.48576  0.95510
    217   3.55962  4.83488  5.27274  4.69623  3.16821  4.86777  5.15712  2.00648  4.55183  0.82257  2.01355  4.93400  4.97728  4.56185  4.60175  4.22901  3.77029  2.45711  5.32547  4.32277    324 - -
          2.68618  4.42225  2.77519  2.73123  3.46354  2.40513  3.72494  3.29354  2.67741  2.69355  4.24690  2.90347  2.73739  3.18146  2.89801  2.37887  2.77519  2.98518  4.58477  3.61503
          0.02044  4.29652  5.01887  0.61958  0.77255  0.48576  0.95510
    218   2.16508  4.70828  3.11954  2.62839  4.22180  3.35632  3.82251  3.64375  2.63882  3.25153  4.06162  3.09404  3.11403  2.59461  3.08051  1.69243  2.49456  3.26092  5.48588  4.16884    325 - -
          2.68618  4.42225  2.77519  2.73123  3.46354  2.40513  3.72494  3.29354  2.67741  2.69355  4.24690  2.90347  2.73739  3.18146  2.89801  2.37887  2.77519  2.98518  4.58477  3.61503
          0.02044  4.29652  5.01887  0.61958  0.77255  0.48576  0.95510
    219   2.64455  4.92795  2.94755  2.45125  4.28302  2.53623  3.06317  3.72352  2.48342  3.28896  4.07936  2.48860  3.20675  2.83202  2.95533  2.40899  2.28394  3.34837  5.49251  4.13338    326 - -
          2.68618  4.42225  2.77519  2.73123  3.46354  2.40513  3.72494  3.29354  2.67741  2.69355  4.24690  2.90347  2.73739  3.18146  2.89801  2.37887  2.77519  2.98518  4.58477  3.61503
          0.02044  4.29652  5.01887  0.61958  0.77255  0.48576  0.95510
    220   2.52464  4.57760  3.10720  2.87060  4.58766  2.28922  4.16331  4.06249  3.08430  3.67350  4.47893  2.58512  3.88075  3.36777  3.49391  1.12123  2.96272  3.51459  5.85956  4.56397    327 - -
          2.68618  4.42225  2.77519  2.73123  3.46354  2.40513  3.72494  3.29354  2.67741  2.69355  4.24690  2.90347  2.73739  3.18146  2.89801  2.37887  2.77519  2.98518  4.58477  3.61503
          0.02044  4.29652  5.01887  0.61958  0.77255  0.48576  0.95510
    221   1.87209  4.69796  3.11859  2.64229  4.25385  2.36400  3.84363  3.67949  2.66555  3.28515  4.09275  3.10170  3.86038  2.41031  3.10785  2.24264  2.52756  3.28381  5.51548  4.19862    328 - -
          2.68618  4.42225  2.77519  2.73123  3.46354  2.40513  3.72494  3.29354  2.67741  2.69355  4.24690  2.90347  2.73739  3.18146  2.89801  2.37887  2.77519  2.98518  4.58477  3.61503
          0.02044  4.29652  5.01887  0.61958  0.77255  0.48576  0.95510
    222   1.78165  4.60085  3.20501  2.72558  4.10487  2.36056  3.88225  3.51033  2.74397  2.69934  3.98412  2.65153  3.87759  3.07550  3.17001  2.25148  2.88148  3.15201  5.42075  4.12842    329 - -
          2.68618  4.42225  2.77519  2.73123  3.46354  2.40513  3.72494  3.29354  2.67741  2.69355  4.24690  2.90347  2.73739  3.18146  2.89801  2.37887  2.77519  2.98518  4.58477  3.61503
          0.02044  4.29652  5.01887  0.61958  0.77255  0.48576  0.95510
    223   2.63991  4.52422  3.31059  2.75133  3.13650  3.54831  3.79359  3.07624  2.70036  2.29031  3.63073  3.20696  3.20415  3.04316  2.57749  2.01707  2.87689  2.82460  5.08441  3.81293    330 - -
          2.68618  4.42225  2.77519  2.73123  3.46354  2.40513  3.72494  3.29354  2.67741  2.69355  4.24690  2.90347  2.73739  3.18146  2.89801  2.37887  2.77519  2.98518  4.58477  3.61503
          0.02044  4.29652  5.01887  0.61958  0.77255  0.48576  0.95510
    224   2.65195  4.46720  3.63210  3.22375  3.75101  3.46171  4.16721  3.09655  3.13737  1.80826  3.82194  3.51990  4.04774  3.50098  3.44108  1.31937  3.01647  2.85951  5.26915  3.96526    331 - -
          2.68618  4.42225  2.77519  2.73123  3.46354  2.40513  3.72494  3.29354  2.67741  2.69355  4.24690  2.90347  2.73739  3.18146  2.89801  2.37887  2.77519  2.98518  4.58477  3.61503
          0.02044  4.29652  5.01887  0.61958  0.77255  0.48576  0.95510
    225   2.65182  4.50431  3.35964  2.82990  3.58689  3.54574  3.83229  3.08402  2.78772  2.44469  3.65434  3.26145  3.22686  3.12293  3.16944  1.74238  2.90555  2.83230  5.02209  2.70112    332 - -
          2.68618  4.42225  2.77519  2.73123  3.46354  2.40513  3.72494  3.29354  2.67741  2.69355  4.24690  2.90347  2.73739  3.18146  2.89801  2.37887  2.77519  2.98518  4.58477  3.61503
          0.02044  4.29652  5.01887  0.61958  0.77255  0.48576  0.95510
    226   2.01324  4.58346  3.22468  2.69463  3.11385  2.53921  2.97339  3.23788  2.68595  2.90214  3.75682  3.15741  3.90890  3.01807  3.10636  2.32005  2.87494  2.95297  5.19754  3.90832    333 - -
          2.68618  4.42225  2.77519  2.73123  3.46354  2.40513  3.72494  3.29354  2.67741  2.69355  4.24690  2.90347  2.73739  3.18146  2.89801  2.37887  2.77519  2.98518  4.58477  3.61503
          0.02044  4.29652  5.01887  0.61958  0.77255  0.48576  0.95510
    227   2.65772  4.92271  3.00921  2.45826  4.19353  3.46340  3.66267  2.96216  2.42094  3.19668  3.99612  2.65237  2.99955  2.54955  2.38966  2.20098  2.88946  3.27539  5.41152  4.06578    334 - -
          2.68618  4.42225  2.77519  2.73123  3.46354  2.40513  3.72494  3.29354  2.67741  2.69355  4.24690  2.90347  2.73739  3.18146  2.89801  2.37887  2.77519  2.98518  4.58477  3.61503
          0.02044  4.29652  5.01887  0.61958  0.77255  0.48576  0.95510
    228   2.12414  4.44529  3.44488  2.98829  4.33471  2.43985  4.10443  3.76066  2.99957  3.40024  4.20924  3.30349  2.84535  3.31139  3.39626  1.87404  1.73455  3.28409  5.64050  4.37953    335 - -
          2.68618  4.42225  2.77519  2.73123  3.46354  2.40513  3.72494  3.29354  2.67741  2.69355  4.24690  2.90347  2.73739  3.18146  2.89801  2.37887  2.77519  2.98518  4.58477  3.61503
          0.02044  4.29652  5.01887  0.61958  0.77255  0.48576  0.95510
    229   2.72200  4.84781  2.96887  2.63009  4.27310  2.50955  2.35182  3.78923  2.70225  3.38230  4.21526  3.10978  1.73440  3.07065  3.11678  2.77684  3.03269  3.41067  5.54464  4.20114    336 - -
          2.68618  4.42225  2.77519  2.73123  3.46354  2.40513  3.72494  3.29354  2.67741  2.69355  4.24690  2.90347  2.73739  3.18146  2.89801  2.37887  2.77519  2.98518  4.58477  3.61503
          0.02044  4.29652  5.01887  0.61958  0.77255  0.48576  0.95510
    230   2.47014  4.44794  3.43272  3.17353  4.53603  3.16140  4.33086  4.01280  3.26870  3.66514  4.49283  3.41445  2.12687  3.57841  3.60793  1.00480  2.94560  3.45389  5.84635  4.59818    337 - -
          2.68618  4.42225  2.77519  2.73123  3.46354  2.40513  3.72494  3.29354  2.67741  2.69355  4.24690  2.90347  2.73739  3.18146  2.89801  2.37887  2.77519  2.98518  4.58477  3.61503
          0.22952  4.29652  1.65305  0.61958  0.77255  0.48576  0.95510
    231   2.50875  4.41850  3.28437  2.81616  3.82582  2.25075  3.88194  3.18864  2.78665  2.87167  2.64356  3.20882  2.34651  3.13192  3.16056  2.66227  2.83129  2.89108  5.21550  3.95476    338 - -
          2.68618  4.42225  2.77519  2.73123  3.46354  2.40513  3.72494  3.29354  2.67741  2.69355  4.24690  2.90347  2.73739  3.18146  2.89801  2.37887  2.77519  2.98518  4.58477  3.61503
          0.02513  4.09213  4.81448  0.61958  0.77255  0.71524  0.67153
    232   2.07351  4.25115  3.64659  3.16973  3.65229  3.39681  4.07560  1.88496  3.11148  2.65252  3.60531  3.45447  3.94671  3.42095  3.42093  1.98506  2.84620  2.47740  5.14048  3.91415    339 - -
          2.68618  4.42225  2.77519  2.73123  3.46354  2.40513  3.72494  3.29354  2.67741  2.69355  4.24690  2.90347  2.73739  3.18146  2.89801  2.37887  2.77519  2.98518  4.58477  3.61503
          0.02513  4.09213  4.81448  0.61958  0.77255  0.71524  0.67153
    233   2.58731  4.67443  3.06616  2.65130  4.26961  1.77009  3.82014  3.69907  2.54749  3.29446  4.12316  3.09068  2.83153  2.99522  2.28631  2.66460  2.91406  3.30373  5.48850  4.20444    340 - -
          2.68618  4.42225  2.77519  2.73123  3.46354  2.40513  3.72494  3.29354  2.67741  2.69355  4.24690  2.90347  2.73739  3.18146  2.89801  2.37887  2.77519  2.98518  4.58477  3.61503
          0.02513  4.09213  4.81448  0.61958  0.77255  0.71524  0.67153
    234   2.07816  4.26506  3.50558  2.99800  2.61951  3.34340  3.94081  2.97162  2.96185  2.70858  3.60282  3.32575  3.87317  3.26279  3.30456  1.99494  2.37292  2.69745  5.06727  3.82483    341 - -
          2.68618  4.42225  2.77519  2.73123  3.46354  2.40513  3.72494  3.29354  2.67741  2.69355  4.24690  2.90347  2.73739  3.18146  2.89801  2.37887  2.77519  2.98518  4.58477  3.61503
          0.02513  4.09213  4.81448  0.61958  0.77255  0.71524  0.67153
    235   2.40428  4.32884  3.36543  2.96244  4.02201  2.05009  4.03555  3.34915  2.97098  3.08270  3.95458  3.27068  2.09234  3.29226  3.32885  2.57128  2.80334  2.27412  5.39943  4.15240    342 - -
          2.68618  4.42225  2.77519  2.73123  3.46354  2.40513  3.72494  3.29354  2.67741  2.69355  4.24690  2.90347  2.73739  3.18146  2.89801  2.37887  2.77519  2.98518  4.58477  3.61503
          0.02513  4.09213  4.81448  0.61958  0.77255  0.71524  0.67153
    236   2.64464  4.83242  2.44168  1.97195  4.06407  3.41526  3.66966  3.40121  2.49227  2.50874  3.90982  2.94670  3.83872  2.82819  2.95725  2.67664  2.88274  2.67325  5.35122  4.00964    343 - -
          2.68618  4.42225  2.77519  2.73123  3.46354  2.40513  3.72494  3.29354  2.67741  2.69355  4.24690  2.90347  2.73739  3.18146  2.89801  2.37887  2.77519  2.98518  4.58477  3.61503
          0.02513  4.09213  4.81448  0.61958  0.77255  0.71524  0.67153
    237   2.57340  4.55752  3.12200  2.62431  3.81264  2.43479  2.87625  2.72457  2.60529  2.88812  3.74418  3.08854  3.85395  2.95811  3.01451  2.24427  2.83809  2.93673  5.16877  3.87225    344 - -
          2.68618  4.42225  2.77519  2.73123  3.46354  2.40513  3.72494  3.29354  2.67741  2.69355  4.24690  2.90347  2.73739  3.18146  2.89801  2.37887  2.77519  2.98518  4.58477  3.61503
          0.02513  4.09213  4.81448  0.61958  0.77255  0.71524  0.67153
    238   2.25573  4.78817  3.02829  2.50730  4.11291  3.40806  2.97166  3.53605  2.39036  3.12886  3.94980  3.00110  3.83845  2.82328  2.31551  2.09196  2.87568  3.19932  5.34582  4.02920    345 - -
          2.68618  4.42225  2.77519  2.73123  3.46354  2.40513  3.72494  3.29354  2.67741  2.69355  4.24690  2.90347  2.73739  3.18146  2.89801  2.37887  2.77519  2.98518  4.58477  3.61503
          0.02513  4.09213  4.81448  0.61958  0.77255  0.71524  0.67153
    239   2.62263  4.80848  2.86552  2.48440  4.27328  3.31895  3.73942  3.71732  2.50675  3.29610  4.11525  2.97669  2.42332  2.06385  2.92312  2.15398  2.91622  3.33449  5.49552  4.15994    346 - -
          2.68618  4.42225  2.77519  2.73123  3.46354  2.40513  3.72494  3.29354  2.67741  2.69355  4.24690  2.90347  2.73739  3.18146  2.89801  2.37887  2.77519  2.98518  4.58477  3.61503
          0.02513  4.09213  4.81448  0.61958  0.77255  0.71524  0.67153
    240   2.72390  5.01184  2.71038  2.38457  4.37680  3.35678  3.70106  3.84086  2.45411  3.38735  4.20292  2.36045  2.31377  2.08281  2.87886  2.71754  2.98816  3.46146  5.55678  4.19298    347 - -
          2.68618  4.42225  2.77519  2.73123  3.46354  2.40513  3.72494  3.29354  2.67741  2.69355  4.24690  2.90347  2.73739  3.18146  2.89801  2.37887  2.77519  2.98518  4.58477  3.61503
          0.02513  4.09213  4.81448  0.61958  0.77255  0.71524  0.67153
    241   2.57682  4.69085  2.92072  2.13962  4.09212  2.33473  3.74625  3.49054  2.59013  3.12566  3.95658  2.99861  3.82142  2.92270  3.03477  2.17809  2.86519  2.63252  5.38298  4.06360    348 - -
          2.68618  4.42225  2.77519  2.73123  3.46354  2.40513  3.72494  3.29354  2.67741  2.69355  4.24690  2.90347  2.73739  3.18146  2.89801  2.37887  2.77519  2.98518  4.58477  3.61503
          0.02513  4.09213  4.81448  0.61958  0.77255  0.71524  0.67153
    242   2.69205  4.71094  3.23432  2.69705  4.01841  2.33006  3.73442  3.41486  2.37681  2.53305  3.91052  3.14105  3.91320  2.92237  1.87780  2.77663  2.94833  3.11837  5.28072  4.00634    349 - -
          2.68618  4.42225  2.77519  2.73123  3.46354  2.40513  3.72494  3.29354  2.67741  2.69355  4.24690  2.90347  2.73739  3.18146  2.89801  2.37887  2.77519  2.98518  4.58477  3.61503
          0.02513  4.09213  4.81448  0.61958  0.77255  0.71524  0.67153
    243   2.57517  4.65127  2.96349  2.41673  3.96522  2.91355  2.64854  3.41342  2.39554  3.02709  3.80698  2.92577  3.75373  2.37110  2.84402  2.60761  2.80162  3.10021  5.06721  3.89476    350 - -
          2.68618  4.42225  2.77519  2.73123  3.46354  2.40513  3.72494  3.29354  2.67741  2.69355  4.24690  2.90347  2.73739  3.18146  2.89801  2.37887  2.77519  2.98518  4.58477  3.61503
          0.02513  4.09213  4.81448  0.61958  0.77255  0.71524  0.67153
    244   2.57444  4.66447  2.96851  2.42510  3.96818  3.38471  3.58919  3.40896  2.41320  3.02395  3.81208  2.33965  2.93851  2.76277  2.86499  2.30912  2.80436  3.09483  5.10454  3.90473    351 - -
          2.68618  4.42225  2.77519  2.73123  3.46354  2.40513  3.72494  3.29354  2.67741  2.69355  4.24690  2.90347  2.73739  3.18146  2.89801  2.37887  2.77519  2.98518  4.58477  3.61503
          0.02513  4.09213  4.81448  0.61958  0.77255  0.71524  0.67153
    245   2.57379  4.52706  3.07388  2.52562  3.77697  2.56781  3.62848  3.19682  2.49813  2.85142  3.67159  3.01225  3.79506  2.42313  2.92509  2.65589  2.80159  2.92028  4.98981  3.02475    352 - -
          2.68618  4.42225  2.77519  2.73123  3.46354  2.40513  3.72494  3.29354  2.67741  2.69355  4.24690  2.90347  2.73739  3.18146  2.89801  2.37887  2.77519  2.98518  4.58477  3.61503
          0.02513  4.09213  4.81448  0.61958  0.77255  0.71524  0.67153
    246   2.20873  4.23479  3.39485  2.84508  3.40290  3.50709  3.74544  2.80340  2.78709  2.51738  3.38870  3.24497  3.87269  3.09645  3.13349  2.77407  2.79298  2.57956  4.74186  2.26561    353 - -
          2.68618  4.42225  2.77519  2.73123  3.46354  2.40513  3.72494  3.29354  2.67741  2.69355  4.24690  2.90347  2.73739  3.18146  2.89801  2.37887  2.77519  2.98518  4.58477  3.61503
          0.02513  4.09213  4.81448  0.61958  0.77255  0.71524  0.67153
    247   2.56490  4.51157  3.07986  2.53390  3.77736  2.81795  3.63590  3.19201  2.51276  2.84913  3.66930  3.01703  2.69912  2.85191  2.94062  2.65079  2.38826  2.91411  4.99022  3.81371    354 - -
          2.68618  4.42225  2.77519  2.73123  3.46354  2.40513  3.72494  3.29354  2.67741  2.69355  4.24690  2.90347  2.73739  3.18146  2.89801  2.37887  2.77519  2.98518  4.58477  3.61503
          0.02513  4.09213  4.81448  0.61958  0.77255  0.71524  0.67153
    248   2.55763  4.31444  3.27674  2.72806  3.52653  2.83176  3.71067  2.91427  2.69152  2.61495  3.47157  3.16117  3.84156  3.00801  3.07224  2.32816  2.78938  2.16078  4.82815  3.67740    355 - -
          2.68570  4.42295  2.77647  2.73205  3.46422  2.40495  3.71921  3.29310  2.67826  2.69394  4.24771  2.90337  2.73475  3.18267  2.89872  2.37954  2.77505  2.98464  4.58534  3.61501
          0.53620  1.26351  2.02214  3.18185  0.04240  0.71524  0.67153
    249   2.12108  4.37291  3.86720  3.43568  3.40670  3.65699  4.27557  2.38415  3.29367  1.34961  3.33671  3.71272  4.16142  3.64538  3.54806  3.05233  3.05909  2.27927  5.14069  3.91007    394 - -
          2.68618  4.42225  2.77519  2.73123  3.46354  2.40513  3.72494  3.29354  2.67741  2.69355  4.24690  2.90347  2.73739  3.18146  2.89801  2.37887  2.77519  2.98518  4.58477  3.61503
          0.02875  3.95945  4.68179  0.61958  0.77255  0.82173  0.57923
    250   2.80601  4.76757  3.16569  2.72930  3.70495  3.53621  3.76748  3.17662  2.44341  2.22227  3.75892  3.18054  3.97848  1.70374  2.74520  2.89624  3.05326  3.00363  5.15275  3.80918    395 - -
          2.68618  4.42225  2.77519  2.73123  3.46354  2.40513  3.72494  3.29354  2.67741  2.69355  4.24690  2.90347  2.73739  3.18146  2.89801  2.37887  2.77519  2.98518  4.58477  3.61503
          0.02875  3.95945  4.68179  0.61958  0.77255  0.82173  0.57923
    251   2.59675  4.56310  3.08970  2.61724  2.87260  3.41460  3.69793  3.18266  2.57778  2.81848  3.71563  3.07819  3.85676  2.17273  2.96890  2.26429  2.85541  2.91437  5.01657  3.64355    396 - -
          2.68618  4.42225  2.77519  2.73123  3.46354  2.40513  3.72494  3.29354  2.67741  2.69355  4.24690  2.90347  2.73739  3.18146  2.89801  2.37887  2.77519  2.98518  4.58477  3.61503
          0.02875  3.95945  4.68179  0.61958  0.77255  0.61493  0.77801
    252   2.65099  4.86347  2.36613  2.39417  4.11936  3.38053  3.67564  3.54298  2.50924  2.33164  3.97620  2.53057  2.82800  2.83555  2.97884  2.67283  2.89887  3.21375  5.38935  4.03754    397 - -
          2.68618  4.42225  2.77519  2.73123  3.46354  2.40513  3.72494  3.29354  2.67741  2.69355  4.24690  2.90347  2.73739  3.18146  2.89801  2.37887  2.77519  2.98518  4.58477  3.61503
          0.02513  4.09213  4.81448  0.61958  0.77255  0.71524  0.67153
    253   2.41913  2.81699  3.75365  3.23884  3.58569  3.31225  4.05674  2.86715  3.16348  2.65631  3.55941  3.46045  2.88978  3.44290  3.44844  2.12114  2.77268  1.90856  5.04991  3.84198    398 - -
          2.68618  4.42225  2.77519  2.73123  3.46354  2.40513  3.72494  3.29354  2.67741  2.69355  4.24690  2.90347  2.73739  3.18146  2.89801  2.37887  2.77519  2.98518  4.58477  3.61503
          0.02513  4.09213  4.81448  0.61958  0.77255  0.71524  0.67153
    254   2.64353  4.88361  2.43066  2.39215  4.11650  3.40093  2.99834  3.55662  2.44105  3.14736  3.96347  2.92079  3.82360  2.34767  2.90138  2.65899  2.88005  2.41179  5.36770  4.01303    399 - -
          2.68618  4.42225  2.77519  2.73123  3.46354  2.40513  3.72494  3.29354  2.67741  2.69355  4.24690  2.90347  2.73739  3.18146  2.89801  2.37887  2.77519  2.98518  4.58477  3.61503
          0.02513  4.09213  4.81448  0.61958  0.77255  0.58612  0.81302
    255   2.00574  4.33554  3.38465  3.04111  4.36952  3.08050  4.16938  3.78746  3.09649  3.45105  4.26923  3.29699  2.13630  3.40132  3.45743  1.38800  2.80812  3.26810  5.68623  4.44285    400 - -
          2.68618  4.42225  2.77519  2.73123  3.46354  2.40513  3.72494  3.29354  2.67741  2.69355  4.24690  2.90347  2.73739  3.18146  2.89801  2.37887  2.77519  2.98518  4.58477  3.61503
          0.02336  4.16404  4.88639  0.61958  0.77255  0.39747  1.11479
    256   2.81825  5.07036  2.91951  2.51736  4.30990  3.49719  2.75015  3.83069  2.43986  3.37535  4.20065  3.03226  1.86102  2.17547  2.82713  2.81885  3.06017  3.47895  5.50966  4.14882    401 - -
          2.68618  4.42225  2.77519  2.73123  3.46354  2.40513  3.72494  3.29354  2.67741  2.69355  4.24690  2.90347  2.73739  3.18146  2.89801  2.37887  2.77519  2.98518  4.58477  3.61503
          0.02044  4.29652  5.01887  0.61958  0.77255  0.48576  0.95510
    257   2.59802  4.27793  3.76858  3.24157  3.56309  2.67069  4.07688  2.38033  3.17767  2.60855  3.53321  3.53784  4.03513  3.46421  3.47671  2.16002  2.89671  1.65922  5.04595  3.82897    402 - -
          2.68618  4.42225  2.77519  2.73123  3.46354  2.40513  3.72494  3.29354  2.67741  2.69355  4.24690  2.90347  2.73739  3.18146  2.89801  2.37887  2.77519  2.98518  4.58477  3.61503
          0.02044  4.29652  5.01887  0.61958  0.77255  0.48576  0.95510
    258   2.69089  5.14571  2.49565  2.36676  4.47287  3.43554  2.76646  3.94262  2.36213  3.43837  4.19678  2.91043  3.17063  2.07558  2.42144  2.65865  2.92205  3.52906  5.58104  4.18837    403 - -
          2.68618  4.42225  2.77519  2.73123  3.46354  2.40513  3.72494  3.29354  2.67741  2.69355  4.24690  2.90347  2.73739  3.18146  2.89801  2.37887  2.77519  2.98518  4.58477  3.61503
          0.02044  4.29652  5.01887  0.61958  0.77255  0.48576  0.95510
    259   2.17361  4.67697  3.14690  2.67245  4.14018  3.38460  3.84343  3.53819  2.66383  3.17240  4.00393  3.12965  3.11709  2.48820  3.08334  2.68853  1.67034  3.18702  5.43355  4.13364    404 - -
          2.68618  4.42225  2.77519  2.73123  3.46354  2.40513  3.72494  3.29354  2.67741  2.69355  4.24690  2.90347  2.73739  3.18146  2.89801  2.37887  2.77519  2.98518  4.58477  3.61503
          0.02044  4.29652  5.01887  0.61958  0.77255  0.48576  0.95510
    260   2.43003  4.97480  2.94151  2.43758  4.29320  3.43674  2.95172  3.73542  2.44078  3.29269  4.08256  2.96478  3.15709  2.25044  2.90225  1.97887  2.91077  3.36553  5.48780  4.12712    405 - -
          2.68618  4.42225  2.77519  2.73123  3.46354  2.40513  3.72494  3.29354  2.67741  2.69355  4.24690  2.90347  2.73739  3.18146  2.89801  2.37887  2.77519  2.98518  4.58477  3.61503
          0.02044  4.29652  5.01887  0.61958  0.77255  0.48576  0.95510
    261   2.67024  4.71024  3.13923  2.61757  3.92049  3.50563  2.65485  3.33305  2.56597  2.97723  3.82563  3.10550  3.91591  2.51719  2.97844  2.15969  2.91044  2.21383  5.24746  3.94287    406 - -
          2.68618  4.42225  2.77519  2.73123  3.46354  2.40513  3.72494  3.29354  2.67741  2.69355  4.24690  2.90347  2.73739  3.18146  2.89801  2.37887  2.77519  2.98518  4.58477  3.61503
          0.02044  4.29652  5.01887  0.61958  0.77255  0.48576  0.95510
    262   2.93897  4.41736  4.27763  3.72726  3.34389  4.04689  4.39667  1.71362  3.59801  1.45236  3.24465  3.99949  2.48864  3.85620  3.81641  3.36011  3.18315  2.26160  5.07649  3.89804    407 - -
          2.68618  4.42225  2.77519  2.73123  3.46354  2.40513  3.72494  3.29354  2.67741  2.69355  4.24690  2.90347  2.73739  3.18146  2.89801  2.37887  2.77519  2.98518  4.58477  3.61503
          0.02044  4.29652  5.01887  0.61958  0.77255  0.48576  0.95510
    263   2.74943  4.86266  3.10318  2.59561  3.75788  3.54575  2.07616  3.50489  2.51881  3.09922  3.95058  3.09232  3.21723  2.47895  2.92532  2.79375  2.97926  3.20527  5.13463  2.59194    408 - -
          2.68618  4.42225  2.77519  2.73123  3.46354  2.40513  3.72494  3.29354  2.67741  2.69355  4.24690  2.90347  2.73739  3.18146  2.89801  2.37887  2.77519  2.98518  4.58477  3.61503
          0.02044  4.29652  5.01887  0.61958  0.77255  0.48576  0.95510
    264   2.78238  4.94573  2.94350  2.63675  4.44634  3.41042  3.89324  3.95257  2.61057  3.51168  4.35584  3.11247  3.96437  1.34430  2.97824  1.96289  3.09878  3.55141  5.65534  4.31244    409 - -
          2.68618  4.42225  2.77519  2.73123  3.46354  2.40513  3.72494  3.29354  2.67741  2.69355  4.24690  2.90347  2.73739  3.18146  2.89801  2.37887  2.77519  2.98518  4.58477  3.61503
          0.02044  4.29652  5.01887  0.61958  0.77255  0.48576  0.95510
    265   2.89966  4.95475  3.02791  2.79522  4.44252  3.46698  4.04787  3.96686  2.78971  3.52508  4.43506  3.25164  1.09281  2.36228  3.12523  2.96191  3.23825  3.59942  5.68278  4.38484    410 - -
          2.68618  4.42225  2.77519  2.73123  3.46354  2.40513  3.72494  3.29354  2.67741  2.69355  4.24690  2.90347  2.73739  3.18146  2.89801  2.37887  2.77519  2.98518  4.58477  3.61503
          0.02044  4.29652  5.01887  0.61958  0.77255  0.48576  0.95510
    266   2.69140  4.69956  3.18836  2.70200  3.97518  3.50090  3.82688  3.30462  2.62520  2.98202  3.87199  3.16927  2.86598  1.84191  3.01291  2.78915  2.95562  2.11550  5.31846  4.02746    411 - -
          2.68618  4.42225  2.77519  2.73123  3.46354  2.40513  3.72494  3.29354  2.67741  2.69355  4.24690  2.90347  2.73739  3.18146  2.89801  2.37887  2.77519  2.98518  4.58477  3.61503
          0.02044  4.29652  5.01887  0.61958  0.77255  0.48576  0.95510
    267   2.25702  4.73690  3.10356  2.58063  4.04240  3.44971  3.74917  3.44597  2.56471  2.67663  3.90377  3.07206  2.43470  2.49824  3.00185  2.23153  2.88936  3.12728  5.33785  4.02633    412 - -
          2.68618  4.42225  2.77519  2.73123  3.46354  2.40513  3.72494  3.29354  2.67741  2.69355  4.24690  2.90347  2.73739  3.18146  2.89801  2.37887  2.77519  2.98518  4.58477  3.61503
          0.02044  4.29652  5.01887  0.61958  0.77255  0.48576  0.95510
    268   2.15446  4.82284  2.96840  2.61732  4.41853  2.08742  3.88596  3.85143  2.67785  3.44039  4.25772  3.08979  3.90475  1.69789  3.09607  2.72114  2.99340  3.43861  5.64425  4.31728    413 - -
          2.68618  4.42225  2.77519  2.73123  3.46354  2.40513  3.72494  3.29354  2.67741  2.69355  4.24690  2.90347  2.73739  3.18146  2.89801  2.37887  2.77519  2.98518  4.58477  3.61503
          0.02044  4.29652  5.01887  0.61958  0.77255  0.48576  0.95510
    269   2.23969  5.05202  2.88244  2.40719  4.36662  3.43725  3.11317  3.81866  2.42795  3.35705  4.14003  2.47090  3.86046  2.00488  2.89213  2.40540  2.93393  3.43693  5.53522  4.16190    414 - -
          2.68618  4.42225  2.77519  2.73123  3.46354  2.40513  3.72494  3.29354  2.67741  2.69355  4.24690  2.90347  2.73739  3.18146  2.89801  2.37887  2.77519  2.98518  4.58477  3.61503
          0.02044  4.29652  5.01887  0.61958  0.77255  0.48576  0.95510
    270   2.44912  5.04095  2.96076  2.41806  4.35015  2.79774  2.67805  3.79643  2.36619  3.32875  4.10629  2.94996  3.18322  2.42358  2.34636  2.66645  2.90751  3.41576  5.50164  4.13589    415 - -
          2.68618  4.42225  2.77519  2.73123  3.46354  2.40513  3.72494  3.29354  2.67741  2.69355  4.24690  2.90347  2.73739  3.18146  2.89801  2.37887  2.77519  2.98518  4.58477  3.61503
          0.02044  4.29652  5.01887  0.61958  0.77255  0.48576  0.95510
    271   2.64279  4.86693  2.99989  2.52305  4.30155  3.39874  3.75284  3.73484  2.52631  3.31050  4.11022  3.02408  2.69579  1.97281  2.97157  2.17911  2.40693  3.35259  5.51716  4.17579    416 - -
          2.68618  4.42225  2.77519  2.73123  3.46354  2.40513  3.72494  3.29354  2.67741  2.69355  4.24690  2.90347  2.73739  3.18146  2.89801  2.37887  2.77519  2.98518  4.58477  3.61503
          0.02044  4.29652  5.01887  0.61958  0.77255  0.48576  0.95510
    272   2.87103  5.12055  2.74886  2.19435  4.38078  3.46515  2.78765  3.88156  2.58883  3.44420  4.28238  3.00486  1.52786  2.97678  3.00785  2.86380  3.12904  3.53114  5.60458  4.23533    417 - -
          2.68618  4.42225  2.77519  2.73123  3.46354  2.40513  3.72494  3.29354  2.67741  2.69355  4.24690  2.90347  2.73739  3.18146  2.89801  2.37887  2.77519  2.98518  4.58477  3.61503
          0.02044  4.29652  5.01887  0.61958  0.77255  0.48576  0.95510
    273   2.96016  5.21778  3.24494  2.67085  4.52699  3.64789  2.05440  3.99326  2.15078  3.46620  4.29159  3.14571  4.03102  1.89653  1.97071  2.94467  3.15695  3.64249  5.53398  4.24933    418 - -
          2.68618  4.42225  2.77519  2.73123  3.46354  2.40513  3.72494  3.29354  2.67741  2.69355  4.24690  2.90347  2.73739  3.18146  2.89801  2.37887  2.77519  2.98518  4.58477  3.61503
          0.02044  4.29652  5.01887  0.61958  0.77255  0.48576  0.95510
    274   2.64993  4.78924  3.07812  2.52551  3.99521  3.48814  2.99939  3.42144  2.49979  2.57043  3.86670  3.03552  3.20808  2.31347  2.94586  2.27998  2.88099  3.11489  5.28874  3.31783    419 - -
          2.68618  4.42225  2.77519  2.73123  3.46354  2.40513  3.72494  3.29354  2.67741  2.69355  4.24690  2.90347  2.73739  3.18146  2.89801  2.37887  2.77519  2.98518  4.58477  3.61503
          0.02044  4.29652  5.01887  0.61958  0.77255  0.48576  0.95510
    275   2.76863  4.89854  3.09479  2.62120  4.12676  3.52142  3.77518  3.56044  2.48418  2.64780  4.01634  3.11200  2.70535  1.58252  2.85942  2.81422  3.01642  3.26570  5.40730  4.08493    420 - -
          2.68618  4.42225  2.77519  2.73123  3.46354  2.40513  3.72494  3.29354  2.67741  2.69355  4.24690  2.90347  2.73739  3.18146  2.89801  2.37887  2.77519  2.98518  4.58477  3.61503
          0.02044  4.29652  5.01887  0.61958  0.77255  0.48576  0.95510
    276   2.22326  5.07690  2.82697  2.20276  4.40855  3.43645  3.71165  3.85136  2.47228  3.39570  4.19051  2.95247  3.10005  1.73568  2.92773  2.72622  2.98431  3.47302  5.58032  4.21064    421 - -
          2.68618  4.42225  2.77519  2.73123  3.46354  2.40513  3.72494  3.29354  2.67741  2.69355  4.24690  2.90347  2.73739  3.18146  2.89801  2.37887  2.77519  2.98518  4.58477  3.61503
          0.02044  4.29652  5.01887  0.61958  0.77255  0.48576  0.95510
    277   2.79158  5.07507  3.08549  2.53901  4.38856  3.53754  3.00371  3.81929  2.28359  3.34661  4.15213  3.04499  3.93305  1.68404  2.38295  2.78898  2.46977  3.46353  5.49937  4.18029    422 - -
          2.68618  4.42225  2.77519  2.73123  3.46354  2.40513  3.72494  3.29354  2.67741  2.69355  4.24690  2.90347  2.73739  3.18146  2.89801  2.37887  2.77519  2.98518  4.58477  3.61503
          0.32144  4.29652  1.34218  0.61958  0.77255  0.48576  0.95510
    278   2.80555  4.41251  3.78531  3.23626  3.30884  3.82034  4.07175  1.86013  3.05159  1.72789  3.22945  3.60753  4.17414  2.60890  3.33380  3.11027  3.03832  2.35108  4.98015  3.76078    423 - -
          2.68618  4.42225  2.77519  2.73123  3.46354  2.40513  3.72494  3.29354  2.67741  2.69355  4.24690  2.90347  2.73739  3.18146  2.89801  2.37887  2.77519  2.98518  4.58477  3.61503
          0.02751  4.00260  4.72495  0.61958  0.77255  0.78983  0.60499
    279   2.42919  4.33680  3.26765  2.85034  3.84087  2.42528  3.91358  3.21824  2.83561  2.21336  3.80980  3.20258  3.80358  3.17797  3.19301  1.85873  2.78937  2.89096  5.23515  3.96557    424 - -
          2.68618  4.42225  2.77519  2.73123  3.46354  2.40513  3.72494  3.29354  2.67741  2.69355  4.24690  2.90347  2.73739  3.18146  2.89801  2.37887  2.77519  2.98518  4.58477  3.61503
          0.02751  4.00260  4.72495  0.61958  0.77255  0.78983  0.60499
    280   2.16804  5.04565  2.12152  2.27212  4.38375  3.29559  3.67553  3.83184  2.51624  3.39061  4.20524  2.81918  3.80489  2.05551  3.00462  2.67723  2.96651  3.45120  5.58622  4.19136    425 - -
          2.68599  4.42236  2.77531  2.73135  3.46365  2.40524  3.72506  3.29365  2.67752  2.69340  4.24701  2.90325  2.73751  3.18108  2.89780  2.37898  2.77531  2.98489  4.58488  3.61514
          0.33004  1.30109  4.72495  0.98320  0.46858  0.78983  0.60499
    281   2.93223  4.66627  3.55373  3.41269  4.39415  3.34649  4.47822  3.97455  3.48142  3.58667  4.64310  3.70557  0.61767  3.86623  3.71094  3.10413  3.38435  3.60483  5.54356  4.51708    429 - -
          2.68618  4.42225  2.77519  2.73123  3.46354  2.40513  3.72494  3.29354  2.67741  2.69355  4.24690  2.90347  2.73739  3.18146  2.89801  2.37887  2.77519  2.98518  4.58477  3.61503
          0.02751  4.00260  4.72495  0.61958  0.77255  0.54185  0.87148
    282   2.75650  4.30256  3.96083  3.39363  3.29937  3.82314  4.13746  2.43654  3.29574  1.75000  2.57975  3.70847  2.58910  3.56422  3.55855  3.10837  2.99556  1.96873  4.93367  3.74640    430 - -
          2.68618  4.42225  2.77519  2.73123  3.46354  2.40513  3.72494  3.29354  2.67741  2.69355  4.24690  2.90347  2.73739  3.18146  2.89801  2.37887  2.77519  2.98518  4.58477  3.61503
          0.02354  4.15659  4.87894  0.61958  0.77255  0.65315  0.73481
    283   2.62911  4.47415  3.30435  2.75983  3.55196  3.53977  3.76478  2.48299  2.69201  2.68525  3.57467  3.20479  3.93107  2.33771  3.06926  2.39777  2.86315  2.75903  4.97631  2.70832    431 - -
          2.68618  4.42225  2.77519  2.73123  3.46354  2.40513  3.72494  3.29354  2.67741  2.69355  4.24690  2.90347  2.73739  3.18146  2.89801  2.37887  2.77519  2.98518  4.58477  3.61503
          0.02354  4.15659  4.87894  0.61958  0.77255  0.65315  0.73481
    284   2.69622  4.66475  3.17344  2.66838  3.77825  3.52215  2.78494  3.23171  2.51934  2.88314  3.76949  3.13629  3.93193  2.23674  2.87981  2.79612  2.93149  2.03513  5.14064  3.82334    432 - -
          2.68618  4.42225  2.77519  2.73123  3.46354  2.40513  3.72494  3.29354  2.67741  2.69355  4.24690  2.90347  2.73739  3.18146  2.89801  2.37887  2.77519  2.98518  4.58477  3.61503
          0.02354  4.15659  4.87894  0.61958  0.77255  0.50617  0.92332
    285   1.79400  4.75296  3.01943  2.60295  4.24613  3.35861  3.82092  3.65945  2.61039  3.26707  4.09626  3.07473  2.39415  2.17698  3.02572  2.68932  2.93169  3.28817  5.50302  4.18703    433 - -
          2.68618  4.42225  2.77519  2.73123  3.46354  2.40513  3.72494  3.29354  2.67741  2.69355  4.24690  2.90347  2.73739  3.18146  2.89801  2.37887  2.77519  2.98518  4.58477  3.61503
          0.02177  4.23383  4.95617  0.61958  0.77255  0.56716  0.83733
    286   2.34683  5.15266  2.76476  1.98210  4.46671  3.41020  3.01196  3.93360  2.40801  3.44145  4.21278  2.41388  3.84333  2.19195  2.88451  2.67721  2.94820  3.52974  5.59677  4.20062    434 - -
          2.68618  4.42225  2.77519  2.73123  3.46354  2.40513  3.72494  3.29354  2.67741  2.69355  4.24690  2.90347  2.73739  3.18146  2.89801  2.37887  2.77519  2.98518  4.58477  3.61503
          0.02177  4.23383  4.95617  0.61958  0.77255  0.56716  0.83733
    287   2.29397  4.64997  3.14741  2.60469  3.89972  3.46706  3.73699  2.81694  2.57724  2.93438  3.78262  3.08920  2.94696  2.30570  3.00551  2.70422  2.34158  2.98570  5.23184  3.93643    435 - -
          2.68618  4.42225  2.77519  2.73123  3.46354  2.40513  3.72494  3.29354  2.67741  2.69355  4.24690  2.90347  2.73739  3.18146  2.89801  2.37887  2.77519  2.98518  4.58477  3.61503
          0.02177  4.23383  4.95617  0.61958  0.77255  0.56716  0.83733
    288   2.32165  4.85313  2.99497  2.46181  4.12722  3.43881  3.66745  3.54667  2.45210  2.74845  3.94951  2.51425  3.23017  2.26574  2.90885  2.66043  2.58468  3.21079  5.37305  4.03417    436 - -
          2.68618  4.42225  2.77519  2.73123  3.46354  2.40513  3.72494  3.29354  2.67741  2.69355  4.24690  2.90347  2.73739  3.18146  2.89801  2.37887  2.77519  2.98518  4.58477  3.61503
          0.02177  4.23383  4.95617  0.61958  0.77255  0.56716  0.83733
    289   2.39074  4.66161  3.13472  2.60264  3.88365  3.48397  3.08001  3.27562  2.56327  2.92720  3.77563  3.08934  3.89097  2.30419  2.98207  2.46669  2.87535  2.20857  5.21561  3.92076    437 - -
          2.68618  4.42225  2.77519  2.73123  3.46354  2.40513  3.72494  3.29354  2.67741  2.69355  4.24690  2.90347  2.73739  3.18146  2.89801  2.37887  2.77519  2.98518  4.58477  3.61503
          0.02177  4.23383  4.95617  0.61958  0.77255  0.43803  1.03650
    290   2.34333  4.76808  3.06527  1.88550  3.97669  3.48871  3.71273  3.38559  2.53827  2.70636  3.85274  3.04720  3.19516  2.88725  2.98479  2.71523  2.89062  3.08707  5.28475  2.89363    438 - -
          2.68618  4.42225  2.77519  2.73123  3.46354  2.40513  3.72494  3.29354  2.67741  2.69355  4.24690  2.90347  2.73739  3.18146  2.89801  2.37887  2.77519  2.98518  4.58477  3.61503
          0.02044  4.29652  5.01887  0.61958  0.77255  0.48576  0.95510
    291   2.20342  4.83204  2.43795  2.55210  4.43417  3.31963  3.87886  3.87658  2.74174  3.46382  4.26784  3.04097  1.78095  3.03871  3.21555  2.17899  2.97150  3.44947  5.67339  4.32283    439 - -
          2.68618  4.42225  2.77519  2.73123  3.46354  2.40513  3.72494  3.29354  2.67741  2.69355  4.24690  2.90347  2.73739  3.18146  2.89801  2.37887  2.77519  2.98518  4.58477  3.61503
          0.02044  4.29652  5.01887  0.61958  0.77255  0.48576  0.95510
    292   2.16495  5.00505  2.88840  2.05620  4.31756  3.42823  3.06307  3.76288  2.45789  3.31624  4.10297  2.94486  2.94937  2.80680  2.93486  2.16800  2.91645  3.38855  5.51074  4.14019    440 - -
          2.68618  4.42225  2.77519  2.73123  3.46354  2.40513  3.72494  3.29354  2.67741  2.69355  4.24690  2.90347  2.73739  3.18146  2.89801  2.37887  2.77519  2.98518  4.58477  3.61503
          0.02044  4.29652  5.01887  0.61958  0.77255  0.48576  0.95510
    293   1.70168  4.36032  3.60464  3.25811  4.38358  3.15945  4.32042  3.71626  3.27244  3.44613  4.29439  3.45386  1.36733  3.58033  3.59960  2.59512  2.36827  3.23894  5.73743  4.51938    441 - -
          2.68618  4.42225  2.77519  2.73123  3.46354  2.40513  3.72494  3.29354  2.67741  2.69355  4.24690  2.90347  2.73739  3.18146  2.89801  2.37887  2.77519  2.98518  4.58477  3.61503
          0.02044  4.29652  5.01887  0.61958  0.77255  0.48576  0.95510
    294   2.75520  5.17978  2.73039  1.68852  4.51054  3.41785  3.70431  3.97717  2.48727  3.49232  4.27170  2.90750  2.87175  2.40466  2.97133  2.13808  3.00073  3.57309  5.65497  4.25550    442 - -
          2.68618  4.42225  2.77519  2.73123  3.46354  2.40513  3.72494  3.29354  2.67741  2.69355  4.24690  2.90347  2.73739  3.18146  2.89801  2.37887  2.77519  2.98518  4.58477  3.61503
          0.02044  4.29652  5.01887  0.61958  0.77255  0.48576  0.95510
    295   0.86540  4.28835  3.78324  3.52962  4.53140  3.08451  4.53644  3.90066  3.57101  3.64544  4.48211  3.56976  3.86728  3.84058  3.83821  1.80545  2.87768  3.33060  5.89630  4.70588    443 - -
          2.68618  4.42225  2.77519  2.73123  3.46354  2.40513  3.72494  3.29354  2.67741  2.69355  4.24690  2.90347  2.73739  3.18146  2.89801  2.37887  2.77519  2.98518  4.58477  3.61503
          0.02044  4.29652  5.01887  0.61958  0.77255  0.48576  0.95510
    296   2.24413  4.33539  3.67101  3.13735  2.47402  2.18807  3.90834  2.85474  3.08575  2.56427  3.48424  3.47719  4.05578  3.36659  3.39735  2.92516  2.92697  2.63589  4.76125  2.51266    444 - -
          2.68618  4.42225  2.77519  2.73123  3.46354  2.40513  3.72494  3.29354  2.67741  2.69355  4.24690  2.90347  2.73739  3.18146  2.89801  2.37887  2.77519  2.98518  4.58477  3.61503
          0.02044  4.29652  5.01887  0.61958  0.77255  0.48576  0.95510
    297   2.28754  4.76048  3.07786  2.54870  4.00363  3.47281  3.72043  3.41797  2.54042  3.04349  3.87366  3.05163  3.17950  2.37743  2.98471  2.19680  2.88698  3.10961  5.30367  2.75841    445 - -
          2.68618  4.42225  2.77519  2.73123  3.46354  2.40513  3.72494  3.29354  2.67741  2.69355  4.24690  2.90347  2.73739  3.18146  2.89801  2.37887  2.77519  2.98518  4.58477  3.61503
          0.02044  4.29652  5.01887  0.61958  0.77255  0.48576  0.95510
    298   2.60693  4.59963  3.19689  2.71987  3.91470  2.64760  3.84774  3.36427  2.73671  3.01887  3.86939  3.16865  2.93278  3.06812  3.15428  1.93612  2.89871  3.05186  5.27583  2.38608    446 - -
          2.68618  4.42225  2.77519  2.73123  3.46354  2.40513  3.72494  3.29354  2.67741  2.69355  4.24690  2.90347  2.73739  3.18146  2.89801  2.37887  2.77519  2.98518  4.58477  3.61503
          0.08447  4.29652  2.69735  0.61958  0.77255  0.48576  0.95510
    299   2.40742  4.39615  3.40356  3.04122  4.38222  3.13951  4.16993  3.79904  3.07784  3.45833  4.27805  3.31802  1.86206  3.39539  3.44329  1.47985  2.35703  3.29655  5.69495  4.44565    447 - -
          2.68618  4.42225  2.77519  2.73123  3.46354  2.40513  3.72494  3.29354  2.67741  2.69355  4.24690  2.90347  2.73739  3.18146  2.89801  2.37887  2.77519  2.98518  4.58477  3.61503
          0.02177  4.23383  4.95617  0.61958  0.77255  0.56716  0.83733
    300   2.69753  4.41842  3.54783  3.01525  2.71416  3.63462  3.81682  2.95244  2.97077  2.63430  3.55353  3.39087  2.61014  3.26723  3.31336  2.37171  2.94311  2.72713  4.68713  2.10470    448 - -
          2.68618  4.42225  2.77519  2.73123  3.46354  2.40513  3.72494  3.29354  2.67741  2.69355  4.24690  2.90347  2.73739  3.18146  2.89801  2.37887  2.77519  2.98518  4.58477  3.61503
          0.02177  4.23383  4.95617  0.61958  0.77255  0.56716  0.83733
    301   2.62064  4.41974  3.73458  3.36911  3.93140  3.41211  4.32836  2.94753  3.30659  2.85913  3.91201  3.60721  1.35093  3.65485  3.59401  2.85002  3.02351  1.83492  5.45305  4.21091    449 - -
          2.68618  4.42225  2.77519  2.73123  3.46354  2.40513  3.72494  3.29354  2.67741  2.69355  4.24690  2.90347  2.73739  3.18146  2.89801  2.37887  2.77519  2.98518  4.58477  3.61503
          0.16682  4.23383  1.97220  0.61958  0.77255  0.56716  0.83733
    302   2.60996  4.22049  3.69193  3.13982  2.67623  3.62861  3.93261  2.03426  3.06689  2.38096  3.33163  2.86973  4.02085  3.35256  3.36150  2.90686  2.35277  2.37381  4.82480  3.58225    450 - -
          2.68618  4.42225  2.77519  2.73123  3.46354  2.40513  3.72494  3.29354  2.67741  2.69355  4.24690  2.90347  2.73739  3.18146  2.89801  2.37887  2.77519  2.98518  4.58477  3.61503
          0.11705  4.09213  2.36709  0.61958  0.77255  0.71524  0.67153
    303   1.87266  4.18268  3.57022  3.14293  3.89310  3.13131  4.10886  3.05165  3.10678  2.92603  3.83266  3.35837  3.78865  3.41232  3.42326  1.75492  2.74321  2.03769  5.32703  4.10406    451 - -
          2.68618  4.42225  2.77519  2.73123  3.46354  2.40513  3.72494  3.29354  2.67741  2.69355  4.24690  2.90347  2.73739  3.18146  2.89801  2.37887  2.77519  2.98518  4.58477  3.61503
          0.02751  4.00260  4.72495  0.61958  0.77255  0.78983  0.60499
    304   2.65941  4.95866  1.83852  2.29190  4.44154  3.22734  3.73665  3.90991  2.63191  3.47057  4.28287  2.82680  2.67133  2.89352  3.13982  2.08729  2.96541  3.49034  5.65874  4.25967    452 - -
          2.68618  4.42225  2.77519  2.73123  3.46354  2.40513  3.72494  3.29354  2.67741  2.69355  4.24690  2.90347  2.73739  3.18146  2.89801  2.37887  2.77519  2.98518  4.58477  3.61503
          0.02751  4.00260  4.72495  0.61958  0.77255  0.78983  0.60499
    305   2.37521  4.28319  3.35830  2.92626  3.90556  3.16756  3.97240  3.21409  2.90530  2.96427  3.84628  3.23863  2.22373  3.23542  3.25886  1.98678  2.76088  2.22704  5.29942  4.04799    453 - -
          2.68618  4.42225  2.77519  2.73123  3.46354  2.40513  3.72494  3.29354  2.67741  2.69355  4.24690  2.90347  2.73739  3.18146  2.89801  2.37887  2.77519  2.98518  4.58477  3.61503
          0.02751  4.00260  4.72495  0.61958  0.77255  0.78983  0.60499
    306   2.63723  4.58660  3.11072  2.65558  3.62803  2.55755  2.40822  3.22170  2.56838  2.34028  3.75771  3.10908  3.88511  2.97803  2.93361  2.74485  2.89620  2.95063  5.03335  3.66505    454 - -
          2.68618  4.42225  2.77519  2.73123  3.46354  2.40513  3.72494  3.29354  2.67741  2.69355  4.24690  2.90347  2.73739  3.18146  2.89801  2.37887  2.77519  2.98518  4.58477  3.61503
          0.02751  4.00260  4.72495  0.61958  0.77255  0.78983  0.60499
    307   2.53504  4.67658  2.73420  2.48282  4.35766  2.27816  3.83039  3.81980  2.70263  3.41204  4.23115  1.96782  2.58469  3.00917  3.14674  2.59435  2.89365  3.37466  5.60367  4.26609    455 - -
          2.68618  4.42225  2.77519  2.73123  3.46354  2.40513  3.72494  3.29354  2.67741  2.69355  4.24690  2.90347  2.73739  3.18146  2.89801  2.37887  2.77519  2.98518  4.58477  3.61503
          0.02751  4.00260  4.72495  0.61958  0.77255  0.78983  0.60499
    308   2.07114  4.62950  3.12384  2.62858  4.12003  3.32006  3.73574  3.50844  2.42811  3.12621  3.96863  3.06784  2.74386  2.91046  2.01740  2.64309  2.86040  3.15663  5.36002  4.08055    456 - -
          2.68618  4.42225  2.77519  2.73123  3.46354  2.40513  3.72494  3.29354  2.67741  2.69355  4.24690  2.90347  2.73739  3.18146  2.89801  2.37887  2.77519  2.98518  4.58477  3.61503
          0.02751  4.00260  4.72495  0.61958  0.77255  0.64284  0.74612
    309   2.65931  4.25067  3.75291  3.18973  3.22912  3.68957  3.94149  2.16596  3.09468  1.98706  3.28055  3.52303  2.61499  3.38302  3.37827  2.96247  2.89377  2.40910  4.77883  2.87533    457 - -
          2.68618  4.42225  2.77519  2.73123  3.46354  2.40513  3.72494  3.29354  2.67741  2.69355  4.24690  2.90347  2.73739  3.18146  2.89801  2.37887  2.77519  2.98518  4.58477  3.61503
          0.02513  4.09213  4.81448  0.61958  0.77255  0.36510  1.18458
    310   2.80470  5.08689  2.92724  2.49972  4.32602  3.49675  2.11023  3.84633  2.41162  3.38215  4.19830  3.01807  2.58314  2.04881  2.80471  2.79914  3.04165  3.48797  5.51080  4.14602    458 - -
          2.68618  4.42225  2.77519  2.73123  3.46354  2.40513  3.72494  3.29354  2.67741  2.69355  4.24690  2.90347  2.73739  3.18146  2.89801  2.37887  2.77519  2.98518  4.58477  3.61503
          0.02044  4.29652  5.01887  0.61958  0.77255  0.48576  0.95510
    311   2.67100  4.78577  3.01933  2.64008  4.20940  3.38420  2.72650  3.72094  2.67524  3.32163  4.15226  3.10929  1.76999  3.04825  3.08743  2.04510  2.98306  3.34497  5.49686  4.15059    459 - -
          2.68618  4.42225  2.77519  2.73123  3.46354  2.40513  3.72494  3.29354  2.67741  2.69355  4.24690  2.90347  2.73739  3.18146  2.89801  2.37887  2.77519  2.98518  4.58477  3.61503
          0.08476  4.29652  2.69333  0.61958  0.77255  0.48576  0.95510
    312   2.06158  4.35680  3.49539  3.07338  4.24417  3.15993  4.14747  3.63693  3.07699  3.31615  4.14578  3.34012  2.62698  3.38682  3.44054  2.18635  1.41836  3.18308  5.58485  4.34660    460 - -
          2.68618  4.42225  2.77519  2.73123  3.46354  2.40513  3.72494  3.29354  2.67741  2.69355  4.24690  2.90347  2.73739  3.18146  2.89801  2.37887  2.77519  2.98518  4.58477  3.61503
          0.02178  4.23354  4.95588  0.61958  0.77255  0.43784  1.03685
    313   2.20026  4.71812  3.11394  2.57525  3.99947  3.45621  3.15902  3.40288  2.56793  3.03497  3.86535  2.55649  3.87828  2.91320  3.01280  2.35611  2.28674  2.70461  5.30485  3.99429    461 - -
          2.68618  4.42225  2.77519  2.73123  3.46354  2.40513  3.72494  3.29354  2.67741  2.69355  4.24690  2.90347  2.73739  3.18146  2.89801  2.37887  2.77519  2.98518  4.58477  3.61503
          0.02044  4.29652  5.01887  0.61958  0.77255  0.48576  0.95510
    314   2.64158  4.13371  4.04070  3.45753  2.41727  2.86493  3.20119  2.07999  3.34415  2.10780  2.82311  3.68820  4.10184  3.57443  3.54359  3.01632  2.87356  2.37608  4.72224  3.51207    462 - -
          2.68618  4.42225  2.77519  2.73123  3.46354  2.40513  3.72494  3.29354  2.67741  2.69355  4.24690  2.90347  2.73739  3.18146  2.89801  2.37887  2.77519  2.98518  4.58477  3.61503
          0.02044  4.29652  5.01887  0.61958  0.77255  0.48576  0.95510
    315   2.18341  4.93166  2.94237  2.03346  4.18369  2.78775  2.78153  3.62095  2.46968  3.20303  4.00723  2.97181  3.86351  2.82095  2.93716  2.68499  2.90574  3.27908  5.42067  3.27594    463 - -
          2.68618  4.42225  2.77519  2.73123  3.46354  2.40513  3.72494  3.29354  2.67741  2.69355  4.24690  2.90347  2.73739  3.18146  2.89801  2.37887  2.77519  2.98518  4.58477  3.61503
          0.26142  4.29652  1.53050  0.61958  0.77255  0.48576  0.95510
    316   2.70548  5.08745  2.18449  2.26752  4.47952  3.28650  3.69988  3.95350  2.56314  3.48692  4.28436  2.05732  2.67295  2.84160  3.07614  2.32204  2.98123  3.54065  5.66450  4.25248    464 - -
          2.68618  4.42225  2.77519  2.73123  3.46354  2.40513  3.72494  3.29354  2.67741  2.69355  4.24690  2.90347  2.73739  3.18146  2.89801  2.37887  2.77519  2.98518  4.58477  3.61503
          0.02593  4.06103  4.78338  0.61958  0.77255  0.35330  1.21189
    317   1.99133  4.27790  3.67016  3.11389  2.92832  3.60642  3.94957  2.77539  3.05211  1.88602  3.41909  3.46061  3.26014  3.33859  3.36391  2.53389  2.87122  2.55858  4.90723  3.68305    465 - -
          2.68618  4.42225  2.77519  2.73123  3.46354  2.40513  3.72494  3.29354  2.67741  2.69355  4.24690  2.90347  2.73739  3.18146  2.89801  2.37887  2.77519  2.98518  4.58477  3.61503
          0.02044  4.29652  5.01887  0.61958  0.77255  0.48576  0.95510
    318   2.35873  5.07478  2.37578  2.36952  4.37402  3.42731  3.64704  3.83343  2.41619  3.36230  4.13342  2.59728  3.24214  2.24896  2.90395  2.65221  2.90650  3.44271  5.53592  3.09968    466 - -
          2.68618  4.42225  2.77519  2.73123  3.46354  2.40513  3.72494  3.29354  2.67741  2.69355  4.24690  2.90347  2.73739  3.18146  2.89801  2.37887  2.77519  2.98518  4.58477  3.61503
          0.02044  4.29652  5.01887  0.61958  0.77255  0.48576  0.95510
    319   2.30620  4.51204  2.83905  2.75784  3.71821  3.03292  3.81591  3.05137  2.74026  2.36306  3.64423  3.21129  3.93923  3.06385  3.14588  2.77594  2.35304  2.23774  5.11453  3.84901    467 - -
          2.68618  4.42225  2.77519  2.73123  3.46354  2.40513  3.72494  3.29354  2.67741  2.69355  4.24690  2.90347  2.73739  3.18146  2.89801  2.37887  2.77519  2.98518  4.58477  3.61503
          0.08447  4.29652  2.69735  0.61958  0.77255  0.48576  0.95510
    320   2.34141  4.89653  2.92699  2.45536  4.29444  3.38418  3.70582  3.73283  2.48628  3.29966  4.09317  2.50280  3.83998  2.21375  2.94722  2.05837  2.57239  3.35068  5.50123  4.14722    468 - -
          2.68618  4.42225  2.77519  2.73123  3.46354  2.40513  3.72494  3.29354  2.67741  2.69355  4.24690  2.90347  2.73739  3.18146  2.89801  2.37887  2.77519  2.98518  4.58477  3.61503
          0.02177  4.23383  4.95617  0.61958  0.77255  0.43803  1.03650
    321   2.59174  4.45714  3.43868  2.96696  3.81614  3.42882  3.98898  3.17867  2.92324  1.89405  3.78031  3.33899  2.76623  3.26550  3.28035  1.70993  2.91457  2.90041  5.23877  3.97722    469 - -
          2.68618  4.42225  2.77519  2.73123  3.46354  2.40513  3.72494  3.29354  2.67741  2.69355  4.24690  2.90347  2.73739  3.18146  2.89801  2.37887  2.77519  2.98518  4.58477  3.61503
          0.02044  4.29652  5.01887  0.61958  0.77255  0.48576  0.95510
    322   2.18180  4.63938  3.17891  2.68292  3.90603  3.49075  3.80762  3.24882  2.65758  2.94423  3.80660  2.70825  3.92885  2.30962  3.06510  2.76226  2.91328  1.98691  5.25618  3.97102    470 - -
          2.68618  4.42225  2.77519  2.73123  3.46354  2.40513  3.72494  3.29354  2.67741  2.69355  4.24690  2.90347  2.73739  3.18146  2.89801  2.37887  2.77519  2.98518  4.58477  3.61503
          0.02044  4.29652  5.01887  0.61958  0.77255  0.48576  0.95510
    323   2.81581  4.71535  3.33885  2.82183  3.66457  3.64948  2.79767  3.23436  2.57477  1.65527  3.76231  3.26862  4.04344  2.27508  2.89595  2.93359  3.04068  3.01161  5.08458  3.73925    471 - -
          2.68618  4.42225  2.77519  2.73123  3.46354  2.40513  3.72494  3.29354  2.67741  2.69355  4.24690  2.90347  2.73739  3.18146  2.89801  2.37887  2.77519  2.98518  4.58477  3.61503
          0.02044  4.29652  5.01887  0.61958  0.77255  0.48576  0.95510
    324   1.54702  4.60468  3.11301  2.81120  4.46283  3.23308  4.07028  3.89815  2.95786  3.52795  4.34204  1.67101  3.88094  3.26488  3.37406  2.22161  2.94662  3.41737  5.74103  4.44040    472 - -
          2.68618  4.42225  2.77519  2.73123  3.46354  2.40513  3.72494  3.29354  2.67741  2.69355  4.24690  2.90347  2.73739  3.18146  2.89801  2.37887  2.77519  2.98518  4.58477  3.61503
          0.02044  4.29652  5.01887  0.61958  0.77255  0.48576  0.95510
    325   2.56522  4.54023  4.71180  4.16902  3.35748  4.35514  4.76317  1.81728  4.02648  1.01720  3.19029  4.39434  4.65981  4.23015  4.18863  3.69967  3.40111  2.13791  5.26502  4.13344    473 - -
          2.68618  4.42225  2.77519  2.73123  3.46354  2.40513  3.72494  3.29354  2.67741  2.69355  4.24690  2.90347  2.73739  3.18146  2.89801  2.37887  2.77519  2.98518  4.58477  3.61503
          0.02044  4.29652  5.01887  0.61958  0.77255  0.48576  0.95510
    326   2.68559  4.87193  3.03405  2.52097  4.09013  3.47744  3.70529  3.56715  2.47685  3.16161  3.98192  2.35269  3.89165  2.86556  2.56571  1.87830  2.92532  3.23881  5.35810  2.98712    474 - -
          2.68618  4.42225  2.77519  2.73123  3.46354  2.40513  3.72494  3.29354  2.67741  2.69355  4.24690  2.90347  2.73739  3.18146  2.89801  2.37887  2.77519  2.98518  4.58477  3.61503
          0.02044  4.29652  5.01887  0.61958  0.77255  0.48576  0.95510
    327   2.93906  5.10740  3.30448  2.73503  4.41934  3.63739  2.69107  3.89780  2.19498  3.40671  4.24615  3.19038  4.04096  2.88001  1.32188  2.49518  3.15319  3.55952  5.48961  4.20976    475 - -
          2.68618  4.42225  2.77519  2.73123  3.46354  2.40513  3.72494  3.29354  2.67741  2.69355  4.24690  2.90347  2.73739  3.18146  2.89801  2.37887  2.77519  2.98518  4.58477  3.61503
          0.11454  4.29652  2.35797  0.61958  0.77255  0.48576  0.95510
    328   2.67912  4.97380  2.91758  2.45401  4.38149  2.53242  3.69069  3.82456  2.40421  3.36414  4.15623  2.24307  3.12821  2.82206  2.09597  2.68410  2.93667  3.43388  5.53529  4.18639    476 - -
          2.68632  4.42239  2.77534  2.73106  3.46368  2.40527  3.72509  3.29257  2.67755  2.69369  4.24704  2.90323  2.73754  3.18161  2.89815  2.37879  2.77501  2.98533  4.58491  3.61441
          0.14300  2.07152  4.92675  1.56787  0.23381  0.60159  0.79395
    329   2.67345  4.82186  3.06054  2.17755  4.09016  3.47390  3.68738  3.47987  2.42072  3.09675  3.92640  3.03248  3.88065  2.84674  2.11221  2.41601  2.90831  2.39556  5.33952  4.02846    484 - -
          2.68618  4.42225  2.77519  2.73123  3.46354  2.40513  3.72494  3.29354  2.67741  2.69355  4.24690  2.90347  2.73739  3.18146  2.89801  2.37887  2.77519  2.98518  4.58477  3.61503
          0.02243  4.20441  4.92675  0.61958  0.77255  0.41960  1.07092
    330   3.55660  5.32244  4.09674  3.54334  4.78997  3.93368  4.22943  4.38138  2.53658  3.81968  4.82608  3.86107  4.43151  3.44408  0.48823  3.63163  3.80361  4.09082  5.70899  4.64536    485 - -
          2.68618  4.42225  2.77519  2.73123  3.46354  2.40513  3.72494  3.29354  2.67741  2.69355  4.24690  2.90347  2.73739  3.18146  2.89801  2.37887  2.77519  2.98518  4.58477  3.61503
          0.02044  4.29652  5.01887  0.61958  0.77255  0.48576  0.95510
    331   1.30471  4.37494  3.54103  3.22161  4.47749  2.43331  4.32807  3.89343  3.29260  3.56613  4.38419  3.42878  1.77157  3.57803  3.63630  2.57896  2.88474  3.35364  5.80227  4.58121    486 - -
          2.68618  4.42225  2.77519  2.73123  3.46354  2.40513  3.72494  3.29354  2.67741  2.69355  4.24690  2.90347  2.73739  3.18146  2.89801  2.37887  2.77519  2.98518  4.58477  3.61503
          0.02044  4.29652  5.01887  0.61958  0.77255  0.48576  0.95510
    332   2.74802  5.16531  2.75835  1.93225  4.49496  3.42388  3.69692  3.95870  2.46731  3.47470  4.25381  2.91415  2.62471  2.06349  2.94368  2.28943  2.99132  3.55730  5.63700  4.24291    487 - -
          2.68618  4.42225  2.77519  2.73123  3.46354  2.40513  3.72494  3.29354  2.67741  2.69355  4.24690  2.90347  2.73739  3.18146  2.89801  2.37887  2.77519  2.98518  4.58477  3.61503
          0.02044  4.29652  5.01887  0.61958  0.77255  0.48576  0.95510
    333   2.93484  5.43665  1.84746  1.89680  4.77302  3.37736  3.83377  4.27069  2.75838  3.77527  4.58470  2.85732  3.94081  2.98061  3.31191  1.51310  3.20964  3.84372  5.93813  4.47546    488 - -
          2.68618  4.42225  2.77519  2.73123  3.46354  2.40513  3.72494  3.29354  2.67741  2.69355  4.24690  2.90347  2.73739  3.18146  2.89801  2.37887  2.77519  2.98518  4.58477  3.61503
          0.02044  4.29652  5.01887  0.61958  0.77255  0.48576  0.95510
    334   2.61839  4.50581  3.40299  2.98710  3.93531  2.48684  4.04604  3.30151  2.96530  2.09599  3.90340  3.35517  1.66965  3.31535  3.31831  2.78268  2.96178  3.00433  5.34014  4.07974    489 - -
          2.68618  4.42225  2.77519  2.73123  3.46354  2.40513  3.72494  3.29354  2.67741  2.69355  4.24690  2.90347  2.73739  3.18146  2.89801  2.37887  2.77519  2.98518  4.58477  3.61503
          0.02044  4.29652  5.01887  0.61958  0.77255  0.48576  0.95510
    335   2.74330  4.62652  2.39666  2.78213  2.25562  2.75663  3.76946  3.18489  2.81357  2.83694  3.73443  3.23580  4.00962  3.11849  3.22119  2.86759  2.98052  2.93617  4.83838  2.43621    490 - -
          2.68618  4.42225  2.77519  2.73123  3.46354  2.40513  3.72494  3.29354  2.67741  2.69355  4.24690  2.90347  2.73739  3.18146  2.89801  2.37887  2.77519  2.98518  4.58477  3.61503
          0.02044  4.29652  5.01887  0.61958  0.77255  0.48576  0.95510
    336   2.83943  5.25677  2.69298  1.46755  4.60104  3.43874  3.74305  4.06112  2.09204  3.56880  4.36375  2.92822  3.92045  2.87365  2.94065  2.11833  3.08644  3.66003  5.71890  4.32851    491 - -
          2.68618  4.42225  2.77519  2.73123  3.46354  2.40513  3.72494  3.29354  2.67741  2.69355  4.24690  2.90347  2.73739  3.18146  2.89801  2.37887  2.77519  2.98518  4.58477  3.61503
          0.02044  4.29652  5.01887  0.61958  0.77255  0.48576  0.95510
    337   3.44416  4.79026  5.01790  4.51939  3.27729  4.64206  5.07427  2.24350  4.32931  0.72293  3.09311  4.74446  4.89798  4.49525  4.44747  4.04658  3.69911  1.97587  5.37665  4.25843    492 - -
          2.68618  4.42225  2.77519  2.73123  3.46354  2.40513  3.72494  3.29354  2.67741  2.69355  4.24690  2.90347  2.73739  3.18146  2.89801  2.37887  2.77519  2.98518  4.58477  3.61503
          0.02044  4.29652  5.01887  0.61958  0.77255  0.48576  0.95510
    338   2.61921  4.70153  3.25482  2.75447  4.28660  3.37927  3.87326  3.69512  2.58738  3.30372  4.12780  3.18131  3.90670  3.04371  2.15023  1.53046  2.33312  3.30735  5.52009  4.23451    493 - -
          2.68618  4.42225  2.77519  2.73123  3.46354  2.40513  3.72494  3.29354  2.67741  2.69355  4.24690  2.90347  2.73739  3.18146  2.89801  2.37887  2.77519  2.98518  4.58477  3.61503
          0.35971  4.29652  1.24304  0.61958  0.77255  0.48576  0.95510
    339   2.65522  4.77148  2.93636  2.56023  4.27099  3.31782  3.72349  3.69111  1.72933  3.28132  4.12948  3.01751  3.84032  2.89272  2.68140  1.84539  2.95255  3.32219  5.44968  4.15448    494 - -
          2.68618  4.42225  2.77519  2.73123  3.46354  2.40513  3.72494  3.29354  2.67741  2.69355  4.24690  2.90347  2.73739  3.18146  2.89801  2.37887  2.77519  2.98518  4.58477  3.61503
          0.02857  3.96539  4.68773  0.61958  0.77255  0.81748  0.58258
    340   2.64773  4.30583  3.71377  3.20167  3.45297  3.61437  4.07891  2.41270  3.09818  2.03234  3.39232  3.53605  2.69399  3.43062  3.40047  2.94070  2.93298  1.72150  5.05163  3.81592    495 - -
          2.68618  4.42225  2.77519  2.73123  3.46354  2.40513  3.72494  3.29354  2.67741  2.69355  4.24690  2.90347  2.73739  3.18146  2.89801  2.37887  2.77519  2.98518  4.58477  3.61503
          0.02857  3.96539  4.68773  0.61958  0.77255  0.32317  1.28681
    341   1.93995  4.30833  3.77239  3.34311  4.07888  3.24700  4.29282  3.26335  3.30780  3.12279  4.01732  3.52527  3.92235  3.60113  3.61845  1.33378  2.87744  1.98573  5.50686  4.29185    496 - -
          2.68618  4.42225  2.77519  2.73123  3.46354  2.40513  3.72494  3.29354  2.67741  2.69355  4.24690  2.90347  2.73739  3.18146  2.89801  2.37887  2.77519  2.98518  4.58477  3.61503
          0.02044  4.29652  5.01887  0.61958  0.77255  0.48576  0.95510
    342   1.75739  4.51269  3.19786  2.96746  4.55562  1.30427  4.22681  3.99641  3.17294  3.64082  4.45625  2.52640  3.88213  3.44947  3.56216  2.63100  2.94942  3.45776  5.85174  4.58215    497 - -
          2.68618  4.42225  2.77519  2.73123  3.46354  2.40513  3.72494  3.29354  2.67741  2.69355  4.24690  2.90347  2.73739  3.18146  2.89801  2.37887  2.77519  2.98518  4.58477  3.61503
          0.02044  4.29652  5.01887  0.61958  0.77255  0.48576  0.95510
    343   1.63250  4.31147  3.71326  3.45457  4.56685  3.08661  4.50038  3.96010  3.50948  3.68283  4.51048  3.53484  3.86397  3.78574  3.79634  0.95307  2.88181  3.37185  5.91509  4.71355    498 - -
          2.68618  4.42225  2.77519  2.73123  3.46354  2.40513  3.72494  3.29354  2.67741  2.69355  4.24690  2.90347  2.73739  3.18146  2.89801  2.37887  2.77519  2.98518  4.58477  3.61503
          0.02044  4.29652  5.01887  0.61958  0.77255  0.48576  0.95510
    344   2.68241  4.60748  3.50746  3.36013  4.77933  0.77717  4.56241  4.29995  3.57222  3.93533  4.78976  3.60143  2.25375  3.85261  3.88029  2.84301  3.17627  3.71159  5.98354  4.85950    499 - -
          2.68618  4.42225  2.77519  2.73123  3.46354  2.40513  3.72494  3.29354  2.67741  2.69355  4.24690  2.90347  2.73739  3.18146  2.89801  2.37887  2.77519  2.98518  4.58477  3.61503
          0.02044  4.29652  5.01887  0.61958  0.77255  0.48576  0.95510
    345   2.03040  5.09746  1.44698  2.41491  4.61133  3.34719  3.87368  4.06327  2.77628  3.62962  4.44192  2.95083  2.68826  3.02876  3.29156  2.78074  3.09984  3.63631  5.82121  4.41823    500 - -
          2.68618  4.42225  2.77519  2.73123  3.46354  2.40513  3.72494  3.29354  2.67741  2.69355  4.24690  2.90347  2.73739  3.18146  2.89801  2.37887  2.77519  2.98518  4.58477  3.61503
          0.02044  4.29652  5.01887  0.61958  0.77255  0.48576  0.95510
    346   2.30849  5.05545  2.38791  1.72725  4.32903  3.43444  3.71390  3.74616  2.53023  2.45692  4.13623  2.93636  3.88139  2.85276  3.01841  2.72375  2.97501  3.39217  5.54775  4.17135    501 - -
          2.68618  4.42225  2.77519  2.73123  3.46354  2.40513  3.72494  3.29354  2.67741  2.69355  4.24690  2.90347  2.73739  3.18146  2.89801  2.37887  2.77519  2.98518  4.58477  3.61503
          0.02044  4.29652  5.01887  0.61958  0.77255  0.48576  0.95510
    347   2.64248  4.65998  3.15768  2.62576  3.85548  3.01573  2.90873  3.27966  2.61206  2.93064  3.77956  3.11088  3.90627  2.95629  3.04061  2.24767  2.28799  2.99528  5.20467  2.72756    502 - -
          2.68618  4.42225  2.77519  2.73123  3.46354  2.40513  3.72494  3.29354  2.67741  2.69355  4.24690  2.90347  2.73739  3.18146  2.89801  2.37887  2.77519  2.98518  4.58477  3.61503
          0.02044  4.29652  5.01887  0.61958  0.77255  0.48576  0.95510
    348   2.29471  4.59088  3.23046  2.70482  3.96856  3.41167  3.83027  3.35637  2.69858  3.01619  3.85799  2.35385  3.16389  3.03188  3.12463  2.30786  2.54504  2.23984  5.30608  4.01899    503 - -
          2.68618  4.42225  2.77519  2.73123  3.46354  2.40513  3.72494  3.29354  2.67741  2.69355  4.24690  2.90347  2.73739  3.18146  2.89801  2.37887  2.77519  2.98518  4.58477  3.61503
          0.02044  4.29652  5.01887  0.61958  0.77255  0.48576  0.95510
    349   2.15999  5.01134  2.87904  2.21952  4.33987  3.42555  3.68944  3.78454  2.46626  3.33636  4.12415  2.94926  2.58029  2.30945  2.93879  2.33633  2.92904  3.40687  5.52891  4.15927    504 - -
          2.68618  4.42225  2.77519  2.73123  3.46354  2.40513  3.72494  3.29354  2.67741  2.69355  4.24690  2.90347  2.73739  3.18146  2.89801  2.37887  2.77519  2.98518  4.58477  3.61503
          0.02044  4.29652  5.01887  0.61958  0.77255  0.48576  0.95510
    350   2.13983  4.32013  3.58227  3.01591  3.46060  3.62546  3.90101  2.78473  2.95570  2.30971  2.95498  3.40052  4.01076  2.85580  3.29029  2.48190  2.87097  2.03888  4.92122  3.69426    505 - -
          2.68618  4.42225  2.77519  2.73123  3.46354  2.40513  3.72494  3.29354  2.67741  2.69355  4.24690  2.90347  2.73739  3.18146  2.89801  2.37887  2.77519  2.98518  4.58477  3.61503
          0.02044  4.29652  5.01887  0.61958  0.77255  0.48576  0.95510
    351   1.66159  3.05948  3.87574  3.31631  3.39862  3.60458  4.04066  2.68234  3.23040  2.47143  3.39058  3.58554  4.04638  3.49367  3.49146  2.90905  2.53114  2.23433  4.89029  3.05352    506 - -
          2.68618  4.42225  2.77519  2.73123  3.46354  2.40513  3.72494  3.29354  2.67741  2.69355  4.24690  2.90347  2.73739  3.18146  2.89801  2.37887  2.77519  2.98518  4.58477  3.61503
          0.02044  4.29652  5.01887  0.61958  0.77255  0.48576  0.95510
    352   2.38974  4.31950  3.60238  3.04842  3.47062  3.61587  2.93390  2.79169  2.97432  2.28772  3.45246  3.42042  4.01768  3.28497  3.29813  2.56929  2.88157  1.74876  4.93314  3.70157    507 - -
          2.68618  4.42225  2.77519  2.73123  3.46354  2.40513  3.72494  3.29354  2.67741  2.69355  4.24690  2.90347  2.73739  3.18146  2.89801  2.37887  2.77519  2.98518  4.58477  3.61503
          0.02044  4.29652  5.01887  0.61958  0.77255  0.48576  0.95510
    353   2.06565  4.39294  3.51732  3.00472  3.91206  3.34088  4.02108  3.25997  2.97592  2.97668  3.84022  3.34295  2.45273  3.28688  3.34799  2.08994  2.42485  2.13525  5.30509  4.06250    508 - -
          2.68618  4.42225  2.77519  2.73123  3.46354  2.40513  3.72494  3.29354  2.67741  2.69355  4.24690  2.90347  2.73739  3.18146  2.89801  2.37887  2.77519  2.98518  4.58477  3.61503
          0.08476  4.29652  2.69333  0.61958  0.77255  0.48576  0.95510
    354   2.63504  4.82037  2.99652  2.27959  4.06565  2.58811  2.89562  2.86915  2.47905  3.08826  3.90565  2.98998  3.22278  2.82949  2.93737  2.41116  2.87052  3.15980  5.33525  4.00297    509 - -
          2.68618  4.42225  2.77519  2.73123  3.46354  2.40513  3.72494  3.29354  2.67741  2.69355  4.24690  2.90347  2.73739  3.18146  2.89801  2.37887  2.77519  2.98518  4.58477  3.61503
          0.17509  4.23354  1.92337  0.61958  0.77255  0.56751  0.83687
    355   1.57222  4.20482  3.53909  3.17487  4.26303  3.01160  4.21349  3.62020  3.18224  3.34269  4.17585  3.34265  3.73785  3.47809  3.50687  1.51264  2.21385  3.12163  5.61529  4.40197    510 - -
          2.68618  4.42225  2.77519  2.73123  3.46354  2.40513  3.72494  3.29354  2.67741  2.69355  4.24690  2.90347  2.73739  3.18146  2.89801  2.37887  2.77519  2.98518  4.58477  3.61503
          0.02534  4.08379  4.80614  0.61958  0.77255  0.72273  0.66442
    356   2.66576  4.55882  3.23300  2.73644  3.56989  3.51097  2.73800  3.11522  2.62103  2.07422  3.67101  3.18144  2.53174  3.02752  2.97803  2.79682  2.91200  2.87426  5.00137  3.65430    511 - -
          2.68618  4.42225  2.77519  2.73123  3.46354  2.40513  3.72494  3.29354  2.67741  2.69355  4.24690  2.90347  2.73739  3.18146  2.89801  2.37887  2.77519  2.98518  4.58477  3.61503
          0.02534  4.08379  4.80614  0.61958  0.77255  0.72273  0.66442
    357   2.23632  4.58123  3.13045  2.61935  3.79784  3.43242  2.79560  3.21369  2.56727  2.52915  3.73530  3.08791  2.59480  2.94010  2.96786  2.69801  2.84855  2.93306  5.15462  3.85375    512 - -
          2.68618  4.42225  2.77519  2.73123  3.46354  2.40513  3.72494  3.29354  2.67741  2.69355  4.24690  2.90347  2.73739  3.18146  2.89801  2.37887  2.77519  2.98518  4.58477  3.61503
          0.10871  4.08379  2.45153  0.61958  0.77255  0.72273  0.66442
    358   2.80641  4.42988  3.70707  3.20256  2.14741  3.73185  3.69385  2.90578  3.13465  2.50731  3.52373  3.49831  2.36464  3.39979  3.42728  3.02287  3.04860  2.72208  4.26202  2.10666    513 - -
          2.68618  4.42225  2.77519  2.73123  3.46354  2.40513  3.72494  3.29354  2.67741  2.69355  4.24690  2.90347  2.73739  3.18146  2.89801  2.37887  2.77519  2.98518  4.58477  3.61503
          0.02751  4.00260  4.72495  0.61958  0.77255  0.78983  0.60499
    359   2.37521  4.28319  3.35830  2.92626  3.90556  3.16756  3.97240  3.21409  2.90530  2.96427  3.84628  3.23863  2.22373  3.23542  3.25886  1.98678  2.76088  2.22704  5.29942  4.04799    514 - -
          2.68618  4.42225  2.77519  2.73123  3.46354  2.40513  3.72494  3.29354  2.67741  2.69355  4.24690  2.90347  2.73739  3.18146  2.89801  2.37887  2.77519  2.98518  4.58477  3.61503
          0.02751  4.00260  4.72495  0.61958  0.77255  0.78983  0.60499
    360   2.12001  4.67011  2.91316  2.52846  4.14416  3.28109  3.74900  3.54990  2.53425  3.16489  4.00903  2.99834  2.36264  2.27129  2.93526  2.63131  2.87068  3.19168  5.41159  4.10074    515 - -
          2.68618  4.42225  2.77519  2.73123  3.46354  2.40513  3.72494  3.29354  2.67741  2.69355  4.24690  2.90347  2.73739  3.18146  2.89801  2.37887  2.77519  2.98518  4.58477  3.61503
          0.02751  4.00260  4.72495  0.61958  0.77255  0.78983  0.60499
    361   2.07958  4.55341  3.00732  2.60631  4.00117  3.25627  2.61514  3.46707  2.61787  3.10283  3.94632  3.04748  3.79642  2.98626  3.01602  1.91772  2.83430  3.10968  5.32189  4.00316    516 - -
          2.68618  4.42225  2.77519  2.73123  3.46354  2.40513  3.72494  3.29354  2.67741  2.69355  4.24690  2.90347  2.73739  3.18146  2.89801  2.37887  2.77519  2.98518  4.58477  3.61503
          0.02751  4.00260  4.72495  0.61958  0.77255  0.78983  0.60499
    362   1.54401  4.53650  3.07077  2.71517  3.84026  3.28781  2.51940  3.39800  2.67864  3.05485  3.94749  3.12852  3.84740  3.08584  3.03101  2.68067  2.89891  3.07118  5.22225  3.86862    517 - -
          2.68515  4.42270  2.77565  2.73169  3.46399  2.40525  3.72112  3.29399  2.67786  2.69325  4.24735  2.90392  2.73660  3.18192  2.89846  2.37900  2.77565  2.98504  4.58522  3.61437
          0.44666  1.04592  4.72495  1.99153  0.14675  0.78983  0.60499
    363   2.23223  4.54275  3.27556  2.79722  3.10741  3.54678  2.63613  3.12097  2.72037  2.75734  3.68029  3.21544  3.96310  3.08691  3.07504  2.83464  2.94681  2.87827  4.62945  2.19581    527 - -
          2.68618  4.42225  2.77519  2.73123  3.46354  2.40513  3.72494  3.29354  2.67741  2.69355  4.24690  2.90347  2.73739  3.18146  2.89801  2.37887  2.77519  2.98518  4.58477  3.61503
          0.02751  4.00260  4.72495  0.61958  0.77255  0.78983  0.60499
    364   2.26063  4.89883  2.97395  2.49690  4.19264  3.43671  2.65428  3.62761  1.78046  3.19394  4.02759  2.98907  3.86383  2.78835  2.59919  2.73810  2.94968  3.29642  5.36588  4.05652    528 - -
          2.68618  4.42225  2.77519  2.73123  3.46354  2.40513  3.72494  3.29354  2.67741  2.69355  4.24690  2.90347  2.73739  3.18146  2.89801  2.37887  2.77519  2.98518  4.58477  3.61503
          0.02751  4.00260  4.72495  0.61958  0.77255  0.78983  0.60499
    365   2.14795  4.62774  2.08817  2.54176  4.01900  3.32793  3.79896  3.16148  2.68666  3.00718  3.90162  3.02511  3.84081  2.99211  3.13491  2.67389  2.88074  2.26484  5.37813  4.05930    529 - -
          2.68618  4.42225  2.77519  2.73123  3.46354  2.40513  3.72494  3.29354  2.67741  2.69355  4.24690  2.90347  2.73739  3.18146  2.89801  2.37887  2.77519  2.98518  4.58477  3.61503
          0.02751  4.00260  4.72495  0.61958  0.77255  0.78983  0.60499
    366   2.08393  4.63157  3.01781  2.68700  3.78740  3.32915  1.75839  3.46818  2.62319  3.10003  4.00767  3.11626  3.87856  3.06546  2.96345  2.73756  2.96232  3.14858  5.17983  3.78039    530 - -
          2.68618  4.42225  2.77519  2.73123  3.46354  2.40513  3.72494  3.29354  2.67741  2.69355  4.24690  2.90347  2.73739  3.18146  2.89801  2.37887  2.77519  2.98518  4.58477  3.61503
          0.02751  4.00260  4.72495  0.61958  0.77255  0.78983  0.60499
    367   2.08827  4.32787  3.44495  2.97299  3.62253  3.39359  3.95108  2.83294  2.90343  1.89527  3.56751  3.32656  2.64726  3.25005  3.23656  2.73671  2.84615  2.60979  5.11122  3.86943    531 - -
          2.68618  4.42225  2.77519  2.73123  3.46354  2.40513  3.72494  3.29354  2.67741  2.69355  4.24690  2.90347  2.73739  3.18146  2.89801  2.37887  2.77519  2.98518  4.58477  3.61503
          0.02751  4.00260  4.72495  0.61958  0.77255  0.78983  0.60499
    368   2.69240  4.97301  2.54891  1.73203  4.40244  2.46734  3.72566  3.85236  2.58213  3.41819  4.23933  2.84796  2.57841  2.88414  3.05949  2.68608  2.98204  3.45977  5.61037  4.23520    532 - -
          2.68618  4.42225  2.77519  2.73123  3.46354  2.40513  3.72494  3.29354  2.67741  2.69355  4.24690  2.90347  2.73739  3.18146  2.89801  2.37887  2.77519  2.98518  4.58477  3.61503
          0.02751  4.00260  4.72495  0.61958  0.77255  0.78983  0.60499
    369   1.85206  4.55173  2.97847  2.60433  4.02687  2.47233  2.59405  3.47872  2.64585  3.11698  3.96164  3.04580  3.79667  3.00424  3.04620  2.60971  2.84214  3.11869  5.34533  4.03405    533 - -
          2.68618  4.42225  2.77519  2.73123  3.46354  2.40513  3.72494  3.29354  2.67741  2.69355  4.24690  2.90347  2.73739  3.18146  2.89801  2.37887  2.77519  2.98518  4.58477  3.61503
          0.02751  4.00260  4.72495  0.61958  0.77255  0.78983  0.60499
    370   1.94271  4.22684  3.95044  3.42703  2.44248  3.66377  4.14361  2.35024  3.34505  2.22779  3.32033  3.68267  4.11511  3.60744  3.60109  2.99628  2.93691  1.86181  4.92019  3.65685    534 - -
          2.68618  4.42225  2.77519  2.73123  3.46354  2.40513  3.72494  3.29354  2.67741  2.69355  4.24690  2.90347  2.73739  3.18146  2.89801  2.37887  2.77519  2.98518  4.58477  3.61503
          0.02751  4.00260  4.72495  0.61958  0.77255  0.78983  0.60499
    371   1.74919  4.23059  3.94667  3.54070  3.75115  3.43778  4.40641  2.32464  3.46277  2.55214  3.65521  3.70547  4.05766  3.77226  3.72189  2.85828  2.93388  1.41589  5.38327  4.16390    535 - -
          2.68618  4.42225  2.77519  2.73123  3.46354  2.40513  3.72494  3.29354  2.67741  2.69355  4.24690  2.90347  2.73739  3.18146  2.89801  2.37887  2.77519  2.98518  4.58477  3.61503
          0.02751  4.00260  4.72495  0.61958  0.77255  0.78983  0.60499
    372   1.63952  4.17416  3.56798  3.15859  3.90714  2.28757  4.12674  3.06452  3.13670  2.94017  3.84533  3.36393  3.78476  3.43479  3.44934  2.52883  2.74184  2.03063  5.34069  4.12306    536 - -
          2.68618  4.42225  2.77519  2.73123  3.46354  2.40513  3.72494  3.29354  2.67741  2.69355  4.24690  2.90347  2.73739  3.18146  2.89801  2.37887  2.77519  2.98518  4.58477  3.61503
          0.02751  4.00260  4.72495  0.61958  0.77255  0.78983  0.60499
    373   2.55737  4.39356  3.33043  2.85961  3.55420  2.42548  3.83523  3.11231  2.79542  2.78654  3.68064  3.24468  2.68880  3.15209  3.14164  2.72664  2.85634  2.83767  2.45443  3.66158    537 - -
          2.68618  4.42225  2.77519  2.73123  3.46354  2.40513  3.72494  3.29354  2.67741  2.69355  4.24690  2.90347  2.73739  3.18146  2.89801  2.37887  2.77519  2.98518  4.58477  3.61503
          0.02751  4.00260  4.72495  0.61958  0.77255  0.78983  0.60499
    374   1.67940  4.18002  3.36923  3.07036  4.32233  2.11729  4.17768  3.74278  3.15467  3.41864  4.23308  3.25884  3.68031  3.43293  3.49140  1.58729  2.70027  3.18559  5.65158  4.43128    538 - -
          2.68618  4.42225  2.77519  2.73123  3.46354  2.40513  3.72494  3.29354  2.67741  2.69355  4.24690  2.90347  2.73739  3.18146  2.89801  2.37887  2.77519  2.98518  4.58477  3.61503
          0.02751  4.00260  4.72495  0.61958  0.77255  0.78983  0.60499
    375   2.55981  4.66028  2.86868  2.52379  4.08607  2.48054  2.31544  3.60010  2.59104  3.20738  4.04306  2.99183  3.80095  2.95533  3.00211  2.08517  2.87764  3.22594  5.38371  4.03755    539 - -
          2.68618  4.42225  2.77519  2.73123  3.46354  2.40513  3.72494  3.29354  2.67741  2.69355  4.24690  2.90347  2.73739  3.18146  2.89801  2.37887  2.77519  2.98518  4.58477  3.61503
          0.02751  4.00260  4.72495  0.61958  0.77255  0.78983  0.60499
    376   2.50009  4.58183  2.79472  2.58219  4.30218  3.12539  3.90533  3.82031  2.78837  3.44062  4.27800  1.92038  3.77454  3.11153  3.19492  1.60548  2.89450  3.35741  5.59243  4.24583    540 - -
          2.68618  4.42225  2.77519  2.73123  3.46354  2.40513  3.72494  3.29354  2.67741  2.69355  4.24690  2.90347  2.73739  3.18146  2.89801  2.37887  2.77519  2.98518  4.58477  3.61503
          0.02751  4.00260  4.72495  0.61958  0.77255  0.78983  0.60499
    377   2.67712  4.30953  3.77320  3.25294  3.42763  3.66428  4.10564  2.39480  3.14842  1.91380  3.36271  3.58265  2.72430  3.47139  3.44310  2.98531  2.95458  1.72775  5.03953  3.81191    541 - -
          2.68618  4.42225  2.77519  2.73123  3.46354  2.40513  3.72494  3.29354  2.67741  2.69355  4.24690  2.90347  2.73739  3.18146  2.89801  2.37887  2.77519  2.98518  4.58477  3.61503
          0.02751  4.00260  4.72495  0.61958  0.77255  0.78983  0.60499
    378   2.63632  4.55286  3.11488  2.05702  3.58807  3.48590  3.72387  3.02308  2.62506  2.73173  3.64477  3.11242  3.89791  2.98082  3.01995  2.75948  2.87501  2.34589  5.01648  2.74234    542 - -
          2.68618  4.42225  2.77519  2.73123  3.46354  2.40513  3.72494  3.29354  2.67741  2.69355  4.24690  2.90347  2.73739  3.18146  2.89801  2.37887  2.77519  2.98518  4.58477  3.61503
          0.02751  4.00260  4.72495  0.61958  0.77255  0.78983  0.60499
    379   1.14568  4.17687  3.42161  3.18559  4.31123  2.05973  4.26998  3.65846  3.27711  3.40826  4.26298  3.33214  3.71134  3.55963  3.57328  2.43316  2.74424  3.13963  5.65832  4.46197    543 - -
          2.68618  4.42225  2.77519  2.73123  3.46354  2.40513  3.72494  3.29354  2.67741  2.69355  4.24690  2.90347  2.73739  3.18146  2.89801  2.37887  2.77519  2.98518  4.58477  3.61503
          0.02751  4.00260  4.72495  0.61958  0.77255  0.78983  0.60499
    380   1.68900  4.41138  3.03088  2.71931  4.23607  3.08966  3.94164  3.65537  2.83667  3.30726  4.13351  2.29485  3.73896  3.15101  3.23538  1.92821  2.79021  3.19956  5.53925  4.25351    544 - -
          2.68618  4.42225  2.77519  2.73123  3.46354  2.40513  3.72494  3.29354  2.67741  2.69355  4.24690  2.90347  2.73739  3.18146  2.89801  2.37887  2.77519  2.98518  4.58477  3.61503
          0.02751  4.00260  4.72495  0.61958  0.77255  0.78983  0.60499
    381   2.46463  4.38546  3.19116  2.78193  3.85529  3.25547  3.88172  3.16679  2.79311  2.92810  3.80734  2.43165  3.81712  3.13249  3.16684  2.07372  2.80700  2.00922  5.24321  3.96692    545 - -
          2.68618  4.42225  2.77519  2.73123  3.46354  2.40513  3.72494  3.29354  2.67741  2.69355  4.24690  2.90347  2.73739  3.18146  2.89801  2.37887  2.77519  2.98518  4.58477  3.61503
          0.02751  4.00260  4.72495  0.61958  0.77255  0.78983  0.60499
    382   1.86282  4.42542  3.01236  2.70321  4.25141  3.09131  3.93429  3.67561  2.82524  3.32184  4.14591  2.29211  3.73892  3.14002  3.22736  1.75013  2.79415  3.21594  5.54884  4.25900    546 - -
          2.68618  4.42225  2.77519  2.73123  3.46354  2.40513  3.72494  3.29354  2.67741  2.69355  4.24690  2.90347  2.73739  3.18146  2.89801  2.37887  2.77519  2.98518  4.58477  3.61503
          0.02751  4.00260  4.72495  0.61958  0.77255  0.78983  0.60499
    383   2.54714  4.52475  3.06367  2.64782  3.83910  3.32470  3.78133  3.26220  2.64056  2.29960  3.82114  2.44149  3.83410  3.01025  3.02664  1.97239  2.84853  2.95839  5.20791  3.89311    547 - -
          2.68618  4.42225  2.77519  2.73123  3.46354  2.40513  3.72494  3.29354  2.67741  2.69355  4.24690  2.90347  2.73739  3.18146  2.89801  2.37887  2.77519  2.98518  4.58477  3.61503
          0.02751  4.00260  4.72495  0.61958  0.77255  0.78983  0.60499
    384   2.56917  4.71696  2.85687  2.48481  4.20390  3.26991  3.73295  3.64377  2.51854  3.23700  4.06260  2.96562  2.63524  2.32554  2.93209  1.93712  2.87463  3.26352  5.44843  4.12122    548 - -
          2.68618  4.42225  2.77519  2.73123  3.46354  2.40513  3.72494  3.29354  2.67741  2.69355  4.24690  2.90347  2.73739  3.18146  2.89801  2.37887  2.77519  2.98518  4.58477  3.61503
          0.02751  4.00260  4.72495  0.61958  0.77255  0.78983  0.60499
    385   1.33840  4.40799  3.02503  2.78094  4.20607  3.09723  4.00613  3.57662  2.91147  3.30135  4.16752  2.25577  3.77004  3.24150  3.27807  2.55166  2.83865  3.15117  5.54275  4.25300    549 - -
          2.68618  4.42225  2.77519  2.73123  3.46354  2.40513  3.72494  3.29354  2.67741  2.69355  4.24690  2.90347  2.73739  3.18146  2.89801  2.37887  2.77519  2.98518  4.58477  3.61503
          0.02751  4.00260  4.72495  0.61958  0.77255  0.78983  0.60499
    386   2.46463  4.38546  3.19116  2.78193  3.85529  3.25547  3.88172  3.16679  2.79311  2.92810  3.80734  2.43165  3.81712  3.13249  3.16684  2.07372  2.80700  2.00922  5.24321  3.96692    550 - -
          2.68618  4.42225  2.77519  2.73123  3.46354  2.40513  3.72494  3.29354  2.67741  2.69355  4.24690  2.90347  2.73739  3.18146  2.89801  2.37887  2.77519  2.98518  4.58477  3.61503
          0.02751  4.00260  4.72495  0.61958  0.77255  0.78983  0.60499
    387   2.81656  5.25853  1.65384  2.16758  4.65962  2.29550  3.75489  4.16719  2.72427  3.68707  4.51422  2.14073  3.81963  2.91624  3.28566  2.74953  3.11595  3.73314  5.85213  4.38985    551 - -
          2.68618  4.42225  2.77519  2.73123  3.46354  2.40513  3.72494  3.29354  2.67741  2.69355  4.24690  2.90347  2.73739  3.18146  2.89801  2.37887  2.77519  2.98518  4.58477  3.61503
          0.02751  4.00260  4.72495  0.61958  0.77255  0.78983  0.60499
    388   1.96529  4.52635  3.07840  2.65026  3.62547  3.38727  3.74485  3.18667  2.66246  2.86249  3.74366  2.47963  3.86081  3.01048  3.05519  2.70257  2.86084  2.90610  5.04351  2.66148    552 - -
          2.68618  4.42225  2.77519  2.73123  3.46354  2.40513  3.72494  3.29354  2.67741  2.69355  4.24690  2.90347  2.73739  3.18146  2.89801  2.37887  2.77519  2.98518  4.58477  3.61503
          0.02751  4.00260  4.72495  0.61958  0.77255  0.78983  0.60499
    389   2.57728  4.45889  3.21770  2.72988  3.62748  3.42794  2.81241  3.04518  2.65675  2.74219  3.64197  3.16147  2.76113  3.03336  3.02237  2.72480  2.84456  2.09348  5.04070  3.73759    553 - -
          2.68618  4.42225  2.77519  2.73123  3.46354  2.40513  3.72494  3.29354  2.67741  2.69355  4.24690  2.90347  2.73739  3.18146  2.89801  2.37887  2.77519  2.98518  4.58477  3.61503
          0.02751  4.00260  4.72495  0.61958  0.77255  0.78983  0.60499
    390   2.61528  4.53744  3.16989  2.68658  3.57616  3.44342  2.78931  3.15512  2.58877  2.27087  3.70318  3.13044  3.88477  2.99032  2.95266  2.06335  2.87379  2.89079  4.99485  3.63159    554 - -
          2.68618  4.42225  2.77519  2.73123  3.46354  2.40513  3.72494  3.29354  2.67741  2.69355  4.24690  2.90347  2.73739  3.18146  2.89801  2.37887  2.77519  2.98518  4.58477  3.61503
          0.02751  4.00260  4.72495  0.61958  0.77255  0.78983  0.60499
    391   2.52674  4.57004  3.02320  2.59725  3.97768  3.28547  2.73417  3.43325  2.57967  3.06907  3.91356  3.04549  3.80429  2.96029  2.97490  1.94892  2.23861  3.08896  5.29526  3.98015    555 - -
          2.68618  4.42225  2.77519  2.73123  3.46354  2.40513  3.72494  3.29354  2.67741  2.69355  4.24690  2.90347  2.73739  3.18146  2.89801  2.37887  2.77519  2.98518  4.58477  3.61503
          0.02751  4.00260  4.72495  0.61958  0.77255  0.78983  0.60499
    392   2.00506  4.57494  2.96454  2.58712  4.14788  3.22428  3.79745  3.55928  2.61057  3.18841  4.02440  3.02938  3.78398  2.33914  3.01021  1.88661  2.83850  3.17626  5.42852  4.12589    556 - -
          2.68618  4.42225  2.77519  2.73123  3.46354  2.40513  3.72494  3.29354  2.67741  2.69355  4.24690  2.90347  2.73739  3.18146  2.89801  2.37887  2.77519  2.98518  4.58477  3.61503
          0.02751  4.00260  4.72495  0.61958  0.77255  0.78983  0.60499
    393   2.02158  4.54036  3.01782  2.61527  4.00018  3.25092  2.70907  3.46039  2.62804  3.09852  3.94206  3.05275  3.79421  2.99361  3.02606  1.91320  2.82935  3.10212  5.32249  4.00738    557 - -
          2.68618  4.42225  2.77519  2.73123  3.46354  2.40513  3.72494  3.29354  2.67741  2.69355  4.24690  2.90347  2.73739  3.18146  2.89801  2.37887  2.77519  2.98518  4.58477  3.61503
          0.02751  4.00260  4.72495  0.61958  0.77255  0.78983  0.60499
    394   2.08121  4.37422  3.43849  2.91029  3.69884  3.42946  3.87837  2.84635  2.72333  2.68554  3.62379  3.28595  3.91158  3.14720  2.42438  2.74798  2.84934  1.95011  5.12492  3.88399    558 - -
          2.68618  4.42225  2.77519  2.73123  3.46354  2.40513  3.72494  3.29354  2.67741  2.69355  4.24690  2.90347  2.73739  3.18146  2.89801  2.37887  2.77519  2.98518  4.58477  3.61503
          0.02751  4.00260  4.72495  0.61958  0.77255  0.78983  0.60499
    395   2.02158  4.54036  3.01782  2.61527  4.00018  3.25092  2.70907  3.46039  2.62804  3.09852  3.94206  3.05275  3.79421  2.99361  3.02606  1.91320  2.82935  3.10212  5.32249  4.00738    559 - -
          2.68618  4.42225  2.77519  2.73123  3.46354  2.40513  3.72494  3.29354  2.67741  2.69355  4.24690  2.90347  2.73739  3.18146  2.89801  2.37887  2.77519  2.98518  4.58477  3.61503
          0.02751  4.00260  4.72495  0.61958  0.77255  0.78983  0.60499
    396   1.96490  4.50695  3.12906  2.69828  4.14969  2.10869  3.82836  3.54788  2.58840  3.18298  4.02006  3.09939  3.78677  3.02061  2.29032  2.58250  2.82552  3.15652  5.41725  4.14525    560 - -
          2.68618  4.42225  2.77519  2.73123  3.46354  2.40513  3.72494  3.29354  2.67741  2.69355  4.24690  2.90347  2.73739  3.18146  2.89801  2.37887  2.77519  2.98518  4.58477  3.61503
          0.02751  4.00260  4.72495  0.61958  0.77255  0.78983  0.60499
    397   2.54513  4.46523  3.18610  2.70970  3.68681  3.37273  2.78815  3.14305  2.65253  2.83053  3.71110  3.13712  3.85131  3.02463  3.02636  2.01916  2.83088  2.28774  5.08510  3.76931    561 - -
          2.68618  4.42225  2.77519  2.73123  3.46354  2.40513  3.72494  3.29354  2.67741  2.69355  4.24690  2.90347  2.73739  3.18146  2.89801  2.37887  2.77519  2.98518  4.58477  3.61503
          0.02751  4.00260  4.72495  0.61958  0.77255  0.78983  0.60499
    398   1.50005  4.52560  3.07784  2.72536  3.84248  3.28169  2.61604  3.39436  2.69088  3.05395  3.94760  3.13439  3.84605  3.09640  3.04170  2.67754  2.89647  3.06645  5.22590  3.87515    562 - -
          2.68618  4.42225  2.77519  2.73123  3.46354  2.40513  3.72494  3.29354  2.67741  2.69355  4.24690  2.90347  2.73739  3.18146  2.89801  2.37887  2.77519  2.98518  4.58477  3.61503
          0.02751  4.00260  4.72495  0.61958  0.77255  0.78983  0.60499
    399   1.47741  4.28825  3.72792  3.29574  2.40631  3.44223  4.07850  2.70121  3.24709  2.44270  3.53437  3.54095  4.00119  3.53397  3.52920  2.83005  2.92481  2.51228  4.91757  3.54431    563 - -
          2.68618  4.42225  2.77519  2.73123  3.46354  2.40513  3.72494  3.29354  2.67741  2.69355  4.24690  2.90347  2.73739  3.18146  2.89801  2.37887  2.77519  2.98518  4.58477  3.61503
          0.02751  4.00260  4.72495  0.61958  0.77255  0.78983  0.60499
    400   2.61080  4.62414  2.98292  2.57713  3.64006  3.37683  3.70879  3.33656  2.61347  2.97222  3.84130  2.44239  3.85304  2.96364  3.02164  2.01547  2.88524  3.03611  5.05363  2.63608    564 - -
          2.68618  4.42225  2.77519  2.73123  3.46354  2.40513  3.72494  3.29354  2.67741  2.69355  4.24690  2.90347  2.73739  3.18146  2.89801  2.37887  2.77519  2.98518  4.58477  3.61503
          0.02751  4.00260  4.72495  0.61958  0.77255  0.78983  0.60499
    401   1.83174  4.17357  3.59849  3.18607  3.84722  2.31942  4.13371  2.94473  3.15907  2.86687  3.78854  3.39339  3.81373  3.45627  3.46418  2.56803  2.75827  1.80143  5.30030  4.08388    565 - -
          2.68618  4.42225  2.77519  2.73123  3.46354  2.40513  3.72494  3.29354  2.67741  2.69355  4.24690  2.90347  2.73739  3.18146  2.89801  2.37887  2.77519  2.98518  4.58477  3.61503
          0.02751  4.00260  4.72495  0.61958  0.77255  0.78983  0.60499
    402   2.70796  4.60496  3.12077  2.76377  3.61564  3.45617  3.84378  3.06635  2.71089  1.92461  3.77662  1.91635  3.95530  3.12703  3.05308  2.83882  2.99580  2.84663  5.09446  3.71457    566 - -
          2.68618  4.42225  2.77519  2.73123  3.46354  2.40513  3.72494  3.29354  2.67741  2.69355  4.24690  2.90347  2.73739  3.18146  2.89801  2.37887  2.77519  2.98518  4.58477  3.61503
          0.02751  4.00260  4.72495  0.61958  0.77255  0.78983  0.60499
    403   2.56696  4.64942  2.70896  2.56121  4.41682  1.67145  3.95241  3.94088  2.87239  3.55033  4.39648  1.82393  3.79791  3.16505  3.28916  2.64217  2.96935  3.46274  5.67531  4.34738    567 - -
          2.68618  4.42225  2.77519  2.73123  3.46354  2.40513  3.72494  3.29354  2.67741  2.69355  4.24690  2.90347  2.73739  3.18146  2.89801  2.37887  2.77519  2.98518  4.58477  3.61503
          0.02751  4.00260  4.72495  0.61958  0.77255  0.78983  0.60499
    404   2.20228  4.34968  4.02148  3.47316  3.26546  3.86429  4.23396  2.31727  3.34729  1.51575  2.44832  3.78434  4.23625  3.63331  3.60234  3.17487  3.05997  2.24370  5.00308  3.82624    568 - -
          2.68618  4.42225  2.77519  2.73123  3.46354  2.40513  3.72494  3.29354  2.67741  2.69355  4.24690  2.90347  2.73739  3.18146  2.89801  2.37887  2.77519  2.98518  4.58477  3.61503
          0.02751  4.00260  4.72495  0.61958  0.77255  0.78983  0.60499
    405   2.48478  4.33340  3.42073  2.97366  3.69050  3.30362  3.95959  3.00581  2.88602  2.71407  2.60350  3.30324  3.86976  3.25348  3.21309  1.57163  2.83546  2.74687  5.16043  3.88211    569 - -
          2.68618  4.42225  2.77519  2.73123  3.46354  2.40513  3.72494  3.29354  2.67741  2.69355  4.24690  2.90347  2.73739  3.18146  2.89801  2.37887  2.77519  2.98518  4.58477  3.61503
          0.02751  4.00260  4.72495  0.61958  0.77255  0.78983  0.60499
    406   1.67483  4.56960  3.27257  2.79810  4.11595  3.31872  3.82259  3.45658  2.45529  3.11567  4.00453  3.18074  3.86138  3.02046  1.88983  2.69851  2.91266  3.12008  5.37101  4.12190    570 - -
          2.68618  4.42225  2.77519  2.73123  3.46354  2.40513  3.72494  3.29354  2.67741  2.69355  4.24690  2.90347  2.73739  3.18146  2.89801  2.37887  2.77519  2.98518  4.58477  3.61503
          0.02751  4.00260  4.72495  0.61958  0.77255  0.78983  0.60499
    407   2.75004  4.48337  3.59530  2.99877  3.45574  3.68539  3.87414  2.74981  2.66348  1.90746  2.62013  3.39705  4.04978  3.15641  2.14572  2.96238  2.97546  2.62715  5.00012  3.77412    571 - -
          2.68618  4.42225  2.77519  2.73123  3.46354  2.40513  3.72494  3.29354  2.67741  2.69355  4.24690  2.90347  2.73739  3.18146  2.89801  2.37887  2.77519  2.98518  4.58477  3.61503
          0.02751  4.00260  4.72495  0.61958  0.77255  0.78983  0.60499
    408   2.01298  4.26282  3.61882  3.07566  3.26042  3.59193  3.88474  2.64728  2.98216  2.34568  2.63893  3.42454  3.99582  3.29361  3.28549  2.87671  2.86050  2.46293  4.79156  2.63673    572 - -
          2.68618  4.42225  2.77519  2.73123  3.46354  2.40513  3.72494  3.29354  2.67741  2.69355  4.24690  2.90347  2.73739  3.18146  2.89801  2.37887  2.77519  2.98518  4.58477  3.61503
          0.02751  4.00260  4.72495  0.61958  0.77255  0.78983  0.60499
    409   2.22489  2.08539  3.80290  3.39144  3.93003  2.09680  4.23324  3.23346  3.31133  3.01491  3.89088  3.44379  3.73319  3.59054  3.56528  2.44837  2.02264  2.83558  5.35595  4.16983    573 - -
          2.68618  4.42225  2.77519  2.73123  3.46354  2.40513  3.72494  3.29354  2.67741  2.69355  4.24690  2.90347  2.73739  3.18146  2.89801  2.37887  2.77519  2.98518  4.58477  3.61503
          0.02751  4.00260  4.72495  0.61958  0.77255  0.78983  0.60499
    410   2.27446  4.24243  3.22778  3.01460  4.37531  2.08035  4.18929  3.84821  3.16323  3.51453  4.33990  3.23914  3.70486  3.45038  3.49468  1.22732  2.76143  3.27439  5.69179  4.45295    574 - -
          2.68618  4.42225  2.77519  2.73123  3.46354  2.40513  3.72494  3.29354  2.67741  2.69355  4.24690  2.90347  2.73739  3.18146  2.89801  2.37887  2.77519  2.98518  4.58477  3.61503
          0.02751  4.00260  4.72495  0.61958  0.77255  0.78983  0.60499
    411   2.48030  4.41833  3.18825  2.98601  4.39456  2.01411  4.18731  3.87721  3.13873  3.52506  4.39112  3.29134  1.30524  3.45476  3.47150  2.62769  2.93629  3.37649  5.63172  4.45618    575 - -
          2.68618  4.42225  2.77519  2.73123  3.46354  2.40513  3.72494  3.29354  2.67741  2.69355  4.24690  2.90347  2.73739  3.18146  2.89801  2.37887  2.77519  2.98518  4.58477  3.61503
          0.02751  4.00260  4.72495  0.61958  0.77255  0.78983  0.60499
    412   2.30995  4.31708  3.14681  2.84060  4.31043  2.20507  4.03309  3.75470  2.95307  3.39341  4.20715  3.15120  2.35318  3.25316  3.33495  1.66737  2.75256  3.23596  5.60990  4.34834    576 - -
          2.68618  4.42225  2.77519  2.73123  3.46354  2.40513  3.72494  3.29354  2.67741  2.69355  4.24690  2.90347  2.73739  3.18146  2.89801  2.37887  2.77519  2.98518  4.58477  3.61503
          0.02751  4.00260  4.72495  0.61958  0.77255  0.78983  0.60499
    413   2.65777  4.61412  3.17748  2.66755  3.63708  2.66979  3.68916  3.25212  2.47451  2.88825  3.76624  3.11776  3.89381  2.93789  2.26684  2.75913  2.90254  2.97786  5.01973  2.41245    577 - -
          2.68618  4.42225  2.77519  2.73123  3.46354  2.40513  3.72494  3.29354  2.67741  2.69355  4.24690  2.90347  2.73739  3.18146  2.89801  2.37887  2.77519  2.98518  4.58477  3.61503
          0.02751  4.00260  4.72495  0.61958  0.77255  0.78983  0.60499
    414   2.63616  4.84536  2.65242  1.79034  4.29436  2.49605  3.73294  3.70558  2.57752  3.31183  4.14008  2.89186  3.80370  2.89807  3.03531  2.65877  2.26108  3.33045  5.53481  4.18167    578 - -
          2.68618  4.42225  2.77519  2.73123  3.46354  2.40513  3.72494  3.29354  2.67741  2.69355  4.24690  2.90347  2.73739  3.18146  2.89801  2.37887  2.77519  2.98518  4.58477  3.61503
          0.02751  4.00260  4.72495  0.61958  0.77255  0.78983  0.60499
    415   2.55421  4.61112  2.96380  2.57025  4.01071  2.52357  2.35343  3.47085  2.57350  3.10099  3.94644  3.02865  3.81154  2.95625  2.96918  2.63773  2.23811  3.12572  5.31953  4.00051    579 - -
          2.68618  4.42225  2.77519  2.73123  3.46354  2.40513  3.72494  3.29354  2.67741  2.69355  4.24690  2.90347  2.73739  3.18146  2.89801  2.37887  2.77519  2.98518  4.58477  3.61503
          0.02751  4.00260  4.72495  0.61958  0.77255  0.78983  0.60499
    416   2.69193  4.39105  3.51799  2.38772  3.44567  3.66715  3.93365  2.17376  2.89944  2.28654  2.35686  3.39852  4.04354  3.24201  3.23735  2.93790  2.92709  2.39958  5.00373  3.77610    580 - -
          2.68618  4.42225  2.77519  2.73123  3.46354  2.40513  3.72494  3.29354  2.67741  2.69355  4.24690  2.90347  2.73739  3.18146  2.89801  2.37887  2.77519  2.98518  4.58477  3.61503
          0.02751  4.00260  4.72495  0.61958  0.77255  0.78983  0.60499
    417   2.78183  4.33847  3.93058  3.38960  3.29342  3.83055  4.17323  1.91918  3.26806  1.59193  3.20925  3.71644  2.85994  3.57076  3.53655  3.13632  3.03124  2.22105  4.98535  3.77928    581 - -
          2.68618  4.42225  2.77519  2.73123  3.46354  2.40513  3.72494  3.29354  2.67741  2.69355  4.24690  2.90347  2.73739  3.18146  2.89801  2.37887  2.77519  2.98518  4.58477  3.61503
          0.02751  4.00260  4.72495  0.61958  0.77255  0.78983  0.60499
    418   1.95253  4.24693  3.50597  3.03724  3.71690  3.28716  4.00302  2.25809  2.98941  2.73351  3.66400  3.33951  3.85922  3.30993  3.32111  1.90058  2.79003  2.58886  5.17246  3.93596    582 - -
          2.68618  4.42225  2.77519  2.73123  3.46354  2.40513  3.72494  3.29354  2.67741  2.69355  4.24690  2.90347  2.73739  3.18146  2.89801  2.37887  2.77519  2.98518  4.58477  3.61503
          0.02751  4.00260  4.72495  0.61958  0.77255  0.78983  0.60499
    419   1.72940  4.17545  3.40679  3.14160  4.28286  2.94980  4.22332  3.64432  3.19882  3.38555  4.23673  3.30131  3.70050  3.49933  3.50451  1.24544  2.72330  3.12644  5.64175  4.41491    583 - -
          2.68618  4.42225  2.77519  2.73123  3.46354  2.40513  3.72494  3.29354  2.67741  2.69355  4.24690  2.90347  2.73739  3.18146  2.89801  2.37887  2.77519  2.98518  4.58477  3.61503
          0.02751  4.00260  4.72495  0.61958  0.77255  0.78983  0.60499
    420   1.89155  4.19814  3.70220  3.24493  3.79378  3.26512  4.16726  2.68995  3.18094  2.73557  3.71142  3.46466  3.88667  3.49020  3.48494  2.65685  1.90131  1.95824  5.29307  4.07763    584 - -
          2.68618  4.42225  2.77519  2.73123  3.46354  2.40513  3.72494  3.29354  2.67741  2.69355  4.24690  2.90347  2.73739  3.18146  2.89801  2.37887  2.77519  2.98518  4.58477  3.61503
          0.02751  4.00260  4.72495  0.61958  0.77255  0.78983  0.60499
    421   2.72246  4.37767  3.81759  3.35439  3.44396  3.64701  4.20597  2.44949  3.19334  1.50047  3.37939  3.65287  4.13694  3.56237  3.46010  3.02131  2.01605  2.32752  5.12682  3.89396    585 - -
          2.68618  4.42225  2.77519  2.73123  3.46354  2.40513  3.72494  3.29354  2.67741  2.69355  4.24690  2.90347  2.73739  3.18146  2.89801  2.37887  2.77519  2.98518  4.58477  3.61503
          0.02751  4.00260  4.72495  0.61958  0.77255  0.78983  0.60499
    422   2.54714  4.52475  3.06367  2.64782  3.83910  3.32470  3.78133  3.26220  2.64056  2.29960  3.82114  2.44149  3.83410  3.01025  3.02664  1.97239  2.84853  2.95839  5.20791  3.89311    586 - -
          2.68618  4.42225  2.77519  2.73123  3.46354  2.40513  3.72494  3.29354  2.67741  2.69355  4.24690  2.90347  2.73739  3.18146  2.89801  2.37887  2.77519  2.98518  4.58477  3.61503
          0.02751  4.00260  4.72495  0.61958  0.77255  0.78983  0.60499
    423   2.42267  4.46959  3.00169  2.66331  4.20820  3.13397  3.88466  3.62815  2.74978  3.27079  4.09756  2.31863  3.75241  3.08341  3.15335  1.79572  2.11962  3.19617  5.50123  4.20588    587 - -
          2.68618  4.42225  2.77519  2.73123  3.46354  2.40513  3.72494  3.29354  2.67741  2.69355  4.24690  2.90347  2.73739  3.18146  2.89801  2.37887  2.77519  2.98518  4.58477  3.61503
          0.02751  4.00260  4.72495  0.61958  0.77255  0.78983  0.60499
    424   1.89423  4.40004  3.11052  2.74922  4.12293  3.13904  3.92104  3.46971  2.80251  3.17462  4.02071  2.34210  3.76069  3.13722  3.18925  2.53316  1.90762  3.07150  5.44942  4.17547    588 - -
          2.68618  4.42225  2.77519  2.73123  3.46354  2.40513  3.72494  3.29354  2.67741  2.69355  4.24690  2.90347  2.73739  3.18146  2.89801  2.37887  2.77519  2.98518  4.58477  3.61503
          0.02751  4.00260  4.72495  0.61958  0.77255  0.78983  0.60499
    425   2.70796  4.60496  3.12077  2.76377  3.61564  3.45617  3.84378  3.06635  2.71089  1.92461  3.77662  1.91635  3.95530  3.12703  3.05308  2.83882  2.99580  2.84663  5.09446  3.71457    589 - -
          2.68618  4.42225  2.77519  2.73123  3.46354  2.40513  3.72494  3.29354  2.67741  2.69355  4.24690  2.90347  2.73739  3.18146  2.89801  2.37887  2.77519  2.98518  4.58477  3.61503
          0.02751  4.00260  4.72495  0.61958  0.77255  0.78983  0.60499
    426   2.45350  4.41467  3.14643  2.73942  3.92991  3.22793  3.86722  3.27925  2.75914  3.00535  3.87074  2.40923  3.79753  3.10000  3.14421  1.88143  2.80203  2.24376  5.29488  4.01003    590 - -
          2.68618  4.42225  2.77519  2.73123  3.46354  2.40513  3.72494  3.29354  2.67741  2.69355  4.24690  2.90347  2.73739  3.18146  2.89801  2.37887  2.77519  2.98518  4.58477  3.61503
          0.02751  4.00260  4.72495  0.61958  0.77255  0.78983  0.60499
    427   2.54714  4.52475  3.06367  2.64782  3.83910  3.32470  3.78133  3.26220  2.64056  2.29960  3.82114  2.44149  3.83410  3.01025  3.02664  1.97239  2.84853  2.95839  5.20791  3.89311    591 - -
          2.68618  4.42225  2.77519  2.73123  3.46354  2.40513  3.72494  3.29354  2.67741  2.69355  4.24690  2.90347  2.73739  3.18146  2.89801  2.37887  2.77519  2.98518  4.58477  3.61503
          0.02751  4.00260  4.72495  0.61958  0.77255  0.78983  0.60499
    428   1.80431  4.36312  3.25309  2.83171  3.88235  3.25124  3.92178  3.08213  2.83410  2.91552  3.81182  2.35632  3.82344  3.17070  3.20570  2.61511  2.80451  2.21540  5.28111  4.01529    592 - -
          2.68618  4.42225  2.77519  2.73123  3.46354  2.40513  3.72494  3.29354  2.67741  2.69355  4.24690  2.90347  2.73739  3.18146  2.89801  2.37887  2.77519  2.98518  4.58477  3.61503
          0.02751  4.00260  4.72495  0.61958  0.77255  0.78983  0.60499
    429   2.51516  4.36105  3.40772  3.00662  3.65838  3.30905  3.98807  3.00637  2.92032  2.06914  3.74550  3.32747  3.89304  3.30098  3.23519  1.56209  2.87707  2.75330  5.15270  3.83143    593 - -
          2.68618  4.42225  2.77519  2.73123  3.46354  2.40513  3.72494  3.29354  2.67741  2.69355  4.24690  2.90347  2.73739  3.18146  2.89801  2.37887  2.77519  2.98518  4.58477  3.61503
          0.02751  4.00260  4.72495  0.61958  0.77255  0.78983  0.60499
    430   2.48478  4.33340  3.42073  2.97366  3.69050  3.30362  3.95959  3.00581  2.88602  2.71407  2.60350  3.30324  3.86976  3.25348  3.21309  1.57163  2.83546  2.74687  5.16043  3.88211    594 - -
          2.68618  4.42225  2.77519  2.73123  3.46354  2.40513  3.72494  3.29354  2.67741  2.69355  4.24690  2.90347  2.73739  3.18146  2.89801  2.37887  2.77519  2.98518  4.58477  3.61503
          0.02751  4.00260  4.72495  0.61958  0.77255  0.78983  0.60499
    431   2.53850  4.49143  3.25064  2.72906  3.86822  3.35556  3.77486  3.21233  2.54635  2.90610  3.78123  3.14434  3.84347  2.99239  2.28645  1.99142  2.83330  2.36101  5.20621  3.93705    595 - -
          2.68618  4.42225  2.77519  2.73123  3.46354  2.40513  3.72494  3.29354  2.67741  2.69355  4.24690  2.90347  2.73739  3.18146  2.89801  2.37887  2.77519  2.98518  4.58477  3.61503
          0.02751  4.00260  4.72495  0.61958  0.77255  0.78983  0.60499
    432   2.70479  4.86476  2.99555  2.52096  4.15706  2.30557  2.71574  3.63400  2.28144  3.19803  4.03235  3.00542  3.86296  2.81109  2.12994  2.73431  2.94785  3.29717  5.34796  4.03238    596 - -
          2.68618  4.42225  2.77519  2.73123  3.46354  2.40513  3.72494  3.29354  2.67741  2.69355  4.24690  2.90347  2.73739  3.18146  2.89801  2.37887  2.77519  2.98518  4.58477  3.61503
          0.02751  4.00260  4.72495  0.61958  0.77255  0.78983  0.60499
    433   1.14568  4.17687  3.42161  3.18559  4.31123  2.05973  4.26998  3.65846  3.27711  3.40826  4.26298  3.33214  3.71134  3.55963  3.57328  2.43316  2.74424  3.13963  5.65832  4.46197    597 - -
          2.68618  4.42225  2.77519  2.73123  3.46354  2.40513  3.72494  3.29354  2.67741  2.69355  4.24690  2.90347  2.73739  3.18146  2.89801  2.37887  2.77519  2.98518  4.58477  3.61503
          0.02751  4.00260  4.72495  0.61958  0.77255  0.78983  0.60499
    434   2.51131  4.44315  3.14765  2.72416  3.83728  3.30968  3.83752  3.13446  2.72777  2.89075  3.77804  2.45378  2.64848  3.07685  3.11042  2.65223  2.82764  2.04240  5.22177  3.94073    598 - -
          2.68618  4.42225  2.77519  2.73123  3.46354  2.40513  3.72494  3.29354  2.67741  2.69355  4.24690  2.90347  2.73739  3.18146  2.89801  2.37887  2.77519  2.98518  4.58477  3.61503
          0.02751  4.00260  4.72495  0.61958  0.77255  0.78983  0.60499
    435   2.64471  4.84805  1.99152  2.36373  4.42169  3.18022  3.83225  3.90666  2.77880  3.51019  4.35088  2.87570  3.80014  3.01699  3.27260  1.48416  2.99459  3.47618  5.68542  4.29436    599 - -
          2.68618  4.42225  2.77519  2.73123  3.46354  2.40513  3.72494  3.29354  2.67741  2.69355  4.24690  2.90347  2.73739  3.18146  2.89801  2.37887  2.77519  2.98518  4.58477  3.61503
          0.02751  4.00260  4.72495  0.61958  0.77255  0.78983  0.60499
    436   2.50743  4.62152  2.77642  2.52526  4.34405  2.01645  3.85797  3.80361  2.73751  3.40445  4.22548  2.25525  2.46185  3.04356  3.17289  2.57987  2.87886  3.35181  5.60026  4.27393    600 - -
          2.68618  4.42225  2.77519  2.73123  3.46354  2.40513  3.72494  3.29354  2.67741  2.69355  4.24690  2.90347  2.73739  3.18146  2.89801  2.37887  2.77519  2.98518  4.58477  3.61503
          0.02751  4.00260  4.72495  0.61958  0.77255  0.78983  0.60499
    437   2.73001  5.03206  1.92363  2.28732  4.06157  3.33035  3.66303  3.74201  2.55974  3.30817  4.14325  2.30787  3.82711  2.84472  3.05612  2.70912  2.98416  3.39291  5.38146  2.70839    601 - -
          2.68618  4.42225  2.77519  2.73123  3.46354  2.40513  3.72494  3.29354  2.67741  2.69355  4.24690  2.90347  2.73739  3.18146  2.89801  2.37887  2.77519  2.98518  4.58477  3.61503
          0.02751  4.00260  4.72495  0.61958  0.77255  0.78983  0.60499
    438   2.09729  4.99328  1.36697  2.29882  4.50864  3.20498  3.83938  3.88859  2.82011  3.55005  4.42392  2.83642  3.82906  3.02265  3.34451  2.73643  3.07925  3.49561  5.77067  4.36216    602 - -
          2.68618  4.42225  2.77519  2.73123  3.46354  2.40513  3.72494  3.29354  2.67741  2.69355  4.24690  2.90347  2.73739  3.18146  2.89801  2.37887  2.77519  2.98518  4.58477  3.61503
          0.02751  4.00260  4.72495  0.61958  0.77255  0.78983  0.60499
    439   1.72017  4.80216  2.66668  1.75914  4.27190  3.26816  3.80277  3.58622  2.65812  3.27819  4.15407  2.94169  3.83515  2.98653  3.09186  2.70698  2.97951  3.24292  5.55005  4.21244    603 - -
          2.68618  4.42225  2.77519  2.73123  3.46354  2.40513  3.72494  3.29354  2.67741  2.69355  4.24690  2.90347  2.73739  3.18146  2.89801  2.37887  2.77519  2.98518  4.58477  3.61503
          0.02751  4.00260  4.72495  0.61958  0.77255  0.78983  0.60499
    440   2.57400  4.73169  2.79612  2.47200  4.27740  2.46542  3.75590  3.72500  2.55130  3.31147  4.13361  2.95314  3.79236  2.03779  2.96724  2.07616  2.89340  3.32354  5.50989  4.17756    604 - -
          2.68618  4.42225  2.77519  2.73123  3.46354  2.40513  3.72494  3.29354  2.67741  2.69355  4.24690  2.90347  2.73739  3.18146  2.89801  2.37887  2.77519  2.98518  4.58477  3.61503
          0.02751  4.00260  4.72495  0.61958  0.77255  0.78983  0.60499
    441   2.63057  4.68790  2.93962  1.96811  3.92095  3.41244  3.70682  2.59031  2.53398  2.91958  3.80532  3.00822  2.78963  2.89584  2.95609  2.70417  2.87956  2.94467  5.25876  3.94971    605 - -
          2.68618  4.42225  2.77519  2.73123  3.46354  2.40513  3.72494  3.29354  2.67741  2.69355  4.24690  2.90347  2.73739  3.18146  2.89801  2.37887  2.77519  2.98518  4.58477  3.61503
          0.02751  4.00260  4.72495  0.61958  0.77255  0.78983  0.60499
    442   2.15367  4.41724  3.31159  2.80311  3.53737  3.48348  2.49173  2.39512  2.70745  2.63277  3.56163  3.22240  3.91480  3.08296  3.05885  2.77142  2.85418  2.66738  4.98342  3.68613    606 - -
          2.68618  4.42225  2.77519  2.73123  3.46354  2.40513  3.72494  3.29354  2.67741  2.69355  4.24690  2.90347  2.73739  3.18146  2.89801  2.37887  2.77519  2.98518  4.58477  3.61503
          0.02751  4.00260  4.72495  0.61958  0.77255  0.78983  0.60499
    443   2.77324  5.15765  2.48555  1.72123  4.48423  2.51565  3.67785  3.94567  2.48375  3.47408  4.29135  2.80699  3.82702  2.20475  2.94547  2.72887  3.03139  3.55932  5.64394  4.24840    607 - -
          2.68618  4.42225  2.77519  2.73123  3.46354  2.40513  3.72494  3.29354  2.67741  2.69355  4.24690  2.90347  2.73739  3.18146  2.89801  2.37887  2.77519  2.98518  4.58477  3.61503
          0.02751  4.00260  4.72495  0.61958  0.77255  0.78983  0.60499
    444   2.32743  4.31037  3.21198  2.86685  4.20423  2.24310  4.01431  3.60410  2.92381  3.27343  4.10604  3.17620  2.09847  3.24285  3.29360  2.47440  2.02836  3.14168  5.52418  4.27295    608 - -
          2.68618  4.42225  2.77519  2.73123  3.46354  2.40513  3.72494  3.29354  2.67741  2.69355  4.24690  2.90347  2.73739  3.18146  2.89801  2.37887  2.77519  2.98518  4.58477  3.61503
          0.02751  4.00260  4.72495  0.61958  0.77255  0.78983  0.60499
    445   1.35634  4.20884  3.80501  3.41658  3.83651  3.26825  4.32448  2.59973  3.34819  2.69495  3.75948  3.57159  3.93173  3.66271  3.62012  2.69736  2.85756  1.86662  5.40766  4.18638    609 - -
          2.68618  4.42225  2.77519  2.73123  3.46354  2.40513  3.72494  3.29354  2.67741  2.69355  4.24690  2.90347  2.73739  3.18146  2.89801  2.37887  2.77519  2.98518  4.58477  3.61503
          0.02751  4.00260  4.72495  0.61958  0.77255  0.78983  0.60499
    446   2.66266  4.86261  2.74182  2.41005  4.10881  3.32406  2.35755  3.68348  2.48439  3.25862  4.09052  2.34739  3.82426  2.86474  2.90589  2.15130  2.93729  3.32406  5.38418  3.99619    610 - -
          2.68618  4.42225  2.77519  2.73123  3.46354  2.40513  3.72494  3.29354  2.67741  2.69355  4.24690  2.90347  2.73739  3.18146  2.89801  2.37887  2.77519  2.98518  4.58477  3.61503
          0.02751  4.00260  4.72495  0.61958  0.77255  0.78983  0.60499
    447   2.44213  4.30198  3.34520  2.88361  3.72757  2.49791  3.89696  3.08442  2.84394  2.79458  2.31037  3.23428  3.82399  3.18023  3.19389  2.08989  2.77984  2.78865  5.14001  3.89023    611 - -
          2.68618  4.42225  2.77519  2.73123  3.46354  2.40513  3.72494  3.29354  2.67741  2.69355  4.24690  2.90347  2.73739  3.18146  2.89801  2.37887  2.77519  2.98518  4.58477  3.61503
          0.02751  4.00260  4.72495  0.61958  0.77255  0.78983  0.60499
    448   1.72074  4.39118  3.11877  2.75852  4.12851  3.13147  3.92878  3.47628  2.81359  3.18121  4.02639  2.33912  3.75762  3.14594  3.19970  2.52742  2.10226  3.07380  5.45541  4.18290    612 - -
          2.68618  4.42225  2.77519  2.73123  3.46354  2.40513  3.72494  3.29354  2.67741  2.69355  4.24690  2.90347  2.73739  3.18146  2.89801  2.37887  2.77519  2.98518  4.58477  3.61503
          0.02751  4.00260  4.72495  0.61958  0.77255  0.78983  0.60499
    449   1.93327  4.51833  2.93544  2.61716  4.21612  3.15430  3.86627  3.62938  2.73241  3.27211  4.10395  2.31186  2.21859  3.06157  3.14459  2.55502  2.82866  3.20959  5.50608  4.20264    613 - -
          2.68618  4.42225  2.77519  2.73123  3.46354  2.40513  3.72494  3.29354  2.67741  2.69355  4.24690  2.90347  2.73739  3.18146  2.89801  2.37887  2.77519  2.98518  4.58477  3.61503
          0.02751  4.00260  4.72495  0.61958  0.77255  0.78983  0.60499
    450   2.68826  4.27593  3.83518  3.30068  3.33509  3.70905  4.08687  2.01382  3.18198  1.72359  3.30072  3.61663  4.11790  3.49462  3.45627  2.34684  2.94954  2.22729  4.94521  3.71122    614 - -
          2.68618  4.42225  2.77519  2.73123  3.46354  2.40513  3.72494  3.29354  2.67741  2.69355  4.24690  2.90347  2.73739  3.18146  2.89801  2.37887  2.77519  2.98518  4.58477  3.61503
          0.02751  4.00260  4.72495  0.61958  0.77255  0.78983  0.60499
    451   1.69825  4.63481  2.96163  2.62223  4.12374  3.27882  3.81761  3.49817  2.57940  3.14032  4.03495  3.06460  3.83677  2.01838  2.93821  2.67610  2.91724  3.15993  5.42192  4.12147    615 - -
          2.68618  4.42225  2.77519  2.73123  3.46354  2.40513  3.72494  3.29354  2.67741  2.69355  4.24690  2.90347  2.73739  3.18146  2.89801  2.37887  2.77519  2.98518  4.58477  3.61503
          0.02751  4.00260  4.72495  0.61958  0.77255  0.78983  0.60499
    452   2.01393  4.27801  3.43350  2.99864  3.70032  2.38156  3.98204  2.93069  2.95459  1.92000  3.66020  3.31733  3.86350  3.28889  3.28159  2.66646  2.81072  2.66589  5.15748  3.91634    616 - -
          2.68618  4.42225  2.77519  2.73123  3.46354  2.40513  3.72494  3.29354  2.67741  2.69355  4.24690  2.90347  2.73739  3.18146  2.89801  2.37887  2.77519  2.98518  4.58477  3.61503
          0.02751  4.00260  4.72495  0.61958  0.77255  0.78983  0.60499
    453   2.60100  4.57137  3.11698  2.62977  3.80183  3.42265  3.72985  2.54591  2.53912  2.83595  3.72900  3.09118  3.86431  2.18650  2.91605  2.22879  2.85945  2.88747  5.16325  3.87178    617 - -
          2.68618  4.42225  2.77519  2.73123  3.46354  2.40513  3.72494  3.29354  2.67741  2.69355  4.24690  2.90347  2.73739  3.18146  2.89801  2.37887  2.77519  2.98518  4.58477  3.61503
          0.02751  4.00260  4.72495  0.61958  0.77255  0.78983  0.60499
    454   2.59249  4.49302  3.33989  2.78845  3.80947  3.43738  3.78886  3.03695  2.53211  2.79481  3.71006  3.20005  3.89426  3.01427  2.09378  2.73855  2.28189  2.28909  5.17299  3.92122    618 - -
          2.68618  4.42225  2.77519  2.73123  3.46354  2.40513  3.72494  3.29354  2.67741  2.69355  4.24690  2.90347  2.73739  3.18146  2.89801  2.37887  2.77519  2.98518  4.58477  3.61503
          0.02751  4.00260  4.72495  0.61958  0.77255  0.78983  0.60499
    455   2.46591  4.52003  2.85656  2.64307  4.28362  3.10324  3.94103  3.80217  2.83121  3.43338  4.27299  2.22900  3.76742  3.15728  3.22368  1.39971  2.87508  3.33045  5.58602  4.25031    619 - -
          2.68618  4.42225  2.77519  2.73123  3.46354  2.40513  3.72494  3.29354  2.67741  2.69355  4.24690  2.90347  2.73739  3.18146  2.89801  2.37887  2.77519  2.98518  4.58477  3.61503
          0.02751  4.00260  4.72495  0.61958  0.77255  0.78983  0.60499
    456   2.27369  4.24258  3.22564  3.01172  4.37740  1.99702  4.18789  3.84980  3.16206  3.51515  4.33967  3.23730  3.70409  3.44809  3.49482  1.26671  2.76045  3.27512  5.69328  4.45446    620 - -
          2.68618  4.42225  2.77519  2.73123  3.46354  2.40513  3.72494  3.29354  2.67741  2.69355  4.24690  2.90347  2.73739  3.18146  2.89801  2.37887  2.77519  2.98518  4.58477  3.61503
          0.02751  4.00260  4.72495  0.61958  0.77255  0.78983  0.60499
    457   2.45205  4.40224  3.17343  2.96389  4.39846  1.47456  4.17179  3.87744  3.12438  3.52235  4.37868  3.26909  1.80434  3.43196  3.46612  2.59803  2.90889  3.36636  5.64186  4.45563    621 - -
          2.68632  4.42239  2.77501  2.73011  3.46368  2.40527  3.72509  3.29368  2.67755  2.69369  4.24704  2.90361  2.73722  3.18161  2.89777  2.37901  2.77534  2.98533  4.58491  3.61517
          0.17798  1.86972  4.72495  1.56787  0.23381  0.54185  0.87148
    458   2.38487  4.91497  3.00421  2.48609  4.27672  3.42902  3.66415  3.70027  2.34422  3.25794  4.06334  2.99008  3.85580  2.16968  2.28778  2.10202  2.91652  3.33899  5.44533  4.11949    629 - -
          2.68618  4.42225  2.77519  2.73123  3.46354  2.40513  3.72494  3.29354  2.67741  2.69355  4.24690  2.90347  2.73739  3.18146  2.89801  2.37887  2.77519  2.98518  4.58477  3.61503
          0.02354  4.15659  4.87894  0.61958  0.77255  0.65315  0.73481
    459   2.82422  5.21699  2.58020  1.93290  4.55317  2.59189  3.72440  4.01577  2.50331  3.53441  4.34545  2.87430  3.88448  1.70138  2.95379  2.78011  3.07865  3.62410  5.69393  4.30276    630 - -
          2.68618  4.42225  2.77519  2.73123  3.46354  2.40513  3.72494  3.29354  2.67741  2.69355  4.24690  2.90347  2.73739  3.18146  2.89801  2.37887  2.77519  2.98518  4.58477  3.61503
          0.02354  4.15659  4.87894  0.61958  0.77255  0.65315  0.73481
    460   2.23122  4.45080  3.24466  2.79573  3.86741  1.97429  3.89152  2.45672  2.80887  2.92268  3.79344  2.69409  3.87380  3.13644  3.19791  2.67989  2.84939  2.89266  5.24970  3.98444    631 - -
          2.68618  4.42225  2.77519  2.73123  3.46354  2.40513  3.72494  3.29354  2.67741  2.69355  4.24690  2.90347  2.73739  3.18146  2.89801  2.37887  2.77519  2.98518  4.58477  3.61503
          0.02354  4.15659  4.87894  0.61958  0.77255  0.65315  0.73481
    461   2.35041  4.86227  2.89632  2.43138  4.22079  3.37058  2.80001  3.65956  2.47374  3.23612  4.03686  2.48417  3.13808  2.82419  2.93621  2.09342  2.87602  3.29217  5.44663  4.09487    632 - -
          2.68618  4.42225  2.77519  2.73123  3.46354  2.40513  3.72494  3.29354  2.67741  2.69355  4.24690  2.90347  2.73739  3.18146  2.89801  2.37887  2.77519  2.98518  4.58477  3.61503
          0.02354  4.15659  4.87894  0.61958  0.77255  0.50617  0.92332
    462   2.46834  5.38821  1.85441  1.68826  4.71867  2.24907  3.78025  4.21278  2.68647  3.71331  4.51304  2.82686  3.89903  2.92100  3.23658  2.80411  3.14635  3.78534  5.87492  4.41677    633 - -
          2.68618  4.42225  2.77519  2.73123  3.46354  2.40513  3.72494  3.29354  2.67741  2.69355  4.24690  2.90347  2.73739  3.18146  2.89801  2.37887  2.77519  2.98518  4.58477  3.61503
          0.02177  4.23383  4.95617  0.61958  0.77255  0.56716  0.83733
    463   1.42124  4.59748  3.12469  2.74443  4.13902  2.53715  2.67724  3.58525  2.78737  3.22663  4.06796  3.16653  3.88110  3.13611  3.18640  2.67981  2.91817  3.21059  5.46024  4.15847    634 - -
          2.68618  4.42225  2.77519  2.73123  3.46354  2.40513  3.72494  3.29354  2.67741  2.69355  4.24690  2.90347  2.73739  3.18146  2.89801  2.37887  2.77519  2.98518  4.58477  3.61503
          0.02177  4.23383  4.95617  0.61958  0.77255  0.43803  1.03650
    464   2.02976  4.68607  2.97481  2.73592  4.56634  2.09356  4.06959  4.01761  2.97208  3.62720  4.43827  1.46643  3.89271  3.25814  3.40731  2.67877  2.99402  3.51622  5.82359  4.50422    635 - -
          2.68618  4.42225  2.77519  2.73123  3.46354  2.40513  3.72494  3.29354  2.67741  2.69355  4.24690  2.90347  2.73739  3.18146  2.89801  2.37887  2.77519  2.98518  4.58477  3.61503
          0.02044  4.29652  5.01887  0.61958  0.77255  0.48576  0.95510
    465   3.14893  5.12146  3.04728  2.98649  4.56076  3.53018  4.36310  4.38904  3.31802  3.99017  4.95936  0.58269  4.21130  3.65477  3.67202  3.21084  3.55545  3.96520  5.81537  4.49267    636 - -
          2.68618  4.42225  2.77519  2.73123  3.46354  2.40513  3.72494  3.29354  2.67741  2.69355  4.24690  2.90347  2.73739  3.18146  2.89801  2.37887  2.77519  2.98518  4.58477  3.61503
          0.02044  4.29652  5.01887  0.61958  0.77255  0.48576  0.95510
    466   2.36293  1.49870  4.16366  3.83851  4.27252  3.11975  4.60296  3.62559  3.73059  3.41390  4.29059  3.71688  3.89809  3.99618  3.92285  1.26036  2.87306  3.14990  5.70011  4.51345    637 - -
          2.68618  4.42225  2.77519  2.73123  3.46354  2.40513  3.72494  3.29354  2.67741  2.69355  4.24690  2.90347  2.73739  3.18146  2.89801  2.37887  2.77519  2.98518  4.58477  3.61503
          0.02044  4.29652  5.01887  0.61958  0.77255  0.48576  0.95510
    467   3.67058  5.01872  4.87127  4.53332  3.35785  4.51734  5.06004  2.60261  4.29936  0.48644  3.28332  4.76983  4.89244  4.56171  4.39749  4.17139  3.95213  2.74618  5.36830  4.18300    638 - -
          2.68618  4.42225  2.77519  2.73123  3.46354  2.40513  3.72494  3.29354  2.67741  2.69355  4.24690  2.90347  2.73739  3.18146  2.89801  2.37887  2.77519  2.98518  4.58477  3.61503
          0.02044  4.29652  5.01887  0.61958  0.77255  0.48576  0.95510
    468   3.41666  5.07952  4.07183  3.98596  4.91140  3.74424  5.00851  4.59243  4.08491  4.16075  5.24193  4.24088  0.31767  4.45886  4.26297  3.60178  3.89422  4.18398  5.95687  5.04406    639 - -
          2.68618  4.42225  2.77519  2.73123  3.46354  2.40513  3.72494  3.29354  2.67741  2.69355  4.24690  2.90347  2.73739  3.18146  2.89801  2.37887  2.77519  2.98518  4.58477  3.61503
          0.02044  4.29652  5.01887  0.61958  0.77255  0.48576  0.95510
    469   2.81395  4.42307  3.83726  3.29064  3.27600  3.81048  2.28296  2.69395  3.12585  1.56427  3.39370  3.62805  4.18768  3.47227  3.39992  3.10000  3.05178  2.13737  4.86381  3.54622    640 - -
          2.68618  4.42225  2.77519  2.73123  3.46354  2.40513  3.72494  3.29354  2.67741  2.69355  4.24690  2.90347  2.73739  3.18146  2.89801  2.37887  2.77519  2.98518  4.58477  3.61503
          0.02044  4.29652  5.01887  0.61958  0.77255  0.48576  0.95510
    470   3.42532  5.35591  3.62663  3.19397  4.84320  3.84198  4.07851  4.30664  0.57463  3.78769  4.74601  3.59129  4.32840  3.25993  2.61686  3.45131  3.65601  3.99785  5.73539  4.62195    641 - -
          2.68618  4.42225  2.77519  2.73123  3.46354  2.40513  3.72494  3.29354  2.67741  2.69355  4.24690  2.90347  2.73739  3.18146  2.89801  2.37887  2.77519  2.98518  4.58477  3.61503
          0.02044  4.29652  5.01887  0.61958  0.77255  0.48576  0.95510
    471   3.67058  5.01872  4.87127  4.53332  3.35785  4.51734  5.06004  2.60261  4.29936  0.48644  3.28332  4.76983  4.89244  4.56171  4.39749  4.17139  3.95213  2.74618  5.36830  4.18300    642 - -
          2.68618  4.42225  2.77519  2.73123  3.46354  2.40513  3.72494  3.29354  2.67741  2.69355  4.24690  2.90347  2.73739  3.18146  2.89801  2.37887  2.77519  2.98518  4.58477  3.61503
          0.02044  4.29652  5.01887  0.61958  0.77255  0.48576  0.95510
    472   3.55660  5.32244  4.09674  3.54334  4.78997  3.93368  4.22943  4.38138  2.53658  3.81968  4.82608  3.86107  4.43151  3.44408  0.48823  3.63163  3.80361  4.09082  5.70899  4.64536    643 - -
          2.68618  4.42225  2.77519  2.73123  3.46354  2.40513  3.72494  3.29354  2.67741  2.69355  4.24690  2.90347  2.73739  3.18146  2.89801  2.37887  2.77519  2.98518  4.58477  3.61503
          0.02044  4.29652  5.01887  0.61958  0.77255  0.48576  0.95510
    473   3.58242  5.28392  3.65836  3.48053  3.68248  3.88964  0.49771  4.35561  3.31722  3.78420  4.87728  3.86425  4.47441  3.85840  3.54639  3.65584  3.90905  4.08274  5.13462  3.62562    644 - -
          2.68618  4.42225  2.77519  2.73123  3.46354  2.40513  3.72494  3.29354  2.67741  2.69355  4.24690  2.90347  2.73739  3.18146  2.89801  2.37887  2.77519  2.98518  4.58477  3.61503
          0.02044  4.29652  5.01887  0.61958  0.77255  0.48576  0.95510
    474   3.42532  5.35591  3.62663  3.19397  4.84320  3.84198  4.07851  4.30664  0.57463  3.78769  4.74601  3.59129  4.32840  3.25993  2.61686  3.45131  3.65601  3.99785  5.73539  4.62195    645 - -
          2.68618  4.42225  2.77519  2.73123  3.46354  2.40513  3.72494  3.29354  2.67741  2.69355  4.24690  2.90347  2.73739  3.18146  2.89801  2.37887  2.77519  2.98518  4.58477  3.61503
          0.02044  4.29652  5.01887  0.61958  0.77255  0.48576  0.95510
    475   2.40281  4.34814  3.63869  3.37052  4.51888  3.11713  4.43596  3.90870  3.40257  3.63029  4.47044  3.50278  3.87771  3.71105  3.69848  0.87760  2.16722  3.35575  5.86587  4.64629    646 - -
          2.68618  4.42225  2.77519  2.73123  3.46354  2.40513  3.72494  3.29354  2.67741  2.69355  4.24690  2.90347  2.73739  3.18146  2.89801  2.37887  2.77519  2.98518  4.58477  3.61503
          0.02044  4.29652  5.01887  0.61958  0.77255  0.48576  0.95510
    476   3.12641  5.17607  3.43799  2.91699  4.14612  3.74528  1.28069  3.97172  2.25441  3.45613  4.35375  3.33794  4.16506  3.01174  1.89007  3.14720  3.33513  3.66600  5.34749  3.98800    647 - -
          2.68618  4.42225  2.77519  2.73123  3.46354  2.40513  3.72494  3.29354  2.67741  2.69355  4.24690  2.90347  2.73739  3.18146  2.89801  2.37887  2.77519  2.98518  4.58477  3.61503
          0.02044  4.29652  5.01887  0.61958  0.77255  0.48576  0.95510
    477   3.55586  4.82901  5.24129  4.70934  3.25139  4.87190  5.21288  1.70923  4.53628  0.76244  3.03816  4.94622  5.01915  4.62454  4.61684  4.26510  3.78347  2.27002  5.40556  4.33194    648 - -
          2.68618  4.42225  2.77519  2.73123  3.46354  2.40513  3.72494  3.29354  2.67741  2.69355  4.24690  2.90347  2.73739  3.18146  2.89801  2.37887  2.77519  2.98518  4.58477  3.61503
          0.02044  4.29652  5.01887  0.61958  0.77255  0.48576  0.95510
    478   3.27963  4.99120  4.03793  4.00032  5.09368  0.29817  5.07246  4.81835  4.23778  4.40953  5.40361  4.20449  4.39317  4.52913  4.40673  3.46680  3.79285  4.26417  6.05506  5.21712    649 - -
          2.68618  4.42225  2.77519  2.73123  3.46354  2.40513  3.72494  3.29354  2.67741  2.69355  4.24690  2.90347  2.73739  3.18146  2.89801  2.37887  2.77519  2.98518  4.58477  3.61503
          0.02044  4.29652  5.01887  0.61958  0.77255  0.48576  0.95510
    479   3.51202  5.63974  0.46157  2.70727  5.08936  3.59341  4.38858  4.78871  3.56452  4.32610  5.33394  3.27786  4.27653  3.64215  4.12331  3.43981  3.86603  4.38827  6.16586  4.91829    650 - -
          2.68618  4.42225  2.77519  2.73123  3.46354  2.40513  3.72494  3.29354  2.67741  2.69355  4.24690  2.90347  2.73739  3.18146  2.89801  2.37887  2.77519  2.98518  4.58477  3.61503
          0.02044  4.29652  5.01887  0.61958  0.77255  0.48576  0.95510
    480   3.42532  5.35591  3.62663  3.19397  4.84320  3.84198  4.07851  4.30664  0.57463  3.78769  4.74601  3.59129  4.32840  3.25993  2.61686  3.45131  3.65601  3.99785  5.73539  4.62195    651 - -
          2.68618  4.42225  2.77519  2.73123  3.46354  2.40513  3.72494  3.29354  2.67741  2.69355  4.24690  2.90347  2.73739  3.18146  2.89801  2.37887  2.77519  2.98518  4.58477  3.61503
          0.02044  4.29652  5.01887  0.61958  0.77255  0.48576  0.95510
    481   3.51202  5.63974  0.46157  2.70727  5.08936  3.59341  4.38858  4.78871  3.56452  4.32610  5.33394  3.27786  4.27653  3.64215  4.12331  3.43981  3.86603  4.38827  6.16586  4.91829    652 - -
          2.68618  4.42225  2.77519  2.73123  3.46354  2.40513  3.72494  3.29354  2.67741  2.69355  4.24690  2.90347  2.73739  3.18146  2.89801  2.37887  2.77519  2.98518  4.58477  3.61503
          0.02044  4.29652  5.01887  0.61958  0.77255  0.48576  0.95510
    482   1.08323  4.33214  4.09648  3.71210  4.00059  3.42415  4.56316  2.70166  3.63978  2.85888  3.91948  3.80193  4.10279  3.93102  3.88645  2.86072  3.01311  1.75005  5.58359  4.37657    653 - -
          2.68618  4.42225  2.77519  2.73123  3.46354  2.40513  3.72494  3.29354  2.67741  2.69355  4.24690  2.90347  2.73739  3.18146  2.89801  2.37887  2.77519  2.98518  4.58477  3.61503
          0.02044  4.29652  5.01887  0.61958  0.77255  0.48576  0.95510
    483   0.54260  4.46475  3.95479  3.79174  4.53582  3.27363  4.75414  3.73036  3.82089  3.58995  4.59004  3.81443  4.05458  4.12432  4.02531  2.81946  3.12739  3.30605  5.91651  4.77453    654 - -
          2.68618  4.42225  2.77519  2.73123  3.46354  2.40513  3.72494  3.29354  2.67741  2.69355  4.24690  2.90347  2.73739  3.18146  2.89801  2.37887  2.77519  2.98518  4.58477  3.61503
          0.02044  4.29652  5.01887  0.61958  0.77255  0.48576  0.95510
    484   1.59374  4.50088  3.33382  2.90324  4.31503  3.23195  4.05396  3.73166  2.93626  3.37386  4.18852  2.60587  3.85932  3.25472  3.34150  1.78598  2.22736  3.28028  5.61674  4.34313    655 - -
          2.68623  4.42230  2.77524  2.73128  3.46359  2.40517  3.72499  3.29359  2.67745  2.69360  4.24694  2.90351  2.73744  3.18151  2.89805  2.37891  2.77447  2.98523  4.58482  3.61508
          0.29465  1.39192  5.01887  0.19033  1.75266  0.48576  0.95510
    485   0.79607  4.29244  3.87722  3.60363  4.43209  3.13492  4.56080  3.58248  3.58770  3.46095  4.36771  3.62702  3.90731  3.87887  3.83639  2.60537  2.27226  3.13025  5.84610  4.66565    657 - -
          2.68618  4.42225  2.77519  2.73123  3.46354  2.40513  3.72494  3.29354  2.67741  2.69355  4.24690  2.90347  2.73739  3.18146  2.89801  2.37887  2.77519  2.98518  4.58477  3.61503
          0.02044  4.29652  5.01887  0.61958  0.77255  0.48576  0.95510
    486   3.67058  5.01872  4.87127  4.53332  3.35785  4.51734  5.06004  2.60261  4.29936  0.48644  3.28332  4.76983  4.89244  4.56171  4.39749  4.17139  3.95213  2.74618  5.36830  4.18300    658 - -
          2.68618  4.42225  2.77519  2.73123  3.46354  2.40513  3.72494  3.29354  2.67741  2.69355  4.24690  2.90347  2.73739  3.18146  2.89801  2.37887  2.77519  2.98518  4.58477  3.61503
          0.02044  4.29652  5.01887  0.61958  0.77255  0.48576  0.95510
    487   3.67058  5.01872  4.87127  4.53332  3.35785  4.51734  5.06004  2.60261  4.29936  0.48644  3.28332  4.76983  4.89244  4.56171  4.39749  4.17139  3.95213  2.74618  5.36830  4.18300    659 - -
          2.68618  4.42225  2.77519  2.73123  3.46354  2.40513  3.72494  3.29354  2.67741  2.69355  4.24690  2.90347  2.73739  3.18146  2.89801  2.37887  2.77519  2.98518  4.58477  3.61503
          0.02044  4.29652  5.01887  0.61958  0.77255  0.48576  0.95510
    488   1.39014  4.30556  3.73108  3.45720  4.55022  3.08689  4.49283  3.94129  3.50305  3.66275  4.48897  3.53552  3.86140  3.77791  3.79179  1.11007  2.87524  3.35868  5.89954  4.70015    660 - -
          2.68618  4.42225  2.77519  2.73123  3.46354  2.40513  3.72494  3.29354  2.67741  2.69355  4.24690  2.90347  2.73739  3.18146  2.89801  2.37887  2.77519  2.98518  4.58477  3.61503
          0.02044  4.29652  5.01887  0.61958  0.77255  0.48576  0.95510
    489   3.67058  5.01872  4.87127  4.53332  3.35785  4.51734  5.06004  2.60261  4.29936  0.48644  3.28332  4.76983  4.89244  4.56171  4.39749  4.17139  3.95213  2.74618  5.36830  4.18300    661 - -
          2.68618  4.42225  2.77519  2.73123  3.46354  2.40513  3.72494  3.29354  2.67741  2.69355  4.24690  2.90347  2.73739  3.18146  2.89801  2.37887  2.77519  2.98518  4.58477  3.61503
          0.02044  4.29652  5.01887  0.61958  0.77255  0.48576  0.95510
    490   3.31010  5.25996  3.27338  3.05834  4.48498  3.70918  4.21178  4.20736  2.85368  3.66312  4.70130  3.51348  4.28266  0.63381  3.11932  3.35024  3.61731  3.91614  5.68683  4.42210    662 - -
          2.68618  4.42225  2.77519  2.73123  3.46354  2.40513  3.72494  3.29354  2.67741  2.69355  4.24690  2.90347  2.73739  3.18146  2.89801  2.37887  2.77519  2.98518  4.58477  3.61503
          0.02044  4.29652  5.01887  0.61958  0.77255  0.48576  0.95510
    491   2.29930  4.96113  2.85387  2.46905  4.34625  2.52224  2.28438  3.80374  2.56907  3.37211  4.17633  2.16146  3.88624  2.91271  3.03061  2.71730  2.97572  3.42300  5.56651  4.20325    663 - -
          2.68618  4.42225  2.77519  2.73123  3.46354  2.40513  3.72494  3.29354  2.67741  2.69355  4.24690  2.90347  2.73739  3.18146  2.89801  2.37887  2.77519  2.98518  4.58477  3.61503
          0.02044  4.29652  5.01887  0.61958  0.77255  0.48576  0.95510
    492   3.38086  4.70904  4.90184  4.55052  3.70003  4.49962  5.22117  0.66669  4.38895  2.21958  3.59044  4.74108  4.90895  4.70609  4.54069  4.05527  3.67976  1.95274  5.66415  4.42713    664 - -
          2.68618  4.42225  2.77519  2.73123  3.46354  2.40513  3.72494  3.29354  2.67741  2.69355  4.24690  2.90347  2.73739  3.18146  2.89801  2.37887  2.77519  2.98518  4.58477  3.61503
          0.02044  4.29652  5.01887  0.61958  0.77255  0.48576  0.95510
    493   3.42532  5.35591  3.62663  3.19397  4.84320  3.84198  4.07851  4.30664  0.57463  3.78769  4.74601  3.59129  4.32840  3.25993  2.61686  3.45131  3.65601  3.99785  5.73539  4.62195    665 - -
          2.68618  4.42225  2.77519  2.73123  3.46354  2.40513  3.72494  3.29354  2.67741  2.69355  4.24690  2.90347  2.73739  3.18146  2.89801  2.37887  2.77519  2.98518  4.58477  3.61503
          0.02044  4.29652  5.01887  0.61958  0.77255  0.48576  0.95510
    494   3.31010  5.25996  3.27338  3.05834  4.48498  3.70918  4.21178  4.20736  2.85368  3.66312  4.70130  3.51348  4.28266  0.63381  3.11932  3.35024  3.61731  3.91614  5.68683  4.42210    666 - -
          2.68618  4.42225  2.77519  2.73123  3.46354  2.40513  3.72494  3.29354  2.67741  2.69355  4.24690  2.90347  2.73739  3.18146  2.89801  2.37887  2.77519  2.98518  4.58477  3.61503
          0.02044  4.29652  5.01887  0.61958  0.77255  0.48576  0.95510
    495   3.39939  5.53219  2.76375  0.54461  4.94460  3.60866  4.26193  4.49074  3.20422  4.04669  5.02585  3.27213  4.24031  3.48360  3.64148  3.35054  3.71445  4.13847  6.03168  4.78565    667 - -
          2.68618  4.42225  2.77519  2.73123  3.46354  2.40513  3.72494  3.29354  2.67741  2.69355  4.24690  2.90347  2.73739  3.18146  2.89801  2.37887  2.77519  2.98518  4.58477  3.61503
          0.02044  4.29652  5.01887  0.61958  0.77255  0.48576  0.95510
    496   3.41666  5.07952  4.07183  3.98596  4.91140  3.74424  5.00851  4.59243  4.08491  4.16075  5.24193  4.24088  0.31767  4.45886  4.26297  3.60178  3.89422  4.18398  5.95687  5.04406    668 - -
          2.68618  4.42225  2.77519  2.73123  3.46354  2.40513  3.72494  3.29354  2.67741  2.69355  4.24690  2.90347  2.73739  3.18146  2.89801  2.37887  2.77519  2.98518  4.58477  3.61503
          0.02044  4.29652  5.01887  0.61958  0.77255  0.48576  0.95510
    497   2.63991  4.62418  3.14473  2.76391  4.04096  1.68775  3.93631  2.54878  2.82136  3.11190  3.98103  2.24688  3.93771  3.15987  3.22221  2.75653  2.95958  3.08251  5.39989  4.10174    669 - -
          2.68618  4.42225  2.77519  2.73123  3.46354  2.40513  3.72494  3.29354  2.67741  2.69355  4.24690  2.90347  2.73739  3.18146  2.89801  2.37887  2.77519  2.98518  4.58477  3.61503
          0.02044  4.29652  5.01887  0.61958  0.77255  0.48576  0.95510
    498   2.37994  2.28913  3.78665  3.35402  4.21756  2.27360  4.31189  3.62168  3.32031  3.31227  4.15012  3.49866  1.75596  3.60427  3.63483  2.05010  2.83718  3.16225  5.59620  4.39126    670 - -
          2.68618  4.42225  2.77519  2.73123  3.46354  2.40513  3.72494  3.29354  2.67741  2.69355  4.24690  2.90347  2.73739  3.18146  2.89801  2.37887  2.77519  2.98518  4.58477  3.61503
          0.32144  4.29652  1.34218  0.61958  0.77255  0.48576  0.95510
    499   2.60431  4.65299  2.93653  2.61087  3.86394  3.28487  2.51230  3.59581  2.61155  3.19856  4.06663  3.05496  3.84125  3.02011  2.98086  1.59171  2.93036  3.23529  5.23350  3.82165    671 - -
          2.68618  4.42225  2.77519  2.73123  3.46354  2.40513  3.72494  3.29354  2.67741  2.69355  4.24690  2.90347  2.73739  3.18146  2.89801  2.37887  2.77519  2.98518  4.58477  3.61503
          0.02751  4.00260  4.72495  0.61958  0.77255  0.33392  1.25917
    500   3.55660  5.32244  4.09674  3.54334  4.78997  3.93368  4.22943  4.38138  2.53658  3.81968  4.82608  3.86107  4.43151  3.44408  0.48823  3.63163  3.80361  4.09082  5.70899  4.64536    672 - -
          2.68618  4.42225  2.77519  2.73123  3.46354  2.40513  3.72494  3.29354  2.67741  2.69355  4.24690  2.90347  2.73739  3.18146  2.89801  2.37887  2.77519  2.98518  4.58477  3.61503
          0.02044  4.29652  5.01887  0.61958  0.77255  0.48576  0.95510
    501   0.93571  4.29110  3.77357  3.50947  4.53153  3.08499  4.52159  3.90798  3.54985  3.64455  4.47745  3.56004  3.86462  3.82021  3.82392  1.65868  2.87477  3.33543  5.89226  4.70006    673 - -
          2.68618  4.42225  2.77519  2.73123  3.46354  2.40513  3.72494  3.29354  2.67741  2.69355  4.24690  2.90347  2.73739  3.18146  2.89801  2.37887  2.77519  2.98518  4.58477  3.61503
          0.02044  4.29652  5.01887  0.61958  0.77255  0.48576  0.95510
    502   2.58258  4.49745  3.64375  3.50237  4.54020  3.22281  4.58721  4.13301  3.60721  3.82635  4.72843  3.63888  4.00067  3.92408  3.86282  0.59543  3.09819  3.56884  5.88027  4.63333    674 - -
          2.68618  4.42225  2.77519  2.73123  3.46354  2.40513  3.72494  3.29354  2.67741  2.69355  4.24690  2.90347  2.73739  3.18146  2.89801  2.37887  2.77519  2.98518  4.58477  3.61503
          0.02044  4.29652  5.01887  0.61958  0.77255  0.48576  0.95510
    503   2.50754  4.46612  3.42320  3.22599  4.54159  3.17701  4.39109  4.03151  3.34314  3.69733  4.54741  3.45372  1.01020  3.66147  3.65632  1.96220  2.99332  3.47937  5.86384  4.61824    675 - -
          2.68618  4.42225  2.77519  2.73123  3.46354  2.40513  3.72494  3.29354  2.67741  2.69355  4.24690  2.90347  2.73739  3.18146  2.89801  2.37887  2.77519  2.98518  4.58477  3.61503
          0.02044  4.29652  5.01887  0.61958  0.77255  0.48576  0.95510
    504   2.53475  4.48485  3.42389  3.25174  4.54370  3.19194  4.41879  4.04479  3.37302  3.71640  4.58065  3.47628  0.90622  3.69982  3.67393  2.19427  3.02434  3.49833  5.86925  4.62268    676 - -
          2.68548  4.42230  2.77524  2.73128  3.46359  2.40518  3.72499  3.29359  2.67746  2.69360  4.24695  2.90352  2.73744  3.18151  2.89806  2.37892  2.77524  2.98523  4.58482  3.61508
          0.31266  1.33984  5.01887  0.18320  1.78738  0.48576  0.95510
    505   4.13513  5.33920  4.79748  4.62279  3.23299  4.25745  4.52473  4.20543  4.35345  3.51699  4.81443  4.69532  4.81329  4.71671  4.39911  4.33464  4.46168  4.10553  0.34053  3.21652    678 - -
          2.68618  4.42225  2.77519  2.73123  3.46354  2.40513  3.72494  3.29354  2.67741  2.69355  4.24690  2.90347  2.73739  3.18146  2.89801  2.37887  2.77519  2.98518  4.58477  3.61503
          0.02044  4.29652  5.01887  0.61958  0.77255  0.48576  0.95510
    506   3.15192  5.71640  0.98894  2.26101  5.03351  3.36558  3.98150  4.62376  3.06216  4.11348  4.98676  1.91913  4.02313  3.16134  3.68850  3.02867  3.46574  4.16873  6.22987  4.69447    679 - -
          2.68618  4.42225  2.77519  2.73123  3.46354  2.40513  3.72494  3.29354  2.67741  2.69355  4.24690  2.90347  2.73739  3.18146  2.89801  2.37887  2.77519  2.98518  4.58477  3.61503
          0.02044  4.29652  5.01887  0.61958  0.77255  0.48576  0.95510
    507   2.04316  5.25262  1.66088  2.33543  4.67511  2.78296  3.81892  4.15914  2.71117  3.67867  4.47559  2.19699  3.91217  2.96151  3.24409  2.79059  3.11835  3.72600  5.84807  4.41562    680 - -
          2.68618  4.42225  2.77519  2.73123  3.46354  2.40513  3.72494  3.29354  2.67741  2.69355  4.24690  2.90347  2.73739  3.18146  2.89801  2.37887  2.77519  2.98518  4.58477  3.61503
          0.02044  4.29652  5.01887  0.61958  0.77255  0.48576  0.95510
    508   3.00796  5.31827  2.55412  1.21689  4.81929  1.68689  3.99362  4.31390  2.92281  3.85597  4.70635  3.00071  4.02161  3.16889  3.42158  2.96949  3.32438  3.88696  5.97979  4.59592    681 - -
          2.68618  4.42225  2.77519  2.73123  3.46354  2.40513  3.72494  3.29354  2.67741  2.69355  4.24690  2.90347  2.73739  3.18146  2.89801  2.37887  2.77519  2.98518  4.58477  3.61503
          0.02044  4.29652  5.01887  0.61958  0.77255  0.48576  0.95510
    509   3.01415  5.18897  1.92011  2.59509  4.90665  0.92657  4.18771  4.45565  3.24737  4.02193  4.89449  3.12107  4.06622  3.39883  3.77302  3.01855  3.39768  3.97310  6.08285  4.74941    682 - -
          2.68626  4.42233  2.77479  2.73131  3.46362  2.40498  3.72502  3.29362  2.67749  2.69363  4.24698  2.90300  2.73747  3.18154  2.89809  2.37895  2.77527  2.98526  4.58485  3.61511
          0.31266  1.33984  5.01887  0.50342  0.92750  0.48576  0.95510
    510   2.58258  4.49745  3.64375  3.50237  4.54020  3.22281  4.58721  4.13301  3.60721  3.82635  4.72843  3.63888  4.00067  3.92408  3.86282  0.59543  3.09819  3.56884  5.88027  4.63333    685 - -
          2.68618  4.42225  2.77519  2.73123  3.46354  2.40513  3.72494  3.29354  2.67741  2.69355  4.24690  2.90347  2.73739  3.18146  2.89801  2.37887  2.77519  2.98518  4.58477  3.61503
          0.02044  4.29652  5.01887  0.61958  0.77255  0.48576  0.95510
    511   2.58258  4.49745  3.64375  3.50237  4.54020  3.22281  4.58721  4.13301  3.60721  3.82635  4.72843  3.63888  4.00067  3.92408  3.86282  0.59543  3.09819  3.56884  5.88027  4.63333    686 - -
          2.68618  4.42225  2.77519  2.73123  3.46354  2.40513  3.72494  3.29354  2.67741  2.69355  4.24690  2.90347  2.73739  3.18146  2.89801  2.37887  2.77519  2.98518  4.58477  3.61503
          0.02044  4.29652  5.01887  0.61958  0.77255  0.48576  0.95510
    512   3.51202  5.63974  0.46157  2.70727  5.08936  3.59341  4.38858  4.78871  3.56452  4.32610  5.33394  3.27786  4.27653  3.64215  4.12331  3.43981  3.86603  4.38827  6.16586  4.91829    687 - -
          2.68618  4.42225  2.77519  2.73123  3.46354  2.40513  3.72494  3.29354  2.67741  2.69355  4.24690  2.90347  2.73739  3.18146  2.89801  2.37887  2.77519  2.98518  4.58477  3.61503
          0.02044  4.29652  5.01887  0.61958  0.77255  0.48576  0.95510
    513   3.39939  5.53219  2.76375  0.54461  4.94460  3.60866  4.26193  4.49074  3.20422  4.04669  5.02585  3.27213  4.24031  3.48360  3.64148  3.35054  3.71445  4.13847  6.03168  4.78565    688 - -
          2.68618  4.42225  2.77519  2.73123  3.46354  2.40513  3.72494  3.29354  2.67741  2.69355  4.24690  2.90347  2.73739  3.18146  2.89801  2.37887  2.77519  2.98518  4.58477  3.61503
          0.02044  4.29652  5.01887  0.61958  0.77255  0.48576  0.95510
    514   3.55660  5.32244  4.09674  3.54334  4.78997  3.93368  4.22943  4.38138  2.53658  3.81968  4.82608  3.86107  4.43151  3.44408  0.48823  3.63163  3.80361  4.09082  5.70899  4.64536    689 - -
          2.68618  4.42225  2.77519  2.73123  3.46354  2.40513  3.72494  3.29354  2.67741  2.69355  4.24690  2.90347  2.73739  3.18146  2.89801  2.37887  2.77519  2.98518  4.58477  3.61503
          0.02044  4.29652  5.01887  0.61958  0.77255  0.48576  0.95510
    515   3.51202  5.63974  0.46157  2.70727  5.08936  3.59341  4.38858  4.78871  3.56452  4.32610  5.33394  3.27786  4.27653  3.64215  4.12331  3.43981  3.86603  4.38827  6.16586  4.91829    690 - -
          2.68618  4.42225  2.77519  2.73123  3.46354  2.40513  3.72494  3.29354  2.67741  2.69355  4.24690  2.90347  2.73739  3.18146  2.89801  2.37887  2.77519  2.98518  4.58477  3.61503
          0.02044  4.29652  5.01887  0.61958  0.77255  0.48576  0.95510
    516   2.58258  4.49745  3.64375  3.50237  4.54020  3.22281  4.58721  4.13301  3.60721  3.82635  4.72843  3.63888  4.00067  3.92408  3.86282  0.59543  3.09819  3.56884  5.88027  4.63333    691 - -
          2.68618  4.42225  2.77519  2.73123  3.46354  2.40513  3.72494  3.29354  2.67741  2.69355  4.24690  2.90347  2.73739  3.18146  2.89801  2.37887  2.77519  2.98518  4.58477  3.61503
          0.02044  4.29652  5.01887  0.61958  0.77255  0.48576  0.95510
    517   3.27963  4.99120  4.03793  4.00032  5.09368  0.29817  5.07246  4.81835  4.23778  4.40953  5.40361  4.20449  4.39317  4.52913  4.40673  3.46680  3.79285  4.26417  6.05506  5.21712    692 - -
          2.68618  4.42225  2.77519  2.73123  3.46354  2.40513  3.72494  3.29354  2.67741  2.69355  4.24690  2.90347  2.73739  3.18146  2.89801  2.37887  2.77519  2.98518  4.58477  3.61503
          0.02044  4.29652  5.01887  0.61958  0.77255  0.48576  0.95510
    518   3.38086  4.70904  4.90184  4.55052  3.70003  4.49962  5.22117  0.66669  4.38895  2.21958  3.59044  4.74108  4.90895  4.70609  4.54069  4.05527  3.67976  1.95274  5.66415  4.42713    693 - -
          2.68618  4.42225  2.77519  2.73123  3.46354  2.40513  3.72494  3.29354  2.67741  2.69355  4.24690  2.90347  2.73739  3.18146  2.89801  2.37887  2.77519  2.98518  4.58477  3.61503
          0.02044  4.29652  5.01887  0.61958  0.77255  0.48576  0.95510
    519   2.58258  4.49745  3.64375  3.50237  4.54020  3.22281  4.58721  4.13301  3.60721  3.82635  4.72843  3.63888  4.00067  3.92408  3.86282  0.59543  3.09819  3.56884  5.88027  4.63333    694 - -
          2.68618  4.42225  2.77519  2.73123  3.46354  2.40513  3.72494  3.29354  2.67741  2.69355  4.24690  2.90347  2.73739  3.18146  2.89801  2.37887  2.77519  2.98518  4.58477  3.61503
          0.02044  4.29652  5.01887  0.61958  0.77255  0.48576  0.95510
    520   3.08197  4.47538  4.63358  4.08011  3.37218  4.28117  4.66973  1.69835  3.93718  1.18735  3.22347  4.30397  4.59489  4.15476  4.10674  3.61400  2.48216  2.09998  5.21505  4.06850    695 - -
          2.68618  4.42225  2.77519  2.73123  3.46354  2.40513  3.72494  3.29354  2.67741  2.69355  4.24690  2.90347  2.73739  3.18146  2.89801  2.37887  2.77519  2.98518  4.58477  3.61503
          0.02044  4.29652  5.01887  0.61958  0.77255  0.48576  0.95510
    521   1.78510  4.55362  3.14079  2.89847  4.54647  1.40930  4.17463  3.98915  3.10507  3.62345  4.43709  2.31600  3.88293  3.38583  3.50938  2.64065  2.95594  3.46395  5.83256  4.54947    696 - -
          2.68621  4.42228  2.77522  2.73126  3.46357  2.40516  3.72497  3.29357  2.67744  2.69358  4.24693  2.90350  2.73742  3.18149  2.89804  2.37857  2.77522  2.98521  4.58480  3.61506
          0.31266  1.82885  2.22653  0.25650  1.48614  0.48576  0.95510
    522   1.24323  4.28591  4.00790  3.61223  3.90892  3.39898  4.47590  2.59761  3.54042  2.75936  3.82544  3.73454  4.05995  3.83830  3.79647  2.82846  2.96448  1.68468  5.49691  4.28512    698 - -
          2.68618  4.42225  2.77519  2.73123  3.46354  2.40513  3.72494  3.29354  2.67741  2.69355  4.24690  2.90347  2.73739  3.18146  2.89801  2.37887  2.77519  2.98518  4.58477  3.61503
          0.02276  4.18973  4.91207  0.61958  0.77255  0.41117  1.08730
    523   3.39939  5.53219  2.76375  0.54461  4.94460  3.60866  4.26193  4.49074  3.20422  4.04669  5.02585  3.27213  4.24031  3.48360  3.64148  3.35054  3.71445  4.13847  6.03168  4.78565    699 - -
          2.68618  4.42225  2.77519  2.73123  3.46354  2.40513  3.72494  3.29354  2.67741  2.69355  4.24690  2.90347  2.73739  3.18146  2.89801  2.37887  2.77519  2.98518  4.58477  3.61503
          0.02044  4.29652  5.01887  0.61958  0.77255  0.48576  0.95510
    524   3.85884  5.11237  4.75179  4.43785  2.16635  4.52200  3.67699  3.67306  4.15396  2.99282  4.24271  4.23995  4.86333  4.26991  4.21382  3.94841  4.08698  3.57637  0.88076  1.79201    700 - -
          2.68618  4.42225  2.77519  2.73123  3.46354  2.40513  3.72494  3.29354  2.67741  2.69355  4.24690  2.90347  2.73739  3.18146  2.89801  2.37887  2.77519  2.98518  4.58477  3.61503
          0.08447  4.29652  2.69735  0.61958  0.77255  0.48576  0.95510
    525   2.41303  4.41133  3.38248  2.97387  4.31517  2.38639  4.10228  3.73790  3.00853  3.38439  4.19942  3.28221  2.53865  3.31858  3.39527  2.14634  1.55331  3.26045  5.62745  4.37115    701 - -
          2.68618  4.42225  2.77519  2.73123  3.46354  2.40513  3.72494  3.29354  2.67741  2.69355  4.24690  2.90347  2.73739  3.18146  2.89801  2.37887  2.77519  2.98518  4.58477  3.61503
          0.02177  4.23383  4.95617  0.61958  0.77255  0.56716  0.83733
    526   1.78632  4.29679  3.64271  3.17108  3.98603  2.24529  4.14675  3.27317  3.13951  3.04741  3.91794  3.41602  3.87262  3.43660  3.47801  2.61729  1.89046  2.29137  5.39198  4.16951    702 - -
          2.68618  4.42225  2.77519  2.73123  3.46354  2.40513  3.72494  3.29354  2.67741  2.69355  4.24690  2.90347  2.73739  3.18146  2.89801  2.37887  2.77519  2.98518  4.58477  3.61503
          0.02177  4.23383  4.95617  0.61958  0.77255  0.43803  1.03650
    527   2.78336  5.15904  3.06551  2.49668  4.51732  3.52604  3.65149  3.95125  1.96149  3.43712  4.21876  3.01138  3.19027  1.99573  2.09021  2.47928  2.99984  3.56196  5.55911  4.22709    703 - -
          2.68618  4.42225  2.77519  2.73123  3.46354  2.40513  3.72494  3.29354  2.67741  2.69355  4.24690  2.90347  2.73739  3.18146  2.89801  2.37887  2.77519  2.98518  4.58477  3.61503
          0.02044  4.29652  5.01887  0.61958  0.77255  0.48576  0.95510
    528   1.94298  4.43035  3.43515  2.90955  3.79201  3.42943  3.93063  3.14542  2.87632  2.16766  3.72581  3.29787  2.56243  3.19768  3.25485  2.41439  2.51988  2.86053  5.19322  3.94403    704 - -
          2.68618  4.42225  2.77519  2.73123  3.46354  2.40513  3.72494  3.29354  2.67741  2.69355  4.24690  2.90347  2.73739  3.18146  2.89801  2.37887  2.77519  2.98518  4.58477  3.61503
          0.08447  4.29652  2.69735  0.61958  0.77255  0.48576  0.95510
    529   2.38101  4.85693  2.96726  2.14991  4.12641  3.44025  3.68013  3.53765  2.47300  3.14096  3.95516  2.98248  3.85413  2.25899  2.92898  2.34308  2.88646  2.54013  5.37938  4.04178    705 - -
          2.68618  4.42225  2.77519  2.73123  3.46354  2.40513  3.72494  3.29354  2.67741  2.69355  4.24690  2.90347  2.73739  3.18146  2.89801  2.37887  2.77519  2.98518  4.58477  3.61503
          0.02177  4.23383  4.95617  0.61958  0.77255  0.56716  0.83733
    530   2.78718  5.04527  3.07857  2.55748  4.42321  3.50793  3.68969  3.85014  2.27046  3.37215  4.18282  3.05139  3.92815  2.06695  2.03300  1.93417  3.01992  3.48452  5.51601  4.20851    706 - -
          2.68618  4.42225  2.77519  2.73123  3.46354  2.40513  3.72494  3.29354  2.67741  2.69355  4.24690  2.90347  2.73739  3.18146  2.89801  2.37887  2.77519  2.98518  4.58477  3.61503
          0.16682  4.23383  1.97220  0.61958  0.77255  0.56716  0.83733
    531   1.89618  4.80154  3.10031  2.67078  4.30952  3.40358  3.78086  3.63298  1.49283  3.27197  4.13912  3.11483  3.91036  2.94773  2.68661  2.77703  3.00578  3.29041  5.48535  4.21499    707 - -
          2.68618  4.42225  2.77519  2.73123  3.46354  2.40513  3.72494  3.29354  2.67741  2.69355  4.24690  2.90347  2.73739  3.18146  2.89801  2.37887  2.77519  2.98518  4.58477  3.61503
          0.02513  4.09213  4.81448  0.61958  0.77255  0.71524  0.67153
    532   2.28873  4.24403  3.68375  3.13149  3.38149  3.59313  3.95663  2.62228  3.04234  1.88613  2.59412  3.46832  4.00854  3.34381  3.34092  2.40493  2.85801  2.43308  4.89691  3.68160    708 - -
          2.68618  4.42225  2.77519  2.73123  3.46354  2.40513  3.72494  3.29354  2.67741  2.69355  4.24690  2.90347  2.73739  3.18146  2.89801  2.37887  2.77519  2.98518  4.58477  3.61503
          0.02513  4.09213  4.81448  0.61958  0.77255  0.71524  0.67153
    533   2.41093  4.31703  4.27926  3.71303  3.27141  4.00885  4.36183  2.19526  3.60037  1.54625  2.40505  3.97383  4.34561  3.83193  3.81087  3.31622  3.10522  1.81194  5.01417  3.85307    709 - -
          2.68618  4.42225  2.77519  2.73123  3.46354  2.40513  3.72494  3.29354  2.67741  2.69355  4.24690  2.90347  2.73739  3.18146  2.89801  2.37887  2.77519  2.98518  4.58477  3.61503
          0.02513  4.09213  4.81448  0.61958  0.77255  0.71524  0.67153
    534   1.47972  4.21874  3.79013  3.33973  3.84816  3.28455  4.24360  2.73434  3.27618  2.79183  3.76723  3.52943  3.92181  3.57657  3.57026  2.68435  2.30067  1.93155  5.35119  4.14102    710 - -
          2.68618  4.42225  2.77519  2.73123  3.46354  2.40513  3.72494  3.29354  2.67741  2.69355  4.24690  2.90347  2.73739  3.18146  2.89801  2.37887  2.77519  2.98518  4.58477  3.61503
          0.02513  4.09213  4.81448  0.61958  0.77255  0.71524  0.67153
    535   2.06073  4.38688  3.39556  2.95393  3.82092  3.32762  3.98839  3.05540  2.89915  2.32783  3.76417  3.30353  1.88778  3.25618  3.24459  2.69321  2.86367  2.78644  5.26520  4.00920    711 - -
          2.68618  4.42225  2.77519  2.73123  3.46354  2.40513  3.72494  3.29354  2.67741  2.69355  4.24690  2.90347  2.73739  3.18146  2.89801  2.37887  2.77519  2.98518  4.58477  3.61503
          0.02513  4.09213  4.81448  0.61958  0.77255  0.71524  0.67153
    536   2.64914  3.17895  3.28039  2.70487  3.75241  3.52492  3.72168  3.11075  2.00000  2.32239  3.66116  3.15726  3.91247  2.55926  2.83084  2.77462  2.87768  2.85815  5.10206  3.84174    712 - -
          2.68618  4.42225  2.77519  2.73123  3.46354  2.40513  3.72494  3.29354  2.67741  2.69355  4.24690  2.90347  2.73739  3.18146  2.89801  2.37887  2.77519  2.98518  4.58477  3.61503
          0.02513  4.09213  4.81448  0.61958  0.77255  0.71524  0.67153
    537   2.67496  4.90167  2.71961  1.84881  4.30552  3.32779  3.73641  3.71255  2.55364  3.31302  4.14068  2.92493  2.22500  2.89467  3.00524  2.69210  2.47765  3.34768  5.53727  4.18430    713 - -
          2.68618  4.42225  2.77519  2.73123  3.46354  2.40513  3.72494  3.29354  2.67741  2.69355  4.24690  2.90347  2.73739  3.18146  2.89801  2.37887  2.77519  2.98518  4.58477  3.61503
          0.02513  4.09213  4.81448  0.61958  0.77255  0.71524  0.67153
    538   1.82527  4.31421  3.42416  2.94344  3.83441  2.41975  3.96201  3.13209  2.91129  2.39827  3.76507  3.27661  3.83763  3.23341  3.27079  2.61625  2.24980  2.81940  5.23748  3.99652    714 - -
          2.68618  4.42225  2.77519  2.73123  3.46354  2.40513  3.72494  3.29354  2.67741  2.69355  4.24690  2.90347  2.73739  3.18146  2.89801  2.37887  2.77519  2.98518  4.58477  3.61503
          0.02513  4.09213  4.81448  0.61958  0.77255  0.71524  0.67153
    539   2.61536  4.76223  2.96552  2.49092  4.08334  3.38952  3.68710  3.48508  2.19732  3.10447  3.93164  2.25399  3.83424  2.85086  2.88587  2.23142  2.87231  2.58564  5.34569  4.02560    715 - -
          2.68504  4.42251  2.77546  2.73150  3.46380  2.40539  3.72462  3.29380  2.67767  2.69360  4.24716  2.90373  2.73702  3.18104  2.89827  2.37856  2.77546  2.98509  4.58503  3.61529
          0.74021  1.09493  1.66905  1.45575  0.26556  0.58612  0.81302
    540   1.88761  4.25182  3.25772  2.92072  4.21209  3.00772  4.04981  3.61185  2.97571  3.28994  4.12114  3.19287  2.04752  3.28717  3.33411  1.84070  2.72347  3.12810  5.54140  4.29559    721 - -
          2.68618  4.42225  2.77519  2.73123  3.46354  2.40513  3.72494  3.29354  2.67741  2.69355  4.24690  2.90347  2.73739  3.18146  2.89801  2.37887  2.77519  2.98518  4.58477  3.61503
          0.02814  3.98035  4.70270  0.61958  0.77255  0.80657  0.59129
    541   2.61229  4.58713  3.22330  2.66415  3.84754  3.44064  3.69727  3.22450  2.40819  2.86853  2.94902  3.10954  3.86612  2.90074  2.07320  2.22683  2.86307  2.94800  5.16295  3.89139    722 - -
          2.68618  4.42225  2.77519  2.73123  3.46354  2.40513  3.72494  3.29354  2.67741  2.69355  4.24690  2.90347  2.73739  3.18146  2.89801  2.37887  2.77519  2.98518  4.58477  3.61503
          0.02814  3.98035  4.70270  0.61958  0.77255  0.80657  0.59129
    542   2.03232  4.54280  2.96532  2.59945  4.13599  3.20297  3.80759  3.54622  2.62800  3.18073  4.01994  3.03293  3.77422  2.43525  3.02292  1.81015  2.82850  3.16060  5.42372  4.12488    723 - -
          2.68618  4.42225  2.77519  2.73123  3.46354  2.40513  3.72494  3.29354  2.67741  2.69355  4.24690  2.90347  2.73739  3.18146  2.89801  2.37887  2.77519  2.98518  4.58477  3.61503
          0.02814  3.98035  4.70270  0.61958  0.77255  0.80657  0.59129
    543   2.21175  5.02575  2.21412  1.98293  4.37506  3.27538  3.67078  3.82416  2.53784  3.38425  4.19294  2.80152  3.78922  2.81846  3.04529  2.14334  2.94938  3.43904  5.58491  4.18723    724 - -
          2.68618  4.42225  2.77519  2.73123  3.46354  2.40513  3.72494  3.29354  2.67741  2.69355  4.24690  2.90347  2.73739  3.18146  2.89801  2.37887  2.77519  2.98518  4.58477  3.61503
          0.02814  3.98035  4.70270  0.61958  0.77255  0.80657  0.59129
    544   1.80190  4.60628  2.82696  2.17913  4.16143  3.21151  3.79860  3.54556  2.66282  3.19927  4.04004  2.98284  3.78088  2.98891  3.08968  2.05129  2.85769  3.17118  5.45434  4.14111    725 - -
          2.68618  4.42225  2.77519  2.73123  3.46354  2.40513  3.72494  3.29354  2.67741  2.69355  4.24690  2.90347  2.73739  3.18146  2.89801  2.37887  2.77519  2.98518  4.58477  3.61503
          0.02814  3.98035  4.70270  0.61958  0.77255  0.80657  0.59129
    545   1.90488  4.40987  3.36442  2.81963  3.63939  3.45490  3.80114  2.92900  2.64224  2.62591  2.72525  3.22644  3.89698  3.06211  2.56722  2.74559  2.83968  2.69644  5.06015  3.81448    726 - -
          2.68286  4.42320  2.77586  2.73191  3.46449  2.40502  3.72515  3.29282  2.67806  2.69450  4.24515  2.90442  2.73720  3.18198  2.89896  2.37873  2.77491  2.98374  4.58572  3.61598
          0.46331  1.27884  2.38118  2.89818  0.05670  0.51886  0.90435
    546   2.61420  4.21589  3.84649  3.30773  3.46436  2.87133  4.10097  2.00204  3.22788  2.43626  3.41492  3.59893  4.07534  3.51293  3.50884  2.94432  2.37163  1.74295  4.99760  3.78465    754 - -
          2.68618  4.42225  2.77519  2.73123  3.46354  2.40513  3.72494  3.29354  2.67741  2.69355  4.24690  2.90347  2.73739  3.18146  2.89801  2.37887  2.77519  2.98518  4.58477  3.61503
          0.11705  4.09213  2.36709  0.61958  0.77255  0.71524  0.67153
    547   1.89923  4.17348  3.62688  3.19543  3.81895  3.17972  4.12751  2.90320  3.15082  2.83606  3.76280  3.40383  3.82364  3.45289  3.45437  1.97494  2.76086  1.79915  5.27845  4.05949    755 - -
          2.68618  4.42225  2.77519  2.73123  3.46354  2.40513  3.72494  3.29354  2.67741  2.69355  4.24690  2.90347  2.73739  3.18146  2.89801  2.37887  2.77519  2.98518  4.58477  3.61503
          0.02751  4.00260  4.72495  0.61958  0.77255  0.33392  1.25917
    548   2.32808  4.81335  3.05583  2.51975  4.09177  2.94922  3.70581  3.50241  2.18429  2.76875  3.93055  2.69814  3.87223  2.86242  2.94627  2.68849  2.13552  3.17703  5.35895  4.03324    756 - -
          2.68618  4.42225  2.77519  2.73123  3.46354  2.40513  3.72494  3.29354  2.67741  2.69355  4.24690  2.90347  2.73739  3.18146  2.89801  2.37887  2.77519  2.98518  4.58477  3.61503
          0.02044  4.29652  5.01887  0.61958  0.77255  0.48576  0.95510
    549   2.17990  4.82673  2.69804  2.49161  4.07385  3.46662  3.68354  3.48407  2.19288  3.09460  3.27871  3.00828  3.86298  2.83653  2.94624  2.20846  2.87385  2.82341  5.34277  4.01058    757 - -
          2.68618  4.42225  2.77519  2.73123  3.46354  2.40513  3.72494  3.29354  2.67741  2.69355  4.24690  2.90347  2.73739  3.18146  2.89801  2.37887  2.77519  2.98518  4.58477  3.61503
          0.02044  4.29652  5.01887  0.61958  0.77255  0.48576  0.95510
    550   1.35420  4.74410  2.98128  2.31748  4.29140  3.35273  3.92294  3.67903  2.78118  3.32427  4.16355  3.11827  2.55926  3.10942  3.21069  2.73149  2.98523  3.30537  5.57956  4.26779    758 - -
          2.68618  4.42225  2.77519  2.73123  3.46354  2.40513  3.72494  3.29354  2.67741  2.69355  4.24690  2.90347  2.73739  3.18146  2.89801  2.37887  2.77519  2.98518  4.58477  3.61503
          0.02044  4.29652  5.01887  0.61958  0.77255  0.48576  0.95510
    551   2.28761  5.19584  2.60133  1.02920  4.65952  3.39986  3.93828  4.02809  2.81939  3.65833  4.52808  2.99268  3.98922  3.10807  3.29214  2.90208  3.22805  3.64991  5.87671  4.48681    759 - -
          2.68618  4.42225  2.77519  2.73123  3.46354  2.40513  3.72494  3.29354  2.67741  2.69355  4.24690  2.90347  2.73739  3.18146  2.89801  2.37887  2.77519  2.98518  4.58477  3.61503
          0.02044  4.29652  5.01887  0.61958  0.77255  0.48576  0.95510
    552   2.69310  5.17196  2.44187  1.92970  4.50005  3.41671  3.64428  3.97721  2.40324  3.47027  4.22505  2.60387  3.83770  2.75224  2.30855  2.41656  2.59780  3.55505  5.61460  4.20689    760 - -
          2.68618  4.42225  2.77519  2.73123  3.46354  2.40513  3.72494  3.29354  2.67741  2.69355  4.24690  2.90347  2.73739  3.18146  2.89801  2.37887  2.77519  2.98518  4.58477  3.61503
          0.02044  4.29652  5.01887  0.61958  0.77255  0.48576  0.95510
    553   2.97659  5.57752  1.45574  1.80269  4.87869  3.38104  3.82214  4.39679  2.32558  3.86354  4.66506  2.23167  3.94459  2.96259  3.30508  2.87480  3.24249  3.95099  6.00489  4.51650    761 - -
          2.68618  4.42225  2.77519  2.73123  3.46354  2.40513  3.72494  3.29354  2.67741  2.69355  4.24690  2.90347  2.73739  3.18146  2.89801  2.37887  2.77519  2.98518  4.58477  3.61503
          0.02044  4.29652  5.01887  0.61958  0.77255  0.48576  0.95510
    554   2.44003  4.82470  3.08997  2.52739  4.06191  3.49520  3.09653  2.80661  2.45390  3.07830  3.90091  3.03646  3.88375  2.29655  2.38778  2.70860  2.51593  3.15673  5.32562  4.00722    762 - -
          2.68618  4.42225  2.77519  2.73123  3.46354  2.40513  3.72494  3.29354  2.67741  2.69355  4.24690  2.90347  2.73739  3.18146  2.89801  2.37887  2.77519  2.98518  4.58477  3.61503
          0.02044  4.29652  5.01887  0.61958  0.77255  0.48576  0.95510
    555   2.72343  4.94725  3.08491  2.12868  4.20792  3.51612  2.57432  3.62954  2.36212  3.20120  2.74545  3.03530  3.90481  2.82028  2.17963  2.74307  2.94651  3.29884  5.40580  4.08334    763 - -
          2.68618  4.42225  2.77519  2.73123  3.46354  2.40513  3.72494  3.29354  2.67741  2.69355  4.24690  2.90347  2.73739  3.18146  2.89801  2.37887  2.77519  2.98518  4.58477  3.61503
          0.02044  4.29652  5.01887  0.61958  0.77255  0.48576  0.95510
    556   3.39547  4.67334  5.17115  4.62462  3.36779  4.75566  5.16051  1.80515  4.49843  0.95650  3.14663  4.83464  4.94764  4.60684  4.60080  4.12495  3.62916  1.63352  5.44742  4.36573    764 - -
          2.68618  4.42225  2.77519  2.73123  3.46354  2.40513  3.72494  3.29354  2.67741  2.69355  4.24690  2.90347  2.73739  3.18146  2.89801  2.37887  2.77519  2.98518  4.58477  3.61503
          0.02044  4.29652  5.01887  0.61958  0.77255  0.48576  0.95510
    557   3.03896  5.31010  3.25808  2.70164  4.69456  3.68165  2.89008  4.11235  1.17611  3.55184  4.38090  3.16930  4.06715  2.26478  2.36800  3.00988  3.22581  3.75542  5.60253  4.34994    765 - -
          2.68618  4.42225  2.77519  2.73123  3.46354  2.40513  3.72494  3.29354  2.67741  2.69355  4.24690  2.90347  2.73739  3.18146  2.89801  2.37887  2.77519  2.98518  4.58477  3.61503
          0.02044  4.29652  5.01887  0.61958  0.77255  0.48576  0.95510
    558   2.00327  4.32928  3.66729  3.44978  4.59033  3.09140  4.51893  3.99096  3.52687  3.71955  4.55678  3.53630  3.87511  3.80911  3.80610  0.79511  2.90371  3.39771  5.94113  4.73081    766 - -
          2.68618  4.42225  2.77519  2.73123  3.46354  2.40513  3.72494  3.29354  2.67741  2.69355  4.24690  2.90347  2.73739  3.18146  2.89801  2.37887  2.77519  2.98518  4.58477  3.61503
          0.02044  4.29652  5.01887  0.61958  0.77255  0.48576  0.95510
    559   2.86268  5.26049  3.05732  1.82276  4.64759  3.55838  3.66582  4.07693  1.90725  3.52876  4.31436  3.03230  3.95249  2.14678  2.07981  2.82547  3.07203  3.67911  5.61845  4.29971    767 - -
          2.68618  4.42225  2.77519  2.73123  3.46354  2.40513  3.72494  3.29354  2.67741  2.69355  4.24690  2.90347  2.73739  3.18146  2.89801  2.37887  2.77519  2.98518  4.58477  3.61503
          0.02044  4.29652  5.01887  0.61958  0.77255  0.48576  0.95510
    560   3.43055  4.70921  5.18602  4.63771  3.33315  4.78093  5.17076  1.83086  4.50724  0.87876  3.10865  4.85669  4.96012  4.60309  4.60473  4.15139  3.66198  1.77767  5.43501  4.36583    768 - -
          2.68618  4.42225  2.77519  2.73123  3.46354  2.40513  3.72494  3.29354  2.67741  2.69355  4.24690  2.90347  2.73739  3.18146  2.89801  2.37887  2.77519  2.98518  4.58477  3.61503
          0.02044  4.29652  5.01887  0.61958  0.77255  0.48576  0.95510
    561   1.88815  5.05475  2.25873  1.95349  4.35947  3.42269  3.71732  3.77464  2.53370  3.35871  4.15884  2.93454  3.87603  2.85345  3.02533  2.71363  2.97079  2.86525  5.56875  4.18873    769 - -
          2.68618  4.42225  2.77519  2.73123  3.46354  2.40513  3.72494  3.29354  2.67741  2.69355  4.24690  2.90347  2.73739  3.18146  2.89801  2.37887  2.77519  2.98518  4.58477  3.61503
          0.02044  4.29652  5.01887  0.61958  0.77255  0.48576  0.95510
    562   3.55660  5.32244  4.09674  3.54334  4.78997  3.93368  4.22943  4.38138  2.53658  3.81968  4.82608  3.86107  4.43151  3.44408  0.48823  3.63163  3.80361  4.09082  5.70899  4.64536    770 - -
          2.68618  4.42225  2.77519  2.73123  3.46354  2.40513  3.72494  3.29354  2.67741  2.69355  4.24690  2.90347  2.73739  3.18146  2.89801  2.37887  2.77519  2.98518  4.58477  3.61503
          0.02044  4.29652  5.01887  0.61958  0.77255  0.48576  0.95510
    563   3.67058  5.01872  4.87127  4.53332  3.35785  4.51734  5.06004  2.60261  4.29936  0.48644  3.28332  4.76983  4.89244  4.56171  4.39749  4.17139  3.95213  2.74618  5.36830  4.18300    771 - -
          2.68618  4.42225  2.77519  2.73123  3.46354  2.40513  3.72494  3.29354  2.67741  2.69355  4.24690  2.90347  2.73739  3.18146  2.89801  2.37887  2.77519  2.98518  4.58477  3.61503
          0.02044  4.29652  5.01887  0.61958  0.77255  0.48576  0.95510
    564   1.68123  4.93174  2.80044  1.65591  4.43547  3.36233  3.85174  3.85604  2.69851  3.45408  4.27044  3.01208  3.90361  3.01093  3.16563  2.35150  3.01992  3.45957  5.66882  4.31044    772 - -
          2.68618  4.42225  2.77519  2.73123  3.46354  2.40513  3.72494  3.29354  2.67741  2.69355  4.24690  2.90347  2.73739  3.18146  2.89801  2.37887  2.77519  2.98518  4.58477  3.61503
          0.02044  4.29652  5.01887  0.61958  0.77255  0.48576  0.95510
    565   2.40527  4.34981  3.63459  3.38723  4.53836  3.11381  4.45732  3.93312  3.42796  3.65732  4.50053  3.51115  3.88103  3.73675  3.71715  0.82200  2.34027  3.37161  5.88696  4.66622    773 - -
          2.68618  4.42225  2.77519  2.73123  3.46354  2.40513  3.72494  3.29354  2.67741  2.69355  4.24690  2.90347  2.73739  3.18146  2.89801  2.37887  2.77519  2.98518  4.58477  3.61503
          0.02044  4.29652  5.01887  0.61958  0.77255  0.48576  0.95510
    566   3.39939  5.53219  2.76375  0.54461  4.94460  3.60866  4.26193  4.49074  3.20422  4.04669  5.02585  3.27213  4.24031  3.48360  3.64148  3.35054  3.71445  4.13847  6.03168  4.78565    774 - -
          2.68618  4.42225  2.77519  2.73123  3.46354  2.40513  3.72494  3.29354  2.67741  2.69355  4.24690  2.90347  2.73739  3.18146  2.89801  2.37887  2.77519  2.98518  4.58477  3.61503
          0.02044  4.29652  5.01887  0.61958  0.77255  0.48576  0.95510
    567   3.16251  4.61218  4.69987  4.39587  3.90350  4.14965  5.13897  2.13149  4.27235  2.52772  3.82131  4.51358  4.70116  4.61048  4.44221  3.69611  3.52262  0.61651  5.75271  4.50356    775 - -
          2.68618  4.42225  2.77519  2.73123  3.46354  2.40513  3.72494  3.29354  2.67741  2.69355  4.24690  2.90347  2.73739  3.18146  2.89801  2.37887  2.77519  2.98518  4.58477  3.61503
          0.02044  4.29652  5.01887  0.61958  0.77255  0.48576  0.95510
    568   1.01401  4.74334  2.98794  2.28106  4.37889  3.35548  4.08133  3.66776  2.96730  3.40448  4.29616  3.21338  3.98005  3.29755  3.36139  2.81990  3.09137  3.30733  5.69656  4.40345    776 - -
          2.68618  4.42225  2.77519  2.73123  3.46354  2.40513  3.72494  3.29354  2.67741  2.69355  4.24690  2.90347  2.73739  3.18146  2.89801  2.37887  2.77519  2.98518  4.58477  3.61503
          0.02044  4.29652  5.01887  0.61958  0.77255  0.48576  0.95510
    569   2.60158  4.64749  3.17126  2.73124  4.12816  3.36637  2.98986  3.57235  2.72378  3.20659  4.04312  3.16805  3.90053  3.08934  3.12703  1.69646  1.82790  3.21057  5.43994  4.13247    777 - -
          2.68618  4.42225  2.77519  2.73123  3.46354  2.40513  3.72494  3.29354  2.67741  2.69355  4.24690  2.90347  2.73739  3.18146  2.89801  2.37887  2.77519  2.98518  4.58477  3.61503
          0.02044  4.29652  5.01887  0.61958  0.77255  0.48576  0.95510
    570   3.49928  4.76505  5.24291  4.71264  3.31412  4.84997  5.22587  1.35837  4.55273  0.97300  3.10026  4.93334  5.01357  4.65515  4.63936  4.24094  3.73099  2.13438  5.44520  4.35860    778 - -
          2.68618  4.42225  2.77519  2.73123  3.46354  2.40513  3.72494  3.29354  2.67741  2.69355  4.24690  2.90347  2.73739  3.18146  2.89801  2.37887  2.77519  2.98518  4.58477  3.61503
          0.02044  4.29652  5.01887  0.61958  0.77255  0.48576  0.95510
    571   3.16097  5.36405  3.32145  2.80291  4.80272  3.73583  3.75677  4.18748  1.02140  3.61120  4.47301  3.24685  4.13853  2.13301  2.32114  3.13318  3.34282  3.84667  5.64893  4.43979    779 - -
          2.68618  4.42225  2.77519  2.73123  3.46354  2.40513  3.72494  3.29354  2.67741  2.69355  4.24690  2.90347  2.73739  3.18146  2.89801  2.37887  2.77519  2.98518  4.58477  3.61503
          0.02044  4.29652  5.01887  0.61958  0.77255  0.48576  0.95510
    572   2.63593  4.66197  3.14957  2.68484  3.99758  3.43323  3.83649  3.40284  2.68285  3.05881  2.58121  1.98202  3.91425  3.03896  3.09555  1.97659  2.92178  3.09078  5.33486  4.03051    780 - -
          2.68618  4.42225  2.77519  2.73123  3.46354  2.40513  3.72494  3.29354  2.67741  2.69355  4.24690  2.90347  2.73739  3.18146  2.89801  2.37887  2.77519  2.98518  4.58477  3.61503
          0.02044  4.29652  5.01887  0.61958  0.77255  0.48576  0.95510
    573   3.32941  4.64928  5.00446  4.46301  3.33344  4.60670  4.99761  1.34800  4.29721  1.74772  1.56080  4.67403  4.84479  4.45908  4.41626  3.97255  3.56799  2.12401  5.35613  4.24706    781 - -
          2.68618  4.42225  2.77519  2.73123  3.46354  2.40513  3.72494  3.29354  2.67741  2.69355  4.24690  2.90347  2.73739  3.18146  2.89801  2.37887  2.77519  2.98518  4.58477  3.61503
          0.02044  4.29652  5.01887  0.61958  0.77255  0.48576  0.95510
    574   3.57227  4.87971  5.15329  4.59787  3.15358  4.81042  5.09105  2.35687  4.40252  0.84290  1.70304  4.85475  4.95203  4.48858  4.48381  4.18460  3.78957  2.55657  5.30189  4.25920    782 - -
          2.68618  4.42225  2.77519  2.73123  3.46354  2.40513  3.72494  3.29354  2.67741  2.69355  4.24690  2.90347  2.73739  3.18146  2.89801  2.37887  2.77519  2.98518  4.58477  3.61503
          0.02044  4.29652  5.01887  0.61958  0.77255  0.48576  0.95510
    575   2.15924  4.58164  3.26623  2.70703  3.77394  3.53868  3.18249  2.35553  2.63188  2.82525  3.68867  3.17333  3.93261  2.99963  2.45086  2.41678  2.88524  2.88980  5.14011  3.86764    783 - -
          2.68618  4.42225  2.77519  2.73123  3.46354  2.40513  3.72494  3.29354  2.67741  2.69355  4.24690  2.90347  2.73739  3.18146  2.89801  2.37887  2.77519  2.98518  4.58477  3.61503
          0.02044  4.29652  5.01887  0.61958  0.77255  0.48576  0.95510
    576   2.65148  4.85989  3.01282  2.07403  4.10630  2.97526  3.68022  3.06097  2.47467  2.78252  3.93649  2.99779  3.86447  2.57333  2.93441  2.10268  2.88464  3.19661  5.36423  4.02748    784 - -
          2.68618  4.42225  2.77519  2.73123  3.46354  2.40513  3.72494  3.29354  2.67741  2.69355  4.24690  2.90347  2.73739  3.18146  2.89801  2.37887  2.77519  2.98518  4.58477  3.61503
          0.18297  4.29652  1.87344  0.61958  0.77255  0.48576  0.95510
    577   2.74133  5.06873  2.90407  2.43641  4.42660  2.52323  3.64477  3.86016  2.04686  3.37556  4.17300  2.16179  3.86948  2.77151  2.26494  2.72700  2.97330  3.48218  5.52343  4.18746    785 - -
          2.68618  4.42225  2.77519  2.73123  3.46354  2.40513  3.72494  3.29354  2.67741  2.69355  4.24690  2.90347  2.73739  3.18146  2.89801  2.37887  2.77519  2.98518  4.58477  3.61503
          0.02400  4.13755  4.85989  0.61958  0.77255  0.67233  0.71441
    578   2.79292  5.08033  2.90269  2.17084  4.43232  3.46608  3.66731  3.83322  1.52640  3.37066  4.18791  2.98047  3.90126  2.80181  2.63560  2.78179  2.39311  3.47528  5.52862  4.20972    786 - -
          2.68618  4.42225  2.77519  2.73123  3.46354  2.40513  3.72494  3.29354  2.67741  2.69355  4.24690  2.90347  2.73739  3.18146  2.89801  2.37887  2.77519  2.98518  4.58477  3.61503
          0.02400  4.13755  4.85989  0.61958  0.77255  0.67233  0.71441
    579   1.98494  4.64886  3.07991  2.57614  4.09084  3.33539  3.74997  3.49938  2.25973  3.12099  3.94197  3.04527  3.08627  2.92020  2.99161  2.33692  2.32205  3.14461  5.36997  4.06135    787 - -
          2.68618  4.42225  2.77519  2.73123  3.46354  2.40513  3.72494  3.29354  2.67741  2.69355  4.24690  2.90347  2.73739  3.18146  2.89801  2.37887  2.77519  2.98518  4.58477  3.61503
          0.02400  4.13755  4.85989  0.61958  0.77255  0.67233  0.71441
    580   2.04943  4.86266  2.87989  2.17893  4.23582  2.32285  3.70066  3.65803  2.47164  3.24220  4.05477  2.96302  3.83922  2.85091  2.54784  2.67123  2.90938  3.29837  5.45760  4.12009    788 - -
          2.68618  4.42225  2.77519  2.73123  3.46354  2.40513  3.72494  3.29354  2.67741  2.69355  4.24690  2.90347  2.73739  3.18146  2.89801  2.37887  2.77519  2.98518  4.58477  3.61503
          0.02400  4.13755  4.85989  0.61958  0.77255  0.67233  0.71441
    581   2.61940  4.85904  2.83507  1.98933  4.26883  3.33970  3.70976  3.70062  2.51886  3.28146  4.08563  2.94177  3.01179  2.85688  2.98380  2.00587  2.41128  3.32287  5.49464  4.14177    789 - -
          2.68618  4.42225  2.77519  2.73123  3.46354  2.40513  3.72494  3.29354  2.67741  2.69355  4.24690  2.90347  2.73739  3.18146  2.89801  2.37887  2.77519  2.98518  4.58477  3.61503
          0.02400  4.13755  4.85989  0.61958  0.77255  0.67233  0.71441
    582   2.19763  4.58031  3.16500  2.64118  3.94516  2.33850  3.76163  3.33727  2.58538  2.60968  3.82833  3.09680  3.84566  2.95703  2.56798  2.37040  2.83724  3.02066  5.26511  3.97811    790 - -
          2.68618  4.42225  2.77519  2.73123  3.46354  2.40513  3.72494  3.29354  2.67741  2.69355  4.24690  2.90347  2.73739  3.18146  2.89801  2.37887  2.77519  2.98518  4.58477  3.61503
          0.02400  4.13755  4.85989  0.61958  0.77255  0.67233  0.71441
    583   2.28465  4.48358  3.23618  2.44243  2.85072  3.50570  3.09210  3.02687  2.65980  2.45184  3.58079  3.14905  3.89455  2.99067  3.06374  2.48228  2.83002  2.77548  5.03179  3.75672    791 - -
          2.68618  4.42225  2.77519  2.73123  3.46354  2.40513  3.72494  3.29354  2.67741  2.69355  4.24690  2.90347  2.73739  3.18146  2.89801  2.37887  2.77519  2.98518  4.58477  3.61503
          0.11155  4.13755  2.41250  0.61958  0.77255  0.67233  0.71441
    584   2.56830  4.50026  3.18085  2.64464  3.70249  2.71071  3.10250  3.09198  2.60626  2.48040  3.63349  3.10683  2.97291  2.95420  3.00995  2.69478  2.81515  2.51566  5.07914  3.79854    792 - -
          2.68618  4.42225  2.77519  2.73123  3.46354  2.40513  3.72494  3.29354  2.67741  2.69355  4.24690  2.90347  2.73739  3.18146  2.89801  2.37887  2.77519  2.98518  4.58477  3.61503
          0.02840  3.97140  4.69374  0.61958  0.77255  0.75006  0.63930
    585   1.89956  4.15789  3.65392  3.22775  3.77596  3.19847  4.14131  2.78694  3.17642  2.77416  3.72028  3.42785  3.83781  3.47949  3.46949  2.17240  2.76512  1.69343  5.25535  4.03754    793 - -
          2.68618  4.42225  2.77519  2.73123  3.46354  2.40513  3.72494  3.29354  2.67741  2.69355  4.24690  2.90347  2.73739  3.18146  2.89801  2.37887  2.77519  2.98518  4.58477  3.61503
          0.02840  3.97140  4.69374  0.61958  0.77255  0.75006  0.63930
    586   2.53425  4.60656  2.92721  2.55500  4.11435  2.64132  3.76485  3.51656  2.56058  3.14707  3.99051  3.01021  3.79195  2.32615  2.95200  2.61515  1.95566  3.15508  5.39252  4.09244    794 - -
          2.68618  4.42225  2.77519  2.73123  3.46354  2.40513  3.72494  3.29354  2.67741  2.69355  4.24690  2.90347  2.73739  3.18146  2.89801  2.37887  2.77519  2.98518  4.58477  3.61503
          0.02840  3.97140  4.69374  0.61958  0.77255  0.75006  0.63930
    587   1.66471  4.16363  3.34958  3.05299  4.29265  2.29099  4.15865  3.70827  3.13539  3.38884  4.20646  3.24263  3.66570  3.41599  3.46999  1.55744  2.68547  3.15886  5.62502  4.40450    795 - -
          2.68618  4.42225  2.77519  2.73123  3.46354  2.40513  3.72494  3.29354  2.67741  2.69355  4.24690  2.90347  2.73739  3.18146  2.89801  2.37887  2.77519  2.98518  4.58477  3.61503
          0.02840  3.97140  4.69374  0.61958  0.77255  0.75006  0.63930
    588   2.01969  4.45723  3.12265  2.68529  3.87800  3.27576  2.94793  3.26911  2.64652  2.94905  3.81521  3.10278  3.80480  3.02336  3.02240  2.61612  2.00597  2.94929  5.23139  3.94605    796 - -
          2.68618  4.42225  2.77519  2.73123  3.46354  2.40513  3.72494  3.29354  2.67741  2.69355  4.24690  2.90347  2.73739  3.18146  2.89801  2.37887  2.77519  2.98518  4.58477  3.61503
          0.02840  3.97140  4.69374  0.61958  0.77255  0.75006  0.63930
    589   1.70817  4.15610  3.46317  3.09881  4.12637  2.98550  4.13028  3.44132  3.09678  3.19599  4.04711  3.28478  3.69753  3.40277  3.41729  2.01124  1.72628  2.98948  5.49549  4.27953    797 - -
          2.68618  4.42225  2.77519  2.73123  3.46354  2.40513  3.72494  3.29354  2.67741  2.69355  4.24690  2.90347  2.73739  3.18146  2.89801  2.37887  2.77519  2.98518  4.58477  3.61503
          0.02840  3.97140  4.69374  0.61958  0.77255  0.75006  0.63930
    590   2.71052  4.43248  3.52346  2.99562  3.46126  3.65095  3.93068  2.58557  2.82384  2.06040  3.40391  3.39939  4.04719  2.45963  3.13964  2.94321  2.95604  1.85883  5.02633  3.77321    798 - -
          2.68532  4.42258  2.77553  2.73156  3.46387  2.40504  3.72528  3.29352  2.67774  2.69388  4.24723  2.90278  2.73695  3.18180  2.89834  2.37878  2.77553  2.98440  4.58510  3.61536
          0.37877  1.15423        *  1.81790  0.17717  0.00000        *
//
