# Supplementary material for: Potential Conservation of Circadian Clock Proteins in the phylum Nematoda as Revealed by Bioinformatic Searches
Source: PLoS One. 2014 Nov 14;9(11):e112871. doi: 10.1371/journal.pone.0112871 (PMC4232591; doi:10.1371/journal.pone.0112871)
Supplement: File S1 — HMM profiles used in this work and HMMsearch results. (ZIP) [file pone.0112871.s007.zip › HMMs-CE/Artropodos/tws-PH(PP2a_TWS)_FBpp0081671-aln.hmm]

HMMER3/b [3.0 | March 2010]
NAME  tws-PH(PP2a_TWS)_FBpp0081671-aln
LENG  448
ALPH  amino
RF    no
CS    no
MAP   yes
DATE  Tue Jun 12 14:34:07 2012
NSEQ  7
EFFN  0.427246
CKSUM 1151885579
STATS LOCAL MSV      -11.7223  0.69858
STATS LOCAL VITERBI  -12.4054  0.69858
STATS LOCAL FORWARD   -6.1347  0.69858
HMM          A        C        D        E        F        G        H        I        K        L        M        N        P        Q        R        S        T        V        W        Y   
            m->m     m->i     m->d     i->m     i->i     d->m     d->d
  COMPO   2.58436  4.01761  2.80487  2.65869  3.24070  2.99705  3.69090  2.77873  2.65760  2.47522  3.71974  3.00798  3.42766  3.22418  2.90730  2.61704  2.85580  2.63560  4.45805  3.46382
          2.68624  4.42299  2.77558  2.73176  3.46358  2.40538  3.72410  3.29332  2.67738  2.69388  4.24445  2.90400  2.73758  3.18154  2.89735  2.37853  2.77466  2.98505  4.58472  3.61534
          0.40109  1.46539  2.30835  2.91258  0.05587  0.00000        *
      1   2.54310  4.21221  3.55371  3.00319  2.95588  3.52860  3.87742  2.47517  2.92968  2.21922  3.00138  3.36693  3.43544  3.23454  3.25163  2.81235  2.61423  2.14070  4.85406  3.61913     58 - -
          2.68618  4.42225  2.77519  2.73123  3.46354  2.40513  3.72494  3.29354  2.67741  2.69355  4.24690  2.90347  2.73739  3.18146  2.89801  2.37887  2.77519  2.98518  4.58477  3.61503
          0.03656  3.72285  4.44520  0.61958  0.77255  0.55953  0.84741
      2   2.25974  4.63570  2.54419  2.37220  3.83651  3.27003  3.62967  3.30278  2.51206  2.95438  3.81196  2.58754  3.75295  2.83446  2.95271  2.61253  2.81924  2.99897  5.18122  3.27403     59 - -
          2.68618  4.42225  2.77519  2.73123  3.46354  2.40513  3.72494  3.29354  2.67741  2.69355  4.24690  2.90347  2.73739  3.18146  2.89801  2.37887  2.77519  2.98518  4.58477  3.61503
          0.03656  3.72285  4.44520  0.61958  0.77255  0.55953  0.84741
      3   2.48948  3.75409  3.21821  2.66223  3.66896  3.35083  3.67127  3.01476  2.27857  2.71060  3.58577  3.08554  3.79076  2.90627  2.58655  2.47406  2.75312  2.57307  5.02588  3.77123     60 - -
          2.68618  4.42225  2.77519  2.73123  3.46354  2.40513  3.72494  3.29354  2.67741  2.69355  4.24690  2.90347  2.73739  3.18146  2.89801  2.37887  2.77519  2.98518  4.58477  3.61503
          0.03656  3.72285  4.44520  0.61958  0.77255  0.55953  0.84741
      4   2.59971  4.74698  2.79203  2.40025  4.12423  2.98817  3.59329  3.53519  2.08562  3.11766  3.95445  2.66207  3.76179  2.75744  2.43803  2.41678  2.85975  3.19485  5.31958  4.01919     61 - -
          2.68618  4.42225  2.77519  2.73123  3.46354  2.40513  3.72494  3.29354  2.67741  2.69355  4.24690  2.90347  2.73739  3.18146  2.89801  2.37887  2.77519  2.98518  4.58477  3.61503
          0.03656  3.72285  4.44520  0.61958  0.77255  0.55953  0.84741
      5   2.62698  4.77124  2.68477  2.22436  4.05919  3.29351  3.60364  3.44217  2.20822  3.07272  3.92589  2.35640  3.77041  2.77806  2.72906  2.65698  2.87901  2.84415  5.30554  3.98474     62 - -
          2.68618  4.42225  2.77519  2.73123  3.46354  2.40513  3.72494  3.29354  2.67741  2.69355  4.24690  2.90347  2.73739  3.18146  2.89801  2.37887  2.77519  2.98518  4.58477  3.61503
          0.03656  3.72285  4.44520  0.61958  0.77255  0.44225  1.02887
      6   2.39619  4.44142  3.13869  2.62130  3.69691  3.36767  3.68252  3.06567  2.51342  2.74592  2.79767  2.76702  3.80512  2.91297  2.69879  2.46777  2.77577  2.79377  5.05814  3.79002     63 - -
          2.68618  4.42225  2.77519  2.73123  3.46354  2.40513  3.72494  3.29354  2.67741  2.69355  4.24690  2.90347  2.73739  3.18146  2.89801  2.37887  2.77519  2.98518  4.58477  3.61503
          0.03326  3.81577  4.53812  0.61958  0.77255  0.48576  0.95510
      7   2.00730  4.39423  2.70486  2.60036  3.91085  3.17673  3.76935  3.21602  2.66437  2.94960  3.80654  3.02404  3.72714  2.98235  3.07975  2.36969  2.45623  2.65242  5.25935  3.97598     64 - -
          2.68618  4.42225  2.77519  2.73123  3.46354  2.40513  3.72494  3.29354  2.67741  2.69355  4.24690  2.90347  2.73739  3.18146  2.89801  2.37887  2.77519  2.98518  4.58477  3.61503
          0.03326  3.81577  4.53812  0.61958  0.77255  0.48576  0.95510
      8   2.23605  4.18779  3.02839  2.87395  4.21540  1.42760  4.07908  3.69555  3.05296  3.39133  4.25302  3.12868  3.63021  3.35953  3.36837  2.15114  2.71933  3.16625  5.54040  4.28898     65 - -
          2.68618  4.42225  2.77519  2.73123  3.46354  2.40513  3.72494  3.29354  2.67741  2.69355  4.24690  2.90347  2.73739  3.18146  2.89801  2.37887  2.77519  2.98518  4.58477  3.61503
          0.03326  3.81577  4.53812  0.61958  0.77255  0.48576  0.95510
      9   2.67836  4.67108  2.68062  2.56098  4.02589  3.14742  3.87856  3.72518  2.77814  3.37889  4.33539  1.26261  3.79707  3.15221  3.13002  2.74836  3.05896  3.35314  5.33851  3.97906     66 - -
          2.68618  4.42225  2.77519  2.73123  3.46354  2.40513  3.72494  3.29354  2.67741  2.69355  4.24690  2.90347  2.73739  3.18146  2.89801  2.37887  2.77519  2.98518  4.58477  3.61503
          0.03326  3.81577  4.53812  0.61958  0.77255  0.48576  0.95510
     10   2.59769  4.37738  3.25971  3.15261  4.29339  0.82224  4.27526  3.88023  3.32603  3.54127  4.51749  3.42432  3.76668  3.65488  3.56721  2.76819  3.07457  3.41961  5.40241  4.39378     67 - -
          2.68618  4.42226  2.77520  2.73124  3.46354  2.40506  3.72495  3.29355  2.67741  2.69355  4.24690  2.90347  2.73740  3.18147  2.89801  2.37887  2.77520  2.98519  4.58477  3.61504
          0.09144  2.56801  4.53812  0.46618  0.98724  0.48576  0.95510
     11   2.84372  5.32540  1.72802  1.51553  4.61271  3.15860  3.68768  4.10145  2.67654  3.64182  4.50311  2.63987  3.76828  2.85814  3.23940  2.74791  3.13008  3.70316  5.80454  4.33754     69 - -
          2.68618  4.42225  2.77519  2.73123  3.46354  2.40513  3.72494  3.29354  2.67741  2.69355  4.24690  2.90347  2.73739  3.18146  2.89801  2.37887  2.77519  2.98518  4.58477  3.61503
          0.03326  3.81577  4.53812  0.61958  0.77255  0.48576  0.95510
     12   2.43362  4.22365  3.87071  3.35787  3.50643  3.65008  4.21810  1.74839  3.26212  2.28280  3.39151  3.65298  4.11543  3.57883  3.55254  2.99287  2.44018  1.82141  5.14936  3.93404     70 - -
          2.68618  4.42225  2.77519  2.73123  3.46354  2.40513  3.72494  3.29354  2.67741  2.69355  4.24690  2.90347  2.73739  3.18146  2.89801  2.37887  2.77519  2.98518  4.58477  3.61503
          0.03326  3.81577  4.53812  0.61958  0.77255  0.48576  0.95510
     13   2.53270  4.61447  2.83589  2.49055  4.09097  3.21938  3.69961  3.50033  2.44474  3.12291  3.98016  2.95019  3.75896  2.08465  2.80936  2.25172  2.55936  3.14601  5.35354  4.04700     71 - -
          2.68618  4.42225  2.77519  2.73123  3.46354  2.40513  3.72494  3.29354  2.67741  2.69355  4.24690  2.90347  2.73739  3.18146  2.89801  2.37887  2.77519  2.98518  4.58477  3.61503
          0.03326  3.81577  4.53812  0.61958  0.77255  0.48576  0.95510
     14   3.24499  4.63925  4.00675  3.69965  2.61328  3.66849  3.83407  3.26722  3.42348  2.67141  3.90354  3.86041  4.18180  3.81415  3.56147  3.44915  3.54279  3.15599  1.00791  2.61854     72 - -
          2.68618  4.42225  2.77519  2.73123  3.46354  2.40513  3.72494  3.29354  2.67741  2.69355  4.24690  2.90347  2.73739  3.18146  2.89801  2.37887  2.77519  2.98518  4.58477  3.61503
          0.03326  3.81577  4.53812  0.61958  0.77255  0.48576  0.95510
     15   2.19193  1.66866  3.82374  3.47957  3.74031  2.96606  4.22769  2.95605  3.31934  2.85798  3.81961  3.45981  3.69768  3.64591  3.51630  2.19809  2.66477  2.61556  5.22401  3.98429     73 - -
          2.68618  4.42225  2.77519  2.73123  3.46354  2.40513  3.72494  3.29354  2.67741  2.69355  4.24690  2.90347  2.73739  3.18146  2.89801  2.37887  2.77519  2.98518  4.58477  3.61503
          0.03326  3.81577  4.53812  0.61958  0.77255  0.48576  0.95510
     16   3.18791  4.60681  4.16056  3.86528  1.10936  3.88894  3.85505  2.71973  3.77397  2.10349  3.45907  3.95597  4.34964  3.95793  3.90769  3.46011  3.48945  2.70605  4.12287  2.49779     74 - -
          2.68618  4.42225  2.77519  2.73123  3.46354  2.40513  3.72494  3.29354  2.67741  2.69355  4.24690  2.90347  2.73739  3.18146  2.89801  2.37887  2.77519  2.98518  4.58477  3.61503
          0.03326  3.81577  4.53812  0.61958  0.77255  0.48576  0.95510
     17   1.98717  4.12853  3.19421  2.96610  4.12265  2.88783  4.08256  3.47839  3.03332  3.23801  4.12218  3.17397  3.62758  3.36142  3.33726  1.36654  2.66784  3.00471  5.49754  4.24028     75 - -
          2.68618  4.42225  2.77519  2.73123  3.46354  2.40513  3.72494  3.29354  2.67741  2.69355  4.24690  2.90347  2.73739  3.18146  2.89801  2.37887  2.77519  2.98518  4.58477  3.61503
          0.03326  3.81577  4.53812  0.61958  0.77255  0.48576  0.95510
     18   2.83821  4.81991  2.86806  2.62327  3.98056  3.32991  3.78061  3.60382  2.44835  3.11170  4.14250  3.08199  3.88341  1.33852  2.73309  2.88899  3.13586  3.33745  5.26333  3.95371     76 - -
          2.68618  4.42225  2.77519  2.73123  3.46354  2.40513  3.72494  3.29354  2.67741  2.69355  4.24690  2.90347  2.73739  3.18146  2.89801  2.37887  2.77519  2.98518  4.58477  3.61503
          0.03326  3.81577  4.53812  0.61958  0.77255  0.48576  0.95510
     19   2.92980  4.34300  4.40533  3.91852  3.43073  4.12192  4.68908  1.59356  3.78607  1.98235  3.28117  4.17360  4.50287  4.09131  4.01940  3.50437  3.21241  1.23874  5.33531  4.10564     77 - -
          2.68618  4.42225  2.77519  2.73123  3.46354  2.40513  3.72494  3.29354  2.67741  2.69355  4.24690  2.90347  2.73739  3.18146  2.89801  2.37887  2.77519  2.98518  4.58477  3.61503
          0.03326  3.81577  4.53812  0.61958  0.77255  0.48576  0.95510
     20   2.92197  4.88108  3.09406  2.72770  4.25451  3.41628  3.73086  3.68050  1.11876  3.25861  4.22425  3.15426  3.92157  2.92641  2.42523  2.96835  3.18007  3.39189  5.33342  4.13844     78 - -
          2.68618  4.42225  2.77519  2.73123  3.46354  2.40513  3.72494  3.29354  2.67741  2.69355  4.24690  2.90347  2.73739  3.18146  2.89801  2.37887  2.77519  2.98518  4.58477  3.61503
          0.03326  3.81577  4.53812  0.61958  0.77255  0.48576  0.95510
     21   2.59769  4.37738  3.25971  3.15261  4.29339  0.82224  4.27526  3.88023  3.32603  3.54127  4.51749  3.42432  3.76668  3.65488  3.56721  2.76819  3.07457  3.41961  5.40241  4.39378     79 - -
          2.68618  4.42225  2.77519  2.73123  3.46354  2.40513  3.72494  3.29354  2.67741  2.69355  4.24690  2.90347  2.73739  3.18146  2.89801  2.37887  2.77519  2.98518  4.58477  3.61503
          0.03326  3.81577  4.53812  0.61958  0.77255  0.48576  0.95510
     22   1.88312  4.12214  3.38739  3.08049  3.98984  2.98320  4.11253  3.05141  3.05224  2.96450  3.92276  3.27125  3.69247  3.39941  3.34304  2.43531  1.63459  2.70307  5.42640  4.20425     80 - -
          2.68618  4.42225  2.77519  2.73123  3.46354  2.40513  3.72494  3.29354  2.67741  2.69355  4.24690  2.90347  2.73739  3.18146  2.89801  2.37887  2.77519  2.98518  4.58477  3.61503
          0.03326  3.81577  4.53812  0.61958  0.77255  0.48576  0.95510
     23   3.09275  4.57252  4.09784  3.73867  3.11617  3.90901  4.41223  2.31862  3.50692  0.94839  3.15909  4.01949  4.35497  3.88888  3.69177  3.47502  3.39007  2.34099  4.97364  3.68347     81 - -
          2.68618  4.42225  2.77519  2.73123  3.46354  2.40513  3.72494  3.29354  2.67741  2.69355  4.24690  2.90347  2.73739  3.18146  2.89801  2.37887  2.77519  2.98518  4.58477  3.61503
          0.03326  3.81577  4.53812  0.61958  0.77255  0.48576  0.95510
     24   2.84422  5.32717  1.71840  1.52201  4.61434  3.15821  3.68775  4.10346  2.67740  3.64342  4.50471  2.63920  3.76820  2.85821  3.24093  2.74805  3.13066  3.70484  5.80609  4.33847     82 - -
          2.68618  4.42225  2.77519  2.73123  3.46354  2.40513  3.72494  3.29354  2.67741  2.69355  4.24690  2.90347  2.73739  3.18146  2.89801  2.37887  2.77519  2.98518  4.58477  3.61503
          0.03326  3.81577  4.53812  0.61958  0.77255  0.48576  0.95510
     25   2.93062  5.04679  1.00293  2.30372  4.41671  3.16942  3.88417  3.99240  2.95807  3.61143  4.58946  2.85673  3.81836  3.12409  3.46560  2.90024  3.26841  3.63805  5.59625  4.30051     83 - -
          2.68618  4.42225  2.77519  2.73123  3.46354  2.40513  3.72494  3.29354  2.67741  2.69355  4.24690  2.90347  2.73739  3.18146  2.89801  2.37887  2.77519  2.98518  4.58477  3.61503
          0.03326  3.81577  4.53812  0.61958  0.77255  0.48576  0.95510
     26   2.93062  5.04679  1.00293  2.30372  4.41671  3.16942  3.88417  3.99240  2.95807  3.61143  4.58946  2.85673  3.81836  3.12409  3.46560  2.90024  3.26841  3.63805  5.59625  4.30051     84 - -
          2.68618  4.42225  2.77519  2.73123  3.46354  2.40513  3.72494  3.29354  2.67741  2.69355  4.24690  2.90347  2.73739  3.18146  2.89801  2.37887  2.77519  2.98518  4.58477  3.61503
          0.03326  3.81577  4.53812  0.61958  0.77255  0.48576  0.95510
     27   2.76362  4.32317  4.04577  3.70833  3.50996  3.66393  4.52025  2.05739  3.57519  2.20774  3.48497  3.90691  4.22845  3.93963  3.79293  3.16484  3.12709  1.09976  5.28440  4.01194     85 - -
          2.68618  4.42225  2.77519  2.73123  3.46354  2.40513  3.72494  3.29354  2.67741  2.69355  4.24690  2.90347  2.73739  3.18146  2.89801  2.37887  2.77519  2.98518  4.58477  3.61503
          0.03326  3.81577  4.53812  0.61958  0.77255  0.48576  0.95510
     28   2.38437  4.22891  3.37983  3.13064  3.92078  3.06970  4.15201  3.04109  3.07247  2.90654  3.96172  3.34830  3.76942  3.47045  3.33316  2.58514  1.27186  2.74214  5.36366  4.13777     86 - -
          2.68618  4.42225  2.77519  2.73123  3.46354  2.40513  3.72494  3.29354  2.67741  2.69355  4.24690  2.90347  2.73739  3.18146  2.89801  2.37887  2.77519  2.98518  4.58477  3.61503
          0.03326  3.81577  4.53812  0.61958  0.77255  0.48576  0.95510
     29   2.83306  5.23263  2.01558  1.36202  4.52960  3.17507  3.69834  3.99814  2.65648  3.56833  4.44143  2.68018  3.77767  2.87463  3.18276  2.75690  3.12008  3.62065  5.73045  4.29859     87 - -
          2.68618  4.42225  2.77519  2.73123  3.46354  2.40513  3.72494  3.29354  2.67741  2.69355  4.24690  2.90347  2.73739  3.18146  2.89801  2.37887  2.77519  2.98518  4.58477  3.61503
          0.03326  3.81577  4.53812  0.61958  0.77255  0.48576  0.95510
     30   1.09875  4.16586  3.40666  3.19669  3.99741  2.99163  4.22522  3.11460  3.21151  2.99865  4.03780  3.36012  3.72562  3.55820  3.46521  2.51718  2.79068  2.77891  5.43030  4.22449     88 - -
          2.68618  4.42225  2.77519  2.73123  3.46354  2.40513  3.72494  3.29354  2.67741  2.69355  4.24690  2.90347  2.73739  3.18146  2.89801  2.37887  2.77519  2.98518  4.58477  3.61503
          0.03326  3.81577  4.53812  0.61958  0.77255  0.48576  0.95510
     31   2.93062  5.04679  1.00293  2.30372  4.41671  3.16942  3.88417  3.99240  2.95807  3.61143  4.58946  2.85673  3.81836  3.12409  3.46560  2.90024  3.26841  3.63805  5.59625  4.30051     89 - -
          2.68618  4.42225  2.77519  2.73123  3.46354  2.40513  3.72494  3.29354  2.67741  2.69355  4.24690  2.90347  2.73739  3.18146  2.89801  2.37887  2.77519  2.98518  4.58477  3.61503
          0.03326  3.81577  4.53812  0.61958  0.77255  0.48576  0.95510
     32   3.07079  4.45350  4.47363  3.96511  3.18924  4.27230  4.64581  1.43308  3.78370  1.45053  3.06068  4.24720  4.56572  4.06764  3.98642  3.64313  3.32219  1.85468  5.16156  3.94405     90 - -
          2.68618  4.42225  2.77519  2.73123  3.46354  2.40513  3.72494  3.29354  2.67741  2.69355  4.24690  2.90347  2.73739  3.18146  2.89801  2.37887  2.77519  2.98518  4.58477  3.61503
          0.03326  3.81577  4.53812  0.61958  0.77255  0.48576  0.95510
     33   2.98705  4.42313  4.25269  3.86732  3.33726  4.00327  4.60677  1.15111  3.69425  1.93634  3.28290  4.12066  4.44102  4.04913  3.89738  3.49408  3.28771  1.84795  5.21548  3.94804     91 - -
          2.68618  4.42225  2.77519  2.73123  3.46354  2.40513  3.72494  3.29354  2.67741  2.69355  4.24690  2.90347  2.73739  3.18146  2.89801  2.37887  2.77519  2.98518  4.58477  3.61503
          0.03326  3.81577  4.53812  0.61958  0.77255  0.48576  0.95510
     34   2.28915  4.20815  3.15911  2.97345  4.02040  2.93917  4.08430  3.53589  3.04333  3.26097  4.19268  3.20656  3.67355  3.39739  3.33030  1.17990  2.76526  3.08347  5.39772  4.10391     92 - -
          2.68618  4.42225  2.77519  2.73123  3.46354  2.40513  3.72494  3.29354  2.67741  2.69355  4.24690  2.90347  2.73739  3.18146  2.89801  2.37887  2.77519  2.98518  4.58477  3.61503
          0.03326  3.81577  4.53812  0.61958  0.77255  0.48576  0.95510
     35   2.52551  1.06318  4.02964  3.75726  3.76278  3.15939  4.41695  2.89827  3.58419  2.81580  3.93573  3.75940  3.86184  3.93276  3.71822  2.79685  2.98767  2.64643  5.18967  4.05055     93 - -
          2.68618  4.42225  2.77519  2.73123  3.46354  2.40513  3.72494  3.29354  2.67741  2.69355  4.24690  2.90347  2.73739  3.18146  2.89801  2.37887  2.77519  2.98518  4.58477  3.61503
          0.03326  3.81577  4.53812  0.61958  0.77255  0.48576  0.95510
     36   2.76362  4.32317  4.04577  3.70833  3.50996  3.66393  4.52025  2.05739  3.57519  2.20774  3.48497  3.90691  4.22845  3.93963  3.79293  3.16484  3.12709  1.09976  5.28440  4.01194     94 - -
          2.68618  4.42225  2.77519  2.73123  3.46354  2.40513  3.72494  3.29354  2.67741  2.69355  4.24690  2.90347  2.73739  3.18146  2.89801  2.37887  2.77519  2.98518  4.58477  3.61503
          0.03326  3.81577  4.53812  0.61958  0.77255  0.48576  0.95510
     37   2.90578  5.00190  2.46749  1.10893  4.34138  3.23909  3.82259  3.78406  2.69612  3.41091  4.38873  2.90437  3.84137  3.04028  3.09808  2.89478  3.21002  3.47426  5.52378  4.24741     95 - -
          2.68618  4.42225  2.77519  2.73123  3.46354  2.40513  3.72494  3.29354  2.67741  2.69355  4.24690  2.90347  2.73739  3.18146  2.89801  2.37887  2.77519  2.98518  4.58477  3.61503
          0.03326  3.81577  4.53812  0.61958  0.77255  0.48576  0.95510
     38   3.18791  4.60681  4.16056  3.86528  1.10936  3.88894  3.85505  2.71973  3.77397  2.10349  3.45907  3.95597  4.34964  3.95793  3.90769  3.46011  3.48945  2.70605  4.12287  2.49779     96 - -
          2.68618  4.42225  2.77519  2.73123  3.46354  2.40513  3.72494  3.29354  2.67741  2.69355  4.24690  2.90347  2.73739  3.18146  2.89801  2.37887  2.77519  2.98518  4.58477  3.61503
          0.03326  3.81577  4.53812  0.61958  0.77255  0.48576  0.95510
     39   2.67836  4.67108  2.68062  2.56098  4.02589  3.14742  3.87856  3.72518  2.77814  3.37889  4.33539  1.26261  3.79707  3.15221  3.13002  2.74836  3.05896  3.35314  5.33851  3.97906     97 - -
          2.68618  4.42225  2.77519  2.73123  3.46354  2.40513  3.72494  3.29354  2.67741  2.69355  4.24690  2.90347  2.73739  3.18146  2.89801  2.37887  2.77519  2.98518  4.58477  3.61503
          0.03326  3.81577  4.53812  0.61958  0.77255  0.48576  0.95510
     40   2.93648  4.76206  3.07380  2.82916  3.24761  3.40184  1.26798  3.63047  2.67390  3.13113  4.17057  3.24034  3.95185  3.19499  2.94244  3.00801  3.23839  3.36679  4.71324  3.20031     98 - -
          2.68618  4.42225  2.77519  2.73123  3.46354  2.40513  3.72494  3.29354  2.67741  2.69355  4.24690  2.90347  2.73739  3.18146  2.89801  2.37887  2.77519  2.98518  4.58477  3.61503
          0.03326  3.81577  4.53812  0.61958  0.77255  0.48576  0.95510
     41   2.93062  5.04679  1.00293  2.30372  4.41671  3.16942  3.88417  3.99240  2.95807  3.61143  4.58946  2.85673  3.81836  3.12409  3.46560  2.90024  3.26841  3.63805  5.59625  4.30051     99 - -
          2.68618  4.42225  2.77519  2.73123  3.46354  2.40513  3.72494  3.29354  2.67741  2.69355  4.24690  2.90347  2.73739  3.18146  2.89801  2.37887  2.77519  2.98518  4.58477  3.61503
          0.03326  3.81577  4.53812  0.61958  0.77255  0.48576  0.95510
     42   2.59769  4.37738  3.25971  3.15261  4.29339  0.82224  4.27526  3.88023  3.32603  3.54127  4.51749  3.42432  3.76668  3.65488  3.56721  2.76819  3.07457  3.41961  5.40241  4.39378    100 - -
          2.68618  4.42225  2.77519  2.73123  3.46354  2.40513  3.72494  3.29354  2.67741  2.69355  4.24690  2.90347  2.73739  3.18146  2.89801  2.37887  2.77519  2.98518  4.58477  3.61503
          0.03326  3.81577  4.53812  0.61958  0.77255  0.48576  0.95510
     43   2.83745  5.29173  1.86499  1.43381  4.58189  3.16501  3.68924  4.06327  2.66597  3.61334  4.47714  2.65325  3.77081  2.86097  3.21609  2.74861  3.12328  3.67217  5.77670  4.32192    101 - -
          2.68618  4.42225  2.77519  2.73123  3.46354  2.40513  3.72494  3.29354  2.67741  2.69355  4.24690  2.90347  2.73739  3.18146  2.89801  2.37887  2.77519  2.98518  4.58477  3.61503
          0.03326  3.81577  4.53812  0.61958  0.77255  0.48576  0.95510
     44   3.09275  4.57252  4.09784  3.73867  3.11617  3.90901  4.41223  2.31862  3.50692  0.94839  3.15909  4.01949  4.35497  3.88888  3.69177  3.47502  3.39007  2.34099  4.97364  3.68347    102 - -
          2.68618  4.42225  2.77519  2.73123  3.46354  2.40513  3.72494  3.29354  2.67741  2.69355  4.24690  2.90347  2.73739  3.18146  2.89801  2.37887  2.77519  2.98518  4.58477  3.61503
          0.03326  3.81577  4.53812  0.61958  0.77255  0.48576  0.95510
     45   3.09275  4.57252  4.09784  3.73867  3.11617  3.90901  4.41223  2.31862  3.50692  0.94839  3.15909  4.01949  4.35497  3.88888  3.69177  3.47502  3.39007  2.34099  4.97364  3.68347    103 - -
          2.68618  4.42225  2.77519  2.73123  3.46354  2.40513  3.72494  3.29354  2.67741  2.69355  4.24690  2.90347  2.73739  3.18146  2.89801  2.37887  2.77519  2.98518  4.58477  3.61503
          0.03326  3.81577  4.53812  0.61958  0.77255  0.48576  0.95510
     46   1.09875  4.16586  3.40666  3.19669  3.99741  2.99163  4.22522  3.11460  3.21151  2.99865  4.03780  3.36012  3.72562  3.55820  3.46521  2.51718  2.79068  2.77891  5.43030  4.22449    104 - -
          2.68618  4.42225  2.77519  2.73123  3.46354  2.40513  3.72494  3.29354  2.67741  2.69355  4.24690  2.90347  2.73739  3.18146  2.89801  2.37887  2.77519  2.98518  4.58477  3.61503
          0.03326  3.81577  4.53812  0.61958  0.77255  0.48576  0.95510
     47   2.38437  4.22891  3.37983  3.13064  3.92078  3.06970  4.15201  3.04109  3.07247  2.90654  3.96172  3.34830  3.76942  3.47045  3.33316  2.58514  1.27186  2.74214  5.36366  4.13777    105 - -
          2.68618  4.42225  2.77519  2.73123  3.46354  2.40513  3.72494  3.29354  2.67741  2.69355  4.24690  2.90347  2.73739  3.18146  2.89801  2.37887  2.77519  2.98518  4.58477  3.61503
          0.03326  3.81577  4.53812  0.61958  0.77255  0.48576  0.95510
     48   2.59769  4.37738  3.25971  3.15261  4.29339  0.82224  4.27526  3.88023  3.32603  3.54127  4.51749  3.42432  3.76668  3.65488  3.56721  2.76819  3.07457  3.41961  5.40241  4.39378    106 - -
          2.68618  4.42225  2.77519  2.73123  3.46354  2.40513  3.72494  3.29354  2.67741  2.69355  4.24690  2.90347  2.73739  3.18146  2.89801  2.37887  2.77519  2.98518  4.58477  3.61503
          0.03326  3.81577  4.53812  0.61958  0.77255  0.48576  0.95510
     49   2.93062  5.04679  1.00293  2.30372  4.41671  3.16942  3.88417  3.99240  2.95807  3.61143  4.58946  2.85673  3.81836  3.12409  3.46560  2.90024  3.26841  3.63805  5.59625  4.30051    107 - -
          2.68618  4.42225  2.77519  2.73123  3.46354  2.40513  3.72494  3.29354  2.67741  2.69355  4.24690  2.90347  2.73739  3.18146  2.89801  2.37887  2.77519  2.98518  4.58477  3.61503
          0.03326  3.81577  4.53812  0.61958  0.77255  0.48576  0.95510
     50   2.92197  4.88108  3.09406  2.72770  4.25451  3.41628  3.73086  3.68050  1.11876  3.25861  4.22425  3.15426  3.92157  2.92641  2.42523  2.96835  3.18007  3.39189  5.33342  4.13844    108 - -
          2.68618  4.42225  2.77519  2.73123  3.46354  2.40513  3.72494  3.29354  2.67741  2.69355  4.24690  2.90347  2.73739  3.18146  2.89801  2.37887  2.77519  2.98518  4.58477  3.61503
          0.03326  3.81577  4.53812  0.61958  0.77255  0.48576  0.95510
     51   2.59769  4.37738  3.25971  3.15261  4.29339  0.82224  4.27526  3.88023  3.32603  3.54127  4.51749  3.42432  3.76668  3.65488  3.56721  2.76819  3.07457  3.41961  5.40241  4.39378    109 - -
          2.68618  4.42225  2.77519  2.73123  3.46354  2.40513  3.72494  3.29354  2.67741  2.69355  4.24690  2.90347  2.73739  3.18146  2.89801  2.37887  2.77519  2.98518  4.58477  3.61503
          0.03326  3.81577  4.53812  0.61958  0.77255  0.48576  0.95510
     52   2.59769  4.37738  3.25971  3.15261  4.29339  0.82224  4.27526  3.88023  3.32603  3.54127  4.51749  3.42432  3.76668  3.65488  3.56721  2.76819  3.07457  3.41961  5.40241  4.39378    110 - -
          2.68618  4.42225  2.77519  2.73123  3.46354  2.40513  3.72494  3.29354  2.67741  2.69355  4.24690  2.90347  2.73739  3.18146  2.89801  2.37887  2.77519  2.98518  4.58477  3.61503
          0.03326  3.81577  4.53812  0.61958  0.77255  0.48576  0.95510
     53   2.94356  4.78438  3.42864  2.95317  4.12461  3.44090  3.78680  3.66337  2.21981  3.18973  4.19253  3.31667  3.94727  3.01095  1.06877  3.03114  3.21407  3.39006  5.23134  4.06544    111 - -
          2.68618  4.42225  2.77519  2.73123  3.46354  2.40513  3.72494  3.29354  2.67741  2.69355  4.24690  2.90347  2.73739  3.18146  2.89801  2.37887  2.77519  2.98518  4.58477  3.61503
          0.03326  3.81577  4.53812  0.61958  0.77255  0.48576  0.95510
     54   2.76362  4.32317  4.04577  3.70833  3.50996  3.66393  4.52025  2.05739  3.57519  2.20774  3.48497  3.90691  4.22845  3.93963  3.79293  3.16484  3.12709  1.09976  5.28440  4.01194    112 - -
          2.68618  4.42225  2.77519  2.73123  3.46354  2.40513  3.72494  3.29354  2.67741  2.69355  4.24690  2.90347  2.73739  3.18146  2.89801  2.37887  2.77519  2.98518  4.58477  3.61503
          0.03326  3.81577  4.53812  0.61958  0.77255  0.48576  0.95510
     55   2.76362  4.32317  4.04577  3.70833  3.50996  3.66393  4.52025  2.05739  3.57519  2.20774  3.48497  3.90691  4.22845  3.93963  3.79293  3.16484  3.12709  1.09976  5.28440  4.01194    113 - -
          2.68618  4.42225  2.77519  2.73123  3.46354  2.40513  3.72494  3.29354  2.67741  2.69355  4.24690  2.90347  2.73739  3.18146  2.89801  2.37887  2.77519  2.98518  4.58477  3.61503
          0.03326  3.81577  4.53812  0.61958  0.77255  0.48576  0.95510
     56   2.98705  4.42313  4.25269  3.86732  3.33726  4.00327  4.60677  1.15111  3.69425  1.93634  3.28290  4.12066  4.44102  4.04913  3.89738  3.49408  3.28771  1.84795  5.21548  3.94804    114 - -
          2.68618  4.42225  2.77519  2.73123  3.46354  2.40513  3.72494  3.29354  2.67741  2.69355  4.24690  2.90347  2.73739  3.18146  2.89801  2.37887  2.77519  2.98518  4.58477  3.61503
          0.03326  3.81577  4.53812  0.61958  0.77255  0.48576  0.95510
     57   3.18791  4.60681  4.16056  3.86528  1.10936  3.88894  3.85505  2.71973  3.77397  2.10349  3.45907  3.95597  4.34964  3.95793  3.90769  3.46011  3.48945  2.70605  4.12287  2.49779    115 - -
          2.68618  4.42225  2.77519  2.73123  3.46354  2.40513  3.72494  3.29354  2.67741  2.69355  4.24690  2.90347  2.73739  3.18146  2.89801  2.37887  2.77519  2.98518  4.58477  3.61503
          0.03326  3.81577  4.53812  0.61958  0.77255  0.48576  0.95510
     58   2.83821  4.81991  2.86806  2.62327  3.98056  3.32991  3.78061  3.60382  2.44835  3.11170  4.14250  3.08199  3.88341  1.33852  2.73309  2.88899  3.13586  3.33745  5.26333  3.95371    116 - -
          2.68618  4.42225  2.77519  2.73123  3.46354  2.40513  3.72494  3.29354  2.67741  2.69355  4.24690  2.90347  2.73739  3.18146  2.89801  2.37887  2.77519  2.98518  4.58477  3.61503
          0.03326  3.81577  4.53812  0.61958  0.77255  0.48576  0.95510
     59   2.94356  4.78438  3.42864  2.95317  4.12461  3.44090  3.78680  3.66337  2.21981  3.18973  4.19253  3.31667  3.94727  3.01095  1.06877  3.03114  3.21407  3.39006  5.23134  4.06544    117 - -
          2.68618  4.42225  2.77519  2.73123  3.46354  2.40513  3.72494  3.29354  2.67741  2.69355  4.24690  2.90347  2.73739  3.18146  2.89801  2.37887  2.77519  2.98518  4.58477  3.61503
          0.03326  3.81577  4.53812  0.61958  0.77255  0.48576  0.95510
     60   2.93062  5.04679  1.00293  2.30372  4.41671  3.16942  3.88417  3.99240  2.95807  3.61143  4.58946  2.85673  3.81836  3.12409  3.46560  2.90024  3.26841  3.63805  5.59625  4.30051    118 - -
          2.68618  4.42225  2.77519  2.73123  3.46354  2.40513  3.72494  3.29354  2.67741  2.69355  4.24690  2.90347  2.73739  3.18146  2.89801  2.37887  2.77519  2.98518  4.58477  3.61503
          0.03326  3.81577  4.53812  0.61958  0.77255  0.48576  0.95510
     61   2.68009  4.44556  3.28136  3.11318  4.11109  3.13633  4.19440  3.64298  3.16582  3.27559  4.32385  3.42501  0.94013  3.55638  3.41681  2.84609  3.11747  3.29471  5.31216  4.23138    119 - -
          2.68618  4.42225  2.77519  2.73123  3.46354  2.40513  3.72494  3.29354  2.67741  2.69355  4.24690  2.90347  2.73739  3.18146  2.89801  2.37887  2.77519  2.98518  4.58477  3.61503
          0.03326  3.81577  4.53812  0.61958  0.77255  0.48576  0.95510
     62   2.21035  4.22297  3.49113  2.94633  3.46197  3.44598  3.86681  2.58051  2.86892  2.32470  2.97877  3.31077  3.89381  3.19228  3.20398  2.57151  2.59173  2.24363  4.94605  3.71621    120 - -
          2.68618  4.42225  2.77519  2.73123  3.46354  2.40513  3.72494  3.29354  2.67741  2.69355  4.24690  2.90347  2.73739  3.18146  2.89801  2.37887  2.77519  2.98518  4.58477  3.61503
          0.03326  3.81577  4.53812  0.61958  0.77255  0.48576  0.95510
     63   2.28915  4.20815  3.15911  2.97345  4.02040  2.93917  4.08430  3.53589  3.04333  3.26097  4.19268  3.20656  3.67355  3.39739  3.33030  1.17990  2.76526  3.08347  5.39772  4.10391    121 - -
          2.68618  4.42225  2.77519  2.73123  3.46354  2.40513  3.72494  3.29354  2.67741  2.69355  4.24690  2.90347  2.73739  3.18146  2.89801  2.37887  2.77519  2.98518  4.58477  3.61503
          0.03326  3.81577  4.53812  0.61958  0.77255  0.48576  0.95510
     64   2.92197  4.88108  3.09406  2.72770  4.25451  3.41628  3.73086  3.68050  1.11876  3.25861  4.22425  3.15426  3.92157  2.92641  2.42523  2.96835  3.18007  3.39189  5.33342  4.13844    122 - -
          2.68618  4.42225  2.77519  2.73123  3.46354  2.40513  3.72494  3.29354  2.67741  2.69355  4.24690  2.90347  2.73739  3.18146  2.89801  2.37887  2.77519  2.98518  4.58477  3.61503
          0.03326  3.81577  4.53812  0.61958  0.77255  0.48576  0.95510
     65   2.05577  4.49888  2.90566  2.53509  3.98580  3.20101  3.72814  3.36140  2.54876  3.02337  3.87599  2.72347  3.74300  2.63513  2.93629  2.56556  2.32076  3.01819  5.29321  4.00342    123 - -
          2.68618  4.42225  2.77519  2.73123  3.46354  2.40513  3.72494  3.29354  2.67741  2.69355  4.24690  2.90347  2.73739  3.18146  2.89801  2.37887  2.77519  2.98518  4.58477  3.61503
          0.03326  3.81577  4.53812  0.61958  0.77255  0.48576  0.95510
     66   2.11612  2.74709  3.62889  3.14844  3.61637  3.12528  4.00527  2.83965  3.04994  2.46374  3.58987  3.34293  3.74719  3.36029  3.33476  2.01085  2.66765  2.54513  5.07696  3.85774    124 - -
          2.68618  4.42225  2.77519  2.73123  3.46354  2.40513  3.72494  3.29354  2.67741  2.69355  4.24690  2.90347  2.73739  3.18146  2.89801  2.37887  2.77519  2.98518  4.58477  3.61503
          0.03326  3.81577  4.53812  0.61958  0.77255  0.48576  0.95510
     67   2.58705  4.18855  3.68364  3.13356  3.01532  3.61786  3.94999  1.98871  3.05395  2.27793  3.28696  3.14041  4.01218  3.35024  3.35348  2.90384  2.65413  2.03635  4.85389  3.61222    125 - -
          2.68618  4.42225  2.77519  2.73123  3.46354  2.40513  3.72494  3.29354  2.67741  2.69355  4.24690  2.90347  2.73739  3.18146  2.89801  2.37887  2.77519  2.98518  4.58477  3.61503
          0.03326  3.81577  4.53812  0.61958  0.77255  0.48576  0.95510
     68   2.68009  4.44556  3.28136  3.11318  4.11109  3.13633  4.19440  3.64298  3.16582  3.27559  4.32385  3.42501  0.94013  3.55638  3.41681  2.84609  3.11747  3.29471  5.31216  4.23138    126 - -
          2.68618  4.42225  2.77519  2.73123  3.46354  2.40513  3.72494  3.29354  2.67741  2.69355  4.24690  2.90347  2.73739  3.18146  2.89801  2.37887  2.77519  2.98518  4.58477  3.61503
          0.03326  3.81577  4.53812  0.61958  0.77255  0.48576  0.95510
     69   2.91541  4.94970  3.30420  2.73022  4.33625  3.53224  3.58678  3.71957  1.77282  3.22904  4.12599  3.13166  3.94317  2.74431  1.43176  2.94442  3.11479  3.42064  5.31927  4.12730    127 - -
          2.68618  4.42225  2.77519  2.73123  3.46354  2.40513  3.72494  3.29354  2.67741  2.69355  4.24690  2.90347  2.73739  3.18146  2.89801  2.37887  2.77519  2.98518  4.58477  3.61503
          0.03326  3.81577  4.53812  0.61958  0.77255  0.48576  0.95510
     70   2.91541  4.94970  3.30420  2.73022  4.33625  3.53224  3.58678  3.71957  1.77282  3.22904  4.12599  3.13166  3.94317  2.74431  1.43176  2.94442  3.11479  3.42064  5.31927  4.12730    128 - -
          2.68618  4.42225  2.77519  2.73123  3.46354  2.40513  3.72494  3.29354  2.67741  2.69355  4.24690  2.90347  2.73739  3.18146  2.89801  2.37887  2.77519  2.98518  4.58477  3.61503
          0.03326  3.81577  4.53812  0.61958  0.77255  0.48576  0.95510
     71   2.59769  4.37738  3.25971  3.15261  4.29339  0.82224  4.27526  3.88023  3.32603  3.54127  4.51749  3.42432  3.76668  3.65488  3.56721  2.76819  3.07457  3.41961  5.40241  4.39378    129 - -
          2.68618  4.42225  2.77519  2.73123  3.46354  2.40513  3.72494  3.29354  2.67741  2.69355  4.24690  2.90347  2.73739  3.18146  2.89801  2.37887  2.77519  2.98518  4.58477  3.61503
          0.03326  3.81577  4.53812  0.61958  0.77255  0.48576  0.95510
     72   2.83485  5.26599  1.93884  1.39674  4.55880  3.16941  3.69249  4.03452  2.66116  3.59313  4.46046  2.66435  3.77350  2.86598  3.20123  2.75143  3.12098  3.64933  5.75640  4.31135    130 - -
          2.68618  4.42225  2.77519  2.73123  3.46354  2.40513  3.72494  3.29354  2.67741  2.69355  4.24690  2.90347  2.73739  3.18146  2.89801  2.37887  2.77519  2.98518  4.58477  3.61503
          0.03326  3.81577  4.53812  0.61958  0.77255  0.48576  0.95510
     73   3.16741  4.67936  3.75545  3.47526  2.29850  3.76479  3.59553  3.18474  3.33441  2.65304  3.86601  3.65519  4.24050  3.65407  3.52930  3.30938  3.45413  3.05277  3.93972  1.06559    131 - -
          2.68618  4.42225  2.77519  2.73123  3.46354  2.40513  3.72494  3.29354  2.67741  2.69355  4.24690  2.90347  2.73739  3.18146  2.89801  2.37887  2.77519  2.98518  4.58477  3.61503
          0.03326  3.81577  4.53812  0.61958  0.77255  0.48576  0.95510
     74   2.48386  4.52971  2.73042  2.52358  4.12405  3.10192  3.81768  3.53356  2.66214  3.23791  4.12665  1.73407  3.73451  3.03552  3.03517  2.57370  2.44918  3.14932  5.44188  4.10236    132 - -
          2.68618  4.42225  2.77519  2.73123  3.46354  2.40513  3.72494  3.29354  2.67741  2.69355  4.24690  2.90347  2.73739  3.18146  2.89801  2.37887  2.77519  2.98518  4.58477  3.61503
          0.03326  3.81577  4.53812  0.61958  0.77255  0.48576  0.95510
     75   2.76362  4.32317  4.04577  3.70833  3.50996  3.66393  4.52025  2.05739  3.57519  2.20774  3.48497  3.90691  4.22845  3.93963  3.79293  3.16484  3.12709  1.09976  5.28440  4.01194    133 - -
          2.68618  4.42225  2.77519  2.73123  3.46354  2.40513  3.72494  3.29354  2.67741  2.69355  4.24690  2.90347  2.73739  3.18146  2.89801  2.37887  2.77519  2.98518  4.58477  3.61503
          0.03326  3.81577  4.53812  0.61958  0.77255  0.48576  0.95510
     76   3.16741  4.67936  3.75545  3.47526  2.29850  3.76479  3.59553  3.18474  3.33441  2.65304  3.86601  3.65519  4.24050  3.65407  3.52930  3.30938  3.45413  3.05277  3.93972  1.06559    134 - -
          2.68618  4.42225  2.77519  2.73123  3.46354  2.40513  3.72494  3.29354  2.67741  2.69355  4.24690  2.90347  2.73739  3.18146  2.89801  2.37887  2.77519  2.98518  4.58477  3.61503
          0.03326  3.81577  4.53812  0.61958  0.77255  0.48576  0.95510
     77   2.28915  4.20815  3.15911  2.97345  4.02040  2.93917  4.08430  3.53589  3.04333  3.26097  4.19268  3.20656  3.67355  3.39739  3.33030  1.17990  2.76526  3.08347  5.39772  4.10391    135 - -
          2.68618  4.42225  2.77519  2.73123  3.46354  2.40513  3.72494  3.29354  2.67741  2.69355  4.24690  2.90347  2.73739  3.18146  2.89801  2.37887  2.77519  2.98518  4.58477  3.61503
          0.03326  3.81577  4.53812  0.61958  0.77255  0.48576  0.95510
     78   2.38437  4.22891  3.37983  3.13064  3.92078  3.06970  4.15201  3.04109  3.07247  2.90654  3.96172  3.34830  3.76942  3.47045  3.33316  2.58514  1.27186  2.74214  5.36366  4.13777    136 - -
          2.68618  4.42225  2.77519  2.73123  3.46354  2.40513  3.72494  3.29354  2.67741  2.69355  4.24690  2.90347  2.73739  3.18146  2.89801  2.37887  2.77519  2.98518  4.58477  3.61503
          0.03326  3.81577  4.53812  0.61958  0.77255  0.48576  0.95510
     79   3.18791  4.60681  4.16056  3.86528  1.10936  3.88894  3.85505  2.71973  3.77397  2.10349  3.45907  3.95597  4.34964  3.95793  3.90769  3.46011  3.48945  2.70605  4.12287  2.49779    137 - -
          2.68618  4.42225  2.77519  2.73123  3.46354  2.40513  3.72494  3.29354  2.67741  2.69355  4.24690  2.90347  2.73739  3.18146  2.89801  2.37887  2.77519  2.98518  4.58477  3.61503
          0.03326  3.81577  4.53812  0.61958  0.77255  0.48576  0.95510
     80   2.83821  4.81991  2.86806  2.62327  3.98056  3.32991  3.78061  3.60382  2.44835  3.11170  4.14250  3.08199  3.88341  1.33852  2.73309  2.88899  3.13586  3.33745  5.26333  3.95371    138 - -
          2.68618  4.42225  2.77519  2.73123  3.46354  2.40513  3.72494  3.29354  2.67741  2.69355  4.24690  2.90347  2.73739  3.18146  2.89801  2.37887  2.77519  2.98518  4.58477  3.61503
          0.03326  3.81577  4.53812  0.61958  0.77255  0.48576  0.95510
     81   2.28915  4.20815  3.15911  2.97345  4.02040  2.93917  4.08430  3.53589  3.04333  3.26097  4.19268  3.20656  3.67355  3.39739  3.33030  1.17990  2.76526  3.08347  5.39772  4.10391    139 - -
          2.68618  4.42225  2.77519  2.73123  3.46354  2.40513  3.72494  3.29354  2.67741  2.69355  4.24690  2.90347  2.73739  3.18146  2.89801  2.37887  2.77519  2.98518  4.58477  3.61503
          0.03326  3.81577  4.53812  0.61958  0.77255  0.48576  0.95510
     82   2.93648  4.76206  3.07380  2.82916  3.24761  3.40184  1.26798  3.63047  2.67390  3.13113  4.17057  3.24034  3.95185  3.19499  2.94244  3.00801  3.23839  3.36679  4.71324  3.20031    140 - -
          2.68618  4.42225  2.77519  2.73123  3.46354  2.40513  3.72494  3.29354  2.67741  2.69355  4.24690  2.90347  2.73739  3.18146  2.89801  2.37887  2.77519  2.98518  4.58477  3.61503
          0.03326  3.81577  4.53812  0.61958  0.77255  0.48576  0.95510
     83   2.90578  5.00190  2.46749  1.10893  4.34138  3.23909  3.82259  3.78406  2.69612  3.41091  4.38873  2.90437  3.84137  3.04028  3.09808  2.89478  3.21002  3.47426  5.52378  4.24741    141 - -
          2.68618  4.42225  2.77519  2.73123  3.46354  2.40513  3.72494  3.29354  2.67741  2.69355  4.24690  2.90347  2.73739  3.18146  2.89801  2.37887  2.77519  2.98518  4.58477  3.61503
          0.03326  3.81577  4.53812  0.61958  0.77255  0.48576  0.95510
     84   2.68009  4.44556  3.28136  3.11318  4.11109  3.13633  4.19440  3.64298  3.16582  3.27559  4.32385  3.42501  0.94013  3.55638  3.41681  2.84609  3.11747  3.29471  5.31216  4.23138    142 - -
          2.68618  4.42225  2.77519  2.73123  3.46354  2.40513  3.72494  3.29354  2.67741  2.69355  4.24690  2.90347  2.73739  3.18146  2.89801  2.37887  2.77519  2.98518  4.58477  3.61503
          0.03326  3.81577  4.53812  0.61958  0.77255  0.48576  0.95510
     85   2.90578  5.00190  2.46749  1.10893  4.34138  3.23909  3.82259  3.78406  2.69612  3.41091  4.38873  2.90437  3.84137  3.04028  3.09808  2.89478  3.21002  3.47426  5.52378  4.24741    143 - -
          2.68618  4.42225  2.77519  2.73123  3.46354  2.40513  3.72494  3.29354  2.67741  2.69355  4.24690  2.90347  2.73739  3.18146  2.89801  2.37887  2.77519  2.98518  4.58477  3.61503
          0.03326  3.81577  4.53812  0.61958  0.77255  0.48576  0.95510
     86   3.18791  4.60681  4.16056  3.86528  1.10936  3.88894  3.85505  2.71973  3.77397  2.10349  3.45907  3.95597  4.34964  3.95793  3.90769  3.46011  3.48945  2.70605  4.12287  2.49779    144 - -
          2.68618  4.42225  2.77519  2.73123  3.46354  2.40513  3.72494  3.29354  2.67741  2.69355  4.24690  2.90347  2.73739  3.18146  2.89801  2.37887  2.77519  2.98518  4.58477  3.61503
          0.03326  3.81577  4.53812  0.61958  0.77255  0.48576  0.95510
     87   2.93062  5.04679  1.00293  2.30372  4.41671  3.16942  3.88417  3.99240  2.95807  3.61143  4.58946  2.85673  3.81836  3.12409  3.46560  2.90024  3.26841  3.63805  5.59625  4.30051    145 - -
          2.68618  4.42225  2.77519  2.73123  3.46354  2.40513  3.72494  3.29354  2.67741  2.69355  4.24690  2.90347  2.73739  3.18146  2.89801  2.37887  2.77519  2.98518  4.58477  3.61503
          0.03326  3.81577  4.53812  0.61958  0.77255  0.48576  0.95510
     88   3.16741  4.67936  3.75545  3.47526  2.29850  3.76479  3.59553  3.18474  3.33441  2.65304  3.86601  3.65519  4.24050  3.65407  3.52930  3.30938  3.45413  3.05277  3.93972  1.06559    146 - -
          2.68618  4.42225  2.77519  2.73123  3.46354  2.40513  3.72494  3.29354  2.67741  2.69355  4.24690  2.90347  2.73739  3.18146  2.89801  2.37887  2.77519  2.98518  4.58477  3.61503
          0.03326  3.81577  4.53812  0.61958  0.77255  0.48576  0.95510
     89   3.09275  4.57252  4.09784  3.73867  3.11617  3.90901  4.41223  2.31862  3.50692  0.94839  3.15909  4.01949  4.35497  3.88888  3.69177  3.47502  3.39007  2.34099  4.97364  3.68347    147 - -
          2.68618  4.42225  2.77519  2.73123  3.46354  2.40513  3.72494  3.29354  2.67741  2.69355  4.24690  2.90347  2.73739  3.18146  2.89801  2.37887  2.77519  2.98518  4.58477  3.61503
          0.03326  3.81577  4.53812  0.61958  0.77255  0.48576  0.95510
     90   2.92197  4.88108  3.09406  2.72770  4.25451  3.41628  3.73086  3.68050  1.11876  3.25861  4.22425  3.15426  3.92157  2.92641  2.42523  2.96835  3.18007  3.39189  5.33342  4.13844    148 - -
          2.68618  4.42225  2.77519  2.73123  3.46354  2.40513  3.72494  3.29354  2.67741  2.69355  4.24690  2.90347  2.73739  3.18146  2.89801  2.37887  2.77519  2.98518  4.58477  3.61503
          0.03326  3.81577  4.53812  0.61958  0.77255  0.48576  0.95510
     91   2.28915  4.20815  3.15911  2.97345  4.02040  2.93917  4.08430  3.53589  3.04333  3.26097  4.19268  3.20656  3.67355  3.39739  3.33030  1.17990  2.76526  3.08347  5.39772  4.10391    149 - -
          2.68618  4.42225  2.77519  2.73123  3.46354  2.40513  3.72494  3.29354  2.67741  2.69355  4.24690  2.90347  2.73739  3.18146  2.89801  2.37887  2.77519  2.98518  4.58477  3.61503
          0.03326  3.81577  4.53812  0.61958  0.77255  0.48576  0.95510
     92   3.09275  4.57252  4.09784  3.73867  3.11617  3.90901  4.41223  2.31862  3.50692  0.94839  3.15909  4.01949  4.35497  3.88888  3.69177  3.47502  3.39007  2.34099  4.97364  3.68347    150 - -
          2.68618  4.42225  2.77519  2.73123  3.46354  2.40513  3.72494  3.29354  2.67741  2.69355  4.24690  2.90347  2.73739  3.18146  2.89801  2.37887  2.77519  2.98518  4.58477  3.61503
          0.03326  3.81577  4.53812  0.61958  0.77255  0.48576  0.95510
     93   2.90578  5.00190  2.46749  1.10893  4.34138  3.23909  3.82259  3.78406  2.69612  3.41091  4.38873  2.90437  3.84137  3.04028  3.09808  2.89478  3.21002  3.47426  5.52378  4.24741    151 - -
          2.68618  4.42225  2.77519  2.73123  3.46354  2.40513  3.72494  3.29354  2.67741  2.69355  4.24690  2.90347  2.73739  3.18146  2.89801  2.37887  2.77519  2.98518  4.58477  3.61503
          0.03326  3.81577  4.53812  0.61958  0.77255  0.48576  0.95510
     94   2.98705  4.42313  4.25269  3.86732  3.33726  4.00327  4.60677  1.15111  3.69425  1.93634  3.28290  4.12066  4.44102  4.04913  3.89738  3.49408  3.28771  1.84795  5.21548  3.94804    152 - -
          2.68618  4.42225  2.77519  2.73123  3.46354  2.40513  3.72494  3.29354  2.67741  2.69355  4.24690  2.90347  2.73739  3.18146  2.89801  2.37887  2.77519  2.98518  4.58477  3.61503
          0.03326  3.81577  4.53812  0.61958  0.77255  0.48576  0.95510
     95   2.90578  5.00190  2.46749  1.10893  4.34138  3.23909  3.82259  3.78406  2.69612  3.41091  4.38873  2.90437  3.84137  3.04028  3.09808  2.89478  3.21002  3.47426  5.52378  4.24741    153 - -
          2.68618  4.42225  2.77519  2.73123  3.46354  2.40513  3.72494  3.29354  2.67741  2.69355  4.24690  2.90347  2.73739  3.18146  2.89801  2.37887  2.77519  2.98518  4.58477  3.61503
          0.03326  3.81577  4.53812  0.61958  0.77255  0.48576  0.95510
     96   2.90578  5.00190  2.46749  1.10893  4.34138  3.23909  3.82259  3.78406  2.69612  3.41091  4.38873  2.90437  3.84137  3.04028  3.09808  2.89478  3.21002  3.47426  5.52378  4.24741    154 - -
          2.68618  4.42225  2.77519  2.73123  3.46354  2.40513  3.72494  3.29354  2.67741  2.69355  4.24690  2.90347  2.73739  3.18146  2.89801  2.37887  2.77519  2.98518  4.58477  3.61503
          0.03326  3.81577  4.53812  0.61958  0.77255  0.48576  0.95510
     97   2.92197  4.88108  3.09406  2.72770  4.25451  3.41628  3.73086  3.68050  1.11876  3.25861  4.22425  3.15426  3.92157  2.92641  2.42523  2.96835  3.18007  3.39189  5.33342  4.13844    155 - -
          2.68618  4.42225  2.77519  2.73123  3.46354  2.40513  3.72494  3.29354  2.67741  2.69355  4.24690  2.90347  2.73739  3.18146  2.89801  2.37887  2.77519  2.98518  4.58477  3.61503
          0.03326  3.81577  4.53812  0.61958  0.77255  0.48576  0.95510
     98   2.98705  4.42313  4.25269  3.86732  3.33726  4.00327  4.60677  1.15111  3.69425  1.93634  3.28290  4.12066  4.44102  4.04913  3.89738  3.49408  3.28771  1.84795  5.21548  3.94804    156 - -
          2.68618  4.42225  2.77519  2.73123  3.46354  2.40513  3.72494  3.29354  2.67741  2.69355  4.24690  2.90347  2.73739  3.18146  2.89801  2.37887  2.77519  2.98518  4.58477  3.61503
          0.03326  3.81577  4.53812  0.61958  0.77255  0.48576  0.95510
     99   2.67836  4.67108  2.68062  2.56098  4.02589  3.14742  3.87856  3.72518  2.77814  3.37889  4.33539  1.26261  3.79707  3.15221  3.13002  2.74836  3.05896  3.35314  5.33851  3.97906    157 - -
          2.68618  4.42225  2.77519  2.73123  3.46354  2.40513  3.72494  3.29354  2.67741  2.69355  4.24690  2.90347  2.73739  3.18146  2.89801  2.37887  2.77519  2.98518  4.58477  3.61503
          0.03326  3.81577  4.53812  0.61958  0.77255  0.48576  0.95510
    100   2.92197  4.88108  3.09406  2.72770  4.25451  3.41628  3.73086  3.68050  1.11876  3.25861  4.22425  3.15426  3.92157  2.92641  2.42523  2.96835  3.18007  3.39189  5.33342  4.13844    158 - -
          2.68618  4.42225  2.77519  2.73123  3.46354  2.40513  3.72494  3.29354  2.67741  2.69355  4.24690  2.90347  2.73739  3.18146  2.89801  2.37887  2.77519  2.98518  4.58477  3.61503
          0.03326  3.81577  4.53812  0.61958  0.77255  0.48576  0.95510
    101   2.98705  4.42313  4.25269  3.86732  3.33726  4.00327  4.60677  1.15111  3.69425  1.93634  3.28290  4.12066  4.44102  4.04913  3.89738  3.49408  3.28771  1.84795  5.21548  3.94804    159 - -
          2.68618  4.42225  2.77519  2.73123  3.46354  2.40513  3.72494  3.29354  2.67741  2.69355  4.24690  2.90347  2.73739  3.18146  2.89801  2.37887  2.77519  2.98518  4.58477  3.61503
          0.03326  3.81577  4.53812  0.61958  0.77255  0.48576  0.95510
    102   2.94356  4.78438  3.42864  2.95317  4.12461  3.44090  3.78680  3.66337  2.21981  3.18973  4.19253  3.31667  3.94727  3.01095  1.06877  3.03114  3.21407  3.39006  5.23134  4.06544    160 - -
          2.68618  4.42225  2.77519  2.73123  3.46354  2.40513  3.72494  3.29354  2.67741  2.69355  4.24690  2.90347  2.73739  3.18146  2.89801  2.37887  2.77519  2.98518  4.58477  3.61503
          0.03326  3.81577  4.53812  0.61958  0.77255  0.48576  0.95510
    103   3.24499  4.63925  4.00675  3.69965  2.61328  3.66849  3.83407  3.26722  3.42348  2.67141  3.90354  3.86041  4.18180  3.81415  3.56147  3.44915  3.54279  3.15599  1.00791  2.61854    161 - -
          2.68618  4.42225  2.77519  2.73123  3.46354  2.40513  3.72494  3.29354  2.67741  2.69355  4.24690  2.90347  2.73739  3.18146  2.89801  2.37887  2.77519  2.98518  4.58477  3.61503
          0.03326  3.81577  4.53812  0.61958  0.77255  0.48576  0.95510
    104   3.09275  4.57252  4.09784  3.73867  3.11617  3.90901  4.41223  2.31862  3.50692  0.94839  3.15909  4.01949  4.35497  3.88888  3.69177  3.47502  3.39007  2.34099  4.97364  3.68347    162 - -
          2.68618  4.42225  2.77519  2.73123  3.46354  2.40513  3.72494  3.29354  2.67741  2.69355  4.24690  2.90347  2.73739  3.18146  2.89801  2.37887  2.77519  2.98518  4.58477  3.61503
          0.03326  3.81577  4.53812  0.61958  0.77255  0.48576  0.95510
    105   2.89865  5.04065  3.21312  2.62610  4.43388  3.54025  3.54078  3.80077  1.52508  3.27620  4.13569  3.05996  3.92173  2.46731  1.84206  2.89726  3.07936  3.48228  5.36220  4.15622    163 - -
          2.68618  4.42225  2.77519  2.73123  3.46354  2.40513  3.72494  3.29354  2.67741  2.69355  4.24690  2.90347  2.73739  3.18146  2.89801  2.37887  2.77519  2.98518  4.58477  3.61503
          0.03326  3.81577  4.53812  0.61958  0.77255  0.48576  0.95510
    106   2.87591  4.91364  3.22557  2.69929  4.22267  3.49864  3.60018  3.68043  1.97950  3.17805  4.09229  3.11111  3.92689  2.50345  1.45579  2.90994  3.09043  3.38693  5.28994  4.05838    164 - -
          2.68618  4.42225  2.77519  2.73123  3.46354  2.40513  3.72494  3.29354  2.67741  2.69355  4.24690  2.90347  2.73739  3.18146  2.89801  2.37887  2.77519  2.98518  4.58477  3.61503
          0.03326  3.81577  4.53812  0.61958  0.77255  0.48576  0.95510
    107   2.89930  4.97351  3.18848  2.66711  4.36000  3.50457  3.58732  3.74626  1.32947  3.25524  4.14599  3.08960  3.92602  2.74196  2.01932  2.91720  3.10382  3.43876  5.34646  4.13920    165 - -
          2.68618  4.42225  2.77519  2.73123  3.46354  2.40513  3.72494  3.29354  2.67741  2.69355  4.24690  2.90347  2.73739  3.18146  2.89801  2.37887  2.77519  2.98518  4.58477  3.61503
          0.03326  3.81577  4.53812  0.61958  0.77255  0.48576  0.95510
    108   2.67836  4.67108  2.68062  2.56098  4.02589  3.14742  3.87856  3.72518  2.77814  3.37889  4.33539  1.26261  3.79707  3.15221  3.13002  2.74836  3.05896  3.35314  5.33851  3.97906    166 - -
          2.68618  4.42225  2.77519  2.73123  3.46354  2.40513  3.72494  3.29354  2.67741  2.69355  4.24690  2.90347  2.73739  3.18146  2.89801  2.37887  2.77519  2.98518  4.58477  3.61503
          0.03326  3.81577  4.53812  0.61958  0.77255  0.48576  0.95510
    109   2.62876  4.71982  2.77524  2.47298  4.09494  3.25460  3.70240  3.56926  2.43251  3.14397  4.03935  2.94889  2.35007  2.10059  2.78628  2.67993  2.92803  3.23472  5.35199  4.03741    167 - -
          2.68618  4.42225  2.77519  2.73123  3.46354  2.40513  3.72494  3.29354  2.67741  2.69355  4.24690  2.90347  2.73739  3.18146  2.89801  2.37887  2.77519  2.98518  4.58477  3.61503
          0.03326  3.81577  4.53812  0.61958  0.77255  0.48576  0.95510
    110   1.47081  4.08882  3.46401  3.10861  3.91431  2.98454  4.09510  3.03122  3.07184  2.93544  3.86513  3.28325  3.68458  3.39607  3.36698  2.20785  2.66239  2.40264  5.35378  4.12489    168 - -
          2.68618  4.42225  2.77519  2.73123  3.46354  2.40513  3.72494  3.29354  2.67741  2.69355  4.24690  2.90347  2.73739  3.18146  2.89801  2.37887  2.77519  2.98518  4.58477  3.61503
          0.03326  3.81577  4.53812  0.61958  0.77255  0.48576  0.95510
    111   2.93648  4.76206  3.07380  2.82916  3.24761  3.40184  1.26798  3.63047  2.67390  3.13113  4.17057  3.24034  3.95185  3.19499  2.94244  3.00801  3.23839  3.36679  4.71324  3.20031    169 - -
          2.68618  4.42225  2.77519  2.73123  3.46354  2.40513  3.72494  3.29354  2.67741  2.69355  4.24690  2.90347  2.73739  3.18146  2.89801  2.37887  2.77519  2.98518  4.58477  3.61503
          0.03326  3.81577  4.53812  0.61958  0.77255  0.48576  0.95510
    112   3.18791  4.60681  4.16056  3.86528  1.10936  3.88894  3.85505  2.71973  3.77397  2.10349  3.45907  3.95597  4.34964  3.95793  3.90769  3.46011  3.48945  2.70605  4.12287  2.49779    170 - -
          2.68618  4.42225  2.77519  2.73123  3.46354  2.40513  3.72494  3.29354  2.67741  2.69355  4.24690  2.90347  2.73739  3.18146  2.89801  2.37887  2.77519  2.98518  4.58477  3.61503
          0.03326  3.81577  4.53812  0.61958  0.77255  0.48576  0.95510
    113   3.09275  4.57252  4.09784  3.73867  3.11617  3.90901  4.41223  2.31862  3.50692  0.94839  3.15909  4.01949  4.35497  3.88888  3.69177  3.47502  3.39007  2.34099  4.97364  3.68347    171 - -
          2.68618  4.42225  2.77519  2.73123  3.46354  2.40513  3.72494  3.29354  2.67741  2.69355  4.24690  2.90347  2.73739  3.18146  2.89801  2.37887  2.77519  2.98518  4.58477  3.61503
          0.03326  3.81577  4.53812  0.61958  0.77255  0.48576  0.95510
    114   3.09275  4.57252  4.09784  3.73867  3.11617  3.90901  4.41223  2.31862  3.50692  0.94839  3.15909  4.01949  4.35497  3.88888  3.69177  3.47502  3.39007  2.34099  4.97364  3.68347    172 - -
          2.68618  4.42225  2.77519  2.73123  3.46354  2.40513  3.72494  3.29354  2.67741  2.69355  4.24690  2.90347  2.73739  3.18146  2.89801  2.37887  2.77519  2.98518  4.58477  3.61503
          0.03326  3.81577  4.53812  0.61958  0.77255  0.48576  0.95510
    115   2.28915  4.20815  3.15911  2.97345  4.02040  2.93917  4.08430  3.53589  3.04333  3.26097  4.19268  3.20656  3.67355  3.39739  3.33030  1.17990  2.76526  3.08347  5.39772  4.10391    173 - -
          2.68618  4.42225  2.77519  2.73123  3.46354  2.40513  3.72494  3.29354  2.67741  2.69355  4.24690  2.90347  2.73739  3.18146  2.89801  2.37887  2.77519  2.98518  4.58477  3.61503
          0.03326  3.81577  4.53812  0.61958  0.77255  0.48576  0.95510
    116   2.38437  4.22891  3.37983  3.13064  3.92078  3.06970  4.15201  3.04109  3.07247  2.90654  3.96172  3.34830  3.76942  3.47045  3.33316  2.58514  1.27186  2.74214  5.36366  4.13777    174 - -
          2.68618  4.42225  2.77519  2.73123  3.46354  2.40513  3.72494  3.29354  2.67741  2.69355  4.24690  2.90347  2.73739  3.18146  2.89801  2.37887  2.77519  2.98518  4.58477  3.61503
          0.03326  3.81577  4.53812  0.61958  0.77255  0.48576  0.95510
    117   2.67836  4.67108  2.68062  2.56098  4.02589  3.14742  3.87856  3.72518  2.77814  3.37889  4.33539  1.26261  3.79707  3.15221  3.13002  2.74836  3.05896  3.35314  5.33851  3.97906    175 - -
          2.68618  4.42225  2.77519  2.73123  3.46354  2.40513  3.72494  3.29354  2.67741  2.69355  4.24690  2.90347  2.73739  3.18146  2.89801  2.37887  2.77519  2.98518  4.58477  3.61503
          0.03326  3.81577  4.53812  0.61958  0.77255  0.48576  0.95510
    118   2.93062  5.04679  1.00293  2.30372  4.41671  3.16942  3.88417  3.99240  2.95807  3.61143  4.58946  2.85673  3.81836  3.12409  3.46560  2.90024  3.26841  3.63805  5.59625  4.30051    176 - -
          2.68618  4.42225  2.77519  2.73123  3.46354  2.40513  3.72494  3.29354  2.67741  2.69355  4.24690  2.90347  2.73739  3.18146  2.89801  2.37887  2.77519  2.98518  4.58477  3.61503
          0.03326  3.81577  4.53812  0.61958  0.77255  0.48576  0.95510
    119   2.92197  4.88108  3.09406  2.72770  4.25451  3.41628  3.73086  3.68050  1.11876  3.25861  4.22425  3.15426  3.92157  2.92641  2.42523  2.96835  3.18007  3.39189  5.33342  4.13844    177 - -
          2.68618  4.42225  2.77519  2.73123  3.46354  2.40513  3.72494  3.29354  2.67741  2.69355  4.24690  2.90347  2.73739  3.18146  2.89801  2.37887  2.77519  2.98518  4.58477  3.61503
          0.03326  3.81577  4.53812  0.61958  0.77255  0.48576  0.95510
    120   2.38437  4.22891  3.37983  3.13064  3.92078  3.06970  4.15201  3.04109  3.07247  2.90654  3.96172  3.34830  3.76942  3.47045  3.33316  2.58514  1.27186  2.74214  5.36366  4.13777    178 - -
          2.68618  4.42225  2.77519  2.73123  3.46354  2.40513  3.72494  3.29354  2.67741  2.69355  4.24690  2.90347  2.73739  3.18146  2.89801  2.37887  2.77519  2.98518  4.58477  3.61503
          0.03326  3.81577  4.53812  0.61958  0.77255  0.48576  0.95510
    121   2.96709  4.37682  4.42465  3.95281  3.36710  4.14561  4.70083  1.26225  3.79967  1.89440  3.22668  4.20435  4.52173  4.10828  4.01884  3.53980  3.25016  1.60997  5.30348  4.07253    179 - -
          2.68618  4.42225  2.77519  2.73123  3.46354  2.40513  3.72494  3.29354  2.67741  2.69355  4.24690  2.90347  2.73739  3.18146  2.89801  2.37887  2.77519  2.98518  4.58477  3.61503
          0.03326  3.81577  4.53812  0.61958  0.77255  0.48576  0.95510
    122   2.92197  4.88108  3.09406  2.72770  4.25451  3.41628  3.73086  3.68050  1.11876  3.25861  4.22425  3.15426  3.92157  2.92641  2.42523  2.96835  3.18007  3.39189  5.33342  4.13844    180 - -
          2.68618  4.42225  2.77519  2.73123  3.46354  2.40513  3.72494  3.29354  2.67741  2.69355  4.24690  2.90347  2.73739  3.18146  2.89801  2.37887  2.77519  2.98518  4.58477  3.61503
          0.03326  3.81577  4.53812  0.61958  0.77255  0.48576  0.95510
    123   3.09275  4.57252  4.09784  3.73867  3.11617  3.90901  4.41223  2.31862  3.50692  0.94839  3.15909  4.01949  4.35497  3.88888  3.69177  3.47502  3.39007  2.34099  4.97364  3.68347    181 - -
          2.68618  4.42225  2.77519  2.73123  3.46354  2.40513  3.72494  3.29354  2.67741  2.69355  4.24690  2.90347  2.73739  3.18146  2.89801  2.37887  2.77519  2.98518  4.58477  3.61503
          0.03326  3.81577  4.53812  0.61958  0.77255  0.48576  0.95510
    124   3.24499  4.63925  4.00675  3.69965  2.61328  3.66849  3.83407  3.26722  3.42348  2.67141  3.90354  3.86041  4.18180  3.81415  3.56147  3.44915  3.54279  3.15599  1.00791  2.61854    182 - -
          2.68618  4.42225  2.77519  2.73123  3.46354  2.40513  3.72494  3.29354  2.67741  2.69355  4.24690  2.90347  2.73739  3.18146  2.89801  2.37887  2.77519  2.98518  4.58477  3.61503
          0.03326  3.81577  4.53812  0.61958  0.77255  0.48576  0.95510
    125   2.92197  4.88108  3.09406  2.72770  4.25451  3.41628  3.73086  3.68050  1.11876  3.25861  4.22425  3.15426  3.92157  2.92641  2.42523  2.96835  3.18007  3.39189  5.33342  4.13844    183 - -
          2.68618  4.42225  2.77519  2.73123  3.46354  2.40513  3.72494  3.29354  2.67741  2.69355  4.24690  2.90347  2.73739  3.18146  2.89801  2.37887  2.77519  2.98518  4.58477  3.61503
          0.03326  3.81577  4.53812  0.61958  0.77255  0.48576  0.95510
    126   2.76362  4.32317  4.04577  3.70833  3.50996  3.66393  4.52025  2.05739  3.57519  2.20774  3.48497  3.90691  4.22845  3.93963  3.79293  3.16484  3.12709  1.09976  5.28440  4.01194    184 - -
          2.68618  4.42225  2.77519  2.73123  3.46354  2.40513  3.72494  3.29354  2.67741  2.69355  4.24690  2.90347  2.73739  3.18146  2.89801  2.37887  2.77519  2.98518  4.58477  3.61503
          0.03326  3.81577  4.53812  0.61958  0.77255  0.48576  0.95510
    127   2.28915  4.20815  3.15911  2.97345  4.02040  2.93917  4.08430  3.53589  3.04333  3.26097  4.19268  3.20656  3.67355  3.39739  3.33030  1.17990  2.76526  3.08347  5.39772  4.10391    185 - -
          2.68618  4.42225  2.77519  2.73123  3.46354  2.40513  3.72494  3.29354  2.67741  2.69355  4.24690  2.90347  2.73739  3.18146  2.89801  2.37887  2.77519  2.98518  4.58477  3.61503
          0.03326  3.81577  4.53812  0.61958  0.77255  0.48576  0.95510
    128   2.90578  5.00190  2.46749  1.10893  4.34138  3.23909  3.82259  3.78406  2.69612  3.41091  4.38873  2.90437  3.84137  3.04028  3.09808  2.89478  3.21002  3.47426  5.52378  4.24741    186 - -
          2.68618  4.42225  2.77519  2.73123  3.46354  2.40513  3.72494  3.29354  2.67741  2.69355  4.24690  2.90347  2.73739  3.18146  2.89801  2.37887  2.77519  2.98518  4.58477  3.61503
          0.03326  3.81577  4.53812  0.61958  0.77255  0.48576  0.95510
    129   2.91828  4.96005  3.30556  2.72533  4.34978  3.53690  3.58139  3.72897  1.74421  3.23464  4.12832  3.12816  3.94356  2.73679  1.45119  2.94442  3.11454  3.42883  5.32323  4.13254    187 - -
          2.68618  4.42225  2.77519  2.73123  3.46354  2.40513  3.72494  3.29354  2.67741  2.69355  4.24690  2.90347  2.73739  3.18146  2.89801  2.37887  2.77519  2.98518  4.58477  3.61503
          0.03326  3.81577  4.53812  0.61958  0.77255  0.48576  0.95510
    130   2.93062  5.04679  1.00293  2.30372  4.41671  3.16942  3.88417  3.99240  2.95807  3.61143  4.58946  2.85673  3.81836  3.12409  3.46560  2.90024  3.26841  3.63805  5.59625  4.30051    188 - -
          2.68618  4.42225  2.77519  2.73123  3.46354  2.40513  3.72494  3.29354  2.67741  2.69355  4.24690  2.90347  2.73739  3.18146  2.89801  2.37887  2.77519  2.98518  4.58477  3.61503
          0.03326  3.81577  4.53812  0.61958  0.77255  0.48576  0.95510
    131   2.92197  4.88108  3.09406  2.72770  4.25451  3.41628  3.73086  3.68050  1.11876  3.25861  4.22425  3.15426  3.92157  2.92641  2.42523  2.96835  3.18007  3.39189  5.33342  4.13844    189 - -
          2.68618  4.42225  2.77519  2.73123  3.46354  2.40513  3.72494  3.29354  2.67741  2.69355  4.24690  2.90347  2.73739  3.18146  2.89801  2.37887  2.77519  2.98518  4.58477  3.61503
          0.03326  3.81577  4.53812  0.61958  0.77255  0.48576  0.95510
    132   2.79782  4.91055  3.15483  2.60438  4.30392  3.47281  3.56955  3.68267  1.74331  3.20950  4.06521  3.04325  3.88444  2.71867  1.77183  2.58770  3.01026  3.36041  5.33381  4.10402    190 - -
          2.68618  4.42225  2.77519  2.73123  3.46354  2.40513  3.72494  3.29354  2.67741  2.69355  4.24690  2.90347  2.73739  3.18146  2.89801  2.37887  2.77519  2.98518  4.58477  3.61503
          0.03326  3.81577  4.53812  0.61958  0.77255  0.48576  0.95510
    133   2.93306  4.33659  4.38288  3.85205  2.87300  4.13808  4.51669  1.73895  3.75198  1.85508  3.15043  4.11637  4.46189  3.99065  3.97502  3.47743  3.18674  1.37457  5.08707  3.83169    191 - -
          2.68618  4.42225  2.77519  2.73123  3.46354  2.40513  3.72494  3.29354  2.67741  2.69355  4.24690  2.90347  2.73739  3.18146  2.89801  2.37887  2.77519  2.98518  4.58477  3.61503
          0.03326  3.81577  4.53812  0.61958  0.77255  0.48576  0.95510
    134   2.63519  4.83736  2.48863  1.65298  4.27713  2.84562  3.69333  3.66303  2.54253  3.29233  4.14540  2.80987  3.75863  2.86924  2.98508  2.64855  2.60828  3.30012  5.51928  4.16310    192 - -
          2.68618  4.42225  2.77519  2.73123  3.46354  2.40513  3.72494  3.29354  2.67741  2.69355  4.24690  2.90347  2.73739  3.18146  2.89801  2.37887  2.77519  2.98518  4.58477  3.61503
          0.03326  3.81577  4.53812  0.61958  0.77255  0.48576  0.95510
    135   2.59769  4.37738  3.25971  3.15261  4.29339  0.82224  4.27526  3.88023  3.32603  3.54127  4.51749  3.42432  3.76668  3.65488  3.56721  2.76819  3.07457  3.41961  5.40241  4.39378    193 - -
          2.68618  4.42225  2.77519  2.73123  3.46354  2.40513  3.72494  3.29354  2.67741  2.69355  4.24690  2.90347  2.73739  3.18146  2.89801  2.37887  2.77519  2.98518  4.58477  3.61503
          0.03326  3.81577  4.53812  0.61958  0.77255  0.48576  0.95510
    136   3.16741  4.67936  3.75545  3.47526  2.29850  3.76479  3.59553  3.18474  3.33441  2.65304  3.86601  3.65519  4.24050  3.65407  3.52930  3.30938  3.45413  3.05277  3.93972  1.06559    194 - -
          2.68618  4.42225  2.77519  2.73123  3.46354  2.40513  3.72494  3.29354  2.67741  2.69355  4.24690  2.90347  2.73739  3.18146  2.89801  2.37887  2.77519  2.98518  4.58477  3.61503
          0.03326  3.81577  4.53812  0.61958  0.77255  0.48576  0.95510
    137   2.67836  4.67108  2.68062  2.56098  4.02589  3.14742  3.87856  3.72518  2.77814  3.37889  4.33539  1.26261  3.79707  3.15221  3.13002  2.74836  3.05896  3.35314  5.33851  3.97906    195 - -
          2.68618  4.42225  2.77519  2.73123  3.46354  2.40513  3.72494  3.29354  2.67741  2.69355  4.24690  2.90347  2.73739  3.18146  2.89801  2.37887  2.77519  2.98518  4.58477  3.61503
          0.03326  3.81577  4.53812  0.61958  0.77255  0.48576  0.95510
    138   2.38437  4.22891  3.37983  3.13064  3.92078  3.06970  4.15201  3.04109  3.07247  2.90654  3.96172  3.34830  3.76942  3.47045  3.33316  2.58514  1.27186  2.74214  5.36366  4.13777    196 - -
          2.68618  4.42225  2.77519  2.73123  3.46354  2.40513  3.72494  3.29354  2.67741  2.69355  4.24690  2.90347  2.73739  3.18146  2.89801  2.37887  2.77519  2.98518  4.58477  3.61503
          0.03326  3.81577  4.53812  0.61958  0.77255  0.48576  0.95510
    139   2.92070  5.00610  3.28635  2.69113  4.40924  3.54555  3.56139  3.77700  1.47599  3.26531  4.14446  3.10464  3.93855  2.70760  1.72207  2.93276  3.10756  3.46807  5.34552  4.15415    197 - -
          2.68618  4.42225  2.77519  2.73123  3.46354  2.40513  3.72494  3.29354  2.67741  2.69355  4.24690  2.90347  2.73739  3.18146  2.89801  2.37887  2.77519  2.98518  4.58477  3.61503
          0.03326  3.81577  4.53812  0.61958  0.77255  0.48576  0.95510
    140   2.72031  4.95194  2.38254  1.46358  4.33328  3.18903  3.70996  3.76183  2.56704  3.38538  4.26767  2.78150  3.77896  2.89480  3.00278  2.45166  3.02571  3.40207  5.57565  4.19063    198 - -
          2.68618  4.42225  2.77519  2.73123  3.46354  2.40513  3.72494  3.29354  2.67741  2.69355  4.24690  2.90347  2.73739  3.18146  2.89801  2.37887  2.77519  2.98518  4.58477  3.61503
          0.03326  3.81577  4.53812  0.61958  0.77255  0.48576  0.95510
    141   2.84045  5.31097  1.79513  1.47315  4.59943  3.16152  3.68780  4.08504  2.67102  3.62923  4.49116  2.64547  3.76918  2.85860  3.22842  2.74762  3.12639  3.68970  5.79231  4.33047    199 - -
          2.68618  4.42225  2.77519  2.73123  3.46354  2.40513  3.72494  3.29354  2.67741  2.69355  4.24690  2.90347  2.73739  3.18146  2.89801  2.37887  2.77519  2.98518  4.58477  3.61503
          0.03326  3.81577  4.53812  0.61958  0.77255  0.48576  0.95510
    142   2.43532  4.52502  2.64209  2.45319  4.25625  2.63362  3.81149  3.73569  2.70630  3.35268  4.18915  1.88269  3.69152  3.01454  3.12281  2.21338  2.82371  3.28078  5.53564  4.20021    200 - -
          2.68618  4.42225  2.77519  2.73123  3.46354  2.40513  3.72494  3.29354  2.67741  2.69355  4.24690  2.90347  2.73739  3.18146  2.89801  2.37887  2.77519  2.98518  4.58477  3.61503
          0.03326  3.81577  4.53812  0.61958  0.77255  0.48576  0.95510
    143   2.59769  4.37738  3.25971  3.15261  4.29339  0.82224  4.27526  3.88023  3.32603  3.54127  4.51749  3.42432  3.76668  3.65488  3.56721  2.76819  3.07457  3.41961  5.40241  4.39378    201 - -
          2.68618  4.42225  2.77519  2.73123  3.46354  2.40513  3.72494  3.29354  2.67741  2.69355  4.24690  2.90347  2.73739  3.18146  2.89801  2.37887  2.77519  2.98518  4.58477  3.61503
          0.03326  3.81577  4.53812  0.61958  0.77255  0.48576  0.95510
    144   2.38900  4.34541  3.27709  2.72972  3.57892  3.40570  3.73151  2.62076  2.61879  2.47061  3.51143  3.15037  3.83452  2.99562  2.73979  2.39809  2.60291  2.62314  4.98603  3.73508    202 - -
          2.68618  4.42225  2.77519  2.73123  3.46354  2.40513  3.72494  3.29354  2.67741  2.69355  4.24690  2.90347  2.73739  3.18146  2.89801  2.37887  2.77519  2.98518  4.58477  3.61503
          0.03326  3.81577  4.53812  0.61958  0.77255  0.48576  0.95510
    145   2.73086  4.27747  3.88805  3.32908  3.23625  3.80177  4.11627  1.82624  3.20994  1.85374  2.76261  3.66459  3.42823  3.50794  3.48342  3.09413  2.97199  2.12692  4.93095  3.73439    203 - -
          2.68618  4.42225  2.77519  2.73123  3.46354  2.40513  3.72494  3.29354  2.67741  2.69355  4.24690  2.90347  2.73739  3.18146  2.89801  2.37887  2.77519  2.98518  4.58477  3.61503
          0.03326  3.81577  4.53812  0.61958  0.77255  0.48576  0.95510
    146   2.75172  4.65809  3.39015  2.81788  3.80003  3.50547  3.69982  2.78984  2.22095  2.75885  3.77923  3.21082  3.93739  2.91178  1.62108  2.86616  2.99744  2.91316  5.13535  3.85934    204 - -
          2.68618  4.42225  2.77519  2.73123  3.46354  2.40513  3.72494  3.29354  2.67741  2.69355  4.24690  2.90347  2.73739  3.18146  2.89801  2.37887  2.77519  2.98518  4.58477  3.61503
          0.03326  3.81577  4.53812  0.61958  0.77255  0.48576  0.95510
    147   2.93062  5.04679  1.00293  2.30372  4.41671  3.16942  3.88417  3.99240  2.95807  3.61143  4.58946  2.85673  3.81836  3.12409  3.46560  2.90024  3.26841  3.63805  5.59625  4.30051    205 - -
          2.68618  4.42225  2.77519  2.73123  3.46354  2.40513  3.72494  3.29354  2.67741  2.69355  4.24690  2.90347  2.73739  3.18146  2.89801  2.37887  2.77519  2.98518  4.58477  3.61503
          0.03326  3.81577  4.53812  0.61958  0.77255  0.48576  0.95510
    148   2.68009  4.44556  3.28136  3.11318  4.11109  3.13633  4.19440  3.64298  3.16582  3.27559  4.32385  3.42501  0.94013  3.55638  3.41681  2.84609  3.11747  3.29471  5.31216  4.23138    206 - -
          2.68618  4.42225  2.77519  2.73123  3.46354  2.40513  3.72494  3.29354  2.67741  2.69355  4.24690  2.90347  2.73739  3.18146  2.89801  2.37887  2.77519  2.98518  4.58477  3.61503
          0.03326  3.81577  4.53812  0.61958  0.77255  0.48576  0.95510
    149   2.01086  4.36162  3.29113  2.80200  3.56291  3.40361  3.80601  2.82145  2.68324  2.49608  2.76298  3.20473  3.86774  2.81905  3.02027  2.71918  2.81717  2.61257  5.03315  3.78289    207 - -
          2.68618  4.42225  2.77519  2.73123  3.46354  2.40513  3.72494  3.29354  2.67741  2.69355  4.24690  2.90347  2.73739  3.18146  2.89801  2.37887  2.77519  2.98518  4.58477  3.61503
          0.03326  3.81577  4.53812  0.61958  0.77255  0.48576  0.95510
    150   2.43882  3.26636  3.15332  2.65631  3.80811  3.24927  3.72555  3.20263  2.54369  2.87272  3.72975  2.36963  3.75740  2.94844  2.64211  2.40964  2.74704  2.88551  5.14924  3.87662    208 - -
          2.68618  4.42225  2.77519  2.73123  3.46354  2.40513  3.72494  3.29354  2.67741  2.69355  4.24690  2.90347  2.73739  3.18146  2.89801  2.37887  2.77519  2.98518  4.58477  3.61503
          0.03326  3.81577  4.53812  0.61958  0.77255  0.48576  0.95510
    151   2.96251  4.35166  4.47187  3.97888  3.41329  4.18796  4.73397  1.39635  3.84952  1.93970  3.25067  4.23342  4.54435  4.14098  4.07468  3.56780  3.23754  1.38370  5.34135  4.12540    209 - -
          2.68618  4.42225  2.77519  2.73123  3.46354  2.40513  3.72494  3.29354  2.67741  2.69355  4.24690  2.90347  2.73739  3.18146  2.89801  2.37887  2.77519  2.98518  4.58477  3.61503
          0.03326  3.81577  4.53812  0.61958  0.77255  0.48576  0.95510
    152   2.30902  4.27270  3.04033  2.74730  4.03835  3.02071  3.90442  3.40948  2.78726  3.12665  3.98683  2.72911  3.68102  3.14725  3.13240  2.24233  1.73116  2.99926  5.38192  4.11103    210 - -
          2.68618  4.42225  2.77519  2.73123  3.46354  2.40513  3.72494  3.29354  2.67741  2.69355  4.24690  2.90347  2.73739  3.18146  2.89801  2.37887  2.77519  2.98518  4.58477  3.61503
          0.03326  3.81577  4.53812  0.61958  0.77255  0.48576  0.95510
    153   1.82994  4.11001  3.23187  2.98419  4.12701  2.88154  4.08668  3.46511  3.04463  3.22763  4.10173  3.18117  3.62033  3.36374  3.35114  1.46158  2.65099  2.98883  5.49853  4.25445    211 - -
          2.68618  4.42225  2.77519  2.73123  3.46354  2.40513  3.72494  3.29354  2.67741  2.69355  4.24690  2.90347  2.73739  3.18146  2.89801  2.37887  2.77519  2.98518  4.58477  3.61503
          0.03326  3.81577  4.53812  0.61958  0.77255  0.48576  0.95510
    154   3.09275  4.57252  4.09784  3.73867  3.11617  3.90901  4.41223  2.31862  3.50692  0.94839  3.15909  4.01949  4.35497  3.88888  3.69177  3.47502  3.39007  2.34099  4.97364  3.68347    212 - -
          2.68618  4.42225  2.77519  2.73123  3.46354  2.40513  3.72494  3.29354  2.67741  2.69355  4.24690  2.90347  2.73739  3.18146  2.89801  2.37887  2.77519  2.98518  4.58477  3.61503
          0.03326  3.81577  4.53812  0.61958  0.77255  0.48576  0.95510
    155   2.94356  4.78438  3.42864  2.95317  4.12461  3.44090  3.78680  3.66337  2.21981  3.18973  4.19253  3.31667  3.94727  3.01095  1.06877  3.03114  3.21407  3.39006  5.23134  4.06544    213 - -
          2.68618  4.42225  2.77519  2.73123  3.46354  2.40513  3.72494  3.29354  2.67741  2.69355  4.24690  2.90347  2.73739  3.18146  2.89801  2.37887  2.77519  2.98518  4.58477  3.61503
          0.03326  3.81577  4.53812  0.61958  0.77255  0.48576  0.95510
    156   2.76362  4.32317  4.04577  3.70833  3.50996  3.66393  4.52025  2.05739  3.57519  2.20774  3.48497  3.90691  4.22845  3.93963  3.79293  3.16484  3.12709  1.09976  5.28440  4.01194    214 - -
          2.68618  4.42225  2.77519  2.73123  3.46354  2.40513  3.72494  3.29354  2.67741  2.69355  4.24690  2.90347  2.73739  3.18146  2.89801  2.37887  2.77519  2.98518  4.58477  3.61503
          0.03326  3.81577  4.53812  0.61958  0.77255  0.48576  0.95510
    157   2.68009  4.44556  3.28136  3.11318  4.11109  3.13633  4.19440  3.64298  3.16582  3.27559  4.32385  3.42501  0.94013  3.55638  3.41681  2.84609  3.11747  3.29471  5.31216  4.23138    215 - -
          2.68618  4.42225  2.77519  2.73123  3.46354  2.40513  3.72494  3.29354  2.67741  2.69355  4.24690  2.90347  2.73739  3.18146  2.89801  2.37887  2.77519  2.98518  4.58477  3.61503
          0.03326  3.81577  4.53812  0.61958  0.77255  0.48576  0.95510
    158   2.26933  4.14109  3.41727  3.00685  3.83791  3.06141  4.00066  2.99861  2.94849  2.86322  3.78070  3.24893  3.71373  3.28825  3.26469  2.09601  1.90935  2.33471  5.26524  4.03003    216 - -
          2.68618  4.42225  2.77519  2.73123  3.46354  2.40513  3.72494  3.29354  2.67741  2.69355  4.24690  2.90347  2.73739  3.18146  2.89801  2.37887  2.77519  2.98518  4.58477  3.61503
          0.03326  3.81577  4.53812  0.61958  0.77255  0.48576  0.95510
    159   3.01607  4.38148  4.51884  3.98956  3.31971  4.28323  4.71418  1.45650  3.86140  1.66990  3.14571  4.26732  4.57660  4.12276  4.08019  3.63614  3.26799  1.50975  5.27205  4.08505    217 - -
          2.68618  4.42225  2.77519  2.73123  3.46354  2.40513  3.72494  3.29354  2.67741  2.69355  4.24690  2.90347  2.73739  3.18146  2.89801  2.37887  2.77519  2.98518  4.58477  3.61503
          0.03326  3.81577  4.53812  0.61958  0.77255  0.48576  0.95510
    160   2.90240  4.98022  3.20492  2.66980  4.36962  3.51225  3.58151  3.75223  1.34333  3.25707  4.14483  3.09114  3.92788  2.73425  1.98238  2.91889  3.10333  3.44418  5.34654  4.14193    218 - -
          2.68618  4.42225  2.77519  2.73123  3.46354  2.40513  3.72494  3.29354  2.67741  2.69355  4.24690  2.90347  2.73739  3.18146  2.89801  2.37887  2.77519  2.98518  4.58477  3.61503
          0.03326  3.81577  4.53812  0.61958  0.77255  0.48576  0.95510
    161   2.47839  4.52887  2.81081  2.51825  4.07205  3.15038  3.75453  3.51864  2.56425  3.14315  4.00232  2.95957  2.18317  2.66661  2.93837  2.28540  2.82341  3.14257  5.36698  4.05667    219 - -
          2.68618  4.42225  2.77519  2.73123  3.46354  2.40513  3.72494  3.29354  2.67741  2.69355  4.24690  2.90347  2.73739  3.18146  2.89801  2.37887  2.77519  2.98518  4.58477  3.61503
          0.03326  3.81577  4.53812  0.61958  0.77255  0.48576  0.95510
    162   2.50227  4.32532  3.95575  3.42717  3.26686  3.80855  4.22918  2.05845  3.28341  1.88975  2.06869  3.74314  4.20262  3.60042  3.54626  3.13733  3.03496  2.10738  5.03303  3.84276    220 - -
          2.68618  4.42225  2.77519  2.73123  3.46354  2.40513  3.72494  3.29354  2.67741  2.69355  4.24690  2.90347  2.73739  3.18146  2.89801  2.37887  2.77519  2.98518  4.58477  3.61503
          0.03326  3.81577  4.53812  0.61958  0.77255  0.48576  0.95510
    163   2.76340  5.21097  1.92852  1.62429  4.51523  3.18434  3.65162  3.99060  2.58491  3.52718  4.35973  2.66890  3.20307  2.81004  3.12450  2.69164  3.03815  3.59461  5.70740  4.26286    221 - -
          2.68618  4.42225  2.77519  2.73123  3.46354  2.40513  3.72494  3.29354  2.67741  2.69355  4.24690  2.90347  2.73739  3.18146  2.89801  2.37887  2.77519  2.98518  4.58477  3.61503
          0.03326  3.81577  4.53812  0.61958  0.77255  0.48576  0.95510
    164   3.09275  4.57252  4.09784  3.73867  3.11617  3.90901  4.41223  2.31862  3.50692  0.94839  3.15909  4.01949  4.35497  3.88888  3.69177  3.47502  3.39007  2.34099  4.97364  3.68347    222 - -
          2.68618  4.42225  2.77519  2.73123  3.46354  2.40513  3.72494  3.29354  2.67741  2.69355  4.24690  2.90347  2.73739  3.18146  2.89801  2.37887  2.77519  2.98518  4.58477  3.61503
          0.03326  3.81577  4.53812  0.61958  0.77255  0.48576  0.95510
    165   2.99702  4.50085  4.16758  3.66137  3.08130  4.03013  4.37268  2.21166  3.42750  1.51885  1.76058  3.96989  4.37699  3.76767  3.64642  3.39771  3.25584  2.24272  4.99642  3.77077    223 - -
          2.68618  4.42225  2.77519  2.73123  3.46354  2.40513  3.72494  3.29354  2.67741  2.69355  4.24690  2.90347  2.73739  3.18146  2.89801  2.37887  2.77519  2.98518  4.58477  3.61503
          0.03326  3.81577  4.53812  0.61958  0.77255  0.48576  0.95510
    166   2.76362  4.32317  4.04577  3.70833  3.50996  3.66393  4.52025  2.05739  3.57519  2.20774  3.48497  3.90691  4.22845  3.93963  3.79293  3.16484  3.12709  1.09976  5.28440  4.01194    224 - -
          2.68618  4.42225  2.77519  2.73123  3.46354  2.40513  3.72494  3.29354  2.67741  2.69355  4.24690  2.90347  2.73739  3.18146  2.89801  2.37887  2.77519  2.98518  4.58477  3.61503
          0.03326  3.81577  4.53812  0.61958  0.77255  0.48576  0.95510
    167   2.90578  5.00190  2.46749  1.10893  4.34138  3.23909  3.82259  3.78406  2.69612  3.41091  4.38873  2.90437  3.84137  3.04028  3.09808  2.89478  3.21002  3.47426  5.52378  4.24741    225 - -
          2.68618  4.42225  2.77519  2.73123  3.46354  2.40513  3.72494  3.29354  2.67741  2.69355  4.24690  2.90347  2.73739  3.18146  2.89801  2.37887  2.77519  2.98518  4.58477  3.61503
          0.03326  3.81577  4.53812  0.61958  0.77255  0.48576  0.95510
    168   1.09875  4.16586  3.40666  3.19669  3.99741  2.99163  4.22522  3.11460  3.21151  2.99865  4.03780  3.36012  3.72562  3.55820  3.46521  2.51718  2.79068  2.77891  5.43030  4.22449    226 - -
          2.68618  4.42225  2.77519  2.73123  3.46354  2.40513  3.72494  3.29354  2.67741  2.69355  4.24690  2.90347  2.73739  3.18146  2.89801  2.37887  2.77519  2.98518  4.58477  3.61503
          0.03326  3.81577  4.53812  0.61958  0.77255  0.48576  0.95510
    169   2.28915  4.20815  3.15911  2.97345  4.02040  2.93917  4.08430  3.53589  3.04333  3.26097  4.19268  3.20656  3.67355  3.39739  3.33030  1.17990  2.76526  3.08347  5.39772  4.10391    227 - -
          2.68618  4.42225  2.77519  2.73123  3.46354  2.40513  3.72494  3.29354  2.67741  2.69355  4.24690  2.90347  2.73739  3.18146  2.89801  2.37887  2.77519  2.98518  4.58477  3.61503
          0.03326  3.81577  4.53812  0.61958  0.77255  0.48576  0.95510
    170   2.68009  4.44556  3.28136  3.11318  4.11109  3.13633  4.19440  3.64298  3.16582  3.27559  4.32385  3.42501  0.94013  3.55638  3.41681  2.84609  3.11747  3.29471  5.31216  4.23138    228 - -
          2.68618  4.42225  2.77519  2.73123  3.46354  2.40513  3.72494  3.29354  2.67741  2.69355  4.24690  2.90347  2.73739  3.18146  2.89801  2.37887  2.77519  2.98518  4.58477  3.61503
          0.03326  3.81577  4.53812  0.61958  0.77255  0.48576  0.95510
    171   2.94356  4.78438  3.42864  2.95317  4.12461  3.44090  3.78680  3.66337  2.21981  3.18973  4.19253  3.31667  3.94727  3.01095  1.06877  3.03114  3.21407  3.39006  5.23134  4.06544    229 - -
          2.68618  4.42225  2.77519  2.73123  3.46354  2.40513  3.72494  3.29354  2.67741  2.69355  4.24690  2.90347  2.73739  3.18146  2.89801  2.37887  2.77519  2.98518  4.58477  3.61503
          0.03326  3.81577  4.53812  0.61958  0.77255  0.48576  0.95510
    172   2.94356  4.78438  3.42864  2.95317  4.12461  3.44090  3.78680  3.66337  2.21981  3.18973  4.19253  3.31667  3.94727  3.01095  1.06877  3.03114  3.21407  3.39006  5.23134  4.06544    230 - -
          2.68618  4.42225  2.77519  2.73123  3.46354  2.40513  3.72494  3.29354  2.67741  2.69355  4.24690  2.90347  2.73739  3.18146  2.89801  2.37887  2.77519  2.98518  4.58477  3.61503
          0.03326  3.81577  4.53812  0.61958  0.77255  0.48576  0.95510
    173   2.82081  4.29102  4.21521  3.71298  3.45636  3.95464  4.51150  1.42768  3.58670  2.06786  3.30519  3.98216  4.36338  3.89971  3.83732  3.31626  2.78473  1.60188  5.26650  4.05763    231 - -
          2.68618  4.42225  2.77519  2.73123  3.46354  2.40513  3.72494  3.29354  2.67741  2.69355  4.24690  2.90347  2.73739  3.18146  2.89801  2.37887  2.77519  2.98518  4.58477  3.61503
          0.03326  3.81577  4.53812  0.61958  0.77255  0.48576  0.95510
    174   3.18791  4.60681  4.16056  3.86528  1.10936  3.88894  3.85505  2.71973  3.77397  2.10349  3.45907  3.95597  4.34964  3.95793  3.90769  3.46011  3.48945  2.70605  4.12287  2.49779    232 - -
          2.68618  4.42225  2.77519  2.73123  3.46354  2.40513  3.72494  3.29354  2.67741  2.69355  4.24690  2.90347  2.73739  3.18146  2.89801  2.37887  2.77519  2.98518  4.58477  3.61503
          0.03326  3.81577  4.53812  0.61958  0.77255  0.48576  0.95510
    175   1.09875  4.16586  3.40666  3.19669  3.99741  2.99163  4.22522  3.11460  3.21151  2.99865  4.03780  3.36012  3.72562  3.55820  3.46521  2.51718  2.79068  2.77891  5.43030  4.22449    233 - -
          2.68618  4.42225  2.77519  2.73123  3.46354  2.40513  3.72494  3.29354  2.67741  2.69355  4.24690  2.90347  2.73739  3.18146  2.89801  2.37887  2.77519  2.98518  4.58477  3.61503
          0.03326  3.81577  4.53812  0.61958  0.77255  0.48576  0.95510
    176   2.67836  4.67108  2.68062  2.56098  4.02589  3.14742  3.87856  3.72518  2.77814  3.37889  4.33539  1.26261  3.79707  3.15221  3.13002  2.74836  3.05896  3.35314  5.33851  3.97906    234 - -
          2.68618  4.42225  2.77519  2.73123  3.46354  2.40513  3.72494  3.29354  2.67741  2.69355  4.24690  2.90347  2.73739  3.18146  2.89801  2.37887  2.77519  2.98518  4.58477  3.61503
          0.03326  3.81577  4.53812  0.61958  0.77255  0.48576  0.95510
    177   1.09875  4.16586  3.40666  3.19669  3.99741  2.99163  4.22522  3.11460  3.21151  2.99865  4.03780  3.36012  3.72562  3.55820  3.46521  2.51718  2.79068  2.77891  5.43030  4.22449    235 - -
          2.68618  4.42225  2.77519  2.73123  3.46354  2.40513  3.72494  3.29354  2.67741  2.69355  4.24690  2.90347  2.73739  3.18146  2.89801  2.37887  2.77519  2.98518  4.58477  3.61503
          0.03326  3.81577  4.53812  0.61958  0.77255  0.48576  0.95510
    178   2.93648  4.76206  3.07380  2.82916  3.24761  3.40184  1.26798  3.63047  2.67390  3.13113  4.17057  3.24034  3.95185  3.19499  2.94244  3.00801  3.23839  3.36679  4.71324  3.20031    236 - -
          2.68618  4.42225  2.77519  2.73123  3.46354  2.40513  3.72494  3.29354  2.67741  2.69355  4.24690  2.90347  2.73739  3.18146  2.89801  2.37887  2.77519  2.98518  4.58477  3.61503
          0.03326  3.81577  4.53812  0.61958  0.77255  0.48576  0.95510
    179   2.38437  4.22891  3.37983  3.13064  3.92078  3.06970  4.15201  3.04109  3.07247  2.90654  3.96172  3.34830  3.76942  3.47045  3.33316  2.58514  1.27186  2.74214  5.36366  4.13777    237 - -
          2.68618  4.42225  2.77519  2.73123  3.46354  2.40513  3.72494  3.29354  2.67741  2.69355  4.24690  2.90347  2.73739  3.18146  2.89801  2.37887  2.77519  2.98518  4.58477  3.61503
          0.03326  3.81577  4.53812  0.61958  0.77255  0.48576  0.95510
    180   3.16741  4.67936  3.75545  3.47526  2.29850  3.76479  3.59553  3.18474  3.33441  2.65304  3.86601  3.65519  4.24050  3.65407  3.52930  3.30938  3.45413  3.05277  3.93972  1.06559    238 - -
          2.68618  4.42225  2.77519  2.73123  3.46354  2.40513  3.72494  3.29354  2.67741  2.69355  4.24690  2.90347  2.73739  3.18146  2.89801  2.37887  2.77519  2.98518  4.58477  3.61503
          0.03326  3.81577  4.53812  0.61958  0.77255  0.48576  0.95510
    181   2.93648  4.76206  3.07380  2.82916  3.24761  3.40184  1.26798  3.63047  2.67390  3.13113  4.17057  3.24034  3.95185  3.19499  2.94244  3.00801  3.23839  3.36679  4.71324  3.20031    239 - -
          2.68618  4.42225  2.77519  2.73123  3.46354  2.40513  3.72494  3.29354  2.67741  2.69355  4.24690  2.90347  2.73739  3.18146  2.89801  2.37887  2.77519  2.98518  4.58477  3.61503
          0.03326  3.81577  4.53812  0.61958  0.77255  0.48576  0.95510
    182   2.98705  4.42313  4.25269  3.86732  3.33726  4.00327  4.60677  1.15111  3.69425  1.93634  3.28290  4.12066  4.44102  4.04913  3.89738  3.49408  3.28771  1.84795  5.21548  3.94804    240 - -
          2.68618  4.42225  2.77519  2.73123  3.46354  2.40513  3.72494  3.29354  2.67741  2.69355  4.24690  2.90347  2.73739  3.18146  2.89801  2.37887  2.77519  2.98518  4.58477  3.61503
          0.03326  3.81577  4.53812  0.61958  0.77255  0.48576  0.95510
    183   2.67836  4.67108  2.68062  2.56098  4.02589  3.14742  3.87856  3.72518  2.77814  3.37889  4.33539  1.26261  3.79707  3.15221  3.13002  2.74836  3.05896  3.35314  5.33851  3.97906    241 - -
          2.68618  4.42225  2.77519  2.73123  3.46354  2.40513  3.72494  3.29354  2.67741  2.69355  4.24690  2.90347  2.73739  3.18146  2.89801  2.37887  2.77519  2.98518  4.58477  3.61503
          0.03326  3.81577  4.53812  0.61958  0.77255  0.48576  0.95510
    184   2.28915  4.20815  3.15911  2.97345  4.02040  2.93917  4.08430  3.53589  3.04333  3.26097  4.19268  3.20656  3.67355  3.39739  3.33030  1.17990  2.76526  3.08347  5.39772  4.10391    242 - -
          2.68618  4.42225  2.77519  2.73123  3.46354  2.40513  3.72494  3.29354  2.67741  2.69355  4.24690  2.90347  2.73739  3.18146  2.89801  2.37887  2.77519  2.98518  4.58477  3.61503
          0.03326  3.81577  4.53812  0.61958  0.77255  0.48576  0.95510
    185   2.98705  4.42313  4.25269  3.86732  3.33726  4.00327  4.60677  1.15111  3.69425  1.93634  3.28290  4.12066  4.44102  4.04913  3.89738  3.49408  3.28771  1.84795  5.21548  3.94804    243 - -
          2.68618  4.42225  2.77519  2.73123  3.46354  2.40513  3.72494  3.29354  2.67741  2.69355  4.24690  2.90347  2.73739  3.18146  2.89801  2.37887  2.77519  2.98518  4.58477  3.61503
          0.03326  3.81577  4.53812  0.61958  0.77255  0.48576  0.95510
    186   2.28915  4.20815  3.15911  2.97345  4.02040  2.93917  4.08430  3.53589  3.04333  3.26097  4.19268  3.20656  3.67355  3.39739  3.33030  1.17990  2.76526  3.08347  5.39772  4.10391    244 - -
          2.68618  4.42225  2.77519  2.73123  3.46354  2.40513  3.72494  3.29354  2.67741  2.69355  4.24690  2.90347  2.73739  3.18146  2.89801  2.37887  2.77519  2.98518  4.58477  3.61503
          0.03326  3.81577  4.53812  0.61958  0.77255  0.48576  0.95510
    187   2.88072  4.36255  4.22013  3.76180  3.35867  3.95919  4.52745  1.92300  3.59017  1.82190  3.27954  4.01860  4.39023  3.93509  3.82377  3.35891  3.17994  1.26378  5.21929  3.94734    245 - -
          2.68618  4.42225  2.77519  2.73123  3.46354  2.40513  3.72494  3.29354  2.67741  2.69355  4.24690  2.90347  2.73739  3.18146  2.89801  2.37887  2.77519  2.98518  4.58477  3.61503
          0.03326  3.81577  4.53812  0.61958  0.77255  0.48576  0.95510
    188   2.67836  4.67108  2.68062  2.56098  4.02589  3.14742  3.87856  3.72518  2.77814  3.37889  4.33539  1.26261  3.79707  3.15221  3.13002  2.74836  3.05896  3.35314  5.33851  3.97906    246 - -
          2.68618  4.42225  2.77519  2.73123  3.46354  2.40513  3.72494  3.29354  2.67741  2.69355  4.24690  2.90347  2.73739  3.18146  2.89801  2.37887  2.77519  2.98518  4.58477  3.61503
          0.03326  3.81577  4.53812  0.61958  0.77255  0.48576  0.95510
    189   2.28915  4.20815  3.15911  2.97345  4.02040  2.93917  4.08430  3.53589  3.04333  3.26097  4.19268  3.20656  3.67355  3.39739  3.33030  1.17990  2.76526  3.08347  5.39772  4.10391    247 - -
          2.68618  4.42225  2.77519  2.73123  3.46354  2.40513  3.72494  3.29354  2.67741  2.69355  4.24690  2.90347  2.73739  3.18146  2.89801  2.37887  2.77519  2.98518  4.58477  3.61503
          0.03326  3.81577  4.53812  0.61958  0.77255  0.48576  0.95510
    190   2.93062  5.04679  1.00293  2.30372  4.41671  3.16942  3.88417  3.99240  2.95807  3.61143  4.58946  2.85673  3.81836  3.12409  3.46560  2.90024  3.26841  3.63805  5.59625  4.30051    248 - -
          2.68618  4.42225  2.77519  2.73123  3.46354  2.40513  3.72494  3.29354  2.67741  2.69355  4.24690  2.90347  2.73739  3.18146  2.89801  2.37887  2.77519  2.98518  4.58477  3.61503
          0.03326  3.81577  4.53812  0.61958  0.77255  0.48576  0.95510
    191   2.83821  4.81991  2.86806  2.62327  3.98056  3.32991  3.78061  3.60382  2.44835  3.11170  4.14250  3.08199  3.88341  1.33852  2.73309  2.88899  3.13586  3.33745  5.26333  3.95371    249 - -
          2.68618  4.42225  2.77519  2.73123  3.46354  2.40513  3.72494  3.29354  2.67741  2.69355  4.24690  2.90347  2.73739  3.18146  2.89801  2.37887  2.77519  2.98518  4.58477  3.61503
          0.03326  3.81577  4.53812  0.61958  0.77255  0.48576  0.95510
    192   2.90578  5.00190  2.46749  1.10893  4.34138  3.23909  3.82259  3.78406  2.69612  3.41091  4.38873  2.90437  3.84137  3.04028  3.09808  2.89478  3.21002  3.47426  5.52378  4.24741    250 - -
          2.68618  4.42225  2.77519  2.73123  3.46354  2.40513  3.72494  3.29354  2.67741  2.69355  4.24690  2.90347  2.73739  3.18146  2.89801  2.37887  2.77519  2.98518  4.58477  3.61503
          0.03326  3.81577  4.53812  0.61958  0.77255  0.48576  0.95510
    193   2.38437  4.22891  3.37983  3.13064  3.92078  3.06970  4.15201  3.04109  3.07247  2.90654  3.96172  3.34830  3.76942  3.47045  3.33316  2.58514  1.27186  2.74214  5.36366  4.13777    251 - -
          2.68618  4.42225  2.77519  2.73123  3.46354  2.40513  3.72494  3.29354  2.67741  2.69355  4.24690  2.90347  2.73739  3.18146  2.89801  2.37887  2.77519  2.98518  4.58477  3.61503
          0.03326  3.81577  4.53812  0.61958  0.77255  0.48576  0.95510
    194   3.24932  4.66689  4.10885  3.72538  1.84621  4.04039  3.45154  3.04857  3.59835  2.46650  3.69404  3.76614  4.39944  3.75381  3.76755  3.40350  3.48998  2.95213  3.68650  1.21541    252 - -
          2.68618  4.42225  2.77519  2.73123  3.46354  2.40513  3.72494  3.29354  2.67741  2.69355  4.24690  2.90347  2.73739  3.18146  2.89801  2.37887  2.77519  2.98518  4.58477  3.61503
          0.03326  3.81577  4.53812  0.61958  0.77255  0.48576  0.95510
    195   3.09275  4.57252  4.09784  3.73867  3.11617  3.90901  4.41223  2.31862  3.50692  0.94839  3.15909  4.01949  4.35497  3.88888  3.69177  3.47502  3.39007  2.34099  4.97364  3.68347    253 - -
          2.68618  4.42225  2.77519  2.73123  3.46354  2.40513  3.72494  3.29354  2.67741  2.69355  4.24690  2.90347  2.73739  3.18146  2.89801  2.37887  2.77519  2.98518  4.58477  3.61503
          0.03326  3.81577  4.53812  0.61958  0.77255  0.48576  0.95510
    196   2.28915  4.20815  3.15911  2.97345  4.02040  2.93917  4.08430  3.53589  3.04333  3.26097  4.19268  3.20656  3.67355  3.39739  3.33030  1.17990  2.76526  3.08347  5.39772  4.10391    254 - -
          2.68618  4.42225  2.77519  2.73123  3.46354  2.40513  3.72494  3.29354  2.67741  2.69355  4.24690  2.90347  2.73739  3.18146  2.89801  2.37887  2.77519  2.98518  4.58477  3.61503
          0.03326  3.81577  4.53812  0.61958  0.77255  0.48576  0.95510
    197   1.09875  4.16586  3.40666  3.19669  3.99741  2.99163  4.22522  3.11460  3.21151  2.99865  4.03780  3.36012  3.72562  3.55820  3.46521  2.51718  2.79068  2.77891  5.43030  4.22449    255 - -
          2.68618  4.42225  2.77519  2.73123  3.46354  2.40513  3.72494  3.29354  2.67741  2.69355  4.24690  2.90347  2.73739  3.18146  2.89801  2.37887  2.77519  2.98518  4.58477  3.61503
          0.03326  3.81577  4.53812  0.61958  0.77255  0.48576  0.95510
    198   2.93062  5.04679  1.00293  2.30372  4.41671  3.16942  3.88417  3.99240  2.95807  3.61143  4.58946  2.85673  3.81836  3.12409  3.46560  2.90024  3.26841  3.63805  5.59625  4.30051    256 - -
          2.68618  4.42225  2.77519  2.73123  3.46354  2.40513  3.72494  3.29354  2.67741  2.69355  4.24690  2.90347  2.73739  3.18146  2.89801  2.37887  2.77519  2.98518  4.58477  3.61503
          0.03326  3.81577  4.53812  0.61958  0.77255  0.48576  0.95510
    199   2.93062  5.04679  1.00293  2.30372  4.41671  3.16942  3.88417  3.99240  2.95807  3.61143  4.58946  2.85673  3.81836  3.12409  3.46560  2.90024  3.26841  3.63805  5.59625  4.30051    257 - -
          2.68618  4.42225  2.77519  2.73123  3.46354  2.40513  3.72494  3.29354  2.67741  2.69355  4.24690  2.90347  2.73739  3.18146  2.89801  2.37887  2.77519  2.98518  4.58477  3.61503
          0.03326  3.81577  4.53812  0.61958  0.77255  0.48576  0.95510
    200   3.09275  4.57252  4.09784  3.73867  3.11617  3.90901  4.41223  2.31862  3.50692  0.94839  3.15909  4.01949  4.35497  3.88888  3.69177  3.47502  3.39007  2.34099  4.97364  3.68347    258 - -
          2.68618  4.42225  2.77519  2.73123  3.46354  2.40513  3.72494  3.29354  2.67741  2.69355  4.24690  2.90347  2.73739  3.18146  2.89801  2.37887  2.77519  2.98518  4.58477  3.61503
          0.03326  3.81577  4.53812  0.61958  0.77255  0.48576  0.95510
    201   2.94356  4.78438  3.42864  2.95317  4.12461  3.44090  3.78680  3.66337  2.21981  3.18973  4.19253  3.31667  3.94727  3.01095  1.06877  3.03114  3.21407  3.39006  5.23134  4.06544    259 - -
          2.68618  4.42225  2.77519  2.73123  3.46354  2.40513  3.72494  3.29354  2.67741  2.69355  4.24690  2.90347  2.73739  3.18146  2.89801  2.37887  2.77519  2.98518  4.58477  3.61503
          0.03326  3.81577  4.53812  0.61958  0.77255  0.48576  0.95510
    202   2.98705  4.42313  4.25269  3.86732  3.33726  4.00327  4.60677  1.15111  3.69425  1.93634  3.28290  4.12066  4.44102  4.04913  3.89738  3.49408  3.28771  1.84795  5.21548  3.94804    260 - -
          2.68618  4.42225  2.77519  2.73123  3.46354  2.40513  3.72494  3.29354  2.67741  2.69355  4.24690  2.90347  2.73739  3.18146  2.89801  2.37887  2.77519  2.98518  4.58477  3.61503
          0.03326  3.81577  4.53812  0.61958  0.77255  0.48576  0.95510
    203   2.67836  4.67108  2.68062  2.56098  4.02589  3.14742  3.87856  3.72518  2.77814  3.37889  4.33539  1.26261  3.79707  3.15221  3.13002  2.74836  3.05896  3.35314  5.33851  3.97906    261 - -
          2.68618  4.42225  2.77519  2.73123  3.46354  2.40513  3.72494  3.29354  2.67741  2.69355  4.24690  2.90347  2.73739  3.18146  2.89801  2.37887  2.77519  2.98518  4.58477  3.61503
          0.03326  3.81577  4.53812  0.61958  0.77255  0.48576  0.95510
    204   3.09275  4.57252  4.09784  3.73867  3.11617  3.90901  4.41223  2.31862  3.50692  0.94839  3.15909  4.01949  4.35497  3.88888  3.69177  3.47502  3.39007  2.34099  4.97364  3.68347    262 - -
          2.68618  4.42225  2.77519  2.73123  3.46354  2.40513  3.72494  3.29354  2.67741  2.69355  4.24690  2.90347  2.73739  3.18146  2.89801  2.37887  2.77519  2.98518  4.58477  3.61503
          0.03326  3.81577  4.53812  0.61958  0.77255  0.48576  0.95510
    205   3.24499  4.63925  4.00675  3.69965  2.61328  3.66849  3.83407  3.26722  3.42348  2.67141  3.90354  3.86041  4.18180  3.81415  3.56147  3.44915  3.54279  3.15599  1.00791  2.61854    263 - -
          2.68618  4.42225  2.77519  2.73123  3.46354  2.40513  3.72494  3.29354  2.67741  2.69355  4.24690  2.90347  2.73739  3.18146  2.89801  2.37887  2.77519  2.98518  4.58477  3.61503
          0.03326  3.81577  4.53812  0.61958  0.77255  0.48576  0.95510
    206   2.74400  4.82049  2.73161  2.47370  3.59519  3.32446  1.95421  3.62457  2.44224  3.18261  4.08865  2.53582  3.84879  2.91397  2.78202  2.77219  3.02222  3.30409  5.00436  3.50944    264 - -
          2.68618  4.42225  2.77519  2.73123  3.46354  2.40513  3.72494  3.29354  2.67741  2.69355  4.24690  2.90347  2.73739  3.18146  2.89801  2.37887  2.77519  2.98518  4.58477  3.61503
          0.03326  3.81577  4.53812  0.61958  0.77255  0.48576  0.95510
    207   3.09275  4.57252  4.09784  3.73867  3.11617  3.90901  4.41223  2.31862  3.50692  0.94839  3.15909  4.01949  4.35497  3.88888  3.69177  3.47502  3.39007  2.34099  4.97364  3.68347    265 - -
          2.68618  4.42225  2.77519  2.73123  3.46354  2.40513  3.72494  3.29354  2.67741  2.69355  4.24690  2.90347  2.73739  3.18146  2.89801  2.37887  2.77519  2.98518  4.58477  3.61503
          0.03326  3.81577  4.53812  0.61958  0.77255  0.48576  0.95510
    208   2.90578  5.00190  2.46749  1.10893  4.34138  3.23909  3.82259  3.78406  2.69612  3.41091  4.38873  2.90437  3.84137  3.04028  3.09808  2.89478  3.21002  3.47426  5.52378  4.24741    266 - -
          2.68618  4.42225  2.77519  2.73123  3.46354  2.40513  3.72494  3.29354  2.67741  2.69355  4.24690  2.90347  2.73739  3.18146  2.89801  2.37887  2.77519  2.98518  4.58477  3.61503
          0.03326  3.81577  4.53812  0.61958  0.77255  0.48576  0.95510
    209   2.96709  4.37682  4.42465  3.95281  3.36710  4.14561  4.70083  1.26225  3.79967  1.89440  3.22668  4.20435  4.52173  4.10828  4.01884  3.53980  3.25016  1.60997  5.30348  4.07253    267 - -
          2.68618  4.42225  2.77519  2.73123  3.46354  2.40513  3.72494  3.29354  2.67741  2.69355  4.24690  2.90347  2.73739  3.18146  2.89801  2.37887  2.77519  2.98518  4.58477  3.61503
          0.03326  3.81577  4.53812  0.61958  0.77255  0.48576  0.95510
    210   2.36679  4.18462  3.54114  3.17016  3.76474  3.16439  4.13315  2.67853  3.06501  2.64500  3.71616  3.38652  3.81969  3.43913  3.34733  2.59633  1.61381  2.21631  5.30776  4.05996    268 - -
          2.68618  4.42225  2.77519  2.73123  3.46354  2.40513  3.72494  3.29354  2.67741  2.69355  4.24690  2.90347  2.73739  3.18146  2.89801  2.37887  2.77519  2.98518  4.58477  3.61503
          0.03326  3.81577  4.53812  0.61958  0.77255  0.48576  0.95510
    211   2.80593  5.18293  1.35563  2.10128  4.50136  3.12926  3.72772  4.06370  2.75106  3.63424  4.51255  2.39541  3.76471  2.91783  3.30725  2.73802  3.12266  3.65739  5.74928  4.28024    269 - -
          2.68618  4.42225  2.77519  2.73123  3.46354  2.40513  3.72494  3.29354  2.67741  2.69355  4.24690  2.90347  2.73739  3.18146  2.89801  2.37887  2.77519  2.98518  4.58477  3.61503
          0.03326  3.81577  4.53812  0.61958  0.77255  0.48576  0.95510
    212   2.83821  4.81991  2.86806  2.62327  3.98056  3.32991  3.78061  3.60382  2.44835  3.11170  4.14250  3.08199  3.88341  1.33852  2.73309  2.88899  3.13586  3.33745  5.26333  3.95371    270 - -
          2.68618  4.42225  2.77519  2.73123  3.46354  2.40513  3.72494  3.29354  2.67741  2.69355  4.24690  2.90347  2.73739  3.18146  2.89801  2.37887  2.77519  2.98518  4.58477  3.61503
          0.03326  3.81577  4.53812  0.61958  0.77255  0.48576  0.95510
    213   2.28915  4.20815  3.15911  2.97345  4.02040  2.93917  4.08430  3.53589  3.04333  3.26097  4.19268  3.20656  3.67355  3.39739  3.33030  1.17990  2.76526  3.08347  5.39772  4.10391    271 - -
          2.68618  4.42225  2.77519  2.73123  3.46354  2.40513  3.72494  3.29354  2.67741  2.69355  4.24690  2.90347  2.73739  3.18146  2.89801  2.37887  2.77519  2.98518  4.58477  3.61503
          0.03326  3.81577  4.53812  0.61958  0.77255  0.48576  0.95510
    214   3.23883  4.62416  4.22049  3.83487  1.26708  4.08049  3.53255  2.88141  3.70637  2.25447  3.52739  3.85059  4.42695  3.83190  3.84758  3.44798  3.47893  2.83065  3.75536  1.89225    272 - -
          2.68618  4.42225  2.77519  2.73123  3.46354  2.40513  3.72494  3.29354  2.67741  2.69355  4.24690  2.90347  2.73739  3.18146  2.89801  2.37887  2.77519  2.98518  4.58477  3.61503
          0.03326  3.81577  4.53812  0.61958  0.77255  0.48576  0.95510
    215   2.67836  4.67108  2.68062  2.56098  4.02589  3.14742  3.87856  3.72518  2.77814  3.37889  4.33539  1.26261  3.79707  3.15221  3.13002  2.74836  3.05896  3.35314  5.33851  3.97906    273 - -
          2.68618  4.42225  2.77519  2.73123  3.46354  2.40513  3.72494  3.29354  2.67741  2.69355  4.24690  2.90347  2.73739  3.18146  2.89801  2.37887  2.77519  2.98518  4.58477  3.61503
          0.03326  3.81577  4.53812  0.61958  0.77255  0.48576  0.95510
    216   2.98705  4.42313  4.25269  3.86732  3.33726  4.00327  4.60677  1.15111  3.69425  1.93634  3.28290  4.12066  4.44102  4.04913  3.89738  3.49408  3.28771  1.84795  5.21548  3.94804    274 - -
          2.68618  4.42225  2.77519  2.73123  3.46354  2.40513  3.72494  3.29354  2.67741  2.69355  4.24690  2.90347  2.73739  3.18146  2.89801  2.37887  2.77519  2.98518  4.58477  3.61503
          0.03326  3.81577  4.53812  0.61958  0.77255  0.48576  0.95510
    217   2.76362  4.32317  4.04577  3.70833  3.50996  3.66393  4.52025  2.05739  3.57519  2.20774  3.48497  3.90691  4.22845  3.93963  3.79293  3.16484  3.12709  1.09976  5.28440  4.01194    275 - -
          2.68618  4.42225  2.77519  2.73123  3.46354  2.40513  3.72494  3.29354  2.67741  2.69355  4.24690  2.90347  2.73739  3.18146  2.89801  2.37887  2.77519  2.98518  4.58477  3.61503
          0.03326  3.81577  4.53812  0.61958  0.77255  0.48576  0.95510
    218   2.93062  5.04679  1.00293  2.30372  4.41671  3.16942  3.88417  3.99240  2.95807  3.61143  4.58946  2.85673  3.81836  3.12409  3.46560  2.90024  3.26841  3.63805  5.59625  4.30051    276 - -
          2.68618  4.42225  2.77519  2.73123  3.46354  2.40513  3.72494  3.29354  2.67741  2.69355  4.24690  2.90347  2.73739  3.18146  2.89801  2.37887  2.77519  2.98518  4.58477  3.61503
          0.03326  3.81577  4.53812  0.61958  0.77255  0.48576  0.95510
    219   2.98705  4.42313  4.25269  3.86732  3.33726  4.00327  4.60677  1.15111  3.69425  1.93634  3.28290  4.12066  4.44102  4.04913  3.89738  3.49408  3.28771  1.84795  5.21548  3.94804    277 - -
          2.68618  4.42225  2.77519  2.73123  3.46354  2.40513  3.72494  3.29354  2.67741  2.69355  4.24690  2.90347  2.73739  3.18146  2.89801  2.37887  2.77519  2.98518  4.58477  3.61503
          0.03326  3.81577  4.53812  0.61958  0.77255  0.48576  0.95510
    220   2.92197  4.88108  3.09406  2.72770  4.25451  3.41628  3.73086  3.68050  1.11876  3.25861  4.22425  3.15426  3.92157  2.92641  2.42523  2.96835  3.18007  3.39189  5.33342  4.13844    278 - -
          2.68618  4.42225  2.77519  2.73123  3.46354  2.40513  3.72494  3.29354  2.67741  2.69355  4.24690  2.90347  2.73739  3.18146  2.89801  2.37887  2.77519  2.98518  4.58477  3.61503
          0.03326  3.81577  4.53812  0.61958  0.77255  0.48576  0.95510
    221   2.68009  4.44556  3.28136  3.11318  4.11109  3.13633  4.19440  3.64298  3.16582  3.27559  4.32385  3.42501  0.94013  3.55638  3.41681  2.84609  3.11747  3.29471  5.31216  4.23138    279 - -
          2.68618  4.42225  2.77519  2.73123  3.46354  2.40513  3.72494  3.29354  2.67741  2.69355  4.24690  2.90347  2.73739  3.18146  2.89801  2.37887  2.77519  2.98518  4.58477  3.61503
          0.03326  3.81577  4.53812  0.61958  0.77255  0.48576  0.95510
    222   1.85081  4.11945  3.39037  3.08114  3.99090  2.98086  4.11208  3.05530  3.05377  2.96748  3.92278  3.27064  3.69034  3.39889  3.34531  2.43208  1.65931  2.70508  5.42610  4.20466    280 - -
          2.68618  4.42225  2.77519  2.73123  3.46354  2.40513  3.72494  3.29354  2.67741  2.69355  4.24690  2.90347  2.73739  3.18146  2.89801  2.37887  2.77519  2.98518  4.58477  3.61503
          0.03326  3.81577  4.53812  0.61958  0.77255  0.48576  0.95510
    223   2.67836  4.67108  2.68062  2.56098  4.02589  3.14742  3.87856  3.72518  2.77814  3.37889  4.33539  1.26261  3.79707  3.15221  3.13002  2.74836  3.05896  3.35314  5.33851  3.97906    281 - -
          2.68618  4.42225  2.77519  2.73123  3.46354  2.40513  3.72494  3.29354  2.67741  2.69355  4.24690  2.90347  2.73739  3.18146  2.89801  2.37887  2.77519  2.98518  4.58477  3.61503
          0.03326  3.81577  4.53812  0.61958  0.77255  0.48576  0.95510
    224   2.92615  4.48438  3.98911  3.57928  3.18541  3.79180  4.32760  2.35545  3.35007  1.78959  1.49116  3.86347  4.25297  3.73624  3.56185  3.26888  3.23081  2.35472  5.01807  3.77426    282 - -
          2.68618  4.42225  2.77519  2.73123  3.46354  2.40513  3.72494  3.29354  2.67741  2.69355  4.24690  2.90347  2.73739  3.18146  2.89801  2.37887  2.77519  2.98518  4.58477  3.61503
          0.03326  3.81577  4.53812  0.61958  0.77255  0.48576  0.95510
    225   2.90578  5.00190  2.46749  1.10893  4.34138  3.23909  3.82259  3.78406  2.69612  3.41091  4.38873  2.90437  3.84137  3.04028  3.09808  2.89478  3.21002  3.47426  5.52378  4.24741    283 - -
          2.68618  4.42225  2.77519  2.73123  3.46354  2.40513  3.72494  3.29354  2.67741  2.69355  4.24690  2.90347  2.73739  3.18146  2.89801  2.37887  2.77519  2.98518  4.58477  3.61503
          0.03326  3.81577  4.53812  0.61958  0.77255  0.48576  0.95510
    226   2.90578  5.00190  2.46749  1.10893  4.34138  3.23909  3.82259  3.78406  2.69612  3.41091  4.38873  2.90437  3.84137  3.04028  3.09808  2.89478  3.21002  3.47426  5.52378  4.24741    284 - -
          2.68618  4.42225  2.77519  2.73123  3.46354  2.40513  3.72494  3.29354  2.67741  2.69355  4.24690  2.90347  2.73739  3.18146  2.89801  2.37887  2.77519  2.98518  4.58477  3.61503
          0.03326  3.81577  4.53812  0.61958  0.77255  0.48576  0.95510
    227   3.09275  4.57252  4.09784  3.73867  3.11617  3.90901  4.41223  2.31862  3.50692  0.94839  3.15909  4.01949  4.35497  3.88888  3.69177  3.47502  3.39007  2.34099  4.97364  3.68347    285 - -
          2.68618  4.42225  2.77519  2.73123  3.46354  2.40513  3.72494  3.29354  2.67741  2.69355  4.24690  2.90347  2.73739  3.18146  2.89801  2.37887  2.77519  2.98518  4.58477  3.61503
          0.03326  3.81577  4.53812  0.61958  0.77255  0.48576  0.95510
    228   2.38437  4.22891  3.37983  3.13064  3.92078  3.06970  4.15201  3.04109  3.07247  2.90654  3.96172  3.34830  3.76942  3.47045  3.33316  2.58514  1.27186  2.74214  5.36366  4.13777    286 - -
          2.68618  4.42225  2.77519  2.73123  3.46354  2.40513  3.72494  3.29354  2.67741  2.69355  4.24690  2.90347  2.73739  3.18146  2.89801  2.37887  2.77519  2.98518  4.58477  3.61503
          0.03326  3.81577  4.53812  0.61958  0.77255  0.48576  0.95510
    229   2.90578  5.00190  2.46749  1.10893  4.34138  3.23909  3.82259  3.78406  2.69612  3.41091  4.38873  2.90437  3.84137  3.04028  3.09808  2.89478  3.21002  3.47426  5.52378  4.24741    287 - -
          2.68618  4.42225  2.77519  2.73123  3.46354  2.40513  3.72494  3.29354  2.67741  2.69355  4.24690  2.90347  2.73739  3.18146  2.89801  2.37887  2.77519  2.98518  4.58477  3.61503
          0.03326  3.81577  4.53812  0.61958  0.77255  0.48576  0.95510
    230   2.76362  4.32317  4.04577  3.70833  3.50996  3.66393  4.52025  2.05739  3.57519  2.20774  3.48497  3.90691  4.22845  3.93963  3.79293  3.16484  3.12709  1.09976  5.28440  4.01194    288 - -
          2.68618  4.42225  2.77519  2.73123  3.46354  2.40513  3.72494  3.29354  2.67741  2.69355  4.24690  2.90347  2.73739  3.18146  2.89801  2.37887  2.77519  2.98518  4.58477  3.61503
          0.03326  3.81577  4.53812  0.61958  0.77255  0.48576  0.95510
    231   2.98705  4.42313  4.25269  3.86732  3.33726  4.00327  4.60677  1.15111  3.69425  1.93634  3.28290  4.12066  4.44102  4.04913  3.89738  3.49408  3.28771  1.84795  5.21548  3.94804    289 - -
          2.68618  4.42225  2.77519  2.73123  3.46354  2.40513  3.72494  3.29354  2.67741  2.69355  4.24690  2.90347  2.73739  3.18146  2.89801  2.37887  2.77519  2.98518  4.58477  3.61503
          0.03326  3.81577  4.53812  0.61958  0.77255  0.48576  0.95510
    232   2.38437  4.22891  3.37983  3.13064  3.92078  3.06970  4.15201  3.04109  3.07247  2.90654  3.96172  3.34830  3.76942  3.47045  3.33316  2.58514  1.27186  2.74214  5.36366  4.13777    290 - -
          2.68618  4.42225  2.77519  2.73123  3.46354  2.40513  3.72494  3.29354  2.67741  2.69355  4.24690  2.90347  2.73739  3.18146  2.89801  2.37887  2.77519  2.98518  4.58477  3.61503
          0.03326  3.81577  4.53812  0.61958  0.77255  0.48576  0.95510
    233   1.09875  4.16586  3.40666  3.19669  3.99741  2.99163  4.22522  3.11460  3.21151  2.99865  4.03780  3.36012  3.72562  3.55820  3.46521  2.51718  2.79068  2.77891  5.43030  4.22449    291 - -
          2.68618  4.42225  2.77519  2.73123  3.46354  2.40513  3.72494  3.29354  2.67741  2.69355  4.24690  2.90347  2.73739  3.18146  2.89801  2.37887  2.77519  2.98518  4.58477  3.61503
          0.03326  3.81577  4.53812  0.61958  0.77255  0.48576  0.95510
    234   1.09875  4.16586  3.40666  3.19669  3.99741  2.99163  4.22522  3.11460  3.21151  2.99865  4.03780  3.36012  3.72562  3.55820  3.46521  2.51718  2.79068  2.77891  5.43030  4.22449    292 - -
          2.68618  4.42225  2.77519  2.73123  3.46354  2.40513  3.72494  3.29354  2.67741  2.69355  4.24690  2.90347  2.73739  3.18146  2.89801  2.37887  2.77519  2.98518  4.58477  3.61503
          0.03326  3.81577  4.53812  0.61958  0.77255  0.48576  0.95510
    235   2.90578  5.00190  2.46749  1.10893  4.34138  3.23909  3.82259  3.78406  2.69612  3.41091  4.38873  2.90437  3.84137  3.04028  3.09808  2.89478  3.21002  3.47426  5.52378  4.24741    293 - -
          2.68618  4.42225  2.77519  2.73123  3.46354  2.40513  3.72494  3.29354  2.67741  2.69355  4.24690  2.90347  2.73739  3.18146  2.89801  2.37887  2.77519  2.98518  4.58477  3.61503
          0.03326  3.81577  4.53812  0.61958  0.77255  0.48576  0.95510
    236   3.18791  4.60681  4.16056  3.86528  1.10936  3.88894  3.85505  2.71973  3.77397  2.10349  3.45907  3.95597  4.34964  3.95793  3.90769  3.46011  3.48945  2.70605  4.12287  2.49779    294 - -
          2.68618  4.42225  2.77519  2.73123  3.46354  2.40513  3.72494  3.29354  2.67741  2.69355  4.24690  2.90347  2.73739  3.18146  2.89801  2.37887  2.77519  2.98518  4.58477  3.61503
          0.03326  3.81577  4.53812  0.61958  0.77255  0.48576  0.95510
    237   2.93648  4.76206  3.07380  2.82916  3.24761  3.40184  1.26798  3.63047  2.67390  3.13113  4.17057  3.24034  3.95185  3.19499  2.94244  3.00801  3.23839  3.36679  4.71324  3.20031    295 - -
          2.68618  4.42225  2.77519  2.73123  3.46354  2.40513  3.72494  3.29354  2.67741  2.69355  4.24690  2.90347  2.73739  3.18146  2.89801  2.37887  2.77519  2.98518  4.58477  3.61503
          0.03326  3.81577  4.53812  0.61958  0.77255  0.48576  0.95510
    238   2.68009  4.44556  3.28136  3.11318  4.11109  3.13633  4.19440  3.64298  3.16582  3.27559  4.32385  3.42501  0.94013  3.55638  3.41681  2.84609  3.11747  3.29471  5.31216  4.23138    296 - -
          2.68618  4.42225  2.77519  2.73123  3.46354  2.40513  3.72494  3.29354  2.67741  2.69355  4.24690  2.90347  2.73739  3.18146  2.89801  2.37887  2.77519  2.98518  4.58477  3.61503
          0.03326  3.81577  4.53812  0.61958  0.77255  0.48576  0.95510
    239   2.35852  4.23200  3.66188  3.15873  3.54854  3.47406  4.07400  2.34011  3.05861  2.16915  3.45255  3.47141  3.97931  3.39751  3.36910  2.82006  2.23445  1.92215  5.12565  3.90012    297 - -
          2.68618  4.42225  2.77519  2.73123  3.46354  2.40513  3.72494  3.29354  2.67741  2.69355  4.24690  2.90347  2.73739  3.18146  2.89801  2.37887  2.77519  2.98518  4.58477  3.61503
          0.03326  3.81577  4.53812  0.61958  0.77255  0.48576  0.95510
    240   2.90578  5.00190  2.46749  1.10893  4.34138  3.23909  3.82259  3.78406  2.69612  3.41091  4.38873  2.90437  3.84137  3.04028  3.09808  2.89478  3.21002  3.47426  5.52378  4.24741    298 - -
          2.68618  4.42225  2.77519  2.73123  3.46354  2.40513  3.72494  3.29354  2.67741  2.69355  4.24690  2.90347  2.73739  3.18146  2.89801  2.37887  2.77519  2.98518  4.58477  3.61503
          0.03326  3.81577  4.53812  0.61958  0.77255  0.48576  0.95510
    241   2.52551  1.06318  4.02964  3.75726  3.76278  3.15939  4.41695  2.89827  3.58419  2.81580  3.93573  3.75940  3.86184  3.93276  3.71822  2.79685  2.98767  2.64643  5.18967  4.05055    299 - -
          2.68618  4.42225  2.77519  2.73123  3.46354  2.40513  3.72494  3.29354  2.67741  2.69355  4.24690  2.90347  2.73739  3.18146  2.89801  2.37887  2.77519  2.98518  4.58477  3.61503
          0.03326  3.81577  4.53812  0.61958  0.77255  0.48576  0.95510
    242   2.67836  4.67108  2.68062  2.56098  4.02589  3.14742  3.87856  3.72518  2.77814  3.37889  4.33539  1.26261  3.79707  3.15221  3.13002  2.74836  3.05896  3.35314  5.33851  3.97906    300 - -
          2.68618  4.42225  2.77519  2.73123  3.46354  2.40513  3.72494  3.29354  2.67741  2.69355  4.24690  2.90347  2.73739  3.18146  2.89801  2.37887  2.77519  2.98518  4.58477  3.61503
          0.03326  3.81577  4.53812  0.61958  0.77255  0.48576  0.95510
    243   2.96121  4.42328  4.28082  3.78981  3.21409  4.06236  4.51802  1.99681  3.61463  1.35524  3.10613  4.06863  4.43189  3.92341  3.83727  3.43955  3.23627  1.61776  5.13230  3.90207    301 - -
          2.68618  4.42225  2.77519  2.73123  3.46354  2.40513  3.72494  3.29354  2.67741  2.69355  4.24690  2.90347  2.73739  3.18146  2.89801  2.37887  2.77519  2.98518  4.58477  3.61503
          0.03326  3.81577  4.53812  0.61958  0.77255  0.48576  0.95510
    244   3.14283  4.55348  4.33298  3.88085  1.60457  4.13491  3.99388  2.39003  3.73739  1.53154  3.11277  4.03319  4.45814  3.91435  3.90066  3.50911  3.39064  2.42485  4.29044  2.72218    302 - -
          2.68618  4.42225  2.77519  2.73123  3.46354  2.40513  3.72494  3.29354  2.67741  2.69355  4.24690  2.90347  2.73739  3.18146  2.89801  2.37887  2.77519  2.98518  4.58477  3.61503
          0.03326  3.81577  4.53812  0.61958  0.77255  0.48576  0.95510
    245   2.76362  4.32317  4.04577  3.70833  3.50996  3.66393  4.52025  2.05739  3.57519  2.20774  3.48497  3.90691  4.22845  3.93963  3.79293  3.16484  3.12709  1.09976  5.28440  4.01194    303 - -
          2.68618  4.42225  2.77519  2.73123  3.46354  2.40513  3.72494  3.29354  2.67741  2.69355  4.24690  2.90347  2.73739  3.18146  2.89801  2.37887  2.77519  2.98518  4.58477  3.61503
          0.03326  3.81577  4.53812  0.61958  0.77255  0.48576  0.95510
    246   3.16741  4.67936  3.75545  3.47526  2.29850  3.76479  3.59553  3.18474  3.33441  2.65304  3.86601  3.65519  4.24050  3.65407  3.52930  3.30938  3.45413  3.05277  3.93972  1.06559    304 - -
          2.68618  4.42225  2.77519  2.73123  3.46354  2.40513  3.72494  3.29354  2.67741  2.69355  4.24690  2.90347  2.73739  3.18146  2.89801  2.37887  2.77519  2.98518  4.58477  3.61503
          0.03326  3.81577  4.53812  0.61958  0.77255  0.48576  0.95510
    247   2.28915  4.20815  3.15911  2.97345  4.02040  2.93917  4.08430  3.53589  3.04333  3.26097  4.19268  3.20656  3.67355  3.39739  3.33030  1.17990  2.76526  3.08347  5.39772  4.10391    305 - -
          2.68618  4.42225  2.77519  2.73123  3.46354  2.40513  3.72494  3.29354  2.67741  2.69355  4.24690  2.90347  2.73739  3.18146  2.89801  2.37887  2.77519  2.98518  4.58477  3.61503
          0.03326  3.81577  4.53812  0.61958  0.77255  0.48576  0.95510
    248   2.28915  4.20815  3.15911  2.97345  4.02040  2.93917  4.08430  3.53589  3.04333  3.26097  4.19268  3.20656  3.67355  3.39739  3.33030  1.17990  2.76526  3.08347  5.39772  4.10391    306 - -
          2.68618  4.42225  2.77519  2.73123  3.46354  2.40513  3.72494  3.29354  2.67741  2.69355  4.24690  2.90347  2.73739  3.18146  2.89801  2.37887  2.77519  2.98518  4.58477  3.61503
          0.03326  3.81577  4.53812  0.61958  0.77255  0.48576  0.95510
    249   2.28915  4.20815  3.15911  2.97345  4.02040  2.93917  4.08430  3.53589  3.04333  3.26097  4.19268  3.20656  3.67355  3.39739  3.33030  1.17990  2.76526  3.08347  5.39772  4.10391    307 - -
          2.68618  4.42225  2.77519  2.73123  3.46354  2.40513  3.72494  3.29354  2.67741  2.69355  4.24690  2.90347  2.73739  3.18146  2.89801  2.37887  2.77519  2.98518  4.58477  3.61503
          0.03326  3.81577  4.53812  0.61958  0.77255  0.48576  0.95510
    250   2.92197  4.88108  3.09406  2.72770  4.25451  3.41628  3.73086  3.68050  1.11876  3.25861  4.22425  3.15426  3.92157  2.92641  2.42523  2.96835  3.18007  3.39189  5.33342  4.13844    308 - -
          2.68618  4.42225  2.77519  2.73123  3.46354  2.40513  3.72494  3.29354  2.67741  2.69355  4.24690  2.90347  2.73739  3.18146  2.89801  2.37887  2.77519  2.98518  4.58477  3.61503
          0.03326  3.81577  4.53812  0.61958  0.77255  0.48576  0.95510
    251   2.59769  4.37738  3.25971  3.15261  4.29339  0.82224  4.27526  3.88023  3.32603  3.54127  4.51749  3.42432  3.76668  3.65488  3.56721  2.76819  3.07457  3.41961  5.40241  4.39378    309 - -
          2.68618  4.42225  2.77519  2.73123  3.46354  2.40513  3.72494  3.29354  2.67741  2.69355  4.24690  2.90347  2.73739  3.18146  2.89801  2.37887  2.77519  2.98518  4.58477  3.61503
          0.03326  3.81577  4.53812  0.61958  0.77255  0.48576  0.95510
    252   2.38437  4.22891  3.37983  3.13064  3.92078  3.06970  4.15201  3.04109  3.07247  2.90654  3.96172  3.34830  3.76942  3.47045  3.33316  2.58514  1.27186  2.74214  5.36366  4.13777    310 - -
          2.68618  4.42225  2.77519  2.73123  3.46354  2.40513  3.72494  3.29354  2.67741  2.69355  4.24690  2.90347  2.73739  3.18146  2.89801  2.37887  2.77519  2.98518  4.58477  3.61503
          0.03326  3.81577  4.53812  0.61958  0.77255  0.48576  0.95510
    253   2.98705  4.42313  4.25269  3.86732  3.33726  4.00327  4.60677  1.15111  3.69425  1.93634  3.28290  4.12066  4.44102  4.04913  3.89738  3.49408  3.28771  1.84795  5.21548  3.94804    311 - -
          2.68618  4.42225  2.77519  2.73123  3.46354  2.40513  3.72494  3.29354  2.67741  2.69355  4.24690  2.90347  2.73739  3.18146  2.89801  2.37887  2.77519  2.98518  4.58477  3.61503
          0.03326  3.81577  4.53812  0.61958  0.77255  0.48576  0.95510
    254   2.94356  4.78438  3.42864  2.95317  4.12461  3.44090  3.78680  3.66337  2.21981  3.18973  4.19253  3.31667  3.94727  3.01095  1.06877  3.03114  3.21407  3.39006  5.23134  4.06544    312 - -
          2.68618  4.42225  2.77519  2.73123  3.46354  2.40513  3.72494  3.29354  2.67741  2.69355  4.24690  2.90347  2.73739  3.18146  2.89801  2.37887  2.77519  2.98518  4.58477  3.61503
          0.03326  3.81577  4.53812  0.61958  0.77255  0.48576  0.95510
    255   3.09275  4.57252  4.09784  3.73867  3.11617  3.90901  4.41223  2.31862  3.50692  0.94839  3.15909  4.01949  4.35497  3.88888  3.69177  3.47502  3.39007  2.34099  4.97364  3.68347    313 - -
          2.68618  4.42225  2.77519  2.73123  3.46354  2.40513  3.72494  3.29354  2.67741  2.69355  4.24690  2.90347  2.73739  3.18146  2.89801  2.37887  2.77519  2.98518  4.58477  3.61503
          0.03326  3.81577  4.53812  0.61958  0.77255  0.48576  0.95510
    256   2.52551  1.06318  4.02964  3.75726  3.76278  3.15939  4.41695  2.89827  3.58419  2.81580  3.93573  3.75940  3.86184  3.93276  3.71822  2.79685  2.98767  2.64643  5.18967  4.05055    314 - -
          2.68618  4.42225  2.77519  2.73123  3.46354  2.40513  3.72494  3.29354  2.67741  2.69355  4.24690  2.90347  2.73739  3.18146  2.89801  2.37887  2.77519  2.98518  4.58477  3.61503
          0.03326  3.81577  4.53812  0.61958  0.77255  0.48576  0.95510
    257   2.93062  5.04679  1.00293  2.30372  4.41671  3.16942  3.88417  3.99240  2.95807  3.61143  4.58946  2.85673  3.81836  3.12409  3.46560  2.90024  3.26841  3.63805  5.59625  4.30051    315 - -
          2.68618  4.42225  2.77519  2.73123  3.46354  2.40513  3.72494  3.29354  2.67741  2.69355  4.24690  2.90347  2.73739  3.18146  2.89801  2.37887  2.77519  2.98518  4.58477  3.61503
          0.03326  3.81577  4.53812  0.61958  0.77255  0.48576  0.95510
    258   2.92615  4.48438  3.98911  3.57928  3.18541  3.79180  4.32760  2.35545  3.35007  1.78959  1.49116  3.86347  4.25297  3.73624  3.56185  3.26888  3.23081  2.35472  5.01807  3.77426    316 - -
          2.68618  4.42225  2.77519  2.73123  3.46354  2.40513  3.72494  3.29354  2.67741  2.69355  4.24690  2.90347  2.73739  3.18146  2.89801  2.37887  2.77519  2.98518  4.58477  3.61503
          0.03326  3.81577  4.53812  0.61958  0.77255  0.48576  0.95510
    259   2.94356  4.78438  3.42864  2.95317  4.12461  3.44090  3.78680  3.66337  2.21981  3.18973  4.19253  3.31667  3.94727  3.01095  1.06877  3.03114  3.21407  3.39006  5.23134  4.06544    317 - -
          2.68618  4.42225  2.77519  2.73123  3.46354  2.40513  3.72494  3.29354  2.67741  2.69355  4.24690  2.90347  2.73739  3.18146  2.89801  2.37887  2.77519  2.98518  4.58477  3.61503
          0.03326  3.81577  4.53812  0.61958  0.77255  0.48576  0.95510
    260   1.78201  4.10582  3.24168  2.98935  4.12566  2.88059  4.08776  3.46054  3.04766  3.22383  4.09623  3.18354  3.61908  3.36491  3.35443  1.49596  2.64756  2.98435  5.49704  4.25556    318 - -
          2.68618  4.42225  2.77519  2.73123  3.46354  2.40513  3.72494  3.29354  2.67741  2.69355  4.24690  2.90347  2.73739  3.18146  2.89801  2.37887  2.77519  2.98518  4.58477  3.61503
          0.03326  3.81577  4.53812  0.61958  0.77255  0.48576  0.95510
    261   1.42755  4.08488  3.29391  3.03468  4.10144  2.87972  4.10758  3.40339  3.07999  3.19052  4.06861  3.20756  3.62034  3.39376  3.37806  1.87105  2.64033  2.94057  5.48347  4.25112    319 - -
          2.68618  4.42225  2.77519  2.73123  3.46354  2.40513  3.72494  3.29354  2.67741  2.69355  4.24690  2.90347  2.73739  3.18146  2.89801  2.37887  2.77519  2.98518  4.58477  3.61503
          0.03326  3.81577  4.53812  0.61958  0.77255  0.48576  0.95510
    262   1.09875  4.16586  3.40666  3.19669  3.99741  2.99163  4.22522  3.11460  3.21151  2.99865  4.03780  3.36012  3.72562  3.55820  3.46521  2.51718  2.79068  2.77891  5.43030  4.22449    320 - -
          2.68618  4.42225  2.77519  2.73123  3.46354  2.40513  3.72494  3.29354  2.67741  2.69355  4.24690  2.90347  2.73739  3.18146  2.89801  2.37887  2.77519  2.98518  4.58477  3.61503
          0.03326  3.81577  4.53812  0.61958  0.77255  0.48576  0.95510
    263   3.09275  4.57252  4.09784  3.73867  3.11617  3.90901  4.41223  2.31862  3.50692  0.94839  3.15909  4.01949  4.35497  3.88888  3.69177  3.47502  3.39007  2.34099  4.97364  3.68347    321 - -
          2.68618  4.42225  2.77519  2.73123  3.46354  2.40513  3.72494  3.29354  2.67741  2.69355  4.24690  2.90347  2.73739  3.18146  2.89801  2.37887  2.77519  2.98518  4.58477  3.61503
          0.03326  3.81577  4.53812  0.61958  0.77255  0.48576  0.95510
    264   2.52551  1.06318  4.02964  3.75726  3.76278  3.15939  4.41695  2.89827  3.58419  2.81580  3.93573  3.75940  3.86184  3.93276  3.71822  2.79685  2.98767  2.64643  5.18967  4.05055    322 - -
          2.68618  4.42225  2.77519  2.73123  3.46354  2.40513  3.72494  3.29354  2.67741  2.69355  4.24690  2.90347  2.73739  3.18146  2.89801  2.37887  2.77519  2.98518  4.58477  3.61503
          0.03326  3.81577  4.53812  0.61958  0.77255  0.48576  0.95510
    265   2.93062  5.04679  1.00293  2.30372  4.41671  3.16942  3.88417  3.99240  2.95807  3.61143  4.58946  2.85673  3.81836  3.12409  3.46560  2.90024  3.26841  3.63805  5.59625  4.30051    323 - -
          2.68618  4.42225  2.77519  2.73123  3.46354  2.40513  3.72494  3.29354  2.67741  2.69355  4.24690  2.90347  2.73739  3.18146  2.89801  2.37887  2.77519  2.98518  4.58477  3.61503
          0.03326  3.81577  4.53812  0.61958  0.77255  0.48576  0.95510
    266   2.90590  5.01680  3.23960  2.65175  4.40125  3.54607  3.54752  3.76987  1.74450  3.25384  4.12137  3.07728  3.92992  2.47620  1.58663  2.91243  3.08747  3.45931  5.34567  4.14452    324 - -
          2.68618  4.42225  2.77519  2.73123  3.46354  2.40513  3.72494  3.29354  2.67741  2.69355  4.24690  2.90347  2.73739  3.18146  2.89801  2.37887  2.77519  2.98518  4.58477  3.61503
          0.03326  3.81577  4.53812  0.61958  0.77255  0.48576  0.95510
    267   2.93648  4.76206  3.07380  2.82916  3.24761  3.40184  1.26798  3.63047  2.67390  3.13113  4.17057  3.24034  3.95185  3.19499  2.94244  3.00801  3.23839  3.36679  4.71324  3.20031    325 - -
          2.68618  4.42225  2.77519  2.73123  3.46354  2.40513  3.72494  3.29354  2.67741  2.69355  4.24690  2.90347  2.73739  3.18146  2.89801  2.37887  2.77519  2.98518  4.58477  3.61503
          0.03326  3.81577  4.53812  0.61958  0.77255  0.48576  0.95510
    268   1.48248  4.08711  3.28773  3.02556  4.10663  2.87903  4.10201  3.41767  3.07273  3.19690  4.07122  3.20231  3.61859  3.38558  3.37384  1.79381  2.63900  2.95054  5.48516  4.25247    326 - -
          2.68618  4.42225  2.77519  2.73123  3.46354  2.40513  3.72494  3.29354  2.67741  2.69355  4.24690  2.90347  2.73739  3.18146  2.89801  2.37887  2.77519  2.98518  4.58477  3.61503
          0.03326  3.81577  4.53812  0.61958  0.77255  0.48576  0.95510
    269   2.92197  4.88108  3.09406  2.72770  4.25451  3.41628  3.73086  3.68050  1.11876  3.25861  4.22425  3.15426  3.92157  2.92641  2.42523  2.96835  3.18007  3.39189  5.33342  4.13844    327 - -
          2.68618  4.42225  2.77519  2.73123  3.46354  2.40513  3.72494  3.29354  2.67741  2.69355  4.24690  2.90347  2.73739  3.18146  2.89801  2.37887  2.77519  2.98518  4.58477  3.61503
          0.03326  3.81577  4.53812  0.61958  0.77255  0.48576  0.95510
    270   2.84504  4.52503  3.54163  3.12263  3.22626  3.69105  3.98567  2.59278  2.85033  1.36317  3.27674  3.49720  4.11753  2.91158  3.10528  3.08256  3.10648  2.55324  4.92418  3.60851    328 - -
          2.68618  4.42225  2.77519  2.73123  3.46354  2.40513  3.72494  3.29354  2.67741  2.69355  4.24690  2.90347  2.73739  3.18146  2.89801  2.37887  2.77519  2.98518  4.58477  3.61503
          0.03326  3.81577  4.53812  0.61958  0.77255  0.48576  0.95510
    271   3.18791  4.60681  4.16056  3.86528  1.10936  3.88894  3.85505  2.71973  3.77397  2.10349  3.45907  3.95597  4.34964  3.95793  3.90769  3.46011  3.48945  2.70605  4.12287  2.49779    329 - -
          2.68618  4.42225  2.77519  2.73123  3.46354  2.40513  3.72494  3.29354  2.67741  2.69355  4.24690  2.90347  2.73739  3.18146  2.89801  2.37887  2.77519  2.98518  4.58477  3.61503
          0.03326  3.81577  4.53812  0.61958  0.77255  0.48576  0.95510
    272   2.90578  5.00190  2.46749  1.10893  4.34138  3.23909  3.82259  3.78406  2.69612  3.41091  4.38873  2.90437  3.84137  3.04028  3.09808  2.89478  3.21002  3.47426  5.52378  4.24741    330 - -
          2.68618  4.42225  2.77519  2.73123  3.46354  2.40513  3.72494  3.29354  2.67741  2.69355  4.24690  2.90347  2.73739  3.18146  2.89801  2.37887  2.77519  2.98518  4.58477  3.61503
          0.03326  3.81577  4.53812  0.61958  0.77255  0.48576  0.95510
    273   2.90578  5.00190  2.46749  1.10893  4.34138  3.23909  3.82259  3.78406  2.69612  3.41091  4.38873  2.90437  3.84137  3.04028  3.09808  2.89478  3.21002  3.47426  5.52378  4.24741    331 - -
          2.68618  4.42225  2.77519  2.73123  3.46354  2.40513  3.72494  3.29354  2.67741  2.69355  4.24690  2.90347  2.73739  3.18146  2.89801  2.37887  2.77519  2.98518  4.58477  3.61503
          0.03326  3.81577  4.53812  0.61958  0.77255  0.48576  0.95510
    274   2.67804  4.87217  2.58508  2.14572  4.19611  3.27347  3.64661  3.62400  2.41186  3.20729  4.06373  2.84220  2.31583  2.50222  2.81072  2.68758  2.94454  3.28774  5.42291  4.08523    332 - -
          2.68618  4.42225  2.77519  2.73123  3.46354  2.40513  3.72494  3.29354  2.67741  2.69355  4.24690  2.90347  2.73739  3.18146  2.89801  2.37887  2.77519  2.98518  4.58477  3.61503
          0.03326  3.81577  4.53812  0.61958  0.77255  0.48576  0.95510
    275   2.83485  5.26599  1.93884  1.39674  4.55880  3.16941  3.69249  4.03452  2.66116  3.59313  4.46046  2.66435  3.77350  2.86598  3.20123  2.75143  3.12098  3.64933  5.75640  4.31135    333 - -
          2.68619  4.42226  2.77512  2.73124  3.46355  2.40514  3.72495  3.29355  2.67742  2.69356  4.24691  2.90348  2.73740  3.18147  2.89802  2.37888  2.77520  2.98508  4.58478  3.61504
          0.07913  2.72737  4.53812  0.63931  0.75005  0.48576  0.95510
    276   2.80593  5.18293  1.35563  2.10128  4.50136  3.12926  3.72772  4.06370  2.75106  3.63424  4.51255  2.39541  3.76471  2.91783  3.30725  2.73802  3.12266  3.65739  5.74928  4.28024    336 - -
          2.68618  4.42225  2.77519  2.73123  3.46354  2.40513  3.72494  3.29354  2.67741  2.69355  4.24690  2.90347  2.73739  3.18146  2.89801  2.37887  2.77519  2.98518  4.58477  3.61503
          0.03326  3.81577  4.53812  0.61958  0.77255  0.48576  0.95510
    277   2.33904  4.26756  3.12446  2.86999  4.04248  3.01926  4.00253  3.35403  2.88650  3.08339  4.03196  3.16670  1.66534  3.26667  3.19859  2.49909  2.44685  2.97572  5.41049  4.16313    337 - -
          2.68618  4.42225  2.77519  2.73123  3.46354  2.40513  3.72494  3.29354  2.67741  2.69355  4.24690  2.90347  2.73739  3.18146  2.89801  2.37887  2.77519  2.98518  4.58477  3.61503
          0.03326  3.81577  4.53812  0.61958  0.77255  0.48576  0.95510
    278   2.51556  4.45347  3.03510  2.68525  3.72883  3.23710  3.10316  3.25488  2.59075  2.92503  3.84312  3.08711  3.79499  3.03444  2.91680  2.64154  1.76229  2.95000  5.12226  3.77681    338 - -
          2.68618  4.42225  2.77519  2.73123  3.46354  2.40513  3.72494  3.29354  2.67741  2.69355  4.24690  2.90347  2.73739  3.18146  2.89801  2.37887  2.77519  2.98518  4.58477  3.61503
          0.03326  3.81577  4.53812  0.61958  0.77255  0.48576  0.95510
    279   2.17738  4.43332  2.83514  2.57197  4.13153  3.07716  3.82895  3.46667  2.68802  3.18351  4.04659  1.94722  3.70636  3.03916  3.07219  2.51136  2.42394  3.07300  5.44361  4.14242    339 - -
          2.68618  4.42225  2.77519  2.73123  3.46354  2.40513  3.72494  3.29354  2.67741  2.69355  4.24690  2.90347  2.73739  3.18146  2.89801  2.37887  2.77519  2.98518  4.58477  3.61503
          0.03326  3.81577  4.53812  0.61958  0.77255  0.48576  0.95510
    280   2.91081  4.93429  3.30270  2.73788  4.31619  3.52480  3.59528  3.70635  1.81110  3.22119  4.12325  3.13719  3.94237  2.75609  1.40707  2.94411  3.11517  3.40906  5.31344  4.11936    340 - -
          2.68618  4.42225  2.77519  2.73123  3.46354  2.40513  3.72494  3.29354  2.67741  2.69355  4.24690  2.90347  2.73739  3.18146  2.89801  2.37887  2.77519  2.98518  4.58477  3.61503
          0.03326  3.81577  4.53812  0.61958  0.77255  0.48576  0.95510
    281   2.28915  4.20815  3.15911  2.97345  4.02040  2.93917  4.08430  3.53589  3.04333  3.26097  4.19268  3.20656  3.67355  3.39739  3.33030  1.17990  2.76526  3.08347  5.39772  4.10391    341 - -
          2.68618  4.42225  2.77519  2.73123  3.46354  2.40513  3.72494  3.29354  2.67741  2.69355  4.24690  2.90347  2.73739  3.18146  2.89801  2.37887  2.77519  2.98518  4.58477  3.61503
          0.03326  3.81577  4.53812  0.61958  0.77255  0.48576  0.95510
    282   3.18791  4.60681  4.16056  3.86528  1.10936  3.88894  3.85505  2.71973  3.77397  2.10349  3.45907  3.95597  4.34964  3.95793  3.90769  3.46011  3.48945  2.70605  4.12287  2.49779    342 - -
          2.68618  4.42225  2.77519  2.73123  3.46354  2.40513  3.72494  3.29354  2.67741  2.69355  4.24690  2.90347  2.73739  3.18146  2.89801  2.37887  2.77519  2.98518  4.58477  3.61503
          0.03326  3.81577  4.53812  0.61958  0.77255  0.48576  0.95510
    283   3.18791  4.60681  4.16056  3.86528  1.10936  3.88894  3.85505  2.71973  3.77397  2.10349  3.45907  3.95597  4.34964  3.95793  3.90769  3.46011  3.48945  2.70605  4.12287  2.49779    343 - -
          2.68618  4.42225  2.77519  2.73123  3.46354  2.40513  3.72494  3.29354  2.67741  2.69355  4.24690  2.90347  2.73739  3.18146  2.89801  2.37887  2.77519  2.98518  4.58477  3.61503
          0.03326  3.81577  4.53812  0.61958  0.77255  0.48576  0.95510
    284   2.40694  4.38368  3.05454  2.72905  4.01623  3.09704  3.83840  3.49232  2.60207  3.14404  4.02401  3.08431  3.72554  3.07145  2.59865  1.53558  2.79518  3.09668  5.32973  4.03617    344 - -
          2.68618  4.42225  2.77519  2.73123  3.46354  2.40513  3.72494  3.29354  2.67741  2.69355  4.24690  2.90347  2.73739  3.18146  2.89801  2.37887  2.77519  2.98518  4.58477  3.61503
          0.03326  3.81577  4.53812  0.61958  0.77255  0.48576  0.95510
    285   2.90578  5.00190  2.46749  1.10893  4.34138  3.23909  3.82259  3.78406  2.69612  3.41091  4.38873  2.90437  3.84137  3.04028  3.09808  2.89478  3.21002  3.47426  5.52378  4.24741    345 - -
          2.68618  4.42225  2.77519  2.73123  3.46354  2.40513  3.72494  3.29354  2.67741  2.69355  4.24690  2.90347  2.73739  3.18146  2.89801  2.37887  2.77519  2.98518  4.58477  3.61503
          0.03326  3.81577  4.53812  0.61958  0.77255  0.48576  0.95510
    286   2.98705  4.42313  4.25269  3.86732  3.33726  4.00327  4.60677  1.15111  3.69425  1.93634  3.28290  4.12066  4.44102  4.04913  3.89738  3.49408  3.28771  1.84795  5.21548  3.94804    346 - -
          2.68618  4.42225  2.77519  2.73123  3.46354  2.40513  3.72494  3.29354  2.67741  2.69355  4.24690  2.90347  2.73739  3.18146  2.89801  2.37887  2.77519  2.98518  4.58477  3.61503
          0.03326  3.81577  4.53812  0.61958  0.77255  0.48576  0.95510
    287   2.98705  4.42313  4.25269  3.86732  3.33726  4.00327  4.60677  1.15111  3.69425  1.93634  3.28290  4.12066  4.44102  4.04913  3.89738  3.49408  3.28771  1.84795  5.21548  3.94804    347 - -
          2.68618  4.42225  2.77519  2.73123  3.46354  2.40513  3.72494  3.29354  2.67741  2.69355  4.24690  2.90347  2.73739  3.18146  2.89801  2.37887  2.77519  2.98518  4.58477  3.61503
          0.03326  3.81577  4.53812  0.61958  0.77255  0.48576  0.95510
    288   2.28915  4.20815  3.15911  2.97345  4.02040  2.93917  4.08430  3.53589  3.04333  3.26097  4.19268  3.20656  3.67355  3.39739  3.33030  1.17990  2.76526  3.08347  5.39772  4.10391    348 - -
          2.68618  4.42225  2.77519  2.73123  3.46354  2.40513  3.72494  3.29354  2.67741  2.69355  4.24690  2.90347  2.73739  3.18146  2.89801  2.37887  2.77519  2.98518  4.58477  3.61503
          0.03326  3.81577  4.53812  0.61958  0.77255  0.48576  0.95510
    289   2.28915  4.20815  3.15911  2.97345  4.02040  2.93917  4.08430  3.53589  3.04333  3.26097  4.19268  3.20656  3.67355  3.39739  3.33030  1.17990  2.76526  3.08347  5.39772  4.10391    349 - -
          2.68618  4.42225  2.77519  2.73123  3.46354  2.40513  3.72494  3.29354  2.67741  2.69355  4.24690  2.90347  2.73739  3.18146  2.89801  2.37887  2.77519  2.98518  4.58477  3.61503
          0.03326  3.81577  4.53812  0.61958  0.77255  0.48576  0.95510
    290   2.98705  4.42313  4.25269  3.86732  3.33726  4.00327  4.60677  1.15111  3.69425  1.93634  3.28290  4.12066  4.44102  4.04913  3.89738  3.49408  3.28771  1.84795  5.21548  3.94804    350 - -
          2.68618  4.42225  2.77519  2.73123  3.46354  2.40513  3.72494  3.29354  2.67741  2.69355  4.24690  2.90347  2.73739  3.18146  2.89801  2.37887  2.77519  2.98518  4.58477  3.61503
          0.03326  3.81577  4.53812  0.61958  0.77255  0.48576  0.95510
    291   2.28915  4.20815  3.15911  2.97345  4.02040  2.93917  4.08430  3.53589  3.04333  3.26097  4.19268  3.20656  3.67355  3.39739  3.33030  1.17990  2.76526  3.08347  5.39772  4.10391    351 - -
          2.68618  4.42225  2.77519  2.73123  3.46354  2.40513  3.72494  3.29354  2.67741  2.69355  4.24690  2.90347  2.73739  3.18146  2.89801  2.37887  2.77519  2.98518  4.58477  3.61503
          0.03326  3.81577  4.53812  0.61958  0.77255  0.48576  0.95510
    292   2.93062  5.04679  1.00293  2.30372  4.41671  3.16942  3.88417  3.99240  2.95807  3.61143  4.58946  2.85673  3.81836  3.12409  3.46560  2.90024  3.26841  3.63805  5.59625  4.30051    352 - -
          2.68618  4.42225  2.77519  2.73123  3.46354  2.40513  3.72494  3.29354  2.67741  2.69355  4.24690  2.90347  2.73739  3.18146  2.89801  2.37887  2.77519  2.98518  4.58477  3.61503
          0.03326  3.81577  4.53812  0.61958  0.77255  0.48576  0.95510
    293   2.76362  4.32317  4.04577  3.70833  3.50996  3.66393  4.52025  2.05739  3.57519  2.20774  3.48497  3.90691  4.22845  3.93963  3.79293  3.16484  3.12709  1.09976  5.28440  4.01194    353 - -
          2.68618  4.42225  2.77519  2.73123  3.46354  2.40513  3.72494  3.29354  2.67741  2.69355  4.24690  2.90347  2.73739  3.18146  2.89801  2.37887  2.77519  2.98518  4.58477  3.61503
          0.03326  3.81577  4.53812  0.61958  0.77255  0.48576  0.95510
    294   2.92197  4.88108  3.09406  2.72770  4.25451  3.41628  3.73086  3.68050  1.11876  3.25861  4.22425  3.15426  3.92157  2.92641  2.42523  2.96835  3.18007  3.39189  5.33342  4.13844    354 - -
          2.68618  4.42225  2.77519  2.73123  3.46354  2.40513  3.72494  3.29354  2.67741  2.69355  4.24690  2.90347  2.73739  3.18146  2.89801  2.37887  2.77519  2.98518  4.58477  3.61503
          0.03326  3.81577  4.53812  0.61958  0.77255  0.48576  0.95510
    295   3.10063  4.51761  4.40417  3.89824  3.08747  4.23582  4.56743  1.84674  3.69369  1.12892  2.97688  4.19344  4.53087  3.98288  3.89455  3.60840  3.35113  2.04311  5.07328  3.85145    355 - -
          2.68618  4.42225  2.77519  2.73123  3.46354  2.40513  3.72494  3.29354  2.67741  2.69355  4.24690  2.90347  2.73739  3.18146  2.89801  2.37887  2.77519  2.98518  4.58477  3.61503
          0.03326  3.81577  4.53812  0.61958  0.77255  0.48576  0.95510
    296   2.28915  4.20815  3.15911  2.97345  4.02040  2.93917  4.08430  3.53589  3.04333  3.26097  4.19268  3.20656  3.67355  3.39739  3.33030  1.17990  2.76526  3.08347  5.39772  4.10391    356 - -
          2.68618  4.42225  2.77519  2.73123  3.46354  2.40513  3.72494  3.29354  2.67741  2.69355  4.24690  2.90347  2.73739  3.18146  2.89801  2.37887  2.77519  2.98518  4.58477  3.61503
          0.03326  3.81577  4.53812  0.61958  0.77255  0.48576  0.95510
    297   2.67836  4.67108  2.68062  2.56098  4.02589  3.14742  3.87856  3.72518  2.77814  3.37889  4.33539  1.26261  3.79707  3.15221  3.13002  2.74836  3.05896  3.35314  5.33851  3.97906    357 - -
          2.68618  4.42225  2.77519  2.73123  3.46354  2.40513  3.72494  3.29354  2.67741  2.69355  4.24690  2.90347  2.73739  3.18146  2.89801  2.37887  2.77519  2.98518  4.58477  3.61503
          0.03326  3.81577  4.53812  0.61958  0.77255  0.48576  0.95510
    298   2.33091  4.32730  2.88304  2.68098  4.09962  2.98235  3.91609  3.62620  2.81841  3.29694  4.15687  2.64425  3.67278  3.16484  3.16935  1.46024  2.76372  3.16150  5.44125  4.11439    358 - -
          2.68618  4.42225  2.77519  2.73123  3.46354  2.40513  3.72494  3.29354  2.67741  2.69355  4.24690  2.90347  2.73739  3.18146  2.89801  2.37887  2.77519  2.98518  4.58477  3.61503
          0.03326  3.81577  4.53812  0.61958  0.77255  0.48576  0.95510
    299   2.59769  4.37738  3.25971  3.15261  4.29339  0.82224  4.27526  3.88023  3.32603  3.54127  4.51749  3.42432  3.76668  3.65488  3.56721  2.76819  3.07457  3.41961  5.40241  4.39378    359 - -
          2.68618  4.42225  2.77519  2.73123  3.46354  2.40513  3.72494  3.29354  2.67741  2.69355  4.24690  2.90347  2.73739  3.18146  2.89801  2.37887  2.77519  2.98518  4.58477  3.61503
          0.03326  3.81577  4.53812  0.61958  0.77255  0.48576  0.95510
    300   2.94356  4.78438  3.42864  2.95317  4.12461  3.44090  3.78680  3.66337  2.21981  3.18973  4.19253  3.31667  3.94727  3.01095  1.06877  3.03114  3.21407  3.39006  5.23134  4.06544    360 - -
          2.68618  4.42225  2.77519  2.73123  3.46354  2.40513  3.72494  3.29354  2.67741  2.69355  4.24690  2.90347  2.73739  3.18146  2.89801  2.37887  2.77519  2.98518  4.58477  3.61503
          0.03326  3.81577  4.53812  0.61958  0.77255  0.48576  0.95510
    301   3.16741  4.67936  3.75545  3.47526  2.29850  3.76479  3.59553  3.18474  3.33441  2.65304  3.86601  3.65519  4.24050  3.65407  3.52930  3.30938  3.45413  3.05277  3.93972  1.06559    361 - -
          2.68618  4.42225  2.77519  2.73123  3.46354  2.40513  3.72494  3.29354  2.67741  2.69355  4.24690  2.90347  2.73739  3.18146  2.89801  2.37887  2.77519  2.98518  4.58477  3.61503
          0.03326  3.81577  4.53812  0.61958  0.77255  0.48576  0.95510
    302   2.92615  4.48438  3.98911  3.57928  3.18541  3.79180  4.32760  2.35545  3.35007  1.78959  1.49116  3.86347  4.25297  3.73624  3.56185  3.26888  3.23081  2.35472  5.01807  3.77426    362 - -
          2.68618  4.42225  2.77519  2.73123  3.46354  2.40513  3.72494  3.29354  2.67741  2.69355  4.24690  2.90347  2.73739  3.18146  2.89801  2.37887  2.77519  2.98518  4.58477  3.61503
          0.03326  3.81577  4.53812  0.61958  0.77255  0.48576  0.95510
    303   3.01053  4.41817  4.40778  3.87432  3.17918  4.19397  4.56798  1.48999  3.71226  1.65994  2.35462  4.16075  4.49147  3.97586  3.91941  3.54118  3.25751  1.92541  5.12415  3.95709    363 - -
          2.68618  4.42225  2.77519  2.73123  3.46354  2.40513  3.72494  3.29354  2.67741  2.69355  4.24690  2.90347  2.73739  3.18146  2.89801  2.37887  2.77519  2.98518  4.58477  3.61503
          0.03326  3.81577  4.53812  0.61958  0.77255  0.48576  0.95510
    304   2.28915  4.20815  3.15911  2.97345  4.02040  2.93917  4.08430  3.53589  3.04333  3.26097  4.19268  3.20656  3.67355  3.39739  3.33030  1.17990  2.76526  3.08347  5.39772  4.10391    364 - -
          2.68618  4.42225  2.77519  2.73123  3.46354  2.40513  3.72494  3.29354  2.67741  2.69355  4.24690  2.90347  2.73739  3.18146  2.89801  2.37887  2.77519  2.98518  4.58477  3.61503
          0.03326  3.81577  4.53812  0.61958  0.77255  0.48576  0.95510
    305   2.94356  4.78438  3.42864  2.95317  4.12461  3.44090  3.78680  3.66337  2.21981  3.18973  4.19253  3.31667  3.94727  3.01095  1.06877  3.03114  3.21407  3.39006  5.23134  4.06544    365 - -
          2.68618  4.42225  2.77519  2.73123  3.46354  2.40513  3.72494  3.29354  2.67741  2.69355  4.24690  2.90347  2.73739  3.18146  2.89801  2.37887  2.77519  2.98518  4.58477  3.61503
          0.03326  3.81577  4.53812  0.61958  0.77255  0.48576  0.95510
    306   2.93062  5.04679  1.00293  2.30372  4.41671  3.16942  3.88417  3.99240  2.95807  3.61143  4.58946  2.85673  3.81836  3.12409  3.46560  2.90024  3.26841  3.63805  5.59625  4.30051    366 - -
          2.68618  4.42225  2.77519  2.73123  3.46354  2.40513  3.72494  3.29354  2.67741  2.69355  4.24690  2.90347  2.73739  3.18146  2.89801  2.37887  2.77519  2.98518  4.58477  3.61503
          0.03326  3.81577  4.53812  0.61958  0.77255  0.48576  0.95510
    307   3.16741  4.67936  3.75545  3.47526  2.29850  3.76479  3.59553  3.18474  3.33441  2.65304  3.86601  3.65519  4.24050  3.65407  3.52930  3.30938  3.45413  3.05277  3.93972  1.06559    367 - -
          2.68618  4.42225  2.77519  2.73123  3.46354  2.40513  3.72494  3.29354  2.67741  2.69355  4.24690  2.90347  2.73739  3.18146  2.89801  2.37887  2.77519  2.98518  4.58477  3.61503
          0.03326  3.81577  4.53812  0.61958  0.77255  0.48576  0.95510
    308   3.10050  4.54656  4.34647  3.82021  3.03707  4.20199  4.49988  2.14572  3.60074  1.08318  2.51072  4.13183  4.48738  3.89241  3.80434  3.55912  3.34325  2.21135  5.02618  3.83734    368 - -
          2.68618  4.42225  2.77519  2.73123  3.46354  2.40513  3.72494  3.29354  2.67741  2.69355  4.24690  2.90347  2.73739  3.18146  2.89801  2.37887  2.77519  2.98518  4.58477  3.61503
          0.03326  3.81577  4.53812  0.61958  0.77255  0.48576  0.95510
    309   2.17706  4.13536  3.17563  2.89661  4.16104  2.48521  4.02623  3.55912  2.96940  3.25397  4.08910  3.13390  3.61188  3.28114  3.30287  1.57167  2.26498  3.05566  5.49718  4.26109    369 - -
          2.68618  4.42225  2.77519  2.73123  3.46354  2.40513  3.72494  3.29354  2.67741  2.69355  4.24690  2.90347  2.73739  3.18146  2.89801  2.37887  2.77519  2.98518  4.58477  3.61503
          0.03326  3.81577  4.53812  0.61958  0.77255  0.48576  0.95510
    310   3.00618  4.37270  4.51139  3.98343  3.33945  4.27426  4.71418  1.48508  3.85764  1.71518  3.16624  4.26027  4.57300  4.12303  4.07953  3.62762  3.25959  1.44418  5.28349  4.09210    370 - -
          2.68618  4.42225  2.77519  2.73123  3.46354  2.40513  3.72494  3.29354  2.67741  2.69355  4.24690  2.90347  2.73739  3.18146  2.89801  2.37887  2.77519  2.98518  4.58477  3.61503
          0.03326  3.81577  4.53812  0.61958  0.77255  0.48576  0.95510
    311   2.92197  4.88108  3.09406  2.72770  4.25451  3.41628  3.73086  3.68050  1.11876  3.25861  4.22425  3.15426  3.92157  2.92641  2.42523  2.96835  3.18007  3.39189  5.33342  4.13844    371 - -
          2.68618  4.42225  2.77519  2.73123  3.46354  2.40513  3.72494  3.29354  2.67741  2.69355  4.24690  2.90347  2.73739  3.18146  2.89801  2.37887  2.77519  2.98518  4.58477  3.61503
          0.03326  3.81577  4.53812  0.61958  0.77255  0.48576  0.95510
    312   2.76362  4.32317  4.04577  3.70833  3.50996  3.66393  4.52025  2.05739  3.57519  2.20774  3.48497  3.90691  4.22845  3.93963  3.79293  3.16484  3.12709  1.09976  5.28440  4.01194    372 - -
          2.68618  4.42225  2.77519  2.73123  3.46354  2.40513  3.72494  3.29354  2.67741  2.69355  4.24690  2.90347  2.73739  3.18146  2.89801  2.37887  2.77519  2.98518  4.58477  3.61503
          0.03326  3.81577  4.53812  0.61958  0.77255  0.48576  0.95510
    313   3.24499  4.63925  4.00675  3.69965  2.61328  3.66849  3.83407  3.26722  3.42348  2.67141  3.90354  3.86041  4.18180  3.81415  3.56147  3.44915  3.54279  3.15599  1.00791  2.61854    373 - -
          2.68618  4.42225  2.77519  2.73123  3.46354  2.40513  3.72494  3.29354  2.67741  2.69355  4.24690  2.90347  2.73739  3.18146  2.89801  2.37887  2.77519  2.98518  4.58477  3.61503
          0.03326  3.81577  4.53812  0.61958  0.77255  0.48576  0.95510
    314   2.93062  5.04679  1.00293  2.30372  4.41671  3.16942  3.88417  3.99240  2.95807  3.61143  4.58946  2.85673  3.81836  3.12409  3.46560  2.90024  3.26841  3.63805  5.59625  4.30051    374 - -
          2.68618  4.42225  2.77519  2.73123  3.46354  2.40513  3.72494  3.29354  2.67741  2.69355  4.24690  2.90347  2.73739  3.18146  2.89801  2.37887  2.77519  2.98518  4.58477  3.61503
          0.03326  3.81577  4.53812  0.61958  0.77255  0.48576  0.95510
    315   3.09275  4.57252  4.09784  3.73867  3.11617  3.90901  4.41223  2.31862  3.50692  0.94839  3.15909  4.01949  4.35497  3.88888  3.69177  3.47502  3.39007  2.34099  4.97364  3.68347    375 - -
          2.68618  4.42225  2.77519  2.73123  3.46354  2.40513  3.72494  3.29354  2.67741  2.69355  4.24690  2.90347  2.73739  3.18146  2.89801  2.37887  2.77519  2.98518  4.58477  3.61503
          0.03326  3.81577  4.53812  0.61958  0.77255  0.48576  0.95510
    316   2.77347  4.87906  2.98970  2.53169  3.96277  3.44846  2.22709  3.58447  2.12804  3.12593  3.99692  2.99866  3.87152  2.55024  2.22801  2.79768  2.99091  3.28074  5.18431  3.83952    376 - -
          2.68618  4.42225  2.77519  2.73123  3.46354  2.40513  3.72494  3.29354  2.67741  2.69355  4.24690  2.90347  2.73739  3.18146  2.89801  2.37887  2.77519  2.98518  4.58477  3.61503
          0.03326  3.81577  4.53812  0.61958  0.77255  0.48576  0.95510
    317   2.92615  4.48438  3.98911  3.57928  3.18541  3.79180  4.32760  2.35545  3.35007  1.78959  1.49116  3.86347  4.25297  3.73624  3.56185  3.26888  3.23081  2.35472  5.01807  3.77426    377 - -
          2.68618  4.42225  2.77519  2.73123  3.46354  2.40513  3.72494  3.29354  2.67741  2.69355  4.24690  2.90347  2.73739  3.18146  2.89801  2.37887  2.77519  2.98518  4.58477  3.61503
          0.03326  3.81577  4.53812  0.61958  0.77255  0.48576  0.95510
    318   2.90578  5.00190  2.46749  1.10893  4.34138  3.23909  3.82259  3.78406  2.69612  3.41091  4.38873  2.90437  3.84137  3.04028  3.09808  2.89478  3.21002  3.47426  5.52378  4.24741    378 - -
          2.68618  4.42225  2.77519  2.73123  3.46354  2.40513  3.72494  3.29354  2.67741  2.69355  4.24690  2.90347  2.73739  3.18146  2.89801  2.37887  2.77519  2.98518  4.58477  3.61503
          0.03326  3.81577  4.53812  0.61958  0.77255  0.48576  0.95510
    319   2.38437  4.22891  3.37983  3.13064  3.92078  3.06970  4.15201  3.04109  3.07247  2.90654  3.96172  3.34830  3.76942  3.47045  3.33316  2.58514  1.27186  2.74214  5.36366  4.13777    379 - -
          2.68618  4.42225  2.77519  2.73123  3.46354  2.40513  3.72494  3.29354  2.67741  2.69355  4.24690  2.90347  2.73739  3.18146  2.89801  2.37887  2.77519  2.98518  4.58477  3.61503
          0.03326  3.81577  4.53812  0.61958  0.77255  0.48576  0.95510
    320   2.89890  4.97259  3.18629  2.66678  4.35871  3.50352  3.58814  3.74547  1.32773  3.25501  4.14619  3.08942  3.92578  2.74305  2.02410  2.91699  3.10391  3.43804  5.34645  4.13884    380 - -
          2.68618  4.42225  2.77519  2.73123  3.46354  2.40513  3.72494  3.29354  2.67741  2.69355  4.24690  2.90347  2.73739  3.18146  2.89801  2.37887  2.77519  2.98518  4.58477  3.61503
          0.03326  3.81577  4.53812  0.61958  0.77255  0.48576  0.95510
    321   2.68009  4.44556  3.28136  3.11318  4.11109  3.13633  4.19440  3.64298  3.16582  3.27559  4.32385  3.42501  0.94013  3.55638  3.41681  2.84609  3.11747  3.29471  5.31216  4.23138    381 - -
          2.68618  4.42225  2.77519  2.73123  3.46354  2.40513  3.72494  3.29354  2.67741  2.69355  4.24690  2.90347  2.73739  3.18146  2.89801  2.37887  2.77519  2.98518  4.58477  3.61503
          0.03326  3.81577  4.53812  0.61958  0.77255  0.48576  0.95510
    322   2.96787  4.37318  4.43667  3.96009  3.37389  4.15613  4.70915  1.27314  3.81135  1.89833  3.22802  4.21233  4.52754  4.11582  4.03138  3.54732  3.24918  1.58204  5.31090  4.08415    382 - -
          2.68618  4.42225  2.77519  2.73123  3.46354  2.40513  3.72494  3.29354  2.67741  2.69355  4.24690  2.90347  2.73739  3.18146  2.89801  2.37887  2.77519  2.98518  4.58477  3.61503
          0.03326  3.81577  4.53812  0.61958  0.77255  0.48576  0.95510
    323   2.90578  5.00190  2.46749  1.10893  4.34138  3.23909  3.82259  3.78406  2.69612  3.41091  4.38873  2.90437  3.84137  3.04028  3.09808  2.89478  3.21002  3.47426  5.52378  4.24741    383 - -
          2.68618  4.42225  2.77519  2.73123  3.46354  2.40513  3.72494  3.29354  2.67741  2.69355  4.24690  2.90347  2.73739  3.18146  2.89801  2.37887  2.77519  2.98518  4.58477  3.61503
          0.03326  3.81577  4.53812  0.61958  0.77255  0.48576  0.95510
    324   2.17766  3.24686  3.63329  3.20844  3.83881  2.97155  4.09657  3.04844  3.10593  2.89727  3.79718  3.32560  3.66891  3.42482  3.38016  2.20265  1.64736  2.68408  5.27134  4.06205    384 - -
          2.68618  4.42225  2.77519  2.73123  3.46354  2.40513  3.72494  3.29354  2.67741  2.69355  4.24690  2.90347  2.73739  3.18146  2.89801  2.37887  2.77519  2.98518  4.58477  3.61503
          0.03326  3.81577  4.53812  0.61958  0.77255  0.48576  0.95510
    325   3.16741  4.67936  3.75545  3.47526  2.29850  3.76479  3.59553  3.18474  3.33441  2.65304  3.86601  3.65519  4.24050  3.65407  3.52930  3.30938  3.45413  3.05277  3.93972  1.06559    385 - -
          2.68618  4.42225  2.77519  2.73123  3.46354  2.40513  3.72494  3.29354  2.67741  2.69355  4.24690  2.90347  2.73739  3.18146  2.89801  2.37887  2.77519  2.98518  4.58477  3.61503
          0.03326  3.81577  4.53812  0.61958  0.77255  0.48576  0.95510
    326   2.68009  4.44556  3.28136  3.11318  4.11109  3.13633  4.19440  3.64298  3.16582  3.27559  4.32385  3.42501  0.94013  3.55638  3.41681  2.84609  3.11747  3.29471  5.31216  4.23138    386 - -
          2.68618  4.42225  2.77519  2.73123  3.46354  2.40513  3.72494  3.29354  2.67741  2.69355  4.24690  2.90347  2.73739  3.18146  2.89801  2.37887  2.77519  2.98518  4.58477  3.61503
          0.03326  3.81577  4.53812  0.61958  0.77255  0.48576  0.95510
    327   2.76362  4.32317  4.04577  3.70833  3.50996  3.66393  4.52025  2.05739  3.57519  2.20774  3.48497  3.90691  4.22845  3.93963  3.79293  3.16484  3.12709  1.09976  5.28440  4.01194    387 - -
          2.68618  4.42225  2.77519  2.73123  3.46354  2.40513  3.72494  3.29354  2.67741  2.69355  4.24690  2.90347  2.73739  3.18146  2.89801  2.37887  2.77519  2.98518  4.58477  3.61503
          0.03326  3.81577  4.53812  0.61958  0.77255  0.48576  0.95510
    328   2.93648  4.76206  3.07380  2.82916  3.24761  3.40184  1.26798  3.63047  2.67390  3.13113  4.17057  3.24034  3.95185  3.19499  2.94244  3.00801  3.23839  3.36679  4.71324  3.20031    388 - -
          2.68618  4.42225  2.77519  2.73123  3.46354  2.40513  3.72494  3.29354  2.67741  2.69355  4.24690  2.90347  2.73739  3.18146  2.89801  2.37887  2.77519  2.98518  4.58477  3.61503
          0.03326  3.81577  4.53812  0.61958  0.77255  0.48576  0.95510
    329   2.90578  5.00190  2.46749  1.10893  4.34138  3.23909  3.82259  3.78406  2.69612  3.41091  4.38873  2.90437  3.84137  3.04028  3.09808  2.89478  3.21002  3.47426  5.52378  4.24741    389 - -
          2.68618  4.42225  2.77519  2.73123  3.46354  2.40513  3.72494  3.29354  2.67741  2.69355  4.24690  2.90347  2.73739  3.18146  2.89801  2.37887  2.77519  2.98518  4.58477  3.61503
          0.03326  3.81577  4.53812  0.61958  0.77255  0.48576  0.95510
    330   3.16741  4.67936  3.75545  3.47526  2.29850  3.76479  3.59553  3.18474  3.33441  2.65304  3.86601  3.65519  4.24050  3.65407  3.52930  3.30938  3.45413  3.05277  3.93972  1.06559    390 - -
          2.68618  4.42225  2.77519  2.73123  3.46354  2.40513  3.72494  3.29354  2.67741  2.69355  4.24690  2.90347  2.73739  3.18146  2.89801  2.37887  2.77519  2.98518  4.58477  3.61503
          0.03326  3.81577  4.53812  0.61958  0.77255  0.48576  0.95510
    331   3.09275  4.57252  4.09784  3.73867  3.11617  3.90901  4.41223  2.31862  3.50692  0.94839  3.15909  4.01949  4.35497  3.88888  3.69177  3.47502  3.39007  2.34099  4.97364  3.68347    391 - -
          2.68618  4.42225  2.77519  2.73123  3.46354  2.40513  3.72494  3.29354  2.67741  2.69355  4.24690  2.90347  2.73739  3.18146  2.89801  2.37887  2.77519  2.98518  4.58477  3.61503
          0.03326  3.81577  4.53812  0.61958  0.77255  0.48576  0.95510
    332   2.94356  4.78438  3.42864  2.95317  4.12461  3.44090  3.78680  3.66337  2.21981  3.18973  4.19253  3.31667  3.94727  3.01095  1.06877  3.03114  3.21407  3.39006  5.23134  4.06544    392 - -
          2.68618  4.42225  2.77519  2.73123  3.46354  2.40513  3.72494  3.29354  2.67741  2.69355  4.24690  2.90347  2.73739  3.18146  2.89801  2.37887  2.77519  2.98518  4.58477  3.61503
          0.03326  3.81577  4.53812  0.61958  0.77255  0.48576  0.95510
    333   2.03466  4.17112  3.19419  2.84827  4.09150  2.94527  3.96262  3.46777  2.88473  3.16094  3.99944  3.12162  2.88198  3.20448  3.23712  1.71992  2.39912  3.00767  5.42903  4.18820    393 - -
          2.68618  4.42225  2.77519  2.73123  3.46354  2.40513  3.72494  3.29354  2.67741  2.69355  4.24690  2.90347  2.73739  3.18146  2.89801  2.37887  2.77519  2.98518  4.58477  3.61503
          0.03326  3.81577  4.53812  0.61958  0.77255  0.48576  0.95510
    334   2.92197  4.88108  3.09406  2.72770  4.25451  3.41628  3.73086  3.68050  1.11876  3.25861  4.22425  3.15426  3.92157  2.92641  2.42523  2.96835  3.18007  3.39189  5.33342  4.13844    394 - -
          2.68618  4.42225  2.77519  2.73123  3.46354  2.40513  3.72494  3.29354  2.67741  2.69355  4.24690  2.90347  2.73739  3.18146  2.89801  2.37887  2.77519  2.98518  4.58477  3.61503
          0.03326  3.81577  4.53812  0.61958  0.77255  0.48576  0.95510
    335   3.09275  4.57252  4.09784  3.73867  3.11617  3.90901  4.41223  2.31862  3.50692  0.94839  3.15909  4.01949  4.35497  3.88888  3.69177  3.47502  3.39007  2.34099  4.97364  3.68347    395 - -
          2.68618  4.42225  2.77519  2.73123  3.46354  2.40513  3.72494  3.29354  2.67741  2.69355  4.24690  2.90347  2.73739  3.18146  2.89801  2.37887  2.77519  2.98518  4.58477  3.61503
          0.03326  3.81577  4.53812  0.61958  0.77255  0.48576  0.95510
    336   2.52551  1.06318  4.02964  3.75726  3.76278  3.15939  4.41695  2.89827  3.58419  2.81580  3.93573  3.75940  3.86184  3.93276  3.71822  2.79685  2.98767  2.64643  5.18967  4.05055    396 - -
          2.68618  4.42225  2.77519  2.73123  3.46354  2.40513  3.72494  3.29354  2.67741  2.69355  4.24690  2.90347  2.73739  3.18146  2.89801  2.37887  2.77519  2.98518  4.58477  3.61503
          0.03326  3.81577  4.53812  0.61958  0.77255  0.48576  0.95510
    337   2.28915  4.20815  3.15911  2.97345  4.02040  2.93917  4.08430  3.53589  3.04333  3.26097  4.19268  3.20656  3.67355  3.39739  3.33030  1.17990  2.76526  3.08347  5.39772  4.10391    397 - -
          2.68618  4.42225  2.77519  2.73123  3.46354  2.40513  3.72494  3.29354  2.67741  2.69355  4.24690  2.90347  2.73739  3.18146  2.89801  2.37887  2.77519  2.98518  4.58477  3.61503
          0.03326  3.81577  4.53812  0.61958  0.77255  0.48576  0.95510
    338   3.09275  4.57252  4.09784  3.73867  3.11617  3.90901  4.41223  2.31862  3.50692  0.94839  3.15909  4.01949  4.35497  3.88888  3.69177  3.47502  3.39007  2.34099  4.97364  3.68347    398 - -
          2.68618  4.42225  2.77519  2.73123  3.46354  2.40513  3.72494  3.29354  2.67741  2.69355  4.24690  2.90347  2.73739  3.18146  2.89801  2.37887  2.77519  2.98518  4.58477  3.61503
          0.03326  3.81577  4.53812  0.61958  0.77255  0.48576  0.95510
    339   3.16741  4.67936  3.75545  3.47526  2.29850  3.76479  3.59553  3.18474  3.33441  2.65304  3.86601  3.65519  4.24050  3.65407  3.52930  3.30938  3.45413  3.05277  3.93972  1.06559    399 - -
          2.68618  4.42225  2.77519  2.73123  3.46354  2.40513  3.72494  3.29354  2.67741  2.69355  4.24690  2.90347  2.73739  3.18146  2.89801  2.37887  2.77519  2.98518  4.58477  3.61503
          0.03326  3.81577  4.53812  0.61958  0.77255  0.48576  0.95510
    340   2.90578  5.00190  2.46749  1.10893  4.34138  3.23909  3.82259  3.78406  2.69612  3.41091  4.38873  2.90437  3.84137  3.04028  3.09808  2.89478  3.21002  3.47426  5.52378  4.24741    400 - -
          2.68618  4.42225  2.77519  2.73123  3.46354  2.40513  3.72494  3.29354  2.67741  2.69355  4.24690  2.90347  2.73739  3.18146  2.89801  2.37887  2.77519  2.98518  4.58477  3.61503
          0.03326  3.81577  4.53812  0.61958  0.77255  0.48576  0.95510
    341   2.67836  4.67108  2.68062  2.56098  4.02589  3.14742  3.87856  3.72518  2.77814  3.37889  4.33539  1.26261  3.79707  3.15221  3.13002  2.74836  3.05896  3.35314  5.33851  3.97906    401 - -
          2.68618  4.42225  2.77519  2.73123  3.46354  2.40513  3.72494  3.29354  2.67741  2.69355  4.24690  2.90347  2.73739  3.18146  2.89801  2.37887  2.77519  2.98518  4.58477  3.61503
          0.03326  3.81577  4.53812  0.61958  0.77255  0.48576  0.95510
    342   2.93062  5.04679  1.00293  2.30372  4.41671  3.16942  3.88417  3.99240  2.95807  3.61143  4.58946  2.85673  3.81836  3.12409  3.46560  2.90024  3.26841  3.63805  5.59625  4.30051    402 - -
          2.68618  4.42225  2.77519  2.73123  3.46354  2.40513  3.72494  3.29354  2.67741  2.69355  4.24690  2.90347  2.73739  3.18146  2.89801  2.37887  2.77519  2.98518  4.58477  3.61503
          0.03326  3.81577  4.53812  0.61958  0.77255  0.48576  0.95510
    343   2.52551  1.06318  4.02964  3.75726  3.76278  3.15939  4.41695  2.89827  3.58419  2.81580  3.93573  3.75940  3.86184  3.93276  3.71822  2.79685  2.98767  2.64643  5.18967  4.05055    403 - -
          2.68618  4.42225  2.77519  2.73123  3.46354  2.40513  3.72494  3.29354  2.67741  2.69355  4.24690  2.90347  2.73739  3.18146  2.89801  2.37887  2.77519  2.98518  4.58477  3.61503
          0.03326  3.81577  4.53812  0.61958  0.77255  0.48576  0.95510
    344   2.98705  4.42313  4.25269  3.86732  3.33726  4.00327  4.60677  1.15111  3.69425  1.93634  3.28290  4.12066  4.44102  4.04913  3.89738  3.49408  3.28771  1.84795  5.21548  3.94804    404 - -
          2.68618  4.42225  2.77519  2.73123  3.46354  2.40513  3.72494  3.29354  2.67741  2.69355  4.24690  2.90347  2.73739  3.18146  2.89801  2.37887  2.77519  2.98518  4.58477  3.61503
          0.03326  3.81577  4.53812  0.61958  0.77255  0.48576  0.95510
    345   3.18791  4.60681  4.16056  3.86528  1.10936  3.88894  3.85505  2.71973  3.77397  2.10349  3.45907  3.95597  4.34964  3.95793  3.90769  3.46011  3.48945  2.70605  4.12287  2.49779    405 - -
          2.68618  4.42225  2.77519  2.73123  3.46354  2.40513  3.72494  3.29354  2.67741  2.69355  4.24690  2.90347  2.73739  3.18146  2.89801  2.37887  2.77519  2.98518  4.58477  3.61503
          0.03326  3.81577  4.53812  0.61958  0.77255  0.48576  0.95510
    346   2.93062  5.04679  1.00293  2.30372  4.41671  3.16942  3.88417  3.99240  2.95807  3.61143  4.58946  2.85673  3.81836  3.12409  3.46560  2.90024  3.26841  3.63805  5.59625  4.30051    406 - -
          2.68618  4.42225  2.77519  2.73123  3.46354  2.40513  3.72494  3.29354  2.67741  2.69355  4.24690  2.90347  2.73739  3.18146  2.89801  2.37887  2.77519  2.98518  4.58477  3.61503
          0.03326  3.81577  4.53812  0.61958  0.77255  0.48576  0.95510
    347   2.92197  4.88108  3.09406  2.72770  4.25451  3.41628  3.73086  3.68050  1.11876  3.25861  4.22425  3.15426  3.92157  2.92641  2.42523  2.96835  3.18007  3.39189  5.33342  4.13844    407 - -
          2.68618  4.42225  2.77519  2.73123  3.46354  2.40513  3.72494  3.29354  2.67741  2.69355  4.24690  2.90347  2.73739  3.18146  2.89801  2.37887  2.77519  2.98518  4.58477  3.61503
          0.03326  3.81577  4.53812  0.61958  0.77255  0.48576  0.95510
    348   3.18791  4.60681  4.16056  3.86528  1.10936  3.88894  3.85505  2.71973  3.77397  2.10349  3.45907  3.95597  4.34964  3.95793  3.90769  3.46011  3.48945  2.70605  4.12287  2.49779    408 - -
          2.68618  4.42225  2.77519  2.73123  3.46354  2.40513  3.72494  3.29354  2.67741  2.69355  4.24690  2.90347  2.73739  3.18146  2.89801  2.37887  2.77519  2.98518  4.58477  3.61503
          0.03326  3.81577  4.53812  0.61958  0.77255  0.48576  0.95510
    349   2.90578  5.00190  2.46749  1.10893  4.34138  3.23909  3.82259  3.78406  2.69612  3.41091  4.38873  2.90437  3.84137  3.04028  3.09808  2.89478  3.21002  3.47426  5.52378  4.24741    409 - -
          2.68618  4.42225  2.77519  2.73123  3.46354  2.40513  3.72494  3.29354  2.67741  2.69355  4.24690  2.90347  2.73739  3.18146  2.89801  2.37887  2.77519  2.98518  4.58477  3.61503
          0.03326  3.81577  4.53812  0.61958  0.77255  0.48576  0.95510
    350   2.52551  1.06318  4.02964  3.75726  3.76278  3.15939  4.41695  2.89827  3.58419  2.81580  3.93573  3.75940  3.86184  3.93276  3.71822  2.79685  2.98767  2.64643  5.18967  4.05055    410 - -
          2.68618  4.42225  2.77519  2.73123  3.46354  2.40513  3.72494  3.29354  2.67741  2.69355  4.24690  2.90347  2.73739  3.18146  2.89801  2.37887  2.77519  2.98518  4.58477  3.61503
          0.03326  3.81577  4.53812  0.61958  0.77255  0.48576  0.95510
    351   2.52551  1.06318  4.02964  3.75726  3.76278  3.15939  4.41695  2.89827  3.58419  2.81580  3.93573  3.75940  3.86184  3.93276  3.71822  2.79685  2.98767  2.64643  5.18967  4.05055    411 - -
          2.68618  4.42225  2.77519  2.73123  3.46354  2.40513  3.72494  3.29354  2.67741  2.69355  4.24690  2.90347  2.73739  3.18146  2.89801  2.37887  2.77519  2.98518  4.58477  3.61503
          0.03326  3.81577  4.53812  0.61958  0.77255  0.48576  0.95510
    352   3.24499  4.63925  4.00675  3.69965  2.61328  3.66849  3.83407  3.26722  3.42348  2.67141  3.90354  3.86041  4.18180  3.81415  3.56147  3.44915  3.54279  3.15599  1.00791  2.61854    412 - -
          2.68618  4.42225  2.77519  2.73123  3.46354  2.40513  3.72494  3.29354  2.67741  2.69355  4.24690  2.90347  2.73739  3.18146  2.89801  2.37887  2.77519  2.98518  4.58477  3.61503
          0.03326  3.81577  4.53812  0.61958  0.77255  0.48576  0.95510
    353   2.40920  4.45770  2.74343  2.53912  4.14716  3.03852  3.83735  3.66521  2.72145  3.30810  4.15983  2.17299  3.69426  3.05909  3.10726  1.74123  2.80880  3.22022  5.46103  4.11863    413 - -
          2.68618  4.42225  2.77519  2.73123  3.46354  2.40513  3.72494  3.29354  2.67741  2.69355  4.24690  2.90347  2.73739  3.18146  2.89801  2.37887  2.77519  2.98518  4.58477  3.61503
          0.03326  3.81577  4.53812  0.61958  0.77255  0.48576  0.95510
    354   2.59769  4.37738  3.25971  3.15261  4.29339  0.82224  4.27526  3.88023  3.32603  3.54127  4.51749  3.42432  3.76668  3.65488  3.56721  2.76819  3.07457  3.41961  5.40241  4.39378    414 - -
          2.68618  4.42225  2.77519  2.73123  3.46354  2.40513  3.72494  3.29354  2.67741  2.69355  4.24690  2.90347  2.73739  3.18146  2.89801  2.37887  2.77519  2.98518  4.58477  3.61503
          0.03326  3.81577  4.53812  0.61958  0.77255  0.48576  0.95510
    355   2.65812  4.96500  2.28123  2.22233  4.29661  3.23728  3.62683  3.73601  2.30811  3.30825  4.13200  2.13225  3.75476  2.78278  2.93769  2.63988  2.60115  3.36797  5.51014  4.12773    415 - -
          2.68618  4.42225  2.77519  2.73123  3.46354  2.40513  3.72494  3.29354  2.67741  2.69355  4.24690  2.90347  2.73739  3.18146  2.89801  2.37887  2.77519  2.98518  4.58477  3.61503
          0.03326  3.81577  4.53812  0.61958  0.77255  0.48576  0.95510
    356   2.93062  5.04679  1.00293  2.30372  4.41671  3.16942  3.88417  3.99240  2.95807  3.61143  4.58946  2.85673  3.81836  3.12409  3.46560  2.90024  3.26841  3.63805  5.59625  4.30051    416 - -
          2.68618  4.42225  2.77519  2.73123  3.46354  2.40513  3.72494  3.29354  2.67741  2.69355  4.24690  2.90347  2.73739  3.18146  2.89801  2.37887  2.77519  2.98518  4.58477  3.61503
          0.03326  3.81577  4.53812  0.61958  0.77255  0.48576  0.95510
    357   2.54422  4.55442  3.02286  2.55776  3.82776  3.32956  3.67233  3.23296  2.44554  2.87089  3.31189  3.01601  3.79561  2.40287  2.81310  2.10831  2.81614  2.94425  5.16352  3.86228    417 - -
          2.68618  4.42225  2.77519  2.73123  3.46354  2.40513  3.72494  3.29354  2.67741  2.69355  4.24690  2.90347  2.73739  3.18146  2.89801  2.37887  2.77519  2.98518  4.58477  3.61503
          0.03326  3.81577  4.53812  0.61958  0.77255  0.48576  0.95510
    358   2.04662  4.42774  3.14028  2.64652  3.66051  3.34569  3.69707  3.08320  2.53788  2.76232  3.63961  3.07950  3.80484  2.94173  2.65654  2.48277  2.78313  2.80697  5.03873  3.18744    418 - -
          2.68618  4.42225  2.77519  2.73123  3.46354  2.40513  3.72494  3.29354  2.67741  2.69355  4.24690  2.90347  2.73739  3.18146  2.89801  2.37887  2.77519  2.98518  4.58477  3.61503
          0.03326  3.81577  4.53812  0.61958  0.77255  0.48576  0.95510
    359   3.04507  4.43638  4.43395  3.94604  3.23822  4.22944  4.64171  1.30685  3.75538  1.64145  3.13012  4.22140  4.55259  4.06822  3.96356  3.61521  3.30645  1.80426  5.18852  3.94230    419 - -
          2.68618  4.42225  2.77519  2.73123  3.46354  2.40513  3.72494  3.29354  2.67741  2.69355  4.24690  2.90347  2.73739  3.18146  2.89801  2.37887  2.77519  2.98518  4.58477  3.61503
          0.03326  3.81577  4.53812  0.61958  0.77255  0.48576  0.95510
    360   2.92615  4.48438  3.98911  3.57928  3.18541  3.79180  4.32760  2.35545  3.35007  1.78959  1.49116  3.86347  4.25297  3.73624  3.56185  3.26888  3.23081  2.35472  5.01807  3.77426    420 - -
          2.68618  4.42225  2.77519  2.73123  3.46354  2.40513  3.72494  3.29354  2.67741  2.69355  4.24690  2.90347  2.73739  3.18146  2.89801  2.37887  2.77519  2.98518  4.58477  3.61503
          0.03326  3.81577  4.53812  0.61958  0.77255  0.48576  0.95510
    361   2.38437  4.22891  3.37983  3.13064  3.92078  3.06970  4.15201  3.04109  3.07247  2.90654  3.96172  3.34830  3.76942  3.47045  3.33316  2.58514  1.27186  2.74214  5.36366  4.13777    421 - -
          2.68618  4.42225  2.77519  2.73123  3.46354  2.40513  3.72494  3.29354  2.67741  2.69355  4.24690  2.90347  2.73739  3.18146  2.89801  2.37887  2.77519  2.98518  4.58477  3.61503
          0.03326  3.81577  4.53812  0.61958  0.77255  0.48576  0.95510
    362   2.59769  4.37738  3.25971  3.15261  4.29339  0.82224  4.27526  3.88023  3.32603  3.54127  4.51749  3.42432  3.76668  3.65488  3.56721  2.76819  3.07457  3.41961  5.40241  4.39378    422 - -
          2.68618  4.42225  2.77519  2.73123  3.46354  2.40513  3.72494  3.29354  2.67741  2.69355  4.24690  2.90347  2.73739  3.18146  2.89801  2.37887  2.77519  2.98518  4.58477  3.61503
          0.03326  3.81577  4.53812  0.61958  0.77255  0.48576  0.95510
    363   1.91052  4.11841  3.21358  2.97517  4.12700  2.88401  4.08482  3.47215  3.03922  3.23347  4.11178  3.17734  3.62334  3.36233  3.34474  1.40977  2.65840  2.99658  5.49961  4.24986    423 - -
          2.68618  4.42225  2.77519  2.73123  3.46354  2.40513  3.72494  3.29354  2.67741  2.69355  4.24690  2.90347  2.73739  3.18146  2.89801  2.37887  2.77519  2.98518  4.58477  3.61503
          0.03326  3.81577  4.53812  0.61958  0.77255  0.48576  0.95510
    364   3.16741  4.67936  3.75545  3.47526  2.29850  3.76479  3.59553  3.18474  3.33441  2.65304  3.86601  3.65519  4.24050  3.65407  3.52930  3.30938  3.45413  3.05277  3.93972  1.06559    424 - -
          2.68618  4.42225  2.77519  2.73123  3.46354  2.40513  3.72494  3.29354  2.67741  2.69355  4.24690  2.90347  2.73739  3.18146  2.89801  2.37887  2.77519  2.98518  4.58477  3.61503
          0.03326  3.81577  4.53812  0.61958  0.77255  0.48576  0.95510
    365   2.67836  4.67108  2.68062  2.56098  4.02589  3.14742  3.87856  3.72518  2.77814  3.37889  4.33539  1.26261  3.79707  3.15221  3.13002  2.74836  3.05896  3.35314  5.33851  3.97906    425 - -
          2.68618  4.42225  2.77519  2.73123  3.46354  2.40513  3.72494  3.29354  2.67741  2.69355  4.24690  2.90347  2.73739  3.18146  2.89801  2.37887  2.77519  2.98518  4.58477  3.61503
          0.03326  3.81577  4.53812  0.61958  0.77255  0.48576  0.95510
    366   2.53319  4.60615  2.59529  2.45419  4.24147  2.58280  3.83417  3.78695  2.73195  3.41288  4.28116  1.57784  3.72756  3.05583  3.13035  2.60086  2.91957  3.34972  5.51179  4.17389    426 - -
          2.68618  4.42225  2.77519  2.73123  3.46354  2.40513  3.72494  3.29354  2.67741  2.69355  4.24690  2.90347  2.73739  3.18146  2.89801  2.37887  2.77519  2.98518  4.58477  3.61503
          0.03326  3.81577  4.53812  0.61958  0.77255  0.48576  0.95510
    367   3.18791  4.60681  4.16056  3.86528  1.10936  3.88894  3.85505  2.71973  3.77397  2.10349  3.45907  3.95597  4.34964  3.95793  3.90769  3.46011  3.48945  2.70605  4.12287  2.49779    427 - -
          2.68618  4.42225  2.77519  2.73123  3.46354  2.40513  3.72494  3.29354  2.67741  2.69355  4.24690  2.90347  2.73739  3.18146  2.89801  2.37887  2.77519  2.98518  4.58477  3.61503
          0.03326  3.81577  4.53812  0.61958  0.77255  0.48576  0.95510
    368   3.18791  4.60681  4.16056  3.86528  1.10936  3.88894  3.85505  2.71973  3.77397  2.10349  3.45907  3.95597  4.34964  3.95793  3.90769  3.46011  3.48945  2.70605  4.12287  2.49779    428 - -
          2.68618  4.42225  2.77519  2.73123  3.46354  2.40513  3.72494  3.29354  2.67741  2.69355  4.24690  2.90347  2.73739  3.18146  2.89801  2.37887  2.77519  2.98518  4.58477  3.61503
          0.03326  3.81577  4.53812  0.61958  0.77255  0.48576  0.95510
    369   2.94356  4.78438  3.42864  2.95317  4.12461  3.44090  3.78680  3.66337  2.21981  3.18973  4.19253  3.31667  3.94727  3.01095  1.06877  3.03114  3.21407  3.39006  5.23134  4.06544    429 - -
          2.68618  4.42225  2.77519  2.73123  3.46354  2.40513  3.72494  3.29354  2.67741  2.69355  4.24690  2.90347  2.73739  3.18146  2.89801  2.37887  2.77519  2.98518  4.58477  3.61503
          0.03326  3.81577  4.53812  0.61958  0.77255  0.48576  0.95510
    370   2.95547  4.35601  4.39927  3.85035  3.24985  4.17273  4.56171  1.68797  3.73303  1.75729  2.44803  4.13534  4.47161  3.97517  3.95285  3.50341  3.20028  1.56667  5.15339  3.99726    430 - -
          2.68618  4.42225  2.77519  2.73123  3.46354  2.40513  3.72494  3.29354  2.67741  2.69355  4.24690  2.90347  2.73739  3.18146  2.89801  2.37887  2.77519  2.98518  4.58477  3.61503
          0.03326  3.81577  4.53812  0.61958  0.77255  0.48576  0.95510
    371   3.18791  4.60681  4.16056  3.86528  1.10936  3.88894  3.85505  2.71973  3.77397  2.10349  3.45907  3.95597  4.34964  3.95793  3.90769  3.46011  3.48945  2.70605  4.12287  2.49779    431 - -
          2.68618  4.42225  2.77519  2.73123  3.46354  2.40513  3.72494  3.29354  2.67741  2.69355  4.24690  2.90347  2.73739  3.18146  2.89801  2.37887  2.77519  2.98518  4.58477  3.61503
          0.03326  3.81577  4.53812  0.61958  0.77255  0.48576  0.95510
    372   2.86619  5.31502  1.35329  1.87525  4.60922  3.14714  3.71472  4.09840  2.73513  3.65915  4.54121  2.64389  3.77449  2.89550  3.30496  2.77139  3.16333  3.70707  5.81590  4.35272    432 - -
          2.68618  4.42225  2.77519  2.73123  3.46354  2.40513  3.72494  3.29354  2.67741  2.69355  4.24690  2.90347  2.73739  3.18146  2.89801  2.37887  2.77519  2.98518  4.58477  3.61503
          0.03326  3.81577  4.53812  0.61958  0.77255  0.48576  0.95510
    373   2.94356  4.78438  3.42864  2.95317  4.12461  3.44090  3.78680  3.66337  2.21981  3.18973  4.19253  3.31667  3.94727  3.01095  1.06877  3.03114  3.21407  3.39006  5.23134  4.06544    433 - -
          2.68592  4.42172  2.77524  2.73128  3.46359  2.40494  3.72499  3.29359  2.67745  2.69360  4.24694  2.90351  2.73744  3.18151  2.89805  2.37891  2.77524  2.98523  4.58482  3.61508
          0.09144  2.56801  4.53812  1.23592  0.34329  0.48576  0.95510
    374   2.07626  4.31318  3.00311  2.66766  4.07870  3.03504  3.85400  3.46450  2.74158  3.13955  3.97704  2.47212  3.67097  3.07171  3.12644  2.07058  2.26717  3.04324  5.39703  4.12483    441 - -
          2.68618  4.42225  2.77519  2.73123  3.46354  2.40513  3.72494  3.29354  2.67741  2.69355  4.24690  2.90347  2.73739  3.18146  2.89801  2.37887  2.77519  2.98518  4.58477  3.61503
          0.03326  3.81577  4.53812  0.61958  0.77255  0.48576  0.95510
    375   1.76167  4.09314  3.35299  3.02134  4.03621  2.92667  4.06221  3.28028  3.01770  3.08902  3.96353  3.21436  3.63878  3.33986  3.32715  2.15217  1.84833  2.85847  5.41911  4.20011    442 - -
          2.68618  4.42225  2.77519  2.73123  3.46354  2.40513  3.72494  3.29354  2.67741  2.69355  4.24690  2.90347  2.73739  3.18146  2.89801  2.37887  2.77519  2.98518  4.58477  3.61503
          0.03326  3.81577  4.53812  0.61958  0.77255  0.48576  0.95510
    376   2.82956  4.98699  3.04222  2.55118  4.36716  3.46488  3.56443  3.76232  1.50596  3.26990  4.12305  2.73663  3.88408  2.71009  2.07782  2.83327  3.03730  3.43261  5.37240  4.13010    443 - -
          2.68618  4.42225  2.77519  2.73123  3.46354  2.40513  3.72494  3.29354  2.67741  2.69355  4.24690  2.90347  2.73739  3.18146  2.89801  2.37887  2.77519  2.98518  4.58477  3.61503
          0.03326  3.81577  4.53812  0.61958  0.77255  0.48576  0.95510
    377   2.92285  4.97952  3.30779  2.71604  4.37546  3.54465  3.57190  3.74790  1.67990  3.24601  4.13378  3.12159  3.94376  2.72336  1.49935  2.94353  3.11374  3.44509  5.33097  4.14219    444 - -
          2.68618  4.42226  2.77520  2.73124  3.46354  2.40506  3.72495  3.29355  2.67741  2.69355  4.24690  2.90347  2.73740  3.18147  2.89801  2.37887  2.77520  2.98519  4.58477  3.61504
          0.09144  2.56801  4.53812  0.46618  0.98724  0.48576  0.95510
    378   2.85996  5.34306  1.46111  1.74436  4.63047  3.14948  3.69943  4.12278  2.71016  3.66698  4.53706  2.63304  3.77026  2.87421  3.28340  2.75997  3.15150  3.72418  5.82812  4.35519    446 - -
          2.68618  4.42225  2.77519  2.73123  3.46354  2.40513  3.72494  3.29354  2.67741  2.69355  4.24690  2.90347  2.73739  3.18146  2.89801  2.37887  2.77519  2.98518  4.58477  3.61503
          0.03326  3.81577  4.53812  0.61958  0.77255  0.48576  0.95510
    379   2.91406  4.37884  4.25747  3.77813  3.31044  4.01896  4.52953  1.92967  3.60926  1.65592  3.21448  4.04685  4.41684  3.93700  3.84086  3.40375  3.19936  1.35501  5.19122  3.93805    447 - -
          2.68618  4.42225  2.77519  2.73123  3.46354  2.40513  3.72494  3.29354  2.67741  2.69355  4.24690  2.90347  2.73739  3.18146  2.89801  2.37887  2.77519  2.98518  4.58477  3.61503
          0.03326  3.81577  4.53812  0.61958  0.77255  0.48576  0.95510
    380   2.38437  4.22891  3.37983  3.13064  3.92078  3.06970  4.15201  3.04109  3.07247  2.90654  3.96172  3.34830  3.76942  3.47045  3.33316  2.58514  1.27186  2.74214  5.36366  4.13777    448 - -
          2.68618  4.42225  2.77519  2.73123  3.46354  2.40513  3.72494  3.29354  2.67741  2.69355  4.24690  2.90347  2.73739  3.18146  2.89801  2.37887  2.77519  2.98518  4.58477  3.61503
          0.03326  3.81577  4.53812  0.61958  0.77255  0.48576  0.95510
    381   3.09275  4.57252  4.09784  3.73867  3.11617  3.90901  4.41223  2.31862  3.50692  0.94839  3.15909  4.01949  4.35497  3.88888  3.69177  3.47502  3.39007  2.34099  4.97364  3.68347    449 - -
          2.68618  4.42225  2.77519  2.73123  3.46354  2.40513  3.72494  3.29354  2.67741  2.69355  4.24690  2.90347  2.73739  3.18146  2.89801  2.37887  2.77519  2.98518  4.58477  3.61503
          0.03326  3.81577  4.53812  0.61958  0.77255  0.48576  0.95510
    382   2.90578  5.00190  2.46749  1.10893  4.34138  3.23909  3.82259  3.78406  2.69612  3.41091  4.38873  2.90437  3.84137  3.04028  3.09808  2.89478  3.21002  3.47426  5.52378  4.24741    450 - -
          2.68618  4.42225  2.77519  2.73123  3.46354  2.40513  3.72494  3.29354  2.67741  2.69355  4.24690  2.90347  2.73739  3.18146  2.89801  2.37887  2.77519  2.98518  4.58477  3.61503
          0.03326  3.81577  4.53812  0.61958  0.77255  0.48576  0.95510
    383   1.09875  4.16586  3.40666  3.19669  3.99741  2.99163  4.22522  3.11460  3.21151  2.99865  4.03780  3.36012  3.72562  3.55820  3.46521  2.51718  2.79068  2.77891  5.43030  4.22449    451 - -
          2.68618  4.42225  2.77519  2.73123  3.46354  2.40513  3.72494  3.29354  2.67741  2.69355  4.24690  2.90347  2.73739  3.18146  2.89801  2.37887  2.77519  2.98518  4.58477  3.61503
          0.03326  3.81577  4.53812  0.61958  0.77255  0.48576  0.95510
    384   1.99204  4.12926  3.19292  2.96551  4.12217  2.88814  4.08239  3.47878  3.03291  3.23825  4.12286  3.17377  3.62790  3.36138  3.33674  1.36396  2.66853  3.00527  5.49726  4.23942    452 - -
          2.68618  4.42225  2.77519  2.73123  3.46354  2.40513  3.72494  3.29354  2.67741  2.69355  4.24690  2.90347  2.73739  3.18146  2.89801  2.37887  2.77519  2.98518  4.58477  3.61503
          0.03326  3.81577  4.53812  0.61958  0.77255  0.48576  0.95510
    385   2.92458  4.99063  3.30766  2.71002  4.39016  3.54808  3.56686  3.75945  1.63214  3.25310  4.13754  3.11739  3.94333  2.71612  1.54041  2.94205  3.11282  3.45479  5.33573  4.14753    453 - -
          2.68618  4.42225  2.77519  2.73123  3.46354  2.40513  3.72494  3.29354  2.67741  2.69355  4.24690  2.90347  2.73739  3.18146  2.89801  2.37887  2.77519  2.98518  4.58477  3.61503
          0.03326  3.81577  4.53812  0.61958  0.77255  0.48576  0.95510
    386   2.86507  5.32463  1.37654  1.84476  4.61650  3.14752  3.71033  4.10651  2.72859  3.66236  4.54107  2.64003  3.77330  2.88942  3.29985  2.76842  3.16063  3.71307  5.82080  4.35428    454 - -
          2.68618  4.42225  2.77519  2.73123  3.46354  2.40513  3.72494  3.29354  2.67741  2.69355  4.24690  2.90347  2.73739  3.18146  2.89801  2.37887  2.77519  2.98518  4.58477  3.61503
          0.03326  3.81577  4.53812  0.61958  0.77255  0.48576  0.95510
    387   2.50502  4.28870  4.17909  3.69299  3.46536  3.90450  4.50275  1.41282  3.57284  2.08131  3.31954  3.95538  4.33674  3.88720  3.82484  3.27550  3.09391  1.66411  5.27265  4.05897    455 - -
          2.68618  4.42225  2.77519  2.73123  3.46354  2.40513  3.72494  3.29354  2.67741  2.69355  4.24690  2.90347  2.73739  3.18146  2.89801  2.37887  2.77519  2.98518  4.58477  3.61503
          0.03326  3.81577  4.53812  0.61958  0.77255  0.48576  0.95510
    388   1.69567  4.23691  3.66383  3.24158  3.59275  3.39823  4.16979  2.03377  3.14866  2.39460  3.52203  3.50858  3.97125  3.49844  3.43915  2.79744  2.87849  2.17346  5.21486  3.96880    456 - -
          2.68618  4.42225  2.77519  2.73123  3.46354  2.40513  3.72494  3.29354  2.67741  2.69355  4.24690  2.90347  2.73739  3.18146  2.89801  2.37887  2.77519  2.98518  4.58477  3.61503
          0.03326  3.81577  4.53812  0.61958  0.77255  0.48576  0.95510
    389   2.41107  4.75184  2.97588  2.59480  4.20490  3.33749  3.68211  3.50133  1.49193  3.15425  4.06368  3.03366  3.84686  2.85787  2.49763  2.75932  2.98085  3.18930  5.37358  4.11457    457 - -
          2.68619  4.42226  2.77521  2.73124  3.46355  2.40514  3.72496  3.29355  2.67742  2.69356  4.24691  2.90348  2.73741  3.18148  2.89789  2.37888  2.77510  2.98520  4.58478  3.61504
          0.09144  2.56801  4.53812  0.64282  0.74614  0.48576  0.95510
    390   2.68009  4.44556  3.28136  3.11318  4.11109  3.13633  4.19440  3.64298  3.16582  3.27559  4.32385  3.42501  0.94013  3.55638  3.41681  2.84609  3.11747  3.29471  5.31216  4.23138    460 - -
          2.68618  4.42225  2.77519  2.73123  3.46354  2.40513  3.72494  3.29354  2.67741  2.69355  4.24690  2.90347  2.73739  3.18146  2.89801  2.37887  2.77519  2.98518  4.58477  3.61503
          0.03326  3.81577  4.53812  0.61958  0.77255  0.48576  0.95510
    391   2.90240  4.98022  3.20492  2.66980  4.36962  3.51225  3.58151  3.75223  1.34333  3.25707  4.14483  3.09114  3.92788  2.73425  1.98238  2.91889  3.10333  3.44418  5.34654  4.14193    461 - -
          2.68618  4.42225  2.77519  2.73123  3.46354  2.40513  3.72494  3.29354  2.67741  2.69355  4.24690  2.90347  2.73739  3.18146  2.89801  2.37887  2.77519  2.98518  4.58477  3.61503
          0.03326  3.81577  4.53812  0.61958  0.77255  0.48576  0.95510
    392   2.49674  4.44983  3.00482  2.68458  3.91510  3.20044  3.81770  3.24402  2.59571  2.93021  3.87799  3.08232  3.78391  2.65776  2.91723  2.62422  1.73568  2.94109  5.28072  3.99646    462 - -
          2.68618  4.42225  2.77519  2.73123  3.46354  2.40513  3.72494  3.29354  2.67741  2.69355  4.24690  2.90347  2.73739  3.18146  2.89801  2.37887  2.77519  2.98518  4.58477  3.61503
          0.03326  3.81577  4.53812  0.61958  0.77255  0.48576  0.95510
    393   2.69808  4.26943  3.84320  3.29906  3.33457  3.75024  4.12786  2.06031  3.19087  1.89257  3.24286  3.63508  3.40743  3.50224  3.48011  3.05510  2.95578  1.72743  5.00163  3.78446    463 - -
          2.68618  4.42225  2.77519  2.73123  3.46354  2.40513  3.72494  3.29354  2.67741  2.69355  4.24690  2.90347  2.73739  3.18146  2.89801  2.37887  2.77519  2.98518  4.58477  3.61503
          0.03326  3.81577  4.53812  0.61958  0.77255  0.48576  0.95510
    394   3.09275  4.57252  4.09784  3.73867  3.11617  3.90901  4.41223  2.31862  3.50692  0.94839  3.15909  4.01949  4.35497  3.88888  3.69177  3.47502  3.39007  2.34099  4.97364  3.68347    464 - -
          2.68618  4.42225  2.77519  2.73123  3.46354  2.40513  3.72494  3.29354  2.67741  2.69355  4.24690  2.90347  2.73739  3.18146  2.89801  2.37887  2.77519  2.98518  4.58477  3.61503
          0.03326  3.81577  4.53812  0.61958  0.77255  0.48576  0.95510
    395   2.90240  4.98022  3.20492  2.66980  4.36962  3.51225  3.58151  3.75223  1.34333  3.25707  4.14483  3.09114  3.92788  2.73425  1.98238  2.91889  3.10333  3.44418  5.34654  4.14193    465 - -
          2.68618  4.42225  2.77519  2.73123  3.46354  2.40513  3.72494  3.29354  2.67741  2.69355  4.24690  2.90347  2.73739  3.18146  2.89801  2.37887  2.77519  2.98518  4.58477  3.61503
          0.03326  3.81577  4.53812  0.61958  0.77255  0.48576  0.95510
    396   2.04077  4.24427  3.12726  2.88625  4.06714  2.99420  4.02747  3.37603  2.93809  3.11347  4.05503  3.17088  1.67450  3.29594  3.25309  2.47940  2.76163  2.98319  5.43284  4.19252    466 - -
          2.68618  4.42225  2.77519  2.73123  3.46354  2.40513  3.72494  3.29354  2.67741  2.69355  4.24690  2.90347  2.73739  3.18146  2.89801  2.37887  2.77519  2.98518  4.58477  3.61503
          0.03326  3.81577  4.53812  0.61958  0.77255  0.48576  0.95510
    397   2.94356  4.78438  3.42864  2.95317  4.12461  3.44090  3.78680  3.66337  2.21981  3.18973  4.19253  3.31667  3.94727  3.01095  1.06877  3.03114  3.21407  3.39006  5.23134  4.06544    467 - -
          2.68618  4.42225  2.77519  2.73123  3.46354  2.40513  3.72494  3.29354  2.67741  2.69355  4.24690  2.90347  2.73739  3.18146  2.89801  2.37887  2.77519  2.98518  4.58477  3.61503
          0.03326  3.81577  4.53812  0.61958  0.77255  0.48576  0.95510
    398   2.90240  4.98022  3.20492  2.66980  4.36962  3.51225  3.58151  3.75223  1.34333  3.25707  4.14483  3.09114  3.92788  2.73425  1.98238  2.91889  3.10333  3.44418  5.34654  4.14193    468 - -
          2.68618  4.42225  2.77519  2.73123  3.46354  2.40513  3.72494  3.29354  2.67741  2.69355  4.24690  2.90347  2.73739  3.18146  2.89801  2.37887  2.77519  2.98518  4.58477  3.61503
          0.03326  3.81577  4.53812  0.61958  0.77255  0.48576  0.95510
    399   2.76362  4.32317  4.04577  3.70833  3.50996  3.66393  4.52025  2.05739  3.57519  2.20774  3.48497  3.90691  4.22845  3.93963  3.79293  3.16484  3.12709  1.09976  5.28440  4.01194    469 - -
          2.68618  4.42225  2.77519  2.73123  3.46354  2.40513  3.72494  3.29354  2.67741  2.69355  4.24690  2.90347  2.73739  3.18146  2.89801  2.37887  2.77519  2.98518  4.58477  3.61503
          0.03326  3.81577  4.53812  0.61958  0.77255  0.48576  0.95510
    400   1.97697  1.71559  3.91268  3.55892  3.75944  3.02194  4.30376  2.74756  3.40490  2.73945  3.76030  3.52906  3.74652  3.71683  3.59725  2.49100  2.69958  2.45586  5.28080  4.07935    470 - -
          2.68618  4.42225  2.77519  2.73123  3.46354  2.40513  3.72494  3.29354  2.67741  2.69355  4.24690  2.90347  2.73739  3.18146  2.89801  2.37887  2.77519  2.98518  4.58477  3.61503
          0.03326  3.81577  4.53812  0.61958  0.77255  0.48576  0.95510
    401   2.18105  4.19425  3.42257  2.95600  3.68894  3.21876  3.93508  2.46379  2.88994  2.68804  3.62156  3.26379  3.79250  3.22899  3.22068  2.38665  2.05666  2.51096  5.13870  3.90379    471 - -
          2.68618  4.42225  2.77519  2.73123  3.46354  2.40513  3.72494  3.29354  2.67741  2.69355  4.24690  2.90347  2.73739  3.18146  2.89801  2.37887  2.77519  2.98518  4.58477  3.61503
          0.03326  3.81577  4.53812  0.61958  0.77255  0.48576  0.95510
    402   2.23804  4.17382  3.12531  2.92730  4.18343  1.48828  4.08461  3.53562  3.03478  3.28218  4.16798  3.16693  3.64318  3.36123  3.34208  2.40553  2.30962  3.06084  5.51775  4.29434    472 - -
          2.68618  4.42225  2.77519  2.73123  3.46354  2.40513  3.72494  3.29354  2.67741  2.69355  4.24690  2.90347  2.73739  3.18146  2.89801  2.37887  2.77519  2.98518  4.58477  3.61503
          0.03326  3.81577  4.53812  0.61958  0.77255  0.48576  0.95510
    403   2.08066  4.33189  2.83065  2.62898  4.21486  1.85016  3.91311  3.64028  2.83623  3.30688  4.14868  2.51561  3.65849  3.14087  3.21800  2.44125  2.74711  3.16686  5.52383  4.23669    473 - -
          2.68618  4.42225  2.77519  2.73123  3.46354  2.40513  3.72494  3.29354  2.67741  2.69355  4.24690  2.90347  2.73739  3.18146  2.89801  2.37887  2.77519  2.98518  4.58477  3.61503
          0.03326  3.81577  4.53812  0.61958  0.77255  0.48576  0.95510
    404   2.92197  4.88108  3.09406  2.72770  4.25451  3.41628  3.73086  3.68050  1.11876  3.25861  4.22425  3.15426  3.92157  2.92641  2.42523  2.96835  3.18007  3.39189  5.33342  4.13844    474 - -
          2.68618  4.42225  2.77519  2.73123  3.46354  2.40513  3.72494  3.29354  2.67741  2.69355  4.24690  2.90347  2.73739  3.18146  2.89801  2.37887  2.77519  2.98518  4.58477  3.61503
          0.03326  3.81577  4.53812  0.61958  0.77255  0.48576  0.95510
    405   2.94356  4.78438  3.42864  2.95317  4.12461  3.44090  3.78680  3.66337  2.21981  3.18973  4.19253  3.31667  3.94727  3.01095  1.06877  3.03114  3.21407  3.39006  5.23134  4.06544    475 - -
          2.68618  4.42225  2.77519  2.73123  3.46354  2.40513  3.72494  3.29354  2.67741  2.69355  4.24690  2.90347  2.73739  3.18146  2.89801  2.37887  2.77519  2.98518  4.58477  3.61503
          0.03326  3.81577  4.53812  0.61958  0.77255  0.48576  0.95510
    406   2.92197  4.88108  3.09406  2.72770  4.25451  3.41628  3.73086  3.68050  1.11876  3.25861  4.22425  3.15426  3.92157  2.92641  2.42523  2.96835  3.18007  3.39189  5.33342  4.13844    476 - -
          2.68618  4.42225  2.77519  2.73123  3.46354  2.40513  3.72494  3.29354  2.67741  2.69355  4.24690  2.90347  2.73739  3.18146  2.89801  2.37887  2.77519  2.98518  4.58477  3.61503
          0.03326  3.81577  4.53812  0.61958  0.77255  0.48576  0.95510
    407   2.92197  4.88108  3.09406  2.72770  4.25451  3.41628  3.73086  3.68050  1.11876  3.25861  4.22425  3.15426  3.92157  2.92641  2.42523  2.96835  3.18007  3.39189  5.33342  4.13844    477 - -
          2.68618  4.42225  2.77519  2.73123  3.46354  2.40513  3.72494  3.29354  2.67741  2.69355  4.24690  2.90347  2.73739  3.18146  2.89801  2.37887  2.77519  2.98518  4.58477  3.61503
          0.03326  3.81577  4.53812  0.61958  0.77255  0.48576  0.95510
    408   2.93062  5.04679  1.00293  2.30372  4.41671  3.16942  3.88417  3.99240  2.95807  3.61143  4.58946  2.85673  3.81836  3.12409  3.46560  2.90024  3.26841  3.63805  5.59625  4.30051    478 - -
          2.68618  4.42225  2.77519  2.73123  3.46354  2.40513  3.72494  3.29354  2.67741  2.69355  4.24690  2.90347  2.73739  3.18146  2.89801  2.37887  2.77519  2.98518  4.58477  3.61503
          0.03326  3.81577  4.53812  0.61958  0.77255  0.48576  0.95510
    409   2.90578  5.00190  2.46749  1.10893  4.34138  3.23909  3.82259  3.78406  2.69612  3.41091  4.38873  2.90437  3.84137  3.04028  3.09808  2.89478  3.21002  3.47426  5.52378  4.24741    479 - -
          2.68618  4.42225  2.77519  2.73123  3.46354  2.40513  3.72494  3.29354  2.67741  2.69355  4.24690  2.90347  2.73739  3.18146  2.89801  2.37887  2.77519  2.98518  4.58477  3.61503
          0.03326  3.81577  4.53812  0.61958  0.77255  0.48576  0.95510
    410   2.98705  4.42313  4.25269  3.86732  3.33726  4.00327  4.60677  1.15111  3.69425  1.93634  3.28290  4.12066  4.44102  4.04913  3.89738  3.49408  3.28771  1.84795  5.21548  3.94804    480 - -
          2.68618  4.42225  2.77519  2.73123  3.46354  2.40513  3.72494  3.29354  2.67741  2.69355  4.24690  2.90347  2.73739  3.18146  2.89801  2.37887  2.77519  2.98518  4.58477  3.61503
          0.03326  3.81577  4.53812  0.61958  0.77255  0.48576  0.95510
    411   2.28915  4.20815  3.15911  2.97345  4.02040  2.93917  4.08430  3.53589  3.04333  3.26097  4.19268  3.20656  3.67355  3.39739  3.33030  1.17990  2.76526  3.08347  5.39772  4.10391    481 - -
          2.68618  4.42225  2.77519  2.73123  3.46354  2.40513  3.72494  3.29354  2.67741  2.69355  4.24690  2.90347  2.73739  3.18146  2.89801  2.37887  2.77519  2.98518  4.58477  3.61503
          0.03326  3.81577  4.53812  0.61958  0.77255  0.48576  0.95510
    412   2.76362  4.32317  4.04577  3.70833  3.50996  3.66393  4.52025  2.05739  3.57519  2.20774  3.48497  3.90691  4.22845  3.93963  3.79293  3.16484  3.12709  1.09976  5.28440  4.01194    482 - -
          2.68618  4.42225  2.77519  2.73123  3.46354  2.40513  3.72494  3.29354  2.67741  2.69355  4.24690  2.90347  2.73739  3.18146  2.89801  2.37887  2.77519  2.98518  4.58477  3.61503
          0.03326  3.81577  4.53812  0.61958  0.77255  0.48576  0.95510
    413   2.93062  5.04679  1.00293  2.30372  4.41671  3.16942  3.88417  3.99240  2.95807  3.61143  4.58946  2.85673  3.81836  3.12409  3.46560  2.90024  3.26841  3.63805  5.59625  4.30051    483 - -
          2.68618  4.42225  2.77519  2.73123  3.46354  2.40513  3.72494  3.29354  2.67741  2.69355  4.24690  2.90347  2.73739  3.18146  2.89801  2.37887  2.77519  2.98518  4.58477  3.61503
          0.03326  3.81577  4.53812  0.61958  0.77255  0.48576  0.95510
    414   2.52551  1.06318  4.02964  3.75726  3.76278  3.15939  4.41695  2.89827  3.58419  2.81580  3.93573  3.75940  3.86184  3.93276  3.71822  2.79685  2.98767  2.64643  5.18967  4.05055    484 - -
          2.68618  4.42225  2.77519  2.73123  3.46354  2.40513  3.72494  3.29354  2.67741  2.69355  4.24690  2.90347  2.73739  3.18146  2.89801  2.37887  2.77519  2.98518  4.58477  3.61503
          0.03326  3.81577  4.53812  0.61958  0.77255  0.48576  0.95510
    415   3.09275  4.57252  4.09784  3.73867  3.11617  3.90901  4.41223  2.31862  3.50692  0.94839  3.15909  4.01949  4.35497  3.88888  3.69177  3.47502  3.39007  2.34099  4.97364  3.68347    485 - -
          2.68618  4.42225  2.77519  2.73123  3.46354  2.40513  3.72494  3.29354  2.67741  2.69355  4.24690  2.90347  2.73739  3.18146  2.89801  2.37887  2.77519  2.98518  4.58477  3.61503
          0.03326  3.81577  4.53812  0.61958  0.77255  0.48576  0.95510
    416   2.43501  4.95143  1.40413  2.20601  4.39790  3.12703  3.77083  3.77999  2.77291  3.46162  4.36990  2.74923  3.76103  2.96583  3.29579  2.69760  3.04783  3.41089  5.67927  4.26573    486 - -
          2.68618  4.42225  2.77519  2.73123  3.46354  2.40513  3.72494  3.29354  2.67741  2.69355  4.24690  2.90347  2.73739  3.18146  2.89801  2.37887  2.77519  2.98518  4.58477  3.61503
          0.03326  3.81577  4.53812  0.61958  0.77255  0.48576  0.95510
    417   3.18791  4.60681  4.16056  3.86528  1.10936  3.88894  3.85505  2.71973  3.77397  2.10349  3.45907  3.95597  4.34964  3.95793  3.90769  3.46011  3.48945  2.70605  4.12287  2.49779    487 - -
          2.68618  4.42225  2.77519  2.73123  3.46354  2.40513  3.72494  3.29354  2.67741  2.69355  4.24690  2.90347  2.73739  3.18146  2.89801  2.37887  2.77519  2.98518  4.58477  3.61503
          0.03326  3.81577  4.53812  0.61958  0.77255  0.48576  0.95510
    418   2.67836  4.67108  2.68062  2.56098  4.02589  3.14742  3.87856  3.72518  2.77814  3.37889  4.33539  1.26261  3.79707  3.15221  3.13002  2.74836  3.05896  3.35314  5.33851  3.97906    488 - -
          2.68618  4.42225  2.77519  2.73123  3.46354  2.40513  3.72494  3.29354  2.67741  2.69355  4.24690  2.90347  2.73739  3.18146  2.89801  2.37887  2.77519  2.98518  4.58477  3.61503
          0.03326  3.81577  4.53812  0.61958  0.77255  0.48576  0.95510
    419   2.92197  4.88108  3.09406  2.72770  4.25451  3.41628  3.73086  3.68050  1.11876  3.25861  4.22425  3.15426  3.92157  2.92641  2.42523  2.96835  3.18007  3.39189  5.33342  4.13844    489 - -
          2.68618  4.42225  2.77519  2.73123  3.46354  2.40513  3.72494  3.29354  2.67741  2.69355  4.24690  2.90347  2.73739  3.18146  2.89801  2.37887  2.77519  2.98518  4.58477  3.61503
          0.03326  3.81577  4.53812  0.61958  0.77255  0.48576  0.95510
    420   2.89848  4.97162  3.18396  2.66644  4.35732  3.50239  3.58902  3.74462  1.32589  3.25477  4.14641  3.08923  3.92552  2.74422  2.02914  2.91678  3.10402  3.43727  5.34644  4.13846    490 - -
          2.68618  4.42225  2.77519  2.73123  3.46354  2.40513  3.72494  3.29354  2.67741  2.69355  4.24690  2.90347  2.73739  3.18146  2.89801  2.37887  2.77519  2.98518  4.58477  3.61503
          0.03326  3.81577  4.53812  0.61958  0.77255  0.48576  0.95510
    421   2.98705  4.42313  4.25269  3.86732  3.33726  4.00327  4.60677  1.15111  3.69425  1.93634  3.28290  4.12066  4.44102  4.04913  3.89738  3.49408  3.28771  1.84795  5.21548  3.94804    491 - -
          2.68618  4.42225  2.77519  2.73123  3.46354  2.40513  3.72494  3.29354  2.67741  2.69355  4.24690  2.90347  2.73739  3.18146  2.89801  2.37887  2.77519  2.98518  4.58477  3.61503
          0.03326  3.81577  4.53812  0.61958  0.77255  0.48576  0.95510
    422   3.09275  4.57252  4.09784  3.73867  3.11617  3.90901  4.41223  2.31862  3.50692  0.94839  3.15909  4.01949  4.35497  3.88888  3.69177  3.47502  3.39007  2.34099  4.97364  3.68347    492 - -
          2.68618  4.42225  2.77519  2.73123  3.46354  2.40513  3.72494  3.29354  2.67741  2.69355  4.24690  2.90347  2.73739  3.18146  2.89801  2.37887  2.77519  2.98518  4.58477  3.61503
          0.03326  3.81577  4.53812  0.61958  0.77255  0.48576  0.95510
    423   2.93648  4.76206  3.07380  2.82916  3.24761  3.40184  1.26798  3.63047  2.67390  3.13113  4.17057  3.24034  3.95185  3.19499  2.94244  3.00801  3.23839  3.36679  4.71324  3.20031    493 - -
          2.68618  4.42225  2.77519  2.73123  3.46354  2.40513  3.72494  3.29354  2.67741  2.69355  4.24690  2.90347  2.73739  3.18146  2.89801  2.37887  2.77519  2.98518  4.58477  3.61503
          0.03326  3.81577  4.53812  0.61958  0.77255  0.48576  0.95510
    424   2.38437  4.22891  3.37983  3.13064  3.92078  3.06970  4.15201  3.04109  3.07247  2.90654  3.96172  3.34830  3.76942  3.47045  3.33316  2.58514  1.27186  2.74214  5.36366  4.13777    494 - -
          2.68618  4.42225  2.77519  2.73123  3.46354  2.40513  3.72494  3.29354  2.67741  2.69355  4.24690  2.90347  2.73739  3.18146  2.89801  2.37887  2.77519  2.98518  4.58477  3.61503
          0.03326  3.81577  4.53812  0.61958  0.77255  0.48576  0.95510
    425   1.09875  4.16586  3.40666  3.19669  3.99741  2.99163  4.22522  3.11460  3.21151  2.99865  4.03780  3.36012  3.72562  3.55820  3.46521  2.51718  2.79068  2.77891  5.43030  4.22449    495 - -
          2.68618  4.42225  2.77519  2.73123  3.46354  2.40513  3.72494  3.29354  2.67741  2.69355  4.24690  2.90347  2.73739  3.18146  2.89801  2.37887  2.77519  2.98518  4.58477  3.61503
          0.03326  3.81577  4.53812  0.61958  0.77255  0.48576  0.95510
    426   3.24499  4.63925  4.00675  3.69965  2.61328  3.66849  3.83407  3.26722  3.42348  2.67141  3.90354  3.86041  4.18180  3.81415  3.56147  3.44915  3.54279  3.15599  1.00791  2.61854    496 - -
          2.68618  4.42225  2.77519  2.73123  3.46354  2.40513  3.72494  3.29354  2.67741  2.69355  4.24690  2.90347  2.73739  3.18146  2.89801  2.37887  2.77519  2.98518  4.58477  3.61503
          0.03326  3.81577  4.53812  0.61958  0.77255  0.48576  0.95510
    427   2.93648  4.76206  3.07380  2.82916  3.24761  3.40184  1.26798  3.63047  2.67390  3.13113  4.17057  3.24034  3.95185  3.19499  2.94244  3.00801  3.23839  3.36679  4.71324  3.20031    497 - -
          2.68618  4.42225  2.77519  2.73123  3.46354  2.40513  3.72494  3.29354  2.67741  2.69355  4.24690  2.90347  2.73739  3.18146  2.89801  2.37887  2.77519  2.98518  4.58477  3.61503
          0.03326  3.81577  4.53812  0.61958  0.77255  0.48576  0.95510
    428   2.68009  4.44556  3.28136  3.11318  4.11109  3.13633  4.19440  3.64298  3.16582  3.27559  4.32385  3.42501  0.94013  3.55638  3.41681  2.84609  3.11747  3.29471  5.31216  4.23138    498 - -
          2.68618  4.42225  2.77519  2.73123  3.46354  2.40513  3.72494  3.29354  2.67741  2.69355  4.24690  2.90347  2.73739  3.18146  2.89801  2.37887  2.77519  2.98518  4.58477  3.61503
          0.03326  3.81577  4.53812  0.61958  0.77255  0.48576  0.95510
    429   2.57751  4.69723  2.85460  2.29121  3.93888  3.34835  3.20787  3.35134  2.39855  2.78501  3.81045  2.66063  3.77848  2.78232  2.81759  2.48727  2.51680  3.04467  5.22322  3.90588    499 - -
          2.68618  4.42225  2.77519  2.73123  3.46354  2.40513  3.72494  3.29354  2.67741  2.69355  4.24690  2.90347  2.73739  3.18146  2.89801  2.37887  2.77519  2.98518  4.58477  3.61503
          0.03326  3.81577  4.53812  0.61958  0.77255  0.48576  0.95510
    430   2.90578  5.00190  2.46749  1.10893  4.34138  3.23909  3.82259  3.78406  2.69612  3.41091  4.38873  2.90437  3.84137  3.04028  3.09808  2.89478  3.21002  3.47426  5.52378  4.24741    500 - -
          2.68618  4.42225  2.77519  2.73123  3.46354  2.40513  3.72494  3.29354  2.67741  2.69355  4.24690  2.90347  2.73739  3.18146  2.89801  2.37887  2.77519  2.98518  4.58477  3.61503
          0.03326  3.81577  4.53812  0.61958  0.77255  0.48576  0.95510
    431   2.49758  4.57490  2.62163  2.46170  4.14891  3.07364  3.80977  3.71229  2.68735  3.35438  4.22413  1.67074  3.72340  3.03282  3.07568  2.28085  2.88314  3.28530  5.46533  4.08741    501 - -
          2.68618  4.42225  2.77519  2.73123  3.46354  2.40513  3.72494  3.29354  2.67741  2.69355  4.24690  2.90347  2.73739  3.18146  2.89801  2.37887  2.77519  2.98518  4.58477  3.61503
          0.03326  3.81577  4.53812  0.61958  0.77255  0.48576  0.95510
    432   2.96700  4.37718  4.42340  3.95206  3.36644  4.14453  4.69997  1.26127  3.79848  1.89407  3.22660  4.20353  4.52114  4.10752  4.01756  3.53904  3.25025  1.61263  5.30272  4.07132    502 - -
          2.68618  4.42225  2.77519  2.73123  3.46354  2.40513  3.72494  3.29354  2.67741  2.69355  4.24690  2.90347  2.73739  3.18146  2.89801  2.37887  2.77519  2.98518  4.58477  3.61503
          0.03326  3.81577  4.53812  0.61958  0.77255  0.48576  0.95510
    433   2.96191  4.35113  4.47137  3.97824  3.41428  4.18749  4.73364  1.40222  3.84914  1.94123  3.25164  4.23282  4.54401  4.14064  4.07452  3.56719  3.23694  1.37730  5.34173  4.12569    503 - -
          2.68618  4.42225  2.77519  2.73123  3.46354  2.40513  3.72494  3.29354  2.67741  2.69355  4.24690  2.90347  2.73739  3.18146  2.89801  2.37887  2.77519  2.98518  4.58477  3.61503
          0.03326  3.81577  4.53812  0.61958  0.77255  0.48576  0.95510
    434   1.09875  4.16586  3.40666  3.19669  3.99741  2.99163  4.22522  3.11460  3.21151  2.99865  4.03780  3.36012  3.72562  3.55820  3.46521  2.51718  2.79068  2.77891  5.43030  4.22449    504 - -
          2.68618  4.42225  2.77519  2.73123  3.46354  2.40513  3.72494  3.29354  2.67741  2.69355  4.24690  2.90347  2.73739  3.18146  2.89801  2.37887  2.77519  2.98518  4.58477  3.61503
          0.03326  3.81577  4.53812  0.61958  0.77255  0.48576  0.95510
    435   2.76362  4.32317  4.04577  3.70833  3.50996  3.66393  4.52025  2.05739  3.57519  2.20774  3.48497  3.90691  4.22845  3.93963  3.79293  3.16484  3.12709  1.09976  5.28440  4.01194    505 - -
          2.68618  4.42225  2.77519  2.73123  3.46354  2.40513  3.72494  3.29354  2.67741  2.69355  4.24690  2.90347  2.73739  3.18146  2.89801  2.37887  2.77519  2.98518  4.58477  3.61503
          0.03326  3.81577  4.53812  0.61958  0.77255  0.48576  0.95510
    436   1.09875  4.16586  3.40666  3.19669  3.99741  2.99163  4.22522  3.11460  3.21151  2.99865  4.03780  3.36012  3.72562  3.55820  3.46521  2.51718  2.79068  2.77891  5.43030  4.22449    506 - -
          2.68618  4.42225  2.77519  2.73123  3.46354  2.40513  3.72494  3.29354  2.67741  2.69355  4.24690  2.90347  2.73739  3.18146  2.89801  2.37887  2.77519  2.98518  4.58477  3.61503
          0.03326  3.81577  4.53812  0.61958  0.77255  0.48576  0.95510
    437   1.09875  4.16586  3.40666  3.19669  3.99741  2.99163  4.22522  3.11460  3.21151  2.99865  4.03780  3.36012  3.72562  3.55820  3.46521  2.51718  2.79068  2.77891  5.43030  4.22449    507 - -
          2.68618  4.42225  2.77519  2.73123  3.46354  2.40513  3.72494  3.29354  2.67741  2.69355  4.24690  2.90347  2.73739  3.18146  2.89801  2.37887  2.77519  2.98518  4.58477  3.61503
          0.03326  3.81577  4.53812  0.61958  0.77255  0.48576  0.95510
    438   2.38437  4.22891  3.37983  3.13064  3.92078  3.06970  4.15201  3.04109  3.07247  2.90654  3.96172  3.34830  3.76942  3.47045  3.33316  2.58514  1.27186  2.74214  5.36366  4.13777    508 - -
          2.68618  4.42225  2.77519  2.73123  3.46354  2.40513  3.72494  3.29354  2.67741  2.69355  4.24690  2.90347  2.73739  3.18146  2.89801  2.37887  2.77519  2.98518  4.58477  3.61503
          0.03326  3.81577  4.53812  0.61958  0.77255  0.48576  0.95510
    439   2.67836  4.67108  2.68062  2.56098  4.02589  3.14742  3.87856  3.72518  2.77814  3.37889  4.33539  1.26261  3.79707  3.15221  3.13002  2.74836  3.05896  3.35314  5.33851  3.97906    509 - -
          2.68618  4.42225  2.77519  2.73123  3.46354  2.40513  3.72494  3.29354  2.67741  2.69355  4.24690  2.90347  2.73739  3.18146  2.89801  2.37887  2.77519  2.98518  4.58477  3.61503
          0.03326  3.81577  4.53812  0.61958  0.77255  0.48576  0.95510
    440   2.67836  4.67108  2.68062  2.56098  4.02589  3.14742  3.87856  3.72518  2.77814  3.37889  4.33539  1.26261  3.79707  3.15221  3.13002  2.74836  3.05896  3.35314  5.33851  3.97906    510 - -
          2.68618  4.42225  2.77519  2.73123  3.46354  2.40513  3.72494  3.29354  2.67741  2.69355  4.24690  2.90347  2.73739  3.18146  2.89801  2.37887  2.77519  2.98518  4.58477  3.61503
          0.03326  3.81577  4.53812  0.61958  0.77255  0.48576  0.95510
    441   3.09275  4.57252  4.09784  3.73867  3.11617  3.90901  4.41223  2.31862  3.50692  0.94839  3.15909  4.01949  4.35497  3.88888  3.69177  3.47502  3.39007  2.34099  4.97364  3.68347    511 - -
          2.68618  4.42225  2.77519  2.73123  3.46354  2.40513  3.72494  3.29354  2.67741  2.69355  4.24690  2.90347  2.73739  3.18146  2.89801  2.37887  2.77519  2.98518  4.58477  3.61503
          0.03326  3.81577  4.53812  0.61958  0.77255  0.48576  0.95510
    442   3.25286  4.62850  4.23702  3.84918  1.28625  4.09158  3.50189  2.92256  3.71986  2.30054  3.56061  3.84717  4.43263  3.83354  3.85605  3.45253  3.48935  2.86213  3.71740  1.79358    512 - -
          2.68618  4.42225  2.77519  2.73123  3.46354  2.40513  3.72494  3.29354  2.67741  2.69355  4.24690  2.90347  2.73739  3.18146  2.89801  2.37887  2.77519  2.98518  4.58477  3.61503
          0.03326  3.81577  4.53812  0.61958  0.77255  0.48576  0.95510
    443   3.09037  4.47975  4.46945  3.95437  3.13863  4.27764  4.62631  1.60784  3.77153  1.27527  3.00556  4.24288  4.55993  4.04313  3.97071  3.64364  3.33771  1.93326  5.12541  3.92122    513 - -
          2.68618  4.42225  2.77519  2.73123  3.46354  2.40513  3.72494  3.29354  2.67741  2.69355  4.24690  2.90347  2.73739  3.18146  2.89801  2.37887  2.77519  2.98518  4.58477  3.61503
          0.03326  3.81577  4.53812  0.61958  0.77255  0.48576  0.95510
    444   3.18791  4.60681  4.16056  3.86528  1.10936  3.88894  3.85505  2.71973  3.77397  2.10349  3.45907  3.95597  4.34964  3.95793  3.90769  3.46011  3.48945  2.70605  4.12287  2.49779    514 - -
          2.68618  4.42225  2.77519  2.73123  3.46354  2.40513  3.72494  3.29354  2.67741  2.69355  4.24690  2.90347  2.73739  3.18146  2.89801  2.37887  2.77519  2.98518  4.58477  3.61503
          0.03326  3.81577  4.53812  0.61958  0.77255  0.48576  0.95510
    445   2.83821  4.81991  2.86806  2.62327  3.98056  3.32991  3.78061  3.60382  2.44835  3.11170  4.14250  3.08199  3.88341  1.33852  2.73309  2.88899  3.13586  3.33745  5.26333  3.95371    515 - -
          2.68618  4.42225  2.77519  2.73123  3.46354  2.40513  3.72494  3.29354  2.67741  2.69355  4.24690  2.90347  2.73739  3.18146  2.89801  2.37887  2.77519  2.98518  4.58477  3.61503
          0.03326  3.81577  4.53812  0.61958  0.77255  0.48576  0.95510
    446   2.93062  5.04679  1.00293  2.30372  4.41671  3.16942  3.88417  3.99240  2.95807  3.61143  4.58946  2.85673  3.81836  3.12409  3.46560  2.90024  3.26841  3.63805  5.59625  4.30051    516 - -
          2.68618  4.42225  2.77519  2.73123  3.46354  2.40513  3.72494  3.29354  2.67741  2.69355  4.24690  2.90347  2.73739  3.18146  2.89801  2.37887  2.77519  2.98518  4.58477  3.61503
          0.03326  3.81577  4.53812  0.61958  0.77255  0.48576  0.95510
    447   2.92197  4.88108  3.09406  2.72770  4.25451  3.41628  3.73086  3.68050  1.11876  3.25861  4.22425  3.15426  3.92157  2.92641  2.42523  2.96835  3.18007  3.39189  5.33342  4.13844    517 - -
          2.68618  4.42225  2.77519  2.73123  3.46354  2.40513  3.72494  3.29354  2.67741  2.69355  4.24690  2.90347  2.73739  3.18146  2.89801  2.37887  2.77519  2.98518  4.58477  3.61503
          0.03326  3.81577  4.53812  0.61958  0.77255  0.48576  0.95510
    448   3.13508  4.54151  4.37121  3.89416  1.83835  4.17223  4.10846  2.31900  3.75364  1.34353  3.02986  4.07961  4.47322  3.92941  3.92039  3.53535  3.37650  2.37158  4.42627  2.91051    518 - -
          2.68618  4.42225  2.77519  2.73123  3.46354  2.40513  3.72494  3.29354  2.67741  2.69355  4.24690  2.90347  2.73739  3.18146  2.89801  2.37887  2.77519  2.98518  4.58477  3.61503
          0.02251  3.80502        *  0.61958  0.77255  0.00000        *
//
