# Supplementary material for: Potential Conservation of Circadian Clock Proteins in the phylum Nematoda as Revealed by Bioinformatic Searches
Source: PLoS One. 2014 Nov 14;9(11):e112871. doi: 10.1371/journal.pone.0112871 (PMC4232591; doi:10.1371/journal.pone.0112871)
Supplement: File S1 — HMM profiles used in this work and HMMsearch results. (ZIP) [file pone.0112871.s007.zip › HMMs-CE/Artropodos/to-PA(takeout)_FBpp0084185-aln.hmm]

HMMER3/b [3.0 | March 2010]
NAME  to-PA(takeout)_FBpp0084185-aln
LENG  248
ALPH  amino
RF    no
CS    no
MAP   yes
DATE  Tue Jun 12 14:34:07 2012
NSEQ  8
EFFN  1.214844
CKSUM 633855214
STATS LOCAL MSV      -10.8360  0.70298
STATS LOCAL VITERBI  -11.4476  0.70298
STATS LOCAL FORWARD   -5.4847  0.70298
HMM          A        C        D        E        F        G        H        I        K        L        M        N        P        Q        R        S        T        V        W        Y   
            m->m     m->i     m->d     i->m     i->i     d->m     d->d
  COMPO   2.64695  4.14388  2.96656  2.70107  3.21358  2.85620  3.84965  2.73308  2.58770  2.30331  3.53318  2.89937  3.31298  3.10503  3.14276  2.76706  2.89818  2.59108  5.00214  3.60325
          2.68610  4.42240  2.77535  2.73139  3.46369  2.40510  3.72510  3.29327  2.67756  2.69370  4.24066  2.90333  2.73755  3.18162  2.89816  2.37902  2.77535  2.98534  4.58492  3.61518
          0.78383  1.18466  1.43760  0.89196  0.52738  0.00000        *
      1   2.69059  4.83443  3.12234  2.54250  4.11451  2.89171  3.62542  3.50718  1.81992  3.09173  3.08001  3.02785  3.86933  2.77850  2.25804  2.72890  2.91102  3.19456  5.30468  4.01815      7 - -
          2.68618  4.42225  2.77519  2.73123  3.46354  2.40513  3.72494  3.29354  2.67741  2.69355  4.24690  2.90347  2.73739  3.18146  2.89801  2.37887  2.77519  2.98518  4.58477  3.61503
          0.02654  4.03803  4.76038  0.61958  0.77255  0.43995  1.03302
      2   2.70002  4.47047  3.50633  2.91438  3.61212  3.63598  3.83373  2.23351  2.13528  2.61899  2.43984  3.32761  4.00949  3.11433  2.60867  2.89231  2.92447  2.70977  5.02884  3.79820      8 - -
          2.68618  4.42225  2.77519  2.73123  3.46354  2.40513  3.72494  3.29354  2.67741  2.69355  4.24690  2.90347  2.73739  3.18146  2.89801  2.37887  2.77519  2.98518  4.58477  3.61503
          0.02170  4.23700  4.95935  0.61958  0.77255  0.56855  0.83551
      3   2.32903  4.23297  3.72225  3.14995  2.50941  3.66129  3.93781  2.36400  2.56784  2.18060  3.33195  3.49123  4.03664  3.35401  3.36440  2.92526  2.49332  2.44692  4.83768  3.62307      9 - -
          2.68618  4.42225  2.77519  2.73123  3.46354  2.40513  3.72494  3.29354  2.67741  2.69355  4.24690  2.90347  2.73739  3.18146  2.89801  2.37887  2.77519  2.98518  4.58477  3.61503
          0.02170  4.23700  4.95935  0.61958  0.77255  0.43727  1.03789
      4   2.14229  2.85526  3.59217  3.02100  3.44569  3.62982  3.89299  2.46064  2.94722  2.51711  2.96058  3.40268  4.01001  2.81231  2.70955  2.88344  2.86754  2.57538  4.90332  3.67817     10 - -
          2.68618  4.42225  2.77519  2.73123  3.46354  2.40513  3.72494  3.29354  2.67741  2.69355  4.24690  2.90347  2.73739  3.18146  2.89801  2.37887  2.77519  2.98518  4.58477  3.61503
          0.02035  4.30058  5.02293  0.61958  0.77255  0.48576  0.95510
      5   2.63820  3.18557  4.04164  3.45880  2.82728  3.73176  4.03816  1.87988  2.72309  2.32048  3.24798  3.69118  4.10403  3.57982  3.54758  2.62659  2.87223  2.13820  4.75385  3.55782     11 - -
          2.68618  4.42225  2.77519  2.73123  3.46354  2.40513  3.72494  3.29354  2.67741  2.69355  4.24690  2.90347  2.73739  3.18146  2.89801  2.37887  2.77519  2.98518  4.58477  3.61503
          0.02035  4.30058  5.02293  0.61958  0.77255  0.48576  0.95510
      6   2.12037  3.26451  3.80849  3.23617  3.35979  3.66465  3.98332  2.65495  3.14858  2.01112  3.34748  3.54785  4.05629  3.42341  2.84176  2.94109  2.55007  2.14499  4.84782  3.63929     12 - -
          2.68618  4.42225  2.77519  2.73123  3.46354  2.40513  3.72494  3.29354  2.67741  2.69355  4.24690  2.90347  2.73739  3.18146  2.89801  2.37887  2.77519  2.98518  4.58477  3.61503
          0.02035  4.30058  5.02293  0.61958  0.77255  0.48576  0.95510
      7   2.85571  2.93876  4.61257  4.03273  1.83021  4.03351  4.35412  2.28669  3.87396  1.87515  3.20412  4.12723  4.37854  4.03249  3.96296  3.35308  3.09444  1.74754  4.84539  3.61561     13 - -
          2.68618  4.42225  2.77519  2.73123  3.46354  2.40513  3.72494  3.29354  2.67741  2.69355  4.24690  2.90347  2.73739  3.18146  2.89801  2.37887  2.77519  2.98518  4.58477  3.61503
          0.02035  4.30058  5.02293  0.61958  0.77255  0.48576  0.95510
      8   2.06039  3.11816  4.40203  3.81301  2.67243  3.88120  4.21691  2.11894  3.66470  1.67743  3.19184  3.94447  4.23962  3.84839  3.78206  3.18643  2.96511  2.20906  4.79311  3.61119     14 - -
          2.68618  4.42225  2.77519  2.73123  3.46354  2.40513  3.72494  3.29354  2.67741  2.69355  4.24690  2.90347  2.73739  3.18146  2.89801  2.37887  2.77519  2.98518  4.58477  3.61503
          0.02035  4.30058  5.02293  0.61958  0.77255  0.48576  0.95510
      9   3.22669  4.54991  4.95651  4.39914  2.45426  4.48801  4.78467  2.17616  4.26458  1.31546  3.14303  4.55534  4.74172  4.37875  4.35818  3.83097  3.45926  1.33678  5.13968  3.93300     15 - -
          2.68618  4.42225  2.77519  2.73123  3.46354  2.40513  3.72494  3.29354  2.67741  2.69355  4.24690  2.90347  2.73739  3.18146  2.89801  2.37887  2.77519  2.98518  4.58477  3.61503
          0.02035  4.30058  5.02293  0.61958  0.77255  0.48576  0.95510
     10   2.93588  4.34428  4.52967  3.95553  1.92822  4.09382  4.40110  2.34828  3.82018  1.46229  3.15305  4.12825  4.42152  3.99376  3.95573  3.40732  2.63277  1.99906  4.92066  3.71708     16 - -
          2.68618  4.42225  2.77519  2.73123  3.46354  2.40513  3.72494  3.29354  2.67741  2.69355  4.24690  2.90347  2.73739  3.18146  2.89801  2.37887  2.77519  2.98518  4.58477  3.61503
          0.02035  4.30058  5.02293  0.61958  0.77255  0.48576  0.95510
     11   2.29091  4.45358  3.37116  2.81360  3.63509  2.94735  3.13012  3.00363  2.77915  2.20108  3.57756  3.25106  3.94995  3.09992  3.16709  2.52453  2.51376  2.46788  5.04649  3.79294     17 - -
          2.68618  4.42225  2.77519  2.73123  3.46354  2.40513  3.72494  3.29354  2.67741  2.69355  4.24690  2.90347  2.73739  3.18146  2.89801  2.37887  2.77519  2.98518  4.58477  3.61503
          0.02035  4.30058  5.02293  0.61958  0.77255  0.48576  0.95510
     12   2.35951  3.18105  4.14726  3.55878  2.64215  3.74658  4.05603  2.23807  3.43139  2.07228  3.20771  3.74753  4.11500  3.07344  3.59650  3.03624  2.49609  2.12163  4.71531  3.52562     18 - -
          2.68618  4.42225  2.77519  2.73123  3.46354  2.40513  3.72494  3.29354  2.67741  2.69355  4.24690  2.90347  2.73739  3.18146  2.89801  2.37887  2.77519  2.98518  4.58477  3.61503
          0.02035  4.30058  5.02293  0.61958  0.77255  0.48576  0.95510
     13   1.95102  4.22584  3.89490  3.32285  3.33970  3.72622  4.03952  2.30081  3.23407  1.95244  2.76754  3.62184  4.10685  3.49783  3.49423  2.51106  2.90872  2.38294  4.85965  3.65658     19 - -
          2.68618  4.42225  2.77519  2.73123  3.46354  2.40513  3.72494  3.29354  2.67741  2.69355  4.24690  2.90347  2.73739  3.18146  2.89801  2.37887  2.77519  2.98518  4.58477  3.61503
          0.02035  4.30058  5.02293  0.61958  0.77255  0.48576  0.95510
     14   2.61865  4.28352  3.67175  3.11702  3.46216  3.00359  3.96039  2.44849  3.04966  1.83855  3.43853  3.46310  4.02119  3.34251  3.36175  2.43370  2.28446  2.54905  4.93253  3.71288     20 - -
          2.68618  4.42225  2.77519  2.73123  3.46354  2.40513  3.72494  3.29354  2.67741  2.69355  4.24690  2.90347  2.73739  3.18146  2.89801  2.37887  2.77519  2.98518  4.58477  3.61503
          0.02035  4.30058  5.02293  0.61958  0.77255  0.48576  0.95510
     15   2.34686  4.10716  4.26273  3.67287  2.76520  3.07958  4.12302  2.18408  3.53525  2.05935  2.69821  3.83354  4.16723  3.73506  3.67689  3.09998  2.90314  1.81236  4.74410  3.55846     21 - -
          2.68618  4.42225  2.77519  2.73123  3.46354  2.40513  3.72494  3.29354  2.67741  2.69355  4.24690  2.90347  2.73739  3.18146  2.89801  2.37887  2.77519  2.98518  4.58477  3.61503
          0.02035  4.30058  5.02293  0.61958  0.77255  0.48576  0.95510
     16   1.89983  4.35172  3.54406  2.99505  3.61927  2.88393  3.93598  2.96392  2.95064  2.68978  2.88079  3.36540  3.96161  3.25385  3.30448  2.41915  2.49775  2.30302  5.05443  3.82081     22 - -
          2.68618  4.42225  2.77519  2.73123  3.46354  2.40513  3.72494  3.29354  2.67741  2.69355  4.24690  2.90347  2.73739  3.18146  2.89801  2.37887  2.77519  2.98518  4.58477  3.61503
          0.18367  4.30058  1.86932  0.61958  0.77255  0.48576  0.95510
     17   1.73638  4.35265  3.37758  2.93233  4.24391  2.46911  4.04262  3.66596  2.94782  3.31202  4.12500  3.23774  2.68835  3.25668  3.33860  1.99352  2.29815  3.19279  5.55775  4.30187     23 - -
          2.68618  4.42225  2.77519  2.73123  3.46354  2.40513  3.72494  3.29354  2.67741  2.69355  4.24690  2.90347  2.73739  3.18146  2.89801  2.37887  2.77519  2.98518  4.58477  3.61503
          0.02392  4.14083  4.86318  0.61958  0.77255  0.38393  1.14312
     18   2.15011  4.18248  3.86356  3.28811  2.81432  3.68857  3.22892  2.06346  3.20042  2.37916  3.29665  3.58091  4.06539  3.45774  3.45407  2.60518  2.86509  2.18201  4.78839  3.58019     24 - -
          2.68618  4.42225  2.77519  2.73123  3.46354  2.40513  3.72494  3.29354  2.67741  2.69355  4.24690  2.90347  2.73739  3.18146  2.89801  2.37887  2.77519  2.98518  4.58477  3.61503
          0.02035  4.30058  5.02293  0.61958  0.77255  0.48576  0.95510
     19   1.85596  4.77669  2.63729  2.31904  3.07139  3.47493  3.72553  3.40571  2.56427  3.04243  3.87594  3.03982  3.88753  2.89883  3.02008  2.71469  2.54326  3.10258  5.31501  3.99497     25 - -
          2.68618  4.42225  2.77519  2.73123  3.46354  2.40513  3.72494  3.29354  2.67741  2.69355  4.24690  2.90347  2.73739  3.18146  2.89801  2.37887  2.77519  2.98518  4.58477  3.61503
          0.02035  4.30058  5.02293  0.61958  0.77255  0.48576  0.95510
     20   1.71445  4.43188  3.43035  2.97704  4.00976  2.17722  4.04427  3.35252  2.98666  3.07292  3.93241  2.73437  3.90564  3.29759  3.36470  2.67681  2.87848  2.10152  5.38957  4.13940     26 - -
          2.68618  4.42225  2.77519  2.73123  3.46354  2.40513  3.72494  3.29354  2.67741  2.69355  4.24690  2.90347  2.73739  3.18146  2.89801  2.37887  2.77519  2.98518  4.58477  3.61503
          0.02035  4.30058  5.02293  0.61958  0.77255  0.48576  0.95510
     21   2.35871  5.19109  2.93305  2.18527  4.56551  3.52407  3.73375  3.97301  1.31209  3.49217  4.30554  3.03447  3.96792  2.86495  2.69189  2.85412  3.10589  3.60219  5.63319  4.30979     27 - -
          2.68618  4.42225  2.77519  2.73123  3.46354  2.40513  3.72494  3.29354  2.67741  2.69355  4.24690  2.90347  2.73739  3.18146  2.89801  2.37887  2.77519  2.98518  4.58477  3.61503
          0.02035  4.30058  5.02293  0.61958  0.77255  0.48576  0.95510
     22   3.61800  4.90035  5.16953  4.66928  1.96951  4.78914  4.73632  2.46987  4.51591  0.75676  3.03442  4.79800  4.95623  4.52004  4.55630  4.17454  3.83647  2.66373  4.88716  3.49452     28 - -
          2.68618  4.42225  2.77519  2.73123  3.46354  2.40513  3.72494  3.29354  2.67741  2.69355  4.24690  2.90347  2.73739  3.18146  2.89801  2.37887  2.77519  2.98518  4.58477  3.61503
          0.02035  4.30058  5.02293  0.61958  0.77255  0.48576  0.95510
     23   3.42392  5.08566  4.07953  3.99446  4.91897  3.75017  5.01627  4.60159  4.09387  4.16919  5.25077  4.24883  0.31478  4.46764  4.27109  3.60924  3.90182  4.19256  5.96284  5.05179     29 - -
          2.68618  4.42225  2.77519  2.73123  3.46354  2.40513  3.72494  3.29354  2.67741  2.69355  4.24690  2.90347  2.73739  3.18146  2.89801  2.37887  2.77519  2.98518  4.58477  3.61503
          0.12013  4.30058  2.30625  0.61958  0.77255  0.48576  0.95510
     24   2.71785  5.16669  2.71407  1.91716  4.49067  3.39214  3.65472  3.95995  2.15439  3.46471  4.23713  2.21827  3.06313  2.77327  2.90479  2.38868  2.95783  3.55100  5.61880  4.21713     30 - -
          2.68618  4.42225  2.77519  2.73123  3.46354  2.40513  3.72494  3.29354  2.67741  2.69355  4.24690  2.90347  2.73739  3.18146  2.89801  2.37887  2.77519  2.98518  4.58477  3.61503
          0.02246  4.20291  4.92526  0.61958  0.77255  0.41612  1.07765
     25   2.39167  5.10225  2.05622  2.37929  4.50237  2.77059  3.74038  3.96823  2.56112  3.49858  4.27926  2.24618  3.87021  2.86966  3.06327  2.70406  2.29089  3.55312  5.67307  4.27407     31 - -
          2.68618  4.42225  2.77519  2.73123  3.46354  2.40513  3.72494  3.29354  2.67741  2.69355  4.24690  2.90347  2.73739  3.18146  2.89801  2.37887  2.77519  2.98518  4.58477  3.61503
          0.02035  4.30058  5.02293  0.61958  0.77255  0.48576  0.95510
     26   2.79355  4.24709  4.24915  3.68823  1.63254  3.86960  3.98865  2.65133  3.55357  2.31268  3.31642  3.83851  3.09126  3.74837  3.71102  3.16901  3.02856  2.11203  3.14746  3.06714     32 - -
          2.68618  4.42225  2.77519  2.73123  3.46354  2.40513  3.72494  3.29354  2.67741  2.69355  4.24690  2.90347  2.73739  3.18146  2.89801  2.37887  2.77519  2.98518  4.58477  3.61503
          0.02035  4.30058  5.02293  0.61958  0.77255  0.48576  0.95510
     27   2.69059  4.91381  3.08030  2.50991  4.17753  3.50041  3.67239  3.08132  1.86231  3.17302  3.98363  3.02268  3.88685  2.43452  2.47756  2.44285  2.91619  2.79028  5.39032  4.06496     33 - -
          2.68618  4.42225  2.77519  2.73123  3.46354  2.40513  3.72494  3.29354  2.67741  2.69355  4.24690  2.90347  2.73739  3.18146  2.89801  2.37887  2.77519  2.98518  4.58477  3.61503
          0.02035  4.30058  5.02293  0.61958  0.77255  0.48576  0.95510
     28   2.77266  5.06796  3.12446  2.53513  4.38727  3.54175  3.66227  3.03328  1.71928  3.33053  4.12999  3.04151  3.09945  2.43869  2.14423  2.76966  2.98800  3.44759  5.48811  4.17220     34 - -
          2.68618  4.42225  2.77519  2.73123  3.46354  2.40513  3.72494  3.29354  2.67741  2.69355  4.24690  2.90347  2.73739  3.18146  2.89801  2.37887  2.77519  2.98518  4.58477  3.61503
          0.02035  4.30058  5.02293  0.61958  0.77255  0.48576  0.95510
     29   3.17799  0.37335  4.75822  4.60995  4.53485  3.69074  5.16686  3.77754  4.45134  3.65964  4.80144  4.49012  4.42683  4.77960  4.49138  3.44747  3.68135  3.48577  5.82978  4.81294     35 - -
          2.68618  4.42225  2.77519  2.73123  3.46354  2.40513  3.72494  3.29354  2.67741  2.69355  4.24690  2.90347  2.73739  3.18146  2.89801  2.37887  2.77519  2.98518  4.58477  3.61503
          0.02035  4.30058  5.02293  0.61958  0.77255  0.48576  0.95510
     30   2.77840  5.25115  2.38790  2.35519  4.57447  3.43660  2.61383  4.05407  1.66893  3.54089  4.31157  2.43637  3.88296  2.80315  2.89285  2.73150  3.01477  3.63760  5.67498  4.27200     36 - -
          2.68618  4.42225  2.77519  2.73123  3.46354  2.40513  3.72494  3.29354  2.67741  2.69355  4.24690  2.90347  2.73739  3.18146  2.89801  2.37887  2.77519  2.98518  4.58477  3.61503
          0.02035  4.30058  5.02293  0.61958  0.77255  0.48576  0.95510
     31   2.80301  5.00754  3.21559  2.60963  4.29134  3.58218  3.68330  3.70284  1.72093  2.64565  4.07484  3.09893  3.95663  2.48239  2.09332  2.82035  3.01362  3.37530  5.42717  3.15835     37 - -
          2.68621  4.42228  2.77523  2.73126  3.46357  2.40516  3.72498  3.29357  2.67744  2.69334  4.24693  2.90350  2.73743  3.18149  2.89804  2.37873  2.77523  2.98521  4.58480  3.61506
          0.41092  2.38953  1.40532  0.65763  0.72997  0.48576  0.95510
     32   2.50828  4.63624  2.83080  2.52842  4.30939  3.17914  3.82815  3.76764  2.68159  3.36611  4.18161  2.08156  2.70959  3.00517  3.11659  1.86014  2.86507  3.32818  5.56488  4.23223     40 - -
          2.68618  4.42225  2.77519  2.73123  3.46354  2.40513  3.72494  3.29354  2.67741  2.69355  4.24690  2.90347  2.73739  3.18146  2.89801  2.37887  2.77519  2.98518  4.58477  3.61503
          0.02682  4.02785  4.75019  0.61958  0.77255  0.77428  0.61811
     33   2.92212  5.39485  1.26858  2.17286  4.66363  3.26123  3.77583  4.20822  2.73764  3.72035  4.58089  2.74916  3.86406  2.27823  3.28107  2.83242  3.20870  3.80337  5.86296  4.39289     41 - -
          2.68618  4.42225  2.77519  2.73123  3.46354  2.40513  3.72494  3.29354  2.67741  2.69355  4.24690  2.90347  2.73739  3.18146  2.89801  2.37887  2.77519  2.98518  4.58477  3.61503
          0.02682  4.02785  4.75019  0.61958  0.77255  0.77428  0.61811
     34   2.56579  4.73608  2.88462  2.47836  4.23193  2.72463  3.71962  3.65991  2.13762  3.24733  4.06058  2.96379  2.43472  2.87802  2.91934  2.24556  2.86416  3.27439  5.45911  4.13325     42 - -
          2.68618  4.42225  2.77519  2.73123  3.46354  2.40513  3.72494  3.29354  2.67741  2.69355  4.24690  2.90347  2.73739  3.18146  2.89801  2.37887  2.77519  2.98518  4.58477  3.61503
          0.02682  4.02785  4.75019  0.61958  0.77255  0.34016  1.24361
     35   2.73882  5.12160  2.85393  1.96818  4.45575  2.85515  3.68530  3.90468  1.82073  3.42696  4.20930  2.94560  3.88031  2.80741  2.85879  2.71697  2.27144  3.51389  5.58988  4.21678     43 - -
          2.68618  4.42225  2.77519  2.73123  3.46354  2.40513  3.72494  3.29354  2.67741  2.69355  4.24690  2.90347  2.73739  3.18146  2.89801  2.37887  2.77519  2.98518  4.58477  3.61503
          0.09599  4.30058  2.55147  0.61958  0.77255  0.48576  0.95510
     36   2.74827  4.56366  2.09322  2.87309  2.72568  3.65227  3.77152  3.03699  2.86140  2.10098  3.61943  3.30348  4.03569  3.16594  3.24816  2.90121  2.98042  2.82597  4.73019  2.69240     44 - -
          2.68618  4.42225  2.77519  2.73123  3.46354  2.40513  3.72494  3.29354  2.67741  2.69355  4.24690  2.90347  2.73739  3.18146  2.89801  2.37887  2.77519  2.98518  4.58477  3.61503
          0.02193  4.22652  4.94887  0.61958  0.77255  0.58108  0.81937
     37   2.24102  5.10595  2.25268  2.35190  4.56986  2.27582  3.79581  4.04150  2.67582  3.58038  4.37930  1.86495  3.87343  2.94177  3.19181  2.73441  3.04781  3.61414  5.76096  4.35176     45 - -
          2.68618  4.42225  2.77519  2.73123  3.46354  2.40513  3.72494  3.29354  2.67741  2.69355  4.24690  2.90347  2.73739  3.18146  2.89801  2.37887  2.77519  2.98518  4.58477  3.61503
          0.02193  4.22652  4.94887  0.61958  0.77255  0.58108  0.81937
     38   2.72724  5.19537  2.17422  1.87057  4.50414  3.38798  3.66575  3.97873  2.46508  3.48542  4.25662  2.50457  3.84153  2.41708  2.97001  2.68341  2.96853  2.79831  5.64387  4.22939     46 - -
          2.68618  4.42225  2.77519  2.73123  3.46354  2.40513  3.72494  3.29354  2.67741  2.69355  4.24690  2.90347  2.73739  3.18146  2.89801  2.37887  2.77519  2.98518  4.58477  3.61503
          0.02193  4.22652  4.94887  0.61958  0.77255  0.43046  1.05042
     39   3.17799  0.37335  4.75822  4.60995  4.53485  3.69074  5.16686  3.77754  4.45134  3.65964  4.80144  4.49012  4.42683  4.77960  4.49138  3.44747  3.68135  3.48577  5.82978  4.81294     47 - -
          2.68618  4.42225  2.77519  2.73123  3.46354  2.40513  3.72494  3.29354  2.67741  2.69355  4.24690  2.90347  2.73739  3.18146  2.89801  2.37887  2.77519  2.98518  4.58477  3.61503
          0.02035  4.30058  5.02293  0.61958  0.77255  0.48576  0.95510
     40   3.51026  4.77576  5.25113  4.72001  3.30699  4.85851  5.22985  1.39807  4.55922  0.93949  3.09220  4.94201  5.01828  4.65669  4.64329  4.24970  3.74114  2.15398  5.44254  4.35972     48 - -
          2.68618  4.42225  2.77519  2.73123  3.46354  2.40513  3.72494  3.29354  2.67741  2.69355  4.24690  2.90347  2.73739  3.18146  2.89801  2.37887  2.77519  2.98518  4.58477  3.61503
          0.02035  4.30058  5.02293  0.61958  0.77255  0.48576  0.95510
     41   2.36128  4.54167  3.30064  2.73713  3.71897  3.55566  3.78979  3.06533  1.98146  2.47930  3.01394  3.19893  3.94336  3.02978  3.08114  2.48897  2.87988  2.53194  5.10697  3.84046     49 - -
          2.68618  4.42225  2.77519  2.73123  3.46354  2.40513  3.72494  3.29354  2.67741  2.69355  4.24690  2.90347  2.73739  3.18146  2.89801  2.37887  2.77519  2.98518  4.58477  3.61503
          0.02035  4.30058  5.02293  0.61958  0.77255  0.48576  0.95510
     42   2.67375  5.05221  2.89264  1.86031  4.35525  2.99157  3.65269  3.80601  2.19074  3.34242  4.11848  2.57623  3.84537  2.77215  2.88992  2.65969  2.50413  2.96112  5.52177  4.14308     50 - -
          2.68618  4.42225  2.77519  2.73123  3.46354  2.40513  3.72494  3.29354  2.67741  2.69355  4.24690  2.90347  2.73739  3.18146  2.89801  2.37887  2.77519  2.98518  4.58477  3.61503
          0.02035  4.30058  5.02293  0.61958  0.77255  0.48576  0.95510
     43   1.47598  4.52043  3.30765  2.84011  3.98632  3.37420  3.94154  3.35918  2.83604  2.52863  3.90496  2.70678  3.91024  3.17162  3.22987  2.24024  2.89387  3.03292  5.34815  4.07650     51 - -
          2.68618  4.42225  2.77519  2.73123  3.46354  2.40513  3.72494  3.29354  2.67741  2.69355  4.24690  2.90347  2.73739  3.18146  2.89801  2.37887  2.77519  2.98518  4.58477  3.61503
          0.02035  4.30058  5.02293  0.61958  0.77255  0.48576  0.95510
     44   2.07501  3.09150  4.50434  3.93403  3.41035  4.02540  4.42448  1.92528  3.80539  2.03886  3.35510  4.08915  4.38705  4.01558  3.95365  3.34418  3.07603  1.48546  5.02795  3.83683     52 - -
          2.68618  4.42225  2.77519  2.73123  3.46354  2.40513  3.72494  3.29354  2.67741  2.69355  4.24690  2.90347  2.73739  3.18146  2.89801  2.37887  2.77519  2.98518  4.58477  3.61503
          0.02035  4.30058  5.02293  0.61958  0.77255  0.48576  0.95510
     45   2.41454  5.11395  2.91451  2.19248  4.44124  3.43398  3.62066  3.90883  2.14653  3.40781  4.16212  2.58463  3.25288  2.39600  2.51278  2.63438  2.59668  3.49559  5.55401  4.16262     53 - -
          2.68618  4.42225  2.77519  2.73123  3.46354  2.40513  3.72494  3.29354  2.67741  2.69355  4.24690  2.90347  2.73739  3.18146  2.89801  2.37887  2.77519  2.98518  4.58477  3.61503
          0.02035  4.30058  5.02293  0.61958  0.77255  0.48576  0.95510
     46   2.40330  4.98129  1.91310  2.42431  4.28194  3.43024  3.70920  3.70394  2.51752  2.69316  4.09150  2.56142  3.86997  2.84866  2.99885  2.69718  2.55321  3.34714  5.50646  4.14114     54 - -
          2.68618  4.42225  2.77519  2.73123  3.46354  2.40513  3.72494  3.29354  2.67741  2.69355  4.24690  2.90347  2.73739  3.18146  2.89801  2.37887  2.77519  2.98518  4.58477  3.61503
          0.02035  4.30058  5.02293  0.61958  0.77255  0.48576  0.95510
     47   1.76119  4.33283  3.59339  3.04093  3.54290  2.93425  3.94452  2.84858  2.98311  2.29238  2.77393  3.40853  3.99800  3.28672  3.32021  2.84512  2.51919  2.61860  4.99940  3.77190     55 - -
          2.68618  4.42225  2.77519  2.73123  3.46354  2.40513  3.72494  3.29354  2.67741  2.69355  4.24690  2.90347  2.73739  3.18146  2.89801  2.37887  2.77519  2.98518  4.58477  3.61503
          0.02035  4.30058  5.02293  0.61958  0.77255  0.48576  0.95510
     48   3.15841  4.46240  5.00277  4.44081  2.25408  4.47024  4.83646  1.63764  4.30623  1.74728  3.22544  4.56856  4.73488  4.43457  4.38921  3.81418  3.39327  1.34951  5.22358  4.05293     56 - -
          2.68618  4.42225  2.77519  2.73123  3.46354  2.40513  3.72494  3.29354  2.67741  2.69355  4.24690  2.90347  2.73739  3.18146  2.89801  2.37887  2.77519  2.98518  4.58477  3.61503
          0.02035  4.30058  5.02293  0.61958  0.77255  0.48576  0.95510
     49   2.67865  4.95222  3.03211  2.47154  4.23041  3.47891  3.10584  3.65694  2.18195  3.22336  4.02184  2.99240  2.65133  2.79421  2.32416  2.40659  2.90702  2.82455  5.42675  4.08554     57 - -
          2.68619  4.42226  2.77521  2.73101  3.46355  2.40514  3.72496  3.29355  2.67742  2.69356  4.24691  2.90348  2.73741  3.18148  2.89802  2.37888  2.77521  2.98520  4.58478  3.61504
          0.10138  2.40993  5.02293  0.35584  1.20593  0.48576  0.95510
     50   2.73946  5.16182  2.88166  2.40167  4.48913  3.46040  2.98029  3.94878  2.16609  3.44842  4.22067  2.30234  3.87537  1.98912  2.79502  2.38720  2.96897  3.54793  5.59065  4.21436     59 - -
          2.68618  4.42225  2.77519  2.73123  3.46354  2.40513  3.72494  3.29354  2.67741  2.69355  4.24690  2.90347  2.73739  3.18146  2.89801  2.37887  2.77519  2.98518  4.58477  3.61503
          0.02035  4.30058  5.02293  0.61958  0.77255  0.48576  0.95510
     51   2.85570  4.31025  4.31424  3.73784  2.65324  3.96916  4.25178  2.48974  3.61042  1.22134  2.68799  3.95257  4.30926  3.81243  3.78216  2.67440  3.08837  2.41763  4.84236  3.63311     60 - -
          2.68618  4.42225  2.77519  2.73123  3.46354  2.40513  3.72494  3.29354  2.67741  2.69355  4.24690  2.90347  2.73739  3.18146  2.89801  2.37887  2.77519  2.98518  4.58477  3.61503
          0.02035  4.30058  5.02293  0.61958  0.77255  0.48576  0.95510
     52   2.15798  4.65698  3.16999  2.61222  3.85450  3.51285  3.12939  2.79377  2.36498  2.89807  3.74598  2.72829  3.90201  2.93218  3.01858  2.73134  2.48638  2.67068  5.19633  3.90307     61 - -
          2.68618  4.42225  2.77519  2.73123  3.46354  2.40513  3.72494  3.29354  2.67741  2.69355  4.24690  2.90347  2.73739  3.18146  2.89801  2.37887  2.77519  2.98518  4.58477  3.61503
          0.02035  4.30058  5.02293  0.61958  0.77255  0.48576  0.95510
     53   2.80929  5.34242  2.21406  1.87992  4.66622  2.76774  3.71657  4.16025  1.81955  3.63755  4.40515  2.50305  3.88366  2.83544  3.04471  2.74524  3.05535  3.72478  5.77525  4.33724     62 - -
          2.68618  4.42225  2.77519  2.73123  3.46354  2.40513  3.72494  3.29354  2.67741  2.69355  4.24690  2.90347  2.73739  3.18146  2.89801  2.37887  2.77519  2.98518  4.58477  3.61503
          0.02035  4.30058  5.02293  0.61958  0.77255  0.48576  0.95510
     54   2.69972  4.61730  3.53176  3.39790  4.80410  0.70066  4.59790  4.33187  3.61810  3.96787  4.82641  3.63003  2.52225  3.89629  3.91729  2.86278  3.19833  3.73706  6.00120  4.88990     63 - -
          2.68618  4.42225  2.77519  2.73123  3.46354  2.40513  3.72494  3.29354  2.67741  2.69355  4.24690  2.90347  2.73739  3.18146  2.89801  2.37887  2.77519  2.98518  4.58477  3.61503
          0.02035  4.30058  5.02293  0.61958  0.77255  0.48576  0.95510
     55   2.44031  4.32139  3.03317  3.33089  3.47680  3.83204  4.14135  2.16733  3.26867  1.88761  3.41856  3.67327  4.20132  3.54751  3.56606  3.10761  2.99690  1.66218  5.02776  3.81238     64 - -
          2.68618  4.42225  2.77519  2.73123  3.46354  2.40513  3.72494  3.29354  2.67741  2.69355  4.24690  2.90347  2.73739  3.18146  2.89801  2.37887  2.77519  2.98518  4.58477  3.61503
          0.02035  4.30058  5.02293  0.61958  0.77255  0.48576  0.95510
     56   2.95270  5.03928  3.14848  2.80457  4.55682  3.54585  3.95299  3.98750  1.78553  3.54845  4.42152  3.25959  1.27155  3.12754  2.83640  2.99622  3.24540  3.62462  5.67228  4.42216     65 - -
          2.68618  4.42225  2.77519  2.73123  3.46354  2.40513  3.72494  3.29354  2.67741  2.69355  4.24690  2.90347  2.73739  3.18146  2.89801  2.37887  2.77519  2.98518  4.58477  3.61503
          0.02035  4.30058  5.02293  0.61958  0.77255  0.48576  0.95510
     57   2.46447  5.26004  2.22000  1.72858  4.60306  2.76695  3.73579  4.08547  2.57071  3.58973  4.36721  2.87879  3.88379  2.86176  3.09041  2.08620  3.04538  3.66296  5.74841  4.32160     66 - -
          2.68618  4.42225  2.77519  2.73123  3.46354  2.40513  3.72494  3.29354  2.67741  2.69355  4.24690  2.90347  2.73739  3.18146  2.89801  2.37887  2.77519  2.98518  4.58477  3.61503
          0.02035  4.30058  5.02293  0.61958  0.77255  0.48576  0.95510
     58   2.53994  4.46030  4.70897  4.13381  2.56583  4.27802  4.58814  2.02623  4.00119  1.07740  3.08860  4.31769  4.56360  4.14339  4.12105  3.59843  3.31324  2.29306  5.04284  3.89038     67 - -
          2.68618  4.42225  2.77519  2.73123  3.46354  2.40513  3.72494  3.29354  2.67741  2.69355  4.24690  2.90347  2.73739  3.18146  2.89801  2.37887  2.77519  2.98518  4.58477  3.61503
          0.02035  4.30058  5.02293  0.61958  0.77255  0.48576  0.95510
     59   2.74772  5.03568  2.78856  2.46490  4.50956  1.81705  3.80222  3.96352  2.22560  3.50855  4.30911  2.18215  3.90553  2.94607  3.03994  2.40910  3.03386  3.55289  5.68630  4.31913     68 - -
          2.68618  4.42225  2.77519  2.73123  3.46354  2.40513  3.72494  3.29354  2.67741  2.69355  4.24690  2.90347  2.73739  3.18146  2.89801  2.37887  2.77519  2.98518  4.58477  3.61503
          0.02035  4.30058  5.02293  0.61958  0.77255  0.48576  0.95510
     60   2.85570  4.29169  4.37213  3.80431  3.35233  4.00853  4.37179  1.77862  3.67852  1.46699  3.28201  4.01625  4.36362  3.90563  3.86045  2.59955  3.09843  1.92428  5.00989  3.82625     69 - -
          2.68618  4.42225  2.77519  2.73123  3.46354  2.40513  3.72494  3.29354  2.67741  2.69355  4.24690  2.90347  2.73739  3.18146  2.89801  2.37887  2.77519  2.98518  4.58477  3.61503
          0.02035  4.30058  5.02293  0.61958  0.77255  0.48576  0.95510
     61   2.63641  4.60431  2.83047  2.65107  3.78480  3.52720  3.74972  3.16816  2.31578  2.51296  3.06442  3.13310  2.84870  2.96515  3.05445  2.74695  2.86788  2.59404  5.14860  3.14570     70 - -
          2.68618  4.42225  2.77519  2.73123  3.46354  2.40513  3.72494  3.29354  2.67741  2.69355  4.24690  2.90347  2.73739  3.18146  2.89801  2.37887  2.77519  2.98518  4.58477  3.61503
          0.02035  4.30058  5.02293  0.61958  0.77255  0.48576  0.95510
     62   2.62128  4.67472  3.15379  2.66451  4.05101  3.42295  3.81986  3.44611  2.64800  3.09008  3.93128  3.12966  2.07113  2.55710  3.06621  2.14519  2.90647  2.54528  5.36391  4.06536     71 - -
          2.68618  4.42225  2.77519  2.73123  3.46354  2.40513  3.72494  3.29354  2.67741  2.69355  4.24690  2.90347  2.73739  3.18146  2.89801  2.37887  2.77519  2.98518  4.58477  3.61503
          0.02035  4.30058  5.02293  0.61958  0.77255  0.48576  0.95510
     63   3.49577  4.76804  5.26383  4.69794  2.54776  4.80172  5.04758  1.67211  4.56343  0.87858  2.98157  4.88132  4.94287  4.56579  4.59941  4.16186  3.71141  2.37843  5.23034  4.11165     72 - -
          2.68618  4.42225  2.77519  2.73123  3.46354  2.40513  3.72494  3.29354  2.67741  2.69355  4.24690  2.90347  2.73739  3.18146  2.89801  2.37887  2.77519  2.98518  4.58477  3.61503
          0.02035  4.30058  5.02293  0.61958  0.77255  0.48576  0.95510
     64   3.18114  5.83502  1.22432  1.30352  5.11519  3.37396  3.96069  4.66747  3.03353  4.13706  5.00418  2.82693  4.02261  3.13189  3.67129  3.03691  3.47918  4.21482  6.27582  4.73005     73 - -
          2.68618  4.42225  2.77519  2.73123  3.46354  2.40513  3.72494  3.29354  2.67741  2.69355  4.24690  2.90347  2.73739  3.18146  2.89801  2.37887  2.77519  2.98518  4.58477  3.61503
          0.02035  4.30058  5.02293  0.61958  0.77255  0.48576  0.95510
     65   3.42392  5.08566  4.07953  3.99446  4.91897  3.75017  5.01627  4.60159  4.09387  4.16919  5.25077  4.24883  0.31478  4.46764  4.27109  3.60924  3.90182  4.19256  5.96284  5.05179     74 - -
          2.68618  4.42225  2.77519  2.73123  3.46354  2.40513  3.72494  3.29354  2.67741  2.69355  4.24690  2.90347  2.73739  3.18146  2.89801  2.37887  2.77519  2.98518  4.58477  3.61503
          0.02035  4.30058  5.02293  0.61958  0.77255  0.48576  0.95510
     66   3.67596  5.02310  4.87785  4.54028  3.36062  4.52251  5.06584  2.60587  4.30636  0.48371  3.28542  4.77647  4.89715  4.56762  4.40367  4.17768  3.95742  2.75042  5.37210  4.18763     75 - -
          2.68618  4.42225  2.77519  2.73123  3.46354  2.40513  3.72494  3.29354  2.67741  2.69355  4.24690  2.90347  2.73739  3.18146  2.89801  2.37887  2.77519  2.98518  4.58477  3.61503
          0.02035  4.30058  5.02293  0.61958  0.77255  0.48576  0.95510
     67   2.37338  4.69929  3.14845  2.34808  3.27565  3.50999  3.71869  3.29609  2.30394  2.63772  3.78135  3.08362  3.89675  2.90602  2.38043  2.72483  2.87632  3.01090  5.22394  3.07347     76 - -
          2.68618  4.42225  2.77519  2.73123  3.46354  2.40513  3.72494  3.29354  2.67741  2.69355  4.24690  2.90347  2.73739  3.18146  2.89801  2.37887  2.77519  2.98518  4.58477  3.61503
          0.02035  4.30058  5.02293  0.61958  0.77255  0.48576  0.95510
     68   3.30572  4.55595  5.21673  4.73933  3.81931  4.78376  5.44962  1.13968  4.64755  2.28205  3.58918  4.91852  5.05715  4.90159  4.82252  4.19830  3.57095  1.02130  5.85975  4.64988     77 - -
          2.68618  4.42225  2.77519  2.73123  3.46354  2.40513  3.72494  3.29354  2.67741  2.69355  4.24690  2.90347  2.73739  3.18146  2.89801  2.37887  2.77519  2.98518  4.58477  3.61503
          0.02035  4.30058  5.02293  0.61958  0.77255  0.48576  0.95510
     69   2.75784  5.21979  1.90571  2.03463  4.55053  3.40258  3.70782  4.02763  2.52061  3.53470  4.30738  2.88447  3.07180  2.82939  3.03131  2.19308  2.56265  3.61119  5.69404  4.27641     78 - -
          2.68618  4.42225  2.77519  2.73123  3.46354  2.40513  3.72494  3.29354  2.67741  2.69355  4.24690  2.90347  2.73739  3.18146  2.89801  2.37887  2.77519  2.98518  4.58477  3.61503
          0.02035  4.30058  5.02293  0.61958  0.77255  0.48576  0.95510
     70   2.34887  5.09541  2.91764  2.19930  4.41568  3.00558  3.63166  3.87604  2.17095  3.38671  4.14952  2.92189  3.83873  2.44916  2.51629  2.17962  2.90231  3.47411  5.54248  4.15862     79 - -
          2.68618  4.42225  2.77519  2.73123  3.46354  2.40513  3.72494  3.29354  2.67741  2.69355  4.24690  2.90347  2.73739  3.18146  2.89801  2.37887  2.77519  2.98518  4.58477  3.61503
          0.02035  4.30058  5.02293  0.61958  0.77255  0.48576  0.95510
     71   3.34295  4.63857  5.12543  4.55104  3.24979  4.64838  4.99173  1.83350  4.41927  1.19228  1.87081  4.73361  4.84197  4.48193  4.48534  3.99567  3.56572  1.90892  5.28038  4.22369     80 - -
          2.68618  4.42225  2.77519  2.73123  3.46354  2.40513  3.72494  3.29354  2.67741  2.69355  4.24690  2.90347  2.73739  3.18146  2.89801  2.37887  2.77519  2.98518  4.58477  3.61503
          0.02035  4.30058  5.02293  0.61958  0.77255  0.48576  0.95510
     72   2.66166  4.99921  2.60553  2.40779  4.29220  2.91102  3.65835  3.73409  1.98482  3.28853  4.07278  2.65253  3.84611  2.78378  2.90655  2.65846  2.58039  2.58434  5.48387  4.11448     81 - -
          2.68618  4.42225  2.77519  2.73123  3.46354  2.40513  3.72494  3.29354  2.67741  2.69355  4.24690  2.90347  2.73739  3.18146  2.89801  2.37887  2.77519  2.98518  4.58477  3.61503
          0.02035  4.30058  5.02293  0.61958  0.77255  0.48576  0.95510
     73   3.31425  4.58307  5.16830  4.69700  3.75217  4.73984  5.39804  0.84781  4.58658  2.19882  3.53264  4.88105  5.02820  4.83818  4.75780  4.15841  3.58374  1.44360  5.80400  4.60264     82 - -
          2.68618  4.42225  2.77519  2.73123  3.46354  2.40513  3.72494  3.29354  2.67741  2.69355  4.24690  2.90347  2.73739  3.18146  2.89801  2.37887  2.77519  2.98518  4.58477  3.61503
          0.02035  4.30058  5.02293  0.61958  0.77255  0.48576  0.95510
     74   2.68888  4.93131  1.85605  2.47866  4.41251  2.09030  3.82180  3.84965  2.67690  3.43480  4.23982  2.99364  3.88508  2.97413  3.16359  2.32269  2.98790  2.80544  5.64440  4.27755     83 - -
          2.68618  4.42225  2.77519  2.73123  3.46354  2.40513  3.72494  3.29354  2.67741  2.69355  4.24690  2.90347  2.73739  3.18146  2.89801  2.37887  2.77519  2.98518  4.58477  3.61503
          0.02035  4.30058  5.02293  0.61958  0.77255  0.48576  0.95510
     75   2.40911  4.97846  2.93516  2.03313  4.25781  3.45519  3.67630  3.68793  2.44132  2.70756  4.05486  2.96674  3.86618  2.05790  2.90043  2.44642  2.91895  3.33456  5.46481  4.10880     84 - -
          2.68618  4.42225  2.77519  2.73123  3.46354  2.40513  3.72494  3.29354  2.67741  2.69355  4.24690  2.90347  2.73739  3.18146  2.89801  2.37887  2.77519  2.98518  4.58477  3.61503
          0.02035  4.30058  5.02293  0.61958  0.77255  0.48576  0.95510
     76   1.83540  4.31377  3.64436  3.41962  4.65439  1.07373  4.51418  4.09552  3.54726  3.77260  4.57285  3.51176  3.85281  3.79272  3.84657  2.01431  2.87841  3.44800  5.98126  4.79083     85 - -
          2.68618  4.42225  2.77519  2.73123  3.46354  2.40513  3.72494  3.29354  2.67741  2.69355  4.24690  2.90347  2.73739  3.18146  2.89801  2.37887  2.77519  2.98518  4.58477  3.61503
          0.02035  4.30058  5.02293  0.61958  0.77255  0.48576  0.95510
     77   2.44830  5.15788  2.51189  2.12710  4.48233  2.80324  3.64564  3.95807  2.41257  3.45687  4.21294  2.56532  3.83602  2.44270  2.90995  2.40729  2.56639  3.53922  5.60649  4.19913     86 - -
          2.68621  4.42228  2.77522  2.73126  3.46357  2.40516  3.72497  3.29357  2.67744  2.69358  4.24693  2.90350  2.73743  3.18149  2.89804  2.37856  2.77522  2.98521  4.58480  3.61506
          0.21005  2.40993  2.30625  0.65719  0.73045  0.48576  0.95510
     78   2.39461  4.35051  3.38228  3.24446  4.61015  0.95755  4.43485  4.11057  3.45906  3.78006  4.60423  3.41904  3.83800  3.72009  3.76193  1.98319  2.90883  3.47526  5.92230  4.70497     89 - -
          2.68618  4.42225  2.77519  2.73123  3.46354  2.40513  3.72494  3.29354  2.67741  2.69355  4.24690  2.90347  2.73739  3.18146  2.89801  2.37887  2.77519  2.98518  4.58477  3.61503
          0.02246  4.20291  4.92526  0.61958  0.77255  0.60831  0.78586
     79   2.46234  4.42151  3.33205  3.12798  4.44142  3.13113  4.29678  3.92423  3.23717  3.59383  4.45151  3.37554  1.09758  3.56447  3.55456  2.03475  2.93912  3.39661  5.76760  4.51404     90 - -
          2.68618  4.42225  2.77519  2.73123  3.46354  2.40513  3.72494  3.29354  2.67741  2.69355  4.24690  2.90347  2.73739  3.18146  2.89801  2.37887  2.77519  2.98518  4.58477  3.61503
          0.02246  4.20291  4.92526  0.61958  0.77255  0.60831  0.78586
     80   3.19612  4.50217  4.96247  4.48737  3.72084  4.55621  5.20860  1.57670  4.37239  2.22256  3.52347  4.68236  4.88618  4.64988  4.56619  3.96395  3.47209  0.84154  5.70708  4.48439     91 - -
          2.68618  4.42225  2.77519  2.73123  3.46354  2.40513  3.72494  3.29354  2.67741  2.69355  4.24690  2.90347  2.73739  3.18146  2.89801  2.37887  2.77519  2.98518  4.58477  3.61503
          0.02246  4.20291  4.92526  0.61958  0.77255  0.60831  0.78586
     81   2.50643  4.60634  3.05075  2.68056  4.36041  2.16466  3.92640  3.79901  2.78604  3.40517  4.21018  2.17847  3.82330  3.10248  3.22171  2.17321  2.06207  3.34406  5.62178  4.31107     92 - -
          2.68618  4.42225  2.77519  2.73123  3.46354  2.40513  3.72494  3.29354  2.67741  2.69355  4.24690  2.90347  2.73739  3.18146  2.89801  2.37887  2.77519  2.98518  4.58477  3.61503
          0.02246  4.20291  4.92526  0.61958  0.77255  0.41612  1.07765
     82   3.38405  4.64228  5.23114  4.69531  3.45654  4.79574  5.24423  1.24281  4.57775  1.25220  3.23134  4.89043  4.99091  4.70120  4.68255  4.17428  3.62202  1.70350  5.53249  4.43265     93 - -
          2.68618  4.42225  2.77519  2.73123  3.46354  2.40513  3.72494  3.29354  2.67741  2.69355  4.24690  2.90347  2.73739  3.18146  2.89801  2.37887  2.77519  2.98518  4.58477  3.61503
          0.02035  4.30058  5.02293  0.61958  0.77255  0.48576  0.95510
     83   2.70015  5.05711  3.00613  2.22561  4.36707  3.47864  3.64315  3.80645  1.91045  3.33358  4.11424  2.97038  3.86803  2.49339  2.44363  2.68929  2.35889  2.93819  5.49933  4.14512     94 - -
          2.68618  4.42225  2.77519  2.73123  3.46354  2.40513  3.72494  3.29354  2.67741  2.69355  4.24690  2.90347  2.73739  3.18146  2.89801  2.37887  2.77519  2.98518  4.58477  3.61503
          0.02035  4.30058  5.02293  0.61958  0.77255  0.48576  0.95510
     84   3.01077  4.81168  3.56187  3.09678  3.60765  3.82672  4.05125  3.01055  2.79887  1.40051  3.59139  3.52058  4.23387  1.76929  3.08192  3.17646  3.25052  2.94598  5.21512  3.92794     95 - -
          2.68618  4.42225  2.77519  2.73123  3.46354  2.40513  3.72494  3.29354  2.67741  2.69355  4.24690  2.90347  2.73739  3.18146  2.89801  2.37887  2.77519  2.98518  4.58477  3.61503
          0.02035  4.30058  5.02293  0.61958  0.77255  0.48576  0.95510
     85   2.33928  5.10643  2.82150  2.14088  4.42523  3.43367  3.68485  3.87710  2.20682  3.40833  4.19013  1.94059  3.86882  2.80851  2.91745  2.70101  2.56604  3.48875  5.58231  4.20052     96 - -
          2.68618  4.42225  2.77519  2.73123  3.46354  2.40513  3.72494  3.29354  2.67741  2.69355  4.24690  2.90347  2.73739  3.18146  2.89801  2.37887  2.77519  2.98518  4.58477  3.61503
          0.02035  4.30058  5.02293  0.61958  0.77255  0.48576  0.95510
     86   3.66433  4.90803  4.90733  4.54002  1.05924  4.54460  3.74513  3.22394  4.36645  1.97158  3.81883  4.29905  4.83318  4.32175  4.37107  3.89470  3.88114  3.18350  3.89043  1.58986     97 - -
          2.68618  4.42225  2.77519  2.73123  3.46354  2.40513  3.72494  3.29354  2.67741  2.69355  4.24690  2.90347  2.73739  3.18146  2.89801  2.37887  2.77519  2.98518  4.58477  3.61503
          0.02035  4.30058  5.02293  0.61958  0.77255  0.48576  0.95510
     87   2.95675  5.16816  3.35822  2.73076  4.57812  3.66296  3.70939  3.95178  1.43090  3.44210  4.27128  3.18750  4.04256  2.83795  1.89932  2.95655  2.17076  3.60697  5.54716  4.30594     98 - -
          2.68618  4.42225  2.77519  2.73123  3.46354  2.40513  3.72494  3.29354  2.67741  2.69355  4.24690  2.90347  2.73739  3.18146  2.89801  2.37887  2.77519  2.98518  4.58477  3.61503
          0.02035  4.30058  5.02293  0.61958  0.77255  0.48576  0.95510
     88   2.99102  5.55001  1.55020  2.26893  4.85753  3.38776  3.84126  4.37179  2.32828  3.85297  4.66564  1.64068  3.95849  2.98765  3.30667  2.89511  3.26121  3.93689  5.99736  4.51966     99 - -
          2.68618  4.42225  2.77519  2.73123  3.46354  2.40513  3.72494  3.29354  2.67741  2.69355  4.24690  2.90347  2.73739  3.18146  2.89801  2.37887  2.77519  2.98518  4.58477  3.61503
          0.02035  4.30058  5.02293  0.61958  0.77255  0.48576  0.95510
     89   2.31822  4.24942  4.05692  3.49048  3.41135  3.84902  4.18287  1.91100  3.39717  2.11671  3.37261  2.97496  4.22115  3.65887  3.64268  3.13818  2.98532  1.65066  4.96346  3.75763    100 - -
          2.68618  4.42225  2.77519  2.73123  3.46354  2.40513  3.72494  3.29354  2.67741  2.69355  4.24690  2.90347  2.73739  3.18146  2.89801  2.37887  2.77519  2.98518  4.58477  3.61503
          0.02035  4.30058  5.02293  0.61958  0.77255  0.48576  0.95510
     90   2.74768  5.19638  2.19171  2.07321  4.51183  3.43346  3.67761  3.97613  1.71213  2.87756  4.25513  2.90724  3.87073  2.79463  2.90568  2.70937  2.98371  3.57104  5.63537  4.23747    101 - -
          2.68618  4.42225  2.77519  2.73123  3.46354  2.40513  3.72494  3.29354  2.67741  2.69355  4.24690  2.90347  2.73739  3.18146  2.89801  2.37887  2.77519  2.98518  4.58477  3.61503
          0.02035  4.30058  5.02293  0.61958  0.77255  0.48576  0.95510
     91   3.50603  4.77126  5.24989  4.71923  3.31224  4.85633  5.23045  1.37371  4.55905  0.95781  3.09773  4.94025  5.01779  4.65860  4.64408  4.24756  3.73734  2.14393  5.44582  4.36126    102 - -
          2.68618  4.42225  2.77519  2.73123  3.46354  2.40513  3.72494  3.29354  2.67741  2.69355  4.24690  2.90347  2.73739  3.18146  2.89801  2.37887  2.77519  2.98518  4.58477  3.61503
          0.02035  4.30058  5.02293  0.61958  0.77255  0.48576  0.95510
     92   2.65212  4.63361  3.18583  2.66112  3.79280  2.96196  2.76194  3.24110  2.64424  2.89889  3.75571  3.13845  3.92217  2.98830  3.06326  2.43157  2.46962  2.96489  5.16280  2.38126    103 - -
          2.68618  4.42225  2.77519  2.73123  3.46354  2.40513  3.72494  3.29354  2.67741  2.69355  4.24690  2.90347  2.73739  3.18146  2.89801  2.37887  2.77519  2.98518  4.58477  3.61503
          0.02035  4.30058  5.02293  0.61958  0.77255  0.48576  0.95510
     93   2.71587  4.73587  3.01153  2.92332  4.71383  0.87435  4.31389  4.28170  3.29143  3.89834  4.74966  2.37081  3.99665  3.55973  3.67417  2.82430  3.17415  3.72555  5.96968  4.68452    104 - -
          2.68618  4.42225  2.77519  2.73123  3.46354  2.40513  3.72494  3.29354  2.67741  2.69355  4.24690  2.90347  2.73739  3.18146  2.89801  2.37887  2.77519  2.98518  4.58477  3.61503
          0.02035  4.30058  5.02293  0.61958  0.77255  0.48576  0.95510
     94   3.36290  4.65935  5.17935  4.59083  2.15179  4.63171  4.91452  1.73071  4.44295  1.13546  2.29721  4.73833  4.81210  4.45044  4.46219  3.97482  3.57786  2.44634  5.15402  4.08443    105 - -
          2.68618  4.42225  2.77519  2.73123  3.46354  2.40513  3.72494  3.29354  2.67741  2.69355  4.24690  2.90347  2.73739  3.18146  2.89801  2.37887  2.77519  2.98518  4.58477  3.61503
          0.02035  4.30058  5.02293  0.61958  0.77255  0.48576  0.95510
     95   2.74969  4.98500  3.10898  2.56365  4.34292  2.86033  3.70543  3.75610  1.85610  3.30805  4.11677  3.06115  3.92295  2.84142  2.39436  2.76606  1.90901  3.40119  5.48700  4.17577    106 - -
          2.68618  4.42225  2.77519  2.73123  3.46354  2.40513  3.72494  3.29354  2.67741  2.69355  4.24690  2.90347  2.73739  3.18146  2.89801  2.37887  2.77519  2.98518  4.58477  3.61503
          0.10259  4.30058  2.47765  0.61958  0.77255  0.48576  0.95510
     96   2.86042  5.39927  1.66962  1.99230  4.71210  2.75076  3.74095  4.20905  1.95846  3.69163  4.48018  2.82251  3.88615  2.87289  3.12810  2.78297  3.11602  3.77843  5.83734  4.38511    107 - -
          2.68618  4.42225  2.77519  2.73123  3.46354  2.40513  3.72494  3.29354  2.67741  2.69355  4.24690  2.90347  2.73739  3.18146  2.89801  2.37887  2.77519  2.98518  4.58477  3.61503
          0.02208  4.22007  4.94242  0.61958  0.77255  0.42641  1.05800
     97   2.36831  4.90138  2.98054  2.46896  4.26771  3.41356  3.70318  3.70488  2.48627  3.27478  4.06638  2.58889  3.12890  2.49433  2.95435  2.20376  2.21505  3.33070  5.48174  4.12781    108 - -
          2.68618  4.42225  2.77519  2.73123  3.46354  2.40513  3.72494  3.29354  2.67741  2.69355  4.24690  2.90347  2.73739  3.18146  2.89801  2.37887  2.77519  2.98518  4.58477  3.61503
          0.02035  4.30058  5.02293  0.61958  0.77255  0.48576  0.95510
     98   2.64966  4.47208  3.38452  2.81456  3.62894  3.58441  3.81252  2.33197  2.46748  2.38892  3.56802  3.25586  3.96519  2.70765  2.69108  2.82078  2.55514  2.43719  5.03668  3.78590    109 - -
          2.68618  4.42225  2.77519  2.73123  3.46354  2.40513  3.72494  3.29354  2.67741  2.69355  4.24690  2.90347  2.73739  3.18146  2.89801  2.37887  2.77519  2.98518  4.58477  3.61503
          0.02035  4.30058  5.02293  0.61958  0.77255  0.48576  0.95510
     99   2.66323  4.39356  3.51176  2.56397  3.54444  3.63830  3.88928  1.99113  2.52097  2.35700  3.49557  3.36092  4.01716  3.20503  3.23464  2.88545  2.55510  2.33102  4.99450  3.75704    110 - -
          2.68618  4.42225  2.77519  2.73123  3.46354  2.40513  3.72494  3.29354  2.67741  2.69355  4.24690  2.90347  2.73739  3.18146  2.89801  2.37887  2.77519  2.98518  4.58477  3.61503
          0.02035  4.30058  5.02293  0.61958  0.77255  0.48576  0.95510
    100   2.65046  4.50450  2.75654  2.77685  3.67381  3.57838  3.81737  2.31726  2.46526  2.45538  3.60166  3.23310  3.96254  3.07309  3.14592  2.81063  2.34510  2.42135  5.08369  3.82160    111 - -
          2.68618  4.42225  2.77519  2.73123  3.46354  2.40513  3.72494  3.29354  2.67741  2.69355  4.24690  2.90347  2.73739  3.18146  2.89801  2.37887  2.77519  2.98518  4.58477  3.61503
          0.02035  4.30058  5.02293  0.61958  0.77255  0.48576  0.95510
    101   2.74897  5.12950  2.94711  2.44480  4.47465  3.47856  3.66761  3.91967  1.59785  3.42616  4.20642  2.56508  3.89032  2.45949  2.74574  2.44018  2.63992  3.52813  5.57155  4.21509    112 - -
          2.68618  4.42225  2.77519  2.73123  3.46354  2.40513  3.72494  3.29354  2.67741  2.69355  4.24690  2.90347  2.73739  3.18146  2.89801  2.37887  2.77519  2.98518  4.58477  3.61503
          0.37341  4.30058  1.21047  0.61958  0.77255  0.48576  0.95510
    102   2.59272  4.53235  3.09989  2.27897  3.73303  3.45518  3.71792  2.56747  2.58521  2.75221  3.64252  2.59613  3.86490  2.93884  2.99238  2.71484  2.83293  2.36704  5.11585  3.83139    113 - -
          2.68618  4.42225  2.77519  2.73123  3.46354  2.40513  3.72494  3.29354  2.67741  2.69355  4.24690  2.90347  2.73739  3.18146  2.89801  2.37887  2.77519  2.98518  4.58477  3.61503
          0.02885  3.95601  4.67836  0.61958  0.77255  0.45534  1.00575
    103   2.62056  4.47873  3.30216  2.74139  3.00485  3.54180  3.76295  2.61729  2.39577  2.69739  3.57381  2.77442  3.92506  2.68115  3.08662  2.77408  2.85147  2.76694  5.00294  2.69793    114 - -
          2.68618  4.42225  2.77519  2.73123  3.46354  2.40513  3.72494  3.29354  2.67741  2.69355  4.24690  2.90347  2.73739  3.18146  2.89801  2.37887  2.77519  2.98518  4.58477  3.61503
          0.02246  4.20291  4.92526  0.61958  0.77255  0.60831  0.78586
    104   2.66006  4.95833  2.88510  2.17928  3.24891  2.54829  3.64878  3.66612  2.05134  3.23325  4.03090  2.55401  3.83789  2.78385  2.88582  2.66290  2.89449  3.31249  5.43881  4.07927    115 - -
          2.68618  4.42225  2.77519  2.73123  3.46354  2.40513  3.72494  3.29354  2.67741  2.69355  4.24690  2.90347  2.73739  3.18146  2.89801  2.37887  2.77519  2.98518  4.58477  3.61503
          0.02246  4.20291  4.92526  0.61958  0.77255  0.41612  1.07765
    105   1.96333  4.30582  4.43131  3.85479  2.30231  4.03265  4.34598  2.06009  3.72888  1.59675  3.17468  4.04686  4.36799  3.91798  3.88333  3.33886  3.11682  2.25786  4.91365  3.72171    116 - -
          2.68618  4.42225  2.77519  2.73123  3.46354  2.40513  3.72494  3.29354  2.67741  2.69355  4.24690  2.90347  2.73739  3.18146  2.89801  2.37887  2.77519  2.98518  4.58477  3.61503
          0.02035  4.30058  5.02293  0.61958  0.77255  0.48576  0.95510
    106   2.73152  5.04175  1.62981  2.42900  4.58581  2.66789  3.84183  4.05486  2.71237  3.59885  4.39167  2.95688  3.89154  2.98728  3.21902  1.99730  2.54201  3.61120  5.77884  4.38277    117 - -
          2.68618  4.42225  2.77519  2.73123  3.46354  2.40513  3.72494  3.29354  2.67741  2.69355  4.24690  2.90347  2.73739  3.18146  2.89801  2.37887  2.77519  2.98518  4.58477  3.61503
          0.02035  4.30058  5.02293  0.61958  0.77255  0.48576  0.95510
    107   2.64802  4.20576  3.86296  3.28192  3.29452  3.69816  3.97255  2.65584  3.15027  1.70105  3.30782  3.57822  4.07246  3.44095  2.84331  2.60648  2.88056  2.15454  3.38793  3.57449    118 - -
          2.68618  4.42225  2.77519  2.73123  3.46354  2.40513  3.72494  3.29354  2.67741  2.69355  4.24690  2.90347  2.73739  3.18146  2.89801  2.37887  2.77519  2.98518  4.58477  3.61503
          0.02035  4.30058  5.02293  0.61958  0.77255  0.48576  0.95510
    108   3.02991  5.64332  1.22525  1.94918  4.93597  3.37970  3.85634  4.45908  2.39231  3.92634  4.74257  2.36172  3.96587  3.00453  3.38444  2.91764  3.30247  4.01391  6.07139  4.56965    119 - -
          2.68618  4.42225  2.77519  2.73123  3.46354  2.40513  3.72494  3.29354  2.67741  2.69355  4.24690  2.90347  2.73739  3.18146  2.89801  2.37887  2.77519  2.98518  4.58477  3.61503
          0.02035  4.30058  5.02293  0.61958  0.77255  0.48576  0.95510
    109   2.40786  4.93221  3.00142  2.45312  4.19656  3.46592  3.14397  3.62445  2.19836  2.42349  3.99832  2.62120  3.20184  2.53166  2.87439  2.67480  2.89156  3.27962  5.41359  4.06627    120 - -
          2.68618  4.42225  2.77519  2.73123  3.46354  2.40513  3.72494  3.29354  2.67741  2.69355  4.24690  2.90347  2.73739  3.18146  2.89801  2.37887  2.77519  2.98518  4.58477  3.61503
          0.02035  4.30058  5.02293  0.61958  0.77255  0.48576  0.95510
    110   2.32042  3.47327  3.08314  2.53236  4.02868  3.47571  3.15848  3.43628  2.28226  3.05553  3.87975  2.41654  3.87593  2.86691  2.95519  2.69381  2.31872  3.12401  5.31401  3.99469    121 - -
          2.68600  4.42230  2.77524  2.73128  3.46359  2.40518  3.72499  3.29359  2.67718  2.69360  4.24695  2.90323  2.73744  3.18151  2.89806  2.37892  2.77524  2.98523  4.58482  3.61508
          0.31035  1.34621  5.02293  0.18351  1.78582  0.48576  0.95510
    111   2.68899  4.63126  3.29609  2.71801  3.81877  3.57204  3.76572  2.71569  1.88430  2.84468  2.67474  3.18427  3.95333  2.98123  2.62202  2.80540  2.57068  2.91861  5.16702  3.90026    123 - -
          2.68618  4.42225  2.77519  2.73123  3.46354  2.40513  3.72494  3.29354  2.67741  2.69355  4.24690  2.90347  2.73739  3.18146  2.89801  2.37887  2.77519  2.98518  4.58477  3.61503
          0.02035  4.30058  5.02293  0.61958  0.77255  0.48576  0.95510
    112   2.37983  4.46666  3.37160  2.80799  3.61902  3.57722  3.10297  2.98673  2.75229  2.03790  3.01181  3.25100  3.96050  2.61040  3.13372  2.81350  2.53024  2.74854  5.03222  3.77919    124 - -
          2.68618  4.42225  2.77519  2.73123  3.46354  2.40513  3.72494  3.29354  2.67741  2.69355  4.24690  2.90347  2.73739  3.18146  2.89801  2.37887  2.77519  2.98518  4.58477  3.61503
          0.02035  4.30058  5.02293  0.61958  0.77255  0.48576  0.95510
    113   2.64783  4.59771  3.23110  2.19175  2.73300  3.53794  3.76031  2.65902  2.63408  2.82501  3.68801  3.15161  3.92541  2.98234  2.44638  2.45363  2.87942  2.89234  5.13941  3.85723    125 - -
          2.68618  4.42225  2.77519  2.73123  3.46354  2.40513  3.72494  3.29354  2.67741  2.69355  4.24690  2.90347  2.73739  3.18146  2.89801  2.37887  2.77519  2.98518  4.58477  3.61503
          0.02035  4.30058  5.02293  0.61958  0.77255  0.48576  0.95510
    114   2.40741  4.68388  2.73440  2.58506  3.88550  3.50389  3.72224  3.27634  2.57104  2.60764  3.15563  3.08213  3.89266  2.51868  3.01225  2.43067  2.60201  2.63625  5.21787  3.91726    126 - -
          2.68618  4.42225  2.77519  2.73123  3.46354  2.40513  3.72494  3.29354  2.67741  2.69355  4.24690  2.90347  2.73739  3.18146  2.89801  2.37887  2.77519  2.98518  4.58477  3.61503
          0.02035  4.30058  5.02293  0.61958  0.77255  0.48576  0.95510
    115   2.71160  5.07165  2.89085  1.86008  4.36680  3.45507  3.66713  3.80962  2.17208  3.34875  4.13440  2.60133  3.86878  2.50408  2.86021  2.69742  2.94331  2.46122  5.52842  4.16010    127 - -
          2.68618  4.42225  2.77519  2.73123  3.46354  2.40513  3.72494  3.29354  2.67741  2.69355  4.24690  2.90347  2.73739  3.18146  2.89801  2.37887  2.77519  2.98518  4.58477  3.61503
          0.02035  4.30058  5.02293  0.61958  0.77255  0.48576  0.95510
    116   2.59213  3.20175  3.71230  3.17145  3.51867  3.54744  4.01005  1.89782  3.10138  2.59108  3.49893  2.81993  4.01176  3.39374  3.40640  2.00512  2.87609  2.57612  4.98745  3.76712    128 - -
          2.68618  4.42225  2.77519  2.73123  3.46354  2.40513  3.72494  3.29354  2.67741  2.69355  4.24690  2.90347  2.73739  3.18146  2.89801  2.37887  2.77519  2.98518  4.58477  3.61503
          0.02035  4.30058  5.02293  0.61958  0.77255  0.48576  0.95510
    117   2.64030  3.06281  3.21383  3.50141  2.71556  3.74122  4.03598  2.53804  3.38465  1.93944  3.22665  3.71470  4.10982  3.60634  3.57043  3.02707  2.87263  1.95154  4.71635  2.89097    129 - -
          2.68618  4.42225  2.77519  2.73123  3.46354  2.40513  3.72494  3.29354  2.67741  2.69355  4.24690  2.90347  2.73739  3.18146  2.89801  2.37887  2.77519  2.98518  4.58477  3.61503
          0.02035  4.30058  5.02293  0.61958  0.77255  0.48576  0.95510
    118   2.64293  4.70248  3.12437  2.32136  3.20465  3.50180  2.98058  3.30178  2.56423  2.94600  3.78718  2.68157  3.89315  2.90787  3.00540  2.71992  2.16809  2.67587  5.22967  3.92410    130 - -
          2.68618  4.42225  2.77519  2.73123  3.46354  2.40513  3.72494  3.29354  2.67741  2.69355  4.24690  2.90347  2.73739  3.18146  2.89801  2.37887  2.77519  2.98518  4.58477  3.61503
          0.02035  4.30058  5.02293  0.61958  0.77255  0.48576  0.95510
    119   2.69368  4.98382  2.55958  2.43991  4.28159  3.44673  3.69541  3.70303  2.01174  3.28121  4.08238  2.96950  2.22060  2.83162  2.93020  2.69905  2.93499  2.73470  5.49107  4.13280    131 - -
          2.68618  4.42225  2.77519  2.73123  3.46354  2.40513  3.72494  3.29354  2.67741  2.69355  4.24690  2.90347  2.73739  3.18146  2.89801  2.37887  2.77519  2.98518  4.58477  3.61503
          0.02035  4.30058  5.02293  0.61958  0.77255  0.48576  0.95510
    120   2.64264  4.90013  3.00597  2.24721  4.15658  3.45936  3.65951  3.58278  2.26446  3.16657  3.30315  2.97642  3.16186  2.49797  2.90785  2.35153  2.56054  2.84755  5.39078  4.04308    132 - -
          2.68618  4.42225  2.77519  2.73123  3.46354  2.40513  3.72494  3.29354  2.67741  2.69355  4.24690  2.90347  2.73739  3.18146  2.89801  2.37887  2.77519  2.98518  4.58477  3.61503
          0.02035  4.30058  5.02293  0.61958  0.77255  0.48576  0.95510
    121   2.47379  4.25284  4.67050  4.08513  2.67069  4.10651  4.45760  1.75342  3.93317  1.86802  2.71576  4.19592  4.43138  4.09210  4.02286  3.42399  3.12254  1.62377  4.96241  3.79966    133 - -
          2.68618  4.42225  2.77519  2.73123  3.46354  2.40513  3.72494  3.29354  2.67741  2.69355  4.24690  2.90347  2.73739  3.18146  2.89801  2.37887  2.77519  2.98518  4.58477  3.61503
          0.02035  4.30058  5.02293  0.61958  0.77255  0.48576  0.95510
    122   2.65294  5.06309  2.58418  2.20971  4.36903  3.43248  3.62916  3.82764  2.18933  3.35072  4.11574  2.91676  3.82959  2.74120  2.59043  2.19412  2.56448  3.43287  5.51884  3.18502    134 - -
          2.68618  4.42225  2.77519  2.73123  3.46354  2.40513  3.72494  3.29354  2.67741  2.69355  4.24690  2.90347  2.73739  3.18146  2.89801  2.37887  2.77519  2.98518  4.58477  3.61503
          0.02035  4.30058  5.02293  0.61958  0.77255  0.48576  0.95510
    123   3.61950  4.90187  5.17111  4.67045  1.99657  4.79192  4.74455  2.46758  4.51722  0.74808  3.03214  4.80189  4.95799  4.52168  4.55806  4.17777  3.83797  2.66237  4.89507  3.50647    135 - -
          2.68618  4.42225  2.77519  2.73123  3.46354  2.40513  3.72494  3.29354  2.67741  2.69355  4.24690  2.90347  2.73739  3.18146  2.89801  2.37887  2.77519  2.98518  4.58477  3.61503
          0.02035  4.30058  5.02293  0.61958  0.77255  0.48576  0.95510
    124   2.66628  4.74893  2.67515  2.33613  3.96373  3.50491  3.73018  2.90019  2.25519  2.98816  3.83318  3.06656  3.90300  2.90939  3.00425  2.73467  2.89914  1.99096  5.28220  3.97200    136 - -
          2.68618  4.42225  2.77519  2.73123  3.46354  2.40513  3.72494  3.29354  2.67741  2.69355  4.24690  2.90347  2.73739  3.18146  2.89801  2.37887  2.77519  2.98518  4.58477  3.61503
          0.02035  4.30058  5.02293  0.61958  0.77255  0.48576  0.95510
    125   1.22136  4.33666  3.71036  3.50625  4.64145  1.27774  4.57380  4.03589  3.62185  3.75922  4.58863  3.57577  3.89101  3.87397  3.89659  2.59295  2.92503  3.43008  5.97214  4.80218    137 - -
          2.68618  4.42225  2.77519  2.73123  3.46354  2.40513  3.72494  3.29354  2.67741  2.69355  4.24690  2.90347  2.73739  3.18146  2.89801  2.37887  2.77519  2.98518  4.58477  3.61503
          0.02035  4.30058  5.02293  0.61958  0.77255  0.48576  0.95510
    126   2.80746  5.31441  1.71324  2.30430  4.64161  2.81330  3.72769  4.13092  2.17639  3.62073  4.39414  2.44809  3.00046  2.85046  3.07224  2.74863  3.05736  3.70253  5.76849  4.33412    138 - -
          2.68618  4.42225  2.77519  2.73123  3.46354  2.40513  3.72494  3.29354  2.67741  2.69355  4.24690  2.90347  2.73739  3.18146  2.89801  2.37887  2.77519  2.98518  4.58477  3.61503
          0.02035  4.30058  5.02293  0.61958  0.77255  0.48576  0.95510
    127   3.92410  5.23653  4.50088  4.32845  2.44700  4.35282  3.90720  3.88295  4.17674  3.22068  4.51461  4.29177  4.82459  4.37305  4.26323  4.00919  4.21728  3.77574  4.10057  0.47236    139 - -
          2.68618  4.42225  2.77519  2.73123  3.46354  2.40513  3.72494  3.29354  2.67741  2.69355  4.24690  2.90347  2.73739  3.18146  2.89801  2.37887  2.77519  2.98518  4.58477  3.61503
          0.02035  4.30058  5.02293  0.61958  0.77255  0.48576  0.95510
    128   2.69243  5.13525  2.11725  2.37033  4.45937  3.43602  3.64178  3.92445  1.93863  3.42772  4.18964  2.56478  3.84574  2.75178  2.54128  2.66254  2.92453  3.03608  5.57722  4.18653    140 - -
          2.68618  4.42225  2.77519  2.73123  3.46354  2.40513  3.72494  3.29354  2.67741  2.69355  4.24690  2.90347  2.73739  3.18146  2.89801  2.37887  2.77519  2.98518  4.58477  3.61503
          0.02035  4.30058  5.02293  0.61958  0.77255  0.48576  0.95510
    129   2.38583  4.40157  4.59781  4.04841  3.45238  4.21011  4.63771  1.23134  3.91772  2.10880  2.36376  4.25350  4.55185  4.14559  4.09236  3.54448  3.25667  1.98508  5.22432  4.05558    141 - -
          2.68618  4.42225  2.77519  2.73123  3.46354  2.40513  3.72494  3.29354  2.67741  2.69355  4.24690  2.90347  2.73739  3.18146  2.89801  2.37887  2.77519  2.98518  4.58477  3.61503
          0.02035  4.30058  5.02293  0.61958  0.77255  0.48576  0.95510
    130   2.75497  5.21773  2.81548  2.12695  4.55525  3.44756  3.66640  4.02282  1.82647  3.50777  4.27407  2.29243  3.87524  2.43478  2.82868  2.32920  2.98700  3.60730  5.64121  4.25081    142 - -
          2.68618  4.42225  2.77519  2.73123  3.46354  2.40513  3.72494  3.29354  2.67741  2.69355  4.24690  2.90347  2.73739  3.18146  2.89801  2.37887  2.77519  2.98518  4.58477  3.61503
          0.02035  4.30058  5.02293  0.61958  0.77255  0.48576  0.95510
    131   3.28626  4.99703  4.04533  4.00836  5.10090  0.29564  5.07981  4.82698  4.24633  4.41743  5.41181  4.21192  4.39905  4.53736  4.41445  3.47360  3.79975  4.27201  6.06080  5.22461    143 - -
          2.68618  4.42225  2.77519  2.73123  3.46354  2.40513  3.72494  3.29354  2.67741  2.69355  4.24690  2.90347  2.73739  3.18146  2.89801  2.37887  2.77519  2.98518  4.58477  3.61503
          0.02035  4.30058  5.02293  0.61958  0.77255  0.48576  0.95510
    132   3.31057  5.40967  3.77657  3.03301  4.93793  3.88381  3.75542  4.25558  0.93347  3.64108  4.51926  3.40513  4.23361  2.88447  1.68354  3.29181  3.45153  3.93605  5.63096  4.50649    144 - -
          2.68618  4.42225  2.77519  2.73123  3.46354  2.40513  3.72494  3.29354  2.67741  2.69355  4.24690  2.90347  2.73739  3.18146  2.89801  2.37887  2.77519  2.98518  4.58477  3.61503
          0.02035  4.30058  5.02293  0.61958  0.77255  0.48576  0.95510
    133   3.30293  4.55511  5.18987  4.67480  3.67263  4.76546  5.30277  1.47150  4.57539  1.79430  3.45339  4.86128  5.00350  4.77890  4.72500  4.15147  3.55251  0.99232  5.68731  4.51789    145 - -
          2.68618  4.42225  2.77519  2.73123  3.46354  2.40513  3.72494  3.29354  2.67741  2.69355  4.24690  2.90347  2.73739  3.18146  2.89801  2.37887  2.77519  2.98518  4.58477  3.61503
          0.02035  4.30058  5.02293  0.61958  0.77255  0.48576  0.95510
    134   3.58356  4.86460  5.22427  4.69731  3.22962  4.87333  5.20085  1.89075  4.51078  0.68861  3.02256  4.94237  5.02130  4.60692  4.59390  4.27135  3.81144  2.33846  5.39000  4.31043    146 - -
          2.68618  4.42225  2.77519  2.73123  3.46354  2.40513  3.72494  3.29354  2.67741  2.69355  4.24690  2.90347  2.73739  3.18146  2.89801  2.37887  2.77519  2.98518  4.58477  3.61503
          0.02035  4.30058  5.02293  0.61958  0.77255  0.48576  0.95510
    135   3.38037  4.63737  5.23057  4.69737  3.47455  4.79804  5.25503  1.18098  4.58074  1.31692  3.24947  4.89269  4.99604  4.71173  4.68985  4.17813  3.61957  1.69731  5.54898  4.44329    147 - -
          2.68618  4.42225  2.77519  2.73123  3.46354  2.40513  3.72494  3.29354  2.67741  2.69355  4.24690  2.90347  2.73739  3.18146  2.89801  2.37887  2.77519  2.98518  4.58477  3.61503
          0.02035  4.30058  5.02293  0.61958  0.77255  0.48576  0.95510
    136   3.67596  5.02310  4.87785  4.54028  3.36062  4.52251  5.06584  2.60587  4.30636  0.48371  3.28542  4.77647  4.89715  4.56762  4.40367  4.17768  3.95742  2.75042  5.37210  4.18763    148 - -
          2.68618  4.42225  2.77519  2.73123  3.46354  2.40513  3.72494  3.29354  2.67741  2.69355  4.24690  2.90347  2.73739  3.18146  2.89801  2.37887  2.77519  2.98518  4.58477  3.61503
          0.02035  4.30058  5.02293  0.61958  0.77255  0.48576  0.95510
    137   3.42392  5.08566  4.07953  3.99446  4.91897  3.75017  5.01627  4.60159  4.09387  4.16919  5.25077  4.24883  0.31478  4.46764  4.27109  3.60924  3.90182  4.19256  5.96284  5.05179    149 - -
          2.68618  4.42225  2.77519  2.73123  3.46354  2.40513  3.72494  3.29354  2.67741  2.69355  4.24690  2.90347  2.73739  3.18146  2.89801  2.37887  2.77519  2.98518  4.58477  3.61503
          0.02035  4.30058  5.02293  0.61958  0.77255  0.48576  0.95510
    138   3.31033  4.56218  5.21479  4.73783  3.80432  4.78234  5.44526  0.99928  4.64340  2.26082  3.57481  4.91798  5.05557  4.89460  4.81651  4.19754  3.57573  1.17427  5.84998  4.64388    150 - -
          2.68618  4.42225  2.77519  2.73123  3.46354  2.40513  3.72494  3.29354  2.67741  2.69355  4.24690  2.90347  2.73739  3.18146  2.89801  2.37887  2.77519  2.98518  4.58477  3.61503
          0.02035  4.30058  5.02293  0.61958  0.77255  0.48576  0.95510
    139   2.64395  4.66736  3.16919  2.61006  3.21952  3.51536  3.72993  3.25570  2.57724  2.90637  3.75388  3.10128  3.90327  2.39585  2.63279  2.44319  2.25109  2.97678  5.19479  3.19901    151 - -
          2.68618  4.42225  2.77519  2.73123  3.46354  2.40513  3.72494  3.29354  2.67741  2.69355  4.24690  2.90347  2.73739  3.18146  2.89801  2.37887  2.77519  2.98518  4.58477  3.61503
          0.02035  4.30058  5.02293  0.61958  0.77255  0.48576  0.95510
    140   3.28626  4.99703  4.04533  4.00836  5.10090  0.29564  5.07981  4.82698  4.24633  4.41743  5.41181  4.21192  4.39905  4.53736  4.41445  3.47360  3.79975  4.27201  6.06080  5.22461    152 - -
          2.68618  4.42225  2.77519  2.73123  3.46354  2.40513  3.72494  3.29354  2.67741  2.69355  4.24690  2.90347  2.73739  3.18146  2.89801  2.37887  2.77519  2.98518  4.58477  3.61503
          0.02035  4.30058  5.02293  0.61958  0.77255  0.48576  0.95510
    141   2.39533  5.17994  2.16249  2.13342  4.50334  3.41365  3.65564  3.98065  2.23338  3.47797  4.23595  2.57647  3.84278  2.76616  2.92876  2.38899  2.57162  3.56076  5.62705  4.21634    153 - -
          2.68618  4.42225  2.77519  2.73123  3.46354  2.40513  3.72494  3.29354  2.67741  2.69355  4.24690  2.90347  2.73739  3.18146  2.89801  2.37887  2.77519  2.98518  4.58477  3.61503
          0.02035  4.30058  5.02293  0.61958  0.77255  0.48576  0.95510
    142   3.28626  4.99703  4.04533  4.00836  5.10090  0.29564  5.07981  4.82698  4.24633  4.41743  5.41181  4.21192  4.39905  4.53736  4.41445  3.47360  3.79975  4.27201  6.06080  5.22461    154 - -
          2.68618  4.42225  2.77519  2.73123  3.46354  2.40513  3.72494  3.29354  2.67741  2.69355  4.24690  2.90347  2.73739  3.18146  2.89801  2.37887  2.77519  2.98518  4.58477  3.61503
          0.02035  4.30058  5.02293  0.61958  0.77255  0.48576  0.95510
    143   2.64894  5.01229  2.54778  2.39568  4.30166  3.43915  3.63801  3.21132  2.18905  3.29327  4.06976  2.62923  2.83299  2.47442  2.87872  2.64103  2.88064  2.89405  5.48007  4.10599    155 - -
          2.68618  4.42225  2.77519  2.73123  3.46354  2.40513  3.72494  3.29354  2.67741  2.69355  4.24690  2.90347  2.73739  3.18146  2.89801  2.37887  2.77519  2.98518  4.58477  3.61503
          0.02035  4.30058  5.02293  0.61958  0.77255  0.48576  0.95510
    144   1.74868  2.92252  3.91228  3.46370  4.18069  3.15491  4.36179  3.54474  3.40664  3.27146  4.11928  3.55389  3.87110  3.67855  3.69912  1.35416  2.16139  3.10207  5.57856  4.38594    156 - -
          2.68618  4.42225  2.77519  2.73123  3.46354  2.40513  3.72494  3.29354  2.67741  2.69355  4.24690  2.90347  2.73739  3.18146  2.89801  2.37887  2.77519  2.98518  4.58477  3.61503
          0.02035  4.30058  5.02293  0.61958  0.77255  0.48576  0.95510
    145   2.79150  5.14437  2.86800  2.44629  4.48192  3.47469  3.70709  3.92332  2.12452  3.44452  4.24005  1.71689  3.91402  2.46643  2.80708  2.77061  2.49418  3.54268  5.60205  4.24609    157 - -
          2.68618  4.42225  2.77519  2.73123  3.46354  2.40513  3.72494  3.29354  2.67741  2.69355  4.24690  2.90347  2.73739  3.18146  2.89801  2.37887  2.77519  2.98518  4.58477  3.61503
          0.02035  4.30058  5.02293  0.61958  0.77255  0.48576  0.95510
    146   3.24225  4.52674  5.07780  4.53522  3.50992  4.61683  5.07072  1.20968  4.41649  1.99291  2.21643  4.70772  4.86668  4.58116  4.53737  3.97860  3.48414  1.48299  5.46585  4.32931    158 - -
          2.68618  4.42225  2.77519  2.73123  3.46354  2.40513  3.72494  3.29354  2.67741  2.69355  4.24690  2.90347  2.73739  3.18146  2.89801  2.37887  2.77519  2.98518  4.58477  3.61503
          0.02035  4.30058  5.02293  0.61958  0.77255  0.48576  0.95510
    147   2.65111  4.70637  3.18285  2.74829  4.24528  3.39440  3.89513  3.63002  2.18067  3.26756  4.10674  3.18274  3.92745  3.07932  3.00427  2.31226  1.42707  3.26649  5.50753  4.22427    159 - -
          2.68618  4.42225  2.77519  2.73123  3.46354  2.40513  3.72494  3.29354  2.67741  2.69355  4.24690  2.90347  2.73739  3.18146  2.89801  2.37887  2.77519  2.98518  4.58477  3.61503
          0.02035  4.30058  5.02293  0.61958  0.77255  0.48576  0.95510
    148   3.52841  4.85370  5.07582  4.52485  3.16673  4.74496  5.03270  2.36067  4.32136  1.04024  1.38883  4.78071  4.91418  4.44124  4.41887  4.11700  3.75030  2.53899  5.28753  4.22207    160 - -
          2.68618  4.42225  2.77519  2.73123  3.46354  2.40513  3.72494  3.29354  2.67741  2.69355  4.24690  2.90347  2.73739  3.18146  2.89801  2.37887  2.77519  2.98518  4.58477  3.61503
          0.02035  4.30058  5.02293  0.61958  0.77255  0.48576  0.95510
    149   2.66699  4.82774  2.63054  2.27291  4.05216  3.47976  3.70199  3.45835  2.22332  3.07927  3.90469  3.01857  3.88204  2.86438  2.97013  2.70931  2.89978  2.09306  5.33578  3.18931    161 - -
          2.68618  4.42225  2.77519  2.73123  3.46354  2.40513  3.72494  3.29354  2.67741  2.69355  4.24690  2.90347  2.73739  3.18146  2.89801  2.37887  2.77519  2.98518  4.58477  3.61503
          0.02035  4.30058  5.02293  0.61958  0.77255  0.48576  0.95510
    150   2.97215  5.47804  2.08401  2.29910  4.79387  3.39962  3.83505  4.29643  2.29700  3.79166  4.60717  1.30405  3.95986  2.98245  3.23670  2.88975  3.24038  3.87521  5.93827  4.48419    162 - -
          2.68618  4.42225  2.77519  2.73123  3.46354  2.40513  3.72494  3.29354  2.67741  2.69355  4.24690  2.90347  2.73739  3.18146  2.89801  2.37887  2.77519  2.98518  4.58477  3.61503
          0.02035  4.30058  5.02293  0.61958  0.77255  0.48576  0.95510
    151   2.81311  3.14240  4.46907  3.90298  3.37349  3.96304  4.39971  2.22507  3.76419  1.44412  3.31324  4.05295  4.34844  3.97545  3.91312  3.28987  2.60923  1.67324  5.00807  3.82625    163 - -
          2.68618  4.42225  2.77519  2.73123  3.46354  2.40513  3.72494  3.29354  2.67741  2.69355  4.24690  2.90347  2.73739  3.18146  2.89801  2.37887  2.77519  2.98518  4.58477  3.61503
          0.02035  4.30058  5.02293  0.61958  0.77255  0.48576  0.95510
    152   2.70966  5.09980  2.63817  2.43075  4.42168  3.47543  3.04226  3.87012  1.95331  3.38063  4.15434  2.96037  3.86774  2.75342  1.97599  2.69029  2.93454  3.00936  5.53070  4.16910    164 - -
          2.68618  4.42225  2.77519  2.73123  3.46354  2.40513  3.72494  3.29354  2.67741  2.69355  4.24690  2.90347  2.73739  3.18146  2.89801  2.37887  2.77519  2.98518  4.58477  3.61503
          0.02035  4.30058  5.02293  0.61958  0.77255  0.48576  0.95510
    153   2.00345  4.25690  3.77870  3.23989  3.52510  2.87305  4.05509  1.88539  3.17506  2.58445  3.49944  3.53250  4.02431  3.45362  3.46979  2.43689  2.87996  2.26626  5.00351  3.79083    165 - -
          2.68618  4.42225  2.77519  2.73123  3.46354  2.40513  3.72494  3.29354  2.67741  2.69355  4.24690  2.90347  2.73739  3.18146  2.89801  2.37887  2.77519  2.98518  4.58477  3.61503
          0.02035  4.30058  5.02293  0.61958  0.77255  0.48576  0.95510
    154   2.64781  4.86340  3.03407  2.47787  3.31703  3.47168  3.05565  2.98536  2.08489  3.12316  3.93316  2.68812  3.86201  2.45901  2.91232  2.43058  2.87839  3.19925  5.35779  4.02009    166 - -
          2.68618  4.42225  2.77519  2.73123  3.46354  2.40513  3.72494  3.29354  2.67741  2.69355  4.24690  2.90347  2.73739  3.18146  2.89801  2.37887  2.77519  2.98518  4.58477  3.61503
          0.02035  4.30058  5.02293  0.61958  0.77255  0.48576  0.95510
    155   2.63517  4.45118  3.37474  2.51049  3.60251  3.57628  2.82093  2.59966  2.77211  2.40785  2.87772  2.78516  3.95836  3.09367  3.15815  2.81045  2.86666  2.43248  5.01913  3.76627    167 - -
          2.68618  4.42225  2.77519  2.73123  3.46354  2.40513  3.72494  3.29354  2.67741  2.69355  4.24690  2.90347  2.73739  3.18146  2.89801  2.37887  2.77519  2.98518  4.58477  3.61503
          0.02035  4.30058  5.02293  0.61958  0.77255  0.48576  0.95510
    156   2.66050  5.03265  2.36506  2.38997  4.32858  3.43528  3.64602  3.01308  2.04406  3.31889  4.09496  2.58631  3.83932  2.76549  2.89140  2.38347  2.60616  3.39731  5.50258  4.12493    168 - -
          2.68618  4.42225  2.77519  2.73123  3.46354  2.40513  3.72494  3.29354  2.67741  2.69355  4.24690  2.90347  2.73739  3.18146  2.89801  2.37887  2.77519  2.98518  4.58477  3.61503
          0.02035  4.30058  5.02293  0.61958  0.77255  0.48576  0.95510
    157   2.94633  4.30867  4.64603  4.09805  1.99230  4.05307  4.00092  2.24380  3.91870  1.59009  3.29766  4.07758  4.38930  4.01400  3.96005  3.36858  3.17407  2.53917  3.09564  2.28245    169 - -
          2.68618  4.42225  2.77519  2.73123  3.46354  2.40513  3.72494  3.29354  2.67741  2.69355  4.24690  2.90347  2.73739  3.18146  2.89801  2.37887  2.77519  2.98518  4.58477  3.61503
          0.02035  4.30058  5.02293  0.61958  0.77255  0.48576  0.95510
    158   2.62722  4.32467  3.56427  3.00508  3.46847  3.60624  3.89627  2.30588  2.94969  2.55031  3.44897  3.38895  3.03971  3.25052  3.28650  2.51186  2.28758  2.60157  4.92421  2.59903    170 - -
          2.68618  4.42225  2.77519  2.73123  3.46354  2.40513  3.72494  3.29354  2.67741  2.69355  4.24690  2.90347  2.73739  3.18146  2.89801  2.37887  2.77519  2.98518  4.58477  3.61503
          0.02035  4.30058  5.02293  0.61958  0.77255  0.48576  0.95510
    159   2.64935  3.12298  4.03725  3.47368  2.62340  2.07701  4.07230  2.60507  3.36577  1.89502  3.31143  3.69833  4.11042  3.60564  3.57980  3.00135  2.90730  2.41543  4.79568  3.56263    171 - -
          2.68618  4.42225  2.77519  2.73123  3.46354  2.40513  3.72494  3.29354  2.67741  2.69355  4.24690  2.90347  2.73739  3.18146  2.89801  2.37887  2.77519  2.98518  4.58477  3.61503
          0.02035  4.30058  5.02293  0.61958  0.77255  0.48576  0.95510
    160   2.90241  5.36690  2.67852  1.56573  4.71151  3.46332  3.74434  4.17730  1.71288  3.65118  4.44569  2.38010  3.94548  2.87112  2.87117  2.84141  3.14063  3.76610  5.77198  4.38268    172 - -
          2.68618  4.42225  2.77519  2.73123  3.46354  2.40513  3.72494  3.29354  2.67741  2.69355  4.24690  2.90347  2.73739  3.18146  2.89801  2.37887  2.77519  2.98518  4.58477  3.61503
          0.02035  4.30058  5.02293  0.61958  0.77255  0.48576  0.95510
    161   2.73348  4.86984  3.04485  2.28737  4.11073  3.51487  3.72988  3.50287  2.20109  2.31282  3.95738  3.06271  2.17042  2.89537  2.87255  2.77690  2.96502  3.19950  5.37161  4.06160    173 - -
          2.68618  4.42225  2.77519  2.73123  3.46354  2.40513  3.72494  3.29354  2.67741  2.69355  4.24690  2.90347  2.73739  3.18146  2.89801  2.37887  2.77519  2.98518  4.58477  3.61503
          0.02035  4.30058  5.02293  0.61958  0.77255  0.48576  0.95510
    162   2.91522  4.31142  4.50208  3.94147  2.49385  4.04374  4.14459  2.47441  3.79448  1.90437  3.27211  4.04597  4.38049  3.95230  3.90877  3.35293  3.14628  1.48381  4.57107  2.22596    174 - -
          2.68618  4.42225  2.77519  2.73123  3.46354  2.40513  3.72494  3.29354  2.67741  2.69355  4.24690  2.90347  2.73739  3.18146  2.89801  2.37887  2.77519  2.98518  4.58477  3.61503
          0.02035  4.30058  5.02293  0.61958  0.77255  0.48576  0.95510
    163   2.76890  4.95216  2.96127  1.70398  4.21971  3.50784  3.74887  3.53409  2.15107  3.20289  4.04865  3.04308  3.93809  2.90519  2.89906  2.79635  3.00510  2.14662  5.46293  4.13687    175 - -
          2.68618  4.42225  2.77519  2.73123  3.46354  2.40513  3.72494  3.29354  2.67741  2.69355  4.24690  2.90347  2.73739  3.18146  2.89801  2.37887  2.77519  2.98518  4.58477  3.61503
          0.02035  4.30058  5.02293  0.61958  0.77255  0.48576  0.95510
    164   3.07694  5.32873  3.38400  2.76611  4.78437  3.72168  3.70876  4.15455  1.23408  3.57695  4.40795  2.49299  4.09381  2.82978  1.79823  3.04947  3.25545  3.79702  5.61852  4.40099    176 - -
          2.68618  4.42225  2.77519  2.73123  3.46354  2.40513  3.72494  3.29354  2.67741  2.69355  4.24690  2.90347  2.73739  3.18146  2.89801  2.37887  2.77519  2.98518  4.58477  3.61503
          0.02035  4.30058  5.02293  0.61958  0.77255  0.48576  0.95510
    165   2.78144  5.24696  2.38744  2.33509  4.58215  3.41061  3.71518  4.06064  2.02731  3.56073  4.33596  1.95820  3.88232  2.83748  3.00702  2.08031  3.02906  3.64257  5.71209  4.29691    177 - -
          2.68620  4.42227  2.77521  2.73096  3.46356  2.40514  3.72496  3.29356  2.67742  2.69357  4.24691  2.90348  2.73741  3.18148  2.89802  2.37889  2.77521  2.98520  4.58479  3.61505
          0.12013  2.23858  5.02293  0.32559  1.28051  0.48576  0.95510
    166   3.28626  4.99703  4.04533  4.00836  5.10090  0.29564  5.07981  4.82698  4.24633  4.41743  5.41181  4.21192  4.39905  4.53736  4.41445  3.47360  3.79975  4.27201  6.06080  5.22461    179 - -
          2.68618  4.42225  2.77519  2.73123  3.46354  2.40513  3.72494  3.29354  2.67741  2.69355  4.24690  2.90347  2.73739  3.18146  2.89801  2.37887  2.77519  2.98518  4.58477  3.61503
          0.02035  4.30058  5.02293  0.61958  0.77255  0.48576  0.95510
    167   2.78555  5.22996  2.95617  1.97077  4.59563  3.49900  3.65184  4.04835  1.83834  3.51181  4.28027  2.55735  3.90123  2.22846  2.38687  2.74650  3.00578  3.63500  5.61926  4.26144    180 - -
          2.68618  4.42225  2.77519  2.73123  3.46354  2.40513  3.72494  3.29354  2.67741  2.69355  4.24690  2.90347  2.73739  3.18146  2.89801  2.37887  2.77519  2.98518  4.58477  3.61503
          0.02035  4.30058  5.02293  0.61958  0.77255  0.48576  0.95510
    168   2.75070  5.12866  2.36116  2.38585  4.43669  3.43609  3.70284  3.88715  2.21683  3.42278  4.21235  2.92970  3.88310  2.48865  2.94434  2.72725  1.74422  3.50474  5.60121  4.21882    181 - -
          2.68618  4.42225  2.77519  2.73123  3.46354  2.40513  3.72494  3.29354  2.67741  2.69355  4.24690  2.90347  2.73739  3.18146  2.89801  2.37887  2.77519  2.98518  4.58477  3.61503
          0.02035  4.30058  5.02293  0.61958  0.77255  0.48576  0.95510
    169   3.21058  4.61383  4.42729  3.94560  1.59658  4.16734  2.75669  3.10278  3.81766  2.68169  3.73298  3.97662  4.50824  3.94249  3.95905  3.47632  3.43654  2.25523  4.01718  1.49873    182 - -
          2.68618  4.42225  2.77519  2.73123  3.46354  2.40513  3.72494  3.29354  2.67741  2.69355  4.24690  2.90347  2.73739  3.18146  2.89801  2.37887  2.77519  2.98518  4.58477  3.61503
          0.02035  4.30058  5.02293  0.61958  0.77255  0.48576  0.95510
    170   3.06654  4.43929  4.73099  4.14236  3.13207  4.25218  4.53224  2.00906  3.99104  1.16891  2.19073  4.30273  4.52976  4.11500  4.08456  3.56767  3.29002  2.41304  4.96245  2.92483    183 - -
          2.68618  4.42225  2.77519  2.73123  3.46354  2.40513  3.72494  3.29354  2.67741  2.69355  4.24690  2.90347  2.73739  3.18146  2.89801  2.37887  2.77519  2.98518  4.58477  3.61503
          0.02035  4.30058  5.02293  0.61958  0.77255  0.48576  0.95510
    171   2.72995  5.19968  2.00491  2.37836  4.54172  3.45065  3.08978  4.01129  1.97224  3.49039  4.24943  2.92073  3.86302  2.45799  2.45341  2.69072  2.95901  3.59111  5.61756  4.22896    184 - -
          2.68618  4.42225  2.77519  2.73123  3.46354  2.40513  3.72494  3.29354  2.67741  2.69355  4.24690  2.90347  2.73739  3.18146  2.89801  2.37887  2.77519  2.98518  4.58477  3.61503
          0.02035  4.30058  5.02293  0.61958  0.77255  0.48576  0.95510
    172   2.91411  4.27825  4.68511  4.10026  3.23449  4.12446  4.45160  1.61151  3.93806  1.76003  3.18325  4.20959  4.44513  4.09656  4.02531  3.44303  3.14692  1.55089  3.35990  3.75158    185 - -
          2.68618  4.42225  2.77519  2.73123  3.46354  2.40513  3.72494  3.29354  2.67741  2.69355  4.24690  2.90347  2.73739  3.18146  2.89801  2.37887  2.77519  2.98518  4.58477  3.61503
          0.02035  4.30058  5.02293  0.61958  0.77255  0.48576  0.95510
    173   2.65712  4.92483  2.63753  2.45174  4.21222  3.44882  3.67804  3.63292  1.89967  3.21761  4.01722  2.97701  3.85811  2.81495  2.92064  2.33864  2.55504  2.55451  5.43589  4.08458    186 - -
          2.68618  4.42225  2.77519  2.73123  3.46354  2.40513  3.72494  3.29354  2.67741  2.69355  4.24690  2.90347  2.73739  3.18146  2.89801  2.37887  2.77519  2.98518  4.58477  3.61503
          0.02035  4.30058  5.02293  0.61958  0.77255  0.48576  0.95510
    174   2.84380  5.30657  1.64673  2.32894  4.65413  3.40129  3.76769  4.13714  1.99498  3.64124  4.43122  2.88891  3.91134  2.90037  3.10188  2.03906  3.10316  3.71701  5.79456  4.36855    187 - -
          2.68618  4.42225  2.77519  2.73123  3.46354  2.40513  3.72494  3.29354  2.67741  2.69355  4.24690  2.90347  2.73739  3.18146  2.89801  2.37887  2.77519  2.98518  4.58477  3.61503
          0.02035  4.30058  5.02293  0.61958  0.77255  0.48576  0.95510
    175   2.81850  4.37636  3.91592  3.36731  2.45844  2.97744  2.93513  2.85856  3.28099  1.95542  3.48944  3.63755  4.18971  3.52786  3.54206  3.09717  3.04900  2.66080  4.43606  1.94743    188 - -
          2.68618  4.42225  2.77519  2.73123  3.46354  2.40513  3.72494  3.29354  2.67741  2.69355  4.24690  2.90347  2.73739  3.18146  2.89801  2.37887  2.77519  2.98518  4.58477  3.61503
          0.02035  4.30058  5.02293  0.61958  0.77255  0.48576  0.95510
    176   2.42445  5.00668  3.23250  2.63357  4.33720  3.57959  3.70087  3.71597  1.56408  3.27829  4.10350  3.11597  3.96622  2.83933  2.02827  2.83215  3.02897  2.81653  5.45757  4.17459    189 - -
          2.68618  4.42225  2.77519  2.73123  3.46354  2.40513  3.72494  3.29354  2.67741  2.69355  4.24690  2.90347  2.73739  3.18146  2.89801  2.37887  2.77519  2.98518  4.58477  3.61503
          0.02035  4.30058  5.02293  0.61958  0.77255  0.48576  0.95510
    177   2.92542  4.30365  4.60119  4.02451  3.26145  4.12822  4.44385  1.95190  3.88032  1.66145  3.22668  4.17493  4.45120  4.06139  4.00372  3.44335  3.15927  1.42828  4.96197  2.76645    190 - -
          2.68618  4.42225  2.77519  2.73123  3.46354  2.40513  3.72494  3.29354  2.67741  2.69355  4.24690  2.90347  2.73739  3.18146  2.89801  2.37887  2.77519  2.98518  4.58477  3.61503
          0.02035  4.30058  5.02293  0.61958  0.77255  0.48576  0.95510
    178   2.69726  4.94209  3.01997  2.50186  4.25580  3.47080  3.05026  3.68326  2.00701  3.25348  4.05885  3.01493  3.88771  2.83729  2.83976  2.12313  2.08565  3.33232  5.45535  4.11994    191 - -
          2.68618  4.42225  2.77519  2.73123  3.46354  2.40513  3.72494  3.29354  2.67741  2.69355  4.24690  2.90347  2.73739  3.18146  2.89801  2.37887  2.77519  2.98518  4.58477  3.61503
          0.02035  4.30058  5.02293  0.61958  0.77255  0.48576  0.95510
    179   3.09132  4.45795  4.68056  4.13351  1.59196  4.20260  4.15222  2.61581  3.97706  1.58026  2.55504  4.18975  4.50615  4.07560  4.05314  3.51872  3.31535  2.59472  4.47224  2.34954    192 - -
          2.68618  4.42225  2.77519  2.73123  3.46354  2.40513  3.72494  3.29354  2.67741  2.69355  4.24690  2.90347  2.73739  3.18146  2.89801  2.37887  2.77519  2.98518  4.58477  3.61503
          0.02035  4.30058  5.02293  0.61958  0.77255  0.48576  0.95510
    180   2.65798  5.10846  2.30107  2.17002  4.42897  3.42605  3.62395  3.29167  2.16742  3.40210  4.15731  2.57314  3.82587  2.73053  2.58323  2.63022  2.56641  3.48607  5.55443  4.15868    193 - -
          2.68618  4.42225  2.77519  2.73123  3.46354  2.40513  3.72494  3.29354  2.67741  2.69355  4.24690  2.90347  2.73739  3.18146  2.89801  2.37887  2.77519  2.98518  4.58477  3.61503
          0.02035  4.30058  5.02293  0.61958  0.77255  0.48576  0.95510
    181   2.52553  4.38592  3.63672  3.18641  3.99164  3.34112  4.17956  3.15535  3.13568  2.99548  3.92070  3.46338  1.60673  3.46396  3.46838  2.72421  2.04212  2.24806  5.42634  4.19467    194 - -
          2.68618  4.42225  2.77519  2.73123  3.46354  2.40513  3.72494  3.29354  2.67741  2.69355  4.24690  2.90347  2.73739  3.18146  2.89801  2.37887  2.77519  2.98518  4.58477  3.61503
          0.02035  4.30058  5.02293  0.61958  0.77255  0.48576  0.95510
    182   2.38071  5.04987  2.88295  1.87356  4.37660  3.43080  3.67156  3.82573  2.14742  3.36348  4.14259  2.93837  3.85430  2.79371  2.90244  2.18282  2.55568  3.43896  5.54240  4.16631    195 - -
          2.68618  4.42225  2.77519  2.73123  3.46354  2.40513  3.72494  3.29354  2.67741  2.69355  4.24690  2.90347  2.73739  3.18146  2.89801  2.37887  2.77519  2.98518  4.58477  3.61503
          0.02035  4.30058  5.02293  0.61958  0.77255  0.48576  0.95510
    183   2.65739  4.96974  2.57186  2.43141  4.24723  3.45733  3.64883  3.13802  1.89063  2.83202  4.03175  2.96110  3.84964  2.77602  2.57068  2.39611  2.88745  3.32286  5.44311  4.08557    196 - -
          2.68620  4.42227  2.77521  2.73125  3.46356  2.40514  3.72496  3.29356  2.67742  2.69357  4.24691  2.90314  2.73741  3.18148  2.89802  2.37889  2.77521  2.98520  4.58479  3.61505
          0.12013  2.23858  5.02293  0.32559  1.28051  0.48576  0.95510
    184   2.29073  4.13429  4.14097  3.55702  2.76470  3.77508  4.09070  2.47631  3.43723  2.04406  2.75252  3.76354  4.14374  3.65703  3.61735  2.62419  2.89921  1.76976  4.76548  3.57401    198 - -
          2.68618  4.42225  2.77519  2.73123  3.46354  2.40513  3.72494  3.29354  2.67741  2.69355  4.24690  2.90347  2.73739  3.18146  2.89801  2.37887  2.77519  2.98518  4.58477  3.61503
          0.02035  4.30058  5.02293  0.61958  0.77255  0.48576  0.95510
    185   2.78216  5.05516  3.05218  2.52560  4.20055  3.53286  2.20555  3.77586  1.76972  3.31267  4.12501  2.67069  3.93022  2.82511  2.72036  2.78138  3.00346  3.42822  5.40488  3.17799    199 - -
          2.68618  4.42225  2.77519  2.73123  3.46354  2.40513  3.72494  3.29354  2.67741  2.69355  4.24690  2.90347  2.73739  3.18146  2.89801  2.37887  2.77519  2.98518  4.58477  3.61503
          0.02035  4.30058  5.02293  0.61958  0.77255  0.48576  0.95510
    186   3.09067  4.45612  4.71334  4.15441  1.77723  4.22233  4.24725  2.56101  3.99820  1.35759  2.56882  4.23128  4.51642  4.09533  4.07175  3.53891  3.31391  2.56518  4.58164  2.53861    200 - -
          2.68618  4.42225  2.77519  2.73123  3.46354  2.40513  3.72494  3.29354  2.67741  2.69355  4.24690  2.90347  2.73739  3.18146  2.89801  2.37887  2.77519  2.98518  4.58477  3.61503
          0.02035  4.30058  5.02293  0.61958  0.77255  0.48576  0.95510
    187   2.73845  5.18006  2.53061  2.38792  4.50852  3.45422  2.10902  3.97318  2.12682  3.46666  4.23477  2.57089  3.87109  2.76954  2.45820  2.70377  2.96835  3.56583  5.60474  4.22152    201 - -
          2.68618  4.42225  2.77519  2.73123  3.46354  2.40513  3.72494  3.29354  2.67741  2.69355  4.24690  2.90347  2.73739  3.18146  2.89801  2.37887  2.77519  2.98518  4.58477  3.61503
          0.02035  4.30058  5.02293  0.61958  0.77255  0.48576  0.95510
    188   3.41077  4.73268  5.00135  4.45413  1.27009  4.59087  4.61458  2.45922  4.30377  1.43133  2.31995  4.59208  4.79791  4.35403  4.37133  3.93181  3.62824  2.59620  4.85408  3.49706    202 - -
          2.68618  4.42225  2.77519  2.73123  3.46354  2.40513  3.72494  3.29354  2.67741  2.69355  4.24690  2.90347  2.73739  3.18146  2.89801  2.37887  2.77519  2.98518  4.58477  3.61503
          0.02035  4.30058  5.02293  0.61958  0.77255  0.48576  0.95510
    189   2.35903  4.90540  2.89957  1.78079  4.35782  3.38098  3.77804  3.78712  2.58945  3.36883  4.16861  3.00261  3.87275  2.92291  3.05790  1.92146  2.43427  3.39644  5.57768  4.22218    203 - -
          2.68618  4.42225  2.77519  2.73123  3.46354  2.40513  3.72494  3.29354  2.67741  2.69355  4.24690  2.90347  2.73739  3.18146  2.89801  2.37887  2.77519  2.98518  4.58477  3.61503
          0.02035  4.30058  5.02293  0.61958  0.77255  0.48576  0.95510
    190   3.15388  5.12583  3.05164  2.99145  4.56597  3.53426  4.36841  4.39566  3.32399  3.99633  4.96580  0.57861  4.21571  3.66042  3.67785  3.21583  3.56072  3.97133  5.82000  4.49786    204 - -
          2.68618  4.42225  2.77519  2.73123  3.46354  2.40513  3.72494  3.29354  2.67741  2.69355  4.24690  2.90347  2.73739  3.18146  2.89801  2.37887  2.77519  2.98518  4.58477  3.61503
          0.02035  4.30058  5.02293  0.61958  0.77255  0.48576  0.95510
    191   3.67596  5.02310  4.87785  4.54028  3.36062  4.52251  5.06584  2.60587  4.30636  0.48371  3.28542  4.77647  4.89715  4.56762  4.40367  4.17768  3.95742  2.75042  5.37210  4.18763    205 - -
          2.68618  4.42225  2.77519  2.73123  3.46354  2.40513  3.72494  3.29354  2.67741  2.69355  4.24690  2.90347  2.73739  3.18146  2.89801  2.37887  2.77519  2.98518  4.58477  3.61503
          0.02035  4.30058  5.02293  0.61958  0.77255  0.48576  0.95510
    192   3.86145  5.14181  4.83481  4.64874  0.50737  4.40948  4.14654  3.35687  4.55156  2.63470  4.03272  4.53336  4.87186  4.60454  4.56394  4.09497  4.16956  3.37597  4.30319  2.63086    206 - -
          2.68618  4.42225  2.77519  2.73123  3.46354  2.40513  3.72494  3.29354  2.67741  2.69355  4.24690  2.90347  2.73739  3.18146  2.89801  2.37887  2.77519  2.98518  4.58477  3.61503
          0.02035  4.30058  5.02293  0.61958  0.77255  0.48576  0.95510
    193   2.96600  5.47124  2.09200  2.30066  4.78759  3.40089  3.83000  4.28893  2.26466  3.78352  4.59719  1.32163  3.95750  2.97621  3.22328  2.88472  3.23292  3.86780  5.92963  4.47758    207 - -
          2.68618  4.42225  2.77519  2.73123  3.46354  2.40513  3.72494  3.29354  2.67741  2.69355  4.24690  2.90347  2.73739  3.18146  2.89801  2.37887  2.77519  2.98518  4.58477  3.61503
          0.02035  4.30058  5.02293  0.61958  0.77255  0.48576  0.95510
    194   3.28626  4.99703  4.04533  4.00836  5.10090  0.29564  5.07981  4.82698  4.24633  4.41743  5.41181  4.21192  4.39905  4.53736  4.41445  3.47360  3.79975  4.27201  6.06080  5.22461    208 - -
          2.68618  4.42225  2.77519  2.73123  3.46354  2.40513  3.72494  3.29354  2.67741  2.69355  4.24690  2.90347  2.73739  3.18146  2.89801  2.37887  2.77519  2.98518  4.58477  3.61503
          0.02035  4.30058  5.02293  0.61958  0.77255  0.48576  0.95510
    195   3.14932  5.71547  1.03052  2.26259  5.03240  3.36808  3.97939  4.62035  3.05533  4.10905  4.97980  1.82735  4.02327  3.15800  3.67985  3.02660  3.46169  4.16539  6.22666  4.69236    209 - -
          2.68618  4.42225  2.77519  2.73123  3.46354  2.40513  3.72494  3.29354  2.67741  2.69355  4.24690  2.90347  2.73739  3.18146  2.89801  2.37887  2.77519  2.98518  4.58477  3.61503
          0.02035  4.30058  5.02293  0.61958  0.77255  0.48576  0.95510
    196   3.01025  5.35892  2.32829  2.49768  4.72938  3.51548  3.83427  4.19157  1.03733  3.69248  4.52673  3.03148  4.02394  2.97940  2.87024  2.96265  3.25813  3.80540  5.78808  4.44366    210 - -
          2.68618  4.42225  2.77519  2.73123  3.46354  2.40513  3.72494  3.29354  2.67741  2.69355  4.24690  2.90347  2.73739  3.18146  2.89801  2.37887  2.77519  2.98518  4.58477  3.61503
          0.02035  4.30058  5.02293  0.61958  0.77255  0.48576  0.95510
    197   1.99844  5.05201  2.94545  2.18819  4.36603  3.45885  3.65965  3.80907  2.37769  3.34299  4.12541  2.95857  3.86539  2.40313  2.31854  2.40939  2.93014  3.43085  5.51675  4.15461    211 - -
          2.68618  4.42225  2.77519  2.73123  3.46354  2.40513  3.72494  3.29354  2.67741  2.69355  4.24690  2.90347  2.73739  3.18146  2.89801  2.37887  2.77519  2.98518  4.58477  3.61503
          0.02035  4.30058  5.02293  0.61958  0.77255  0.48576  0.95510
    198   3.67596  5.02310  4.87785  4.54028  3.36062  4.52251  5.06584  2.60587  4.30636  0.48371  3.28542  4.77647  4.89715  4.56762  4.40367  4.17768  3.95742  2.75042  5.37210  4.18763    212 - -
          2.68618  4.42225  2.77519  2.73123  3.46354  2.40513  3.72494  3.29354  2.67741  2.69355  4.24690  2.90347  2.73739  3.18146  2.89801  2.37887  2.77519  2.98518  4.58477  3.61503
          0.02035  4.30058  5.02293  0.61958  0.77255  0.48576  0.95510
    199   3.28626  4.99703  4.04533  4.00836  5.10090  0.29564  5.07981  4.82698  4.24633  4.41743  5.41181  4.21192  4.39905  4.53736  4.41445  3.47360  3.79975  4.27201  6.06080  5.22461    213 - -
          2.68618  4.42225  2.77519  2.73123  3.46354  2.40513  3.72494  3.29354  2.67741  2.69355  4.24690  2.90347  2.73739  3.18146  2.89801  2.37887  2.77519  2.98518  4.58477  3.61503
          0.02035  4.30058  5.02293  0.61958  0.77255  0.48576  0.95510
    200   3.13796  5.80407  1.15364  1.87737  5.08103  3.36530  3.92709  4.63037  2.97752  4.09191  4.94154  1.96213  4.00150  3.09165  3.60829  2.99839  3.42981  4.17392  6.24038  4.69143    214 - -
          2.68618  4.42225  2.77519  2.73123  3.46354  2.40513  3.72494  3.29354  2.67741  2.69355  4.24690  2.90347  2.73739  3.18146  2.89801  2.37887  2.77519  2.98518  4.58477  3.61503
          0.02035  4.30058  5.02293  0.61958  0.77255  0.48576  0.95510
    201   2.74583  5.08403  2.82583  2.18843  4.37484  3.45021  3.70253  3.81392  2.46571  3.36680  4.16524  1.87662  3.88855  2.23977  2.92254  2.73237  2.98409  2.75417  5.55657  4.18664    215 - -
          2.68618  4.42225  2.77519  2.73123  3.46354  2.40513  3.72494  3.29354  2.67741  2.69355  4.24690  2.90347  2.73739  3.18146  2.89801  2.37887  2.77519  2.98518  4.58477  3.61503
          0.02035  4.30058  5.02293  0.61958  0.77255  0.48576  0.95510
    202   3.34331  4.68682  4.93999  4.40100  3.29608  4.57575  4.95293  1.70237  4.22148  1.70349  1.25382  4.62901  4.82212  4.39775  4.35090  3.94196  3.58324  2.23108  5.32507  4.21480    216 - -
          2.68618  4.42225  2.77519  2.73123  3.46354  2.40513  3.72494  3.29354  2.67741  2.69355  4.24690  2.90347  2.73739  3.18146  2.89801  2.37887  2.77519  2.98518  4.58477  3.61503
          0.02035  4.30058  5.02293  0.61958  0.77255  0.48576  0.95510
    203   2.87599  4.86070  3.11515  2.82789  3.89771  3.53671  3.98990  3.46509  2.83916  2.36413  4.13808  1.17003  4.08000  3.25555  3.19362  2.96657  3.18661  3.20547  5.34197  3.92256    217 - -
          2.68618  4.42225  2.77519  2.73123  3.46354  2.40513  3.72494  3.29354  2.67741  2.69355  4.24690  2.90347  2.73739  3.18146  2.89801  2.37887  2.77519  2.98518  4.58477  3.61503
          0.02035  4.30058  5.02293  0.61958  0.77255  0.48576  0.95510
    204   2.66683  4.48985  3.40387  2.83365  3.65632  3.59571  3.82720  2.65355  2.72050  2.69739  3.58951  3.27187  3.98005  2.69258  2.39838  2.83844  2.47344  2.00538  5.06362  3.81423    218 - -
          2.68618  4.42225  2.77519  2.73123  3.46354  2.40513  3.72494  3.29354  2.67741  2.69355  4.24690  2.90347  2.73739  3.18146  2.89801  2.37887  2.77519  2.98518  4.58477  3.61503
          0.02035  4.30058  5.02293  0.61958  0.77255  0.48576  0.95510
    205   3.25430  4.63784  4.76952  4.31231  1.15760  4.32403  4.37011  2.44514  4.17563  2.04934  3.37440  4.37234  4.68395  4.30249  4.28295  3.70558  3.52219  1.78341  4.65754  3.13090    219 - -
          2.68618  4.42225  2.77519  2.73123  3.46354  2.40513  3.72494  3.29354  2.67741  2.69355  4.24690  2.90347  2.73739  3.18146  2.89801  2.37887  2.77519  2.98518  4.58477  3.61503
          0.02035  4.30058  5.02293  0.61958  0.77255  0.48576  0.95510
    206   3.36967  4.65237  5.18194  4.61149  3.27124  4.69878  5.05402  1.65921  4.48248  1.08102  2.35097  4.79223  4.88206  4.53798  4.54328  4.05227  3.59320  1.89750  5.32148  4.26836    220 - -
          2.68618  4.42225  2.77519  2.73123  3.46354  2.40513  3.72494  3.29354  2.67741  2.69355  4.24690  2.90347  2.73739  3.18146  2.89801  2.37887  2.77519  2.98518  4.58477  3.61503
          0.02035  4.30058  5.02293  0.61958  0.77255  0.48576  0.95510
    207   3.15388  5.12583  3.05164  2.99145  4.56597  3.53426  4.36841  4.39566  3.32399  3.99633  4.96580  0.57861  4.21571  3.66042  3.67785  3.21583  3.56072  3.97133  5.82000  4.49786    221 - -
          2.68618  4.42225  2.77519  2.73123  3.46354  2.40513  3.72494  3.29354  2.67741  2.69355  4.24690  2.90347  2.73739  3.18146  2.89801  2.37887  2.77519  2.98518  4.58477  3.61503
          0.02035  4.30058  5.02293  0.61958  0.77255  0.48576  0.95510
    208   3.00829  5.59250  2.06057  1.14583  4.88674  3.38699  3.84447  4.40271  2.77303  3.87760  4.69199  2.83955  3.96170  2.33946  3.32995  2.90484  3.27739  3.96600  6.02314  4.53698    222 - -
          2.68618  4.42225  2.77519  2.73123  3.46354  2.40513  3.72494  3.29354  2.67741  2.69355  4.24690  2.90347  2.73739  3.18146  2.89801  2.37887  2.77519  2.98518  4.58477  3.61503
          0.02035  4.30058  5.02293  0.61958  0.77255  0.48576  0.95510
    209   3.15388  5.12583  3.05164  2.99145  4.56597  3.53426  4.36841  4.39566  3.32399  3.99633  4.96580  0.57861  4.21571  3.66042  3.67785  3.21583  3.56072  3.97133  5.82000  4.49786    223 - -
          2.68618  4.42225  2.77519  2.73123  3.46354  2.40513  3.72494  3.29354  2.67741  2.69355  4.24690  2.90347  2.73739  3.18146  2.89801  2.37887  2.77519  2.98518  4.58477  3.61503
          0.02035  4.30058  5.02293  0.61958  0.77255  0.48576  0.95510
    210   2.80612  4.55606  3.79204  3.37958  3.17690  3.59197  4.01339  3.35418  3.21970  2.97806  3.95438  3.62253  4.15164  3.59342  3.48144  1.72550  3.15299  3.08874  1.45920  3.20305    224 - -
          2.68618  4.42225  2.77519  2.73123  3.46354  2.40513  3.72494  3.29354  2.67741  2.69355  4.24690  2.90347  2.73739  3.18146  2.89801  2.37887  2.77519  2.98518  4.58477  3.61503
          0.02035  4.30058  5.02293  0.61958  0.77255  0.48576  0.95510
    211   2.82617  5.35305  2.10727  1.84330  4.68176  3.41577  3.71804  4.17130  1.74501  3.64381  4.41465  2.87538  3.89447  2.46199  2.99687  2.76159  3.06964  3.73820  5.77512  4.34630    225 - -
          2.68618  4.42225  2.77519  2.73123  3.46354  2.40513  3.72494  3.29354  2.67741  2.69355  4.24690  2.90347  2.73739  3.18146  2.89801  2.37887  2.77519  2.98518  4.58477  3.61503
          0.02035  4.30058  5.02293  0.61958  0.77255  0.48576  0.95510
    212   1.93083  4.96289  2.22787  2.19466  4.22312  3.44795  3.72892  3.62125  2.55716  2.44827  4.05579  2.97168  3.89032  2.88051  3.03525  2.73149  2.96174  3.28986  5.47891  4.12303    226 - -
          2.68618  4.42225  2.77519  2.73123  3.46354  2.40513  3.72494  3.29354  2.67741  2.69355  4.24690  2.90347  2.73739  3.18146  2.89801  2.37887  2.77519  2.98518  4.58477  3.61503
          0.02035  4.30058  5.02293  0.61958  0.77255  0.48576  0.95510
    213   3.32183  4.57482  5.21335  4.68728  3.57750  4.76598  5.26362  1.31871  4.58175  1.50626  3.35739  4.86704  4.98774  4.74564  4.70530  4.14668  3.56590  1.30361  5.60623  4.46831    227 - -
          2.68618  4.42225  2.77519  2.73123  3.46354  2.40513  3.72494  3.29354  2.67741  2.69355  4.24690  2.90347  2.73739  3.18146  2.89801  2.37887  2.77519  2.98518  4.58477  3.61503
          0.02035  4.30058  5.02293  0.61958  0.77255  0.48576  0.95510
    214   2.85964  4.30068  4.30652  3.74886  1.75136  3.94253  4.02513  2.63082  3.61496  1.77406  3.29790  3.89901  4.29384  3.80091  3.76896  3.24216  2.46680  2.49705  4.49676  2.53780    228 - -
          2.68618  4.42225  2.77519  2.73123  3.46354  2.40513  3.72494  3.29354  2.67741  2.69355  4.24690  2.90347  2.73739  3.18146  2.89801  2.37887  2.77519  2.98518  4.58477  3.61503
          0.02035  4.30058  5.02293  0.61958  0.77255  0.48576  0.95510
    215   2.39270  5.07452  2.92158  2.40563  4.40307  2.92990  3.65239  3.85571  1.83255  3.37732  4.14989  2.63994  3.85331  2.39961  2.83462  2.66983  2.60958  3.46257  5.54115  4.16719    229 - -
          2.68618  4.42225  2.77519  2.73123  3.46354  2.40513  3.72494  3.29354  2.67741  2.69355  4.24690  2.90347  2.73739  3.18146  2.89801  2.37887  2.77519  2.98518  4.58477  3.61503
          0.02035  4.30058  5.02293  0.61958  0.77255  0.48576  0.95510
    216   3.15772  5.78067  1.69506  0.98573  5.06844  3.38023  3.95074  4.61158  2.99885  4.08949  4.95030  2.83812  4.01846  3.11958  3.61778  3.02317  3.45204  4.16608  6.22669  4.69933    230 - -
          2.68618  4.42225  2.77519  2.73123  3.46354  2.40513  3.72494  3.29354  2.67741  2.69355  4.24690  2.90347  2.73739  3.18146  2.89801  2.37887  2.77519  2.98518  4.58477  3.61503
          0.02035  4.30058  5.02293  0.61958  0.77255  0.48576  0.95510
    217   2.96045  4.33723  4.65037  4.06732  2.53379  4.16079  4.49245  2.00347  3.92764  1.30894  3.13855  4.22000  4.47036  4.08232  4.03780  3.47610  2.60392  1.96338  4.98899  3.83765    231 - -
          2.68618  4.42225  2.77519  2.73123  3.46354  2.40513  3.72494  3.29354  2.67741  2.69355  4.24690  2.90347  2.73739  3.18146  2.89801  2.37887  2.77519  2.98518  4.58477  3.61503
          0.02035  4.30058  5.02293  0.61958  0.77255  0.48576  0.95510
    218   2.42769  5.13166  3.04425  2.48379  4.48068  2.80520  3.65384  3.91645  1.91939  3.41435  4.19603  3.00164  3.90325  2.17179  2.15742  2.74326  2.98307  3.52983  5.54868  4.21025    232 - -
          2.68618  4.42225  2.77519  2.73123  3.46354  2.40513  3.72494  3.29354  2.67741  2.69355  4.24690  2.90347  2.73739  3.18146  2.89801  2.37887  2.77519  2.98518  4.58477  3.61503
          0.02035  4.30058  5.02293  0.61958  0.77255  0.48576  0.95510
    219   2.18618  5.10793  2.57046  2.18737  4.42525  3.42430  3.64295  3.89013  1.96808  3.40394  4.16685  2.90630  3.17661  2.75478  2.88928  2.64866  2.56447  3.48548  5.56469  4.17037    233 - -
          2.68618  4.42225  2.77519  2.73123  3.46354  2.40513  3.72494  3.29354  2.67741  2.69355  4.24690  2.90347  2.73739  3.18146  2.89801  2.37887  2.77519  2.98518  4.58477  3.61503
          0.02035  4.30058  5.02293  0.61958  0.77255  0.48576  0.95510
    220   1.69869  4.63316  3.16395  2.72719  4.37569  2.68676  3.94067  3.81563  2.78643  3.41608  4.21303  2.54639  2.74921  3.10850  3.22735  2.00739  2.88812  3.36110  5.63131  4.32040    234 - -
          2.68618  4.42225  2.77519  2.73123  3.46354  2.40513  3.72494  3.29354  2.67741  2.69355  4.24690  2.90347  2.73739  3.18146  2.89801  2.37887  2.77519  2.98518  4.58477  3.61503
          0.02035  4.30058  5.02293  0.61958  0.77255  0.48576  0.95510
    221   3.05571  4.42423  4.63870  4.09798  2.28132  4.16417  4.09663  1.92792  3.94248  1.78966  3.28830  4.14432  4.48162  4.05395  4.02526  3.47991  3.28248  2.51826  4.42388  1.67221    235 - -
          2.68618  4.42225  2.77519  2.73123  3.46354  2.40513  3.72494  3.29354  2.67741  2.69355  4.24690  2.90347  2.73739  3.18146  2.89801  2.37887  2.77519  2.98518  4.58477  3.61503
          0.02035  4.30058  5.02293  0.61958  0.77255  0.48576  0.95510
    222   2.77864  5.18456  2.33478  1.48893  4.47576  3.41737  3.72645  3.93201  2.55116  2.73016  4.26647  2.90218  3.88836  2.85915  3.05382  2.41036  3.02520  3.54693  5.65697  4.25307    236 - -
          2.68618  4.42225  2.77519  2.73123  3.46354  2.40513  3.72494  3.29354  2.67741  2.69355  4.24690  2.90347  2.73739  3.18146  2.89801  2.37887  2.77519  2.98518  4.58477  3.61503
          0.02035  4.30058  5.02293  0.61958  0.77255  0.48576  0.95510
    223   2.42786  5.18994  2.50774  1.91198  4.52420  3.42129  3.64033  4.00403  2.03949  3.48765  4.23865  2.54058  3.83919  2.74577  2.53286  2.65638  2.93126  3.57579  5.62349  4.21515    237 - -
          2.68618  4.42225  2.77519  2.73123  3.46354  2.40513  3.72494  3.29354  2.67741  2.69355  4.24690  2.90347  2.73739  3.18146  2.89801  2.37887  2.77519  2.98518  4.58477  3.61503
          0.02035  4.30058  5.02293  0.61958  0.77255  0.48576  0.95510
    224   1.73570  4.35989  3.59886  3.08812  3.82325  3.38913  4.05730  2.44531  3.04678  2.87536  3.76403  3.40769  3.94396  3.35439  3.39682  1.86318  2.39579  2.79919  5.24866  4.01624    238 - -
          2.68618  4.42225  2.77519  2.73123  3.46354  2.40513  3.72494  3.29354  2.67741  2.69355  4.24690  2.90347  2.73739  3.18146  2.89801  2.37887  2.77519  2.98518  4.58477  3.61503
          0.02035  4.30058  5.02293  0.61958  0.77255  0.48576  0.95510
    225   2.97296  4.45905  4.26023  3.73645  1.50737  4.01016  4.14886  2.64467  3.61773  1.66760  3.29411  3.94852  2.87482  3.83334  3.81322  3.32909  3.21795  2.58113  4.65233  3.22579    239 - -
          2.68618  4.42225  2.77519  2.73123  3.46354  2.40513  3.72494  3.29354  2.67741  2.69355  4.24690  2.90347  2.73739  3.18146  2.89801  2.37887  2.77519  2.98518  4.58477  3.61503
          0.02035  4.30058  5.02293  0.61958  0.77255  0.48576  0.95510
    226   2.18694  4.44956  3.42140  2.90398  3.92609  2.09097  3.95742  3.30421  2.88093  2.98885  2.80970  3.28215  3.89974  3.20147  3.27091  2.06517  2.45036  2.97995  5.30143  4.04570    240 - -
          2.68618  4.42225  2.77519  2.73123  3.46354  2.40513  3.72494  3.29354  2.67741  2.69355  4.24690  2.90347  2.73739  3.18146  2.89801  2.37887  2.77519  2.98518  4.58477  3.61503
          0.02035  4.30058  5.02293  0.61958  0.77255  0.48576  0.95510
    227   2.39440  4.98174  2.97832  2.17091  4.26097  3.46501  3.65863  3.69322  2.01681  2.52103  4.04641  2.96970  3.86196  2.49748  2.84916  2.44853  2.90722  3.33714  5.45279  4.09985    241 - -
          2.68618  4.42225  2.77519  2.73123  3.46354  2.40513  3.72494  3.29354  2.67741  2.69355  4.24690  2.90347  2.73739  3.18146  2.89801  2.37887  2.77519  2.98518  4.58477  3.61503
          0.02035  4.30058  5.02293  0.61958  0.77255  0.48576  0.95510
    228   2.47585  4.34438  4.73893  4.17079  3.42091  4.26195  4.64844  1.51368  4.04239  1.87421  2.55326  4.32668  4.57311  4.22754  4.17068  3.58862  3.23518  1.56597  5.16807  4.00132    242 - -
          2.68618  4.42225  2.77519  2.73123  3.46354  2.40513  3.72494  3.29354  2.67741  2.69355  4.24690  2.90347  2.73739  3.18146  2.89801  2.37887  2.77519  2.98518  4.58477  3.61503
          0.02035  4.30058  5.02293  0.61958  0.77255  0.48576  0.95510
    229   2.89607  4.27581  4.60346  4.02479  1.79478  4.05289  4.24249  2.13601  3.86461  1.79452  3.16391  4.10870  4.37984  3.99970  3.94393  3.36459  3.12519  1.99703  4.67363  2.69898    243 - -
          2.68618  4.42225  2.77519  2.73123  3.46354  2.40513  3.72494  3.29354  2.67741  2.69355  4.24690  2.90347  2.73739  3.18146  2.89801  2.37887  2.77519  2.98518  4.58477  3.61503
          0.02035  4.30058  5.02293  0.61958  0.77255  0.48576  0.95510
    230   2.64118  4.60929  3.21682  2.65486  3.79148  3.53023  3.74916  3.17641  2.38818  2.52176  3.09395  3.13573  3.91576  2.41561  3.03689  2.45208  2.53759  2.90959  5.15155  3.04381    244 - -
          2.68618  4.42225  2.77519  2.73123  3.46354  2.40513  3.72494  3.29354  2.67741  2.69355  4.24690  2.90347  2.73739  3.18146  2.89801  2.37887  2.77519  2.98518  4.58477  3.61503
          0.02035  4.30058  5.02293  0.61958  0.77255  0.48576  0.95510
    231   2.43006  5.23904  2.13605  2.32818  4.57670  2.14220  3.72457  4.05491  2.22799  3.56140  4.33835  2.40151  3.88061  2.84921  3.05367  2.73357  3.03058  3.63733  5.72054  4.30113    245 - -
          2.68618  4.42225  2.77519  2.73123  3.46354  2.40513  3.72494  3.29354  2.67741  2.69355  4.24690  2.90347  2.73739  3.18146  2.89801  2.37887  2.77519  2.98518  4.58477  3.61503
          0.02035  4.30058  5.02293  0.61958  0.77255  0.48576  0.95510
    232   3.04113  4.39175  4.72133  4.16914  3.54683  4.32272  4.75158  1.74209  4.05462  1.76814  3.41042  4.36478  4.64086  4.27849  4.22602  3.65743  2.52792  1.23367  5.31893  4.13555    246 - -
          2.68618  4.42225  2.77519  2.73123  3.46354  2.40513  3.72494  3.29354  2.67741  2.69355  4.24690  2.90347  2.73739  3.18146  2.89801  2.37887  2.77519  2.98518  4.58477  3.61503
          0.02035  4.30058  5.02293  0.61958  0.77255  0.48576  0.95510
    233   2.13883  4.37710  2.89454  2.96951  2.95579  3.60897  3.91574  2.79289  2.93682  2.60031  3.50994  3.37262  4.01177  3.23902  3.29531  2.87081  2.58099  1.86585  5.00832  3.76950    247 - -
          2.68618  4.42225  2.77519  2.73123  3.46354  2.40513  3.72494  3.29354  2.67741  2.69355  4.24690  2.90347  2.73739  3.18146  2.89801  2.37887  2.77519  2.98518  4.58477  3.61503
          0.02035  4.30058  5.02293  0.61958  0.77255  0.48576  0.95510
    234   2.80790  5.20803  2.85522  2.43266  4.55876  3.47816  3.69704  4.01039  1.85540  3.50483  4.29102  1.87389  3.91513  2.42753  2.77243  2.43066  3.04012  3.61310  5.63900  4.27621    248 - -
          2.68618  4.42225  2.77519  2.73123  3.46354  2.40513  3.72494  3.29354  2.67741  2.69355  4.24690  2.90347  2.73739  3.18146  2.89801  2.37887  2.77519  2.98518  4.58477  3.61503
          0.02035  4.30058  5.02293  0.61958  0.77255  0.48576  0.95510
    235   2.68199  5.13678  2.89495  2.15482  4.46710  2.91745  3.62961  3.93475  2.18056  3.42990  4.18621  2.35589  3.83933  2.44090  2.54440  2.65106  2.51189  3.52050  5.57254  4.18163    249 - -
          2.68618  4.42225  2.77519  2.73123  3.46354  2.40513  3.72494  3.29354  2.67741  2.69355  4.24690  2.90347  2.73739  3.18146  2.89801  2.37887  2.77519  2.98518  4.58477  3.61503
          0.02035  4.30058  5.02293  0.61958  0.77255  0.48576  0.95510
    236   2.79039  4.17456  4.56161  3.96786  2.62203  3.96522  4.27428  1.90140  3.80183  2.06283  2.65324  4.05574  4.30544  3.95439  3.87839  3.27518  3.02180  1.66149  4.77878  2.75427    250 - -
          2.68618  4.42225  2.77519  2.73123  3.46354  2.40513  3.72494  3.29354  2.67741  2.69355  4.24690  2.90347  2.73739  3.18146  2.89801  2.37887  2.77519  2.98518  4.58477  3.61503
          0.02035  4.30058  5.02293  0.61958  0.77255  0.48576  0.95510
    237   3.60126  4.89092  5.03021  4.58604  1.10909  4.66336  4.35242  2.62188  4.42154  1.32734  3.23349  4.60031  4.89865  4.44485  4.46677  4.05073  3.82912  2.75021  4.51552  2.95090    251 - -
          2.68618  4.42225  2.77519  2.73123  3.46354  2.40513  3.72494  3.29354  2.67741  2.69355  4.24690  2.90347  2.73739  3.18146  2.89801  2.37887  2.77519  2.98518  4.58477  3.61503
          0.02035  4.30058  5.02293  0.61958  0.77255  0.48576  0.95510
    238   2.40503  5.09596  2.56591  2.36800  4.42759  3.41773  3.65841  3.89161  2.15000  3.41023  4.17658  2.31246  3.84121  2.77336  2.91545  2.14778  2.60644  3.48685  5.57498  4.18183    252 - -
          2.68618  4.42225  2.77519  2.73123  3.46354  2.40513  3.72494  3.29354  2.67741  2.69355  4.24690  2.90347  2.73739  3.18146  2.89801  2.37887  2.77519  2.98518  4.58477  3.61503
          0.02035  4.30058  5.02293  0.61958  0.77255  0.48576  0.95510
    239   3.02432  5.25001  3.40299  2.76699  4.70039  3.69847  3.71124  4.07300  1.38973  3.52291  4.35285  3.21384  4.07469  2.83533  1.63107  2.40071  3.21410  3.71873  5.58844  4.36498    253 - -
          2.68618  4.42225  2.77519  2.73123  3.46354  2.40513  3.72494  3.29354  2.67741  2.69355  4.24690  2.90347  2.73739  3.18146  2.89801  2.37887  2.77519  2.98518  4.58477  3.61503
          0.02035  4.30058  5.02293  0.61958  0.77255  0.48576  0.95510
    240   2.87926  4.36095  4.18638  3.61980  3.41303  4.00565  4.32071  2.03286  3.48952  1.95429  3.32868  3.91147  4.35101  2.80111  3.72873  3.30061  3.11543  1.34819  5.06889  3.87514    254 - -
          2.68618  4.42225  2.77519  2.73123  3.46354  2.40513  3.72494  3.29354  2.67741  2.69355  4.24690  2.90347  2.73739  3.18146  2.89801  2.37887  2.77519  2.98518  4.58477  3.61503
          0.02035  4.30058  5.02293  0.61958  0.77255  0.48576  0.95510
    241   3.42392  5.08566  4.07953  3.99446  4.91897  3.75017  5.01627  4.60159  4.09387  4.16919  5.25077  4.24883  0.31478  4.46764  4.27109  3.60924  3.90182  4.19256  5.96284  5.05179    255 - -
          2.68618  4.42225  2.77519  2.73123  3.46354  2.40513  3.72494  3.29354  2.67741  2.69355  4.24690  2.90347  2.73739  3.18146  2.89801  2.37887  2.77519  2.98518  4.58477  3.61503
          0.02035  4.30058  5.02293  0.61958  0.77255  0.48576  0.95510
    242   2.92260  4.30623  4.61139  4.02831  2.48732  4.07507  4.27420  2.16492  3.87063  1.53556  2.64328  4.12791  4.39235  3.99862  3.95126  3.38533  3.14936  2.42345  4.70437  2.05269    256 - -
          2.68618  4.42225  2.77519  2.73123  3.46354  2.40513  3.72494  3.29354  2.67741  2.69355  4.24690  2.90347  2.73739  3.18146  2.89801  2.37887  2.77519  2.98518  4.58477  3.61503
          0.02035  4.30058  5.02293  0.61958  0.77255  0.48576  0.95510
    243   2.41726  5.33427  2.25956  1.81332  4.65263  3.40118  3.72209  4.14404  2.26983  3.62870  4.39984  1.99215  3.88528  2.84321  3.06479  2.74852  3.05835  3.71373  5.77284  4.33526    257 - -
          2.68618  4.42225  2.77519  2.73123  3.46354  2.40513  3.72494  3.29354  2.67741  2.69355  4.24690  2.90347  2.73739  3.18146  2.89801  2.37887  2.77519  2.98518  4.58477  3.61503
          0.02035  4.30058  5.02293  0.61958  0.77255  0.48576  0.95510
    244   2.82991  5.36129  2.00208  1.87111  4.68874  3.41288  3.72158  4.18009  1.80506  3.65232  4.42344  2.87186  3.89510  2.42690  3.01252  2.76383  3.07438  3.74579  5.78419  4.35203    258 - -
          2.68618  4.42225  2.77519  2.73123  3.46354  2.40513  3.72494  3.29354  2.67741  2.69355  4.24690  2.90347  2.73739  3.18146  2.89801  2.37887  2.77519  2.98518  4.58477  3.61503
          0.02035  4.30058  5.02293  0.61958  0.77255  0.48576  0.95510
    245   3.26400  4.55244  5.11313  4.55037  2.59983  4.59389  4.95731  1.29519  4.41986  1.44337  3.15082  4.69534  4.82051  4.51200  4.48915  3.94486  3.49462  1.78094  5.28121  4.15442    259 - -
          2.68618  4.42225  2.77519  2.73123  3.46354  2.40513  3.72494  3.29354  2.67741  2.69355  4.24690  2.90347  2.73739  3.18146  2.89801  2.37887  2.77519  2.98518  4.58477  3.61503
          0.02035  4.30058  5.02293  0.61958  0.77255  0.48576  0.95510
    246   2.34463  4.36901  4.30474  3.76536  1.48954  3.97974  3.96850  2.70825  3.63758  2.02871  3.38260  3.90604  4.33403  3.81971  3.79911  3.28257  3.15722  2.57102  4.39671  2.44325    260 - -
          2.68618  4.42225  2.77519  2.73123  3.46354  2.40513  3.72494  3.29354  2.67741  2.69355  4.24690  2.90347  2.73739  3.18146  2.89801  2.37887  2.77519  2.98518  4.58477  3.61503
          0.02035  4.30058  5.02293  0.61958  0.77255  0.48576  0.95510
    247   2.36741  4.55882  3.24999  2.42864  3.73568  3.54219  3.77897  2.45050  2.68014  2.28797  3.65511  2.66775  3.15361  3.01333  3.09232  2.77371  2.87615  2.84191  5.11839  3.84562    261 - -
          2.68618  4.42225  2.77519  2.73123  3.46354  2.40513  3.72494  3.29354  2.67741  2.69355  4.24690  2.90347  2.73739  3.18146  2.89801  2.37887  2.77519  2.98518  4.58477  3.61503
          0.02035  4.30058  5.02293  0.61958  0.77255  0.48576  0.95510
    248   2.42008  5.09986  2.51798  1.86870  4.40433  3.42605  3.64961  3.86530  2.41843  2.79446  4.15660  2.90807  3.11342  2.47722  2.90801  2.65665  2.91567  3.46910  5.55724  4.16503    262 - -
          2.68624  4.42231  2.77525  2.73105  3.46360  2.40519  3.72500  3.29360  2.67723  2.69361  4.24696  2.90329  2.73745  3.18152  2.89807  2.37876  2.77525  2.98524  4.58483  3.61509
          0.26274  1.46509        *  0.39483  1.12024  0.00000        *
//
