# Supplementary material for: Potential Conservation of Circadian Clock Proteins in the phylum Nematoda as Revealed by Bioinformatic Searches
Source: PLoS One. 2014 Nov 14;9(11):e112871. doi: 10.1371/journal.pone.0112871 (PMC4232591; doi:10.1371/journal.pone.0112871)
Supplement: File S1 — HMM profiles used in this work and HMMsearch results. (ZIP) [file pone.0112871.s007.zip › HMMs-CE/Artropodos/Tim-PJ_FBpp0291971-aln.hmm]

HMMER3/b [3.0 | March 2010]
NAME  Tim-PJ_FBpp0291971-aln
LENG  1155
ALPH  amino
RF    no
CS    no
MAP   yes
DATE  Tue Jun 12 14:34:06 2012
NSEQ  6
EFFN  1.028320
CKSUM 4278571708
STATS LOCAL MSV      -12.8470  0.69526
STATS LOCAL VITERBI  -14.0949  0.69526
STATS LOCAL FORWARD   -7.1307  0.69526
HMM          A        C        D        E        F        G        H        I        K        L        M        N        P        Q        R        S        T        V        W        Y   
            m->m     m->i     m->d     i->m     i->i     d->m     d->d
  COMPO   2.65056  4.32281  2.87397  2.62554  3.35305  3.12471  3.64244  2.76185  2.61936  2.35677  3.61597  2.96735  3.47457  3.02610  3.02258  2.58270  2.81055  2.64867  4.61682  3.55679
          2.68670  4.42277  2.77535  2.73175  3.46334  2.40565  3.72359  3.29345  2.67727  2.69373  4.24584  2.90234  2.73791  3.18089  2.89771  2.37890  2.77571  2.98436  4.58308  3.61555
          0.53661  1.99417  1.27602  2.66673  0.07201  0.00000        *
      1   2.98111  4.52740  4.06583  3.66033  3.21418  3.84552  4.39190  2.39130  3.42761  1.80642  1.34874  3.93596  4.30610  3.80841  3.63115  3.33189  3.28666  2.39923  5.05712  3.82032     24 - -
          2.68618  4.42225  2.77519  2.73123  3.46354  2.40513  3.72494  3.29354  2.67741  2.69355  4.24690  2.90347  2.73739  3.18146  2.89801  2.37887  2.77519  2.98518  4.58477  3.61503
          0.03091  3.88787  4.61022  0.61958  0.77255  0.78312  0.61061
      2   2.88725  5.41020  1.62979  1.48399  4.69695  3.18298  3.71848  4.19914  2.72021  3.72194  4.57957  2.65563  3.79797  2.88685  3.29826  2.78112  3.17440  3.78809  5.87906  4.39553     25 - -
          2.68618  4.42225  2.77519  2.73123  3.46354  2.40513  3.72494  3.29354  2.67741  2.69355  4.24690  2.90347  2.73739  3.18146  2.89801  2.37887  2.77519  2.98518  4.58477  3.61503
          0.03091  3.88787  4.61022  0.61958  0.77255  0.78312  0.61061
      3   3.36079  4.73008  4.11446  3.82423  2.68152  3.74719  3.91835  3.38487  3.54603  2.77718  4.01798  3.97013  4.26617  3.93284  3.67173  3.56436  3.66193  3.27563  0.85481  2.68278     26 - -
          2.68618  4.42225  2.77519  2.73123  3.46354  2.40513  3.72494  3.29354  2.67741  2.69355  4.24690  2.90347  2.73739  3.18146  2.89801  2.37887  2.77519  2.98518  4.58477  3.61503
          0.03091  3.88787  4.61022  0.61958  0.77255  0.78312  0.61061
      4   3.03580  4.47754  4.39079  3.89631  3.19542  4.15175  4.59278  2.03833  3.71739  1.18816  3.07199  4.16791  4.49996  4.00420  3.92376  3.53081  3.30556  1.71689  5.14916  3.94025     27 - -
          2.68618  4.42225  2.77519  2.73123  3.46354  2.40513  3.72494  3.29354  2.67741  2.69355  4.24690  2.90347  2.73739  3.18146  2.89801  2.37887  2.77519  2.98518  4.58477  3.61503
          0.03091  3.88787  4.61022  0.61958  0.77255  0.78312  0.61061
      5   2.80643  4.52167  3.47282  3.01687  3.03285  3.64090  2.72793  2.87157  2.76309  1.58457  3.50158  3.38456  4.05803  3.22716  3.03532  2.99329  3.05306  2.73536  4.62085  3.14388     28 - -
          2.68618  4.42225  2.77519  2.73123  3.46354  2.40513  3.72494  3.29354  2.67741  2.69355  4.24690  2.90347  2.73739  3.18146  2.89801  2.37887  2.77519  2.98518  4.58477  3.61503
          0.03091  3.88787  4.61022  0.61958  0.77255  0.78312  0.61061
      6   1.58343  4.43583  3.22444  2.79856  4.00425  3.22147  3.83766  3.32693  2.54198  3.02138  3.92719  3.15916  3.79866  3.05831  2.26041  2.62157  2.83957  2.99431  5.31324  4.06222     29 - -
          2.68618  4.42225  2.77519  2.73123  3.46354  2.40513  3.72494  3.29354  2.67741  2.69355  4.24690  2.90347  2.73739  3.18146  2.89801  2.37887  2.77519  2.98518  4.58477  3.61503
          0.03091  3.88787  4.61022  0.61958  0.77255  0.64114  0.74801
      7   2.50867  4.46424  3.15684  2.65268  3.79170  3.34716  3.74963  3.15754  2.62179  2.84313  2.95810  2.57941  3.81764  2.97309  3.02101  2.30205  2.24204  2.86505  5.15350  3.87726     30 - -
          2.68618  4.42225  2.77519  2.73123  3.46354  2.40513  3.72494  3.29354  2.67741  2.69355  4.24690  2.90347  2.73739  3.18146  2.89801  2.37887  2.77519  2.98518  4.58477  3.61503
          0.02803  3.98428  4.70663  0.61958  0.77255  0.71085  0.67575
      8   1.89316  4.28735  3.27598  3.02314  4.20504  3.04677  4.14969  3.51899  3.07958  3.25804  4.17060  3.27531  1.44917  3.41787  3.39534  2.52298  2.81304  3.09128  5.56323  4.33402     31 - -
          2.68618  4.42225  2.77519  2.73123  3.46354  2.40513  3.72494  3.29354  2.67741  2.69355  4.24690  2.90347  2.73739  3.18146  2.89801  2.37887  2.77519  2.98518  4.58477  3.61503
          0.02803  3.98428  4.70663  0.61958  0.77255  0.71085  0.67575
      9   2.84707  5.02512  2.86260  2.50571  4.01534  3.45343  2.76162  3.77556  2.27989  3.28579  4.16572  2.99798  3.91640  1.61088  2.59722  2.84507  3.08120  3.45279  5.27475  3.86983     32 - -
          2.68618  4.42225  2.77519  2.73123  3.46354  2.40513  3.72494  3.29354  2.67741  2.69355  4.24690  2.90347  2.73739  3.18146  2.89801  2.37887  2.77519  2.98518  4.58477  3.61503
          0.02803  3.98428  4.70663  0.61958  0.77255  0.71085  0.67575
     10   3.19625  4.52568  4.75114  4.23478  3.25527  4.47198  4.85992  1.28250  4.06550  1.38081  3.09065  4.48862  4.72476  4.29642  4.23366  3.84827  3.44140  1.87854  5.27709  4.10088     33 - -
          2.68618  4.42225  2.77519  2.73123  3.46354  2.40513  3.72494  3.29354  2.67741  2.69355  4.24690  2.90347  2.73739  3.18146  2.89801  2.37887  2.77519  2.98518  4.58477  3.61503
          0.02803  3.98428  4.70663  0.61958  0.77255  0.71085  0.67575
     11   2.79481  4.77407  3.09561  2.66616  3.03710  3.55039  2.34877  3.40857  2.61470  2.97147  3.89442  2.50839  3.96822  3.00146  2.99072  2.84895  3.02991  3.14163  4.57067  2.24841     34 - -
          2.68618  4.42225  2.77519  2.73123  3.46354  2.40513  3.72494  3.29354  2.67741  2.69355  4.24690  2.90347  2.73739  3.18146  2.89801  2.37887  2.77519  2.98518  4.58477  3.61503
          0.02803  3.98428  4.70663  0.61958  0.77255  0.71085  0.67575
     12   2.44188  4.48118  2.87888  2.66781  4.26040  3.08360  3.95191  3.78087  2.84620  3.41954  4.26207  2.36128  3.75602  3.17510  3.22943  1.35477  2.85863  3.30645  5.57094  4.23967     35 - -
          2.68618  4.42225  2.77519  2.73123  3.46354  2.40513  3.72494  3.29354  2.67741  2.69355  4.24690  2.90347  2.73739  3.18146  2.89801  2.37887  2.77519  2.98518  4.58477  3.61503
          0.02803  3.98428  4.70663  0.61958  0.77255  0.71085  0.67575
     13   1.97338  4.26406  3.54295  3.03773  3.63037  3.37013  3.98189  2.74398  2.95935  2.58360  2.77646  3.36125  3.89868  3.29063  3.28814  2.71018  2.01833  2.51065  5.11538  3.88865     36 - -
          2.68618  4.42225  2.77519  2.73123  3.46354  2.40513  3.72494  3.29354  2.67741  2.69355  4.24690  2.90347  2.73739  3.18146  2.89801  2.37887  2.77519  2.98518  4.58477  3.61503
          0.02803  3.98428  4.70663  0.61958  0.77255  0.71085  0.67575
     14   3.40314  4.77247  4.39197  4.12865  0.84511  4.06482  3.93069  2.91411  4.03310  2.25888  3.62838  4.14641  4.52163  4.17052  4.12517  3.66669  3.70470  2.91285  4.14841  2.50215     37 - -
          2.68618  4.42225  2.77519  2.73123  3.46354  2.40513  3.72494  3.29354  2.67741  2.69355  4.24690  2.90347  2.73739  3.18146  2.89801  2.37887  2.77519  2.98518  4.58477  3.61503
          0.02803  3.98428  4.70663  0.61958  0.77255  0.71085  0.67575
     15   1.82290  4.17786  3.33313  3.04645  4.32050  2.19145  4.16533  3.74154  3.13988  3.41777  4.23328  3.24203  3.67226  3.41986  3.47693  1.45877  2.69625  3.18355  5.64819  4.42529     38 - -
          2.68618  4.42225  2.77519  2.73123  3.46354  2.40513  3.72494  3.29354  2.67741  2.69355  4.24690  2.90347  2.73739  3.18146  2.89801  2.37887  2.77519  2.98518  4.58477  3.61503
          0.02803  3.98428  4.70663  0.61958  0.77255  0.71085  0.67575
     16   2.44429  4.48556  2.87423  2.66275  4.26167  3.08541  3.94876  3.78172  2.84235  3.41946  4.26169  2.34326  3.75650  3.17098  3.22685  1.36405  2.85981  3.30807  5.57118  4.23928     39 - -
          2.68618  4.42225  2.77519  2.73123  3.46354  2.40513  3.72494  3.29354  2.67741  2.69355  4.24690  2.90347  2.73739  3.18146  2.89801  2.37887  2.77519  2.98518  4.58477  3.61503
          0.02803  3.98428  4.70663  0.61958  0.77255  0.71085  0.67575
     17   3.25447  4.60693  4.71809  4.19678  3.13439  4.47045  4.80409  1.77070  4.01037  0.97889  2.97140  4.46902  4.70714  4.22391  4.17063  3.84454  3.49390  2.09312  5.18832  4.03191     40 - -
          2.68618  4.42225  2.77519  2.73123  3.46354  2.40513  3.72494  3.29354  2.67741  2.69355  4.24690  2.90347  2.73739  3.18146  2.89801  2.37887  2.77519  2.98518  4.58477  3.61503
          0.02803  3.98428  4.70663  0.61958  0.77255  0.71085  0.67575
     18   2.27831  2.49047  3.82082  3.50318  4.13463  1.19186  4.36530  3.48202  3.43828  3.26363  4.15354  3.51562  3.74970  3.73181  3.66490  2.49308  2.77183  3.02788  5.49707  4.34801     41 - -
          2.68618  4.42225  2.77519  2.73123  3.46354  2.40513  3.72494  3.29354  2.67741  2.69355  4.24690  2.90347  2.73739  3.18146  2.89801  2.37887  2.77519  2.98518  4.58477  3.61503
          0.02803  3.98428  4.70663  0.61958  0.77255  0.71085  0.67575
     19   2.57548  2.72122  4.05606  3.49817  2.66170  3.63590  4.09497  2.33355  3.38641  2.23989  3.24135  3.69593  4.06749  3.62227  3.58947  2.95797  2.39285  1.92232  4.80953  3.60013     42 - -
          2.68618  4.42225  2.77519  2.73123  3.46354  2.40513  3.72494  3.29354  2.67741  2.69355  4.24690  2.90347  2.73739  3.18146  2.89801  2.37887  2.77519  2.98518  4.58477  3.61503
          0.02803  3.98428  4.70663  0.61958  0.77255  0.71085  0.67575
     20   2.61727  4.28551  3.57961  3.01365  2.72305  3.60331  3.85689  2.66451  2.88600  1.95983  3.32219  3.38612  3.98488  3.22641  2.70235  2.87129  2.46907  2.48681  4.82758  3.57017     43 - -
          2.68618  4.42225  2.77519  2.73123  3.46354  2.40513  3.72494  3.29354  2.67741  2.69355  4.24690  2.90347  2.73739  3.18146  2.89801  2.37887  2.77519  2.98518  4.58477  3.61503
          0.02803  3.98428  4.70663  0.61958  0.77255  0.71085  0.67575
     21   2.86310  5.27293  2.31671  1.48994  4.58984  3.26143  3.73704  4.08704  2.62137  3.62336  4.47164  1.91363  3.84364  2.90226  3.10874  2.79485  3.14413  3.69177  5.76983  4.33681     44 - -
          2.68618  4.42225  2.77519  2.73123  3.46354  2.40513  3.72494  3.29354  2.67741  2.69355  4.24690  2.90347  2.73739  3.18146  2.89801  2.37887  2.77519  2.98518  4.58477  3.61503
          0.02803  3.98428  4.70663  0.61958  0.77255  0.71085  0.67575
     22   2.75199  4.91934  1.91267  2.38692  4.55313  1.38701  3.91958  4.06248  2.92825  3.65459  4.51923  2.90758  3.83685  3.12370  3.43166  2.76619  3.11660  3.61993  5.76216  4.42356     45 - -
          2.68618  4.42225  2.77519  2.73123  3.46354  2.40513  3.72494  3.29354  2.67741  2.69355  4.24690  2.90347  2.73739  3.18146  2.89801  2.37887  2.77519  2.98518  4.58477  3.61503
          0.02803  3.98428  4.70663  0.61958  0.77255  0.71085  0.67575
     23   3.11252  5.25447  0.77003  2.41041  4.64717  3.29788  4.03355  4.26138  3.13946  3.85025  4.83182  2.97200  3.95869  3.27362  3.67006  3.06299  3.45384  3.88901  5.79380  4.50293     46 - -
          2.68618  4.42225  2.77519  2.73123  3.46354  2.40513  3.72494  3.29354  2.67741  2.69355  4.24690  2.90347  2.73739  3.18146  2.89801  2.37887  2.77519  2.98518  4.58477  3.61503
          0.02803  3.98428  4.70663  0.61958  0.77255  0.71085  0.67575
     24   1.82202  4.17298  3.42051  3.07993  4.17035  2.28405  4.13846  3.50171  3.10650  3.24208  4.08781  3.27592  3.70028  3.40635  3.43242  2.41967  1.62030  3.03440  5.53058  4.31375     47 - -
          2.68618  4.42225  2.77519  2.73123  3.46354  2.40513  3.72494  3.29354  2.67741  2.69355  4.24690  2.90347  2.73739  3.18146  2.89801  2.37887  2.77519  2.98518  4.58477  3.61503
          0.02803  3.98428  4.70663  0.61958  0.77255  0.71085  0.67575
     25   3.17964  4.65603  4.08851  3.66170  2.32924  4.03413  3.67638  2.91106  3.45669  1.95303  3.60151  3.80495  4.40233  3.73193  3.65094  3.39459  3.42169  2.82534  4.00108  1.26315     48 - -
          2.68618  4.42225  2.77519  2.73123  3.46354  2.40513  3.72494  3.29354  2.67741  2.69355  4.24690  2.90347  2.73739  3.18146  2.89801  2.37887  2.77519  2.98518  4.58477  3.61503
          0.02803  3.98428  4.70663  0.61958  0.77255  0.71085  0.67575
     26   2.57287  4.42227  3.28480  2.78646  3.59970  3.43658  2.46262  2.95502  2.68061  2.69498  3.61287  3.20129  3.89141  3.06927  3.03048  2.73812  2.43901  2.16747  5.02870  3.73269     49 - -
          2.68618  4.42225  2.77519  2.73123  3.46354  2.40513  3.72494  3.29354  2.67741  2.69355  4.24690  2.90347  2.73739  3.18146  2.89801  2.37887  2.77519  2.98518  4.58477  3.61503
          0.02803  3.98428  4.70663  0.61958  0.77255  0.71085  0.67575
     27   3.11792  4.42865  4.78828  4.25530  3.40415  4.46641  4.91655  1.40347  4.14217  1.62170  3.20737  4.49485  4.72612  4.35950  4.32409  3.82644  3.36414  1.39472  5.38318  4.22211     50 - -
          2.68618  4.42225  2.77519  2.73123  3.46354  2.40513  3.72494  3.29354  2.67741  2.69355  4.24690  2.90347  2.73739  3.18146  2.89801  2.37887  2.77519  2.98518  4.58477  3.61503
          0.02803  3.98428  4.70663  0.61958  0.77255  0.71085  0.67575
     28   2.51046  4.60084  2.75605  2.55160  4.29650  3.12594  3.88676  3.81863  2.76847  3.43727  4.27694  1.76954  3.77153  3.09183  3.17757  1.77240  2.89998  3.36104  5.58532  4.23253     51 - -
          2.68618  4.42225  2.77519  2.73123  3.46354  2.40513  3.72494  3.29354  2.67741  2.69355  4.24690  2.90347  2.73739  3.18146  2.89801  2.37887  2.77519  2.98518  4.58477  3.61503
          0.02803  3.98428  4.70663  0.61958  0.77255  0.71085  0.67575
     29   2.79698  5.26643  2.01354  1.64748  4.57682  3.25824  3.69322  4.05905  2.60239  3.58005  4.39543  2.73754  2.50512  2.84190  3.14058  2.72720  3.06528  3.65242  5.75173  4.30709     52 - -
          2.68618  4.42225  2.77519  2.73123  3.46354  2.40513  3.72494  3.29354  2.67741  2.69355  4.24690  2.90347  2.73739  3.18146  2.89801  2.37887  2.77519  2.98518  4.58477  3.61503
          0.02803  3.98428  4.70663  0.61958  0.77255  0.71085  0.67575
     30   2.88391  5.34529  1.58838  2.14494  4.66704  3.21475  3.77279  4.22057  2.77425  3.74738  4.60018  1.68524  3.83477  2.94620  3.34289  2.79895  3.18583  3.79592  5.87726  4.39408     53 - -
          2.68618  4.42225  2.77519  2.73123  3.46354  2.40513  3.72494  3.29354  2.67741  2.69355  4.24690  2.90347  2.73739  3.18146  2.89801  2.37887  2.77519  2.98518  4.58477  3.61503
          0.02803  3.98428  4.70663  0.61958  0.77255  0.71085  0.67575
     31   1.99291  2.47516  3.75281  3.22914  3.32546  3.43059  3.96668  2.67089  3.12520  2.46184  3.40205  3.47706  3.93074  3.41527  3.38943  2.76837  2.79309  2.44431  4.83335  2.78573     54 - -
          2.68618  4.42225  2.77519  2.73123  3.46354  2.40513  3.72494  3.29354  2.67741  2.69355  4.24690  2.90347  2.73739  3.18146  2.89801  2.37887  2.77519  2.98518  4.58477  3.61503
          0.02803  3.98428  4.70663  0.61958  0.77255  0.71085  0.67575
     32   2.70444  4.41417  3.46001  2.96634  3.05771  3.61549  3.75280  2.85191  2.85732  1.79269  3.49401  2.69932  4.01414  3.21247  3.17284  2.90729  2.94375  2.65620  4.60648  2.60742     55 - -
          2.68618  4.42225  2.77519  2.73123  3.46354  2.40513  3.72494  3.29354  2.67741  2.69355  4.24690  2.90347  2.73739  3.18146  2.89801  2.37887  2.77519  2.98518  4.58477  3.61503
          0.02803  3.98428  4.70663  0.61958  0.77255  0.71085  0.67575
     33   1.82054  4.47908  3.12003  2.31674  3.84067  3.36736  3.83760  2.96775  2.71917  2.82654  3.74436  3.14012  3.86763  3.06720  3.11035  2.70033  2.85454  2.28359  5.24116  3.96612     56 - -
          2.68618  4.42225  2.77519  2.73123  3.46354  2.40513  3.72494  3.29354  2.67741  2.69355  4.24690  2.90347  2.73739  3.18146  2.89801  2.37887  2.77519  2.98518  4.58477  3.61503
          0.02803  3.98428  4.70663  0.61958  0.77255  0.71085  0.67575
     34   2.85690  4.30244  4.32012  3.79844  3.52394  4.02549  4.55377  1.40554  3.69021  2.19530  3.38079  4.05275  4.41871  3.97777  3.93219  3.37380  2.47480  1.55233  5.28533  4.08094     57 - -
          2.68618  4.42225  2.77519  2.73123  3.46354  2.40513  3.72494  3.29354  2.67741  2.69355  4.24690  2.90347  2.73739  3.18146  2.89801  2.37887  2.77519  2.98518  4.58477  3.61503
          0.02803  3.98428  4.70663  0.61958  0.77255  0.71085  0.67575
     35   3.28217  4.71189  4.36865  4.01004  3.18103  4.12341  4.63076  2.39231  3.77668  0.74889  3.17094  4.27463  4.54021  4.11822  3.93404  3.70883  3.57172  2.45847  5.09982  3.84861     58 - -
          2.68618  4.42225  2.77519  2.73123  3.46354  2.40513  3.72494  3.29354  2.67741  2.69355  4.24690  2.90347  2.73739  3.18146  2.89801  2.37887  2.77519  2.98518  4.58477  3.61503
          0.02803  3.98428  4.70663  0.61958  0.77255  0.71085  0.67575
     36   2.87179  5.24746  2.42260  1.36147  4.53428  3.31474  3.70887  4.00931  2.49237  3.52801  4.38770  2.81017  3.86175  2.33595  2.91894  2.81195  3.13197  3.64082  5.68724  4.29341     59 - -
          2.68618  4.42225  2.77519  2.73123  3.46354  2.40513  3.72494  3.29354  2.67741  2.69355  4.24690  2.90347  2.73739  3.18146  2.89801  2.37887  2.77519  2.98518  4.58477  3.61503
          0.02803  3.98428  4.70663  0.61958  0.77255  0.71085  0.67575
     37   2.76189  5.03989  2.44542  1.36740  4.45554  3.24931  3.76101  3.90538  2.62849  3.49396  4.34797  2.83025  3.83110  2.93361  3.08953  2.23814  3.06476  3.51987  5.67596  4.28151     60 - -
          2.68618  4.42225  2.77519  2.73123  3.46354  2.40513  3.72494  3.29354  2.67741  2.69355  4.24690  2.90347  2.73739  3.18146  2.89801  2.37887  2.77519  2.98518  4.58477  3.61503
          0.02803  3.98428  4.70663  0.61958  0.77255  0.48549  0.95554
     38   3.20983  4.54041  4.83612  4.30144  3.31542  4.48840  4.89450  1.15017  4.14241  1.75580  2.24211  4.53117  4.74564  4.34449  4.29283  3.85221  3.45289  1.95385  5.31332  4.17826     61 - -
          2.68618  4.42225  2.77519  2.73123  3.46354  2.40513  3.72494  3.29354  2.67741  2.69355  4.24690  2.90347  2.73739  3.18146  2.89801  2.37887  2.77519  2.98518  4.58477  3.61503
          0.02428  4.12604  4.84838  0.61958  0.77255  0.57827  0.82296
     39   2.63905  4.60624  3.12403  2.20322  3.78054  3.49792  3.73508  2.65197  2.59092  2.23903  3.69050  2.49932  3.89845  2.94918  3.00136  2.74735  2.87316  2.84149  5.15362  3.86429     62 - -
          2.68618  4.42225  2.77519  2.73123  3.46354  2.40513  3.72494  3.29354  2.67741  2.69355  4.24690  2.90347  2.73739  3.18146  2.89801  2.37887  2.77519  2.98518  4.58477  3.61503
          0.02428  4.12604  4.84838  0.61958  0.77255  0.57827  0.82296
     40   2.63954  3.33068  3.25466  2.68552  3.69761  3.51974  3.71649  3.13498  2.53156  2.79532  3.66586  3.14508  3.90705  2.17539  2.55338  2.76016  2.86920  2.87567  5.06628  2.80707     63 - -
          2.68618  4.42225  2.77519  2.73123  3.46354  2.40513  3.72494  3.29354  2.67741  2.69355  4.24690  2.90347  2.73739  3.18146  2.89801  2.37887  2.77519  2.98518  4.58477  3.61503
          0.02428  4.12604  4.84838  0.61958  0.77255  0.57827  0.82296
     41   2.85001  5.25726  2.65729  2.07111  4.60060  3.41540  3.68236  4.05016  1.71120  3.53958  4.34748  1.97351  3.89412  2.81474  2.74796  2.79903  3.08572  3.65859  5.66668  4.30119     64 - -
          2.68618  4.42225  2.77519  2.73123  3.46354  2.40513  3.72494  3.29354  2.67741  2.69355  4.24690  2.90347  2.73739  3.18146  2.89801  2.37887  2.77519  2.98518  4.58477  3.61503
          0.02428  4.12604  4.84838  0.61958  0.77255  0.57827  0.82296
     42   3.39668  4.71599  4.94225  4.41799  3.16781  4.64543  4.97620  1.82848  4.23086  0.83098  2.98329  4.67607  4.84378  4.39382  4.35716  4.02931  3.63084  2.20020  5.27116  4.15024     65 - -
          2.68618  4.42225  2.77519  2.73123  3.46354  2.40513  3.72494  3.29354  2.67741  2.69355  4.24690  2.90347  2.73739  3.18146  2.89801  2.37887  2.77519  2.98518  4.58477  3.61503
          0.02428  4.12604  4.84838  0.61958  0.77255  0.57827  0.82296
     43   2.29222  4.62886  2.43229  2.58217  3.89842  3.42652  3.75526  3.19166  2.62408  2.26359  3.78670  3.06784  3.87012  2.95362  3.06008  2.70129  2.33255  2.91319  5.25231  3.95254     66 - -
          2.68618  4.42225  2.77519  2.73123  3.46354  2.40513  3.72494  3.29354  2.67741  2.69355  4.24690  2.90347  2.73739  3.18146  2.89801  2.37887  2.77519  2.98518  4.58477  3.61503
          0.02428  4.12604  4.84838  0.61958  0.77255  0.57827  0.82296
     44   2.12978  4.26590  3.58755  3.04372  3.45258  3.53336  3.91842  2.72331  2.97925  2.51686  3.43958  3.39718  3.96863  3.28214  3.30272  2.82246  2.20100  2.20217  4.92729  2.70167     67 - -
          2.68618  4.42225  2.77519  2.73123  3.46354  2.40513  3.72494  3.29354  2.67741  2.69355  4.24690  2.90347  2.73739  3.18146  2.89801  2.37887  2.77519  2.98518  4.58477  3.61503
          0.02428  4.12604  4.84838  0.61958  0.77255  0.57827  0.82296
     45   3.19577  5.33588  2.62683  0.71169  4.71781  3.45609  4.07525  4.22389  2.98996  3.80336  4.77451  3.10923  4.07522  3.29085  3.41930  3.15691  3.50462  3.88449  5.84097  4.57362     68 - -
          2.68618  4.42225  2.77519  2.73123  3.46354  2.40513  3.72494  3.29354  2.67741  2.69355  4.24690  2.90347  2.73739  3.18146  2.89801  2.37887  2.77519  2.98518  4.58477  3.61503
          0.02428  4.12604  4.84838  0.61958  0.77255  0.57827  0.82296
     46   2.87874  5.24111  1.34092  2.34387  4.56771  3.36956  3.77966  4.07480  2.59581  3.59963  4.43450  2.89512  3.90715  2.93495  2.20186  2.83231  3.14667  3.68378  5.72115  4.33136     69 - -
          2.68618  4.42225  2.77519  2.73123  3.46354  2.40513  3.72494  3.29354  2.67741  2.69355  4.24690  2.90347  2.73739  3.18146  2.89801  2.37887  2.77519  2.98518  4.58477  3.61503
          0.02428  4.12604  4.84838  0.61958  0.77255  0.57827  0.82296
     47   2.34438  4.79126  3.00985  2.48137  4.02729  3.44444  3.65308  3.44415  2.19547  3.05233  3.87782  2.99026  3.84509  2.34828  2.84483  2.40349  2.86662  3.13077  5.29273  2.90618     70 - -
          2.68618  4.42225  2.77519  2.73123  3.46354  2.40513  3.72494  3.29354  2.67741  2.69355  4.24690  2.90347  2.73739  3.18146  2.89801  2.37887  2.77519  2.98518  4.58477  3.61503
          0.02428  4.12604  4.84838  0.61958  0.77255  0.57827  0.82296
     48   2.75529  4.93288  3.02562  2.54663  4.27264  3.47502  3.68256  3.66602  1.91274  3.23643  4.07192  3.03596  3.90558  2.42911  2.63309  2.77924  1.85501  3.33452  5.43025  4.13619     71 - -
          2.68618  4.42225  2.77519  2.73123  3.46354  2.40513  3.72494  3.29354  2.67741  2.69355  4.24690  2.90347  2.73739  3.18146  2.89801  2.37887  2.77519  2.98518  4.58477  3.61503
          0.02428  4.12604  4.84838  0.61958  0.77255  0.57827  0.82296
     49   2.85603  4.45115  4.04396  3.58265  3.40870  3.81437  4.36805  2.42920  3.40519  1.17259  3.32045  3.85398  4.28202  3.75425  3.64173  3.19678  2.25317  2.35011  5.16902  3.96096     72 - -
          2.68618  4.42225  2.77519  2.73123  3.46354  2.40513  3.72494  3.29354  2.67741  2.69355  4.24690  2.90347  2.73739  3.18146  2.89801  2.37887  2.77519  2.98518  4.58477  3.61503
          0.02428  4.12604  4.84838  0.61958  0.77255  0.57827  0.82296
     50   2.85660  5.14203  2.10145  2.45991  4.48758  3.43601  3.74310  3.96630  2.42001  3.49023  4.32396  2.98267  3.92387  2.89181  1.44515  2.83569  3.10682  3.59426  5.60132  4.26607     73 - -
          2.68618  4.42225  2.77519  2.73123  3.46354  2.40513  3.72494  3.29354  2.67741  2.69355  4.24690  2.90347  2.73739  3.18146  2.89801  2.37887  2.77519  2.98518  4.58477  3.61503
          0.02428  4.12604  4.84838  0.61958  0.77255  0.57827  0.82296
     51   2.57969  4.65464  3.03222  2.62140  4.15184  3.31744  3.80839  3.55607  2.59408  3.18494  4.02443  3.07413  3.84587  2.28192  2.98548  2.27992  1.75347  3.19585  5.42898  4.12850     74 - -
          2.68618  4.42225  2.77519  2.73123  3.46354  2.40513  3.72494  3.29354  2.67741  2.69355  4.24690  2.90347  2.73739  3.18146  2.89801  2.37887  2.77519  2.98518  4.58477  3.61503
          0.02428  4.12604  4.84838  0.61958  0.77255  0.57827  0.82296
     52   3.86503  4.99277  4.92307  4.67379  1.20661  4.57175  3.47466  3.56721  4.48381  2.88032  4.13228  4.21245  4.85368  4.31755  4.41213  3.94003  4.07266  3.47125  2.13468  1.31113     75 - -
          2.68618  4.42225  2.77519  2.73123  3.46354  2.40513  3.72494  3.29354  2.67741  2.69355  4.24690  2.90347  2.73739  3.18146  2.89801  2.37887  2.77519  2.98518  4.58477  3.61503
          0.02428  4.12604  4.84838  0.61958  0.77255  0.57827  0.82296
     53   2.98136  5.18252  3.07870  2.02061  4.57138  3.57496  3.70554  3.97242  2.15316  3.46149  4.31844  3.10970  4.00786  2.84768  1.32674  2.96770  3.19113  3.63372  5.55100  4.30373     76 - -
          2.68618  4.42225  2.77519  2.73123  3.46354  2.40513  3.72494  3.29354  2.67741  2.69355  4.24690  2.90347  2.73739  3.18146  2.89801  2.37887  2.77519  2.98518  4.58477  3.61503
          0.02428  4.12604  4.84838  0.61958  0.77255  0.57827  0.82296
     54   3.07417  5.18860  3.42470  2.82063  4.58363  3.68717  3.68509  3.99193  1.99736  3.43685  4.31752  3.23445  4.07652  2.10662  1.23720  3.07419  3.25646  3.67511  5.49278  4.29431     77 - -
          2.68618  4.42225  2.77519  2.73123  3.46354  2.40513  3.72494  3.29354  2.67741  2.69355  4.24690  2.90347  2.73739  3.18146  2.89801  2.37887  2.77519  2.98518  4.58477  3.61503
          0.02428  4.12604  4.84838  0.61958  0.77255  0.57827  0.82296
     55   1.61386  4.63378  3.08313  2.65938  4.19787  3.30268  3.82584  3.58512  2.04641  3.22093  4.05545  3.09655  3.84372  3.00687  2.96103  2.26211  2.89054  3.21091  5.45780  4.16833     78 - -
          2.68618  4.42225  2.77519  2.73123  3.46354  2.40513  3.72494  3.29354  2.67741  2.69355  4.24690  2.90347  2.73739  3.18146  2.89801  2.37887  2.77519  2.98518  4.58477  3.61503
          0.02428  4.12604  4.84838  0.61958  0.77255  0.57827  0.82296
     56   3.29188  4.58958  4.94824  4.43636  3.34874  4.61792  5.03463  1.10140  4.27090  1.44885  3.16953  4.66837  4.85360  4.48059  4.41870  4.00570  3.53730  1.88350  5.39782  4.23194     79 - -
          2.68618  4.42225  2.77519  2.73123  3.46354  2.40513  3.72494  3.29354  2.67741  2.69355  4.24690  2.90347  2.73739  3.18146  2.89801  2.37887  2.77519  2.98518  4.58477  3.61503
          0.02428  4.12604  4.84838  0.61958  0.77255  0.57827  0.82296
     57   2.75128  4.99848  2.73394  2.44136  4.45900  1.82883  3.75545  3.90493  1.97413  3.45332  4.27523  2.44422  3.87908  2.90923  2.87890  2.75506  3.03392  3.51292  5.61810  4.27504     80 - -
          2.68618  4.42225  2.77519  2.73123  3.46354  2.40513  3.72494  3.29354  2.67741  2.69355  4.24690  2.90347  2.73739  3.18146  2.89801  2.37887  2.77519  2.98518  4.58477  3.61503
          0.02428  4.12604  4.84838  0.61958  0.77255  0.57827  0.82296
     58   3.42318  4.75134  4.77478  4.32508  1.24001  4.46242  4.19877  2.53172  4.16769  1.41096  3.18175  4.38365  4.73005  4.24718  4.25551  3.84163  3.65713  2.62263  4.40344  2.83343     81 - -
          2.68618  4.42225  2.77519  2.73123  3.46354  2.40513  3.72494  3.29354  2.67741  2.69355  4.24690  2.90347  2.73739  3.18146  2.89801  2.37887  2.77519  2.98518  4.58477  3.61503
          0.02428  4.12604  4.84838  0.61958  0.77255  0.57827  0.82296
     59   1.66037  4.26177  3.47168  3.28236  4.49120  1.14949  4.39893  3.87045  3.42187  3.60285  4.44882  3.41679  3.78759  3.69031  3.71231  2.50780  2.83568  3.30169  5.81998  4.63295     82 - -
          2.68618  4.42225  2.77519  2.73123  3.46354  2.40513  3.72494  3.29354  2.67741  2.69355  4.24690  2.90347  2.73739  3.18146  2.89801  2.37887  2.77519  2.98518  4.58477  3.61503
          0.02428  4.12604  4.84838  0.61958  0.77255  0.57827  0.82296
     60   2.91918  5.27661  2.58460  1.87275  4.58201  3.40893  3.74550  4.05086  2.45644  3.55713  4.40702  2.90726  3.92833  1.47766  2.84809  2.86799  3.16848  3.68214  5.69922  4.33007     83 - -
          2.68618  4.42225  2.77519  2.73123  3.46354  2.40513  3.72494  3.29354  2.67741  2.69355  4.24690  2.90347  2.73739  3.18146  2.89801  2.37887  2.77519  2.98518  4.58477  3.61503
          0.02428  4.12604  4.84838  0.61958  0.77255  0.57827  0.82296
     61   2.59284  4.66094  2.89452  2.65870  4.32912  3.22961  3.95478  3.74030  2.80478  3.41738  4.27856  1.41807  3.85881  3.15841  3.19685  2.68015  2.12705  3.32876  5.62206  4.29230     84 - -
          2.68618  4.42225  2.77519  2.73123  3.46354  2.40513  3.72494  3.29354  2.67741  2.69355  4.24690  2.90347  2.73739  3.18146  2.89801  2.37887  2.77519  2.98518  4.58477  3.61503
          0.02428  4.12604  4.84838  0.61958  0.77255  0.57827  0.82296
     62   2.78792  4.35752  3.87705  3.32016  3.53177  3.84901  4.15861  1.81296  2.39465  2.38451  3.44361  3.67272  4.22117  3.51709  3.42137  3.14267  3.03001  1.59055  5.11410  3.89268     85 - -
          2.68618  4.42225  2.77519  2.73123  3.46354  2.40513  3.72494  3.29354  2.67741  2.69355  4.24690  2.90347  2.73739  3.18146  2.89801  2.37887  2.77519  2.98518  4.58477  3.61503
          0.02428  4.12604  4.84838  0.61958  0.77255  0.57827  0.82296
     63   3.15514  5.26606  3.58082  2.88810  4.75127  3.75106  3.66855  4.08874  1.09897  3.50626  4.37987  3.27896  4.11326  2.80069  1.69019  3.14372  3.31197  3.76862  5.52451  4.37412     86 - -
          2.68618  4.42225  2.77519  2.73123  3.46354  2.40513  3.72494  3.29354  2.67741  2.69355  4.24690  2.90347  2.73739  3.18146  2.89801  2.37887  2.77519  2.98518  4.58477  3.61503
          0.02428  4.12604  4.84838  0.61958  0.77255  0.57827  0.82296
     64   2.15826  4.87662  2.89197  2.44932  4.29102  3.36137  3.69169  3.72195  1.95954  3.28942  4.09224  2.50790  3.82898  2.83404  2.86912  2.17405  2.90221  3.34331  5.48575  4.14405     87 - -
          2.68618  4.42225  2.77519  2.73123  3.46354  2.40513  3.72494  3.29354  2.67741  2.69355  4.24690  2.90347  2.73739  3.18146  2.89801  2.37887  2.77519  2.98518  4.58477  3.61503
          0.02428  4.12604  4.84838  0.61958  0.77255  0.57827  0.82296
     65   3.01458  5.53516  1.14165  2.18231  4.85260  3.27368  3.86794  4.42698  2.91790  3.93432  4.79946  2.00054  3.91717  3.04555  3.52063  2.90675  3.32374  3.98584  6.05625  4.54245     88 - -
          2.68618  4.42225  2.77519  2.73123  3.46354  2.40513  3.72494  3.29354  2.67741  2.69355  4.24690  2.90347  2.73739  3.18146  2.89801  2.37887  2.77519  2.98518  4.58477  3.61503
          0.02428  4.12604  4.84838  0.61958  0.77255  0.57827  0.82296
     66   2.21855  4.39510  4.32115  3.78077  3.34664  4.06486  4.47611  1.87875  3.65589  1.33044  3.21456  4.04859  4.42101  3.91417  3.87665  3.39379  3.18879  2.06977  5.14044  3.96912     89 - -
          2.68618  4.42225  2.77519  2.73123  3.46354  2.40513  3.72494  3.29354  2.67741  2.69355  4.24690  2.90347  2.73739  3.18146  2.89801  2.37887  2.77519  2.98518  4.58477  3.61503
          0.02428  4.12604  4.84838  0.61958  0.77255  0.57827  0.82296
     67   2.23356  4.33368  4.49256  3.94446  3.48795  4.17754  4.60984  1.46043  3.84233  1.91385  3.35122  4.18293  4.51461  4.08837  4.05304  3.50683  3.19320  1.59291  5.24956  4.06043     90 - -
          2.68618  4.42225  2.77519  2.73123  3.46354  2.40513  3.72494  3.29354  2.67741  2.69355  4.24690  2.90347  2.73739  3.18146  2.89801  2.37887  2.77519  2.98518  4.58477  3.61503
          0.02428  4.12604  4.84838  0.61958  0.77255  0.57827  0.82296
     68   2.70370  4.44467  3.64762  3.23177  3.66748  3.54606  4.17861  2.01591  3.13806  2.53976  3.65159  3.55515  1.56175  3.50679  3.43719  2.94645  3.03804  2.52889  5.24067  3.98095     91 - -
          2.68618  4.42225  2.77519  2.73123  3.46354  2.40513  3.72494  3.29354  2.67741  2.69355  4.24690  2.90347  2.73739  3.18146  2.89801  2.37887  2.77519  2.98518  4.58477  3.61503
          0.02428  4.12604  4.84838  0.61958  0.77255  0.57827  0.82296
     69   3.43000  4.75216  4.89234  4.39138  2.04736  4.57059  4.55516  2.37578  4.24307  0.87329  2.98406  4.55191  4.78080  4.31328  4.33146  3.94424  3.65508  2.52599  4.77141  3.36571     92 - -
          2.68618  4.42225  2.77519  2.73123  3.46354  2.40513  3.72494  3.29354  2.67741  2.69355  4.24690  2.90347  2.73739  3.18146  2.89801  2.37887  2.77519  2.98518  4.58477  3.61503
          0.02428  4.12604  4.84838  0.61958  0.77255  0.57827  0.82296
     70   3.45215  4.84351  4.59589  4.24433  3.25227  4.30133  4.82136  2.47738  4.00987  0.61575  3.20913  4.49536  4.69778  4.31658  4.14137  3.91340  3.73744  2.57917  5.21565  3.99503     93 - -
          2.68618  4.42225  2.77519  2.73123  3.46354  2.40513  3.72494  3.29354  2.67741  2.69355  4.24690  2.90347  2.73739  3.18146  2.89801  2.37887  2.77519  2.98518  4.58477  3.61503
          0.02428  4.12604  4.84838  0.61958  0.77255  0.57827  0.82296
     71   2.62014  4.67312  3.10069  2.18430  3.88939  3.47407  3.68845  2.77963  2.14546  2.90789  3.76076  3.04852  3.86589  2.87232  2.92268  2.69927  2.54072  2.56835  5.21196  3.91248     94 - -
          2.68618  4.42225  2.77519  2.73123  3.46354  2.40513  3.72494  3.29354  2.67741  2.69355  4.24690  2.90347  2.73739  3.18146  2.89801  2.37887  2.77519  2.98518  4.58477  3.61503
          0.16979  4.12604  1.96606  0.61958  0.77255  0.57827  0.82296
     72   2.77831  4.78466  2.91710  2.61402  3.29703  3.44095  3.68814  3.47594  2.67120  3.06833  4.00418  1.63267  3.93905  3.04593  3.05030  2.83301  3.05303  3.19290  4.80320  2.54840     95 - -
          2.68618  4.42225  2.77519  2.73123  3.46354  2.40513  3.72494  3.29354  2.67741  2.69355  4.24690  2.90347  2.73739  3.18146  2.89801  2.37887  2.77519  2.98518  4.58477  3.61503
          0.02803  3.98428  4.70663  0.61958  0.77255  0.71085  0.67575
     73   1.66997  4.26547  3.56059  3.09447  3.70852  3.32967  4.05128  2.73394  3.01294  2.21548  3.63573  3.39047  3.89991  3.35520  3.33148  2.69888  2.32145  2.49554  5.20684  3.97581     96 - -
          2.68618  4.42225  2.77519  2.73123  3.46354  2.40513  3.72494  3.29354  2.67741  2.69355  4.24690  2.90347  2.73739  3.18146  2.89801  2.37887  2.77519  2.98518  4.58477  3.61503
          0.02803  3.98428  4.70663  0.61958  0.77255  0.71085  0.67575
     74   3.07649  5.04240  3.25977  2.86169  4.45441  3.55273  3.82477  3.89094  0.89500  3.43219  4.38866  3.28085  4.04604  3.01066  2.45787  3.11176  3.32197  3.59279  5.46393  4.29324     97 - -
          2.68618  4.42225  2.77519  2.73123  3.46354  2.40513  3.72494  3.29354  2.67741  2.69355  4.24690  2.90347  2.73739  3.18146  2.89801  2.37887  2.77519  2.98518  4.58477  3.61503
          0.02803  3.98428  4.70663  0.61958  0.77255  0.71085  0.67575
     75   3.11252  5.25447  0.77003  2.41041  4.64717  3.29788  4.03355  4.26138  3.13946  3.85025  4.83182  2.97200  3.95869  3.27362  3.67006  3.06299  3.45384  3.88901  5.79380  4.50293     98 - -
          2.68618  4.42225  2.77519  2.73123  3.46354  2.40513  3.72494  3.29354  2.67741  2.69355  4.24690  2.90347  2.73739  3.18146  2.89801  2.37887  2.77519  2.98518  4.58477  3.61503
          0.02803  3.98428  4.70663  0.61958  0.77255  0.71085  0.67575
     76   2.71478  4.83460  1.52226  2.43046  4.13821  3.31214  3.82892  3.31278  2.75848  3.14388  4.09599  2.95003  3.87026  3.02454  3.23521  2.75979  3.01912  2.37965  5.51147  4.13267     99 - -
          2.68618  4.42225  2.77519  2.73123  3.46354  2.40513  3.72494  3.29354  2.67741  2.69355  4.24690  2.90347  2.73739  3.18146  2.89801  2.37887  2.77519  2.98518  4.58477  3.61503
          0.02803  3.98428  4.70663  0.61958  0.77255  0.71085  0.67575
     77   1.75617  4.67625  3.04997  2.64799  4.18433  3.32866  3.77335  3.49300  1.77032  3.16789  4.04548  3.08377  3.85571  2.95534  2.74507  2.71138  2.93669  3.15935  5.41573  4.14381    100 - -
          2.68625  4.42232  2.77526  2.73109  3.46361  2.40519  3.72501  3.29361  2.67727  2.69362  4.24696  2.90353  2.73746  3.18153  2.89783  2.37879  2.77504  2.98525  4.58484  3.61510
          0.12733  2.20258  4.70663  1.20406  0.35664  0.71085  0.67575
     78   2.86656  4.29983  4.34992  3.82599  3.53111  4.05185  4.57477  1.47262  3.72081  2.20337  3.38597  4.07802  4.43747  4.00460  3.96055  3.39910  2.51512  1.43556  5.29499  4.08999    106 - -
          2.68618  4.42225  2.77519  2.73123  3.46354  2.40513  3.72494  3.29354  2.67741  2.69355  4.24690  2.90347  2.73739  3.18146  2.89801  2.37887  2.77519  2.98518  4.58477  3.61503
          0.02803  3.98428  4.70663  0.61958  0.77255  0.71085  0.67575
     79   3.19625  4.52568  4.75114  4.23478  3.25527  4.47198  4.85992  1.28250  4.06550  1.38081  3.09065  4.48862  4.72476  4.29642  4.23366  3.84827  3.44140  1.87854  5.27709  4.10088    107 - -
          2.68618  4.42225  2.77519  2.73123  3.46354  2.40513  3.72494  3.29354  2.67741  2.69355  4.24690  2.90347  2.73739  3.18146  2.89801  2.37887  2.77519  2.98518  4.58477  3.61503
          0.02803  3.98428  4.70663  0.61958  0.77255  0.71085  0.67575
     80   2.72615  5.08210  1.89406  1.84198  4.36380  3.30011  3.67433  3.75321  2.54651  3.36482  4.19419  2.79743  3.80925  2.82449  3.05574  2.69487  2.98401  2.71407  5.58879  4.18442    108 - -
          2.68618  4.42225  2.77519  2.73123  3.46354  2.40513  3.72494  3.29354  2.67741  2.69355  4.24690  2.90347  2.73739  3.18146  2.89801  2.37887  2.77519  2.98518  4.58477  3.61503
          0.02803  3.98428  4.70663  0.61958  0.77255  0.71085  0.67575
     81   2.44332  4.30436  3.38371  2.91800  3.75241  3.27185  3.92511  3.01247  2.84806  2.31829  3.70652  3.25732  3.83294  3.20278  3.18984  2.03387  1.98900  2.72777  5.17843  3.92412    109 - -
          2.68618  4.42225  2.77519  2.73123  3.46354  2.40513  3.72494  3.29354  2.67741  2.69355  4.24690  2.90347  2.73739  3.18146  2.89801  2.37887  2.77519  2.98518  4.58477  3.61503
          0.02803  3.98428  4.70663  0.61958  0.77255  0.71085  0.67575
     82   2.83536  4.29548  4.27742  3.75608  3.54457  3.98955  4.52737  1.69344  3.65194  2.23751  3.40583  4.01499  4.39344  3.94412  3.90235  3.33704  2.46784  1.30856  5.28713  4.07728    110 - -
          2.68618  4.42225  2.77519  2.73123  3.46354  2.40513  3.72494  3.29354  2.67741  2.69355  4.24690  2.90347  2.73739  3.18146  2.89801  2.37887  2.77519  2.98518  4.58477  3.61503
          0.02803  3.98428  4.70663  0.61958  0.77255  0.71085  0.67575
     83   3.11861  4.50776  4.49210  4.11301  3.45128  4.18525  4.82131  0.94935  3.94327  2.01569  3.37051  4.34279  4.60673  4.28074  4.12718  3.69229  3.41621  1.85477  5.36445  4.11164    111 - -
          2.68618  4.42225  2.77519  2.73123  3.46354  2.40513  3.72494  3.29354  2.67741  2.69355  4.24690  2.90347  2.73739  3.18146  2.89801  2.37887  2.77519  2.98518  4.58477  3.61503
          0.02803  3.98428  4.70663  0.61958  0.77255  0.48549  0.95554
     84   2.93769  5.22587  3.15938  2.07323  4.64021  3.59178  3.63232  4.02565  1.64674  3.47270  4.29448  3.07830  3.97804  2.75397  1.68982  2.90874  3.12835  3.66383  5.54387  4.29227    112 - -
          2.68618  4.42225  2.77519  2.73123  3.46354  2.40513  3.72494  3.29354  2.67741  2.69355  4.24690  2.90347  2.73739  3.18146  2.89801  2.37887  2.77519  2.98518  4.58477  3.61503
          0.02428  4.12604  4.84838  0.61958  0.77255  0.57827  0.82296
     85   3.27744  4.57880  4.92217  4.42050  3.38490  4.59962  5.03544  1.02855  4.24946  1.58598  3.21559  4.65206  4.85156  4.48361  4.40687  3.99371  3.52765  1.84501  5.42182  4.23428    113 - -
          2.68618  4.42225  2.77519  2.73123  3.46354  2.40513  3.72494  3.29354  2.67741  2.69355  4.24690  2.90347  2.73739  3.18146  2.89801  2.37887  2.77519  2.98518  4.58477  3.61503
          0.02428  4.12604  4.84838  0.61958  0.77255  0.57827  0.82296
     86   3.45215  4.84351  4.59589  4.24433  3.25227  4.30133  4.82136  2.47738  4.00987  0.61575  3.20913  4.49536  4.69778  4.31658  4.14137  3.91340  3.73744  2.57917  5.21565  3.99503    114 - -
          2.68618  4.42225  2.77519  2.73123  3.46354  2.40513  3.72494  3.29354  2.67741  2.69355  4.24690  2.90347  2.73739  3.18146  2.89801  2.37887  2.77519  2.98518  4.58477  3.61503
          0.02428  4.12604  4.84838  0.61958  0.77255  0.57827  0.82296
     87   3.01356  4.49460  4.47088  4.14910  3.74929  3.98004  4.91153  2.07385  4.02108  2.39659  3.68257  4.29639  4.53175  4.36589  4.20823  3.50535  3.37225  0.75570  5.57421  4.31863    115 - -
          2.68618  4.42225  2.77519  2.73123  3.46354  2.40513  3.72494  3.29354  2.67741  2.69355  4.24690  2.90347  2.73739  3.18146  2.89801  2.37887  2.77519  2.98518  4.58477  3.61503
          0.02428  4.12604  4.84838  0.61958  0.77255  0.57827  0.82296
     88   2.60362  4.71177  2.77215  2.59446  4.41980  3.19396  3.96320  3.96243  2.85271  3.57018  4.40954  1.37615  3.84737  3.16658  3.26879  1.96806  2.99616  3.49025  5.70037  4.33526    116 - -
          2.68618  4.42225  2.77519  2.73123  3.46354  2.40513  3.72494  3.29354  2.67741  2.69355  4.24690  2.90347  2.73739  3.18146  2.89801  2.37887  2.77519  2.98518  4.58477  3.61503
          0.02428  4.12604  4.84838  0.61958  0.77255  0.57827  0.82296
     89   3.45215  4.84351  4.59589  4.24433  3.25227  4.30133  4.82136  2.47738  4.00987  0.61575  3.20913  4.49536  4.69778  4.31658  4.14137  3.91340  3.73744  2.57917  5.21565  3.99503    117 - -
          2.68618  4.42225  2.77519  2.73123  3.46354  2.40513  3.72494  3.29354  2.67741  2.69355  4.24690  2.90347  2.73739  3.18146  2.89801  2.37887  2.77519  2.98518  4.58477  3.61503
          0.02428  4.12604  4.84838  0.61958  0.77255  0.57827  0.82296
     90   2.71190  4.35889  3.91857  3.45226  3.63651  3.65870  4.31890  1.86836  3.33217  2.42587  3.55377  3.72420  4.17763  3.67607  3.60919  3.03490  1.50455  2.18891  5.27515  4.04534    118 - -
          2.68618  4.42225  2.77519  2.73123  3.46354  2.40513  3.72494  3.29354  2.67741  2.69355  4.24690  2.90347  2.73739  3.18146  2.89801  2.37887  2.77519  2.98518  4.58477  3.61503
          0.02428  4.12604  4.84838  0.61958  0.77255  0.57827  0.82296
     91   2.73055  4.25651  4.10007  3.57249  3.49455  3.80299  4.30691  1.73399  3.47336  2.36974  3.42771  3.82457  4.23781  3.75408  3.72147  2.35133  3.01049  1.50770  5.10705  3.89123    119 - -
          2.68618  4.42225  2.77519  2.73123  3.46354  2.40513  3.72494  3.29354  2.67741  2.69355  4.24690  2.90347  2.73739  3.18146  2.89801  2.37887  2.77519  2.98518  4.58477  3.61503
          0.02428  4.12604  4.84838  0.61958  0.77255  0.57827  0.82296
     92   3.12449  4.83131  3.76023  3.64127  4.60239  3.50485  4.69135  4.22148  3.72198  3.81717  4.88271  3.91896  0.46732  4.10272  3.93221  3.30153  3.58731  3.83635  5.71134  4.72884    120 - -
          2.68618  4.42225  2.77519  2.73123  3.46354  2.40513  3.72494  3.29354  2.67741  2.69355  4.24690  2.90347  2.73739  3.18146  2.89801  2.37887  2.77519  2.98518  4.58477  3.61503
          0.02428  4.12604  4.84838  0.61958  0.77255  0.57827  0.82296
     93   3.17438  4.46331  4.96323  4.47463  3.66696  4.57025  5.18270  1.28366  4.36905  2.15745  3.45975  4.67558  4.87073  4.62929  4.55742  3.96875  3.44093  1.05934  5.65859  4.45114    121 - -
          2.68618  4.42225  2.77519  2.73123  3.46354  2.40513  3.72494  3.29354  2.67741  2.69355  4.24690  2.90347  2.73739  3.18146  2.89801  2.37887  2.77519  2.98518  4.58477  3.61503
          0.02428  4.12604  4.84838  0.61958  0.77255  0.57827  0.82296
     94   3.19577  5.33588  2.62683  0.71169  4.71781  3.45609  4.07525  4.22389  2.98996  3.80336  4.77451  3.10923  4.07522  3.29085  3.41930  3.15691  3.50462  3.88449  5.84097  4.57362    122 - -
          2.68618  4.42225  2.77519  2.73123  3.46354  2.40513  3.72494  3.29354  2.67741  2.69355  4.24690  2.90347  2.73739  3.18146  2.89801  2.37887  2.77519  2.98518  4.58477  3.61503
          0.02428  4.12604  4.84838  0.61958  0.77255  0.57827  0.82296
     95   2.51687  1.99514  3.75595  3.24714  3.36299  3.43128  3.98927  2.85139  3.14405  2.59429  3.51350  3.49143  3.95361  3.44160  3.41388  2.16282  2.83742  2.60460  4.86380  2.80717    123 - -
          2.68618  4.42225  2.77519  2.73123  3.46354  2.40513  3.72494  3.29354  2.67741  2.69355  4.24690  2.90347  2.73739  3.18146  2.89801  2.37887  2.77519  2.98518  4.58477  3.61503
          0.02428  4.12604  4.84838  0.61958  0.77255  0.57827  0.82296
     96   3.45215  4.84351  4.59589  4.24433  3.25227  4.30133  4.82136  2.47738  4.00987  0.61575  3.20913  4.49536  4.69778  4.31658  4.14137  3.91340  3.73744  2.57917  5.21565  3.99503    124 - -
          2.68618  4.42225  2.77519  2.73123  3.46354  2.40513  3.72494  3.29354  2.67741  2.69355  4.24690  2.90347  2.73739  3.18146  2.89801  2.37887  2.77519  2.98518  4.58477  3.61503
          0.02428  4.12604  4.84838  0.61958  0.77255  0.57827  0.82296
     97   3.32297  4.65029  4.92865  4.35702  2.17188  4.54071  4.73020  2.31356  4.22170  1.02825  2.11524  4.56326  4.72345  4.27421  4.30189  3.87731  3.53701  2.47729  4.99777  3.82758    125 - -
          2.68618  4.42225  2.77519  2.73123  3.46354  2.40513  3.72494  3.29354  2.67741  2.69355  4.24690  2.90347  2.73739  3.18146  2.89801  2.37887  2.77519  2.98518  4.58477  3.61503
          0.02428  4.12604  4.84838  0.61958  0.77255  0.57827  0.82296
     98   2.51995  4.43544  3.29794  2.83644  3.83855  3.33300  3.90055  3.21105  2.79909  2.22995  3.79524  3.22427  2.43059  3.15171  3.16905  1.87008  2.84836  2.91109  5.23483  3.95943    126 - -
          2.68618  4.42225  2.77519  2.73123  3.46354  2.40513  3.72494  3.29354  2.67741  2.69355  4.24690  2.90347  2.73739  3.18146  2.89801  2.37887  2.77519  2.98518  4.58477  3.61503
          0.02428  4.12604  4.84838  0.61958  0.77255  0.57827  0.82296
     99   3.14038  4.50216  4.72549  4.22772  3.44067  4.37963  4.88469  1.93711  4.07328  1.51390  3.28934  4.45143  4.70925  4.33466  4.25718  3.76486  3.40739  1.11590  5.39056  4.18837    127 - -
          2.68618  4.42225  2.77519  2.73123  3.46354  2.40513  3.72494  3.29354  2.67741  2.69355  4.24690  2.90347  2.73739  3.18146  2.89801  2.37887  2.77519  2.98518  4.58477  3.61503
          0.02428  4.12604  4.84838  0.61958  0.77255  0.57827  0.82296
    100   2.97219  5.53107  1.35110  1.86709  4.84978  2.26821  3.81759  4.36766  2.82600  3.86205  4.70029  2.75024  3.89562  2.97956  3.42237  2.86434  3.26137  3.93171  6.02221  4.52096    128 - -
          2.68618  4.42225  2.77519  2.73123  3.46354  2.40513  3.72494  3.29354  2.67741  2.69355  4.24690  2.90347  2.73739  3.18146  2.89801  2.37887  2.77519  2.98518  4.58477  3.61503
          0.02428  4.12604  4.84838  0.61958  0.77255  0.57827  0.82296
    101   2.33344  4.50817  3.21221  2.24705  3.71902  3.48547  3.76506  3.01480  2.66278  2.42155  3.63518  3.14643  3.89573  2.99998  3.06934  2.42765  2.84364  2.29907  5.10812  3.83623    129 - -
          2.68618  4.42225  2.77519  2.73123  3.46354  2.40513  3.72494  3.29354  2.67741  2.69355  4.24690  2.90347  2.73739  3.18146  2.89801  2.37887  2.77519  2.98518  4.58477  3.61503
          0.02428  4.12604  4.84838  0.61958  0.77255  0.57827  0.82296
    102   2.65536  4.32681  3.62225  3.09300  3.46268  3.62972  3.97779  2.59798  3.00377  2.42966  2.26656  2.57613  4.04509  3.33209  3.31963  2.92186  2.91185  1.91119  4.98249  3.74465    130 - -
          2.68618  4.42225  2.77519  2.73123  3.46354  2.40513  3.72494  3.29354  2.67741  2.69355  4.24690  2.90347  2.73739  3.18146  2.89801  2.37887  2.77519  2.98518  4.58477  3.61503
          0.02428  4.12604  4.84838  0.61958  0.77255  0.57827  0.82296
    103   2.54823  4.49594  3.17022  2.75771  3.75945  2.10671  3.85484  3.33087  2.79161  2.99245  3.86000  3.17048  3.86792  3.12101  3.18282  1.99360  2.87094  3.01065  5.16811  2.59703    131 - -
          2.68618  4.42225  2.77519  2.73123  3.46354  2.40513  3.72494  3.29354  2.67741  2.69355  4.24690  2.90347  2.73739  3.18146  2.89801  2.37887  2.77519  2.98518  4.58477  3.61503
          0.02428  4.12604  4.84838  0.61958  0.77255  0.57827  0.82296
    104   2.74011  5.15856  2.30925  2.37877  4.50492  3.43419  3.61453  3.95476  2.02109  3.43783  4.21713  2.91012  3.85105  2.40551  1.98731  2.70425  2.96430  3.55467  5.56248  4.20342    132 - -
          2.68618  4.42225  2.77519  2.73123  3.46354  2.40513  3.72494  3.29354  2.67741  2.69355  4.24690  2.90347  2.73739  3.18146  2.89801  2.37887  2.77519  2.98518  4.58477  3.61503
          0.02428  4.12604  4.84838  0.61958  0.77255  0.57827  0.82296
    105   2.47963  4.52232  3.06375  2.72210  4.24950  3.19394  3.93901  3.66559  2.80513  3.31161  4.14014  2.24772  3.80995  3.13924  3.20772  2.14884  1.63887  3.23927  5.54598  4.25232    133 - -
          2.68618  4.42225  2.77519  2.73123  3.46354  2.40513  3.72494  3.29354  2.67741  2.69355  4.24690  2.90347  2.73739  3.18146  2.89801  2.37887  2.77519  2.98518  4.58477  3.61503
          0.16979  4.12604  1.96606  0.61958  0.77255  0.57827  0.82296
    106   2.97382  5.52702  1.22820  1.74028  4.81298  3.21500  3.78586  4.33093  2.82789  3.84560  4.71624  2.68540  3.85057  2.95995  3.43022  2.85359  3.26932  3.91073  5.99584  4.49249    134 - -
          2.68618  4.42225  2.77519  2.73123  3.46354  2.40513  3.72494  3.29354  2.67741  2.69355  4.24690  2.90347  2.73739  3.18146  2.89801  2.37887  2.77519  2.98518  4.58477  3.61503
          0.02803  3.98428  4.70663  0.61958  0.77255  0.71085  0.67575
    107   3.05170  4.40039  4.68276  4.19406  3.55220  4.34054  4.93016  1.52177  4.07327  2.07705  3.37455  4.42118  4.68586  4.35667  4.28506  3.72999  3.32648  1.05968  5.49503  4.27651    135 - -
          2.68618  4.42225  2.77519  2.73123  3.46354  2.40513  3.72494  3.29354  2.67741  2.69355  4.24690  2.90347  2.73739  3.18146  2.89801  2.37887  2.77519  2.98518  4.58477  3.61503
          0.02803  3.98428  4.70663  0.61958  0.77255  0.71085  0.67575
    108   2.80901  4.57236  3.50559  3.41971  4.55807  0.57569  4.53226  4.18574  3.61612  3.82560  4.80294  3.67001  3.96704  3.93152  3.83903  2.98428  3.29895  3.69249  5.62278  4.66406    136 - -
          2.68618  4.42225  2.77519  2.73123  3.46354  2.40513  3.72494  3.29354  2.67741  2.69355  4.24690  2.90347  2.73739  3.18146  2.89801  2.37887  2.77519  2.98518  4.58477  3.61503
          0.02803  3.98428  4.70663  0.61958  0.77255  0.71085  0.67575
    109   3.13442  4.96382  3.63675  3.12579  4.34684  3.59969  3.90972  3.89711  2.28865  3.39278  4.39091  3.47655  4.09762  3.12525  0.82043  3.21372  3.39326  3.61645  5.38505  4.25083    137 - -
          2.68618  4.42225  2.77519  2.73123  3.46354  2.40513  3.72494  3.29354  2.67741  2.69355  4.24690  2.90347  2.73739  3.18146  2.89801  2.37887  2.77519  2.98518  4.58477  3.61503
          0.02803  3.98428  4.70663  0.61958  0.77255  0.48549  0.95554
    110   2.71694  4.76033  2.98317  2.68053  3.82650  3.37096  1.57906  3.69591  2.65372  3.28287  4.16617  3.12445  3.92741  3.09057  3.00476  2.07747  3.03887  3.34154  5.22122  3.77036    138 - -
          2.68618  4.42225  2.77519  2.73123  3.46354  2.40513  3.72494  3.29354  2.67741  2.69355  4.24690  2.90347  2.73739  3.18146  2.89801  2.37887  2.77519  2.98518  4.58477  3.61503
          0.02428  4.12604  4.84838  0.61958  0.77255  0.57827  0.82296
    111   2.55844  4.29823  3.87373  3.45152  3.81733  3.42240  4.34551  2.56653  3.35182  2.66633  3.73912  3.64891  4.04369  3.68645  3.62650  2.83455  1.39819  1.81475  5.39810  4.17338    139 - -
          2.68618  4.42225  2.77519  2.73123  3.46354  2.40513  3.72494  3.29354  2.67741  2.69355  4.24690  2.90347  2.73739  3.18146  2.89801  2.37887  2.77519  2.98518  4.58477  3.61503
          0.02428  4.12604  4.84838  0.61958  0.77255  0.57827  0.82296
    112   3.29188  4.58958  4.94824  4.43636  3.34874  4.61792  5.03463  1.10140  4.27090  1.44885  3.16953  4.66837  4.85360  4.48059  4.41870  4.00570  3.53730  1.88350  5.39782  4.23194    140 - -
          2.68618  4.42225  2.77519  2.73123  3.46354  2.40513  3.72494  3.29354  2.67741  2.69355  4.24690  2.90347  2.73739  3.18146  2.89801  2.37887  2.77519  2.98518  4.58477  3.61503
          0.02428  4.12604  4.84838  0.61958  0.77255  0.57827  0.82296
    113   3.42318  4.75134  4.77478  4.32508  1.24001  4.46242  4.19877  2.53172  4.16769  1.41096  3.18175  4.38365  4.73005  4.24718  4.25551  3.84163  3.65713  2.62263  4.40344  2.83343    141 - -
          2.68618  4.42225  2.77519  2.73123  3.46354  2.40513  3.72494  3.29354  2.67741  2.69355  4.24690  2.90347  2.73739  3.18146  2.89801  2.37887  2.77519  2.98518  4.58477  3.61503
          0.02428  4.12604  4.84838  0.61958  0.77255  0.57827  0.82296
    114   2.90496  5.20837  2.47012  1.17549  4.67249  2.20826  3.87879  4.15355  2.79147  3.70720  4.55986  2.90373  3.92192  3.05350  3.28019  2.86843  3.21331  3.74322  5.84172  4.46172    142 - -
          2.68618  4.42225  2.77519  2.73123  3.46354  2.40513  3.72494  3.29354  2.67741  2.69355  4.24690  2.90347  2.73739  3.18146  2.89801  2.37887  2.77519  2.98518  4.58477  3.61503
          0.02428  4.12604  4.84838  0.61958  0.77255  0.57827  0.82296
    115   3.39668  4.71599  4.94225  4.41799  3.16781  4.64543  4.97620  1.82848  4.23086  0.83098  2.98329  4.67607  4.84378  4.39382  4.35716  4.02931  3.63084  2.20020  5.27116  4.15024    143 - -
          2.68618  4.42225  2.77519  2.73123  3.46354  2.40513  3.72494  3.29354  2.67741  2.69355  4.24690  2.90347  2.73739  3.18146  2.89801  2.37887  2.77519  2.98518  4.58477  3.61503
          0.02428  4.12604  4.84838  0.61958  0.77255  0.57827  0.82296
    116   2.61767  4.69031  2.85203  2.64904  4.35902  3.22882  3.96991  3.78533  2.82347  3.46280  4.33212  1.28047  3.86911  3.17711  3.21256  2.70033  2.38290  3.36903  5.65221  4.31234    144 - -
          2.68618  4.42225  2.77519  2.73123  3.46354  2.40513  3.72494  3.29354  2.67741  2.69355  4.24690  2.90347  2.73739  3.18146  2.89801  2.37887  2.77519  2.98518  4.58477  3.61503
          0.02428  4.12604  4.84838  0.61958  0.77255  0.57827  0.82296
    117   2.77873  4.87416  3.17552  2.62757  3.97604  3.54373  3.66708  3.54179  1.58015  3.12112  3.97465  2.60713  3.93896  2.85058  2.60235  2.82204  2.99730  3.24169  2.97273  3.89185    145 - -
          2.68618  4.42225  2.77519  2.73123  3.46354  2.40513  3.72494  3.29354  2.67741  2.69355  4.24690  2.90347  2.73739  3.18146  2.89801  2.37887  2.77519  2.98518  4.58477  3.61503
          0.02428  4.12604  4.84838  0.61958  0.77255  0.57827  0.82296
    118   3.40721  4.75184  4.88839  4.33933  3.09065  4.60931  4.89393  2.26548  4.14199  0.84076  2.10139  4.61431  4.79353  4.29258  4.26596  3.97403  3.63080  2.42615  5.19672  4.11739    146 - -
          2.68618  4.42225  2.77519  2.73123  3.46354  2.40513  3.72494  3.29354  2.67741  2.69355  4.24690  2.90347  2.73739  3.18146  2.89801  2.37887  2.77519  2.98518  4.58477  3.61503
          0.02428  4.12604  4.84838  0.61958  0.77255  0.57827  0.82296
    119   3.40721  4.75184  4.88839  4.33933  3.09065  4.60931  4.89393  2.26548  4.14199  0.84076  2.10139  4.61431  4.79353  4.29258  4.26596  3.97403  3.63080  2.42615  5.19672  4.11739    147 - -
          2.68618  4.42225  2.77519  2.73123  3.46354  2.40513  3.72494  3.29354  2.67741  2.69355  4.24690  2.90347  2.73739  3.18146  2.89801  2.37887  2.77519  2.98518  4.58477  3.61503
          0.02428  4.12604  4.84838  0.61958  0.77255  0.57827  0.82296
    120   2.58397  4.29032  3.51830  2.96874  3.42056  3.54918  3.85892  2.42167  2.90538  2.52045  3.42905  3.34764  3.95799  3.21502  3.23971  2.31189  2.23180  2.55469  4.88509  2.72342    148 - -
          2.68618  4.42225  2.77519  2.73123  3.46354  2.40513  3.72494  3.29354  2.67741  2.69355  4.24690  2.90347  2.73739  3.18146  2.89801  2.37887  2.77519  2.98518  4.58477  3.61503
          0.02428  4.12604  4.84838  0.61958  0.77255  0.57827  0.82296
    121   2.50546  4.33105  3.47330  2.96501  3.70145  3.37337  3.94042  2.99724  2.89905  2.73781  2.57400  3.31528  3.89497  3.23329  3.24532  2.04934  1.94561  2.72929  5.13398  3.89417    149 - -
          2.68618  4.42225  2.77519  2.73123  3.46354  2.40513  3.72494  3.29354  2.67741  2.69355  4.24690  2.90347  2.73739  3.18146  2.89801  2.37887  2.77519  2.98518  4.58477  3.61503
          0.02428  4.12604  4.84838  0.61958  0.77255  0.57827  0.82296
    122   2.32010  4.26615  3.47023  3.19276  4.35356  3.03563  4.27376  3.72775  3.22266  3.45690  4.30818  3.36641  3.77957  3.54306  3.52911  1.05103  2.19247  3.21238  5.70556  4.47329    150 - -
          2.68618  4.42225  2.77519  2.73123  3.46354  2.40513  3.72494  3.29354  2.67741  2.69355  4.24690  2.90347  2.73739  3.18146  2.89801  2.37887  2.77519  2.98518  4.58477  3.61503
          0.02428  4.12604  4.84838  0.61958  0.77255  0.57827  0.82296
    123   3.22338  5.17995  3.41508  2.99859  4.62513  3.67640  3.92713  4.07255  0.73659  3.58586  4.54088  3.40899  4.16478  3.10942  2.51519  3.25305  3.46127  3.76871  5.58059  4.43377    151 - -
          2.68618  4.42225  2.77519  2.73123  3.46354  2.40513  3.72494  3.29354  2.67741  2.69355  4.24690  2.90347  2.73739  3.18146  2.89801  2.37887  2.77519  2.98518  4.58477  3.61503
          0.02428  4.12604  4.84838  0.61958  0.77255  0.57827  0.82296
    124   1.81683  4.94445  2.64912  1.49224  4.40791  3.31899  3.83380  3.75104  2.69131  3.41100  4.27375  2.95225  3.88354  3.00625  3.14445  2.76233  3.05144  3.39135  5.65767  4.29925    152 - -
          2.68618  4.42225  2.77519  2.73123  3.46354  2.40513  3.72494  3.29354  2.67741  2.69355  4.24690  2.90347  2.73739  3.18146  2.89801  2.37887  2.77519  2.98518  4.58477  3.61503
          0.02428  4.12604  4.84838  0.61958  0.77255  0.57827  0.82296
    125   0.70212  4.33873  3.73933  3.55151  4.32377  3.15481  4.54080  3.48869  3.57485  3.35785  4.36778  3.63082  3.91880  3.89376  3.80230  2.68994  2.98534  3.09815  5.72491  4.55639    153 - -
          2.68618  4.42225  2.77519  2.73123  3.46354  2.40513  3.72494  3.29354  2.67741  2.69355  4.24690  2.90347  2.73739  3.18146  2.89801  2.37887  2.77519  2.98518  4.58477  3.61503
          0.02428  4.12604  4.84838  0.61958  0.77255  0.57827  0.82296
    126   3.15959  4.50325  4.61669  4.12899  1.40740  4.19017  3.83792  2.23755  3.96168  2.16900  3.37773  4.09126  4.50326  4.03666  4.02891  3.51683  3.38499  2.68128  2.47030  2.46483    154 - -
          2.68618  4.42225  2.77519  2.73123  3.46354  2.40513  3.72494  3.29354  2.67741  2.69355  4.24690  2.90347  2.73739  3.18146  2.89801  2.37887  2.77519  2.98518  4.58477  3.61503
          0.02428  4.12604  4.84838  0.61958  0.77255  0.57827  0.82296
    127   1.88193  4.24249  3.75136  3.29690  3.88093  3.27749  4.22055  2.83623  3.23499  2.84310  3.80211  3.50304  3.91413  3.54082  3.53899  2.67365  1.59630  2.11153  5.36425  4.15072    155 - -
          2.68618  4.42225  2.77519  2.73123  3.46354  2.40513  3.72494  3.29354  2.67741  2.69355  4.24690  2.90347  2.73739  3.18146  2.89801  2.37887  2.77519  2.98518  4.58477  3.61503
          0.02428  4.12604  4.84838  0.61958  0.77255  0.57827  0.82296
    128   2.99371  5.61997  1.44773  1.70177  4.90337  3.28153  3.80642  4.43681  2.81435  3.90907  4.74375  2.03701  3.89515  2.96458  3.41886  2.87008  3.27708  3.99083  6.05981  4.53698    156 - -
          2.68618  4.42225  2.77519  2.73123  3.46354  2.40513  3.72494  3.29354  2.67741  2.69355  4.24690  2.90347  2.73739  3.18146  2.89801  2.37887  2.77519  2.98518  4.58477  3.61503
          0.02428  4.12604  4.84838  0.61958  0.77255  0.57827  0.82296
    129   2.19442  4.31641  3.47667  2.91458  3.39583  3.56564  3.09254  2.82257  2.84002  2.14660  3.42782  3.31156  3.95181  3.16101  3.18139  2.49976  2.83227  2.59788  3.41442  3.58284    157 - -
          2.68618  4.42225  2.77519  2.73123  3.46354  2.40513  3.72494  3.29354  2.67741  2.69355  4.24690  2.90347  2.73739  3.18146  2.89801  2.37887  2.77519  2.98518  4.58477  3.61503
          0.02428  4.12604  4.84838  0.61958  0.77255  0.57827  0.82296
    130   3.17849  5.27769  3.63944  2.91557  4.77355  3.77154  3.66528  4.10098  1.35319  3.51103  4.38680  3.29669  4.12577  2.79673  1.32015  3.16677  3.32805  3.78410  5.52300  4.38371    158 - -
          2.68618  4.42225  2.77519  2.73123  3.46354  2.40513  3.72494  3.29354  2.67741  2.69355  4.24690  2.90347  2.73739  3.18146  2.89801  2.37887  2.77519  2.98518  4.58477  3.61503
          0.02428  4.12604  4.84838  0.61958  0.77255  0.57827  0.82296
    131   1.84913  4.25511  3.57649  3.10621  3.97038  3.17415  4.09494  3.24844  3.07142  3.02747  3.89679  3.35462  3.81603  3.37492  3.41348  1.72019  2.25127  2.34853  5.36966  4.14423    159 - -
          2.68618  4.42225  2.77519  2.73123  3.46354  2.40513  3.72494  3.29354  2.67741  2.69355  4.24690  2.90347  2.73739  3.18146  2.89801  2.37887  2.77519  2.98518  4.58477  3.61503
          0.02428  4.12604  4.84838  0.61958  0.77255  0.57827  0.82296
    132   2.71190  4.35889  3.91857  3.45226  3.63651  3.65870  4.31890  1.86836  3.33217  2.42587  3.55377  3.72420  4.17763  3.67607  3.60919  3.03490  1.50455  2.18891  5.27515  4.04534    160 - -
          2.68618  4.42225  2.77519  2.73123  3.46354  2.40513  3.72494  3.29354  2.67741  2.69355  4.24690  2.90347  2.73739  3.18146  2.89801  2.37887  2.77519  2.98518  4.58477  3.61503
          0.02428  4.12604  4.84838  0.61958  0.77255  0.57827  0.82296
    133   3.22338  5.17995  3.41508  2.99859  4.62513  3.67640  3.92713  4.07255  0.73659  3.58586  4.54088  3.40899  4.16478  3.10942  2.51519  3.25305  3.46127  3.76871  5.58059  4.43377    161 - -
          2.68618  4.42225  2.77519  2.73123  3.46354  2.40513  3.72494  3.29354  2.67741  2.69355  4.24690  2.90347  2.73739  3.18146  2.89801  2.37887  2.77519  2.98518  4.58477  3.61503
          0.02428  4.12604  4.84838  0.61958  0.77255  0.57827  0.82296
    134   2.28816  4.47668  3.28909  2.73197  3.70568  3.47613  3.77135  3.04516  2.64716  2.43944  3.62708  3.17525  3.89379  3.01330  2.44268  2.26828  2.83638  2.45601  5.09015  3.82805    162 - -
          2.68618  4.42225  2.77519  2.73123  3.46354  2.40513  3.72494  3.29354  2.67741  2.69355  4.24690  2.90347  2.73739  3.18146  2.89801  2.37887  2.77519  2.98518  4.58477  3.61503
          0.02428  4.12604  4.84838  0.61958  0.77255  0.57827  0.82296
    135   3.17438  4.46331  4.96323  4.47463  3.66696  4.57025  5.18270  1.28366  4.36905  2.15745  3.45975  4.67558  4.87073  4.62929  4.55742  3.96875  3.44093  1.05934  5.65859  4.45114    163 - -
          2.68618  4.42225  2.77519  2.73123  3.46354  2.40513  3.72494  3.29354  2.67741  2.69355  4.24690  2.90347  2.73739  3.18146  2.89801  2.37887  2.77519  2.98518  4.58477  3.61503
          0.02428  4.12604  4.84838  0.61958  0.77255  0.57827  0.82296
    136   3.12013  4.44754  4.81160  4.25798  3.34825  4.41973  4.82512  1.52498  4.13628  1.84201  1.98856  4.46658  4.68509  4.31318  4.28246  3.76405  3.35928  1.55674  5.27599  4.14484    164 - -
          2.68618  4.42225  2.77519  2.73123  3.46354  2.40513  3.72494  3.29354  2.67741  2.69355  4.24690  2.90347  2.73739  3.18146  2.89801  2.37887  2.77519  2.98518  4.58477  3.61503
          0.02428  4.12604  4.84838  0.61958  0.77255  0.57827  0.82296
    137   3.04404  5.65220  1.39752  1.35812  4.93660  3.28348  3.84478  4.46987  2.88413  3.95679  4.81493  2.74196  3.91625  3.01266  3.49710  2.91473  3.33618  4.03139  6.10142  4.58005    165 - -
          2.68618  4.42225  2.77519  2.73123  3.46354  2.40513  3.72494  3.29354  2.67741  2.69355  4.24690  2.90347  2.73739  3.18146  2.89801  2.37887  2.77519  2.98518  4.58477  3.61503
          0.02428  4.12604  4.84838  0.61958  0.77255  0.57827  0.82296
    138   2.89249  4.40002  4.01917  3.48821  2.18560  3.88132  2.34377  2.17521  3.38527  2.49090  3.49630  3.69033  4.23756  3.60066  3.61234  3.16681  3.12101  2.68376  4.17756  2.03584    166 - -
          2.68618  4.42225  2.77519  2.73123  3.46354  2.40513  3.72494  3.29354  2.67741  2.69355  4.24690  2.90347  2.73739  3.18146  2.89801  2.37887  2.77519  2.98518  4.58477  3.61503
          0.02428  4.12604  4.84838  0.61958  0.77255  0.57827  0.82296
    139   3.17174  4.49577  4.85692  4.28994  3.23833  4.45863  4.81558  1.67100  4.16775  1.49892  1.91472  4.50141  4.69203  4.29901  4.28944  3.79663  3.40092  1.78946  5.20819  4.11297    167 - -
          2.68618  4.42225  2.77519  2.73123  3.46354  2.40513  3.72494  3.29354  2.67741  2.69355  4.24690  2.90347  2.73739  3.18146  2.89801  2.37887  2.77519  2.98518  4.58477  3.61503
          0.02428  4.12604  4.84838  0.61958  0.77255  0.57827  0.82296
    140   3.22338  5.17995  3.41508  2.99859  4.62513  3.67640  3.92713  4.07255  0.73659  3.58586  4.54088  3.40899  4.16478  3.10942  2.51519  3.25305  3.46127  3.76871  5.58059  4.43377    168 - -
          2.68618  4.42225  2.77519  2.73123  3.46354  2.40513  3.72494  3.29354  2.67741  2.69355  4.24690  2.90347  2.73739  3.18146  2.89801  2.37887  2.77519  2.98518  4.58477  3.61503
          0.02428  4.12604  4.84838  0.61958  0.77255  0.57827  0.82296
    141   2.63302  4.89022  2.91311  2.07931  3.29676  2.87773  2.79525  3.57497  2.18703  3.15506  3.96084  2.93232  3.82245  2.77146  2.85772  2.64705  2.86507  3.23530  5.36774  4.01662    169 - -
          2.68618  4.42225  2.77519  2.73123  3.46354  2.40513  3.72494  3.29354  2.67741  2.69355  4.24690  2.90347  2.73739  3.18146  2.89801  2.37887  2.77519  2.98518  4.58477  3.61503
          0.02428  4.12604  4.84838  0.61958  0.77255  0.57827  0.82296
    142   2.67873  4.49036  3.28808  2.81231  3.50527  3.55229  2.71266  1.89592  2.71340  2.70126  3.61300  2.71008  3.96828  3.10411  3.05583  2.84556  2.92041  2.75138  4.95252  3.61945    170 - -
          2.68618  4.42225  2.77519  2.73123  3.46354  2.40513  3.72494  3.29354  2.67741  2.69355  4.24690  2.90347  2.73739  3.18146  2.89801  2.37887  2.77519  2.98518  4.58477  3.61503
          0.02428  4.12604  4.84838  0.61958  0.77255  0.57827  0.82296
    143   2.43197  4.34380  4.32600  3.75843  3.25746  4.04239  4.39182  2.22593  3.64218  1.43874  2.34468  4.01430  4.37290  3.86504  3.84397  3.35111  3.13622  1.91122  5.02090  3.86843    171 - -
          2.68618  4.42225  2.77519  2.73123  3.46354  2.40513  3.72494  3.29354  2.67741  2.69355  4.24690  2.90347  2.73739  3.18146  2.89801  2.37887  2.77519  2.98518  4.58477  3.61503
          0.02428  4.12604  4.84838  0.61958  0.77255  0.57827  0.82296
    144   2.92985  5.30760  2.59956  1.32362  4.65042  3.41891  3.73532  4.08934  1.90515  3.59453  4.43170  2.90940  3.93095  2.88019  2.79751  2.87300  3.17338  3.71149  5.72075  4.36235    172 - -
          2.68618  4.42225  2.77519  2.73123  3.46354  2.40513  3.72494  3.29354  2.67741  2.69355  4.24690  2.90347  2.73739  3.18146  2.89801  2.37887  2.77519  2.98518  4.58477  3.61503
          0.02428  4.12604  4.84838  0.61958  0.77255  0.57827  0.82296
    145   2.67722  4.79500  3.12776  2.56048  4.06080  3.48570  3.66307  2.87800  1.99964  3.05957  3.89538  3.04836  3.88023  2.82515  2.37402  2.05672  2.90512  3.14399  5.29563  4.00257    173 - -
          2.68618  4.42225  2.77519  2.73123  3.46354  2.40513  3.72494  3.29354  2.67741  2.69355  4.24690  2.90347  2.73739  3.18146  2.89801  2.37887  2.77519  2.98518  4.58477  3.61503
          0.02428  4.12604  4.84838  0.61958  0.77255  0.57827  0.82296
    146   2.86886  5.00486  1.36522  2.48226  4.08401  3.43202  3.87483  3.45242  2.81035  2.21859  4.12435  3.01636  3.96813  3.08213  3.28385  2.89186  3.14787  3.20670  5.49157  4.09329    174 - -
          2.68625  4.42232  2.77527  2.73130  3.46361  2.40520  3.72502  3.29361  2.67748  2.69362  4.24697  2.90312  2.73747  3.18119  2.89808  2.37854  2.77527  2.98526  4.58484  3.61510
          0.27290  1.46538  4.84838  0.67197  0.71478  0.57827  0.82296
    147   2.48690  2.79127  3.58052  3.04150  3.56843  3.39767  3.93934  2.90623  2.97879  2.30611  3.53339  3.36434  2.70451  3.28030  3.30739  2.34677  2.37751  2.64629  5.01280  3.78883    177 - -
          2.68618  4.42225  2.77519  2.73123  3.46354  2.40513  3.72494  3.29354  2.67741  2.69355  4.24690  2.90347  2.73739  3.18146  2.89801  2.37887  2.77519  2.98518  4.58477  3.61503
          0.02428  4.12604  4.84838  0.61958  0.77255  0.57827  0.82296
    148   2.80256  5.13581  2.82087  2.14025  4.48860  3.44546  3.66512  3.91578  1.55390  3.42765  4.23757  2.94716  2.67787  2.79681  2.66619  2.77729  3.03362  3.54235  5.56938  4.23513    178 - -
          2.68618  4.42225  2.77519  2.73123  3.46354  2.40513  3.72494  3.29354  2.67741  2.69355  4.24690  2.90347  2.73739  3.18146  2.89801  2.37887  2.77519  2.98518  4.58477  3.61503
          0.02428  4.12604  4.84838  0.61958  0.77255  0.57827  0.82296
    149   2.21388  4.40318  4.18613  3.63549  3.26963  3.97468  4.34716  2.33681  3.50381  1.28739  2.58064  3.92471  4.33325  3.76828  3.73511  3.29073  3.14548  2.28625  5.04598  3.88560    179 - -
          2.68618  4.42225  2.77519  2.73123  3.46354  2.40513  3.72494  3.29354  2.67741  2.69355  4.24690  2.90347  2.73739  3.18146  2.89801  2.37887  2.77519  2.98518  4.58477  3.61503
          0.02428  4.12604  4.84838  0.61958  0.77255  0.57827  0.82296
    150   2.46156  4.52970  2.96287  2.71209  4.44321  2.17853  4.01105  3.90999  2.91726  3.52006  4.33055  2.44664  3.79345  3.20892  3.33638  1.44518  2.87869  3.39826  5.71443  4.40839    180 - -
          2.68618  4.42225  2.77519  2.73123  3.46354  2.40513  3.72494  3.29354  2.67741  2.69355  4.24690  2.90347  2.73739  3.18146  2.89801  2.37887  2.77519  2.98518  4.58477  3.61503
          0.02428  4.12604  4.84838  0.61958  0.77255  0.57827  0.82296
    151   2.56448  2.87717  3.75839  3.19448  3.33730  3.57866  3.95106  2.29971  3.10917  2.16027  3.32454  3.49670  2.83093  3.38479  3.38538  2.49646  2.82126  2.41054  4.82748  3.61695    181 - -
          2.68618  4.42225  2.77519  2.73123  3.46354  2.40513  3.72494  3.29354  2.67741  2.69355  4.24690  2.90347  2.73739  3.18146  2.89801  2.37887  2.77519  2.98518  4.58477  3.61503
          0.02428  4.12604  4.84838  0.61958  0.77255  0.57827  0.82296
    152   2.68080  5.11620  2.39171  2.08621  4.41978  3.36952  2.73196  3.88648  2.40805  3.40268  4.17740  2.84626  3.81001  2.40481  2.89839  2.64614  2.37785  3.48694  5.56719  4.16672    182 - -
          2.68618  4.42225  2.77519  2.73123  3.46354  2.40513  3.72494  3.29354  2.67741  2.69355  4.24690  2.90347  2.73739  3.18146  2.89801  2.37887  2.77519  2.98518  4.58477  3.61503
          0.02428  4.12604  4.84838  0.61958  0.77255  0.57827  0.82296
    153   2.68084  5.06444  2.84341  2.13893  4.36968  3.41227  3.61181  3.82150  1.99931  3.34168  4.12334  2.37815  3.82509  2.40368  2.75916  2.65915  2.90993  3.43796  5.50143  3.25226    183 - -
          2.68625  4.42232  2.77526  2.73130  3.46361  2.40519  3.72501  3.29361  2.67747  2.69362  4.24696  2.90312  2.73746  3.18153  2.89807  2.37869  2.77526  2.98525  4.58484  3.61425
          0.16979  1.90843  4.84838  0.93105  0.50110  0.57827  0.82296
    154   2.79844  1.59996  4.47927  3.99223  3.50480  3.83644  4.57660  1.70655  3.81786  2.27512  3.45281  4.09360  4.34366  4.09154  3.98716  3.24375  3.12661  1.99516  5.22364  3.99675    187 - -
          2.68618  4.42225  2.77519  2.73123  3.46354  2.40513  3.72494  3.29354  2.67741  2.69355  4.24690  2.90347  2.73739  3.18146  2.89801  2.37887  2.77519  2.98518  4.58477  3.61503
          0.02428  4.12604  4.84838  0.61958  0.77255  0.57827  0.82296
    155   2.71766  5.08965  1.82519  2.29946  4.49970  3.30606  3.72720  3.96868  2.59104  3.50637  4.30298  2.42606  3.83101  2.86886  3.10409  2.13638  2.50807  3.55363  5.68640  4.27693    188 - -
          2.68618  4.42225  2.77519  2.73123  3.46354  2.40513  3.72494  3.29354  2.67741  2.69355  4.24690  2.90347  2.73739  3.18146  2.89801  2.37887  2.77519  2.98518  4.58477  3.61503
          0.02428  4.12604  4.84838  0.61958  0.77255  0.57827  0.82296
    156   2.69203  4.93553  2.74784  2.42923  4.36775  3.33468  3.74495  3.83479  2.52259  3.39523  4.21080  2.46474  3.85199  2.24176  2.95168  1.69026  2.97830  3.44353  5.57080  4.21107    189 - -
          2.68618  4.42225  2.77519  2.73123  3.46354  2.40513  3.72494  3.29354  2.67741  2.69355  4.24690  2.90347  2.73739  3.18146  2.89801  2.37887  2.77519  2.98518  4.58477  3.61503
          0.02428  4.12604  4.84838  0.61958  0.77255  0.57827  0.82296
    157   3.18757  4.49130  4.93107  4.45053  3.60931  4.54374  5.15357  0.98244  4.32865  2.08037  3.40977  4.65525  4.85401  4.58950  4.51308  3.94824  3.45793  1.44937  5.61905  4.41698    190 - -
          2.68618  4.42225  2.77519  2.73123  3.46354  2.40513  3.72494  3.29354  2.67741  2.69355  4.24690  2.90347  2.73739  3.18146  2.89801  2.37887  2.77519  2.98518  4.58477  3.61503
          0.02428  4.12604  4.84838  0.61958  0.77255  0.57827  0.82296
    158   2.57699  4.68091  2.81180  2.61024  4.41106  3.18780  3.95907  3.93872  2.84422  3.54601  4.37861  1.58570  3.83685  3.15889  3.26156  1.69672  2.96947  3.46428  5.68848  4.33286    191 - -
          2.68618  4.42225  2.77519  2.73123  3.46354  2.40513  3.72494  3.29354  2.67741  2.69355  4.24690  2.90347  2.73739  3.18146  2.89801  2.37887  2.77519  2.98518  4.58477  3.61503
          0.02428  4.12604  4.84838  0.61958  0.77255  0.57827  0.82296
    159   2.96435  5.42778  1.75356  2.21667  4.75983  3.28317  3.85319  4.32467  2.86126  3.84606  4.70106  1.33030  3.90922  3.02811  3.43219  2.87751  3.27010  3.89347  5.96721  4.48103    192 - -
          2.68618  4.42225  2.77519  2.73123  3.46354  2.40513  3.72494  3.29354  2.67741  2.69355  4.24690  2.90347  2.73739  3.18146  2.89801  2.37887  2.77519  2.98518  4.58477  3.61503
          0.02428  4.12604  4.84838  0.61958  0.77255  0.57827  0.82296
    160   2.42047  0.99566  4.12590  3.85242  4.21388  2.19262  4.59175  3.53356  3.74626  3.35336  4.26862  3.75041  3.89496  4.02856  3.90554  2.65457  2.92448  3.10333  5.58550  4.46669    193 - -
          2.68618  4.42225  2.77519  2.73123  3.46354  2.40513  3.72494  3.29354  2.67741  2.69355  4.24690  2.90347  2.73739  3.18146  2.89801  2.37887  2.77519  2.98518  4.58477  3.61503
          0.02428  4.12604  4.84838  0.61958  0.77255  0.57827  0.82296
    161   3.45215  4.84351  4.59589  4.24433  3.25227  4.30133  4.82136  2.47738  4.00987  0.61575  3.20913  4.49536  4.69778  4.31658  4.14137  3.91340  3.73744  2.57917  5.21565  3.99503    194 - -
          2.68618  4.42225  2.77519  2.73123  3.46354  2.40513  3.72494  3.29354  2.67741  2.69355  4.24690  2.90347  2.73739  3.18146  2.89801  2.37887  2.77519  2.98518  4.58477  3.61503
          0.02428  4.12604  4.84838  0.61958  0.77255  0.57827  0.82296
    162   2.94295  4.63810  3.79989  3.22760  3.51413  3.80316  4.00328  2.85110  2.67842  1.28085  3.49568  3.58113  4.19617  3.29992  2.15104  3.16380  3.17914  2.76487  5.08886  3.83989    195 - -
          2.68618  4.42225  2.77519  2.73123  3.46354  2.40513  3.72494  3.29354  2.67741  2.69355  4.24690  2.90347  2.73739  3.18146  2.89801  2.37887  2.77519  2.98518  4.58477  3.61503
          0.02428  4.12604  4.84838  0.61958  0.77255  0.57827  0.82296
    163   3.45215  4.84351  4.59589  4.24433  3.25227  4.30133  4.82136  2.47738  4.00987  0.61575  3.20913  4.49536  4.69778  4.31658  4.14137  3.91340  3.73744  2.57917  5.21565  3.99503    196 - -
          2.68618  4.42225  2.77519  2.73123  3.46354  2.40513  3.72494  3.29354  2.67741  2.69355  4.24690  2.90347  2.73739  3.18146  2.89801  2.37887  2.77519  2.98518  4.58477  3.61503
          0.02428  4.12604  4.84838  0.61958  0.77255  0.57827  0.82296
    164   3.37824  4.68607  4.97272  4.44365  3.19440  4.65580  4.99970  1.65997  4.26957  0.91075  3.00203  4.69364  4.85062  4.42239  4.39232  4.03600  3.61168  2.13402  5.29339  4.17998    197 - -
          2.68618  4.42225  2.77519  2.73123  3.46354  2.40513  3.72494  3.29354  2.67741  2.69355  4.24690  2.90347  2.73739  3.18146  2.89801  2.37887  2.77519  2.98518  4.58477  3.61503
          0.02428  4.12604  4.84838  0.61958  0.77255  0.57827  0.82296
    165   3.18579  5.26369  3.64818  2.93297  4.75313  3.77319  3.67483  4.08414  1.53672  3.50235  4.38406  3.30910  4.13251  2.80955  1.16082  3.17937  3.33760  3.77218  5.51783  4.38075    198 - -
          2.68618  4.42225  2.77519  2.73123  3.46354  2.40513  3.72494  3.29354  2.67741  2.69355  4.24690  2.90347  2.73739  3.18146  2.89801  2.37887  2.77519  2.98518  4.58477  3.61503
          0.02428  4.12604  4.84838  0.61958  0.77255  0.57827  0.82296
    166   2.95650  4.94806  2.88306  2.79818  4.35404  3.37270  4.15827  4.12781  3.08824  3.74744  4.70704  0.77671  4.04031  3.43787  3.44610  3.01797  3.35063  3.72367  5.63081  4.28913    199 - -
          2.68618  4.42225  2.77519  2.73123  3.46354  2.40513  3.72494  3.29354  2.67741  2.69355  4.24690  2.90347  2.73739  3.18146  2.89801  2.37887  2.77519  2.98518  4.58477  3.61503
          0.02428  4.12604  4.84838  0.61958  0.77255  0.57827  0.82296
    167   3.23362  4.59202  4.68137  4.31292  3.55800  4.32946  5.00105  0.80935  4.14619  2.10005  3.46205  4.52397  4.74321  4.47305  4.31488  3.85600  3.53107  1.88720  5.49603  4.25142    200 - -
          2.68618  4.42225  2.77519  2.73123  3.46354  2.40513  3.72494  3.29354  2.67741  2.69355  4.24690  2.90347  2.73739  3.18146  2.89801  2.37887  2.77519  2.98518  4.58477  3.61503
          0.02428  4.12604  4.84838  0.61958  0.77255  0.57827  0.82296
    168   3.45215  4.84351  4.59589  4.24433  3.25227  4.30133  4.82136  2.47738  4.00987  0.61575  3.20913  4.49536  4.69778  4.31658  4.14137  3.91340  3.73744  2.57917  5.21565  3.99503    201 - -
          2.68618  4.42225  2.77519  2.73123  3.46354  2.40513  3.72494  3.29354  2.67741  2.69355  4.24690  2.90347  2.73739  3.18146  2.89801  2.37887  2.77519  2.98518  4.58477  3.61503
          0.02428  4.12604  4.84838  0.61958  0.77255  0.57827  0.82296
    169   3.31374  5.07250  3.41238  3.20506  3.49414  3.68906  0.70409  4.05655  3.04267  3.51490  4.58366  3.60111  4.25909  3.57673  3.28929  3.38436  3.62886  3.78711  4.95387  3.43938    202 - -
          2.68618  4.42225  2.77519  2.73123  3.46354  2.40513  3.72494  3.29354  2.67741  2.69355  4.24690  2.90347  2.73739  3.18146  2.89801  2.37887  2.77519  2.98518  4.58477  3.61503
          0.02428  4.12604  4.84838  0.61958  0.77255  0.57827  0.82296
    170   3.18484  4.47440  4.96831  4.48107  3.64469  4.57555  5.18461  1.08050  4.37160  2.12279  3.43709  4.68274  4.87366  4.62785  4.55634  3.97584  3.45139  1.27258  5.64807  4.44612    203 - -
          2.68618  4.42225  2.77519  2.73123  3.46354  2.40513  3.72494  3.29354  2.67741  2.69355  4.24690  2.90347  2.73739  3.18146  2.89801  2.37887  2.77519  2.98518  4.58477  3.61503
          0.02428  4.12604  4.84838  0.61958  0.77255  0.57827  0.82296
    171   3.12449  4.83131  3.76023  3.64127  4.60239  3.50485  4.69135  4.22148  3.72198  3.81717  4.88271  3.91896  0.46732  4.10272  3.93221  3.30153  3.58731  3.83635  5.71134  4.72884    204 - -
          2.68618  4.42225  2.77519  2.73123  3.46354  2.40513  3.72494  3.29354  2.67741  2.69355  4.24690  2.90347  2.73739  3.18146  2.89801  2.37887  2.77519  2.98518  4.58477  3.61503
          0.16979  4.12604  1.96606  0.61958  0.77255  0.57827  0.82296
    172   3.05159  5.18233  2.53926  0.87631  4.54306  3.34839  3.94625  4.01929  2.84107  3.61894  4.58913  3.00080  3.95861  3.16027  3.26069  3.02328  3.35704  3.69201  5.69360  4.41717    205 - -
          2.68618  4.42225  2.77519  2.73123  3.46354  2.40513  3.72494  3.29354  2.67741  2.69355  4.24690  2.90347  2.73739  3.18146  2.89801  2.37887  2.77519  2.98518  4.58477  3.61503
          0.02803  3.98428  4.70663  0.61958  0.77255  0.71085  0.67575
    173   2.58833  4.39949  3.31951  2.43459  3.57706  3.51575  3.79708  2.77070  2.72457  2.56645  2.85212  3.21691  3.91644  3.06623  3.10080  2.77272  2.30760  2.27638  5.02027  3.76895    206 - -
          2.68618  4.42225  2.77519  2.73123  3.46354  2.40513  3.72494  3.29354  2.67741  2.69355  4.24690  2.90347  2.73739  3.18146  2.89801  2.37887  2.77519  2.98518  4.58477  3.61503
          0.02803  3.98428  4.70663  0.61958  0.77255  0.71085  0.67575
    174   2.61916  4.66935  3.05336  2.53325  3.87645  2.82225  2.71468  2.76836  2.17112  2.92262  3.77247  3.02039  3.84290  2.83977  2.79811  2.69260  2.85205  2.99905  5.17989  3.87953    207 - -
          2.68618  4.42225  2.77519  2.73123  3.46354  2.40513  3.72494  3.29354  2.67741  2.69355  4.24690  2.90347  2.73739  3.18146  2.89801  2.37887  2.77519  2.98518  4.58477  3.61503
          0.02803  3.98428  4.70663  0.61958  0.77255  0.71085  0.67575
    175   1.84120  4.37891  3.12444  2.73503  4.13334  3.11160  3.90227  3.53184  2.78851  3.19137  4.01940  2.45707  3.73299  3.11137  3.18715  2.10406  2.22947  3.10803  5.44702  4.17326    208 - -
          2.68619  4.42060  2.77543  2.73147  3.46377  2.40451  3.72361  3.29377  2.67764  2.69378  4.24555  2.90370  2.73728  3.18170  2.89824  2.37894  2.77543  2.98497  4.58500  3.61526
          0.47281  1.30031  2.26044  1.59925  0.22571  0.71085  0.67575
    176   2.67581  2.91667  4.15940  3.60676  3.26498  3.76459  4.24164  2.14740  3.47770  2.04730  2.32054  3.82083  4.17725  3.72885  3.68495  3.09665  2.94819  1.77930  4.93627  3.74612    217 - -
          2.68618  4.42225  2.77519  2.73123  3.46354  2.40513  3.72494  3.29354  2.67741  2.69355  4.24690  2.90347  2.73739  3.18146  2.89801  2.37887  2.77519  2.98518  4.58477  3.61503
          0.03103  3.88416  4.60651  0.61958  0.77255  0.78566  0.60847
    177   2.64218  4.39331  3.40277  2.86220  3.24776  3.56707  3.74442  2.81925  2.71086  2.40621  2.52696  3.26898  3.94931  2.60836  3.03612  2.83603  2.87341  2.63768  4.76480  2.73539    218 - -
          2.68618  4.42225  2.77519  2.73123  3.46354  2.40513  3.72494  3.29354  2.67741  2.69355  4.24690  2.90347  2.73739  3.18146  2.89801  2.37887  2.77519  2.98518  4.58477  3.61503
          0.03103  3.88416  4.60651  0.61958  0.77255  0.63886  0.75056
    178   2.69402  4.98268  2.65106  2.33901  4.33886  3.31689  3.66610  3.80401  2.42650  3.35231  4.17050  2.10197  2.84919  2.18371  2.85358  2.68584  2.95831  3.42694  5.52327  4.15709    219 - -
          2.68618  4.42225  2.77519  2.73123  3.46354  2.40513  3.72494  3.29354  2.67741  2.69355  4.24690  2.90347  2.73739  3.18146  2.89801  2.37887  2.77519  2.98518  4.58477  3.61503
          0.02803  3.98428  4.70663  0.61958  0.77255  0.71085  0.67575
    179   2.43855  4.51982  2.98303  2.58846  4.16979  3.17247  3.80636  3.59309  2.65492  3.21494  4.03311  2.47620  2.81050  2.98869  3.07956  1.98290  2.29439  3.18056  5.44913  4.14504    220 - -
          2.68618  4.42225  2.77519  2.73123  3.46354  2.40513  3.72494  3.29354  2.67741  2.69355  4.24690  2.90347  2.73739  3.18146  2.89801  2.37887  2.77519  2.98518  4.58477  3.61503
          0.02803  3.98428  4.70663  0.61958  0.77255  0.71085  0.67575
    180   1.83416  4.24774  3.47916  2.99216  3.64940  3.30235  3.94547  2.90434  2.92593  2.67178  2.48029  3.31055  3.85010  3.25517  3.25599  2.24271  2.77890  2.63995  5.10077  3.86679    221 - -
          2.68618  4.42225  2.77519  2.73123  3.46354  2.40513  3.72494  3.29354  2.67741  2.69355  4.24690  2.90347  2.73739  3.18146  2.89801  2.37887  2.77519  2.98518  4.58477  3.61503
          0.02803  3.98428  4.70663  0.61958  0.77255  0.71085  0.67575
    181   2.56434  4.41445  3.24514  2.72978  3.52001  2.80765  3.74334  2.98163  2.68664  2.35219  3.55896  3.16397  2.76522  3.02845  3.06434  2.72329  2.81691  2.73299  4.94983  2.94104    222 - -
          2.68618  4.42225  2.77519  2.73123  3.46354  2.40513  3.72494  3.29354  2.67741  2.69355  4.24690  2.90347  2.73739  3.18146  2.89801  2.37887  2.77519  2.98518  4.58477  3.61503
          0.02803  3.98428  4.70663  0.61958  0.77255  0.71085  0.67575
    182   2.65514  4.79389  2.82839  2.46334  4.02894  3.34722  2.18431  3.56636  2.45675  3.16471  4.00959  2.46873  3.83366  2.87215  2.85026  2.69454  2.46073  3.23093  5.31669  3.95294    223 - -
          2.68618  4.42225  2.77519  2.73123  3.46354  2.40513  3.72494  3.29354  2.67741  2.69355  4.24690  2.90347  2.73739  3.18146  2.89801  2.37887  2.77519  2.98518  4.58477  3.61503
          0.02803  3.98428  4.70663  0.61958  0.77255  0.48549  0.95554
    183   2.67400  4.96581  2.73525  2.37654  4.32303  2.52288  2.95257  3.78905  2.50156  3.34695  4.15038  2.03441  2.99393  2.84254  2.96752  2.67448  2.93987  3.40748  5.53214  4.15841    224 - -
          2.68618  4.42225  2.77519  2.73123  3.46354  2.40513  3.72494  3.29354  2.67741  2.69355  4.24690  2.90347  2.73739  3.18146  2.89801  2.37887  2.77519  2.98518  4.58477  3.61503
          0.02428  4.12604  4.84838  0.61958  0.77255  0.57827  0.82296
    184   2.61449  4.69933  3.06623  2.16200  3.92743  3.45302  3.67452  2.64111  2.47767  2.95499  3.79401  3.02506  3.85153  2.85209  2.56631  2.41215  2.50607  3.01842  5.23126  3.92654    225 - -
          2.68618  4.42225  2.77519  2.73123  3.46354  2.40513  3.72494  3.29354  2.67741  2.69355  4.24690  2.90347  2.73739  3.18146  2.89801  2.37887  2.77519  2.98518  4.58477  3.61503
          0.02428  4.12604  4.84838  0.61958  0.77255  0.57827  0.82296
    185   2.57449  4.68337  2.99522  2.59378  4.22087  3.29877  3.80477  3.64000  2.58838  3.25154  4.08034  3.05228  3.83494  2.26957  2.99030  1.66029  2.42827  3.25796  5.47777  4.16650    226 - -
          2.68618  4.42225  2.77519  2.73123  3.46354  2.40513  3.72494  3.29354  2.67741  2.69355  4.24690  2.90347  2.73739  3.18146  2.89801  2.37887  2.77519  2.98518  4.58477  3.61503
          0.02428  4.12604  4.84838  0.61958  0.77255  0.57827  0.82296
    186   2.79577  4.22842  4.29281  3.72110  2.44973  3.90801  4.08048  2.46223  3.58916  2.00641  2.10369  3.88870  4.24691  3.77018  3.73853  3.20731  3.02553  2.08049  4.58535  2.42861    227 - -
          2.68618  4.42225  2.77519  2.73123  3.46354  2.40513  3.72494  3.29354  2.67741  2.69355  4.24690  2.90347  2.73739  3.18146  2.89801  2.37887  2.77519  2.98518  4.58477  3.61503
          0.02428  4.12604  4.84838  0.61958  0.77255  0.57827  0.82296
    187   2.91918  5.27661  2.58460  1.87275  4.58201  3.40893  3.74550  4.05086  2.45644  3.55713  4.40702  2.90726  3.92833  1.47766  2.84809  2.86799  3.16848  3.68214  5.69922  4.33007    228 - -
          2.68618  4.42225  2.77519  2.73123  3.46354  2.40513  3.72494  3.29354  2.67741  2.69355  4.24690  2.90347  2.73739  3.18146  2.89801  2.37887  2.77519  2.98518  4.58477  3.61503
          0.02428  4.12604  4.84838  0.61958  0.77255  0.57827  0.82296
    188   2.95650  4.94806  2.88306  2.79818  4.35404  3.37270  4.15827  4.12781  3.08824  3.74744  4.70704  0.77671  4.04031  3.43787  3.44610  3.01797  3.35063  3.72367  5.63081  4.28913    229 - -
          2.68618  4.42225  2.77519  2.73123  3.46354  2.40513  3.72494  3.29354  2.67741  2.69355  4.24690  2.90347  2.73739  3.18146  2.89801  2.37887  2.77519  2.98518  4.58477  3.61503
          0.02428  4.12604  4.84838  0.61958  0.77255  0.57827  0.82296
    189   2.68006  4.75634  3.02153  2.64076  4.18509  3.37804  3.81576  3.56942  2.52885  3.18941  4.07634  3.09833  3.89973  1.84858  2.88086  2.75061  1.81179  3.23966  5.45372  4.15154    230 - -
          2.68618  4.42225  2.77519  2.73123  3.46354  2.40513  3.72494  3.29354  2.67741  2.69355  4.24690  2.90347  2.73739  3.18146  2.89801  2.37887  2.77519  2.98518  4.58477  3.61503
          0.02428  4.12604  4.84838  0.61958  0.77255  0.57827  0.82296
    190   3.23362  4.59202  4.68137  4.31292  3.55800  4.32946  5.00105  0.80935  4.14619  2.10005  3.46205  4.52397  4.74321  4.47305  4.31488  3.85600  3.53107  1.88720  5.49603  4.25142    231 - -
          2.68618  4.42225  2.77519  2.73123  3.46354  2.40513  3.72494  3.29354  2.67741  2.69355  4.24690  2.90347  2.73739  3.18146  2.89801  2.37887  2.77519  2.98518  4.58477  3.61503
          0.02428  4.12604  4.84838  0.61958  0.77255  0.57827  0.82296
    191   3.36416  4.66725  4.98220  4.45256  3.21405  4.65535  5.00919  1.55434  4.28364  0.97381  3.01998  4.69738  4.85225  4.43652  4.40631  4.03473  3.59826  2.09178  5.30718  4.19274    232 - -
          2.68618  4.42225  2.77519  2.73123  3.46354  2.40513  3.72494  3.29354  2.67741  2.69355  4.24690  2.90347  2.73739  3.18146  2.89801  2.37887  2.77519  2.98518  4.58477  3.61503
          0.02428  4.12604  4.84838  0.61958  0.77255  0.57827  0.82296
    192   3.79210  5.06987  4.50128  4.27542  2.97343  4.03354  4.24920  3.83523  3.99696  3.18287  4.45583  4.37557  4.57379  4.37109  4.07799  3.99313  4.10705  3.73221  0.49914  2.96351    233 - -
          2.68618  4.42225  2.77519  2.73123  3.46354  2.40513  3.72494  3.29354  2.67741  2.69355  4.24690  2.90347  2.73739  3.18146  2.89801  2.37887  2.77519  2.98518  4.58477  3.61503
          0.02428  4.12604  4.84838  0.61958  0.77255  0.57827  0.82296
    193   2.69247  4.64720  3.13193  2.73750  3.80265  3.45361  3.85523  3.20819  2.69271  2.87778  2.58085  1.61560  3.94874  3.09660  3.05735  2.80695  2.98080  2.95966  5.22764  3.88659    234 - -
          2.68618  4.42225  2.77519  2.73123  3.46354  2.40513  3.72494  3.29354  2.67741  2.69355  4.24690  2.90347  2.73739  3.18146  2.89801  2.37887  2.77519  2.98518  4.58477  3.61503
          0.02428  4.12604  4.84838  0.61958  0.77255  0.57827  0.82296
    194   3.43000  4.75216  4.89234  4.39138  2.04736  4.57059  4.55516  2.37578  4.24307  0.87329  2.98406  4.55191  4.78080  4.31328  4.33146  3.94424  3.65508  2.52599  4.77141  3.36571    235 - -
          2.68618  4.42225  2.77519  2.73123  3.46354  2.40513  3.72494  3.29354  2.67741  2.69355  4.24690  2.90347  2.73739  3.18146  2.89801  2.37887  2.77519  2.98518  4.58477  3.61503
          0.02428  4.12604  4.84838  0.61958  0.77255  0.57827  0.82296
    195   3.59987  4.92930  4.58819  4.35750  0.67297  4.21608  4.01638  3.10026  4.26014  2.41463  3.79675  4.31480  4.67394  4.35955  4.31674  3.85193  3.90365  3.10849  4.20268  2.54301    236 - -
          2.68618  4.42225  2.77519  2.73123  3.46354  2.40513  3.72494  3.29354  2.67741  2.69355  4.24690  2.90347  2.73739  3.18146  2.89801  2.37887  2.77519  2.98518  4.58477  3.61503
          0.02428  4.12604  4.84838  0.61958  0.77255  0.57827  0.82296
    196   2.50911  4.30435  3.54707  3.05263  3.70422  3.38395  4.00773  2.21606  2.99374  2.72629  3.65221  3.37741  3.92158  3.31754  3.32870  1.88906  2.07339  2.61275  5.15861  3.92279    237 - -
          2.68618  4.42225  2.77519  2.73123  3.46354  2.40513  3.72494  3.29354  2.67741  2.69355  4.24690  2.90347  2.73739  3.18146  2.89801  2.37887  2.77519  2.98518  4.58477  3.61503
          0.02428  4.12604  4.84838  0.61958  0.77255  0.57827  0.82296
    197   2.91918  5.27661  2.58460  1.87275  4.58201  3.40893  3.74550  4.05086  2.45644  3.55713  4.40702  2.90726  3.92833  1.47766  2.84809  2.86799  3.16848  3.68214  5.69922  4.33007    238 - -
          2.68618  4.42225  2.77519  2.73123  3.46354  2.40513  3.72494  3.29354  2.67741  2.69355  4.24690  2.90347  2.73739  3.18146  2.89801  2.37887  2.77519  2.98518  4.58477  3.61503
          0.02428  4.12604  4.84838  0.61958  0.77255  0.57827  0.82296
    198   2.64302  4.74811  2.90782  2.60893  4.28540  3.29327  3.85741  3.77868  2.62513  3.37004  4.22117  3.06435  3.87011  2.21351  2.99869  1.40486  2.98128  3.38123  5.54355  4.21003    239 - -
          2.68618  4.42225  2.77519  2.73123  3.46354  2.40513  3.72494  3.29354  2.67741  2.69355  4.24690  2.90347  2.73739  3.18146  2.89801  2.37887  2.77519  2.98518  4.58477  3.61503
          0.02428  4.12604  4.84838  0.61958  0.77255  0.57827  0.82296
    199   3.20564  4.53372  4.81803  4.30793  2.20314  4.43017  4.63034  1.17546  4.17709  1.80396  3.16014  4.46437  4.70431  4.31919  4.29725  3.79483  3.44807  2.05764  4.95779  3.59664    240 - -
          2.68618  4.42225  2.77519  2.73123  3.46354  2.40513  3.72494  3.29354  2.67741  2.69355  4.24690  2.90347  2.73739  3.18146  2.89801  2.37887  2.77519  2.98518  4.58477  3.61503
          0.02428  4.12604  4.84838  0.61958  0.77255  0.57827  0.82296
    200   3.28356  5.42713  0.61293  2.53067  4.84326  3.42230  4.18289  4.49378  3.31926  4.05940  5.05044  3.09708  4.09352  3.42756  3.86441  3.22226  3.63003  4.10821  5.96005  4.68375    241 - -
          2.68618  4.42225  2.77519  2.73123  3.46354  2.40513  3.72494  3.29354  2.67741  2.69355  4.24690  2.90347  2.73739  3.18146  2.89801  2.37887  2.77519  2.98518  4.58477  3.61503
          0.02428  4.12604  4.84838  0.61958  0.77255  0.57827  0.82296
    201   2.96359  5.26901  2.83007  1.95575  4.65088  3.50538  3.70512  4.05680  1.28021  3.54255  4.38464  3.00512  3.97091  2.84347  2.54259  2.92238  3.18400  3.69510  5.63931  4.34472    242 - -
          2.68618  4.42225  2.77519  2.73123  3.46354  2.40513  3.72494  3.29354  2.67741  2.69355  4.24690  2.90347  2.73739  3.18146  2.89801  2.37887  2.77519  2.98518  4.58477  3.61503
          0.02428  4.12604  4.84838  0.61958  0.77255  0.57827  0.82296
    202   3.21849  4.50964  4.96500  4.42525  3.39578  4.58325  5.01863  1.54706  4.31004  1.33470  3.18895  4.64061  4.81640  4.47948  4.45333  3.94601  3.45906  1.43108  5.40631  4.27818    243 - -
          2.68618  4.42225  2.77519  2.73123  3.46354  2.40513  3.72494  3.29354  2.67741  2.69355  4.24690  2.90347  2.73739  3.18146  2.89801  2.37887  2.77519  2.98518  4.58477  3.61503
          0.02428  4.12604  4.84838  0.61958  0.77255  0.57827  0.82296
    203   3.34825  4.64783  4.98555  4.45688  3.23769  4.65131  5.01671  1.44471  4.29166  1.05272  3.04373  4.69688  4.85293  4.44920  4.41621  4.03073  3.58371  2.04629  5.32294  4.20359    244 - -
          2.68618  4.42225  2.77519  2.73123  3.46354  2.40513  3.72494  3.29354  2.67741  2.69355  4.24690  2.90347  2.73739  3.18146  2.89801  2.37887  2.77519  2.98518  4.58477  3.61503
          0.02428  4.12604  4.84838  0.61958  0.77255  0.57827  0.82296
    204   3.29157  4.58932  4.94777  4.43607  3.34951  4.61761  5.03469  1.09972  4.27053  1.45170  3.17047  4.66808  4.85359  4.48070  4.41853  4.00550  3.53708  1.88261  5.39834  4.23204    245 - -
          2.68618  4.42225  2.77519  2.73123  3.46354  2.40513  3.72494  3.29354  2.67741  2.69355  4.24690  2.90347  2.73739  3.18146  2.89801  2.37887  2.77519  2.98518  4.58477  3.61503
          0.02428  4.12604  4.84838  0.61958  0.77255  0.57827  0.82296
    205   2.70216  4.64016  3.17146  2.70350  3.59050  3.50975  3.73475  3.25922  2.25455  2.90481  3.78941  3.15573  3.94082  3.00703  2.92901  2.24047  2.94886  2.99102  5.00631  2.02778    246 - -
          2.68618  4.42225  2.77519  2.73123  3.46354  2.40513  3.72494  3.29354  2.67741  2.69355  4.24690  2.90347  2.73739  3.18146  2.89801  2.37887  2.77519  2.98518  4.58477  3.61503
          0.02428  4.12604  4.84838  0.61958  0.77255  0.57827  0.82296
    206   3.45215  4.84351  4.59589  4.24433  3.25227  4.30133  4.82136  2.47738  4.00987  0.61575  3.20913  4.49536  4.69778  4.31658  4.14137  3.91340  3.73744  2.57917  5.21565  3.99503    247 - -
          2.68618  4.42225  2.77519  2.73123  3.46354  2.40513  3.72494  3.29354  2.67741  2.69355  4.24690  2.90347  2.73739  3.18146  2.89801  2.37887  2.77519  2.98518  4.58477  3.61503
          0.02428  4.12604  4.84838  0.61958  0.77255  0.57827  0.82296
    207   3.20435  4.55720  4.77364  4.23096  3.24439  4.43961  4.81404  1.49763  4.06677  1.67970  1.66226  4.46936  4.69776  4.26052  4.21599  3.79507  3.44396  2.08274  5.23745  4.11467    248 - -
          2.68618  4.42225  2.77519  2.73123  3.46354  2.40513  3.72494  3.29354  2.67741  2.69355  4.24690  2.90347  2.73739  3.18146  2.89801  2.37887  2.77519  2.98518  4.58477  3.61503
          0.02428  4.12604  4.84838  0.61958  0.77255  0.57827  0.82296
    208   1.90429  4.44581  3.20489  2.78584  4.20863  3.17193  3.94847  3.61873  2.82674  3.26475  4.08469  2.52629  3.78674  3.14893  3.23383  1.86288  2.12071  3.18563  5.51259  4.23472    249 - -
          2.68618  4.42225  2.77519  2.73123  3.46354  2.40513  3.72494  3.29354  2.67741  2.69355  4.24690  2.90347  2.73739  3.18146  2.89801  2.37887  2.77519  2.98518  4.58477  3.61503
          0.02428  4.12604  4.84838  0.61958  0.77255  0.57827  0.82296
    209   2.56248  2.04162  3.71957  3.20696  3.50799  3.49625  4.03544  2.29565  3.10137  2.56226  3.51142  2.51103  3.99424  3.42268  3.38931  2.83273  2.86843  2.45099  5.00503  3.76291    250 - -
          2.68618  4.42225  2.77519  2.73123  3.46354  2.40513  3.72494  3.29354  2.67741  2.69355  4.24690  2.90347  2.73739  3.18146  2.89801  2.37887  2.77519  2.98518  4.58477  3.61503
          0.02428  4.12604  4.84838  0.61958  0.77255  0.57827  0.82296
    210   2.36387  4.34293  3.32958  2.97629  4.28186  3.09625  4.10281  3.68567  3.01104  3.35651  4.18635  3.25961  1.69283  3.33431  3.37117  1.88552  2.25295  3.20698  5.60494  4.35604    251 - -
          2.68618  4.42225  2.77519  2.73123  3.46354  2.40513  3.72494  3.29354  2.67741  2.69355  4.24690  2.90347  2.73739  3.18146  2.89801  2.37887  2.77519  2.98518  4.58477  3.61503
          0.02428  4.12604  4.84838  0.61958  0.77255  0.57827  0.82296
    211   2.84195  5.32754  2.10454  2.23521  4.63099  3.32969  3.72525  4.13301  2.58456  3.63335  4.43870  2.16503  3.86410  1.71635  3.09502  2.77178  3.10271  3.71840  5.78139  4.33947    252 - -
          2.68618  4.42225  2.77519  2.73123  3.46354  2.40513  3.72494  3.29354  2.67741  2.69355  4.24690  2.90347  2.73739  3.18146  2.89801  2.37887  2.77519  2.98518  4.58477  3.61503
          0.02428  4.12604  4.84838  0.61958  0.77255  0.57827  0.82296
    212   2.42848  5.04746  3.33985  2.73365  4.47115  3.60505  3.67314  3.82741  1.83868  3.34289  4.19323  3.16857  4.00206  2.81386  1.41290  2.93494  3.12250  3.49979  5.46293  4.24320    253 - -
          2.68618  4.42225  2.77519  2.73123  3.46354  2.40513  3.72494  3.29354  2.67741  2.69355  4.24690  2.90347  2.73739  3.18146  2.89801  2.37887  2.77519  2.98518  4.58477  3.61503
          0.02428  4.12604  4.84838  0.61958  0.77255  0.57827  0.82296
    213   1.90446  4.27864  3.58476  3.04099  3.50115  2.61910  3.93716  2.37330  2.97909  2.52321  2.85314  3.39673  3.96821  3.28392  3.30875  2.81599  2.84214  2.49711  4.97684  3.75089    254 - -
          2.68618  4.42225  2.77519  2.73123  3.46354  2.40513  3.72494  3.29354  2.67741  2.69355  4.24690  2.90347  2.73739  3.18146  2.89801  2.37887  2.77519  2.98518  4.58477  3.61503
          0.02428  4.12604  4.84838  0.61958  0.77255  0.57827  0.82296
    214   3.03041  4.68588  3.74410  3.24795  1.90927  3.89079  2.41200  3.24841  3.18899  2.80060  3.81286  2.68814  4.25500  3.44571  3.50287  3.16454  3.25787  3.04523  4.07358  1.77603    255 - -
          2.68618  4.42225  2.77519  2.73123  3.46354  2.40513  3.72494  3.29354  2.67741  2.69355  4.24690  2.90347  2.73739  3.18146  2.89801  2.37887  2.77519  2.98518  4.58477  3.61503
          0.02428  4.12604  4.84838  0.61958  0.77255  0.57827  0.82296
    215   3.79210  5.06987  4.50128  4.27542  2.97343  4.03354  4.24920  3.83523  3.99696  3.18287  4.45583  4.37557  4.57379  4.37109  4.07799  3.99313  4.10705  3.73221  0.49914  2.96351    256 - -
          2.68618  4.42225  2.77519  2.73123  3.46354  2.40513  3.72494  3.29354  2.67741  2.69355  4.24690  2.90347  2.73739  3.18146  2.89801  2.37887  2.77519  2.98518  4.58477  3.61503
          0.02428  4.12604  4.84838  0.61958  0.77255  0.57827  0.82296
    216   1.66037  4.26177  3.47168  3.28236  4.49120  1.14949  4.39893  3.87045  3.42187  3.60285  4.44882  3.41679  3.78759  3.69031  3.71231  2.50780  2.83568  3.30169  5.81998  4.63295    257 - -
          2.68618  4.42225  2.77519  2.73123  3.46354  2.40513  3.72494  3.29354  2.67741  2.69355  4.24690  2.90347  2.73739  3.18146  2.89801  2.37887  2.77519  2.98518  4.58477  3.61503
          0.02428  4.12604  4.84838  0.61958  0.77255  0.57827  0.82296
    217   3.01356  4.49460  4.47088  4.14910  3.74929  3.98004  4.91153  2.07385  4.02108  2.39659  3.68257  4.29639  4.53175  4.36589  4.20823  3.50535  3.37225  0.75570  5.57421  4.31863    258 - -
          2.68618  4.42225  2.77519  2.73123  3.46354  2.40513  3.72494  3.29354  2.67741  2.69355  4.24690  2.90347  2.73739  3.18146  2.89801  2.37887  2.77519  2.98518  4.58477  3.61503
          0.02428  4.12604  4.84838  0.61958  0.77255  0.57827  0.82296
    218   2.69363  4.41055  3.76560  3.31506  3.60396  3.57313  4.20771  2.62209  3.16516  1.88534  3.56253  3.60953  4.10651  3.54473  3.44602  2.95727  1.47127  2.45977  5.22116  3.97195    259 - -
          2.68618  4.42225  2.77519  2.73123  3.46354  2.40513  3.72494  3.29354  2.67741  2.69355  4.24690  2.90347  2.73739  3.18146  2.89801  2.37887  2.77519  2.98518  4.58477  3.61503
          0.02428  4.12604  4.84838  0.61958  0.77255  0.43198  1.04760
    219   3.26717  4.63002  4.80633  4.26739  3.25026  4.47750  4.84820  1.74651  4.08912  1.67178  1.34188  4.50978  4.73696  4.28577  4.23619  3.83812  3.50825  2.19847  5.26035  4.13992    260 - -
          2.68618  4.42225  2.77519  2.73123  3.46354  2.40513  3.72494  3.29354  2.67741  2.69355  4.24690  2.90347  2.73739  3.18146  2.89801  2.37887  2.77519  2.98518  4.58477  3.61503
          0.02241  4.20519  4.92753  0.61958  0.77255  0.48576  0.95510
    220   2.45645  4.39560  4.74919  4.23650  3.69557  4.33764  4.92059  1.37790  4.13910  2.32676  3.52528  4.43193  4.69575  4.39836  4.33991  3.70584  3.31436  1.15876  5.52300  4.31631    261 - -
          2.68618  4.42225  2.77519  2.73123  3.46354  2.40513  3.72494  3.29354  2.67741  2.69355  4.24690  2.90347  2.73739  3.18146  2.89801  2.37887  2.77519  2.98518  4.58477  3.61503
          0.02241  4.20519  4.92753  0.61958  0.77255  0.48576  0.95510
    221   2.96560  5.32901  2.61598  1.90449  4.63905  3.44625  3.78521  4.11161  2.49255  3.61228  4.46250  2.94405  3.96833  1.35406  2.88205  2.91161  3.21525  3.73985  5.74802  4.37859    262 - -
          2.68618  4.42225  2.77519  2.73123  3.46354  2.40513  3.72494  3.29354  2.67741  2.69355  4.24690  2.90347  2.73739  3.18146  2.89801  2.37887  2.77519  2.98518  4.58477  3.61503
          0.02241  4.20519  4.92753  0.61958  0.77255  0.48576  0.95510
    222   3.44628  4.73633  5.12341  4.56196  2.45176  4.71846  4.92024  1.93824  4.42928  0.83654  2.93021  4.76319  4.86897  4.45362  4.48987  4.07284  3.66156  2.39269  5.12606  3.96316    263 - -
          2.68618  4.42225  2.77519  2.73123  3.46354  2.40513  3.72494  3.29354  2.67741  2.69355  4.24690  2.90347  2.73739  3.18146  2.89801  2.37887  2.77519  2.98518  4.58477  3.61503
          0.02241  4.20519  4.92753  0.61958  0.77255  0.48576  0.95510
    223   3.24453  4.53404  5.03343  4.55809  3.66671  4.62635  5.25753  0.90851  4.43868  2.12610  3.45972  4.75298  4.92895  4.69560  4.61626  4.03789  3.51512  1.46863  5.69576  4.49414    264 - -
          2.68618  4.42225  2.77519  2.73123  3.46354  2.40513  3.72494  3.29354  2.67741  2.69355  4.24690  2.90347  2.73739  3.18146  2.89801  2.37887  2.77519  2.98518  4.58477  3.61503
          0.02241  4.20519  4.92753  0.61958  0.77255  0.48576  0.95510
    224   0.62365  4.39452  3.83636  3.65917  4.41918  3.20736  4.63654  3.59741  3.68511  3.46229  4.46741  3.71314  3.97927  3.99701  3.90257  2.74718  3.04839  3.19168  5.81127  4.65444    265 - -
          2.68618  4.42225  2.77519  2.73123  3.46354  2.40513  3.72494  3.29354  2.67741  2.69355  4.24690  2.90347  2.73739  3.18146  2.89801  2.37887  2.77519  2.98518  4.58477  3.61503
          0.02241  4.20519  4.92753  0.61958  0.77255  0.48576  0.95510
    225   3.55170  4.92267  4.72347  4.37764  3.29863  4.40126  4.93093  2.53262  4.14308  0.55200  3.23999  4.62161  4.78743  4.42958  4.25935  4.03155  3.83512  2.65395  5.28470  4.08063    266 - -
          2.68618  4.42225  2.77519  2.73123  3.46354  2.40513  3.72494  3.29354  2.67741  2.69355  4.24690  2.90347  2.73739  3.18146  2.89801  2.37887  2.77519  2.98518  4.58477  3.61503
          0.02241  4.20519  4.92753  0.61958  0.77255  0.48576  0.95510
    226   3.37895  4.66508  5.11686  4.55020  3.21225  4.70171  5.03931  1.42019  4.41329  1.13081  2.38928  4.76666  4.86873  4.48507  4.49421  4.05797  3.60096  2.17722  5.29900  4.24829    267 - -
          2.68618  4.42225  2.77519  2.73123  3.46354  2.40513  3.72494  3.29354  2.67741  2.69355  4.24690  2.90347  2.73739  3.18146  2.89801  2.37887  2.77519  2.98518  4.58477  3.61503
          0.02241  4.20519  4.92753  0.61958  0.77255  0.48576  0.95510
    227   3.93352  5.09660  4.86148  4.60983  1.50293  4.60667  3.55840  3.59473  4.44154  2.87697  4.17594  4.24971  4.90522  4.34033  4.42389  3.99234  4.15158  3.52840  3.67469  0.80039    268 - -
          2.68618  4.42225  2.77519  2.73123  3.46354  2.40513  3.72494  3.29354  2.67741  2.69355  4.24690  2.90347  2.73739  3.18146  2.89801  2.37887  2.77519  2.98518  4.58477  3.61503
          0.02241  4.20519  4.92753  0.61958  0.77255  0.48576  0.95510
    228   3.31354  5.25991  3.50972  3.08507  4.72429  3.75078  3.99356  4.17871  0.65775  3.67695  4.63292  3.48972  4.23780  3.17504  2.55801  3.34114  3.54788  3.87235  5.65025  4.51828    269 - -
          2.68618  4.42225  2.77519  2.73123  3.46354  2.40513  3.72494  3.29354  2.67741  2.69355  4.24690  2.90347  2.73739  3.18146  2.89801  2.37887  2.77519  2.98518  4.58477  3.61503
          0.02241  4.20519  4.92753  0.61958  0.77255  0.48576  0.95510
    229   3.06259  5.60468  1.18524  2.21723  4.92224  3.31616  3.90769  4.49795  2.95836  3.99542  4.85760  1.75714  3.95935  3.08310  3.56620  2.94988  3.37015  4.05112  6.11756  4.59792    270 - -
          2.68618  4.42225  2.77519  2.73123  3.46354  2.40513  3.72494  3.29354  2.67741  2.69355  4.24690  2.90347  2.73739  3.18146  2.89801  2.37887  2.77519  2.98518  4.58477  3.61503
          0.02241  4.20519  4.92753  0.61958  0.77255  0.48576  0.95510
    230   3.19821  5.16446  3.17479  2.94933  4.37631  3.62128  4.10537  4.07375  2.74960  3.54065  4.57295  3.40682  4.18824  0.74029  3.02100  3.23827  3.50144  3.78637  5.59339  4.31661    271 - -
          2.68618  4.42225  2.77519  2.73123  3.46354  2.40513  3.72494  3.29354  2.67741  2.69355  4.24690  2.90347  2.73739  3.18146  2.89801  2.37887  2.77519  2.98518  4.58477  3.61503
          0.02241  4.20519  4.92753  0.61958  0.77255  0.48576  0.95510
    231   3.43336  5.16716  3.52141  3.32725  3.57665  3.77850  0.60063  4.18974  3.16407  3.63487  4.71436  3.71784  4.35524  3.70158  3.40299  3.50501  3.75353  3.91881  5.03335  3.52077    272 - -
          2.68618  4.42225  2.77519  2.73123  3.46354  2.40513  3.72494  3.29354  2.67741  2.69355  4.24690  2.90347  2.73739  3.18146  2.89801  2.37887  2.77519  2.98518  4.58477  3.61503
          0.02241  4.20519  4.92753  0.61958  0.77255  0.48576  0.95510
    232   2.47135  4.39792  4.67317  4.16835  3.70875  4.26629  4.88359  1.63921  4.06964  2.34522  3.54160  4.36996  4.65275  4.34086  4.28352  3.63869  3.29706  1.00327  5.52687  4.31660    273 - -
          2.68618  4.42225  2.77519  2.73123  3.46354  2.40513  3.72494  3.29354  2.67741  2.69355  4.24690  2.90347  2.73739  3.18146  2.89801  2.37887  2.77519  2.98518  4.58477  3.61503
          0.02241  4.20519  4.92753  0.61958  0.77255  0.48576  0.95510
    233   2.59760  4.74355  3.00927  2.12647  4.10478  2.85739  3.73187  3.51202  2.55440  3.13201  3.95183  3.01945  3.84349  2.89538  3.00715  1.99840  2.51027  2.71317  5.38199  4.05769    274 - -
          2.68618  4.42225  2.77519  2.73123  3.46354  2.40513  3.72494  3.29354  2.67741  2.69355  4.24690  2.90347  2.73739  3.18146  2.89801  2.37887  2.77519  2.98518  4.58477  3.61503
          0.02241  4.20519  4.92753  0.61958  0.77255  0.48576  0.95510
    234   2.68632  4.70689  3.11077  2.75250  4.17644  3.38778  3.91076  3.55049  2.65154  3.19377  4.09434  3.18408  3.93935  2.27717  2.99247  2.78227  1.37156  3.22262  5.47916  4.18928    275 - -
          2.68618  4.42225  2.77519  2.73123  3.46354  2.40513  3.72494  3.29354  2.67741  2.69355  4.24690  2.90347  2.73739  3.18146  2.89801  2.37887  2.77519  2.98518  4.58477  3.61503
          0.02241  4.20519  4.92753  0.61958  0.77255  0.48576  0.95510
    235   3.49990  4.82288  5.02891  4.47840  3.11704  4.72213  5.00413  2.30435  4.27983  0.76503  2.12386  4.74675  4.88090  4.39823  4.38227  4.09414  3.72028  2.48768  5.25254  4.19260    276 - -
          2.68618  4.42225  2.77519  2.73123  3.46354  2.40513  3.72494  3.29354  2.67741  2.69355  4.24690  2.90347  2.73739  3.18146  2.89801  2.37887  2.77519  2.98518  4.58477  3.61503
          0.02241  4.20519  4.92753  0.61958  0.77255  0.48576  0.95510
    236   2.76934  5.03627  2.88084  2.47276  4.29369  3.45190  2.94253  3.81431  2.39836  3.35589  4.17417  2.98817  3.90406  1.67041  2.78991  2.22704  3.01356  3.45381  5.48554  4.12094    277 - -
          2.68618  4.42225  2.77519  2.73123  3.46354  2.40513  3.72494  3.29354  2.67741  2.69355  4.24690  2.90347  2.73739  3.18146  2.89801  2.37887  2.77519  2.98518  4.58477  3.61503
          0.02241  4.20519  4.92753  0.61958  0.77255  0.48576  0.95510
    237   3.31354  5.25991  3.50972  3.08507  4.72429  3.75078  3.99356  4.17871  0.65775  3.67695  4.63292  3.48972  4.23780  3.17504  2.55801  3.34114  3.54788  3.87235  5.65025  4.51828    278 - -
          2.68618  4.42225  2.77519  2.73123  3.46354  2.40513  3.72494  3.29354  2.67741  2.69355  4.24690  2.90347  2.73739  3.18146  2.89801  2.37887  2.77519  2.98518  4.58477  3.61503
          0.02241  4.20519  4.92753  0.61958  0.77255  0.48576  0.95510
    238   3.01696  4.70507  3.70215  3.25004  3.42363  3.88001  4.12805  2.80051  2.94998  1.12378  3.40066  3.64007  4.27738  2.40204  3.20730  3.24627  3.25992  2.78117  5.11696  3.85003    279 - -
          2.68618  4.42225  2.77519  2.73123  3.46354  2.40513  3.72494  3.29354  2.67741  2.69355  4.24690  2.90347  2.73739  3.18146  2.89801  2.37887  2.77519  2.98518  4.58477  3.61503
          0.02241  4.20519  4.92753  0.61958  0.77255  0.48576  0.95510
    239   3.51716  4.82116  5.02135  4.51942  2.08807  4.67530  4.65973  2.40959  4.36888  0.79289  2.99768  4.67268  4.86386  4.41110  4.43706  4.05530  3.73931  2.58217  4.84588  3.45831    280 - -
          2.68618  4.42225  2.77519  2.73123  3.46354  2.40513  3.72494  3.29354  2.67741  2.69355  4.24690  2.90347  2.73739  3.18146  2.89801  2.37887  2.77519  2.98518  4.58477  3.61503
          0.02241  4.20519  4.92753  0.61958  0.77255  0.48576  0.95510
    240   2.61503  4.60242  3.12521  2.69636  3.93764  3.40462  3.84656  2.47922  2.71439  3.00730  3.87852  1.83036  3.90256  3.06503  3.11803  2.19327  2.90985  2.98914  5.29988  3.99541    281 - -
          2.68618  4.42225  2.77519  2.73123  3.46354  2.40513  3.72494  3.29354  2.67741  2.69355  4.24690  2.90347  2.73739  3.18146  2.89801  2.37887  2.77519  2.98518  4.58477  3.61503
          0.02241  4.20519  4.92753  0.61958  0.77255  0.48576  0.95510
    241   2.96670  4.68634  3.68071  3.16886  3.62522  3.80975  4.02025  2.88172  2.07736  1.23087  3.57822  3.54953  4.21030  3.29919  2.93151  3.17466  3.20100  2.77310  5.17356  3.93372    282 - -
          2.68618  4.42225  2.77519  2.73123  3.46354  2.40513  3.72494  3.29354  2.67741  2.69355  4.24690  2.90347  2.73739  3.18146  2.89801  2.37887  2.77519  2.98518  4.58477  3.61503
          0.02241  4.20519  4.92753  0.61958  0.77255  0.48576  0.95510
    242   3.09824  4.56586  4.33999  3.82119  2.79549  4.06926  4.06187  2.74222  3.54822  2.11572  2.30726  3.99346  4.43199  3.85261  3.71852  3.42757  3.34202  2.70754  1.42949  2.97448    283 - -
          2.68618  4.42225  2.77519  2.73123  3.46354  2.40513  3.72494  3.29354  2.67741  2.69355  4.24690  2.90347  2.73739  3.18146  2.89801  2.37887  2.77519  2.98518  4.58477  3.61503
          0.02241  4.20519  4.92753  0.61958  0.77255  0.48576  0.95510
    243   2.83820  4.40344  3.88969  3.37753  1.99473  3.83028  3.94055  2.71980  3.28715  1.65049  3.39489  2.58030  4.20900  3.55464  3.54735  3.12867  3.07850  2.58112  4.56535  3.10541    284 - -
          2.68618  4.42225  2.77519  2.73123  3.46354  2.40513  3.72494  3.29354  2.67741  2.69355  4.24690  2.90347  2.73739  3.18146  2.89801  2.37887  2.77519  2.98518  4.58477  3.61503
          0.02241  4.20519  4.92753  0.61958  0.77255  0.48576  0.95510
    244   3.28606  5.42513  2.68608  0.63012  4.82048  3.52364  4.15760  4.34447  3.08456  3.91304  4.88705  3.18044  4.14840  3.37550  3.51800  3.24227  3.59754  3.99893  5.92745  4.66857    285 - -
          2.68618  4.42225  2.77519  2.73123  3.46354  2.40513  3.72494  3.29354  2.67741  2.69355  4.24690  2.90347  2.73739  3.18146  2.89801  2.37887  2.77519  2.98518  4.58477  3.61503
          0.02241  4.20519  4.92753  0.61958  0.77255  0.48576  0.95510
    245   1.34446  4.25949  3.65646  3.27561  4.31945  3.07678  4.29339  3.68542  3.27242  3.40252  4.23321  3.42681  3.80451  3.56271  3.59403  1.73424  2.00808  3.18457  5.67505  4.46647    286 - -
          2.68618  4.42225  2.77519  2.73123  3.46354  2.40513  3.72494  3.29354  2.67741  2.69355  4.24690  2.90347  2.73739  3.18146  2.89801  2.37887  2.77519  2.98518  4.58477  3.61503
          0.02241  4.20519  4.92753  0.61958  0.77255  0.48576  0.95510
    246   2.62077  4.73809  3.07746  2.63753  4.28142  3.35352  3.81547  3.68491  2.05332  3.29301  4.11708  3.09335  3.87411  2.98120  2.92757  1.56007  2.44167  3.30321  5.50833  4.20677    287 - -
          2.68618  4.42225  2.77519  2.73123  3.46354  2.40513  3.72494  3.29354  2.67741  2.69355  4.24690  2.90347  2.73739  3.18146  2.89801  2.37887  2.77519  2.98518  4.58477  3.61503
          0.02241  4.20519  4.92753  0.61958  0.77255  0.48576  0.95510
    247   2.96670  4.68634  3.68071  3.16886  3.62522  3.80975  4.02025  2.88172  2.07736  1.23087  3.57822  3.54953  4.21030  3.29919  2.93151  3.17466  3.20100  2.77310  5.17356  3.93372    288 - -
          2.68618  4.42225  2.77519  2.73123  3.46354  2.40513  3.72494  3.29354  2.67741  2.69355  4.24690  2.90347  2.73739  3.18146  2.89801  2.37887  2.77519  2.98518  4.58477  3.61503
          0.02241  4.20519  4.92753  0.61958  0.77255  0.48576  0.95510
    248   2.63122  4.42965  3.63485  3.23257  2.29460  3.43611  4.02200  3.18116  3.21471  2.84259  3.83800  3.49782  4.02188  3.50936  3.52467  1.25690  2.99783  2.91850  4.86388  3.37850    289 - -
          2.68618  4.42225  2.77519  2.73123  3.46354  2.40513  3.72494  3.29354  2.67741  2.69355  4.24690  2.90347  2.73739  3.18146  2.89801  2.37887  2.77519  2.98518  4.58477  3.61503
          0.02241  4.20519  4.92753  0.61958  0.77255  0.48576  0.95510
    249   3.08353  5.67976  1.74552  1.05200  4.96956  3.33038  3.88794  4.50202  2.91851  3.99040  4.84771  2.79196  3.96038  3.05546  3.52385  2.95723  3.37500  4.06495  6.13104  4.61724    290 - -
          2.68618  4.42225  2.77519  2.73123  3.46354  2.40513  3.72494  3.29354  2.67741  2.69355  4.24690  2.90347  2.73739  3.18146  2.89801  2.37887  2.77519  2.98518  4.58477  3.61503
          0.02241  4.20519  4.92753  0.61958  0.77255  0.48576  0.95510
    250   2.51383  4.43160  3.53595  3.38147  4.43106  3.15729  4.47432  4.00631  3.47892  3.70482  4.61062  3.54102  3.92628  3.80318  3.74426  0.68131  3.02132  3.46525  5.77836  4.52071    291 - -
          2.68618  4.42225  2.77519  2.73123  3.46354  2.40513  3.72494  3.29354  2.67741  2.69355  4.24690  2.90347  2.73739  3.18146  2.89801  2.37887  2.77519  2.98518  4.58477  3.61503
          0.02241  4.20519  4.92753  0.61958  0.77255  0.48576  0.95510
    251   2.51383  4.43160  3.53595  3.38147  4.43106  3.15729  4.47432  4.00631  3.47892  3.70482  4.61062  3.54102  3.92628  3.80318  3.74426  0.68131  3.02132  3.46525  5.77836  4.52071    292 - -
          2.68618  4.42225  2.77519  2.73123  3.46354  2.40513  3.72494  3.29354  2.67741  2.69355  4.24690  2.90347  2.73739  3.18146  2.89801  2.37887  2.77519  2.98518  4.58477  3.61503
          0.02241  4.20519  4.92753  0.61958  0.77255  0.48576  0.95510
    252   3.28606  5.42513  2.68608  0.63012  4.82048  3.52364  4.15760  4.34447  3.08456  3.91304  4.88705  3.18044  4.14840  3.37550  3.51800  3.24227  3.59754  3.99893  5.92745  4.66857    293 - -
          2.68618  4.42225  2.77519  2.73123  3.46354  2.40513  3.72494  3.29354  2.67741  2.69355  4.24690  2.90347  2.73739  3.18146  2.89801  2.37887  2.77519  2.98518  4.58477  3.61503
          0.02241  4.20519  4.92753  0.61958  0.77255  0.48576  0.95510
    253   3.38663  5.52503  0.53797  2.60855  4.95598  3.49884  4.27504  4.62847  3.42948  4.18113  5.17935  3.17708  4.17573  3.52346  3.98145  3.31987  3.73647  4.23590  6.05473  4.79029    294 - -
          2.68618  4.42225  2.77519  2.73123  3.46354  2.40513  3.72494  3.29354  2.67741  2.69355  4.24690  2.90347  2.73739  3.18146  2.89801  2.37887  2.77519  2.98518  4.58477  3.61503
          0.02241  4.20519  4.92753  0.61958  0.77255  0.48576  0.95510
    254   3.04207  5.02612  2.95464  2.88068  4.44704  3.44249  4.24890  4.24501  3.18972  3.85625  4.81975  0.68111  4.11624  3.53347  3.54628  3.10341  3.44165  3.83198  5.71397  4.38019    295 - -
          2.68618  4.42225  2.77519  2.73123  3.46354  2.40513  3.72494  3.29354  2.67741  2.69355  4.24690  2.90347  2.73739  3.18146  2.89801  2.37887  2.77519  2.98518  4.58477  3.61503
          0.02241  4.20519  4.92753  0.61958  0.77255  0.48576  0.95510
    255   3.28606  5.42513  2.68608  0.63012  4.82048  3.52364  4.15760  4.34447  3.08456  3.91304  4.88705  3.18044  4.14840  3.37550  3.51800  3.24227  3.59754  3.99893  5.92745  4.66857    296 - -
          2.68618  4.42225  2.77519  2.73123  3.46354  2.40513  3.72494  3.29354  2.67741  2.69355  4.24690  2.90347  2.73739  3.18146  2.89801  2.37887  2.77519  2.98518  4.58477  3.61503
          0.02241  4.20519  4.92753  0.61958  0.77255  0.48576  0.95510
    256   2.51383  4.43160  3.53595  3.38147  4.43106  3.15729  4.47432  4.00631  3.47892  3.70482  4.61062  3.54102  3.92628  3.80318  3.74426  0.68131  3.02132  3.46525  5.77836  4.52071    297 - -
          2.68618  4.42225  2.77519  2.73123  3.46354  2.40513  3.72494  3.29354  2.67741  2.69355  4.24690  2.90347  2.73739  3.18146  2.89801  2.37887  2.77519  2.98518  4.58477  3.61503
          0.02241  4.20519  4.92753  0.61958  0.77255  0.48576  0.95510
    257   3.04207  5.02612  2.95464  2.88068  4.44704  3.44249  4.24890  4.24501  3.18972  3.85625  4.81975  0.68111  4.11624  3.53347  3.54628  3.10341  3.44165  3.83198  5.71397  4.38019    298 - -
          2.68618  4.42225  2.77519  2.73123  3.46354  2.40513  3.72494  3.29354  2.67741  2.69355  4.24690  2.90347  2.73739  3.18146  2.89801  2.37887  2.77519  2.98518  4.58477  3.61503
          0.02241  4.20519  4.92753  0.61958  0.77255  0.48576  0.95510
    258   2.36936  4.29732  3.57431  3.27513  4.33052  3.09826  4.31996  3.67688  3.27915  3.42442  4.28368  3.43652  3.83500  3.60073  3.57767  1.86873  1.11775  3.19436  5.69786  4.47466    299 - -
          2.68618  4.42225  2.77519  2.73123  3.46354  2.40513  3.72494  3.29354  2.67741  2.69355  4.24690  2.90347  2.73739  3.18146  2.89801  2.37887  2.77519  2.98518  4.58477  3.61503
          0.02241  4.20519  4.92753  0.61958  0.77255  0.48576  0.95510
    259   2.51383  4.43160  3.53595  3.38147  4.43106  3.15729  4.47432  4.00631  3.47892  3.70482  4.61062  3.54102  3.92628  3.80318  3.74426  0.68131  3.02132  3.46525  5.77836  4.52071    300 - -
          2.68618  4.42225  2.77519  2.73123  3.46354  2.40513  3.72494  3.29354  2.67741  2.69355  4.24690  2.90347  2.73739  3.18146  2.89801  2.37887  2.77519  2.98518  4.58477  3.61503
          0.02241  4.20519  4.92753  0.61958  0.77255  0.48576  0.95510
    260   2.44976  4.41493  3.33515  3.11323  4.44270  3.12633  4.28062  3.92001  3.21889  3.58508  4.43409  3.36410  1.18966  3.54126  3.54466  1.86918  2.92352  3.38924  5.76557  4.51247    301 - -
          2.68618  4.42225  2.77519  2.73123  3.46354  2.40513  3.72494  3.29354  2.67741  2.69355  4.24690  2.90347  2.73739  3.18146  2.89801  2.37887  2.77519  2.98518  4.58477  3.61503
          0.02241  4.20519  4.92753  0.61958  0.77255  0.48576  0.95510
    261   2.87715  4.94965  3.07859  2.74843  4.45620  3.47608  3.91142  3.88464  1.90092  3.46246  4.34011  3.20335  1.33316  3.09254  2.83421  2.92814  3.17657  3.52722  5.60400  4.34804    302 - -
          2.68618  4.42225  2.77519  2.73123  3.46354  2.40513  3.72494  3.29354  2.67741  2.69355  4.24690  2.90347  2.73739  3.18146  2.89801  2.37887  2.77519  2.98518  4.58477  3.61503
          0.02241  4.20519  4.92753  0.61958  0.77255  0.48576  0.95510
    262   2.69105  5.12802  2.45462  2.12338  4.43302  3.39899  3.63765  3.90179  1.88971  3.41439  4.18518  2.53587  3.82862  2.75473  2.88763  2.65818  2.92686  3.50036  5.57326  2.96015    303 - -
          2.68618  4.42225  2.77519  2.73123  3.46354  2.40513  3.72494  3.29354  2.67741  2.69355  4.24690  2.90347  2.73739  3.18146  2.89801  2.37887  2.77519  2.98518  4.58477  3.61503
          0.02241  4.20519  4.92753  0.61958  0.77255  0.48576  0.95510
    263   2.82485  5.08953  3.09810  2.56623  4.45597  3.53332  3.67353  3.87654  2.21324  3.38237  4.19872  3.05752  2.73456  1.80864  1.99573  2.82056  3.04534  3.51696  5.51410  4.21859    304 - -
          2.68618  4.42225  2.77519  2.73123  3.46354  2.40513  3.72494  3.29354  2.67741  2.69355  4.24690  2.90347  2.73739  3.18146  2.89801  2.37887  2.77519  2.98518  4.58477  3.61503
          0.02241  4.20519  4.92753  0.61958  0.77255  0.48576  0.95510
    264   2.55383  3.03314  3.34420  2.86608  4.06617  1.64647  3.93260  3.44348  2.11901  3.11649  3.97018  3.24719  3.89005  3.15246  3.08379  2.68820  2.89511  3.09518  5.38469  4.13004    305 - -
          2.68618  4.42225  2.77519  2.73123  3.46354  2.40513  3.72494  3.29354  2.67741  2.69355  4.24690  2.90347  2.73739  3.18146  2.89801  2.37887  2.77519  2.98518  4.58477  3.61503
          0.02241  4.20519  4.92753  0.61958  0.77255  0.48576  0.95510
    265   2.67782  4.73317  3.03228  2.71385  3.99370  3.35246  2.51823  3.74150  2.72747  3.33764  4.20036  3.15118  3.92469  3.12934  3.09932  1.28997  3.01706  3.36122  5.35866  3.94470    306 - -
          2.68618  4.42225  2.77519  2.73123  3.46354  2.40513  3.72494  3.29354  2.67741  2.69355  4.24690  2.90347  2.73739  3.18146  2.89801  2.37887  2.77519  2.98518  4.58477  3.61503
          0.02241  4.20519  4.92753  0.61958  0.77255  0.48576  0.95510
    266   2.97064  5.25573  1.45444  2.40471  4.85102  1.39228  4.02346  4.38961  3.06559  3.93446  4.79624  2.95556  3.97785  3.21509  3.62223  2.93661  3.32215  3.92493  6.02980  4.63571    307 - -
          2.68620  4.42227  2.77522  2.73125  3.46356  2.40515  3.72497  3.29356  2.67743  2.69357  4.24692  2.90349  2.73742  3.18148  2.89762  2.37889  2.77522  2.98520  4.58479  3.61505
          0.15580  1.98758  4.92753  0.29850  1.35453  0.48576  0.95510
    267   3.02040  5.47102  1.12308  2.28549  4.55045  3.36835  2.44202  4.29876  2.84188  3.80035  4.66070  2.85957  3.96442  3.04694  3.38579  2.93290  3.30404  3.89528  5.81596  4.31464    309 - -
          2.68618  4.42225  2.77519  2.73123  3.46354  2.40513  3.72494  3.29354  2.67741  2.69355  4.24690  2.90347  2.73739  3.18146  2.89801  2.37887  2.77519  2.98518  4.58477  3.61503
          0.02241  4.20519  4.92753  0.61958  0.77255  0.48576  0.95510
    268   2.51383  4.43160  3.53595  3.38147  4.43106  3.15729  4.47432  4.00631  3.47892  3.70482  4.61062  3.54102  3.92628  3.80318  3.74426  0.68131  3.02132  3.46525  5.77836  4.52071    310 - -
          2.68618  4.42225  2.77519  2.73123  3.46354  2.40513  3.72494  3.29354  2.67741  2.69355  4.24690  2.90347  2.73739  3.18146  2.89801  2.37887  2.77519  2.98518  4.58477  3.61503
          0.02241  4.20519  4.92753  0.61958  0.77255  0.48576  0.95510
    269   2.51383  4.43160  3.53595  3.38147  4.43106  3.15729  4.47432  4.00631  3.47892  3.70482  4.61062  3.54102  3.92628  3.80318  3.74426  0.68131  3.02132  3.46525  5.77836  4.52071    311 - -
          2.68618  4.42225  2.77519  2.73123  3.46354  2.40513  3.72494  3.29354  2.67741  2.69355  4.24690  2.90347  2.73739  3.18146  2.89801  2.37887  2.77519  2.98518  4.58477  3.61503
          0.02241  4.20519  4.92753  0.61958  0.77255  0.48576  0.95510
    270   3.25679  4.94403  3.90169  3.79786  4.74331  3.61342  4.83603  4.38996  3.88682  3.97365  5.04609  4.06514  0.39061  4.26460  4.08285  3.43748  3.72653  3.99429  5.82381  4.87248    312 - -
          2.68618  4.42225  2.77519  2.73123  3.46354  2.40513  3.72494  3.29354  2.67741  2.69355  4.24690  2.90347  2.73739  3.18146  2.89801  2.37887  2.77519  2.98518  4.58477  3.61503
          0.02241  4.20519  4.92753  0.61958  0.77255  0.48576  0.95510
    271   2.77309  4.39646  3.73146  2.47073  3.43217  3.78927  4.06835  2.01205  3.10098  2.25693  2.00338  3.57382  4.15749  3.42299  3.40940  3.06795  3.00775  2.38108  5.02267  3.81226    313 - -
          2.68618  4.42225  2.77519  2.73123  3.46354  2.40513  3.72494  3.29354  2.67741  2.69355  4.24690  2.90347  2.73739  3.18146  2.89801  2.37887  2.77519  2.98518  4.58477  3.61503
          0.02241  4.20519  4.92753  0.61958  0.77255  0.48576  0.95510
    272   2.84599  4.40471  3.94794  3.39364  3.16759  3.87205  2.73295  2.27017  3.20819  1.35077  3.27491  3.70841  4.22692  3.54180  3.45749  3.16430  3.07740  2.50269  4.80907  3.49450    314 - -
          2.68618  4.42225  2.77519  2.73123  3.46354  2.40513  3.72494  3.29354  2.67741  2.69355  4.24690  2.90347  2.73739  3.18146  2.89801  2.37887  2.77519  2.98518  4.58477  3.61503
          0.02241  4.20519  4.92753  0.61958  0.77255  0.48576  0.95510
    273   2.72303  4.44221  3.81537  3.36951  3.65052  3.59711  4.25701  2.67261  3.21824  1.92429  3.61191  3.65407  4.13999  3.59720  3.49563  2.98662  1.33982  2.50765  5.26672  4.01806    315 - -
          2.68618  4.42225  2.77519  2.73123  3.46354  2.40513  3.72494  3.29354  2.67741  2.69355  4.24690  2.90347  2.73739  3.18146  2.89801  2.37887  2.77519  2.98518  4.58477  3.61503
          0.02241  4.20519  4.92753  0.61958  0.77255  0.48576  0.95510
    274   2.51383  4.43160  3.53595  3.38147  4.43106  3.15729  4.47432  4.00631  3.47892  3.70482  4.61062  3.54102  3.92628  3.80318  3.74426  0.68131  3.02132  3.46525  5.77836  4.52071    316 - -
          2.68618  4.42225  2.77519  2.73123  3.46354  2.40513  3.72494  3.29354  2.67741  2.69355  4.24690  2.90347  2.73739  3.18146  2.89801  2.37887  2.77519  2.98518  4.58477  3.61503
          0.02241  4.20519  4.92753  0.61958  0.77255  0.48576  0.95510
    275   3.13887  5.76433  1.01456  1.69532  5.04563  3.32186  3.92051  4.59179  3.00264  4.07664  4.95444  2.78121  3.97585  3.09653  3.63855  2.99706  3.44051  4.14908  6.21706  4.67913    317 - -
          2.68618  4.42225  2.77519  2.73123  3.46354  2.40513  3.72494  3.29354  2.67741  2.69355  4.24690  2.90347  2.73739  3.18146  2.89801  2.37887  2.77519  2.98518  4.58477  3.61503
          0.02241  4.20519  4.92753  0.61958  0.77255  0.48576  0.95510
    276   2.81648  4.59959  3.62866  3.25309  3.73133  3.57265  4.21177  3.05419  3.13305  1.92721  3.79760  3.58758  1.27431  3.54052  3.42208  3.01898  3.16181  2.88544  5.28634  4.00008    318 - -
          2.68618  4.42225  2.77519  2.73123  3.46354  2.40513  3.72494  3.29354  2.67741  2.69355  4.24690  2.90347  2.73739  3.18146  2.89801  2.37887  2.77519  2.98518  4.58477  3.61503
          0.02241  4.20519  4.92753  0.61958  0.77255  0.48576  0.95510
    277   2.36936  4.29732  3.57431  3.27513  4.33052  3.09826  4.31996  3.67688  3.27915  3.42442  4.28368  3.43652  3.83500  3.60073  3.57767  1.86873  1.11775  3.19436  5.69786  4.47466    319 - -
          2.68618  4.42225  2.77519  2.73123  3.46354  2.40513  3.72494  3.29354  2.67741  2.69355  4.24690  2.90347  2.73739  3.18146  2.89801  2.37887  2.77519  2.98518  4.58477  3.61503
          0.02241  4.20519  4.92753  0.61958  0.77255  0.48576  0.95510
    278   2.55705  4.61807  2.96427  2.75880  4.45078  3.19029  4.06952  3.97934  2.96800  3.59917  4.42992  2.18629  3.86651  3.28255  3.36567  1.15266  2.97687  3.47787  5.74239  4.40759    320 - -
          2.68618  4.42225  2.77519  2.73123  3.46354  2.40513  3.72494  3.29354  2.67741  2.69355  4.24690  2.90347  2.73739  3.18146  2.89801  2.37887  2.77519  2.98518  4.58477  3.61503
          0.02241  4.20519  4.92753  0.61958  0.77255  0.48576  0.95510
    279   3.00923  5.49009  1.14317  2.27754  4.80725  3.36581  3.85133  4.31481  2.05943  3.82364  4.66819  2.85132  3.95462  3.01173  3.27439  2.91955  3.28788  3.90186  5.95435  4.50599    321 - -
          2.68618  4.42225  2.77519  2.73123  3.46354  2.40513  3.72494  3.29354  2.67741  2.69355  4.24690  2.90347  2.73739  3.18146  2.89801  2.37887  2.77519  2.98518  4.58477  3.61503
          0.02241  4.20519  4.92753  0.61958  0.77255  0.48576  0.95510
    280   2.75101  4.97391  1.96479  2.44965  4.58888  3.26937  3.94131  4.08818  2.89745  3.67476  4.50950  2.96469  3.89866  3.12291  3.40197  1.23173  3.10687  3.63569  5.83819  4.43871    322 - -
          2.68618  4.42225  2.77519  2.73123  3.46354  2.40513  3.72494  3.29354  2.67741  2.69355  4.24690  2.90347  2.73739  3.18146  2.89801  2.37887  2.77519  2.98518  4.58477  3.61503
          0.02241  4.20519  4.92753  0.61958  0.77255  0.48576  0.95510
    281   2.51383  4.43160  3.53595  3.38147  4.43106  3.15729  4.47432  4.00631  3.47892  3.70482  4.61062  3.54102  3.92628  3.80318  3.74426  0.68131  3.02132  3.46525  5.77836  4.52071    323 - -
          2.68618  4.42225  2.77519  2.73123  3.46354  2.40513  3.72494  3.29354  2.67741  2.69355  4.24690  2.90347  2.73739  3.18146  2.89801  2.37887  2.77519  2.98518  4.58477  3.61503
          0.02241  4.20519  4.92753  0.61958  0.77255  0.48576  0.95510
    282   3.38663  5.52503  0.53797  2.60855  4.95598  3.49884  4.27504  4.62847  3.42948  4.18113  5.17935  3.17708  4.17573  3.52346  3.98145  3.31987  3.73647  4.23590  6.05473  4.79029    324 - -
          2.68618  4.42225  2.77519  2.73123  3.46354  2.40513  3.72494  3.29354  2.67741  2.69355  4.24690  2.90347  2.73739  3.18146  2.89801  2.37887  2.77519  2.98518  4.58477  3.61503
          0.02241  4.20519  4.92753  0.61958  0.77255  0.48576  0.95510
    283   2.14685  4.61131  3.02634  2.68679  4.37742  2.59156  3.94712  3.80275  2.81392  3.42195  4.23276  1.61305  3.83242  3.12785  3.24570  2.61036  2.39196  3.34959  5.64303  4.33379    325 - -
          2.68618  4.42225  2.77519  2.73123  3.46354  2.40513  3.72494  3.29354  2.67741  2.69355  4.24690  2.90347  2.73739  3.18146  2.89801  2.37887  2.77519  2.98518  4.58477  3.61503
          0.02241  4.20519  4.92753  0.61958  0.77255  0.48576  0.95510
    284   2.93785  5.13966  1.81766  2.49242  4.80664  1.10321  4.07792  4.34243  3.11908  3.90911  4.77572  3.02431  3.98721  3.28120  3.64801  2.93452  3.30817  3.87420  5.99195  4.64034    326 - -
          2.68618  4.42225  2.77519  2.73123  3.46354  2.40513  3.72494  3.29354  2.67741  2.69355  4.24690  2.90347  2.73739  3.18146  2.89801  2.37887  2.77519  2.98518  4.58477  3.61503
          0.02241  4.20519  4.92753  0.61958  0.77255  0.48576  0.95510
    285   2.26273  4.74092  2.97359  2.21449  4.23886  2.39793  3.78137  3.66569  2.61007  3.26551  4.07322  3.02224  3.83251  2.94012  3.06734  2.15069  2.29338  3.27913  5.49336  4.16162    327 - -
          2.68618  4.42225  2.77519  2.73123  3.46354  2.40513  3.72494  3.29354  2.67741  2.69355  4.24690  2.90347  2.73739  3.18146  2.89801  2.37887  2.77519  2.98518  4.58477  3.61503
          0.02241  4.20519  4.92753  0.61958  0.77255  0.48576  0.95510
    286   2.43944  2.99078  3.31884  2.86575  4.18038  2.59286  3.99070  3.59811  2.87852  3.24613  4.06999  1.87306  3.82206  3.20076  3.27847  1.91311  2.82562  3.17625  5.50038  4.22986    328 - -
          2.68618  4.42225  2.77519  2.73123  3.46354  2.40513  3.72494  3.29354  2.67741  2.69355  4.24690  2.90347  2.73739  3.18146  2.89801  2.37887  2.77519  2.98518  4.58477  3.61503
          0.02241  4.20519  4.92753  0.61958  0.77255  0.48576  0.95510
    287   2.64379  4.43630  3.39241  2.85719  2.68518  2.16377  3.82422  2.94447  2.46292  2.32721  3.54777  3.27949  3.96759  3.13030  3.14103  2.82824  2.88545  2.71484  4.96696  3.67820    329 - -
          2.68618  4.42225  2.77519  2.73123  3.46354  2.40513  3.72494  3.29354  2.67741  2.69355  4.24690  2.90347  2.73739  3.18146  2.89801  2.37887  2.77519  2.98518  4.58477  3.61503
          0.02241  4.20519  4.92753  0.61958  0.77255  0.48576  0.95510
    288   3.24590  5.34590  3.72535  2.97525  4.86362  3.82985  3.70064  4.18093  1.24349  3.57382  4.45010  3.34908  4.17711  2.82976  1.33105  3.22926  3.38760  3.86283  5.57164  4.44348    330 - -
          2.68470  4.42110  2.77588  2.73044  3.46495  2.40410  3.72635  3.29412  2.67771  2.69417  4.24038  2.90446  2.73787  3.18124  2.89791  2.37879  2.77563  2.98570  4.58618  3.61560
          0.54731  1.52121  1.59431  3.29228  0.03788  0.48576  0.95510
    289   2.32249  4.29924  3.18392  2.91302  4.25341  3.01651  4.07638  3.71005  2.99555  3.37413  4.21878  3.19537  2.50628  3.32159  3.34146  1.29004  2.77595  3.21053  5.57737  4.31407    373 - -
          2.68618  4.42225  2.77519  2.73123  3.46354  2.40513  3.72494  3.29354  2.67741  2.69355  4.24690  2.90347  2.73739  3.18146  2.89801  2.37887  2.77519  2.98518  4.58477  3.61503
          0.02795  3.98728  4.70962  0.61958  0.77255  0.56642  0.83829
    290   2.86293  5.37752  1.85707  2.18345  4.67365  3.29015  3.73139  4.18580  2.64018  3.68343  4.49807  1.75563  3.85160  2.34364  3.17853  2.77927  3.13167  3.76532  5.83441  4.37069    374 - -
          2.68618  4.42225  2.77519  2.73123  3.46354  2.40513  3.72494  3.29354  2.67741  2.69355  4.24690  2.90347  2.73739  3.18146  2.89801  2.37887  2.77519  2.98518  4.58477  3.61503
          0.02557  4.07495  4.79730  0.61958  0.77255  0.63031  0.76020
    291   2.59056  4.65719  2.66854  2.51364  3.87279  2.91853  3.66874  3.25448  2.27622  2.90683  2.84435  3.01351  3.83627  2.85329  2.94516  2.66502  2.82603  2.58981  5.19590  3.89086    375 - -
          2.68618  4.42225  2.77519  2.73123  3.46354  2.40513  3.72494  3.29354  2.67741  2.69355  4.24690  2.90347  2.73739  3.18146  2.89801  2.37887  2.77519  2.98518  4.58477  3.61503
          0.02557  4.07495  4.79730  0.61958  0.77255  0.63031  0.76020
    292   2.70116  4.83374  2.74438  1.84557  4.25746  3.32878  3.80818  3.57543  2.63140  3.25985  4.13500  2.98366  3.87225  2.98937  3.05041  2.74453  1.68821  3.24422  5.53213  4.20185    376 - -
          2.68618  4.42225  2.77519  2.73123  3.46354  2.40513  3.72494  3.29354  2.67741  2.69355  4.24690  2.90347  2.73739  3.18146  2.89801  2.37887  2.77519  2.98518  4.58477  3.61503
          0.02557  4.07495  4.79730  0.61958  0.77255  0.63031  0.76020
    293   2.62883  4.80339  3.01388  2.47480  4.07257  2.66483  3.63725  3.48378  2.36964  2.67933  3.90168  2.98025  3.10089  2.46712  2.43774  2.66589  2.86257  3.16140  5.31137  3.99402    377 - -
          2.68618  4.42225  2.77519  2.73123  3.46354  2.40513  3.72494  3.29354  2.67741  2.69355  4.24690  2.90347  2.73739  3.18146  2.89801  2.37887  2.77519  2.98518  4.58477  3.61503
          0.02557  4.07495  4.79730  0.61958  0.77255  0.63031  0.76020
    294   2.67427  4.65146  3.08241  2.69748  3.81759  3.42049  3.82969  3.23494  2.65650  2.90970  2.83252  1.59271  3.92256  3.06478  3.02324  2.77965  2.96615  2.97683  5.23181  3.88080    378 - -
          2.68618  4.42225  2.77519  2.73123  3.46354  2.40513  3.72494  3.29354  2.67741  2.69355  4.24690  2.90347  2.73739  3.18146  2.89801  2.37887  2.77519  2.98518  4.58477  3.61503
          0.02557  4.07495  4.79730  0.61958  0.77255  0.63031  0.76020
    295   2.58226  4.71330  2.22002  2.48916  4.14932  3.29491  3.77287  3.51641  2.64162  3.18853  4.02837  2.98071  3.81868  2.94941  3.10153  1.80125  2.88603  2.57297  5.44685  4.10783    379 - -
          2.68618  4.42225  2.77519  2.73123  3.46354  2.40513  3.72494  3.29354  2.67741  2.69355  4.24690  2.90347  2.73739  3.18146  2.89801  2.37887  2.77519  2.98518  4.58477  3.61503
          0.02557  4.07495  4.79730  0.61958  0.77255  0.63031  0.76020
    296   2.00984  4.21326  3.61650  3.14074  3.81175  3.22283  4.08008  3.00096  3.09519  2.85422  3.75151  3.38562  3.83922  3.39429  3.41832  1.99520  2.30203  1.92873  5.24812  4.02921    380 - -
          2.68618  4.42225  2.77519  2.73123  3.46354  2.40513  3.72494  3.29354  2.67741  2.69355  4.24690  2.90347  2.73739  3.18146  2.89801  2.37887  2.77519  2.98518  4.58477  3.61503
          0.02557  4.07495  4.79730  0.61958  0.77255  0.63031  0.76020
    297   2.92950  5.50839  1.88959  1.70738  4.79792  3.26866  3.76403  4.31647  2.73631  3.80279  4.62988  1.69115  3.86369  2.91878  3.31561  2.82150  3.20713  3.88321  5.95757  4.45983    381 - -
          2.68618  4.42225  2.77519  2.73123  3.46354  2.40513  3.72494  3.29354  2.67741  2.69355  4.24690  2.90347  2.73739  3.18146  2.89801  2.37887  2.77519  2.98518  4.58477  3.61503
          0.11562  4.07495  2.38383  0.61958  0.77255  0.63031  0.76020
    298   2.65493  4.72792  2.94513  2.50979  2.88220  3.42341  3.65702  3.35677  2.50715  2.96520  3.84217  2.23605  3.85765  2.28790  2.91871  2.71293  2.89939  3.06988  5.07717  3.66280    382 - -
          2.68633  4.42258  2.77402  2.72834  3.46514  2.40539  3.72341  3.29390  2.67856  2.69347  4.24585  2.90438  2.73772  3.17924  2.89851  2.37908  2.77631  2.98604  4.58637  3.61439
          0.32940  1.30330  4.70962  3.42063  0.03324  0.70841  0.67812
    299   2.27955  4.24120  3.18170  3.01194  4.38423  1.29102  4.20839  3.86472  3.19847  3.53876  4.37275  3.23543  3.70363  3.48058  3.52002  1.91240  2.77351  3.28598  5.70283  4.46521    431 - -
          2.68622  4.42229  2.77524  2.73127  3.46358  2.40517  3.72499  3.29358  2.67745  2.69359  4.24694  2.90351  2.73744  3.18151  2.89777  2.37891  2.77524  2.98523  4.58203  3.61507
          0.38497  1.16950  4.70962  0.20260  1.69612  0.70841  0.67812
    300   2.78333  5.03971  1.67400  2.31184  4.49781  3.23624  3.82308  3.99033  2.77762  3.56786  4.42685  2.85460  1.86011  3.00514  3.28835  2.76713  3.10185  3.58782  5.71161  4.33452    433 - -
          2.68618  4.42225  2.77519  2.73123  3.46354  2.40513  3.72494  3.29354  2.67741  2.69355  4.24690  2.90347  2.73739  3.18146  2.89801  2.37887  2.77519  2.98518  4.58477  3.61503
          0.02795  3.98728  4.70962  0.61958  0.77255  0.70841  0.67812
    301   1.15174  4.14315  3.45963  3.19654  4.23220  2.94232  4.24425  3.55360  3.23862  3.32809  4.19211  3.32598  3.69694  3.53681  3.52774  1.91959  2.71141  3.05958  5.60950  4.39199    434 - -
          2.68618  4.42225  2.77519  2.73123  3.46354  2.40513  3.72494  3.29354  2.67741  2.69355  4.24690  2.90347  2.73739  3.18146  2.89801  2.37887  2.77519  2.98518  4.58477  3.61503
          0.02795  3.98728  4.70962  0.61958  0.77255  0.36813  1.17774
    302   2.14691  4.34787  3.54960  3.08707  3.77555  3.36744  4.05609  3.03803  3.03178  1.90912  3.73766  3.39907  3.93492  3.36206  3.36193  1.67399  2.87603  2.76646  5.22918  3.98625    435 - -
          2.68618  4.42225  2.77519  2.73123  3.46354  2.40513  3.72494  3.29354  2.67741  2.69355  4.24690  2.90347  2.73739  3.18146  2.89801  2.37887  2.77519  2.98518  4.58477  3.61503
          0.02241  4.20519  4.92753  0.61958  0.77255  0.48576  0.95510
    303   2.67852  4.96955  2.80596  1.86911  4.28995  3.39443  3.69351  3.72172  2.49602  3.29763  4.10020  2.37432  3.84789  2.83437  2.96941  2.13714  2.93061  2.78785  5.50603  4.14008    436 - -
          2.68618  4.42225  2.77519  2.73123  3.46354  2.40513  3.72494  3.29354  2.67741  2.69355  4.24690  2.90347  2.73739  3.18146  2.89801  2.37887  2.77519  2.98518  4.58477  3.61503
          0.02241  4.20519  4.92753  0.61958  0.77255  0.48576  0.95510
    304   2.75838  4.95541  3.16558  2.57861  4.26969  3.53186  3.66505  3.66436  1.92557  3.22510  4.04793  3.06668  2.81094  2.80544  1.88248  2.78008  2.97777  2.79757  5.41057  4.11980    437 - -
          2.68618  4.42225  2.77519  2.73123  3.46354  2.40513  3.72494  3.29354  2.67741  2.69355  4.24690  2.90347  2.73739  3.18146  2.89801  2.37887  2.77519  2.98518  4.58477  3.61503
          0.02241  4.20519  4.92753  0.61958  0.77255  0.48576  0.95510
    305   2.74042  4.35085  3.77114  3.21782  3.46511  3.77735  4.07687  2.03600  3.13903  2.00196  3.41088  2.23679  4.15334  3.44651  3.45326  3.05239  2.98087  2.01510  5.02408  3.79286    438 - -
          2.68618  4.42225  2.77519  2.73123  3.46354  2.40513  3.72494  3.29354  2.67741  2.69355  4.24690  2.90347  2.73739  3.18146  2.89801  2.37887  2.77519  2.98518  4.58477  3.61503
          0.02241  4.20519  4.92753  0.61958  0.77255  0.48576  0.95510
    306   2.72445  4.88476  3.10546  2.55496  4.14847  3.51276  3.67574  2.69418  2.12049  3.13861  3.96906  2.01004  3.90599  2.82921  2.37475  2.75924  2.94752  3.22945  5.35747  4.05616    439 - -
          2.68618  4.42225  2.77519  2.73123  3.46354  2.40513  3.72494  3.29354  2.67741  2.69355  4.24690  2.90347  2.73739  3.18146  2.89801  2.37887  2.77519  2.98518  4.58477  3.61503
          0.02241  4.20519  4.92753  0.61958  0.77255  0.48576  0.95510
    307   2.60123  4.50797  3.26244  2.71120  3.71873  2.71887  3.77236  3.08443  2.39931  2.32426  3.63990  3.16745  3.90391  3.01104  3.07089  2.44309  2.52288  2.48357  5.10095  3.83338    440 - -
          2.68618  4.42225  2.77519  2.73123  3.46354  2.40513  3.72494  3.29354  2.67741  2.69355  4.24690  2.90347  2.73739  3.18146  2.89801  2.37887  2.77519  2.98518  4.58477  3.61503
          0.02241  4.20519  4.92753  0.61958  0.77255  0.48576  0.95510
    308   2.68463  5.08496  2.44032  2.33915  4.40962  3.38806  3.65742  3.86974  2.18527  3.39745  4.17514  2.36800  3.83085  2.78018  2.93045  2.37028  2.17337  3.47346  5.57065  4.17845    441 - -
          2.68618  4.42225  2.77519  2.73123  3.46354  2.40513  3.72494  3.29354  2.67741  2.69355  4.24690  2.90347  2.73739  3.18146  2.89801  2.37887  2.77519  2.98518  4.58477  3.61503
          0.02241  4.20519  4.92753  0.61958  0.77255  0.48576  0.95510
    309   2.36888  4.85966  2.94759  2.23037  4.10367  3.45051  3.67767  3.51465  2.46191  2.28587  3.94095  2.61635  3.86261  2.36042  2.90401  2.69761  2.90130  3.19468  5.36113  4.02971    442 - -
          2.68618  4.42225  2.77519  2.73123  3.46354  2.40513  3.72494  3.29354  2.67741  2.69355  4.24690  2.90347  2.73739  3.18146  2.89801  2.37887  2.77519  2.98518  4.58477  3.61503
          0.10343  4.20519  2.48481  0.61958  0.77255  0.48576  0.95510
    310   2.63153  4.78373  3.05979  2.50054  4.03782  2.92012  3.64963  3.44223  2.39284  3.04826  3.16411  3.00385  3.84683  2.34690  2.34248  2.67643  2.51214  3.12847  5.29207  3.97965    443 - -
          2.68618  4.42225  2.77519  2.73123  3.46354  2.40513  3.72494  3.29354  2.67741  2.69355  4.24690  2.90347  2.73739  3.18146  2.89801  2.37887  2.77519  2.98518  4.58477  3.61503
          0.02428  4.12604  4.84838  0.61958  0.77255  0.43198  1.04760
    311   2.66142  5.00852  2.92129  2.17275  4.30445  3.43235  3.62676  3.74528  1.89856  3.28688  3.28452  2.59612  2.89696  2.74941  2.80520  2.65331  2.89140  3.37377  5.46847  4.10612    444 - -
          2.68618  4.42225  2.77519  2.73123  3.46354  2.40513  3.72494  3.29354  2.67741  2.69355  4.24690  2.90347  2.73739  3.18146  2.89801  2.37887  2.77519  2.98518  4.58477  3.61503
          0.02241  4.20519  4.92753  0.61958  0.77255  0.48576  0.95510
    312   2.23445  4.80160  3.02056  2.48344  4.08589  2.92354  3.67450  3.50171  2.46410  2.68941  3.91913  2.47290  3.14936  2.82734  2.59098  2.65628  2.86007  3.17087  5.34528  4.01560    445 - -
          2.68618  4.42225  2.77519  2.73123  3.46354  2.40513  3.72494  3.29354  2.67741  2.69355  4.24690  2.90347  2.73739  3.18146  2.89801  2.37887  2.77519  2.98518  4.58477  3.61503
          0.02241  4.20519  4.92753  0.61958  0.77255  0.48576  0.95510
    313   2.75984  5.23619  2.12641  2.28122  4.56964  2.79359  3.69677  4.05317  2.52703  3.55497  4.33239  2.27991  3.84970  2.41771  3.04407  2.10752  3.01252  3.63189  5.71164  4.28462    446 - -
          2.68618  4.42225  2.77519  2.73123  3.46354  2.40513  3.72494  3.29354  2.67741  2.69355  4.24690  2.90347  2.73739  3.18146  2.89801  2.37887  2.77519  2.98518  4.58477  3.61503
          0.02241  4.20519  4.92753  0.61958  0.77255  0.48576  0.95510
    314   2.65481  4.80107  3.06566  2.26438  3.23834  3.47953  3.66996  3.43255  1.95039  2.50231  3.87266  3.02138  3.86952  2.52398  2.85275  2.70064  2.88267  3.12713  5.29361  3.97612    447 - -
          2.68618  4.42225  2.77519  2.73123  3.46354  2.40513  3.72494  3.29354  2.67741  2.69355  4.24690  2.90347  2.73739  3.18146  2.89801  2.37887  2.77519  2.98518  4.58477  3.61503
          0.02241  4.20519  4.92753  0.61958  0.77255  0.48576  0.95510
    315   2.60805  4.41997  2.85861  2.81552  3.60466  3.53870  3.82559  2.90553  2.78916  2.65559  2.73311  3.24937  3.94177  3.10597  3.17386  2.48576  2.52224  2.04231  5.02877  3.77698    448 - -
          2.68618  4.42225  2.77519  2.73123  3.46354  2.40513  3.72494  3.29354  2.67741  2.69355  4.24690  2.90347  2.73739  3.18146  2.89801  2.37887  2.77519  2.98518  4.58477  3.61503
          0.02241  4.20519  4.92753  0.61958  0.77255  0.48576  0.95510
    316   2.71380  5.07406  2.14577  2.34820  4.49353  3.33997  3.74041  3.96010  2.58351  3.49773  4.28807  2.28616  3.84992  2.87779  3.08797  1.85313  2.54766  3.54448  5.67665  4.27600    449 - -
          2.68618  4.42225  2.77519  2.73123  3.46354  2.40513  3.72494  3.29354  2.67741  2.69355  4.24690  2.90347  2.73739  3.18146  2.89801  2.37887  2.77519  2.98518  4.58477  3.61503
          0.02241  4.20519  4.92753  0.61958  0.77255  0.48576  0.95510
    317   2.76907  5.21050  2.78642  1.83376  4.55020  3.43604  3.65209  4.00979  2.33464  3.49355  4.27150  2.34854  3.87064  2.16918  2.39389  2.72682  2.99894  3.60330  5.62243  4.24595    450 - -
          2.68618  4.42225  2.77519  2.73123  3.46354  2.40513  3.72494  3.29354  2.67741  2.69355  4.24690  2.90347  2.73739  3.18146  2.89801  2.37887  2.77519  2.98518  4.58477  3.61503
          0.02241  4.20519  4.92753  0.61958  0.77255  0.48576  0.95510
    318   2.73762  5.09097  2.76833  2.00967  4.40352  3.41705  3.67980  3.84530  2.17299  3.38507  4.18169  2.50181  3.86562  2.81191  2.87772  2.71776  1.94918  3.47016  5.56403  4.19376    451 - -
          2.68618  4.42225  2.77519  2.73123  3.46354  2.40513  3.72494  3.29354  2.67741  2.69355  4.24690  2.90347  2.73739  3.18146  2.89801  2.37887  2.77519  2.98518  4.58477  3.61503
          0.02241  4.20519  4.92753  0.61958  0.77255  0.48576  0.95510
    319   2.64958  4.97895  2.39768  2.00691  3.29549  3.41390  3.05229  3.69344  2.42698  3.25338  4.04381  2.91299  3.82644  2.77011  2.90879  2.64584  2.41547  3.33122  5.45169  4.07908    452 - -
          2.68618  4.42225  2.77519  2.73123  3.46354  2.40513  3.72494  3.29354  2.67741  2.69355  4.24690  2.90347  2.73739  3.18146  2.89801  2.37887  2.77519  2.98518  4.58477  3.61503
          0.02241  4.20519  4.92753  0.61958  0.77255  0.48576  0.95510
    320   2.65020  4.78406  3.08796  2.56008  4.10308  3.44749  3.71254  3.48913  2.45210  3.11418  3.94463  2.00318  3.87620  2.87429  2.33620  2.70376  2.54455  2.68083  5.35742  4.04751    453 - -
          2.68618  4.42225  2.77519  2.73123  3.46354  2.40513  3.72494  3.29354  2.67741  2.69355  4.24690  2.90347  2.73739  3.18146  2.89801  2.37887  2.77519  2.98518  4.58477  3.61503
          0.24893  4.20519  1.58255  0.61958  0.77255  0.48576  0.95510
    321   2.49212  3.14542  3.10323  2.27935  3.87446  3.30622  3.75035  3.25874  2.61641  2.92414  3.77298  3.06498  2.66964  2.95992  3.02795  2.27902  2.78779  2.94307  5.21575  3.93270    454 - -
          2.68618  4.42225  2.77519  2.73123  3.46354  2.40513  3.72494  3.29354  2.67741  2.69355  4.24690  2.90347  2.73739  3.18146  2.89801  2.37887  2.77519  2.98518  4.58477  3.61503
          0.02803  3.98428  4.70663  0.61958  0.77255  0.71085  0.67575
    322   2.44999  4.29792  3.40467  2.94127  3.73413  3.28217  3.93662  2.97652  2.86355  2.30141  3.69230  3.27472  3.84293  3.22126  3.19860  2.19496  1.85882  2.69917  5.16909  3.91616    455 - -
          2.68618  4.42225  2.77519  2.73123  3.46354  2.40513  3.72494  3.29354  2.67741  2.69355  4.24690  2.90347  2.73739  3.18146  2.89801  2.37887  2.77519  2.98518  4.58477  3.61503
          0.02803  3.98428  4.70663  0.61958  0.77255  0.56456  0.84074
    323   2.11745  3.04459  2.60277  2.72698  4.00121  3.23401  3.86002  3.38309  2.75293  3.05673  3.89589  3.12973  3.79149  3.07112  3.16755  1.82280  2.78586  3.02180  5.33973  4.06147    456 - -
          2.68618  4.42225  2.77519  2.73123  3.46354  2.40513  3.72494  3.29354  2.67741  2.69355  4.24690  2.90347  2.73739  3.18146  2.89801  2.37887  2.77519  2.98518  4.58477  3.61503
          0.02557  4.07495  4.79730  0.61958  0.77255  0.63031  0.76020
    324   1.98352  4.43274  3.07287  2.77296  4.31426  3.10282  3.99982  3.74459  2.89716  3.39050  4.21200  2.43843  3.76642  3.20925  3.29294  1.44701  2.82130  3.26536  5.61150  4.32641    457 - -
          2.68618  4.42225  2.77519  2.73123  3.46354  2.40513  3.72494  3.29354  2.67741  2.69355  4.24690  2.90347  2.73739  3.18146  2.89801  2.37887  2.77519  2.98518  4.58477  3.61503
          0.02557  4.07495  4.79730  0.61958  0.77255  0.63031  0.76020
    325   2.19999  4.90262  2.43701  2.12679  4.17815  2.84106  3.65033  3.60011  2.47214  2.69035  4.00236  2.89347  3.81158  2.79763  2.95177  2.64825  2.88388  3.25597  5.41976  4.06064    458 - -
          2.68618  4.42225  2.77519  2.73123  3.46354  2.40513  3.72494  3.29354  2.67741  2.69355  4.24690  2.90347  2.73739  3.18146  2.89801  2.37887  2.77519  2.98518  4.58477  3.61503
          0.11562  4.07495  2.38383  0.61958  0.77255  0.63031  0.76020
    326   2.25274  2.70654  3.58673  3.14513  3.95646  3.03921  4.09736  3.33222  3.09015  3.04879  3.90631  3.32485  2.31177  3.39524  3.40321  1.71098  2.69057  2.92193  5.34988  4.13259    459 - -
          2.68618  4.42225  2.77519  2.73123  3.46354  2.40513  3.72494  3.29354  2.67741  2.69355  4.24690  2.90347  2.73739  3.18146  2.89801  2.37887  2.77519  2.98518  4.58477  3.61503
          0.02795  3.98728  4.70962  0.61958  0.77255  0.70841  0.67812
    327   2.58601  4.59916  3.08822  2.56231  3.77572  3.42509  3.66802  3.22595  2.48678  2.86856  3.72344  3.04086  3.06852  2.34208  2.88625  2.36620  2.82803  2.94238  3.41250  3.80635    460 - -
          2.68663  4.41955  2.77565  2.73134  3.46180  2.40508  3.72540  3.29399  2.67731  2.69321  4.24735  2.90323  2.73622  3.18192  2.89846  2.37916  2.77540  2.98533  4.58522  3.61548
          0.32940  1.30330  4.70962  2.20347  0.11700  0.70841  0.67812
    328   2.63584  4.89900  2.82624  2.12340  4.23327  3.35970  3.62369  3.66194  2.35397  3.22505  4.03267  2.90242  2.72149  2.76478  2.41264  2.29682  2.88229  3.30281  5.42139  4.07939    473 - -
          2.68618  4.42225  2.77519  2.73123  3.46354  2.40513  3.72494  3.29354  2.67741  2.69355  4.24690  2.90347  2.73739  3.18146  2.89801  2.37887  2.77519  2.98518  4.58477  3.61503
          0.02795  3.98728  4.70962  0.61958  0.77255  0.70841  0.67812
    329   2.59001  4.59441  3.09435  2.58411  3.85083  3.41370  3.69026  3.22937  2.20033  2.31851  3.74549  3.05440  2.98890  2.89106  2.85740  2.35366  2.84026  2.94493  5.17465  3.89024    474 - -
          2.68618  4.42225  2.77519  2.73123  3.46354  2.40513  3.72494  3.29354  2.67741  2.69355  4.24690  2.90347  2.73739  3.18146  2.89801  2.37887  2.77519  2.98518  4.58477  3.61503
          0.02795  3.98728  4.70962  0.61958  0.77255  0.70841  0.67812
    330   2.69659  4.96053  2.71866  2.37726  4.33875  3.33654  3.66360  3.78017  2.05459  3.33293  4.15234  2.10779  2.59700  2.81216  2.78273  2.69567  2.95757  3.40839  5.50541  4.16002    475 - -
          2.68618  4.42225  2.77519  2.73123  3.46354  2.40513  3.72494  3.29354  2.67741  2.69355  4.24690  2.90347  2.73739  3.18146  2.89801  2.37887  2.77519  2.98518  4.58477  3.61503
          0.02795  3.98728  4.70962  0.61958  0.77255  0.70841  0.67812
    331   2.24103  4.42761  3.23777  2.38338  3.73435  3.46250  3.90988  2.69953  2.82540  2.68649  3.64665  3.24528  3.94245  3.17173  3.19467  2.79722  2.89164  1.76427  5.19177  3.93182    476 - -
          2.68618  4.42225  2.77519  2.73123  3.46354  2.40513  3.72494  3.29354  2.67741  2.69355  4.24690  2.90347  2.73739  3.18146  2.89801  2.37887  2.77519  2.98518  4.58477  3.61503
          0.02795  3.98728  4.70962  0.61958  0.77255  0.70841  0.67812
    332   2.31013  4.96603  2.80540  2.11079  4.29082  3.37678  3.61451  3.71775  2.31275  3.26705  4.07399  2.48504  3.81460  2.75127  2.20309  2.66950  2.91179  3.35679  5.44811  4.10590    477 - -
          2.68618  4.42225  2.77519  2.73123  3.46354  2.40513  3.72494  3.29354  2.67741  2.69355  4.24690  2.90347  2.73739  3.18146  2.89801  2.37887  2.77519  2.98518  4.58477  3.61503
          0.02795  3.98728  4.70962  0.61958  0.77255  0.70841  0.67812
    333   2.07442  4.83844  2.71900  2.40358  4.25121  3.29232  3.70684  3.68559  2.49283  3.27585  4.10665  2.09779  3.80955  2.36948  2.91437  2.66567  2.92676  3.31819  5.48143  4.13619    478 - -
          2.68618  4.42225  2.77519  2.73123  3.46354  2.40513  3.72494  3.29354  2.67741  2.69355  4.24690  2.90347  2.73739  3.18146  2.89801  2.37887  2.77519  2.98518  4.58477  3.61503
          0.02795  3.98728  4.70962  0.61958  0.77255  0.56642  0.83829
    334   2.27612  4.20195  3.74939  3.18611  3.36352  3.63082  3.97851  2.21542  3.11033  2.36926  2.77627  3.51139  4.03061  3.39095  3.40128  2.34103  2.85087  2.06964  4.87591  3.66346    479 - -
          2.68618  4.42225  2.77519  2.73123  3.46354  2.40513  3.72494  3.29354  2.67741  2.69355  4.24690  2.90347  2.73739  3.18146  2.89801  2.37887  2.77519  2.98518  4.58477  3.61503
          0.02557  4.07495  4.79730  0.61958  0.77255  0.40495  1.09965
    335   1.98443  4.43909  3.33448  2.82330  3.80443  3.38370  3.87686  3.18595  2.80170  2.87735  3.74254  3.22704  3.88410  3.12819  3.19120  1.96727  2.27402  2.88947  5.19213  3.04290    480 - -
          2.68618  4.42225  2.77519  2.73123  3.46354  2.40513  3.72494  3.29354  2.67741  2.69355  4.24690  2.90347  2.73739  3.18146  2.89801  2.37887  2.77519  2.98518  4.58477  3.61503
          0.02241  4.20519  4.92753  0.61958  0.77255  0.48576  0.95510
    336   2.60989  4.69702  3.06833  2.29786  3.96707  3.43771  3.71724  2.86020  2.55003  3.00039  3.83637  3.04434  3.09660  2.89603  2.99185  1.96699  2.53984  3.05148  5.27749  3.96852    481 - -
          2.68618  4.42225  2.77519  2.73123  3.46354  2.40513  3.72494  3.29354  2.67741  2.69355  4.24690  2.90347  2.73739  3.18146  2.89801  2.37887  2.77519  2.98518  4.58477  3.61503
          0.02241  4.20519  4.92753  0.61958  0.77255  0.48576  0.95510
    337   1.86868  4.69618  3.05015  2.60904  4.27109  2.33219  3.81999  3.69461  2.10783  3.29560  4.10585  3.06873  3.84021  2.98359  3.04097  2.25889  2.88596  3.29403  5.51656  4.20192    482 - -
          2.68618  4.42225  2.77519  2.73123  3.46354  2.40513  3.72494  3.29354  2.67741  2.69355  4.24690  2.90347  2.73739  3.18146  2.89801  2.37887  2.77519  2.98518  4.58477  3.61503
          0.02241  4.20519  4.92753  0.61958  0.77255  0.48576  0.95510
    338   2.66464  4.95877  2.87207  2.06993  4.22984  3.42181  2.49510  3.66932  2.43574  3.23834  4.03770  2.58420  3.84088  2.79325  2.90108  2.39126  2.90116  2.80957  5.44427  4.08360    483 - -
          2.68618  4.42225  2.77519  2.73123  3.46354  2.40513  3.72494  3.29354  2.67741  2.69355  4.24690  2.90347  2.73739  3.18146  2.89801  2.37887  2.77519  2.98518  4.58477  3.61503
          0.02241  4.20519  4.92753  0.61958  0.77255  0.48576  0.95510
    339   1.71562  4.34026  3.51039  2.99191  3.76662  3.36203  3.97324  3.08128  2.94531  2.82241  2.89874  3.33342  3.89849  3.26160  3.30188  2.31753  2.10699  2.79246  5.18382  3.94721    484 - -
          2.68618  4.42225  2.77519  2.73123  3.46354  2.40513  3.72494  3.29354  2.67741  2.69355  4.24690  2.90347  2.73739  3.18146  2.89801  2.37887  2.77519  2.98518  4.58477  3.61503
          0.02241  4.20519  4.92753  0.61958  0.77255  0.48576  0.95510
    340   2.71409  4.93091  3.10085  2.52320  4.21122  3.50564  3.65032  2.75185  1.91959  3.18706  4.00213  3.02611  3.88964  2.32167  2.36419  2.43865  2.93395  3.28821  5.38627  4.07686    485 - -
          2.68618  4.42225  2.77519  2.73123  3.46354  2.40513  3.72494  3.29354  2.67741  2.69355  4.24690  2.90347  2.73739  3.18146  2.89801  2.37887  2.77519  2.98518  4.58477  3.61503
          0.02241  4.20519  4.92753  0.61958  0.77255  0.48576  0.95510
    341   2.76275  4.43932  2.50976  3.08383  3.52487  3.75358  4.04703  1.71944  3.06295  2.37774  2.59394  3.49691  4.13491  3.36623  3.41543  3.02939  3.00219  2.35082  5.09396  3.85766    486 - -
          2.68618  4.42225  2.77519  2.73123  3.46354  2.40513  3.72494  3.29354  2.67741  2.69355  4.24690  2.90347  2.73739  3.18146  2.89801  2.37887  2.77519  2.98518  4.58477  3.61503
          0.10375  4.20519  2.48135  0.61958  0.77255  0.48576  0.95510
    342   2.67780  5.13725  2.45563  2.09886  4.46245  3.38512  2.73858  3.93247  2.33896  3.42623  4.19078  2.85714  3.80924  2.27084  2.45575  2.63976  2.91073  3.51972  5.56811  4.17285    487 - -
          2.68618  4.42225  2.77519  2.73123  3.46354  2.40513  3.72494  3.29354  2.67741  2.69355  4.24690  2.90347  2.73739  3.18146  2.89801  2.37887  2.77519  2.98518  4.58477  3.61503
          0.02429  4.12573  4.84807  0.61958  0.77255  0.43180  1.04794
    343   2.68237  5.01059  2.84138  2.40915  4.39431  3.39265  3.68546  3.84366  2.05395  3.38123  4.16945  2.26378  3.02005  2.81516  2.88097  2.00946  2.93775  3.45033  5.55532  4.18944    488 - -
          2.68618  4.42225  2.77519  2.73123  3.46354  2.40513  3.72494  3.29354  2.67741  2.69355  4.24690  2.90347  2.73739  3.18146  2.89801  2.37887  2.77519  2.98518  4.58477  3.61503
          0.02241  4.20519  4.92753  0.61958  0.77255  0.48576  0.95510
    344   2.11939  4.27837  4.29715  3.72840  2.44110  3.95267  4.28573  2.32621  3.61460  1.56155  3.17921  3.94831  4.30462  3.82450  3.79912  3.25897  3.06653  1.97865  4.90322  3.70355    489 - -
          2.68618  4.42225  2.77519  2.73123  3.46354  2.40513  3.72494  3.29354  2.67741  2.69355  4.24690  2.90347  2.73739  3.18146  2.89801  2.37887  2.77519  2.98518  4.58477  3.61503
          0.02241  4.20519  4.92753  0.61958  0.77255  0.48576  0.95510
    345   2.38566  5.37622  2.11323  1.97304  4.69021  3.34558  3.76830  4.17981  2.67188  3.68633  4.49043  1.62069  3.89107  2.91091  3.21662  2.80000  3.13974  3.76114  5.85175  4.39755    490 - -
          2.68618  4.42225  2.77519  2.73123  3.46354  2.40513  3.72494  3.29354  2.67741  2.69355  4.24690  2.90347  2.73739  3.18146  2.89801  2.37887  2.77519  2.98518  4.58477  3.61503
          0.02241  4.20519  4.92753  0.61958  0.77255  0.48576  0.95510
    346   2.30597  4.74543  2.98297  1.76683  4.08456  3.40604  3.75827  3.42471  2.59204  3.10424  3.94386  3.03545  3.86900  2.93140  3.03830  2.38157  2.89982  2.45643  5.38285  4.06278    491 - -
          2.68618  4.42225  2.77519  2.73123  3.46354  2.40513  3.72494  3.29354  2.67741  2.69355  4.24690  2.90347  2.73739  3.18146  2.89801  2.37887  2.77519  2.98518  4.58477  3.61503
          0.10077  4.20519  2.51406  0.61958  0.77255  0.48576  0.95510
    347   2.33275  4.80317  3.02590  2.51097  4.12670  3.41458  2.72131  3.55457  2.40782  3.14630  3.96614  3.00661  3.84701  2.83395  2.43675  2.00661  2.88586  3.21583  5.36098  4.04040    492 - -
          2.68618  4.42225  2.77519  2.73123  3.46354  2.40513  3.72494  3.29354  2.67741  2.69355  4.24690  2.90347  2.73739  3.18146  2.89801  2.37887  2.77519  2.98518  4.58477  3.61503
          0.02422  4.12864  4.85098  0.61958  0.77255  0.57547  0.82654
    348   2.66241  4.85090  3.05984  2.52370  4.20586  3.43477  3.66796  3.61497  2.10134  3.19164  4.00806  3.01579  3.85934  2.81437  2.36393  2.00489  2.34248  3.27005  5.39477  4.08648    493 - -
          2.68618  4.42225  2.77519  2.73123  3.46354  2.40513  3.72494  3.29354  2.67741  2.69355  4.24690  2.90347  2.73739  3.18146  2.89801  2.37887  2.77519  2.98518  4.58477  3.61503
          0.02422  4.12864  4.85098  0.61958  0.77255  0.57547  0.82654
    349   2.61326  4.38173  3.41596  2.85470  3.47627  3.55599  3.79303  2.37068  2.75047  2.59444  3.49108  3.27005  3.94468  3.10630  2.65037  2.23025  2.84808  2.65937  4.91558  2.75239    494 - -
          2.68618  4.42225  2.77519  2.73123  3.46354  2.40513  3.72494  3.29354  2.67741  2.69355  4.24690  2.90347  2.73739  3.18146  2.89801  2.37887  2.77519  2.98518  4.58477  3.61503
          0.02422  4.12864  4.85098  0.61958  0.77255  0.57547  0.82654
    350   1.95578  4.70621  3.05733  2.55501  4.02715  3.41257  3.71471  3.39431  2.09185  3.04703  3.88560  2.61219  3.85411  2.88886  2.90375  2.68112  2.87210  2.63939  5.31213  4.00776    495 - -
          2.68618  4.42225  2.77519  2.73123  3.46354  2.40513  3.72494  3.29354  2.67741  2.69355  4.24690  2.90347  2.73739  3.18146  2.89801  2.37887  2.77519  2.98518  4.58477  3.61503
          0.02422  4.12864  4.85098  0.61958  0.77255  0.57547  0.82654
    351   2.51981  3.18856  2.10309  2.59564  4.08483  3.30144  3.78744  3.47884  2.63997  3.12451  3.95070  3.05545  3.81300  2.96696  3.08253  2.12151  2.43193  3.12028  5.38506  4.07639    496 - -
          2.68618  4.42225  2.77519  2.73123  3.46354  2.40513  3.72494  3.29354  2.67741  2.69355  4.24690  2.90347  2.73739  3.18146  2.89801  2.37887  2.77519  2.98518  4.58477  3.61503
          0.02422  4.12864  4.85098  0.61958  0.77255  0.57547  0.82654
    352   2.67480  4.74896  3.07892  2.55921  2.60385  3.49099  2.74613  3.36948  2.09373  2.98534  3.83751  2.63656  3.88894  2.87703  2.87440  2.73541  2.90425  3.07940  5.10910  3.72170    497 - -
          2.68618  4.42225  2.77519  2.73123  3.46354  2.40513  3.72494  3.29354  2.67741  2.69355  4.24690  2.90347  2.73739  3.18146  2.89801  2.37887  2.77519  2.98518  4.58477  3.61503
          0.02422  4.12864  4.85098  0.61958  0.77255  0.57547  0.82654
    353   2.25574  4.34870  3.41531  2.88008  3.58022  3.48368  3.85529  2.87496  2.83602  2.18371  3.53222  2.76006  3.92248  3.15575  3.19855  2.42256  2.82857  2.18372  5.01374  3.77031    498 - -
          2.68618  4.42225  2.77519  2.73123  3.46354  2.40513  3.72494  3.29354  2.67741  2.69355  4.24690  2.90347  2.73739  3.18146  2.89801  2.37887  2.77519  2.98518  4.58477  3.61503
          0.02422  4.12864  4.85098  0.61958  0.77255  0.57547  0.82654
    354   2.75516  5.25502  2.07246  2.00199  4.56180  3.33903  2.91694  4.04918  2.50526  3.54655  4.32555  2.39272  3.82815  2.79552  3.02629  2.18134  3.00380  3.62994  5.70084  4.26702    499 - -
          2.68618  4.42225  2.77519  2.73123  3.46354  2.40513  3.72494  3.29354  2.67741  2.69355  4.24690  2.90347  2.73739  3.18146  2.89801  2.37887  2.77519  2.98518  4.58477  3.61503
          0.02422  4.12864  4.85098  0.61958  0.77255  0.57547  0.82654
    355   1.93154  4.30372  3.52315  3.06018  3.85477  3.27657  4.05356  2.47557  3.02131  2.88620  3.79617  3.35702  3.87349  3.34141  3.36297  1.57789  2.82242  2.75330  5.28609  4.04643    500 - -
          2.68618  4.42225  2.77519  2.73123  3.46354  2.40513  3.72494  3.29354  2.67741  2.69355  4.24690  2.90347  2.73739  3.18146  2.89801  2.37887  2.77519  2.98518  4.58477  3.61503
          0.02422  4.12864  4.85098  0.61958  0.77255  0.57547  0.82654
    356   2.59125  4.69913  3.06211  2.53141  3.99788  3.41000  3.69123  3.40099  2.48835  3.02657  3.85606  2.62869  2.82536  2.86233  2.53068  2.36611  2.84478  2.48584  5.28541  3.97580    501 - -
          2.68618  4.42225  2.77519  2.73123  3.46354  2.40513  3.72494  3.29354  2.67741  2.69355  4.24690  2.90347  2.73739  3.18146  2.89801  2.37887  2.77519  2.98518  4.58477  3.61503
          0.02422  4.12864  4.85098  0.61958  0.77255  0.43349  1.04481
    357   2.70071  4.99968  2.92625  2.45218  4.36871  3.42887  3.67659  3.80143  1.74866  3.34354  4.13969  2.56810  2.62123  2.80743  2.78434  2.70138  2.55396  3.42409  5.51717  4.17287    502 - -
          2.68618  4.42225  2.77519  2.73123  3.46354  2.40513  3.72494  3.29354  2.67741  2.69355  4.24690  2.90347  2.73739  3.18146  2.89801  2.37887  2.77519  2.98518  4.58477  3.61503
          0.02241  4.20519  4.92753  0.61958  0.77255  0.48576  0.95510
    358   2.63983  4.97470  2.57833  2.18117  4.25461  3.41704  3.63017  3.69499  2.20534  2.64323  4.03801  2.91603  3.12574  2.75666  2.87860  2.63640  2.41700  3.32965  5.44980  4.08151    503 - -
          2.68618  4.42225  2.77519  2.73123  3.46354  2.40513  3.72494  3.29354  2.67741  2.69355  4.24690  2.90347  2.73739  3.18146  2.89801  2.37887  2.77519  2.98518  4.58477  3.61503
          0.02241  4.20519  4.92753  0.61958  0.77255  0.48576  0.95510
    359   2.14833  4.99327  2.88204  2.40353  4.30749  2.67188  3.02048  3.74905  2.06258  3.29850  4.08948  2.58623  3.84159  2.78422  2.85403  2.66790  2.91064  3.37819  5.48655  4.12537    504 - -
          2.68618  4.42225  2.77519  2.73123  3.46354  2.40513  3.72494  3.29354  2.67741  2.69355  4.24690  2.90347  2.73739  3.18146  2.89801  2.37887  2.77519  2.98518  4.58477  3.61503
          0.02241  4.20519  4.92753  0.61958  0.77255  0.48576  0.95510
    360   2.35195  4.76977  2.67240  2.48615  2.97039  3.44408  3.67677  3.41840  2.49713  3.03787  3.86192  2.99881  3.84767  2.39374  2.95478  2.40640  2.54961  3.10585  5.29683  3.97138    505 - -
          2.68618  4.42225  2.77519  2.73123  3.46354  2.40513  3.72494  3.29354  2.67741  2.69355  4.24690  2.90347  2.73739  3.18146  2.89801  2.37887  2.77519  2.98518  4.58477  3.61503
          0.02241  4.20519  4.92753  0.61958  0.77255  0.48576  0.95510
    361   2.89623  5.30245  2.74009  1.96900  4.66148  3.46885  3.70442  4.10500  1.42074  3.58006  4.38710  2.47914  3.93613  2.83325  2.70307  2.84443  3.12555  3.71181  5.69208  4.34069    506 - -
          2.68618  4.42225  2.77519  2.73123  3.46354  2.40513  3.72494  3.29354  2.67741  2.69355  4.24690  2.90347  2.73739  3.18146  2.89801  2.37887  2.77519  2.98518  4.58477  3.61503
          0.02241  4.20519  4.92753  0.61958  0.77255  0.48576  0.95510
    362   2.39467  5.17093  2.25424  1.92251  4.52275  3.35503  3.73214  3.98911  2.58659  3.52179  4.31637  2.86221  3.86197  2.86956  3.10161  1.75775  3.02830  3.58445  5.70145  4.28776    507 - -
          2.68618  4.42225  2.77519  2.73123  3.46354  2.40513  3.72494  3.29354  2.67741  2.69355  4.24690  2.90347  2.73739  3.18146  2.89801  2.37887  2.77519  2.98518  4.58477  3.61503
          0.02241  4.20519  4.92753  0.61958  0.77255  0.48576  0.95510
    363   2.61079  4.48352  3.29190  2.74401  3.65897  3.51523  3.09625  3.04167  2.69710  2.29086  3.60536  3.19317  2.56225  3.03795  3.08829  2.43754  2.85315  2.47927  5.05839  3.78896    508 - -
          2.68618  4.42225  2.77519  2.73123  3.46354  2.40513  3.72494  3.29354  2.67741  2.69355  4.24690  2.90347  2.73739  3.18146  2.89801  2.37887  2.77519  2.98518  4.58477  3.61503
          0.02241  4.20519  4.92753  0.61958  0.77255  0.48576  0.95510
    364   2.62583  4.77115  2.65176  2.48923  2.96218  3.45715  2.84994  3.40374  2.49356  2.68283  3.84888  2.65847  3.18121  2.83812  2.94979  2.67414  2.85830  3.09615  5.26012  3.92148    509 - -
          2.68618  4.42225  2.77519  2.73123  3.46354  2.40513  3.72494  3.29354  2.67741  2.69355  4.24690  2.90347  2.73739  3.18146  2.89801  2.37887  2.77519  2.98518  4.58477  3.61503
          0.02241  4.20519  4.92753  0.61958  0.77255  0.48576  0.95510
    365   2.08095  4.90853  2.97896  2.21071  4.17409  3.44891  3.64479  3.59506  2.19113  3.17325  3.22449  2.96503  3.84575  2.34864  2.83246  2.66882  2.88316  3.25532  5.39021  4.04957    510 - -
          2.68618  4.42225  2.77519  2.73123  3.46354  2.40513  3.72494  3.29354  2.67741  2.69355  4.24690  2.90347  2.73739  3.18146  2.89801  2.37887  2.77519  2.98518  4.58477  3.61503
          0.02241  4.20519  4.92753  0.61958  0.77255  0.48576  0.95510
    366   2.78163  4.99195  2.73295  2.49496  4.51352  1.48713  3.84479  3.96599  2.20847  3.52711  4.35809  2.46701  3.91856  3.01085  3.01018  2.79689  3.08929  3.56252  5.69637  4.35348    511 - -
          2.68618  4.42225  2.77519  2.73123  3.46354  2.40513  3.72494  3.29354  2.67741  2.69355  4.24690  2.90347  2.73739  3.18146  2.89801  2.37887  2.77519  2.98518  4.58477  3.61503
          0.02241  4.20519  4.92753  0.61958  0.77255  0.48576  0.95510
    367   2.79361  5.33447  2.09100  1.81518  4.65597  3.36653  3.69136  4.15200  2.22305  3.62671  4.39745  2.43730  3.85580  2.25766  3.02628  2.72529  3.04085  3.71551  5.76318  4.32140    512 - -
          2.68618  4.42225  2.77519  2.73123  3.46354  2.40513  3.72494  3.29354  2.67741  2.69355  4.24690  2.90347  2.73739  3.18146  2.89801  2.37887  2.77519  2.98518  4.58477  3.61503
          0.02241  4.20519  4.92753  0.61958  0.77255  0.48576  0.95510
    368   2.67147  5.06085  2.16098  2.35837  4.35782  3.41307  3.63180  3.81322  2.38515  2.66030  4.12109  2.56588  3.82854  2.43842  2.54391  2.65178  2.90484  3.42836  5.51572  4.13484    513 - -
          2.68618  4.42225  2.77519  2.73123  3.46354  2.40513  3.72494  3.29354  2.67741  2.69355  4.24690  2.90347  2.73739  3.18146  2.89801  2.37887  2.77519  2.98518  4.58477  3.61503
          0.02241  4.20519  4.92753  0.61958  0.77255  0.48576  0.95510
    369   2.71272  5.02822  2.91590  2.00631  4.32236  3.45478  3.65038  3.74664  2.13071  3.29610  4.09591  2.95372  3.86548  2.08208  2.76958  2.70625  2.94095  2.64029  5.48108  4.13355    514 - -
          2.68618  4.42225  2.77519  2.73123  3.46354  2.40513  3.72494  3.29354  2.67741  2.69355  4.24690  2.90347  2.73739  3.18146  2.89801  2.37887  2.77519  2.98518  4.58477  3.61503
          0.02241  4.20519  4.92753  0.61958  0.77255  0.48576  0.95510
    370   2.33296  3.34760  3.53905  2.96816  3.47083  3.60576  3.86931  2.77294  2.15777  2.14447  2.89898  3.36199  3.98919  3.20553  3.21113  2.86015  2.86005  2.55826  4.92799  3.69895    515 - -
          2.68618  4.42225  2.77519  2.73123  3.46354  2.40513  3.72494  3.29354  2.67741  2.69355  4.24690  2.90347  2.73739  3.18146  2.89801  2.37887  2.77519  2.98518  4.58477  3.61503
          0.02241  4.20519  4.92753  0.61958  0.77255  0.48576  0.95510
    371   2.62252  4.67321  3.15501  2.62007  3.97882  3.44958  3.74613  3.33413  2.05696  3.00002  3.84768  3.09546  3.12190  2.93025  2.93821  2.70712  2.01265  2.59864  5.28543  3.99267    516 - -
          2.68618  4.42225  2.77519  2.73123  3.46354  2.40513  3.72494  3.29354  2.67741  2.69355  4.24690  2.90347  2.73739  3.18146  2.89801  2.37887  2.77519  2.98518  4.58477  3.61503
          0.02241  4.20519  4.92753  0.61958  0.77255  0.48576  0.95510
    372   2.37440  4.95702  2.89773  2.17063  4.28274  3.41004  3.66068  3.71803  2.07936  3.27776  4.07034  2.93982  3.83671  2.79240  2.87745  2.05193  2.55219  3.34899  5.47473  4.11626    517 - -
          2.68648  4.41692  2.77550  2.73119  3.46384  2.40518  3.72525  3.29384  2.67705  2.69385  4.24720  2.90377  2.73700  3.18122  2.89790  2.37892  2.77550  2.98518  4.58357  3.61533
          0.54731  1.52121  1.59431  1.82224  0.17634  0.48576  0.95510
    373   2.52772  4.23205  3.61936  3.08782  3.52483  3.47512  3.98114  2.21994  3.01881  2.51498  3.47066  3.41735  3.95280  3.32749  3.34046  2.19416  2.37063  2.06032  5.01956  3.79319    530 - -
          2.68618  4.42225  2.77519  2.73123  3.46354  2.40513  3.72494  3.29354  2.67741  2.69355  4.24690  2.90347  2.73739  3.18146  2.89801  2.37887  2.77519  2.98518  4.58477  3.61503
          0.02795  3.98728  4.70962  0.61958  0.77255  0.70841  0.67812
    374   2.78118  4.49206  3.50485  3.03904  3.48464  3.67842  3.97559  1.68753  2.82373  2.31686  3.45237  3.43782  4.09460  2.35955  3.11434  3.01582  3.03280  2.45242  5.06864  3.80016    531 - -
          2.68618  4.42225  2.77519  2.73123  3.46354  2.40513  3.72494  3.29354  2.67741  2.69355  4.24690  2.90347  2.73739  3.18146  2.89801  2.37887  2.77519  2.98518  4.58477  3.61503
          0.02795  3.98728  4.70962  0.61958  0.77255  0.56642  0.83829
    375   2.42633  4.34691  3.39536  3.22542  4.28478  3.07367  4.32717  3.83723  3.31308  3.54338  4.45541  3.41403  3.83020  3.64719  3.58942  0.82204  2.92251  3.32726  5.64181  4.37076    532 - -
          2.68618  4.42225  2.77519  2.73123  3.46354  2.40513  3.72494  3.29354  2.67741  2.69355  4.24690  2.90347  2.73739  3.18146  2.89801  2.37887  2.77519  2.98518  4.58477  3.61503
          0.02557  4.07495  4.79730  0.61958  0.77255  0.63031  0.76020
    376   2.92047  5.31897  2.43729  1.24032  4.60993  3.34751  3.75205  4.09255  2.54683  3.60322  4.46061  2.83884  3.90056  2.37287  2.98189  2.85388  3.18243  3.71613  5.75573  4.35345    533 - -
          2.68618  4.42225  2.77519  2.73123  3.46354  2.40513  3.72494  3.29354  2.67741  2.69355  4.24690  2.90347  2.73739  3.18146  2.89801  2.37887  2.77519  2.98518  4.58477  3.61503
          0.02557  4.07495  4.79730  0.61958  0.77255  0.63031  0.76020
    377   2.57460  4.62523  3.02260  2.56446  3.94446  3.36589  3.73540  3.35174  2.57409  2.36837  3.84601  2.25303  3.01160  2.92966  2.99426  2.33676  2.84998  3.03865  5.26782  3.96038    534 - -
          2.68618  4.42225  2.77519  2.73123  3.46354  2.40513  3.72494  3.29354  2.67741  2.69355  4.24690  2.90347  2.73739  3.18146  2.89801  2.37887  2.77519  2.98518  4.58477  3.61503
          0.02557  4.07495  4.79730  0.61958  0.77255  0.63031  0.76020
    378   2.67092  4.81007  2.68150  2.09002  4.36252  3.25143  3.86001  3.80119  2.71904  3.42411  4.27813  2.97340  3.85163  3.04963  3.14308  1.34523  3.01186  3.40564  5.62413  4.27712    535 - -
          2.68618  4.42225  2.77519  2.73123  3.46354  2.40513  3.72494  3.29354  2.67741  2.69355  4.24690  2.90347  2.73739  3.18146  2.89801  2.37887  2.77519  2.98518  4.58477  3.61503
          0.02557  4.07495  4.79730  0.61958  0.77255  0.40495  1.09965
    379   3.08114  5.62117  1.03429  2.21738  4.93885  3.31435  3.92286  4.52277  2.99109  4.02257  4.89338  2.03169  3.96657  3.10249  3.60629  2.96553  3.39370  4.07490  6.14053  4.61570    536 - -
          2.68618  4.42225  2.77519  2.73123  3.46354  2.40513  3.72494  3.29354  2.67741  2.69355  4.24690  2.90347  2.73739  3.18146  2.89801  2.37887  2.77519  2.98518  4.58477  3.61503
          0.02241  4.20519  4.92753  0.61958  0.77255  0.48576  0.95510
    380   2.51366  1.71789  4.02258  3.52587  2.69819  3.42927  4.15094  2.81164  3.41880  2.58976  3.53714  3.65451  3.99963  3.66888  3.63594  2.14792  2.86658  2.56901  4.92717  3.64071    537 - -
          2.68618  4.42225  2.77519  2.73123  3.46354  2.40513  3.72494  3.29354  2.67741  2.69355  4.24690  2.90347  2.73739  3.18146  2.89801  2.37887  2.77519  2.98518  4.58477  3.61503
          0.02241  4.20519  4.92753  0.61958  0.77255  0.48576  0.95510
    381   2.66318  4.71461  2.87622  2.76266  4.60653  1.11534  4.16168  4.15328  3.11394  3.76358  4.61080  2.09306  3.92059  3.38960  3.51753  2.75531  3.09714  3.62993  5.86232  4.55422    538 - -
          2.68618  4.42225  2.77519  2.73123  3.46354  2.40513  3.72494  3.29354  2.67741  2.69355  4.24690  2.90347  2.73739  3.18146  2.89801  2.37887  2.77519  2.98518  4.58477  3.61503
          0.02241  4.20519  4.92753  0.61958  0.77255  0.48576  0.95510
    382   3.11042  4.87844  3.40538  3.11927  2.69513  3.78476  3.72745  3.54043  3.12706  3.06973  4.10711  2.29338  4.26175  3.46417  3.43586  3.19421  3.38361  3.31276  4.30862  1.14861    539 - -
          2.68618  4.42225  2.77519  2.73123  3.46354  2.40513  3.72494  3.29354  2.67741  2.69355  4.24690  2.90347  2.73739  3.18146  2.89801  2.37887  2.77519  2.98518  4.58477  3.61503
          0.02241  4.20519  4.92753  0.61958  0.77255  0.48576  0.95510
    383   2.61519  4.31701  3.74583  3.26591  2.44332  1.68622  4.05987  2.81317  3.21599  2.57095  3.56581  3.54306  4.03786  3.49867  3.51039  2.87029  2.93480  2.23833  4.93981  3.60380    540 - -
          2.68618  4.42225  2.77519  2.73123  3.46354  2.40513  3.72494  3.29354  2.67741  2.69355  4.24690  2.90347  2.73739  3.18146  2.89801  2.37887  2.77519  2.98518  4.58477  3.61503
          0.02241  4.20519  4.92753  0.61958  0.77255  0.48576  0.95510
    384   2.56320  4.56558  3.10882  2.84060  4.28750  3.24379  4.05893  3.67153  2.92553  3.37773  4.24357  2.23777  3.89058  3.28433  3.29129  2.68590  1.24928  3.26401  5.61179  4.31583    541 - -
          2.68618  4.42225  2.77519  2.73123  3.46354  2.40513  3.72494  3.29354  2.67741  2.69355  4.24690  2.90347  2.73739  3.18146  2.89801  2.37887  2.77519  2.98518  4.58477  3.61503
          0.02241  4.20519  4.92753  0.61958  0.77255  0.48576  0.95510
    385   3.03005  5.25428  3.08348  2.65648  4.63002  3.60978  3.73012  4.05212  1.75957  3.51831  4.37806  3.13069  4.04512  1.35136  2.43037  3.00782  3.23762  3.70952  5.59915  4.34063    542 - -
          2.68618  4.42225  2.77519  2.73123  3.46354  2.40513  3.72494  3.29354  2.67741  2.69355  4.24690  2.90347  2.73739  3.18146  2.89801  2.37887  2.77519  2.98518  4.58477  3.61503
          0.02241  4.20519  4.92753  0.61958  0.77255  0.48576  0.95510
    386   3.22182  4.50161  5.04569  4.56323  3.73385  4.63616  5.27462  1.38997  4.45997  2.22036  3.52165  4.75554  4.93563  4.72289  4.64589  4.04140  3.49005  0.92064  5.73730  4.52463    543 - -
          2.68618  4.42225  2.77519  2.73123  3.46354  2.40513  3.72494  3.29354  2.67741  2.69355  4.24690  2.90347  2.73739  3.18146  2.89801  2.37887  2.77519  2.98518  4.58477  3.61503
          0.02241  4.20519  4.92753  0.61958  0.77255  0.48576  0.95510
    387   2.86354  5.18582  2.51680  1.18028  4.62496  3.34022  3.85658  4.09453  2.73574  3.65688  4.49752  2.91050  3.92439  3.02212  3.21591  2.12553  3.16719  3.68686  5.82499  4.41604    544 - -
          2.68618  4.42225  2.77519  2.73123  3.46354  2.40513  3.72494  3.29354  2.67741  2.69355  4.24690  2.90347  2.73739  3.18146  2.89801  2.37887  2.77519  2.98518  4.58477  3.61503
          0.11035  4.20519  2.41280  0.61958  0.77255  0.48576  0.95510
    388   2.84703  5.02372  2.95528  2.58937  4.39920  3.45555  3.75098  3.90635  2.32799  3.43782  4.28851  1.50871  3.94853  2.91281  2.01772  2.85952  3.10960  3.54178  5.52365  4.21130    545 - -
          2.68618  4.42225  2.77519  2.73123  3.46354  2.40513  3.72494  3.29354  2.67741  2.69355  4.24690  2.90347  2.73739  3.18146  2.89801  2.37887  2.77519  2.98518  4.58477  3.61503
          0.02445  4.11928  4.84163  0.61958  0.77255  0.42811  1.05480
    389   3.06969  5.28831  3.42348  2.77076  4.74007  3.71375  3.66750  4.09728  1.75050  3.51951  4.35987  3.20648  4.07447  1.70896  1.62678  3.04592  3.23859  3.75303  5.56114  4.36156    546 - -
          2.68618  4.42225  2.77519  2.73123  3.46354  2.40513  3.72494  3.29354  2.67741  2.69355  4.24690  2.90347  2.73739  3.18146  2.89801  2.37887  2.77519  2.98518  4.58477  3.61503
          0.02241  4.20519  4.92753  0.61958  0.77255  0.48576  0.95510
    390   3.00178  5.46865  2.36706  1.11793  4.79054  3.35558  3.85381  4.30721  2.76602  3.82060  4.66809  2.10592  3.95229  3.01778  3.27591  2.91572  3.28646  3.89314  5.95414  4.49843    547 - -
          2.68618  4.42225  2.77519  2.73123  3.46354  2.40513  3.72494  3.29354  2.67741  2.69355  4.24690  2.90347  2.73739  3.18146  2.89801  2.37887  2.77519  2.98518  4.58477  3.61503
          0.02241  4.20519  4.92753  0.61958  0.77255  0.48576  0.95510
    391   2.51383  4.43160  3.53595  3.38147  4.43106  3.15729  4.47432  4.00631  3.47892  3.70482  4.61062  3.54102  3.92628  3.80318  3.74426  0.68131  3.02132  3.46525  5.77836  4.52071    548 - -
          2.68618  4.42225  2.77519  2.73123  3.46354  2.40513  3.72494  3.29354  2.67741  2.69355  4.24690  2.90347  2.73739  3.18146  2.89801  2.37887  2.77519  2.98518  4.58477  3.61503
          0.02241  4.20519  4.92753  0.61958  0.77255  0.48576  0.95510
    392   2.92148  4.32050  4.46848  3.91475  3.21542  4.09991  4.37580  1.33599  3.77362  2.12576  3.28524  4.10080  4.43571  3.99479  3.93816  3.41937  3.16132  1.81612  4.91277  2.54977    549 - -
          2.68618  4.42225  2.77519  2.73123  3.46354  2.40513  3.72494  3.29354  2.67741  2.69355  4.24690  2.90347  2.73739  3.18146  2.89801  2.37887  2.77519  2.98518  4.58477  3.61503
          0.02241  4.20519  4.92753  0.61958  0.77255  0.48576  0.95510
    393   2.35708  4.30350  3.54795  3.25486  4.40684  3.07781  4.32526  3.78500  3.27847  3.50780  4.35171  3.41964  3.82199  3.59328  3.58682  1.04449  1.99699  3.26199  5.75551  4.52913    550 - -
          2.68618  4.42225  2.77519  2.73123  3.46354  2.40513  3.72494  3.29354  2.67741  2.69355  4.24690  2.90347  2.73739  3.18146  2.89801  2.37887  2.77519  2.98518  4.58477  3.61503
          0.02241  4.20519  4.92753  0.61958  0.77255  0.48576  0.95510
    394   2.74527  4.84051  2.84231  2.01121  4.29951  3.37729  3.89980  3.60958  2.72864  3.30721  4.18925  3.07482  3.93564  3.09011  3.13620  2.80403  1.37461  3.27795  5.58651  4.26825    551 - -
          2.68618  4.42225  2.77519  2.73123  3.46354  2.40513  3.72494  3.29354  2.67741  2.69355  4.24690  2.90347  2.73739  3.18146  2.89801  2.37887  2.77519  2.98518  4.58477  3.61503
          0.02241  4.20519  4.92753  0.61958  0.77255  0.48576  0.95510
    395   2.35708  4.30350  3.54795  3.25486  4.40684  3.07781  4.32526  3.78500  3.27847  3.50780  4.35171  3.41964  3.82199  3.59328  3.58682  1.04449  1.99699  3.26199  5.75551  4.52913    552 - -
          2.68618  4.42225  2.77519  2.73123  3.46354  2.40513  3.72494  3.29354  2.67741  2.69355  4.24690  2.90347  2.73739  3.18146  2.89801  2.37887  2.77519  2.98518  4.58477  3.61503
          0.02241  4.20519  4.92753  0.61958  0.77255  0.48576  0.95510
    396   2.64610  4.68742  3.26007  2.83232  4.31980  3.34952  3.91547  3.78075  2.56515  3.37810  4.22600  3.22346  3.92092  3.10337  2.13650  1.26964  2.99403  3.37674  5.53894  4.26053    553 - -
          2.68618  4.42225  2.77519  2.73123  3.46354  2.40513  3.72494  3.29354  2.67741  2.69355  4.24690  2.90347  2.73739  3.18146  2.89801  2.37887  2.77519  2.98518  4.58477  3.61503
          0.02241  4.20519  4.92753  0.61958  0.77255  0.48576  0.95510
    397   2.89658  5.07684  2.98350  2.62977  4.46170  3.49348  3.79891  3.97717  2.37531  3.50302  4.35414  1.36161  3.99253  2.96099  2.05231  2.90689  3.16184  3.60756  5.57975  4.26654    554 - -
          2.68618  4.42225  2.77519  2.73123  3.46354  2.40513  3.72494  3.29354  2.67741  2.69355  4.24690  2.90347  2.73739  3.18146  2.89801  2.37887  2.77519  2.98518  4.58477  3.61503
          0.02241  4.20519  4.92753  0.61958  0.77255  0.48576  0.95510
    398   3.02811  5.66513  1.57573  1.46238  4.95048  3.32119  3.84067  4.48645  2.84366  3.95273  4.78314  2.07974  3.93184  2.99657  3.44834  2.90372  3.31012  4.03579  6.10003  4.57540    555 - -
          2.68618  4.42225  2.77519  2.73123  3.46354  2.40513  3.72494  3.29354  2.67741  2.69355  4.24690  2.90347  2.73739  3.18146  2.89801  2.37887  2.77519  2.98518  4.58477  3.61503
          0.02241  4.20519  4.92753  0.61958  0.77255  0.48576  0.95510
    399   2.97706  5.52317  1.28093  1.92251  4.84331  3.32354  3.83675  4.35514  2.82042  3.85324  4.68268  2.79349  3.92407  2.99421  3.40390  2.14572  3.26195  3.92189  6.01584  4.52244    556 - -
          2.68618  4.42225  2.77519  2.73123  3.46354  2.40513  3.72494  3.29354  2.67741  2.69355  4.24690  2.90347  2.73739  3.18146  2.89801  2.37887  2.77519  2.98518  4.58477  3.61503
          0.02241  4.20519  4.92753  0.61958  0.77255  0.48576  0.95510
    400   3.04729  5.69257  1.37710  1.64481  4.97453  3.31839  3.85220  4.51417  2.87108  3.97975  4.81658  2.06814  3.93773  3.01114  3.48411  2.91807  3.33249  4.06241  6.12808  4.59594    557 - -
          2.68618  4.42225  2.77519  2.73123  3.46354  2.40513  3.72494  3.29354  2.67741  2.69355  4.24690  2.90347  2.73739  3.18146  2.89801  2.37887  2.77519  2.98518  4.58477  3.61503
          0.02241  4.20519  4.92753  0.61958  0.77255  0.48576  0.95510
    401   2.65910  4.78353  3.09098  2.54377  4.03717  2.70886  3.68572  3.44079  2.43196  2.38471  3.88456  3.04180  3.87773  2.53188  2.35776  2.40051  2.89281  3.13224  5.30197  3.99548    558 - -
          2.68618  4.42225  2.77519  2.73123  3.46354  2.40513  3.72494  3.29354  2.67741  2.69355  4.24690  2.90347  2.73739  3.18146  2.89801  2.37887  2.77519  2.98518  4.58477  3.61503
          0.02241  4.20519  4.92753  0.61958  0.77255  0.48576  0.95510
    402   2.92378  5.09853  2.68684  1.87712  4.56230  3.40263  3.95866  4.01259  2.81588  3.60179  4.48147  3.05271  1.28521  3.14722  3.24399  2.92977  3.23675  3.64063  5.76261  4.43858    559 - -
          2.68618  4.42225  2.77519  2.73123  3.46354  2.40513  3.72494  3.29354  2.67741  2.69355  4.24690  2.90347  2.73739  3.18146  2.89801  2.37887  2.77519  2.98518  4.58477  3.61503
          0.02241  4.20519  4.92753  0.61958  0.77255  0.48576  0.95510
    403   2.67127  4.92893  2.93495  2.45193  4.23834  3.42680  2.97516  3.67985  2.41923  3.24774  4.05252  2.97009  3.85558  2.11468  2.85228  2.03931  2.55072  3.32403  5.44478  4.09792    560 - -
          2.68618  4.42225  2.77519  2.73123  3.46354  2.40513  3.72494  3.29354  2.67741  2.69355  4.24690  2.90347  2.73739  3.18146  2.89801  2.37887  2.77519  2.98518  4.58477  3.61503
          0.02241  4.20519  4.92753  0.61958  0.77255  0.48576  0.95510
    404   2.65429  4.94879  2.97082  2.21498  4.23008  2.73155  3.63330  3.66012  2.36443  2.81186  4.01597  2.95199  3.83962  2.45808  2.36528  2.65984  2.56583  3.30627  5.42029  4.07215    561 - -
          2.68618  4.42225  2.77519  2.73123  3.46354  2.40513  3.72494  3.29354  2.67741  2.69355  4.24690  2.90347  2.73739  3.18146  2.89801  2.37887  2.77519  2.98518  4.58477  3.61503
          0.02241  4.20519  4.92753  0.61958  0.77255  0.48576  0.95510
    405   3.22180  5.32872  3.66144  2.94960  4.83215  3.80766  3.70679  4.16215  1.01126  3.56592  4.44137  3.33301  4.16517  2.83756  1.70712  3.20710  3.37233  3.84185  5.57167  4.43196    562 - -
          2.68618  4.42225  2.77519  2.73123  3.46354  2.40513  3.72494  3.29354  2.67741  2.69355  4.24690  2.90347  2.73739  3.18146  2.89801  2.37887  2.77519  2.98518  4.58477  3.61503
          0.02241  4.20519  4.92753  0.61958  0.77255  0.48576  0.95510
    406   2.71468  4.77672  2.89911  2.72494  4.45469  3.28801  4.06392  3.99617  2.94240  3.60900  4.47274  2.13491  1.24772  3.28231  3.33128  2.79378  3.10622  3.54956  5.72234  4.39781    563 - -
          2.68618  4.42225  2.77519  2.73123  3.46354  2.40513  3.72494  3.29354  2.67741  2.69355  4.24690  2.90347  2.73739  3.18146  2.89801  2.37887  2.77519  2.98518  4.58477  3.61503
          0.02241  4.20519  4.92753  0.61958  0.77255  0.48576  0.95510
    407   2.61949  4.48949  3.31121  2.84140  3.78406  3.46338  3.88891  3.07344  2.77075  2.82621  3.72795  3.25580  3.94380  2.42399  3.12833  2.22602  2.90629  1.73630  5.18736  3.92388    564 - -
          2.68618  4.42225  2.77519  2.73123  3.46354  2.40513  3.72494  3.29354  2.67741  2.69355  4.24690  2.90347  2.73739  3.18146  2.89801  2.37887  2.77519  2.98518  4.58477  3.61503
          0.02241  4.20519  4.92753  0.61958  0.77255  0.48576  0.95510
    408   3.01282  4.79962  3.52897  3.09485  3.11586  3.76711  1.39722  3.26667  2.81142  2.06743  3.86053  3.47274  4.20119  3.31497  3.08679  3.14100  3.26238  3.09602  4.68585  3.13613    565 - -
          2.68618  4.42225  2.77519  2.73123  3.46354  2.40513  3.72494  3.29354  2.67741  2.69355  4.24690  2.90347  2.73739  3.18146  2.89801  2.37887  2.77519  2.98518  4.58477  3.61503
          0.02241  4.20519  4.92753  0.61958  0.77255  0.48576  0.95510
    409   2.96560  5.32901  2.61598  1.90449  4.63905  3.44625  3.78521  4.11161  2.49255  3.61228  4.46250  2.94405  3.96833  1.35406  2.88205  2.91161  3.21525  3.73985  5.74802  4.37859    566 - -
          2.68618  4.42225  2.77519  2.73123  3.46354  2.40513  3.72494  3.29354  2.67741  2.69355  4.24690  2.90347  2.73739  3.18146  2.89801  2.37887  2.77519  2.98518  4.58477  3.61503
          0.02241  4.20519  4.92753  0.61958  0.77255  0.48576  0.95510
    410   3.09326  5.29688  3.24360  2.73898  4.71869  3.67489  3.71365  4.10926  1.10241  3.54596  4.40734  3.18848  4.08236  2.15093  2.30372  3.06853  3.28031  3.76993  5.59637  4.37736    567 - -
          2.68618  4.42225  2.77519  2.73123  3.46354  2.40513  3.72494  3.29354  2.67741  2.69355  4.24690  2.90347  2.73739  3.18146  2.89801  2.37887  2.77519  2.98518  4.58477  3.61503
          0.02241  4.20519  4.92753  0.61958  0.77255  0.48576  0.95510
    411   2.74556  4.48719  3.70399  3.29928  3.72210  3.57779  4.24249  2.04817  3.20433  2.59372  3.71185  3.61237  1.39233  3.57465  3.49807  2.98904  3.08801  2.58424  5.29781  4.03821    568 - -
          2.68618  4.42225  2.77519  2.73123  3.46354  2.40513  3.72494  3.29354  2.67741  2.69355  4.24690  2.90347  2.73739  3.18146  2.89801  2.37887  2.77519  2.98518  4.58477  3.61503
          0.19194  4.20519  1.83428  0.61958  0.77255  0.48576  0.95510
    412   2.74281  4.95932  2.92958  2.47858  4.24503  3.44096  2.89005  3.70346  1.88514  3.25297  4.08154  2.97946  2.28206  2.79440  2.62368  2.75186  2.97505  3.36287  5.40620  4.08499    569 - -
          2.68618  4.42225  2.77519  2.73123  3.46354  2.40513  3.72494  3.29354  2.67741  2.69355  4.24690  2.90347  2.73739  3.18146  2.89801  2.37887  2.77519  2.98518  4.58477  3.61503
          0.02650  4.03974  4.76209  0.61958  0.77255  0.38890  1.13258
    413   2.59227  2.96503  3.62552  3.06336  2.63286  3.58369  2.69809  2.76256  2.99654  2.48649  3.38941  3.41605  3.98617  3.28690  3.31024  2.48955  2.51095  2.54225  4.84474  3.60308    570 - -
          2.68618  4.42225  2.77519  2.73123  3.46354  2.40513  3.72494  3.29354  2.67741  2.69355  4.24690  2.90347  2.73739  3.18146  2.89801  2.37887  2.77519  2.98518  4.58477  3.61503
          0.02241  4.20519  4.92753  0.61958  0.77255  0.48576  0.95510
    414   2.74905  4.97286  2.76738  2.02139  3.14009  3.42790  3.72831  3.64427  2.57623  3.24228  4.08465  1.71074  3.89508  2.90478  3.03929  2.75863  2.99834  3.31801  5.40462  4.00380    571 - -
          2.68618  4.42225  2.77519  2.73123  3.46354  2.40513  3.72494  3.29354  2.67741  2.69355  4.24690  2.90347  2.73739  3.18146  2.89801  2.37887  2.77519  2.98518  4.58477  3.61503
          0.02241  4.20519  4.92753  0.61958  0.77255  0.48576  0.95510
    415   2.61989  4.56784  3.20379  2.67241  2.81291  3.49075  3.76052  3.15440  2.64025  2.81629  3.68986  3.14004  3.14731  2.33193  3.04850  2.73911  2.15311  2.88948  5.13102  3.84097    572 - -
          2.68618  4.42225  2.77519  2.73123  3.46354  2.40513  3.72494  3.29354  2.67741  2.69355  4.24690  2.90347  2.73739  3.18146  2.89801  2.37887  2.77519  2.98518  4.58477  3.61503
          0.02241  4.20519  4.92753  0.61958  0.77255  0.48576  0.95510
    416   3.01614  5.32109  2.88852  1.99593  4.71474  3.55351  3.73986  4.11884  1.17739  3.59399  4.43663  3.05240  4.01577  2.87685  2.54798  2.97298  3.23324  3.75558  5.68000  4.39337    573 - -
          2.68618  4.42225  2.77519  2.73123  3.46354  2.40513  3.72494  3.29354  2.67741  2.69355  4.24690  2.90347  2.73739  3.18146  2.89801  2.37887  2.77519  2.98518  4.58477  3.61503
          0.02241  4.20519  4.92753  0.61958  0.77255  0.48576  0.95510
    417   2.63415  4.73324  3.07904  2.55228  3.99055  3.45524  3.70833  3.39283  2.50276  3.01588  2.85516  3.04757  2.86527  2.07163  2.92525  2.41592  2.87862  3.08866  5.28714  3.97835    574 - -
          2.68618  4.42225  2.77519  2.73123  3.46354  2.40513  3.72494  3.29354  2.67741  2.69355  4.24690  2.90347  2.73739  3.18146  2.89801  2.37887  2.77519  2.98518  4.58477  3.61503
          0.02241  4.20519  4.92753  0.61958  0.77255  0.48576  0.95510
    418   3.26085  5.32866  3.74359  3.00420  4.83824  3.83514  3.71536  4.16031  1.55753  3.56419  4.44930  3.36977  4.18933  2.84904  1.05796  3.25165  3.40502  3.84960  5.56597  4.44222    575 - -
          2.68618  4.42225  2.77519  2.73123  3.46354  2.40513  3.72494  3.29354  2.67741  2.69355  4.24690  2.90347  2.73739  3.18146  2.89801  2.37887  2.77519  2.98518  4.58477  3.61503
          0.15475  4.20519  2.05219  0.61958  0.77255  0.48576  0.95510
    419   2.57514  4.19625  3.65482  3.09122  2.73874  3.58843  3.87181  2.65996  3.02161  2.39800  3.31633  3.42860  3.97844  3.30075  3.31932  2.33632  2.47129  2.20056  4.75833  2.92140    576 - -
          2.68618  4.42225  2.77519  2.73123  3.46354  2.40513  3.72494  3.29354  2.67741  2.69355  4.24690  2.90347  2.73739  3.18146  2.89801  2.37887  2.77519  2.98518  4.58477  3.61503
          0.02554  4.07598  4.79832  0.61958  0.77255  0.62932  0.76133
    420   2.84476  4.82181  3.00861  2.69818  3.18128  3.51628  3.70842  3.50575  2.75188  3.08499  4.03286  1.59506  4.00548  3.11721  3.12760  2.90173  3.11583  3.23097  4.71509  2.23396    577 - -
          2.68576  4.42228  2.77522  2.73126  3.46357  2.40516  3.72497  3.29357  2.67744  2.69358  4.24693  2.90350  2.73742  3.18149  2.89804  2.37890  2.77522  2.98521  4.58480  3.61506
          0.29820  2.20138  1.91600  0.65684  0.73082  0.40544  1.09866
    421   2.55730  4.61708  2.89922  2.64447  4.27139  3.20921  3.92223  3.67237  2.77007  3.35401  4.21456  1.59622  3.83122  3.12638  3.16083  2.64875  1.98760  3.26927  5.56929  4.24550    580 - -
          2.68618  4.42225  2.77519  2.73123  3.46354  2.40513  3.72494  3.29354  2.67741  2.69355  4.24690  2.90347  2.73739  3.18146  2.89801  2.37887  2.77519  2.98518  4.58477  3.61503
          0.02557  4.07495  4.79730  0.61958  0.77255  0.40495  1.09965
    422   2.95798  5.08467  3.12900  2.74828  4.63478  2.64857  3.85330  4.05750  1.00935  3.57764  4.43444  3.20277  4.03898  3.01112  2.62963  2.97963  3.22830  3.68044  5.64826  4.41579    581 - -
          2.68618  4.42225  2.77519  2.73123  3.46354  2.40513  3.72494  3.29354  2.67741  2.69355  4.24690  2.90347  2.73739  3.18146  2.89801  2.37887  2.77519  2.98518  4.58477  3.61503
          0.02241  4.20519  4.92753  0.61958  0.77255  0.48576  0.95510
    423   2.65003  4.84283  3.01038  2.48882  4.12783  3.44460  3.67680  3.54106  2.21196  3.13738  3.95399  2.99894  2.37596  2.48375  2.86207  2.39947  2.88990  2.76634  5.36874  4.04233    582 - -
          2.68618  4.42225  2.77519  2.73123  3.46354  2.40513  3.72494  3.29354  2.67741  2.69355  4.24690  2.90347  2.73739  3.18146  2.89801  2.37887  2.77519  2.98518  4.58477  3.61503
          0.02241  4.20519  4.92753  0.61958  0.77255  0.48576  0.95510
    424   2.67940  4.75368  3.27905  2.75009  4.28671  3.42579  3.80266  3.67615  2.40255  3.27217  4.11005  3.17386  3.92143  2.96873  1.52956  2.35750  2.27688  3.31266  5.46882  4.20528    583 - -
          2.68618  4.42225  2.77519  2.73123  3.46354  2.40513  3.72494  3.29354  2.67741  2.69355  4.24690  2.90347  2.73739  3.18146  2.89801  2.37887  2.77519  2.98518  4.58477  3.61503
          0.02241  4.20519  4.92753  0.61958  0.77255  0.48576  0.95510
    425   2.34954  4.66180  3.12925  2.58153  3.91070  3.45873  3.71560  3.30331  2.54178  2.43718  3.78880  2.65890  3.86897  2.90276  2.62433  2.41330  2.38288  3.00848  5.23073  3.93278    584 - -
          2.68618  4.42225  2.77519  2.73123  3.46354  2.40513  3.72494  3.29354  2.67741  2.69355  4.24690  2.90347  2.73739  3.18146  2.89801  2.37887  2.77519  2.98518  4.58477  3.61503
          0.02241  4.20519  4.92753  0.61958  0.77255  0.48576  0.95510
    426   2.18600  4.37535  3.42901  2.95096  3.83659  1.89975  3.97797  2.36946  2.93489  2.88983  3.77121  3.30529  2.90707  3.25136  3.30128  2.68355  2.84413  2.84455  5.24313  3.99884    585 - -
          2.68618  4.42225  2.77519  2.73123  3.46354  2.40513  3.72494  3.29354  2.67741  2.69355  4.24690  2.90347  2.73739  3.18146  2.89801  2.37887  2.77519  2.98518  4.58477  3.61503
          0.02241  4.20519  4.92753  0.61958  0.77255  0.48576  0.95510
    427   2.29692  4.22704  3.83133  3.28536  3.44867  3.60268  4.06379  2.57739  3.20237  2.46114  2.56598  3.57341  4.05269  3.48282  3.48045  2.31642  2.88469  1.72212  4.95887  3.74936    586 - -
          2.68618  4.42225  2.77519  2.73123  3.46354  2.40513  3.72494  3.29354  2.67741  2.69355  4.24690  2.90347  2.73739  3.18146  2.89801  2.37887  2.77519  2.98518  4.58477  3.61503
          0.02241  4.20519  4.92753  0.61958  0.77255  0.48576  0.95510
    428   1.77939  4.27584  3.61904  3.23196  4.30934  3.08842  4.26386  3.67656  3.23001  3.38943  4.22032  3.40730  3.80701  3.52600  3.56018  1.60522  1.63983  3.18363  5.66114  4.44613    587 - -
          2.68618  4.42225  2.77519  2.73123  3.46354  2.40513  3.72494  3.29354  2.67741  2.69355  4.24690  2.90347  2.73739  3.18146  2.89801  2.37887  2.77519  2.98518  4.58477  3.61503
          0.02241  4.20519  4.92753  0.61958  0.77255  0.48576  0.95510
    429   2.38928  4.23927  4.02102  3.45557  3.38668  3.81965  4.16639  1.95163  3.36546  2.07481  3.33504  3.74185  2.84835  3.62800  3.61766  3.11078  2.96798  1.74962  4.95651  3.75415    588 - -
          2.68618  4.42225  2.77519  2.73123  3.46354  2.40513  3.72494  3.29354  2.67741  2.69355  4.24690  2.90347  2.73739  3.18146  2.89801  2.37887  2.77519  2.98518  4.58477  3.61503
          0.02241  4.20519  4.92753  0.61958  0.77255  0.48576  0.95510
    430   2.85458  4.56909  3.67451  3.11353  3.42300  3.81222  4.03097  2.74061  2.93176  1.63980  2.50168  3.52753  4.16691  2.08254  3.24511  3.08223  3.08217  2.68206  5.07188  3.85792    589 - -
          2.68618  4.42225  2.77519  2.73123  3.46354  2.40513  3.72494  3.29354  2.67741  2.69355  4.24690  2.90347  2.73739  3.18146  2.89801  2.37887  2.77519  2.98518  4.58477  3.61503
          0.02241  4.20519  4.92753  0.61958  0.77255  0.48576  0.95510
    431   2.84692  5.36003  1.65329  1.78633  4.67400  3.37083  3.72743  4.16373  2.55724  3.65111  4.44156  2.83416  3.88281  2.85870  2.34270  2.77607  3.09891  3.74128  5.79465  4.35785    590 - -
          2.68618  4.42225  2.77519  2.73123  3.46354  2.40513  3.72494  3.29354  2.67741  2.69355  4.24690  2.90347  2.73739  3.18146  2.89801  2.37887  2.77519  2.98518  4.58477  3.61503
          0.02241  4.20519  4.92753  0.61958  0.77255  0.48576  0.95510
    432   3.24556  5.34587  3.72470  2.97482  4.86353  3.82962  3.70057  4.18091  1.23902  3.57381  4.45002  3.34879  4.17691  2.82968  1.33636  3.22888  3.38732  3.86274  5.57168  4.44338    591 - -
          2.68618  4.42225  2.77519  2.73123  3.46354  2.40513  3.72494  3.29354  2.67741  2.69355  4.24690  2.90347  2.73739  3.18146  2.89801  2.37887  2.77519  2.98518  4.58477  3.61503
          0.02241  4.20519  4.92753  0.61958  0.77255  0.48576  0.95510
    433   3.31354  5.25991  3.50972  3.08507  4.72429  3.75078  3.99356  4.17871  0.65775  3.67695  4.63292  3.48972  4.23780  3.17504  2.55801  3.34114  3.54788  3.87235  5.65025  4.51828    592 - -
          2.68618  4.42225  2.77519  2.73123  3.46354  2.40513  3.72494  3.29354  2.67741  2.69355  4.24690  2.90347  2.73739  3.18146  2.89801  2.37887  2.77519  2.98518  4.58477  3.61503
          0.19194  4.20519  1.83428  0.61958  0.77255  0.48576  0.95510
    434   2.88766  5.24554  2.58903  1.44778  4.58569  3.38953  3.69512  4.01715  1.86200  3.52974  4.36920  2.88353  3.89587  2.84076  2.73794  2.83637  3.12938  3.64614  5.66079  4.31016    593 - -
          2.68618  4.42225  2.77519  2.73123  3.46354  2.40513  3.72494  3.29354  2.67741  2.69355  4.24690  2.90347  2.73739  3.18146  2.89801  2.37887  2.77519  2.98518  4.58477  3.61503
          0.02650  4.03974  4.76209  0.61958  0.77255  0.66324  0.72397
    435   3.08606  4.55116  4.19175  3.70934  2.64576  4.06390  3.95674  2.61922  3.51323  1.23480  3.28954  3.91041  4.40397  3.78273  3.70502  3.40575  3.32168  2.59533  4.35932  2.04205    594 - -
          2.68618  4.42225  2.77519  2.73123  3.46354  2.40513  3.72494  3.29354  2.67741  2.69355  4.24690  2.90347  2.73739  3.18146  2.89801  2.37887  2.77519  2.98518  4.58477  3.61503
          0.02650  4.03974  4.76209  0.61958  0.77255  0.66324  0.72397
    436   2.82356  4.64246  3.56640  2.97190  3.75616  3.65254  3.83713  2.19982  2.42242  2.65176  3.69844  3.36118  4.05726  3.07055  1.60473  2.98524  3.05955  2.75787  5.16673  3.91502    595 - -
          2.68618  4.42225  2.77519  2.73123  3.46354  2.40513  3.72494  3.29354  2.67741  2.69355  4.24690  2.90347  2.73739  3.18146  2.89801  2.37887  2.77519  2.98518  4.58477  3.61503
          0.02650  4.03974  4.76209  0.61958  0.77255  0.38890  1.13258
    437   3.26085  5.32866  3.74359  3.00420  4.83824  3.83514  3.71536  4.16031  1.55753  3.56419  4.44930  3.36977  4.18933  2.84904  1.05796  3.25165  3.40502  3.84960  5.56597  4.44222    596 - -
          2.68618  4.42225  2.77519  2.73123  3.46354  2.40513  3.72494  3.29354  2.67741  2.69355  4.24690  2.90347  2.73739  3.18146  2.89801  2.37887  2.77519  2.98518  4.58477  3.61503
          0.02241  4.20519  4.92753  0.61958  0.77255  0.48576  0.95510
    438   3.31354  5.25991  3.50972  3.08507  4.72429  3.75078  3.99356  4.17871  0.65775  3.67695  4.63292  3.48972  4.23780  3.17504  2.55801  3.34114  3.54788  3.87235  5.65025  4.51828    597 - -
          2.68618  4.42225  2.77519  2.73123  3.46354  2.40513  3.72494  3.29354  2.67741  2.69355  4.24690  2.90347  2.73739  3.18146  2.89801  2.37887  2.77519  2.98518  4.58477  3.61503
          0.02241  4.20519  4.92753  0.61958  0.77255  0.48576  0.95510
    439   2.98375  5.22923  2.97629  2.60610  4.64200  3.54935  3.75076  4.08324  1.16861  3.56835  4.41306  2.26787  4.01733  2.89385  2.52736  2.96246  3.21483  3.71568  5.63757  4.35344    598 - -
          2.68618  4.42225  2.77519  2.73123  3.46354  2.40513  3.72494  3.29354  2.67741  2.69355  4.24690  2.90347  2.73739  3.18146  2.89801  2.37887  2.77519  2.98518  4.58477  3.61503
          0.02241  4.20519  4.92753  0.61958  0.77255  0.48576  0.95510
    440   2.79572  4.30693  4.11314  3.56772  3.33459  3.87221  4.24546  1.86458  3.43930  1.49214  3.28375  3.83373  4.25793  3.71476  3.66809  2.41389  3.04909  2.22282  4.98103  3.77337    599 - -
          2.68618  4.42225  2.77519  2.73123  3.46354  2.40513  3.72494  3.29354  2.67741  2.69355  4.24690  2.90347  2.73739  3.18146  2.89801  2.37887  2.77519  2.98518  4.58477  3.61503
          0.02241  4.20519  4.92753  0.61958  0.77255  0.48576  0.95510
    441   2.82931  4.53304  3.66033  3.18505  3.78895  3.71805  4.10199  2.59841  2.18524  2.67777  3.71644  3.55057  4.17419  3.38786  3.12647  3.08270  3.10345  1.25637  5.28462  4.04299    600 - -
          2.68618  4.42225  2.77519  2.73123  3.46354  2.40513  3.72494  3.29354  2.67741  2.69355  4.24690  2.90347  2.73739  3.18146  2.89801  2.37887  2.77519  2.98518  4.58477  3.61503
          0.02241  4.20519  4.92753  0.61958  0.77255  0.48576  0.95510
    442   2.86164  4.97478  3.22156  2.74170  4.45945  3.53222  3.78597  3.78537  1.19887  3.37719  4.24529  3.18356  4.00205  2.93928  2.55300  2.90225  2.29603  3.44794  5.54668  4.29621    601 - -
          2.68618  4.42225  2.77519  2.73123  3.46354  2.40513  3.72494  3.29354  2.67741  2.69355  4.24690  2.90347  2.73739  3.18146  2.89801  2.37887  2.77519  2.98518  4.58477  3.61503
          0.02241  4.20519  4.92753  0.61958  0.77255  0.48576  0.95510
    443   3.26085  5.32866  3.74359  3.00420  4.83824  3.83514  3.71536  4.16031  1.55753  3.56419  4.44930  3.36977  4.18933  2.84904  1.05796  3.25165  3.40502  3.84960  5.56597  4.44222    602 - -
          2.68618  4.42225  2.77519  2.73123  3.46354  2.40513  3.72494  3.29354  2.67741  2.69355  4.24690  2.90347  2.73739  3.18146  2.89801  2.37887  2.77519  2.98518  4.58477  3.61503
          0.02241  4.20519  4.92753  0.61958  0.77255  0.48576  0.95510
    444   2.49078  4.41563  3.35906  2.94447  3.98817  1.90379  4.01936  3.37758  2.94336  2.26347  3.94542  3.28699  3.87400  3.27635  3.30662  1.81484  2.86466  3.02720  5.37084  4.10414    603 - -
          2.68618  4.42225  2.77519  2.73123  3.46354  2.40513  3.72494  3.29354  2.67741  2.69355  4.24690  2.90347  2.73739  3.18146  2.89801  2.37887  2.77519  2.98518  4.58477  3.61503
          0.02241  4.20519  4.92753  0.61958  0.77255  0.48576  0.95510
    445   3.31354  5.25991  3.50972  3.08507  4.72429  3.75078  3.99356  4.17871  0.65775  3.67695  4.63292  3.48972  4.23780  3.17504  2.55801  3.34114  3.54788  3.87235  5.65025  4.51828    604 - -
          2.68618  4.42225  2.77519  2.73123  3.46354  2.40513  3.72494  3.29354  2.67741  2.69355  4.24690  2.90347  2.73739  3.18146  2.89801  2.37887  2.77519  2.98518  4.58477  3.61503
          0.02241  4.20519  4.92753  0.61958  0.77255  0.48576  0.95510
    446   2.16708  4.36373  3.48066  2.98509  3.83757  3.33924  3.99223  3.13360  2.94209  2.23155  3.77200  3.32586  3.89475  3.26735  3.30055  1.67981  2.41471  2.83434  5.24790  4.00611    605 - -
          2.68618  4.42225  2.77519  2.73123  3.46354  2.40513  3.72494  3.29354  2.67741  2.69355  4.24690  2.90347  2.73739  3.18146  2.89801  2.37887  2.77519  2.98518  4.58477  3.61503
          0.02241  4.20519  4.92753  0.61958  0.77255  0.48576  0.95510
    447   2.60649  4.76822  2.85286  2.56564  4.44752  3.25928  3.89415  3.91584  2.74615  3.49861  4.30765  1.64769  2.54575  3.06342  3.19243  2.06716  2.95964  3.46346  5.68426  4.33787    606 - -
          2.68618  4.42225  2.77519  2.73123  3.46354  2.40513  3.72494  3.29354  2.67741  2.69355  4.24690  2.90347  2.73739  3.18146  2.89801  2.37887  2.77519  2.98518  4.58477  3.61503
          0.02241  4.20519  4.92753  0.61958  0.77255  0.48576  0.95510
    448   3.06104  4.44162  4.62589  4.07815  3.38292  4.28403  4.68624  1.45733  3.93650  1.37531  3.22939  4.30536  4.59490  4.16495  4.11208  3.62153  2.65981  1.97665  5.23508  4.07976    607 - -
          2.68618  4.42225  2.77519  2.73123  3.46354  2.40513  3.72494  3.29354  2.67741  2.69355  4.24690  2.90347  2.73739  3.18146  2.89801  2.37887  2.77519  2.98518  4.58477  3.61503
          0.02241  4.20519  4.92753  0.61958  0.77255  0.48576  0.95510
    449   3.26168  4.57671  4.91530  4.40780  2.24554  4.50487  4.71448  1.07943  4.27563  1.84192  3.20274  4.55329  4.77249  4.40895  4.38528  3.87497  3.50444  2.06688  5.02457  3.66780    608 - -
          2.68618  4.42225  2.77519  2.73123  3.46354  2.40513  3.72494  3.29354  2.67741  2.69355  4.24690  2.90347  2.73739  3.18146  2.89801  2.37887  2.77519  2.98518  4.58477  3.61503
          0.02241  4.20519  4.92753  0.61958  0.77255  0.48576  0.95510
    450   2.74895  4.87879  2.78878  2.60944  4.49692  3.30396  3.99108  4.03740  2.86246  3.62726  4.47895  1.21648  2.39888  3.18850  3.28171  2.79780  3.11504  3.59513  5.74204  4.39122    609 - -
          2.68618  4.42225  2.77519  2.73123  3.46354  2.40513  3.72494  3.29354  2.67741  2.69355  4.24690  2.90347  2.73739  3.18146  2.89801  2.37887  2.77519  2.98518  4.58477  3.61503
          0.02241  4.20519  4.92753  0.61958  0.77255  0.48576  0.95510
    451   2.73938  4.39289  3.71301  3.14627  3.48803  3.72947  3.99981  2.61518  2.34337  2.38423  2.03464  3.51669  4.11034  3.33858  3.23074  3.01096  2.97694  1.96310  5.01772  3.80195    610 - -
          2.68618  4.42225  2.77519  2.73123  3.46354  2.40513  3.72494  3.29354  2.67741  2.69355  4.24690  2.90347  2.73739  3.18146  2.89801  2.37887  2.77519  2.98518  4.58477  3.61503
          0.02241  4.20519  4.92753  0.61958  0.77255  0.48576  0.95510
    452   3.04400  5.27842  3.17633  2.68624  4.68440  3.64146  3.70655  4.08593  1.38567  3.53191  4.38292  3.15027  4.05306  1.68798  2.35285  3.01797  3.23849  3.73888  5.59490  4.35484    611 - -
          2.68618  4.42225  2.77519  2.73123  3.46354  2.40513  3.72494  3.29354  2.67741  2.69355  4.24690  2.90347  2.73739  3.18146  2.89801  2.37887  2.77519  2.98518  4.58477  3.61503
          0.15580  4.20519  2.04521  0.61958  0.77255  0.48576  0.95510
    453   2.93644  4.68704  3.65131  3.57876  4.70835  0.47539  4.68226  4.36155  3.78731  3.98880  4.96945  3.81626  4.08437  4.09577  3.99688  3.11489  3.43343  3.85075  5.74552  4.81865    612 - -
          2.68618  4.42225  2.77519  2.73123  3.46354  2.40513  3.72494  3.29354  2.67741  2.69355  4.24690  2.90347  2.73739  3.18146  2.89801  2.37887  2.77519  2.98518  4.58477  3.61503
          0.02557  4.07495  4.79730  0.61958  0.77255  0.63031  0.76020
    454   3.38967  4.79455  4.51384  4.15921  3.22484  4.23712  4.75184  2.44458  3.92505  0.66071  3.19273  4.41503  4.64059  4.24448  4.06610  3.83866  3.67633  2.53363  5.17276  3.94129    613 - -
          2.68618  4.42225  2.77519  2.73123  3.46354  2.40513  3.72494  3.29354  2.67741  2.69355  4.24690  2.90347  2.73739  3.18146  2.89801  2.37887  2.77519  2.98518  4.58477  3.61503
          0.02557  4.07495  4.79730  0.61958  0.77255  0.40495  1.09965
    455   2.71068  4.15479  4.24703  3.66174  2.47064  3.83879  4.14612  2.41040  3.53160  1.73745  2.63818  3.84778  4.19212  3.73214  3.68801  2.66229  2.94337  1.93198  4.76024  3.57038    614 - -
          2.68618  4.42225  2.77519  2.73123  3.46354  2.40513  3.72494  3.29354  2.67741  2.69355  4.24690  2.90347  2.73739  3.18146  2.89801  2.37887  2.77519  2.98518  4.58477  3.61503
          0.02241  4.20519  4.92753  0.61958  0.77255  0.48576  0.95510
    456   2.84302  5.16396  2.78114  2.43509  4.34123  3.46341  1.92590  3.92779  2.39936  3.44497  4.26680  2.30640  3.92622  2.25404  2.78878  2.81656  3.07931  3.56277  5.52508  4.13296    615 - -
          2.68618  4.42225  2.77519  2.73123  3.46354  2.40513  3.72494  3.29354  2.67741  2.69355  4.24690  2.90347  2.73739  3.18146  2.89801  2.37887  2.77519  2.98518  4.58477  3.61503
          0.02241  4.20519  4.92753  0.61958  0.77255  0.48576  0.95510
    457   2.70603  4.84861  3.04316  2.53690  4.07130  3.48946  2.18194  3.50457  2.17454  3.10973  3.94364  2.62938  3.89737  2.85579  2.80324  2.74704  2.93668  2.52959  5.32660  4.00601    616 - -
          2.68618  4.42225  2.77519  2.73123  3.46354  2.40513  3.72494  3.29354  2.67741  2.69355  4.24690  2.90347  2.73739  3.18146  2.89801  2.37887  2.77519  2.98518  4.58477  3.61503
          0.02241  4.20519  4.92753  0.61958  0.77255  0.48576  0.95510
    458   2.60213  4.35994  3.56297  3.02651  3.61467  3.52846  3.97150  2.78738  2.96093  2.29661  3.55549  3.39632  2.76920  3.28361  3.30558  2.82686  1.86505  2.23701  5.08769  3.85339    617 - -
          2.68618  4.42225  2.77519  2.73123  3.46354  2.40513  3.72494  3.29354  2.67741  2.69355  4.24690  2.90347  2.73739  3.18146  2.89801  2.37887  2.77519  2.98518  4.58477  3.61503
          0.02241  4.20519  4.92753  0.61958  0.77255  0.48576  0.95510
    459   2.85902  4.85425  3.34603  2.92616  4.38714  3.49633  3.96710  3.85222  2.55142  3.42094  4.31163  3.33103  1.25844  3.16283  2.00244  2.94431  3.17408  3.49621  5.54800  4.32449    618 - -
          2.68618  4.42225  2.77519  2.73123  3.46354  2.40513  3.72494  3.29354  2.67741  2.69355  4.24690  2.90347  2.73739  3.18146  2.89801  2.37887  2.77519  2.98518  4.58477  3.61503
          0.02241  4.20519  4.92753  0.61958  0.77255  0.48576  0.95510
    460   2.74527  4.84051  2.84231  2.01121  4.29951  3.37729  3.89980  3.60958  2.72864  3.30721  4.18925  3.07482  3.93564  3.09011  3.13620  2.80403  1.37461  3.27795  5.58651  4.26825    619 - -
          2.68618  4.42225  2.77519  2.73123  3.46354  2.40513  3.72494  3.29354  2.67741  2.69355  4.24690  2.90347  2.73739  3.18146  2.89801  2.37887  2.77519  2.98518  4.58477  3.61503
          0.02241  4.20519  4.92753  0.61958  0.77255  0.48576  0.95510
    461   2.86694  5.15754  1.15524  2.37310  4.64985  3.31398  3.92495  4.05289  2.89950  3.68777  4.55472  2.91853  3.93290  3.10272  3.43027  2.84711  2.23882  3.65303  5.89541  4.47517    620 - -
          2.68618  4.42225  2.77519  2.73123  3.46354  2.40513  3.72494  3.29354  2.67741  2.69355  4.24690  2.90347  2.73739  3.18146  2.89801  2.37887  2.77519  2.98518  4.58477  3.61503
          0.02241  4.20519  4.92753  0.61958  0.77255  0.48576  0.95510
    462   2.86699  5.28034  1.44996  2.01718  4.43825  3.37431  3.76308  4.00795  2.67240  3.54944  4.37566  2.85062  3.90353  2.92371  3.19966  2.81129  3.12513  3.63260  5.68466  2.71523    621 - -
          2.68618  4.42225  2.77519  2.73123  3.46354  2.40513  3.72494  3.29354  2.67741  2.69355  4.24690  2.90347  2.73739  3.18146  2.89801  2.37887  2.77519  2.98518  4.58477  3.61503
          0.02241  4.20519  4.92753  0.61958  0.77255  0.48576  0.95510
    463   2.82178  4.96514  1.36888  2.50832  4.12356  3.45231  3.86076  3.46284  2.75893  3.09831  2.63809  3.03607  3.96305  3.05034  3.22770  2.85389  3.09442  3.20598  5.50599  4.13701    622 - -
          2.68618  4.42225  2.77519  2.73123  3.46354  2.40513  3.72494  3.29354  2.67741  2.69355  4.24690  2.90347  2.73739  3.18146  2.89801  2.37887  2.77519  2.98518  4.58477  3.61503
          0.02241  4.20519  4.92753  0.61958  0.77255  0.48576  0.95510
    464   3.30063  4.64423  4.78443  4.42343  3.62205  4.40866  5.10256  0.74004  4.25883  2.15317  3.51926  4.62467  4.81978  4.58084  4.41947  3.94799  3.59858  1.91422  5.57269  4.33179    623 - -
          2.68618  4.42225  2.77519  2.73123  3.46354  2.40513  3.72494  3.29354  2.67741  2.69355  4.24690  2.90347  2.73739  3.18146  2.89801  2.37887  2.77519  2.98518  4.58477  3.61503
          0.02241  4.20519  4.92753  0.61958  0.77255  0.48576  0.95510
    465   1.92126  4.27783  3.57720  3.34164  4.48911  3.04260  4.41680  3.87776  3.41181  3.60884  4.44995  3.45520  3.81538  3.70065  3.70179  0.91037  2.84229  3.30934  5.84142  4.62481    624 - -
          2.68618  4.42225  2.77519  2.73123  3.46354  2.40513  3.72494  3.29354  2.67741  2.69355  4.24690  2.90347  2.73739  3.18146  2.89801  2.37887  2.77519  2.98518  4.58477  3.61503
          0.02241  4.20519  4.92753  0.61958  0.77255  0.48576  0.95510
    466   2.85599  4.93562  3.04750  2.64176  3.28747  3.57917  2.83809  3.60307  2.64227  3.15114  4.05222  1.69228  4.00958  3.01865  3.04486  2.88288  3.09382  3.31229  4.79287  2.41398    625 - -
          2.68618  4.42225  2.77519  2.73123  3.46354  2.40513  3.72494  3.29354  2.67741  2.69355  4.24690  2.90347  2.73739  3.18146  2.89801  2.37887  2.77519  2.98518  4.58477  3.61503
          0.02241  4.20519  4.92753  0.61958  0.77255  0.48576  0.95510
    467   3.18147  4.48855  4.97678  4.40979  2.33567  4.47682  4.81239  1.45595  4.27768  1.46257  3.08755  4.56110  4.71646  4.37893  4.35710  3.81918  3.41101  1.80665  5.16258  4.01749    626 - -
          2.68618  4.42225  2.77519  2.73123  3.46354  2.40513  3.72494  3.29354  2.67741  2.69355  4.24690  2.90347  2.73739  3.18146  2.89801  2.37887  2.77519  2.98518  4.58477  3.61503
          0.02241  4.20519  4.92753  0.61958  0.77255  0.48576  0.95510
    468   3.55170  4.92267  4.72347  4.37764  3.29863  4.40126  4.93093  2.53262  4.14308  0.55200  3.23999  4.62161  4.78743  4.42958  4.25935  4.03155  3.83512  2.65395  5.28470  4.08063    627 - -
          2.68618  4.42225  2.77519  2.73123  3.46354  2.40513  3.72494  3.29354  2.67741  2.69355  4.24690  2.90347  2.73739  3.18146  2.89801  2.37887  2.77519  2.98518  4.58477  3.61503
          0.02241  4.20519  4.92753  0.61958  0.77255  0.48576  0.95510
    469   3.09326  5.29688  3.24360  2.73898  4.71869  3.67489  3.71365  4.10926  1.10241  3.54596  4.40734  3.18848  4.08236  2.15093  2.30372  3.06853  3.28031  3.76993  5.59637  4.37736    628 - -
          2.68618  4.42225  2.77519  2.73123  3.46354  2.40513  3.72494  3.29354  2.67741  2.69355  4.24690  2.90347  2.73739  3.18146  2.89801  2.37887  2.77519  2.98518  4.58477  3.61503
          0.02241  4.20519  4.92753  0.61958  0.77255  0.48576  0.95510
    470   2.97438  5.36683  2.61332  1.21817  4.71222  3.44966  3.77640  4.15714  1.94511  3.65631  4.49283  2.93783  3.96759  2.92123  2.85283  2.91276  3.21964  3.77408  5.77812  4.41396    629 - -
          2.68618  4.42225  2.77519  2.73123  3.46354  2.40513  3.72494  3.29354  2.67741  2.69355  4.24690  2.90347  2.73739  3.18146  2.89801  2.37887  2.77519  2.98518  4.58477  3.61503
          0.02241  4.20519  4.92753  0.61958  0.77255  0.48576  0.95510
    471   3.71601  5.02324  4.69937  4.48846  0.59227  4.30281  4.07220  3.21301  4.39084  2.51073  3.90007  4.41245  4.76236  4.46912  4.42743  3.96022  4.02159  3.22628  4.24398  2.57810    630 - -
          2.68618  4.42225  2.77519  2.73123  3.46354  2.40513  3.72494  3.29354  2.67741  2.69355  4.24690  2.90347  2.73739  3.18146  2.89801  2.37887  2.77519  2.98518  4.58477  3.61503
          0.02241  4.20519  4.92753  0.61958  0.77255  0.48576  0.95510
    472   2.63127  4.47259  3.76773  3.55240  4.30686  3.29674  4.53861  3.47730  3.50223  3.32833  4.36731  3.69520  4.03147  3.88252  3.73517  2.83760  0.71168  3.13375  5.71302  4.52756    631 - -
          2.68618  4.42225  2.77519  2.73123  3.46354  2.40513  3.72494  3.29354  2.67741  2.69355  4.24690  2.90347  2.73739  3.18146  2.89801  2.37887  2.77519  2.98518  4.58477  3.61503
          0.02241  4.20519  4.92753  0.61958  0.77255  0.48576  0.95510
    473   3.08144  4.54710  4.57732  4.26323  3.81882  4.05870  5.01594  2.09687  4.13705  2.45516  3.74453  4.39676  4.60988  4.47851  4.31613  3.59330  3.44056  0.68772  5.65532  4.40280    632 - -
          2.68618  4.42225  2.77519  2.73123  3.46354  2.40513  3.72494  3.29354  2.67741  2.69355  4.24690  2.90347  2.73739  3.18146  2.89801  2.37887  2.77519  2.98518  4.58477  3.61503
          0.02241  4.20519  4.92753  0.61958  0.77255  0.48576  0.95510
    474   2.75776  2.49311  1.16656  2.74313  4.28224  3.38247  4.04722  3.62359  2.98964  3.37143  4.26837  3.20774  3.97462  3.26802  3.42765  2.84592  3.10502  3.28398  5.59307  4.29478    633 - -
          2.68618  4.42225  2.77519  2.73123  3.46354  2.40513  3.72494  3.29354  2.67741  2.69355  4.24690  2.90347  2.73739  3.18146  2.89801  2.37887  2.77519  2.98518  4.58477  3.61503
          0.02241  4.20519  4.92753  0.61958  0.77255  0.48576  0.95510
    475   3.71601  5.02324  4.69937  4.48846  0.59227  4.30281  4.07220  3.21301  4.39084  2.51073  3.90007  4.41245  4.76236  4.46912  4.42743  3.96022  4.02159  3.22628  4.24398  2.57810    634 - -
          2.68618  4.42225  2.77519  2.73123  3.46354  2.40513  3.72494  3.29354  2.67741  2.69355  4.24690  2.90347  2.73739  3.18146  2.89801  2.37887  2.77519  2.98518  4.58477  3.61503
          0.02241  4.20519  4.92753  0.61958  0.77255  0.48576  0.95510
    476   3.55170  4.92267  4.72347  4.37764  3.29863  4.40126  4.93093  2.53262  4.14308  0.55200  3.23999  4.62161  4.78743  4.42958  4.25935  4.03155  3.83512  2.65395  5.28470  4.08063    635 - -
          2.68618  4.42225  2.77519  2.73123  3.46354  2.40513  3.72494  3.29354  2.67741  2.69355  4.24690  2.90347  2.73739  3.18146  2.89801  2.37887  2.77519  2.98518  4.58477  3.61503
          0.02241  4.20519  4.92753  0.61958  0.77255  0.48576  0.95510
    477   3.01696  4.70507  3.70215  3.25004  3.42363  3.88001  4.12805  2.80051  2.94998  1.12378  3.40066  3.64007  4.27738  2.40204  3.20730  3.24627  3.25992  2.78117  5.11696  3.85003    636 - -
          2.68618  4.42225  2.77519  2.73123  3.46354  2.40513  3.72494  3.29354  2.67741  2.69355  4.24690  2.90347  2.73739  3.18146  2.89801  2.37887  2.77519  2.98518  4.58477  3.61503
          0.02241  4.20519  4.92753  0.61958  0.77255  0.48576  0.95510
    478   2.98375  5.22923  2.97629  2.60610  4.64200  3.54935  3.75076  4.08324  1.16861  3.56835  4.41306  2.26787  4.01733  2.89385  2.52736  2.96246  3.21483  3.71568  5.63757  4.35344    637 - -
          2.68618  4.42225  2.77519  2.73123  3.46354  2.40513  3.72494  3.29354  2.67741  2.69355  4.24690  2.90347  2.73739  3.18146  2.89801  2.37887  2.77519  2.98518  4.58477  3.61503
          0.02241  4.20519  4.92753  0.61958  0.77255  0.48576  0.95510
    479   3.13340  4.86224  3.87411  3.82192  4.93241  0.36122  4.90852  4.62618  4.04767  4.23321  5.22096  4.04003  4.26268  4.34613  4.23461  3.31685  3.64017  4.08991  5.92628  5.05005    638 - -
          2.68618  4.42225  2.77519  2.73123  3.46354  2.40513  3.72494  3.29354  2.67741  2.69355  4.24690  2.90347  2.73739  3.18146  2.89801  2.37887  2.77519  2.98518  4.58477  3.61503
          0.02241  4.20519  4.92753  0.61958  0.77255  0.48576  0.95510
    480   3.93352  5.09660  4.86148  4.60983  1.50293  4.60667  3.55840  3.59473  4.44154  2.87697  4.17594  4.24971  4.90522  4.34033  4.42389  3.99234  4.15158  3.52840  3.67469  0.80039    639 - -
          2.68618  4.42225  2.77519  2.73123  3.46354  2.40513  3.72494  3.29354  2.67741  2.69355  4.24690  2.90347  2.73739  3.18146  2.89801  2.37887  2.77519  2.98518  4.58477  3.61503
          0.02241  4.20519  4.92753  0.61958  0.77255  0.48576  0.95510
    481   2.57466  4.70528  2.85019  2.61918  4.53497  2.10775  3.97986  4.01072  2.87512  3.59663  4.40398  1.66549  3.84755  3.16046  3.32308  2.01146  2.96503  3.51138  5.77879  4.43988    640 - -
          2.68618  4.42225  2.77519  2.73123  3.46354  2.40513  3.72494  3.29354  2.67741  2.69355  4.24690  2.90347  2.73739  3.18146  2.89801  2.37887  2.77519  2.98518  4.58477  3.61503
          0.02241  4.20519  4.92753  0.61958  0.77255  0.48576  0.95510
    482   2.61141  4.20632  3.75129  3.18406  3.32288  3.64184  3.94379  2.35665  3.10328  2.40647  3.32840  3.50619  4.02994  3.38008  3.38533  2.55384  2.34849  2.19028  4.81452  2.40215    641 - -
          2.68618  4.42225  2.77519  2.73123  3.46354  2.40513  3.72494  3.29354  2.67741  2.69355  4.24690  2.90347  2.73739  3.18146  2.89801  2.37887  2.77519  2.98518  4.58477  3.61503
          0.02241  4.20519  4.92753  0.61958  0.77255  0.48576  0.95510
    483   3.55170  4.92267  4.72347  4.37764  3.29863  4.40126  4.93093  2.53262  4.14308  0.55200  3.23999  4.62161  4.78743  4.42958  4.25935  4.03155  3.83512  2.65395  5.28470  4.08063    642 - -
          2.68618  4.42225  2.77519  2.73123  3.46354  2.40513  3.72494  3.29354  2.67741  2.69355  4.24690  2.90347  2.73739  3.18146  2.89801  2.37887  2.77519  2.98518  4.58477  3.61503
          0.02241  4.20519  4.92753  0.61958  0.77255  0.48576  0.95510
    484   3.08144  4.54710  4.57732  4.26323  3.81882  4.05870  5.01594  2.09687  4.13705  2.45516  3.74453  4.39676  4.60988  4.47851  4.31613  3.59330  3.44056  0.68772  5.65532  4.40280    643 - -
          2.68618  4.42225  2.77519  2.73123  3.46354  2.40513  3.72494  3.29354  2.67741  2.69355  4.24690  2.90347  2.73739  3.18146  2.89801  2.37887  2.77519  2.98518  4.58477  3.61503
          0.02241  4.20519  4.92753  0.61958  0.77255  0.48576  0.95510
    485   2.69771  5.18495  2.29785  2.00024  4.51484  3.39600  2.97179  3.99326  2.37672  3.47858  4.23666  2.86394  3.82533  2.21127  2.52220  2.65416  2.93266  3.56937  5.61561  4.20833    644 - -
          2.68618  4.42225  2.77519  2.73123  3.46354  2.40513  3.72494  3.29354  2.67741  2.69355  4.24690  2.90347  2.73739  3.18146  2.89801  2.37887  2.77519  2.98518  4.58477  3.61503
          0.02241  4.20519  4.92753  0.61958  0.77255  0.48576  0.95510
    486   2.84395  5.30038  2.16209  1.42887  4.62063  3.35483  3.76008  4.08498  2.64305  3.61657  4.42334  2.83778  3.88709  2.90255  3.17145  2.78432  2.22050  3.68096  5.79308  4.35750    645 - -
          2.68618  4.42225  2.77519  2.73123  3.46354  2.40513  3.72494  3.29354  2.67741  2.69355  4.24690  2.90347  2.73739  3.18146  2.89801  2.37887  2.77519  2.98518  4.58477  3.61503
          0.02241  4.20519  4.92753  0.61958  0.77255  0.48576  0.95510
    487   3.55170  4.92267  4.72347  4.37764  3.29863  4.40126  4.93093  2.53262  4.14308  0.55200  3.23999  4.62161  4.78743  4.42958  4.25935  4.03155  3.83512  2.65395  5.28470  4.08063    646 - -
          2.68618  4.42225  2.77519  2.73123  3.46354  2.40513  3.72494  3.29354  2.67741  2.69355  4.24690  2.90347  2.73739  3.18146  2.89801  2.37887  2.77519  2.98518  4.58477  3.61503
          0.02241  4.20519  4.92753  0.61958  0.77255  0.48576  0.95510
    488   3.32828  5.00333  3.73153  3.35203  2.43397  4.01184  1.25605  3.64591  3.16963  3.07029  4.16806  3.62973  4.41364  3.54987  3.43556  3.37902  3.56279  3.45302  4.06787  1.78907    647 - -
          2.68618  4.42225  2.77519  2.73123  3.46354  2.40513  3.72494  3.29354  2.67741  2.69355  4.24690  2.90347  2.73739  3.18146  2.89801  2.37887  2.77519  2.98518  4.58477  3.61503
          0.02241  4.20519  4.92753  0.61958  0.77255  0.48576  0.95510
    489   2.57854  4.55968  3.19942  2.68091  3.87187  3.42167  3.79144  3.25042  2.66002  2.92126  2.77090  2.48365  3.87781  3.00453  3.07308  2.14825  2.21075  2.95517  5.22421  3.94191    648 - -
          2.68618  4.42225  2.77519  2.73123  3.46354  2.40513  3.72494  3.29354  2.67741  2.69355  4.24690  2.90347  2.73739  3.18146  2.89801  2.37887  2.77519  2.98518  4.58477  3.61503
          0.02241  4.20519  4.92753  0.61958  0.77255  0.48576  0.95510
    490   2.92563  4.88027  3.30355  2.85427  3.78934  3.66311  3.88273  3.25794  2.55421  2.09767  3.82731  3.30490  4.09724  1.41428  2.85407  3.01840  3.16944  3.10469  5.25621  3.91988    649 - -
          2.68618  4.42225  2.77519  2.73123  3.46354  2.40513  3.72494  3.29354  2.67741  2.69355  4.24690  2.90347  2.73739  3.18146  2.89801  2.37887  2.77519  2.98518  4.58477  3.61503
          0.02241  4.20519  4.92753  0.61958  0.77255  0.48576  0.95510
    491   3.39689  4.68590  5.11913  4.55519  2.49529  4.68337  4.92500  1.67754  4.42267  0.95843  2.95472  4.74416  4.84852  4.45662  4.48169  4.03654  3.61509  2.30884  5.15119  4.00653    650 - -
          2.68618  4.42225  2.77519  2.73123  3.46354  2.40513  3.72494  3.29354  2.67741  2.69355  4.24690  2.90347  2.73739  3.18146  2.89801  2.37887  2.77519  2.98518  4.58477  3.61503
          0.02241  4.20519  4.92753  0.61958  0.77255  0.48576  0.95510
    492   2.92212  4.49733  4.15313  3.69374  3.41797  3.89095  4.45142  2.44916  3.51045  1.06194  3.32026  3.95098  4.35273  3.84904  3.73367  3.27813  2.29456  2.38634  5.20661  4.00957    651 - -
          2.68618  4.42225  2.77519  2.73123  3.46354  2.40513  3.72494  3.29354  2.67741  2.69355  4.24690  2.90347  2.73739  3.18146  2.89801  2.37887  2.77519  2.98518  4.58477  3.61503
          0.02241  4.20519  4.92753  0.61958  0.77255  0.48576  0.95510
    493   2.36109  4.30574  3.54930  3.23252  4.36688  3.08973  4.29641  3.73923  3.24630  3.46121  4.30534  3.41065  3.82288  3.56188  3.56141  1.27107  1.61697  3.23426  5.71764  4.49066    652 - -
          2.68618  4.42225  2.77519  2.73123  3.46354  2.40513  3.72494  3.29354  2.67741  2.69355  4.24690  2.90347  2.73739  3.18146  2.89801  2.37887  2.77519  2.98518  4.58477  3.61503
          0.15580  4.20519  2.04521  0.61958  0.77255  0.48576  0.95510
    494   2.91814  5.33599  1.89204  2.21674  4.67471  3.26079  3.83082  4.23829  2.82575  3.77505  4.63226  1.32029  3.88350  3.00892  3.37951  2.84474  3.22646  3.81553  5.89380  4.42258    653 - -
          2.68618  4.42225  2.77519  2.73123  3.46354  2.40513  3.72494  3.29354  2.67741  2.69355  4.24690  2.90347  2.73739  3.18146  2.89801  2.37887  2.77519  2.98518  4.58477  3.61503
          0.02557  4.07495  4.79730  0.61958  0.77255  0.63031  0.76020
    495   2.20979  4.31828  4.32325  3.76931  3.39672  4.06120  4.46117  1.81122  3.66800  1.63133  3.26924  4.03374  4.40688  3.91746  3.89475  3.37883  3.13190  1.69889  5.14091  3.95911    654 - -
          2.68618  4.42225  2.77519  2.73123  3.46354  2.40513  3.72494  3.29354  2.67741  2.69355  4.24690  2.90347  2.73739  3.18146  2.89801  2.37887  2.77519  2.98518  4.58477  3.61503
          0.02557  4.07495  4.79730  0.61958  0.77255  0.40495  1.09965
    496   2.79748  5.18618  2.91415  2.44049  4.52674  3.48465  2.96648  3.97575  1.91983  3.45888  4.24794  2.36716  3.89899  1.93855  2.62998  2.76452  3.01756  3.58607  5.57544  4.23149    655 - -
          2.68618  4.42225  2.77519  2.73123  3.46354  2.40513  3.72494  3.29354  2.67741  2.69355  4.24690  2.90347  2.73739  3.18146  2.89801  2.37887  2.77519  2.98518  4.58477  3.61503
          0.02241  4.20519  4.92753  0.61958  0.77255  0.48576  0.95510
    497   2.71864  4.28402  4.01193  3.48357  3.43019  3.74605  4.21475  2.40401  3.37034  1.66832  3.39015  3.74687  4.18510  3.65855  3.61916  2.35186  2.99686  1.66892  5.02696  3.80986    656 - -
          2.68618  4.42225  2.77519  2.73123  3.46354  2.40513  3.72494  3.29354  2.67741  2.69355  4.24690  2.90347  2.73739  3.18146  2.89801  2.37887  2.77519  2.98518  4.58477  3.61503
          0.02241  4.20519  4.92753  0.61958  0.77255  0.48576  0.95510
    498   2.72829  5.14609  2.76546  1.93558  4.45466  3.41491  2.73158  3.91929  2.39169  3.43026  4.21056  2.89431  2.81065  2.18494  2.84806  2.69521  2.96314  3.52422  5.58410  4.19762    657 - -
          2.68618  4.42225  2.77519  2.73123  3.46354  2.40513  3.72494  3.29354  2.67741  2.69355  4.24690  2.90347  2.73739  3.18146  2.89801  2.37887  2.77519  2.98518  4.58477  3.61503
          0.02241  4.20519  4.92753  0.61958  0.77255  0.48576  0.95510
    499   3.30063  4.64423  4.78443  4.42343  3.62205  4.40866  5.10256  0.74004  4.25883  2.15317  3.51926  4.62467  4.81978  4.58084  4.41947  3.94799  3.59858  1.91422  5.57269  4.33179    658 - -
          2.68618  4.42225  2.77519  2.73123  3.46354  2.40513  3.72494  3.29354  2.67741  2.69355  4.24690  2.90347  2.73739  3.18146  2.89801  2.37887  2.77519  2.98518  4.58477  3.61503
          0.02241  4.20519  4.92753  0.61958  0.77255  0.48576  0.95510
    500   3.15481  5.76131  0.92605  1.85289  5.04679  3.32474  3.93679  4.59303  3.02995  4.08673  4.97430  2.79008  3.98473  3.11709  3.66689  3.01354  3.46054  4.15489  6.22356  4.69060    659 - -
          2.68618  4.42225  2.77519  2.73123  3.46354  2.40513  3.72494  3.29354  2.67741  2.69355  4.24690  2.90347  2.73739  3.18146  2.89801  2.37887  2.77519  2.98518  4.58477  3.61503
          0.02241  4.20519  4.92753  0.61958  0.77255  0.48576  0.95510
    501   2.63127  4.47259  3.76773  3.55240  4.30686  3.29674  4.53861  3.47730  3.50223  3.32833  4.36731  3.69520  4.03147  3.88252  3.73517  2.83760  0.71168  3.13375  5.71302  4.52756    660 - -
          2.68618  4.42225  2.77519  2.73123  3.46354  2.40513  3.72494  3.29354  2.67741  2.69355  4.24690  2.90347  2.73739  3.18146  2.89801  2.37887  2.77519  2.98518  4.58477  3.61503
          0.02241  4.20519  4.92753  0.61958  0.77255  0.48576  0.95510
    502   2.51383  4.43160  3.53595  3.38147  4.43106  3.15729  4.47432  4.00631  3.47892  3.70482  4.61062  3.54102  3.92628  3.80318  3.74426  0.68131  3.02132  3.46525  5.77836  4.52071    661 - -
          2.68618  4.42225  2.77519  2.73123  3.46354  2.40513  3.72494  3.29354  2.67741  2.69355  4.24690  2.90347  2.73739  3.18146  2.89801  2.37887  2.77519  2.98518  4.58477  3.61503
          0.02241  4.20519  4.92753  0.61958  0.77255  0.48576  0.95510
    503   3.01282  4.79962  3.52897  3.09485  3.11586  3.76711  1.39722  3.26667  2.81142  2.06743  3.86053  3.47274  4.20119  3.31497  3.08679  3.14100  3.26238  3.09602  4.68585  3.13613    662 - -
          2.68618  4.42225  2.77519  2.73123  3.46354  2.40513  3.72494  3.29354  2.67741  2.69355  4.24690  2.90347  2.73739  3.18146  2.89801  2.37887  2.77519  2.98518  4.58477  3.61503
          0.02241  4.20519  4.92753  0.61958  0.77255  0.48576  0.95510
    504   3.88259  5.05589  4.87364  4.61250  0.83540  4.59172  3.58150  3.50778  4.44181  2.79333  4.09205  4.25870  4.88956  4.34193  4.41924  3.97610  4.10170  3.45226  3.69936  1.48858    663 - -
          2.68618  4.42225  2.77519  2.73123  3.46354  2.40513  3.72494  3.29354  2.67741  2.69355  4.24690  2.90347  2.73739  3.18146  2.89801  2.37887  2.77519  2.98518  4.58477  3.61503
          0.02241  4.20519  4.92753  0.61958  0.77255  0.48576  0.95510
    505   3.71601  5.02324  4.69937  4.48846  0.59227  4.30281  4.07220  3.21301  4.39084  2.51073  3.90007  4.41245  4.76236  4.46912  4.42743  3.96022  4.02159  3.22628  4.24398  2.57810    664 - -
          2.68618  4.42225  2.77519  2.73123  3.46354  2.40513  3.72494  3.29354  2.67741  2.69355  4.24690  2.90347  2.73739  3.18146  2.89801  2.37887  2.77519  2.98518  4.58477  3.61503
          0.02241  4.20519  4.92753  0.61958  0.77255  0.48576  0.95510
    506   3.94878  5.19309  4.63766  4.43528  3.08948  4.13610  4.37389  4.00302  4.15989  3.33426  4.61854  4.52186  4.68367  4.52923  4.22479  4.14901  4.26899  3.90166  0.41779  3.07637    665 - -
          2.68618  4.42225  2.77519  2.73123  3.46354  2.40513  3.72494  3.29354  2.67741  2.69355  4.24690  2.90347  2.73739  3.18146  2.89801  2.37887  2.77519  2.98518  4.58477  3.61503
          0.02241  4.20519  4.92753  0.61958  0.77255  0.48576  0.95510
    507   3.46170  4.75388  5.09533  4.56503  3.21539  4.75467  5.09569  1.70226  4.39016  0.82808  3.01330  4.80908  4.92757  4.51372  4.49347  4.14093  3.69234  2.20321  5.34131  4.24658    666 - -
          2.68618  4.42225  2.77519  2.73123  3.46354  2.40513  3.72494  3.29354  2.67741  2.69355  4.24690  2.90347  2.73739  3.18146  2.89801  2.37887  2.77519  2.98518  4.58477  3.61503
          0.02241  4.20519  4.92753  0.61958  0.77255  0.48576  0.95510
    508   3.18438  4.53162  4.82011  4.33188  3.53016  4.44695  4.98841  1.92736  4.17781  1.65720  3.37669  4.54131  4.78126  4.44527  4.35827  3.84203  3.45533  0.97182  5.48494  4.27233    667 - -
          2.68618  4.42225  2.77519  2.73123  3.46354  2.40513  3.72494  3.29354  2.67741  2.69355  4.24690  2.90347  2.73739  3.18146  2.89801  2.37887  2.77519  2.98518  4.58477  3.61503
          0.02241  4.20519  4.92753  0.61958  0.77255  0.48576  0.95510
    509   2.63127  4.47259  3.76773  3.55240  4.30686  3.29674  4.53861  3.47730  3.50223  3.32833  4.36731  3.69520  4.03147  3.88252  3.73517  2.83760  0.71168  3.13375  5.71302  4.52756    668 - -
          2.68618  4.42225  2.77519  2.73123  3.46354  2.40513  3.72494  3.29354  2.67741  2.69355  4.24690  2.90347  2.73739  3.18146  2.89801  2.37887  2.77519  2.98518  4.58477  3.61503
          0.02241  4.20519  4.92753  0.61958  0.77255  0.48576  0.95510
    510   3.76370  5.11606  4.34792  4.15102  2.38928  4.23223  3.82775  3.73159  4.00042  3.09611  4.37322  4.15837  4.70337  4.22293  4.11020  3.86189  4.05486  3.61924  4.04174  0.55242    669 - -
          2.68618  4.42225  2.77519  2.73123  3.46354  2.40513  3.72494  3.29354  2.67741  2.69355  4.24690  2.90347  2.73739  3.18146  2.89801  2.37887  2.77519  2.98518  4.58477  3.61503
          0.02241  4.20519  4.92753  0.61958  0.77255  0.48576  0.95510
    511   3.71601  5.02324  4.69937  4.48846  0.59227  4.30281  4.07220  3.21301  4.39084  2.51073  3.90007  4.41245  4.76236  4.46912  4.42743  3.96022  4.02159  3.22628  4.24398  2.57810    670 - -
          2.68618  4.42225  2.77519  2.73123  3.46354  2.40513  3.72494  3.29354  2.67741  2.69355  4.24690  2.90347  2.73739  3.18146  2.89801  2.37887  2.77519  2.98518  4.58477  3.61503
          0.02241  4.20519  4.92753  0.61958  0.77255  0.48576  0.95510
    512   2.96160  2.58439  4.57199  4.06113  3.31666  4.00220  4.57478  2.34406  3.86161  1.01230  3.25342  4.19619  4.43959  4.10427  4.00538  3.40153  3.25801  2.28156  5.11671  3.91588    671 - -
          2.68618  4.42225  2.77519  2.73123  3.46354  2.40513  3.72494  3.29354  2.67741  2.69355  4.24690  2.90347  2.73739  3.18146  2.89801  2.37887  2.77519  2.98518  4.58477  3.61503
          0.02241  4.20519  4.92753  0.61958  0.77255  0.48576  0.95510
    513   3.22180  5.32872  3.66144  2.94960  4.83215  3.80766  3.70679  4.16215  1.01126  3.56592  4.44137  3.33301  4.16517  2.83756  1.70712  3.20710  3.37233  3.84185  5.57167  4.43196    672 - -
          2.68618  4.42225  2.77519  2.73123  3.46354  2.40513  3.72494  3.29354  2.67741  2.69355  4.24690  2.90347  2.73739  3.18146  2.89801  2.37887  2.77519  2.98518  4.58477  3.61503
          0.02241  4.20519  4.92753  0.61958  0.77255  0.48576  0.95510
    514   3.71601  5.02324  4.69937  4.48846  0.59227  4.30281  4.07220  3.21301  4.39084  2.51073  3.90007  4.41245  4.76236  4.46912  4.42743  3.96022  4.02159  3.22628  4.24398  2.57810    673 - -
          2.68618  4.42225  2.77519  2.73123  3.46354  2.40513  3.72494  3.29354  2.67741  2.69355  4.24690  2.90347  2.73739  3.18146  2.89801  2.37887  2.77519  2.98518  4.58477  3.61503
          0.02241  4.20519  4.92753  0.61958  0.77255  0.48576  0.95510
    515   0.96074  2.33455  4.18122  3.82836  4.13418  3.11889  4.56355  3.24473  3.71388  3.17070  4.10461  3.70819  3.88079  3.96828  3.90055  2.58231  2.83568  2.86584  5.60315  4.43640    674 - -
          2.68618  4.42225  2.77519  2.73123  3.46354  2.40513  3.72494  3.29354  2.67741  2.69355  4.24690  2.90347  2.73739  3.18146  2.89801  2.37887  2.77519  2.98518  4.58477  3.61503
          0.02241  4.20519  4.92753  0.61958  0.77255  0.48576  0.95510
    516   2.09880  4.64385  3.18155  2.71187  4.13451  3.37525  3.84133  3.47117  2.09255  3.14742  3.99642  3.14895  3.88840  3.02793  2.97000  2.70154  1.72506  3.13260  5.41815  4.13755    675 - -
          2.68618  4.42225  2.77519  2.73123  3.46354  2.40513  3.72494  3.29354  2.67741  2.69355  4.24690  2.90347  2.73739  3.18146  2.89801  2.37887  2.77519  2.98518  4.58477  3.61503
          0.02241  4.20519  4.92753  0.61958  0.77255  0.48576  0.95510
    517   2.92563  4.88027  3.30355  2.85427  3.78934  3.66311  3.88273  3.25794  2.55421  2.09767  3.82731  3.30490  4.09724  1.41428  2.85407  3.01840  3.16944  3.10469  5.25621  3.91988    676 - -
          2.68618  4.42225  2.77519  2.73123  3.46354  2.40513  3.72494  3.29354  2.67741  2.69355  4.24690  2.90347  2.73739  3.18146  2.89801  2.37887  2.77519  2.98518  4.58477  3.61503
          0.02241  4.20519  4.92753  0.61958  0.77255  0.48576  0.95510
    518   2.79377  4.36077  3.88446  3.35330  3.36981  3.83307  4.13611  1.93138  3.23351  1.55502  3.34347  2.64055  4.20999  3.55015  3.50649  3.13124  3.03632  2.29740  4.98150  3.74339    677 - -
          2.68618  4.42225  2.77519  2.73123  3.46354  2.40513  3.72494  3.29354  2.67741  2.69355  4.24690  2.90347  2.73739  3.18146  2.89801  2.37887  2.77519  2.98518  4.58477  3.61503
          0.02241  4.20519  4.92753  0.61958  0.77255  0.48576  0.95510
    519   3.00178  5.46865  2.36706  1.11793  4.79054  3.35558  3.85381  4.30721  2.76602  3.82060  4.66809  2.10592  3.95229  3.01778  3.27591  2.91572  3.28646  3.89314  5.95414  4.49843    678 - -
          2.68618  4.42225  2.77519  2.73123  3.46354  2.40513  3.72494  3.29354  2.67741  2.69355  4.24690  2.90347  2.73739  3.18146  2.89801  2.37887  2.77519  2.98518  4.58477  3.61503
          0.02241  4.20519  4.92753  0.61958  0.77255  0.48576  0.95510
    520   3.46170  4.75388  5.09533  4.56503  3.21539  4.75467  5.09569  1.70226  4.39016  0.82808  3.01330  4.80908  4.92757  4.51372  4.49347  4.14093  3.69234  2.20321  5.34131  4.24658    679 - -
          2.68618  4.42225  2.77519  2.73123  3.46354  2.40513  3.72494  3.29354  2.67741  2.69355  4.24690  2.90347  2.73739  3.18146  2.89801  2.37887  2.77519  2.98518  4.58477  3.61503
          0.02241  4.20519  4.92753  0.61958  0.77255  0.48576  0.95510
    521   3.00923  5.49009  1.14317  2.27754  4.80725  3.36581  3.85133  4.31481  2.05943  3.82364  4.66819  2.85132  3.95462  3.01173  3.27439  2.91955  3.28788  3.90186  5.95435  4.50599    680 - -
          2.68618  4.42225  2.77519  2.73123  3.46354  2.40513  3.72494  3.29354  2.67741  2.69355  4.24690  2.90347  2.73739  3.18146  2.89801  2.37887  2.77519  2.98518  4.58477  3.61503
          0.02241  4.20519  4.92753  0.61958  0.77255  0.48576  0.95510
    522   3.50015  4.82312  5.02901  4.47857  3.11707  4.72236  5.00437  2.30430  4.27988  0.76394  2.12784  4.74697  4.88111  4.39839  4.38235  4.09445  3.72055  2.48765  5.25270  4.19268    681 - -
          2.68618  4.42225  2.77519  2.73123  3.46354  2.40513  3.72494  3.29354  2.67741  2.69355  4.24690  2.90347  2.73739  3.18146  2.89801  2.37887  2.77519  2.98518  4.58477  3.61503
          0.02241  4.20519  4.92753  0.61958  0.77255  0.48576  0.95510
    523   3.28606  5.42513  2.68608  0.63012  4.82048  3.52364  4.15760  4.34447  3.08456  3.91304  4.88705  3.18044  4.14840  3.37550  3.51800  3.24227  3.59754  3.99893  5.92745  4.66857    682 - -
          2.68618  4.42225  2.77519  2.73123  3.46354  2.40513  3.72494  3.29354  2.67741  2.69355  4.24690  2.90347  2.73739  3.18146  2.89801  2.37887  2.77519  2.98518  4.58477  3.61503
          0.02241  4.20519  4.92753  0.61958  0.77255  0.48576  0.95510
    524   3.01282  4.79962  3.52897  3.09485  3.11586  3.76711  1.39722  3.26667  2.81142  2.06743  3.86053  3.47274  4.20119  3.31497  3.08679  3.14100  3.26238  3.09602  4.68585  3.13613    683 - -
          2.68618  4.42225  2.77519  2.73123  3.46354  2.40513  3.72494  3.29354  2.67741  2.69355  4.24690  2.90347  2.73739  3.18146  2.89801  2.37887  2.77519  2.98518  4.58477  3.61503
          0.02241  4.20519  4.92753  0.61958  0.77255  0.48576  0.95510
    525   3.24566  4.50662  5.09684  4.57922  3.61683  4.69154  5.21738  1.32251  4.47844  1.82194  3.40136  4.77535  4.93522  4.68796  4.63627  4.07321  3.49518  1.13274  5.62187  4.45090    684 - -
          2.68618  4.42225  2.77519  2.73123  3.46354  2.40513  3.72494  3.29354  2.67741  2.69355  4.24690  2.90347  2.73739  3.18146  2.89801  2.37887  2.77519  2.98518  4.58477  3.61503
          0.02241  4.20519  4.92753  0.61958  0.77255  0.48576  0.95510
    526   2.62488  2.98857  2.44876  2.43207  4.18571  3.41376  3.65841  3.61637  2.43970  3.19519  3.99444  2.58746  3.83015  2.79695  2.41810  2.38781  2.86813  3.26328  5.41154  4.06140    685 - -
          2.68618  4.42225  2.77519  2.73123  3.46354  2.40513  3.72494  3.29354  2.67741  2.69355  4.24690  2.90347  2.73739  3.18146  2.89801  2.37887  2.77519  2.98518  4.58477  3.61503
          0.02241  4.20519  4.92753  0.61958  0.77255  0.48576  0.95510
    527   2.59390  4.76696  3.00640  2.53645  4.22370  3.35466  3.75322  3.64950  2.54409  3.24314  4.05215  3.02366  3.04984  2.32829  2.98341  1.87406  2.31741  3.27369  5.46551  4.13696    686 - -
          2.68618  4.42225  2.77519  2.73123  3.46354  2.40513  3.72494  3.29354  2.67741  2.69355  4.24690  2.90347  2.73739  3.18146  2.89801  2.37887  2.77519  2.98518  4.58477  3.61503
          0.02241  4.20519  4.92753  0.61958  0.77255  0.48576  0.95510
    528   3.23360  4.50333  5.08224  4.59819  3.73491  4.66853  5.30391  1.21856  4.49861  2.21287  3.51706  4.78804  4.95598  4.75481  4.67968  4.07409  3.49927  1.03619  5.74825  4.54035    687 - -
          2.68618  4.42225  2.77519  2.73123  3.46354  2.40513  3.72494  3.29354  2.67741  2.69355  4.24690  2.90347  2.73739  3.18146  2.89801  2.37887  2.77519  2.98518  4.58477  3.61503
          0.02241  4.20519  4.92753  0.61958  0.77255  0.48576  0.95510
    529   3.30832  4.66418  4.87590  4.36804  3.28466  4.51848  4.95623  2.13664  4.19532  0.89691  3.10805  4.59698  4.79530  4.38859  4.33759  3.90678  3.56370  1.71213  5.33216  4.19503    688 - -
          2.68618  4.42225  2.77519  2.73123  3.46354  2.40513  3.72494  3.29354  2.67741  2.69355  4.24690  2.90347  2.73739  3.18146  2.89801  2.37887  2.77519  2.98518  4.58477  3.61503
          0.02241  4.20519  4.92753  0.61958  0.77255  0.48576  0.95510
    530   2.35705  4.30347  3.54793  3.25521  4.40730  3.07767  4.32567  3.78553  3.27895  3.50836  4.35230  3.41979  3.82200  3.59376  3.58719  1.04259  2.00104  3.26231  5.75597  4.52960    689 - -
          2.68618  4.42225  2.77519  2.73123  3.46354  2.40513  3.72494  3.29354  2.67741  2.69355  4.24690  2.90347  2.73739  3.18146  2.89801  2.37887  2.77519  2.98518  4.58477  3.61503
          0.02241  4.20519  4.92753  0.61958  0.77255  0.48576  0.95510
    531   3.80019  5.02985  4.71573  4.39393  1.11991  4.51905  2.53173  3.62690  4.24209  2.97071  4.18924  4.14942  4.82059  4.21112  4.28831  3.87030  4.01269  3.50733  3.67318  1.27671    690 - -
          2.68618  4.42225  2.77519  2.73123  3.46354  2.40513  3.72494  3.29354  2.67741  2.69355  4.24690  2.90347  2.73739  3.18146  2.89801  2.37887  2.77519  2.98518  4.58477  3.61503
          0.02241  4.20519  4.92753  0.61958  0.77255  0.48576  0.95510
    532   2.93322  5.50490  1.51131  1.73461  4.80783  3.34847  3.77830  4.31460  2.08535  3.79043  4.59621  2.80198  3.90690  2.91975  3.21753  2.83710  3.19701  3.87953  5.93364  4.46045    691 - -
          2.68618  4.42225  2.77519  2.73123  3.46354  2.40513  3.72494  3.29354  2.67741  2.69355  4.24690  2.90347  2.73739  3.18146  2.89801  2.37887  2.77519  2.98518  4.58477  3.61503
          0.02241  4.20519  4.92753  0.61958  0.77255  0.48576  0.95510
    533   3.27130  4.53569  5.10488  4.57896  3.52823  4.69661  5.18632  1.17191  4.47107  1.60796  3.31139  4.77826  4.92539  4.65168  4.61275  4.07440  3.51639  1.44779  5.55538  4.41122    692 - -
          2.68618  4.42225  2.77519  2.73123  3.46354  2.40513  3.72494  3.29354  2.67741  2.69355  4.24690  2.90347  2.73739  3.18146  2.89801  2.37887  2.77519  2.98518  4.58477  3.61503
          0.02241  4.20519  4.92753  0.61958  0.77255  0.48576  0.95510
    534   3.29971  4.57057  5.10434  4.56945  3.43671  4.69694  5.14750  1.24798  4.45315  1.36825  3.21922  4.77447  4.91120  4.60530  4.57973  4.07020  3.54002  1.62479  5.48457  4.36645    693 - -
          2.68618  4.42225  2.77519  2.73123  3.46354  2.40513  3.72494  3.29354  2.67741  2.69355  4.24690  2.90347  2.73739  3.18146  2.89801  2.37887  2.77519  2.98518  4.58477  3.61503
          0.02241  4.20519  4.92753  0.61958  0.77255  0.48576  0.95510
    535   2.55682  4.44448  3.49391  3.12691  3.88534  3.31449  4.13293  3.29065  3.05888  2.39742  3.99782  3.41663  3.94958  3.43675  3.37268  1.11977  2.95664  2.98523  5.35324  4.02274    694 - -
          2.68618  4.42225  2.77519  2.73123  3.46354  2.40513  3.72494  3.29354  2.67741  2.69355  4.24690  2.90347  2.73739  3.18146  2.89801  2.37887  2.77519  2.98518  4.58477  3.61503
          0.02241  4.20519  4.92753  0.61958  0.77255  0.48576  0.95510
    536   3.93352  5.09660  4.86148  4.60983  1.50293  4.60667  3.55840  3.59473  4.44154  2.87697  4.17594  4.24971  4.90522  4.34033  4.42389  3.99234  4.15158  3.52840  3.67469  0.80039    695 - -
          2.68618  4.42225  2.77519  2.73123  3.46354  2.40513  3.72494  3.29354  2.67741  2.69355  4.24690  2.90347  2.73739  3.18146  2.89801  2.37887  2.77519  2.98518  4.58477  3.61503
          0.02241  4.20519  4.92753  0.61958  0.77255  0.48576  0.95510
    537   3.46170  4.75388  5.09533  4.56503  3.21539  4.75467  5.09569  1.70226  4.39016  0.82808  3.01330  4.80908  4.92757  4.51372  4.49347  4.14093  3.69234  2.20321  5.34131  4.24658    696 - -
          2.68618  4.42225  2.77519  2.73123  3.46354  2.40513  3.72494  3.29354  2.67741  2.69355  4.24690  2.90347  2.73739  3.18146  2.89801  2.37887  2.77519  2.98518  4.58477  3.61503
          0.02241  4.20519  4.92753  0.61958  0.77255  0.48576  0.95510
    538   2.63305  4.32892  4.00549  3.57474  3.81912  3.52908  4.43406  2.47978  3.47377  2.65131  3.73337  3.76002  4.13464  3.79679  3.73724  2.93835  1.45346  1.58603  5.42377  4.20451    697 - -
          2.68618  4.42225  2.77519  2.73123  3.46354  2.40513  3.72494  3.29354  2.67741  2.69355  4.24690  2.90347  2.73739  3.18146  2.89801  2.37887  2.77519  2.98518  4.58477  3.61503
          0.02241  4.20519  4.92753  0.61958  0.77255  0.48576  0.95510
    539   2.11800  4.46853  3.69319  3.15920  2.42997  3.75770  2.63499  2.98033  3.09470  2.63224  3.58414  3.49141  4.13377  3.37238  3.41000  3.02425  3.04663  2.77120  4.40950  1.98499    698 - -
          2.68618  4.42225  2.77519  2.73123  3.46354  2.40513  3.72494  3.29354  2.67741  2.69355  4.24690  2.90347  2.73739  3.18146  2.89801  2.37887  2.77519  2.98518  4.58477  3.61503
          0.02241  4.20519  4.92753  0.61958  0.77255  0.48576  0.95510
    540   3.00135  5.42639  2.46562  1.08162  4.72209  3.40176  3.82354  4.21563  2.63389  3.71600  4.57333  2.88906  3.96513  2.43124  3.07859  2.92571  3.26647  3.82972  5.85953  4.44656    699 - -
          2.68618  4.42225  2.77519  2.73123  3.46354  2.40513  3.72494  3.29354  2.67741  2.69355  4.24690  2.90347  2.73739  3.18146  2.89801  2.37887  2.77519  2.98518  4.58477  3.61503
          0.02241  4.20519  4.92753  0.61958  0.77255  0.48576  0.95510
    541   3.13340  4.86224  3.87411  3.82192  4.93241  0.36122  4.90852  4.62618  4.04767  4.23321  5.22096  4.04003  4.26268  4.34613  4.23461  3.31685  3.64017  4.08991  5.92628  5.05005    700 - -
          2.68618  4.42225  2.77519  2.73123  3.46354  2.40513  3.72494  3.29354  2.67741  2.69355  4.24690  2.90347  2.73739  3.18146  2.89801  2.37887  2.77519  2.98518  4.58477  3.61503
          0.02241  4.20519  4.92753  0.61958  0.77255  0.48576  0.95510
    542   3.18438  4.53162  4.82011  4.33188  3.53016  4.44695  4.98841  1.92736  4.17781  1.65720  3.37669  4.54131  4.78126  4.44527  4.35827  3.84203  3.45533  0.97182  5.48494  4.27233    701 - -
          2.68618  4.42225  2.77519  2.73123  3.46354  2.40513  3.72494  3.29354  2.67741  2.69355  4.24690  2.90347  2.73739  3.18146  2.89801  2.37887  2.77519  2.98518  4.58477  3.61503
          0.02241  4.20519  4.92753  0.61958  0.77255  0.48576  0.95510
    543   2.62972  4.68718  3.12357  2.56570  3.88777  3.48599  3.69404  3.29174  2.16520  2.93151  3.09086  2.42451  3.87553  2.88038  2.93179  2.30353  2.86066  3.00459  3.66465  3.90436    702 - -
          2.68618  4.42225  2.77519  2.73123  3.46354  2.40513  3.72494  3.29354  2.67741  2.69355  4.24690  2.90347  2.73739  3.18146  2.89801  2.37887  2.77519  2.98518  4.58477  3.61503
          0.02241  4.20519  4.92753  0.61958  0.77255  0.48576  0.95510
    544   3.43035  4.71506  5.10774  4.57683  3.25360  4.74853  5.10990  1.48676  4.41176  0.95232  3.04916  4.81040  4.92768  4.53796  4.51594  4.13302  3.66271  2.11925  5.36685  4.26828    703 - -
          2.68618  4.42225  2.77519  2.73123  3.46354  2.40513  3.72494  3.29354  2.67741  2.69355  4.24690  2.90347  2.73739  3.18146  2.89801  2.37887  2.77519  2.98518  4.58477  3.61503
          0.02241  4.20519  4.92753  0.61958  0.77255  0.48576  0.95510
    545   2.54244  1.78515  3.82287  3.32030  3.39104  3.45241  4.04046  2.88950  3.21177  2.63384  3.55472  3.54426  3.98678  3.50654  3.47175  2.18093  2.87080  2.64029  4.89584  2.82324    704 - -
          2.68618  4.42225  2.77519  2.73123  3.46354  2.40513  3.72494  3.29354  2.67741  2.69355  4.24690  2.90347  2.73739  3.18146  2.89801  2.37887  2.77519  2.98518  4.58477  3.61503
          0.02241  4.20519  4.92753  0.61958  0.77255  0.48576  0.95510
    546   3.28606  5.42513  2.68608  0.63012  4.82048  3.52364  4.15760  4.34447  3.08456  3.91304  4.88705  3.18044  4.14840  3.37550  3.51800  3.24227  3.59754  3.99893  5.92745  4.66857    705 - -
          2.68618  4.42225  2.77519  2.73123  3.46354  2.40513  3.72494  3.29354  2.67741  2.69355  4.24690  2.90347  2.73739  3.18146  2.89801  2.37887  2.77519  2.98518  4.58477  3.61503
          0.02241  4.20519  4.92753  0.61958  0.77255  0.48576  0.95510
    547   2.94725  5.34607  2.58197  1.68928  4.65650  3.42964  3.77562  4.13250  2.50927  3.62914  4.46835  2.91826  3.95226  1.51692  2.92019  2.88741  3.19767  3.75022  5.76601  4.38171    706 - -
          2.68618  4.42225  2.77519  2.73123  3.46354  2.40513  3.72494  3.29354  2.67741  2.69355  4.24690  2.90347  2.73739  3.18146  2.89801  2.37887  2.77519  2.98518  4.58477  3.61503
          0.02241  4.20519  4.92753  0.61958  0.77255  0.48576  0.95510
    548   3.51000  4.81338  5.01510  4.51504  1.95010  4.66215  4.61752  2.42223  4.36401  0.83866  3.00964  4.65428  4.85517  4.40339  4.42926  4.03986  3.73202  2.59021  4.80329  3.39475    707 - -
          2.68618  4.42225  2.77519  2.73123  3.46354  2.40513  3.72494  3.29354  2.67741  2.69355  4.24690  2.90347  2.73739  3.18146  2.89801  2.37887  2.77519  2.98518  4.58477  3.61503
          0.02241  4.20519  4.92753  0.61958  0.77255  0.48576  0.95510
    549   2.93792  5.24936  2.81261  1.26553  4.60288  3.49798  3.75607  4.04658  2.37142  3.54858  4.38587  3.01352  3.97571  2.89823  2.09950  2.90375  3.17362  3.67913  5.66364  4.34095    708 - -
          2.68618  4.42225  2.77519  2.73123  3.46354  2.40513  3.72494  3.29354  2.67741  2.69355  4.24690  2.90347  2.73739  3.18146  2.89801  2.37887  2.77519  2.98518  4.58477  3.61503
          0.02241  4.20519  4.92753  0.61958  0.77255  0.48576  0.95510
    550   2.93978  4.41669  4.24989  3.67097  3.20566  4.05166  4.32794  1.97987  3.53334  1.29601  2.57831  3.96177  4.36136  2.87692  3.74719  3.34370  3.16555  2.41067  4.97905  3.83614    709 - -
          2.68618  4.42225  2.77519  2.73123  3.46354  2.40513  3.72494  3.29354  2.67741  2.69355  4.24690  2.90347  2.73739  3.18146  2.89801  2.37887  2.77519  2.98518  4.58477  3.61503
          0.02241  4.20519  4.92753  0.61958  0.77255  0.48576  0.95510
    551   1.70162  4.54111  3.19549  2.72884  3.96626  3.35810  3.85820  3.34180  2.73208  2.52501  3.87512  2.42365  3.87177  3.07320  3.13820  2.33242  2.86537  3.01943  5.31413  4.03045    710 - -
          2.68618  4.42225  2.77519  2.73123  3.46354  2.40513  3.72494  3.29354  2.67741  2.69355  4.24690  2.90347  2.73739  3.18146  2.89801  2.37887  2.77519  2.98518  4.58477  3.61503
          0.02241  4.20519  4.92753  0.61958  0.77255  0.48576  0.95510
    552   2.21256  4.54290  3.22653  2.67440  3.76601  2.95588  3.75847  2.72191  2.23902  2.81574  3.67661  3.13984  3.89233  2.98226  3.05421  2.41317  2.84519  2.53619  5.13520  3.85930    711 - -
          2.68618  4.42225  2.77519  2.73123  3.46354  2.40513  3.72494  3.29354  2.67741  2.69355  4.24690  2.90347  2.73739  3.18146  2.89801  2.37887  2.77519  2.98518  4.58477  3.61503
          0.02241  4.20519  4.92753  0.61958  0.77255  0.48576  0.95510
    553   3.00458  5.10474  3.50635  2.81755  4.44642  3.71369  3.68696  3.79921  1.49214  2.42695  4.17741  3.24150  4.06867  2.82931  1.66939  3.02482  3.18301  3.50271  5.44410  4.23703    712 - -
          2.68618  4.42225  2.77519  2.73123  3.46354  2.40513  3.72494  3.29354  2.67741  2.69355  4.24690  2.90347  2.73739  3.18146  2.89801  2.37887  2.77519  2.98518  4.58477  3.61503
          0.02241  4.20519  4.92753  0.61958  0.77255  0.48576  0.95510
    554   2.36330  4.48925  3.44552  2.89292  3.58736  3.63193  3.88408  2.48529  2.79282  2.02879  3.50606  3.32651  4.01783  2.10825  3.15114  2.88740  2.93304  2.63818  5.07305  3.82932    713 - -
          2.68618  4.42225  2.77519  2.73123  3.46354  2.40513  3.72494  3.29354  2.67741  2.69355  4.24690  2.90347  2.73739  3.18146  2.89801  2.37887  2.77519  2.98518  4.58477  3.61503
          0.02241  4.20519  4.92753  0.61958  0.77255  0.48576  0.95510
    555   2.70754  5.18745  2.16132  1.97879  4.50826  3.38320  3.64651  3.98585  2.06992  3.48291  4.24718  2.85373  3.10690  2.76118  2.92854  2.66345  2.54893  3.56712  5.63249  4.21848    714 - -
          2.68618  4.42225  2.77519  2.73123  3.46354  2.40513  3.72494  3.29354  2.67741  2.69355  4.24690  2.90347  2.73739  3.18146  2.89801  2.37887  2.77519  2.98518  4.58477  3.61503
          0.02241  4.20519  4.92753  0.61958  0.77255  0.48576  0.95510
    556   2.83080  5.26551  2.15067  1.98124  4.63078  1.87630  3.77784  4.11254  2.67934  3.63472  4.43982  2.84109  3.88380  2.92367  3.21548  2.16585  3.10675  3.69558  5.81063  4.37488    715 - -
          2.68618  4.42225  2.77519  2.73123  3.46354  2.40513  3.72494  3.29354  2.67741  2.69355  4.24690  2.90347  2.73739  3.18146  2.89801  2.37887  2.77519  2.98518  4.58477  3.61503
          0.02241  4.20519  4.92753  0.61958  0.77255  0.48576  0.95510
    557   2.57595  4.59998  3.15080  2.62962  3.13781  3.41261  3.76523  3.31047  2.62892  2.96223  3.80557  2.67101  2.81985  2.96470  3.05957  2.02930  2.47635  3.00458  5.24628  3.94993    716 - -
          2.68618  4.42225  2.77519  2.73123  3.46354  2.40513  3.72494  3.29354  2.67741  2.69355  4.24690  2.90347  2.73739  3.18146  2.89801  2.37887  2.77519  2.98518  4.58477  3.61503
          0.02241  4.20519  4.92753  0.61958  0.77255  0.48576  0.95510
    558   2.98695  5.51011  1.24523  2.22001  4.88994  2.57013  3.87179  4.42094  2.88526  3.91538  4.75201  2.08036  3.93133  3.03587  3.48016  2.89074  3.28929  3.96921  6.06884  4.56819    717 - -
          2.68618  4.42225  2.77519  2.73123  3.46354  2.40513  3.72494  3.29354  2.67741  2.69355  4.24690  2.90347  2.73739  3.18146  2.89801  2.37887  2.77519  2.98518  4.58477  3.61503
          0.02241  4.20519  4.92753  0.61958  0.77255  0.48576  0.95510
    559   3.42688  4.71107  5.10778  4.57711  3.25817  4.74724  5.11095  1.46464  4.41274  0.96777  3.05383  4.80971  4.92752  4.54012  4.51742  4.13172  3.65954  2.11026  5.36979  4.27009    718 - -
          2.68618  4.42225  2.77519  2.73123  3.46354  2.40513  3.72494  3.29354  2.67741  2.69355  4.24690  2.90347  2.73739  3.18146  2.89801  2.37887  2.77519  2.98518  4.58477  3.61503
          0.02241  4.20519  4.92753  0.61958  0.77255  0.48576  0.95510
    560   3.05656  5.23670  3.24723  2.73685  4.48446  3.66458  2.49898  4.03448  1.12643  3.49432  4.35478  3.18873  4.07158  2.86383  2.35957  3.04243  3.25038  3.70064  5.49679  4.21720    719 - -
          2.68618  4.42225  2.77519  2.73123  3.46354  2.40513  3.72494  3.29354  2.67741  2.69355  4.24690  2.90347  2.73739  3.18146  2.89801  2.37887  2.77519  2.98518  4.58477  3.61503
          0.02241  4.20519  4.92753  0.61958  0.77255  0.48576  0.95510
    561   2.81648  4.59959  3.62866  3.25309  3.73133  3.57265  4.21177  3.05419  3.13305  1.92721  3.79760  3.58758  1.27431  3.54052  3.42208  3.01898  3.16181  2.88544  5.28634  4.00008    720 - -
          2.68618  4.42225  2.77519  2.73123  3.46354  2.40513  3.72494  3.29354  2.67741  2.69355  4.24690  2.90347  2.73739  3.18146  2.89801  2.37887  2.77519  2.98518  4.58477  3.61503
          0.02241  4.20519  4.92753  0.61958  0.77255  0.48576  0.95510
    562   2.61978  2.46224  3.44205  2.88707  3.54372  3.54928  3.82954  2.94270  2.29421  2.64709  3.53631  3.29399  3.95707  3.13666  3.11563  2.47784  2.86554  2.70402  4.97181  2.77195    721 - -
          2.68618  4.42225  2.77519  2.73123  3.46354  2.40513  3.72494  3.29354  2.67741  2.69355  4.24690  2.90347  2.73739  3.18146  2.89801  2.37887  2.77519  2.98518  4.58477  3.61503
          0.02241  4.20519  4.92753  0.61958  0.77255  0.48576  0.95510
    563   3.27359  4.57538  5.01885  4.45079  3.24897  4.58412  4.94074  1.83259  4.32713  1.12125  2.46866  4.65024  4.79012  4.42077  4.42051  3.93026  3.49982  1.70595  5.26698  4.19500    722 - -
          2.68618  4.42225  2.77519  2.73123  3.46354  2.40513  3.72494  3.29354  2.67741  2.69355  4.24690  2.90347  2.73739  3.18146  2.89801  2.37887  2.77519  2.98518  4.58477  3.61503
          0.02241  4.20519  4.92753  0.61958  0.77255  0.48576  0.95510
    564   3.42340  5.21247  3.95187  3.40882  4.65427  3.82952  4.12411  4.23121  2.44934  3.68660  4.68910  3.73707  4.32596  3.33761  0.57099  3.49857  3.67300  3.94332  5.60772  4.52178    723 - -
          2.68618  4.42225  2.77519  2.73123  3.46354  2.40513  3.72494  3.29354  2.67741  2.69355  4.24690  2.90347  2.73739  3.18146  2.89801  2.37887  2.77519  2.98518  4.58477  3.61503
          0.02241  4.20519  4.92753  0.61958  0.77255  0.48576  0.95510
    565   2.86916  5.05153  3.19077  2.65381  4.37086  2.82835  2.59936  3.83782  2.20774  3.35791  4.19215  3.12289  3.98162  2.84774  1.48853  2.88174  3.09008  3.49626  5.46109  4.17414    724 - -
          2.68618  4.42225  2.77519  2.73123  3.46354  2.40513  3.72494  3.29354  2.67741  2.69355  4.24690  2.90347  2.73739  3.18146  2.89801  2.37887  2.77519  2.98518  4.58477  3.61503
          0.02241  4.20519  4.92753  0.61958  0.77255  0.48576  0.95510
    566   3.45371  4.74458  5.13365  4.55983  3.14251  4.74994  5.04834  1.89280  4.41842  0.88975  2.14846  4.80024  4.88705  4.46360  4.49207  4.10450  3.66821  2.35417  5.26923  4.24671    725 - -
          2.68618  4.42225  2.77519  2.73123  3.46354  2.40513  3.72494  3.29354  2.67741  2.69355  4.24690  2.90347  2.73739  3.18146  2.89801  2.37887  2.77519  2.98518  4.58477  3.61503
          0.02241  4.20519  4.92753  0.61958  0.77255  0.48576  0.95510
    567   3.43336  5.16716  3.52141  3.32725  3.57665  3.77850  0.60063  4.18974  3.16407  3.63487  4.71436  3.71784  4.35524  3.70158  3.40299  3.50501  3.75353  3.91881  5.03335  3.52077    726 - -
          2.68618  4.42225  2.77519  2.73123  3.46354  2.40513  3.72494  3.29354  2.67741  2.69355  4.24690  2.90347  2.73739  3.18146  2.89801  2.37887  2.77519  2.98518  4.58477  3.61503
          0.02241  4.20519  4.92753  0.61958  0.77255  0.48576  0.95510
    568   3.55170  4.92267  4.72347  4.37764  3.29863  4.40126  4.93093  2.53262  4.14308  0.55200  3.23999  4.62161  4.78743  4.42958  4.25935  4.03155  3.83512  2.65395  5.28470  4.08063    727 - -
          2.68618  4.42225  2.77519  2.73123  3.46354  2.40513  3.72494  3.29354  2.67741  2.69355  4.24690  2.90347  2.73739  3.18146  2.89801  2.37887  2.77519  2.98518  4.58477  3.61503
          0.02241  4.20519  4.92753  0.61958  0.77255  0.48576  0.95510
    569   2.03863  4.34057  4.28770  3.89463  3.84581  3.69441  4.69635  2.20230  3.80652  2.58318  3.72641  4.00962  4.29779  4.10321  4.03067  3.12593  3.11894  1.01103  5.55160  4.33635    728 - -
          2.68618  4.42225  2.77519  2.73123  3.46354  2.40513  3.72494  3.29354  2.67741  2.69355  4.24690  2.90347  2.73739  3.18146  2.89801  2.37887  2.77519  2.98518  4.58477  3.61503
          0.02241  4.20519  4.92753  0.61958  0.77255  0.48576  0.95510
    570   3.21499  4.50193  5.02204  4.54122  3.73056  4.61441  5.25575  1.45789  4.43486  2.22133  3.52231  4.73482  4.92213  4.70185  4.62335  4.02000  3.48518  0.88662  5.72898  4.51363    729 - -
          2.68618  4.42225  2.77519  2.73123  3.46354  2.40513  3.72494  3.29354  2.67741  2.69355  4.24690  2.90347  2.73739  3.18146  2.89801  2.37887  2.77519  2.98518  4.58477  3.61503
          0.02241  4.20519  4.92753  0.61958  0.77255  0.48576  0.95510
    571   2.67408  4.39662  3.78988  3.30733  3.62677  3.56775  4.19132  2.70878  3.16943  2.45253  2.46527  3.60042  4.09362  3.52779  3.45673  2.93258  1.39182  2.53656  5.21349  3.99065    730 - -
          2.68618  4.42225  2.77519  2.73123  3.46354  2.40513  3.72494  3.29354  2.67741  2.69355  4.24690  2.90347  2.73739  3.18146  2.89801  2.37887  2.77519  2.98518  4.58477  3.61503
          0.02241  4.20519  4.92753  0.61958  0.77255  0.48576  0.95510
    572   0.62365  4.39452  3.83636  3.65917  4.41918  3.20736  4.63654  3.59741  3.68511  3.46229  4.46741  3.71314  3.97927  3.99701  3.90257  2.74718  3.04839  3.19168  5.81127  4.65444    731 - -
          2.68618  4.42225  2.77519  2.73123  3.46354  2.40513  3.72494  3.29354  2.67741  2.69355  4.24690  2.90347  2.73739  3.18146  2.89801  2.37887  2.77519  2.98518  4.58477  3.61503
          0.02241  4.20519  4.92753  0.61958  0.77255  0.48576  0.95510
    573   3.30063  4.64423  4.78443  4.42343  3.62205  4.40866  5.10256  0.74004  4.25883  2.15317  3.51926  4.62467  4.81978  4.58084  4.41947  3.94799  3.59858  1.91422  5.57269  4.33179    732 - -
          2.68618  4.42225  2.77519  2.73123  3.46354  2.40513  3.72494  3.29354  2.67741  2.69355  4.24690  2.90347  2.73739  3.18146  2.89801  2.37887  2.77519  2.98518  4.58477  3.61503
          0.02241  4.20519  4.92753  0.61958  0.77255  0.48576  0.95510
    574   3.26085  5.32866  3.74359  3.00420  4.83824  3.83514  3.71536  4.16031  1.55753  3.56419  4.44930  3.36977  4.18933  2.84904  1.05796  3.25165  3.40502  3.84960  5.56597  4.44222    733 - -
          2.68618  4.42225  2.77519  2.73123  3.46354  2.40513  3.72494  3.29354  2.67741  2.69355  4.24690  2.90347  2.73739  3.18146  2.89801  2.37887  2.77519  2.98518  4.58477  3.61503
          0.02241  4.20519  4.92753  0.61958  0.77255  0.48576  0.95510
    575   3.28606  5.42513  2.68608  0.63012  4.82048  3.52364  4.15760  4.34447  3.08456  3.91304  4.88705  3.18044  4.14840  3.37550  3.51800  3.24227  3.59754  3.99893  5.92745  4.66857    734 - -
          2.68618  4.42225  2.77519  2.73123  3.46354  2.40513  3.72494  3.29354  2.67741  2.69355  4.24690  2.90347  2.73739  3.18146  2.89801  2.37887  2.77519  2.98518  4.58477  3.61503
          0.02241  4.20519  4.92753  0.61958  0.77255  0.48576  0.95510
    576   3.19093  4.54543  4.76880  4.23333  1.49249  4.36538  4.47913  2.29190  4.09604  1.59015  3.13385  4.37452  4.64344  4.21818  4.20814  3.70459  3.42572  1.82296  4.80991  3.42399    735 - -
          2.68618  4.42225  2.77519  2.73123  3.46354  2.40513  3.72494  3.29354  2.67741  2.69355  4.24690  2.90347  2.73739  3.18146  2.89801  2.37887  2.77519  2.98518  4.58477  3.61503
          0.02241  4.20519  4.92753  0.61958  0.77255  0.48576  0.95510
    577   3.28441  4.56536  5.06721  4.52557  3.40205  4.65819  5.08922  1.59262  4.40803  1.20750  3.18904  4.73072  4.87638  4.55304  4.53182  4.02442  3.52272  1.48028  5.43527  4.32333    736 - -
          2.68618  4.42225  2.77519  2.73123  3.46354  2.40513  3.72494  3.29354  2.67741  2.69355  4.24690  2.90347  2.73739  3.18146  2.89801  2.37887  2.77519  2.98518  4.58477  3.61503
          0.02241  4.20519  4.92753  0.61958  0.77255  0.48576  0.95510
    578   3.03005  5.25428  3.08348  2.65648  4.63002  3.60978  3.73012  4.05212  1.75957  3.51831  4.37806  3.13069  4.04512  1.35136  2.43037  3.00782  3.23762  3.70952  5.59915  4.34063    737 - -
          2.68618  4.42225  2.77519  2.73123  3.46354  2.40513  3.72494  3.29354  2.67741  2.69355  4.24690  2.90347  2.73739  3.18146  2.89801  2.37887  2.77519  2.98518  4.58477  3.61503
          0.02241  4.20519  4.92753  0.61958  0.77255  0.48576  0.95510
    579   0.99056  4.24722  3.76464  3.45431  4.30897  3.09831  4.42725  3.46655  3.43388  3.33603  4.23940  3.53142  3.85002  3.73321  3.70443  2.55639  1.98917  3.03650  5.72055  4.52854    738 - -
          2.68618  4.42225  2.77519  2.73123  3.46354  2.40513  3.72494  3.29354  2.67741  2.69355  4.24690  2.90347  2.73739  3.18146  2.89801  2.37887  2.77519  2.98518  4.58477  3.61503
          0.02241  4.20519  4.92753  0.61958  0.77255  0.48576  0.95510
    580   3.28347  4.54963  5.09715  4.57698  3.54098  4.70765  5.20740  1.03619  4.46422  1.71368  3.32429  4.78530  4.93917  4.65898  4.61559  4.09011  3.53101  1.54679  5.58115  4.42882    739 - -
          2.68618  4.42225  2.77519  2.73123  3.46354  2.40513  3.72494  3.29354  2.67741  2.69355  4.24690  2.90347  2.73739  3.18146  2.89801  2.37887  2.77519  2.98518  4.58477  3.61503
          0.02241  4.20519  4.92753  0.61958  0.77255  0.48576  0.95510
    581   3.09185  5.71147  1.50604  1.18592  4.99685  3.32518  3.88885  4.53528  2.93125  4.01605  4.87374  2.78221  3.95963  3.05640  3.54772  2.95973  3.38445  4.09220  6.15753  4.63183    740 - -
          2.68618  4.42225  2.77519  2.73123  3.46354  2.40513  3.72494  3.29354  2.67741  2.69355  4.24690  2.90347  2.73739  3.18146  2.89801  2.37887  2.77519  2.98518  4.58477  3.61503
          0.02241  4.20519  4.92753  0.61958  0.77255  0.48576  0.95510
    582   2.72992  4.26963  4.07732  3.53713  2.48054  3.77886  4.20998  2.38757  3.44212  2.28232  3.35382  3.78422  4.20307  3.69752  3.68031  3.10037  1.83422  1.78082  4.95415  3.70920    741 - -
          2.68618  4.42225  2.77519  2.73123  3.46354  2.40513  3.72494  3.29354  2.67741  2.69355  4.24690  2.90347  2.73739  3.18146  2.89801  2.37887  2.77519  2.98518  4.58477  3.61503
          0.02241  4.20519  4.92753  0.61958  0.77255  0.48576  0.95510
    583   3.76370  5.11606  4.34792  4.15102  2.38928  4.23223  3.82775  3.73159  4.00042  3.09611  4.37322  4.15837  4.70337  4.22293  4.11020  3.86189  4.05486  3.61924  4.04174  0.55242    742 - -
          2.68618  4.42225  2.77519  2.73123  3.46354  2.40513  3.72494  3.29354  2.67741  2.69355  4.24690  2.90347  2.73739  3.18146  2.89801  2.37887  2.77519  2.98518  4.58477  3.61503
          0.02241  4.20519  4.92753  0.61958  0.77255  0.48576  0.95510
    584   2.91653  5.24109  3.18464  2.59963  4.65225  3.60028  3.64515  4.05166  1.53861  3.49520  4.30226  2.38016  3.97930  2.39034  1.96562  2.88625  3.11107  3.67655  5.56743  4.29824    743 - -
          2.68618  4.42225  2.77519  2.73123  3.46354  2.40513  3.72494  3.29354  2.67741  2.69355  4.24690  2.90347  2.73739  3.18146  2.89801  2.37887  2.77519  2.98518  4.58477  3.61503
          0.02241  4.20519  4.92753  0.61958  0.77255  0.48576  0.95510
    585   3.09326  5.29688  3.24360  2.73898  4.71869  3.67489  3.71365  4.10926  1.10241  3.54596  4.40734  3.18848  4.08236  2.15093  2.30372  3.06853  3.28031  3.76993  5.59637  4.37736    744 - -
          2.68600  4.42241  2.77535  2.73104  3.46370  2.40529  3.72510  3.29308  2.67757  2.69371  4.24706  2.90362  2.73720  3.18162  2.89816  2.37878  2.77499  2.98489  4.58493  3.61519
          0.15580  1.98758  4.92753  1.59247  0.22743  0.48576  0.95510
    586   2.62505  4.14968  3.92154  3.34396  3.24109  3.70002  3.99273  2.27495  3.24491  2.30497  2.78591  3.61556  4.07209  3.49489  3.47940  2.30196  2.85894  2.01451  4.75623  2.70776    752 - -
          2.68618  4.42225  2.77519  2.73123  3.46354  2.40513  3.72494  3.29354  2.67741  2.69355  4.24690  2.90347  2.73739  3.18146  2.89801  2.37887  2.77519  2.98518  4.58477  3.61503
          0.02241  4.20519  4.92753  0.61958  0.77255  0.48576  0.95510
    587   1.79556  4.31527  3.57182  3.06339  3.77205  3.35733  4.02493  2.52731  3.01774  2.82017  3.71402  3.37936  3.91122  3.32700  3.36287  2.31013  1.93720  2.73342  5.20279  3.97194    753 - -
          2.68618  4.42225  2.77519  2.73123  3.46354  2.40513  3.72494  3.29354  2.67741  2.69355  4.24690  2.90347  2.73739  3.18146  2.89801  2.37887  2.77519  2.98518  4.58477  3.61503
          0.02241  4.20519  4.92753  0.61958  0.77255  0.48576  0.95510
    588   3.26659  4.90544  3.82207  3.43504  2.03778  3.99188  1.15553  3.46908  3.30849  2.90458  4.03518  3.69151  4.40850  3.63081  3.57430  3.36692  3.51930  3.30532  4.11809  2.43281    754 - -
          2.68618  4.42225  2.77519  2.73123  3.46354  2.40513  3.72494  3.29354  2.67741  2.69355  4.24690  2.90347  2.73739  3.18146  2.89801  2.37887  2.77519  2.98518  4.58477  3.61503
          0.02241  4.20519  4.92753  0.61958  0.77255  0.48576  0.95510
    589   3.48132  4.78409  5.06612  4.54128  3.19138  4.74559  5.07406  1.87224  4.35262  0.75652  2.99718  4.79335  4.92239  4.48751  4.46001  4.13617  3.71282  2.26742  5.32110  4.21789    755 - -
          2.68618  4.42225  2.77519  2.73123  3.46354  2.40513  3.72494  3.29354  2.67741  2.69355  4.24690  2.90347  2.73739  3.18146  2.89801  2.37887  2.77519  2.98518  4.58477  3.61503
          0.02241  4.20519  4.92753  0.61958  0.77255  0.48576  0.95510
    590   2.61636  4.66617  3.12863  2.58416  3.91238  3.46318  3.71700  2.62961  2.53841  2.94878  3.79123  2.50919  3.87304  2.90463  2.60737  2.20166  2.51294  3.00754  5.23194  3.93453    756 - -
          2.68618  4.42225  2.77519  2.73123  3.46354  2.40513  3.72494  3.29354  2.67741  2.69355  4.24690  2.90347  2.73739  3.18146  2.89801  2.37887  2.77519  2.98518  4.58477  3.61503
          0.02241  4.20519  4.92753  0.61958  0.77255  0.48576  0.95510
    591   2.82652  5.21540  2.76000  1.80200  4.56975  3.44581  3.69380  4.01379  1.60345  3.51263  4.31236  2.93538  3.90602  2.82200  2.75926  2.40055  3.06237  3.62231  5.64766  4.28759    757 - -
          2.68618  4.42225  2.77519  2.73123  3.46354  2.40513  3.72494  3.29354  2.67741  2.69355  4.24690  2.90347  2.73739  3.18146  2.89801  2.37887  2.77519  2.98518  4.58477  3.61503
          0.02241  4.20519  4.92753  0.61958  0.77255  0.48576  0.95510
    592   3.08737  5.73920  1.12471  1.83843  5.01536  3.31364  3.87832  4.56106  2.93038  4.02975  4.88280  2.25787  3.95123  3.04473  3.55859  2.94970  3.38018  4.11005  6.18117  4.63607    758 - -
          2.68618  4.42225  2.77519  2.73123  3.46354  2.40513  3.72494  3.29354  2.67741  2.69355  4.24690  2.90347  2.73739  3.18146  2.89801  2.37887  2.77519  2.98518  4.58477  3.61503
          0.02241  4.20519  4.92753  0.61958  0.77255  0.48576  0.95510
    593   2.92843  5.08263  1.22792  2.50572  4.16224  3.46390  3.92309  3.54424  2.86893  2.25867  4.21077  3.04421  4.01062  3.12996  3.35005  2.94236  3.21069  3.29439  5.56477  4.15957    759 - -
          2.68618  4.42225  2.77519  2.73123  3.46354  2.40513  3.72494  3.29354  2.67741  2.69355  4.24690  2.90347  2.73739  3.18146  2.89801  2.37887  2.77519  2.98518  4.58477  3.61503
          0.02241  4.20519  4.92753  0.61958  0.77255  0.48576  0.95510
    594   3.07974  5.30693  3.45255  2.77929  4.77345  3.72353  3.66268  4.12551  1.47139  3.53590  4.37424  3.21212  4.07860  1.89967  1.73032  3.05255  3.24486  3.77766  5.56758  4.37308    760 - -
          2.68618  4.42225  2.77519  2.73123  3.46354  2.40513  3.72494  3.29354  2.67741  2.69355  4.24690  2.90347  2.73739  3.18146  2.89801  2.37887  2.77519  2.98518  4.58477  3.61503
          0.02241  4.20519  4.92753  0.61958  0.77255  0.48576  0.95510
    595   2.23778  4.96608  2.81836  1.79807  4.25333  3.41347  3.69102  3.66828  2.48771  2.77944  4.07154  2.38395  3.85759  2.83529  2.95275  2.69718  2.93680  3.32074  5.47973  4.11977    761 - -
          2.68618  4.42225  2.77519  2.73123  3.46354  2.40513  3.72494  3.29354  2.67741  2.69355  4.24690  2.90347  2.73739  3.18146  2.89801  2.37887  2.77519  2.98518  4.58477  3.61503
          0.02241  4.20519  4.92753  0.61958  0.77255  0.48576  0.95510
    596   2.15769  4.92174  2.97564  2.47077  4.24027  3.43859  2.76218  3.67006  1.96084  3.23832  4.04406  2.98411  3.86068  2.81254  2.81206  2.24574  2.91606  3.31700  5.43698  4.10034    762 - -
          2.68618  4.42225  2.77519  2.73123  3.46354  2.40513  3.72494  3.29354  2.67741  2.69355  4.24690  2.90347  2.73739  3.18146  2.89801  2.37887  2.77519  2.98518  4.58477  3.61503
          0.02241  4.20519  4.92753  0.61958  0.77255  0.48576  0.95510
    597   2.79633  4.48447  3.77755  3.41060  3.61137  2.30136  4.27343  2.88916  3.31404  1.08487  3.64973  3.69226  4.15911  3.67101  3.56812  3.05393  3.13564  2.73255  5.19382  3.94603    763 - -
          2.68618  4.42225  2.77519  2.73123  3.46354  2.40513  3.72494  3.29354  2.67741  2.69355  4.24690  2.90347  2.73739  3.18146  2.89801  2.37887  2.77519  2.98518  4.58477  3.61503
          0.02241  4.20519  4.92753  0.61958  0.77255  0.48576  0.95510
    598   2.68011  4.72333  3.19003  2.61435  3.93783  3.52540  3.69879  2.83530  2.18624  2.33887  3.80578  2.50986  3.90820  2.88194  2.33930  2.75671  2.90400  3.03713  5.22891  3.94468    764 - -
          2.68618  4.42225  2.77519  2.73123  3.46354  2.40513  3.72494  3.29354  2.67741  2.69355  4.24690  2.90347  2.73739  3.18146  2.89801  2.37887  2.77519  2.98518  4.58477  3.61503
          0.02241  4.20519  4.92753  0.61958  0.77255  0.48576  0.95510
    599   2.73827  4.93576  3.11029  2.54797  4.21891  3.51677  3.66590  3.61423  1.75410  2.69252  4.01413  3.04546  3.90734  2.31192  2.65699  2.76141  2.39699  3.29122  5.39454  4.09226    765 - -
          2.68618  4.42225  2.77519  2.73123  3.46354  2.40513  3.72494  3.29354  2.67741  2.69355  4.24690  2.90347  2.73739  3.18146  2.89801  2.37887  2.77519  2.98518  4.58477  3.61503
          0.02241  4.20519  4.92753  0.61958  0.77255  0.48576  0.95510
    600   2.72769  4.41798  3.79630  3.38550  3.48550  3.59844  4.20599  2.76760  3.24906  1.18766  3.53665  3.65390  4.13374  3.60999  3.50332  2.20000  3.06026  2.61830  5.10417  3.81953    766 - -
          2.68618  4.42225  2.77519  2.73123  3.46354  2.40513  3.72494  3.29354  2.67741  2.69355  4.24690  2.90347  2.73739  3.18146  2.89801  2.37887  2.77519  2.98518  4.58477  3.61503
          0.02241  4.20519  4.92753  0.61958  0.77255  0.48576  0.95510
    601   2.83610  4.99783  2.92359  2.60877  4.40614  3.44061  3.85189  3.90155  2.54323  3.43916  4.31132  3.09760  2.50970  1.31627  2.89941  2.86108  3.12563  3.53860  5.59602  4.27666    767 - -
          2.68618  4.42225  2.77519  2.73123  3.46354  2.40513  3.72494  3.29354  2.67741  2.69355  4.24690  2.90347  2.73739  3.18146  2.89801  2.37887  2.77519  2.98518  4.58477  3.61503
          0.02241  4.20519  4.92753  0.61958  0.77255  0.48576  0.95510
    602   2.63382  4.40806  3.41221  2.37405  3.54084  3.58733  3.83176  2.52625  2.80090  1.99500  2.94070  2.83200  3.96808  3.12655  3.17014  2.83066  2.86555  2.63225  4.98623  3.74172    768 - -
          2.68618  4.42225  2.77519  2.73123  3.46354  2.40513  3.72494  3.29354  2.67741  2.69355  4.24690  2.90347  2.73739  3.18146  2.89801  2.37887  2.77519  2.98518  4.58477  3.61503
          0.02241  4.20519  4.92753  0.61958  0.77255  0.48576  0.95510
    603   2.81632  5.12270  2.96309  2.50251  4.49362  3.49480  3.68061  3.92229  1.82937  3.42808  4.23630  3.01006  3.92427  1.80991  2.61592  2.24142  3.04473  3.54914  5.56013  4.24154    769 - -
          2.68618  4.42225  2.77519  2.73123  3.46354  2.40513  3.72494  3.29354  2.67741  2.69355  4.24690  2.90347  2.73739  3.18146  2.89801  2.37887  2.77519  2.98518  4.58477  3.61503
          0.02241  4.20519  4.92753  0.61958  0.77255  0.48576  0.95510
    604   3.26392  4.58213  4.93356  4.39830  3.34701  4.55766  4.96789  1.11113  4.23895  1.77730  2.13649  4.61608  4.80573  4.42525  4.37546  3.92488  3.50596  1.98798  5.35724  4.23031    770 - -
          2.68618  4.42225  2.77519  2.73123  3.46354  2.40513  3.72494  3.29354  2.67741  2.69355  4.24690  2.90347  2.73739  3.18146  2.89801  2.37887  2.77519  2.98518  4.58477  3.61503
          0.02241  4.20519  4.92753  0.61958  0.77255  0.48576  0.95510
    605   1.96752  2.85411  3.83190  3.37343  4.04970  3.13020  4.26790  3.40043  3.31419  3.13631  3.99334  3.49047  3.82828  3.59056  3.60916  1.64666  1.76234  2.98996  5.45722  4.26027    771 - -
          2.68618  4.42225  2.77519  2.73123  3.46354  2.40513  3.72494  3.29354  2.67741  2.69355  4.24690  2.90347  2.73739  3.18146  2.89801  2.37887  2.77519  2.98518  4.58477  3.61503
          0.02241  4.20519  4.92753  0.61958  0.77255  0.48576  0.95510
    606   2.63872  3.40592  3.16099  1.89496  3.80228  3.50280  3.71983  3.21786  2.55915  2.87055  3.72777  3.10024  3.89602  2.58682  2.96933  2.73540  2.87105  2.94520  3.20399  3.85332    772 - -
          2.68618  4.42225  2.77519  2.73123  3.46354  2.40513  3.72494  3.29354  2.67741  2.69355  4.24690  2.90347  2.73739  3.18146  2.89801  2.37887  2.77519  2.98518  4.58477  3.61503
          0.02241  4.20519  4.92753  0.61958  0.77255  0.48576  0.95510
    607   2.07256  4.30319  3.70741  3.19173  3.61219  3.49124  4.07528  2.76859  3.10880  2.57485  2.22522  3.49520  4.00293  3.42278  3.41745  2.82685  1.88941  2.54811  5.11346  3.89789    773 - -
          2.68618  4.42225  2.77519  2.73123  3.46354  2.40513  3.72494  3.29354  2.67741  2.69355  4.24690  2.90347  2.73739  3.18146  2.89801  2.37887  2.77519  2.98518  4.58477  3.61503
          0.02241  4.20519  4.92753  0.61958  0.77255  0.48576  0.95510
    608   2.78571  5.28970  2.25617  1.67177  4.60771  3.37107  3.69400  4.09324  2.07343  3.58420  4.36149  2.83652  3.85767  2.81802  3.02048  2.20922  3.03328  3.67024  5.73201  4.30151    774 - -
          2.68618  4.42225  2.77519  2.73123  3.46354  2.40513  3.72494  3.29354  2.67741  2.69355  4.24690  2.90347  2.73739  3.18146  2.89801  2.37887  2.77519  2.98518  4.58477  3.61503
          0.02241  4.20519  4.92753  0.61958  0.77255  0.48576  0.95510
    609   3.13006  5.76051  1.07290  1.60685  5.04123  3.32133  3.91313  4.58691  2.98861  4.06874  4.94185  2.77884  3.97187  3.08715  3.62257  2.98898  3.42976  4.14267  6.20997  4.67173    775 - -
          2.68618  4.42225  2.77519  2.73123  3.46354  2.40513  3.72494  3.29354  2.67741  2.69355  4.24690  2.90347  2.73739  3.18146  2.89801  2.37887  2.77519  2.98518  4.58477  3.61503
          0.02241  4.20519  4.92753  0.61958  0.77255  0.48576  0.95510
    610   3.46170  4.75388  5.09533  4.56503  3.21539  4.75467  5.09569  1.70226  4.39016  0.82808  3.01330  4.80908  4.92757  4.51372  4.49347  4.14093  3.69234  2.20321  5.34131  4.24658    776 - -
          2.68618  4.42225  2.77519  2.73123  3.46354  2.40513  3.72494  3.29354  2.67741  2.69355  4.24690  2.90347  2.73739  3.18146  2.89801  2.37887  2.77519  2.98518  4.58477  3.61503
          0.02241  4.20519  4.92753  0.61958  0.77255  0.48576  0.95510
    611   3.26085  5.32866  3.74359  3.00420  4.83824  3.83514  3.71536  4.16031  1.55753  3.56419  4.44930  3.36977  4.18933  2.84904  1.05796  3.25165  3.40502  3.84960  5.56597  4.44222    777 - -
          2.68618  4.42225  2.77519  2.73123  3.46354  2.40513  3.72494  3.29354  2.67741  2.69355  4.24690  2.90347  2.73739  3.18146  2.89801  2.37887  2.77519  2.98518  4.58477  3.61503
          0.02241  4.20519  4.92753  0.61958  0.77255  0.48576  0.95510
    612   2.31177  1.88925  4.03240  3.68370  4.18337  3.07253  4.48562  3.53339  3.58473  3.31724  4.19422  3.62155  3.83747  3.86083  3.80079  1.16525  2.81159  3.07205  5.60802  4.41294    778 - -
          2.68618  4.42225  2.77519  2.73123  3.46354  2.40513  3.72494  3.29354  2.67741  2.69355  4.24690  2.90347  2.73739  3.18146  2.89801  2.37887  2.77519  2.98518  4.58477  3.61503
          0.02241  4.20519  4.92753  0.61958  0.77255  0.48576  0.95510
    613   3.55170  4.92267  4.72347  4.37764  3.29863  4.40126  4.93093  2.53262  4.14308  0.55200  3.23999  4.62161  4.78743  4.42958  4.25935  4.03155  3.83512  2.65395  5.28470  4.08063    779 - -
          2.68618  4.42225  2.77519  2.73123  3.46354  2.40513  3.72494  3.29354  2.67741  2.69355  4.24690  2.90347  2.73739  3.18146  2.89801  2.37887  2.77519  2.98518  4.58477  3.61503
          0.02241  4.20519  4.92753  0.61958  0.77255  0.48576  0.95510
    614   3.33386  4.67113  4.87254  4.32841  1.34469  4.49872  4.51757  2.41631  4.18170  1.42963  2.42759  4.48037  4.72028  4.25704  4.27099  3.83586  3.55350  2.53572  4.78179  3.40690    780 - -
          2.68618  4.42225  2.77519  2.73123  3.46354  2.40513  3.72494  3.29354  2.67741  2.69355  4.24690  2.90347  2.73739  3.18146  2.89801  2.37887  2.77519  2.98518  4.58477  3.61503
          0.02241  4.20519  4.92753  0.61958  0.77255  0.48576  0.95510
    615   2.89177  4.36484  4.34489  3.82472  3.58348  4.01897  4.55748  2.06486  3.70226  2.02294  3.46561  4.06528  4.43527  3.99438  3.93704  3.36898  2.34218  1.18210  5.30252  4.09511    781 - -
          2.68618  4.42225  2.77519  2.73123  3.46354  2.40513  3.72494  3.29354  2.67741  2.69355  4.24690  2.90347  2.73739  3.18146  2.89801  2.37887  2.77519  2.98518  4.58477  3.61503
          0.02241  4.20519  4.92753  0.61958  0.77255  0.48576  0.95510
    616   3.55170  4.92267  4.72347  4.37764  3.29863  4.40126  4.93093  2.53262  4.14308  0.55200  3.23999  4.62161  4.78743  4.42958  4.25935  4.03155  3.83512  2.65395  5.28470  4.08063    782 - -
          2.68618  4.42225  2.77519  2.73123  3.46354  2.40513  3.72494  3.29354  2.67741  2.69355  4.24690  2.90347  2.73739  3.18146  2.89801  2.37887  2.77519  2.98518  4.58477  3.61503
          0.02241  4.20519  4.92753  0.61958  0.77255  0.48576  0.95510
    617   3.55170  4.92267  4.72347  4.37764  3.29863  4.40126  4.93093  2.53262  4.14308  0.55200  3.23999  4.62161  4.78743  4.42958  4.25935  4.03155  3.83512  2.65395  5.28470  4.08063    783 - -
          2.68618  4.42225  2.77519  2.73123  3.46354  2.40513  3.72494  3.29354  2.67741  2.69355  4.24690  2.90347  2.73739  3.18146  2.89801  2.37887  2.77519  2.98518  4.58477  3.61503
          0.02241  4.20519  4.92753  0.61958  0.77255  0.48576  0.95510
    618   3.46170  4.75388  5.09533  4.56503  3.21539  4.75467  5.09569  1.70226  4.39016  0.82808  3.01330  4.80908  4.92757  4.51372  4.49347  4.14093  3.69234  2.20321  5.34131  4.24658    784 - -
          2.68618  4.42225  2.77519  2.73123  3.46354  2.40513  3.72494  3.29354  2.67741  2.69355  4.24690  2.90347  2.73739  3.18146  2.89801  2.37887  2.77519  2.98518  4.58477  3.61503
          0.02241  4.20519  4.92753  0.61958  0.77255  0.48576  0.95510
    619   3.42340  5.21247  3.95187  3.40882  4.65427  3.82952  4.12411  4.23121  2.44934  3.68660  4.68910  3.73707  4.32596  3.33761  0.57099  3.49857  3.67300  3.94332  5.60772  4.52178    785 - -
          2.68618  4.42225  2.77519  2.73123  3.46354  2.40513  3.72494  3.29354  2.67741  2.69355  4.24690  2.90347  2.73739  3.18146  2.89801  2.37887  2.77519  2.98518  4.58477  3.61503
          0.02241  4.20519  4.92753  0.61958  0.77255  0.48576  0.95510
    620   2.62849  3.42233  3.19520  2.62955  3.78886  3.50914  3.09406  3.18330  2.55689  2.84184  3.69700  3.10963  3.89434  2.60645  2.46506  2.73264  2.54691  2.91360  5.13849  2.90324    786 - -
          2.68618  4.42225  2.77519  2.73123  3.46354  2.40513  3.72494  3.29354  2.67741  2.69355  4.24690  2.90347  2.73739  3.18146  2.89801  2.37887  2.77519  2.98518  4.58477  3.61503
          0.02241  4.20519  4.92753  0.61958  0.77255  0.48576  0.95510
    621   3.93313  5.09653  4.86075  4.60895  1.50594  4.60631  3.55851  3.59454  4.44072  2.87689  4.17585  4.24944  4.90496  4.33995  4.42340  3.99201  4.15124  3.52819  3.67489  0.79906    787 - -
          2.68618  4.42225  2.77519  2.73123  3.46354  2.40513  3.72494  3.29354  2.67741  2.69355  4.24690  2.90347  2.73739  3.18146  2.89801  2.37887  2.77519  2.98518  4.58477  3.61503
          0.02241  4.20519  4.92753  0.61958  0.77255  0.48576  0.95510
    622   2.90343  5.40036  1.93572  2.25128  4.63975  3.35335  2.86401  4.20313  2.68442  3.70364  4.51754  1.52582  3.90564  2.92908  3.21978  2.82564  3.16974  3.78810  5.82786  4.35914    788 - -
          2.68618  4.42225  2.77519  2.73123  3.46354  2.40513  3.72494  3.29354  2.67741  2.69355  4.24690  2.90347  2.73739  3.18146  2.89801  2.37887  2.77519  2.98518  4.58477  3.61503
          0.02241  4.20519  4.92753  0.61958  0.77255  0.48576  0.95510
    623   2.44976  4.41493  3.33515  3.11323  4.44270  3.12633  4.28062  3.92001  3.21889  3.58508  4.43409  3.36410  1.18966  3.54126  3.54466  1.86918  2.92352  3.38924  5.76557  4.51247    789 - -
          2.68618  4.42225  2.77519  2.73123  3.46354  2.40513  3.72494  3.29354  2.67741  2.69355  4.24690  2.90347  2.73739  3.18146  2.89801  2.37887  2.77519  2.98518  4.58477  3.61503
          0.02241  4.20519  4.92753  0.61958  0.77255  0.48576  0.95510
    624   2.76231  5.24130  2.14365  2.28951  4.57075  3.37320  3.68755  4.05244  1.98950  3.54965  4.32598  2.17696  3.85198  2.81089  2.99600  2.21120  3.01055  3.63241  5.70006  4.27857    790 - -
          2.68618  4.42225  2.77519  2.73123  3.46354  2.40513  3.72494  3.29354  2.67741  2.69355  4.24690  2.90347  2.73739  3.18146  2.89801  2.37887  2.77519  2.98518  4.58477  3.61503
          0.02241  4.20519  4.92753  0.61958  0.77255  0.48576  0.95510
    625   3.03620  4.45203  4.39794  3.89805  2.93269  4.12398  4.19384  1.25767  3.72548  2.17425  3.37265  4.06724  4.47227  3.96933  3.89313  3.46397  3.27901  2.25792  4.63037  2.15668    791 - -
          2.68618  4.42225  2.77519  2.73123  3.46354  2.40513  3.72494  3.29354  2.67741  2.69355  4.24690  2.90347  2.73739  3.18146  2.89801  2.37887  2.77519  2.98518  4.58477  3.61503
          0.02241  4.20519  4.92753  0.61958  0.77255  0.48576  0.95510
    626   2.94652  5.14801  2.96390  2.59477  4.10135  3.55331  1.90446  3.91318  2.35747  3.41104  4.28349  3.08846  4.01040  1.71127  2.67589  2.93706  3.17732  3.58182  5.35910  3.94059    792 - -
          2.68618  4.42225  2.77519  2.73123  3.46354  2.40513  3.72494  3.29354  2.67741  2.69355  4.24690  2.90347  2.73739  3.18146  2.89801  2.37887  2.77519  2.98518  4.58477  3.61503
          0.02241  4.20519  4.92753  0.61958  0.77255  0.48576  0.95510
    627   2.52643  4.34221  3.57649  3.09684  3.79305  3.38210  4.06535  2.24616  3.04052  2.81173  3.73943  3.41035  3.94355  3.36723  3.37555  1.51380  2.40947  2.68505  5.24395  4.00556    793 - -
          2.68618  4.42225  2.77519  2.73123  3.46354  2.40513  3.72494  3.29354  2.67741  2.69355  4.24690  2.90347  2.73739  3.18146  2.89801  2.37887  2.77519  2.98518  4.58477  3.61503
          0.02241  4.20519  4.92753  0.61958  0.77255  0.48576  0.95510
    628   2.90730  4.98808  3.41126  2.76121  4.29133  3.65977  3.69501  2.59879  1.49378  3.19904  4.06714  3.20322  4.02516  2.84706  1.88673  2.94706  3.10237  3.33611  5.39100  4.15953    794 - -
          2.68618  4.42225  2.77519  2.73123  3.46354  2.40513  3.72494  3.29354  2.67741  2.69355  4.24690  2.90347  2.73739  3.18146  2.89801  2.37887  2.77519  2.98518  4.58477  3.61503
          0.02241  4.20519  4.92753  0.61958  0.77255  0.48576  0.95510
    629   2.96560  5.32901  2.61598  1.90449  4.63905  3.44625  3.78521  4.11161  2.49255  3.61228  4.46250  2.94405  3.96833  1.35406  2.88205  2.91161  3.21525  3.73985  5.74802  4.37859    795 - -
          2.68618  4.42225  2.77519  2.73123  3.46354  2.40513  3.72494  3.29354  2.67741  2.69355  4.24690  2.90347  2.73739  3.18146  2.89801  2.37887  2.77519  2.98518  4.58477  3.61503
          0.02241  4.20519  4.92753  0.61958  0.77255  0.48576  0.95510
    630   3.76370  5.11606  4.34792  4.15102  2.38928  4.23223  3.82775  3.73159  4.00042  3.09611  4.37322  4.15837  4.70337  4.22293  4.11020  3.86189  4.05486  3.61924  4.04174  0.55242    796 - -
          2.68618  4.42225  2.77519  2.73123  3.46354  2.40513  3.72494  3.29354  2.67741  2.69355  4.24690  2.90347  2.73739  3.18146  2.89801  2.37887  2.77519  2.98518  4.58477  3.61503
          0.02241  4.20519  4.92753  0.61958  0.77255  0.48576  0.95510
    631   3.55170  4.92267  4.72347  4.37764  3.29863  4.40126  4.93093  2.53262  4.14308  0.55200  3.23999  4.62161  4.78743  4.42958  4.25935  4.03155  3.83512  2.65395  5.28470  4.08063    797 - -
          2.68618  4.42225  2.77519  2.73123  3.46354  2.40513  3.72494  3.29354  2.67741  2.69355  4.24690  2.90347  2.73739  3.18146  2.89801  2.37887  2.77519  2.98518  4.58477  3.61503
          0.02241  4.20519  4.92753  0.61958  0.77255  0.48576  0.95510
    632   2.95244  5.16012  2.95709  2.59279  4.14475  3.55174  2.52500  3.93242  2.35174  3.42621  4.29845  3.08709  4.01148  1.37943  2.66817  2.94087  3.18368  3.59857  5.38643  3.97659    798 - -
          2.68618  4.42225  2.77519  2.73123  3.46354  2.40513  3.72494  3.29354  2.67741  2.69355  4.24690  2.90347  2.73739  3.18146  2.89801  2.37887  2.77519  2.98518  4.58477  3.61503
          0.02241  4.20519  4.92753  0.61958  0.77255  0.48576  0.95510
    633   3.38663  5.52503  0.53797  2.60855  4.95598  3.49884  4.27504  4.62847  3.42948  4.18113  5.17935  3.17708  4.17573  3.52346  3.98145  3.31987  3.73647  4.23590  6.05473  4.79029    799 - -
          2.68618  4.42225  2.77519  2.73123  3.46354  2.40513  3.72494  3.29354  2.67741  2.69355  4.24690  2.90347  2.73739  3.18146  2.89801  2.37887  2.77519  2.98518  4.58477  3.61503
          0.02241  4.20519  4.92753  0.61958  0.77255  0.48576  0.95510
    634   3.48132  4.78409  5.06612  4.54128  3.19138  4.74559  5.07406  1.87224  4.35262  0.75652  2.99718  4.79335  4.92239  4.48751  4.46001  4.13617  3.71282  2.26742  5.32110  4.21789    800 - -
          2.68618  4.42225  2.77519  2.73123  3.46354  2.40513  3.72494  3.29354  2.67741  2.69355  4.24690  2.90347  2.73739  3.18146  2.89801  2.37887  2.77519  2.98518  4.58477  3.61503
          0.02241  4.20519  4.92753  0.61958  0.77255  0.48576  0.95510
    635   3.24368  4.52343  5.05983  4.57977  3.68983  4.65013  5.28062  0.95343  4.46919  2.15219  3.47669  4.77317  4.94342  4.72277  4.64707  4.05884  3.51153  1.36858  5.71642  4.51540    801 - -
          2.68618  4.42225  2.77519  2.73123  3.46354  2.40513  3.72494  3.29354  2.67741  2.69355  4.24690  2.90347  2.73739  3.18146  2.89801  2.37887  2.77519  2.98518  4.58477  3.61503
          0.02241  4.20519  4.92753  0.61958  0.77255  0.48576  0.95510
    636   3.16717  4.52509  4.79131  4.32001  3.58331  4.41260  5.00007  1.91035  4.16139  1.84973  3.44119  4.52458  4.77398  4.45351  4.35080  3.81916  3.44796  0.89009  5.52622  4.29035    802 - -
          2.68618  4.42225  2.77519  2.73123  3.46354  2.40513  3.72494  3.29354  2.67741  2.69355  4.24690  2.90347  2.73739  3.18146  2.89801  2.37887  2.77519  2.98518  4.58477  3.61503
          0.02241  4.20519  4.92753  0.61958  0.77255  0.48576  0.95510
    637   2.63127  4.47259  3.76773  3.55240  4.30686  3.29674  4.53861  3.47730  3.50223  3.32833  4.36731  3.69520  4.03147  3.88252  3.73517  2.83760  0.71168  3.13375  5.71302  4.52756    803 - -
          2.68618  4.42225  2.77519  2.73123  3.46354  2.40513  3.72494  3.29354  2.67741  2.69355  4.24690  2.90347  2.73739  3.18146  2.89801  2.37887  2.77519  2.98518  4.58477  3.61503
          0.02241  4.20519  4.92753  0.61958  0.77255  0.48576  0.95510
    638   3.04207  5.02612  2.95464  2.88068  4.44704  3.44249  4.24890  4.24501  3.18972  3.85625  4.81975  0.68111  4.11624  3.53347  3.54628  3.10341  3.44165  3.83198  5.71397  4.38019    804 - -
          2.68618  4.42225  2.77519  2.73123  3.46354  2.40513  3.72494  3.29354  2.67741  2.69355  4.24690  2.90347  2.73739  3.18146  2.89801  2.37887  2.77519  2.98518  4.58477  3.61503
          0.02241  4.20519  4.92753  0.61958  0.77255  0.48576  0.95510
    639   3.43336  5.16716  3.52141  3.32725  3.57665  3.77850  0.60063  4.18974  3.16407  3.63487  4.71436  3.71784  4.35524  3.70158  3.40299  3.50501  3.75353  3.91881  5.03335  3.52077    805 - -
          2.68618  4.42225  2.77519  2.73123  3.46354  2.40513  3.72494  3.29354  2.67741  2.69355  4.24690  2.90347  2.73739  3.18146  2.89801  2.37887  2.77519  2.98518  4.58477  3.61503
          0.02241  4.20519  4.92753  0.61958  0.77255  0.48576  0.95510
    640   2.66763  4.24209  3.82565  3.26620  3.37584  3.71270  4.03138  1.75436  3.16858  2.37125  2.57872  2.95250  4.09809  3.45906  3.44357  2.99548  2.50281  2.31251  4.89881  3.68784    806 - -
          2.68618  4.42225  2.77519  2.73123  3.46354  2.40513  3.72494  3.29354  2.67741  2.69355  4.24690  2.90347  2.73739  3.18146  2.89801  2.37887  2.77519  2.98518  4.58477  3.61503
          0.02241  4.20519  4.92753  0.61958  0.77255  0.48576  0.95510
    641   2.98703  4.41116  4.43099  3.87379  3.08629  4.11845  4.33502  2.35463  3.72254  1.18638  3.14777  4.08629  4.43589  3.93400  3.89044  3.43278  3.22018  1.87949  4.84316  2.79883    807 - -
          2.68618  4.42225  2.77519  2.73123  3.46354  2.40513  3.72494  3.29354  2.67741  2.69355  4.24690  2.90347  2.73739  3.18146  2.89801  2.37887  2.77519  2.98518  4.58477  3.61503
          0.02241  4.20519  4.92753  0.61958  0.77255  0.48576  0.95510
    642   3.55170  4.92267  4.72347  4.37764  3.29863  4.40126  4.93093  2.53262  4.14308  0.55200  3.23999  4.62161  4.78743  4.42958  4.25935  4.03155  3.83512  2.65395  5.28470  4.08063    808 - -
          2.68618  4.42225  2.77519  2.73123  3.46354  2.40513  3.72494  3.29354  2.67741  2.69355  4.24690  2.90347  2.73739  3.18146  2.89801  2.37887  2.77519  2.98518  4.58477  3.61503
          0.02241  4.20519  4.92753  0.61958  0.77255  0.48576  0.95510
    643   2.76759  4.34032  3.95857  3.41143  3.31114  3.79148  4.14695  2.54688  3.27684  1.35952  2.68894  3.71188  4.18598  3.57472  3.52977  2.38060  3.02183  2.43737  4.94809  3.74046    809 - -
          2.68618  4.42225  2.77519  2.73123  3.46354  2.40513  3.72494  3.29354  2.67741  2.69355  4.24690  2.90347  2.73739  3.18146  2.89801  2.37887  2.77519  2.98518  4.58477  3.61503
          0.02241  4.20519  4.92753  0.61958  0.77255  0.48576  0.95510
    644   3.33642  4.63998  5.03773  4.47762  1.81939  4.58388  4.75197  1.80333  4.33763  1.16883  2.97906  4.63196  4.77941  4.38260  4.39639  3.92930  3.55590  2.35013  5.00075  3.75877    810 - -
          2.68618  4.42225  2.77519  2.73123  3.46354  2.40513  3.72494  3.29354  2.67741  2.69355  4.24690  2.90347  2.73739  3.18146  2.89801  2.37887  2.77519  2.98518  4.58477  3.61503
          0.02241  4.20519  4.92753  0.61958  0.77255  0.48576  0.95510
    645   3.51716  4.82116  5.02135  4.51942  2.08807  4.67530  4.65973  2.40959  4.36888  0.79289  2.99768  4.67268  4.86386  4.41110  4.43706  4.05530  3.73931  2.58217  4.84588  3.45831    811 - -
          2.68618  4.42225  2.77519  2.73123  3.46354  2.40513  3.72494  3.29354  2.67741  2.69355  4.24690  2.90347  2.73739  3.18146  2.89801  2.37887  2.77519  2.98518  4.58477  3.61503
          0.02241  4.20519  4.92753  0.61958  0.77255  0.48576  0.95510
    646   3.38663  5.52503  0.53797  2.60855  4.95598  3.49884  4.27504  4.62847  3.42948  4.18113  5.17935  3.17708  4.17573  3.52346  3.98145  3.31987  3.73647  4.23590  6.05473  4.79029    812 - -
          2.68618  4.42225  2.77519  2.73123  3.46354  2.40513  3.72494  3.29354  2.67741  2.69355  4.24690  2.90347  2.73739  3.18146  2.89801  2.37887  2.77519  2.98518  4.58477  3.61503
          0.02241  4.20519  4.92753  0.61958  0.77255  0.48576  0.95510
    647   1.89934  4.49670  3.16853  2.81640  4.40770  2.46786  4.03582  3.84960  2.92687  3.46822  4.27106  2.51853  3.81194  3.22867  3.34380  1.52874  2.85609  3.34986  5.68459  4.39786    813 - -
          2.68618  4.42225  2.77519  2.73123  3.46354  2.40513  3.72494  3.29354  2.67741  2.69355  4.24690  2.90347  2.73739  3.18146  2.89801  2.37887  2.77519  2.98518  4.58477  3.61503
          0.02241  4.20519  4.92753  0.61958  0.77255  0.48576  0.95510
    648   2.29025  4.18840  3.90131  3.35837  2.54034  3.60607  4.06669  2.57642  3.27557  2.42647  3.37705  3.61272  4.05638  3.53442  3.52779  2.32356  2.87612  1.72110  4.88728  3.66562    814 - -
          2.68618  4.42225  2.77519  2.73123  3.46354  2.40513  3.72494  3.29354  2.67741  2.69355  4.24690  2.90347  2.73739  3.18146  2.89801  2.37887  2.77519  2.98518  4.58477  3.61503
          0.02241  4.20519  4.92753  0.61958  0.77255  0.48576  0.95510
    649   2.24769  4.68225  3.17989  2.61112  3.90314  3.50538  3.70763  3.28340  2.12861  2.92855  2.70332  3.09429  3.89566  2.89644  2.52079  2.73531  2.55929  3.00138  5.21300  3.92734    815 - -
          2.68618  4.42225  2.77519  2.73123  3.46354  2.40513  3.72494  3.29354  2.67741  2.69355  4.24690  2.90347  2.73739  3.18146  2.89801  2.37887  2.77519  2.98518  4.58477  3.61503
          0.02241  4.20519  4.92753  0.61958  0.77255  0.48576  0.95510
    650   2.86761  5.37380  2.03500  1.99673  4.69571  3.38458  3.72865  4.17766  1.50184  3.65995  4.45438  2.84712  3.89497  2.86007  3.00401  2.79566  3.11663  3.75792  5.79639  4.37055    816 - -
          2.68618  4.42225  2.77519  2.73123  3.46354  2.40513  3.72494  3.29354  2.67741  2.69355  4.24690  2.90347  2.73739  3.18146  2.89801  2.37887  2.77519  2.98518  4.58477  3.61503
          0.02241  4.20519  4.92753  0.61958  0.77255  0.48576  0.95510
    651   2.68806  4.29014  3.74844  2.72703  3.27724  3.71227  3.95622  2.65972  3.08381  1.64576  2.78598  3.52857  4.07941  3.38095  3.37037  2.98111  2.91853  2.49709  4.81963  2.68913    817 - -
          2.68618  4.42225  2.77519  2.73123  3.46354  2.40513  3.72494  3.29354  2.67741  2.69355  4.24690  2.90347  2.73739  3.18146  2.89801  2.37887  2.77519  2.98518  4.58477  3.61503
          0.02241  4.20519  4.92753  0.61958  0.77255  0.48576  0.95510
    652   2.60984  4.57189  3.21615  2.66251  3.79246  2.71641  3.74682  3.18178  2.60163  2.84524  3.70225  3.13026  3.15295  2.96396  2.64471  2.72454  2.26431  2.90747  3.18207  3.86932    818 - -
          2.68618  4.42225  2.77519  2.73123  3.46354  2.40513  3.72494  3.29354  2.67741  2.69355  4.24690  2.90347  2.73739  3.18146  2.89801  2.37887  2.77519  2.98518  4.58477  3.61503
          0.02241  4.20519  4.92753  0.61958  0.77255  0.48576  0.95510
    653   2.37873  5.09015  2.82616  2.14316  4.40791  2.68752  3.62911  3.86717  2.37330  3.38297  4.15377  2.40088  3.82642  2.45011  2.53180  2.64917  2.90907  3.46933  5.54416  4.15855    819 - -
          2.68622  4.42229  2.77499  2.73127  3.46358  2.40517  3.72499  3.29358  2.67745  2.69359  4.24694  2.90351  2.73744  3.18151  2.89805  2.37891  2.77524  2.98523  4.58481  3.61402
          0.60288  1.38741  1.59431  0.20260  1.69612  0.48576  0.95510
    654   2.53969  2.86361  2.96539  2.21837  3.94552  2.68712  3.72494  3.34141  2.57913  2.99057  3.83415  2.54142  3.80242  2.92067  3.00422  2.62655  2.82359  3.02186  5.26610  3.96634    821 - -
          2.68618  4.42225  2.77519  2.73123  3.46354  2.40513  3.72494  3.29354  2.67741  2.69355  4.24690  2.90347  2.73739  3.18146  2.89801  2.37887  2.77519  2.98518  4.58477  3.61503
          0.02795  3.98728  4.70962  0.61958  0.77255  0.48304  0.95947
    655   2.65786  4.80761  2.93091  2.48208  4.07175  2.47807  3.69123  3.49410  2.47338  2.45518  3.93748  2.55198  3.85686  2.32276  2.89588  2.69971  2.90455  3.17525  5.34252  4.01614    822 - -
          2.68618  4.42225  2.77519  2.73123  3.46354  2.40513  3.72494  3.29354  2.67741  2.69355  4.24690  2.90347  2.73739  3.18146  2.89801  2.37887  2.77519  2.98518  4.58477  3.61503
          0.02422  4.12864  4.85098  0.61958  0.77255  0.43349  1.04481
    656   2.53754  4.65085  3.05016  2.63220  4.26930  3.27764  3.85646  3.69723  2.69226  3.30698  4.11786  2.33843  2.43720  3.02728  3.12870  2.26767  1.97976  3.28576  5.53382  4.21904    823 - -
          2.68618  4.42225  2.77519  2.73123  3.46354  2.40513  3.72494  3.29354  2.67741  2.69355  4.24690  2.90347  2.73739  3.18146  2.89801  2.37887  2.77519  2.98518  4.58477  3.61503
          0.02241  4.20519  4.92753  0.61958  0.77255  0.48576  0.95510
    657   2.61571  4.64738  2.55058  2.56967  3.18549  2.93123  3.71062  2.62724  2.57121  2.89407  3.74102  2.69599  3.87335  2.90656  3.01088  2.70266  2.54459  2.95583  5.18986  3.89070    824 - -
          2.68618  4.42225  2.77519  2.73123  3.46354  2.40513  3.72494  3.29354  2.67741  2.69355  4.24690  2.90347  2.73739  3.18146  2.89801  2.37887  2.77519  2.98518  4.58477  3.61503
          0.02241  4.20519  4.92753  0.61958  0.77255  0.48576  0.95510
    658   2.70684  5.10845  2.40518  2.34827  4.44090  3.39524  3.66461  3.90127  2.43033  3.42344  4.20367  1.94274  3.84262  2.78798  2.36402  2.68015  2.56415  3.50321  5.58814  4.19892    825 - -
          2.68618  4.42225  2.77519  2.73123  3.46354  2.40513  3.72494  3.29354  2.67741  2.69355  4.24690  2.90347  2.73739  3.18146  2.89801  2.37887  2.77519  2.98518  4.58477  3.61503
          0.02241  4.20519  4.92753  0.61958  0.77255  0.48576  0.95510
    659   3.35161  4.66367  5.01130  4.44031  3.17954  4.63030  4.94530  1.75599  4.29670  1.29602  1.58318  4.67107  4.81251  4.38928  4.39473  3.97670  3.57243  2.26558  5.24412  4.18649    826 - -
          2.68618  4.42225  2.77519  2.73123  3.46354  2.40513  3.72494  3.29354  2.67741  2.69355  4.24690  2.90347  2.73739  3.18146  2.89801  2.37887  2.77519  2.98518  4.58477  3.61503
          0.02241  4.20519  4.92753  0.61958  0.77255  0.48576  0.95510
    660   2.63205  4.22382  3.78953  3.22212  3.36578  3.66722  3.99377  2.56385  3.14073  2.13514  2.82724  3.54330  4.05894  3.41876  3.42396  2.39072  2.34750  1.94663  4.87258  3.66233    827 - -
          2.68618  4.42225  2.77519  2.73123  3.46354  2.40513  3.72494  3.29354  2.67741  2.69355  4.24690  2.90347  2.73739  3.18146  2.89801  2.37887  2.77519  2.98518  4.58477  3.61503
          0.02241  4.20519  4.92753  0.61958  0.77255  0.48576  0.95510
    661   2.21487  5.32547  1.90767  1.68479  4.65615  2.66960  3.75156  4.14311  2.63915  3.65001  4.44560  2.82422  3.87781  2.88952  3.17938  2.77060  3.10044  3.72153  5.81449  4.36801    828 - -
          2.68618  4.42225  2.77519  2.73123  3.46354  2.40513  3.72494  3.29354  2.67741  2.69355  4.24690  2.90347  2.73739  3.18146  2.89801  2.37887  2.77519  2.98518  4.58477  3.61503
          0.02241  4.20519  4.92753  0.61958  0.77255  0.48576  0.95510
    662   3.32828  5.00333  3.73153  3.35203  2.43397  4.01184  1.25605  3.64591  3.16963  3.07029  4.16806  3.62973  4.41364  3.54987  3.43556  3.37902  3.56279  3.45302  4.06787  1.78907    829 - -
          2.68618  4.42225  2.77519  2.73123  3.46354  2.40513  3.72494  3.29354  2.67741  2.69355  4.24690  2.90347  2.73739  3.18146  2.89801  2.37887  2.77519  2.98518  4.58477  3.61503
          0.02241  4.20519  4.92753  0.61958  0.77255  0.48576  0.95510
    663   3.33044  4.61888  5.01669  4.52250  3.44830  4.67400  5.13211  0.93479  4.35083  1.66200  3.27535  4.74398  4.92306  4.58394  4.50195  4.07740  3.58264  1.85087  5.49779  4.30707    830 - -
          2.68618  4.42225  2.77519  2.73123  3.46354  2.40513  3.72494  3.29354  2.67741  2.69355  4.24690  2.90347  2.73739  3.18146  2.89801  2.37887  2.77519  2.98518  4.58477  3.61503
          0.02241  4.20519  4.92753  0.61958  0.77255  0.48576  0.95510
    664   2.79967  5.12761  2.88850  2.04011  4.47680  3.47395  3.68036  3.89220  1.55661  3.41749  4.22404  2.97724  3.90856  2.80973  2.68975  2.78040  2.38236  3.52208  5.56935  4.23470    831 - -
          2.68618  4.42225  2.77519  2.73123  3.46354  2.40513  3.72494  3.29354  2.67741  2.69355  4.24690  2.90347  2.73739  3.18146  2.89801  2.37887  2.77519  2.98518  4.58477  3.61503
          0.02241  4.20519  4.92753  0.61958  0.77255  0.48576  0.95510
    665   3.03005  5.25428  3.08348  2.65648  4.63002  3.60978  3.73012  4.05212  1.75957  3.51831  4.37806  3.13069  4.04512  1.35136  2.43037  3.00782  3.23762  3.70952  5.59915  4.34063    832 - -
          2.68618  4.42225  2.77519  2.73123  3.46354  2.40513  3.72494  3.29354  2.67741  2.69355  4.24690  2.90347  2.73739  3.18146  2.89801  2.37887  2.77519  2.98518  4.58477  3.61503
          0.02241  4.20519  4.92753  0.61958  0.77255  0.48576  0.95510
    666   3.71601  5.02324  4.69937  4.48846  0.59227  4.30281  4.07220  3.21301  4.39084  2.51073  3.90007  4.41245  4.76236  4.46912  4.42743  3.96022  4.02159  3.22628  4.24398  2.57810    833 - -
          2.68618  4.42225  2.77519  2.73123  3.46354  2.40513  3.72494  3.29354  2.67741  2.69355  4.24690  2.90347  2.73739  3.18146  2.89801  2.37887  2.77519  2.98518  4.58477  3.61503
          0.02241  4.20519  4.92753  0.61958  0.77255  0.48576  0.95510
    667   0.62365  4.39452  3.83636  3.65917  4.41918  3.20736  4.63654  3.59741  3.68511  3.46229  4.46741  3.71314  3.97927  3.99701  3.90257  2.74718  3.04839  3.19168  5.81127  4.65444    834 - -
          2.68618  4.42225  2.77519  2.73123  3.46354  2.40513  3.72494  3.29354  2.67741  2.69355  4.24690  2.90347  2.73739  3.18146  2.89801  2.37887  2.77519  2.98518  4.58477  3.61503
          0.02241  4.20519  4.92753  0.61958  0.77255  0.48576  0.95510
    668   2.45125  4.27783  3.70366  3.25416  3.90607  3.27752  4.18813  3.04925  3.19478  2.93513  3.85081  3.47711  3.91194  3.50644  3.50328  2.22858  1.44527  2.07313  5.35335  4.13296    835 - -
          2.68618  4.42225  2.77519  2.73123  3.46354  2.40513  3.72494  3.29354  2.67741  2.69355  4.24690  2.90347  2.73739  3.18146  2.89801  2.37887  2.77519  2.98518  4.58477  3.61503
          0.02241  4.20519  4.92753  0.61958  0.77255  0.48576  0.95510
    669   2.74644  4.38359  3.84991  3.33029  3.49841  3.72783  4.17992  2.49707  3.22781  1.91248  3.43369  3.65608  2.05431  3.54722  3.52137  3.05076  3.02670  1.83249  5.11066  3.88557    836 - -
          2.68618  4.42225  2.77519  2.73123  3.46354  2.40513  3.72494  3.29354  2.67741  2.69355  4.24690  2.90347  2.73739  3.18146  2.89801  2.37887  2.77519  2.98518  4.58477  3.61503
          0.02241  4.20519  4.92753  0.61958  0.77255  0.48576  0.95510
    670   3.08353  5.67976  1.74552  1.05200  4.96956  3.33038  3.88794  4.50202  2.91851  3.99040  4.84771  2.79196  3.96038  3.05546  3.52385  2.95723  3.37500  4.06495  6.13104  4.61724    837 - -
          2.68618  4.42225  2.77519  2.73123  3.46354  2.40513  3.72494  3.29354  2.67741  2.69355  4.24690  2.90347  2.73739  3.18146  2.89801  2.37887  2.77519  2.98518  4.58477  3.61503
          0.02241  4.20519  4.92753  0.61958  0.77255  0.48576  0.95510
    671   2.99158  4.37654  4.60947  4.08489  3.63266  4.23439  4.76978  1.24364  3.97765  2.30164  3.48271  4.29854  4.60197  4.24200  4.18711  3.58872  2.37069  1.47128  5.41391  4.21190    838 - -
          2.68618  4.42225  2.77519  2.73123  3.46354  2.40513  3.72494  3.29354  2.67741  2.69355  4.24690  2.90347  2.73739  3.18146  2.89801  2.37887  2.77519  2.98518  4.58477  3.61503
          0.02241  4.20519  4.92753  0.61958  0.77255  0.48576  0.95510
    672   3.26803  4.77051  4.42831  4.06029  3.40281  4.09568  4.71857  2.61422  3.80702  1.95767  0.85743  4.29265  4.56911  4.17270  3.97045  3.64581  3.58577  2.65680  5.28003  4.06607    839 - -
          2.68618  4.42225  2.77519  2.73123  3.46354  2.40513  3.72494  3.29354  2.67741  2.69355  4.24690  2.90347  2.73739  3.18146  2.89801  2.37887  2.77519  2.98518  4.58477  3.61503
          0.02241  4.20519  4.92753  0.61958  0.77255  0.48576  0.95510
    673   2.92862  4.84279  3.42210  2.88606  3.09114  3.71943  1.93511  3.46156  2.58094  3.01819  3.95200  3.30155  4.10195  3.08947  2.44278  3.00039  3.14764  3.20939  4.61524  2.02423    840 - -
          2.68618  4.42225  2.77519  2.73123  3.46354  2.40513  3.72494  3.29354  2.67741  2.69355  4.24690  2.90347  2.73739  3.18146  2.89801  2.37887  2.77519  2.98518  4.58477  3.61503
          0.02241  4.20519  4.92753  0.61958  0.77255  0.48576  0.95510
    674   2.81223  5.00896  3.09989  2.57542  4.15706  3.54897  3.67233  3.70320  1.92332  3.24811  4.08608  3.06764  3.94619  1.77882  2.61209  2.82475  3.02783  3.38037  5.35695  2.79263    841 - -
          2.68618  4.42225  2.77519  2.73123  3.46354  2.40513  3.72494  3.29354  2.67741  2.69355  4.24690  2.90347  2.73739  3.18146  2.89801  2.37887  2.77519  2.98518  4.58477  3.61503
          0.02241  4.20519  4.92753  0.61958  0.77255  0.48576  0.95510
    675   3.76370  5.11606  4.34792  4.15102  2.38928  4.23223  3.82775  3.73159  4.00042  3.09611  4.37322  4.15837  4.70337  4.22293  4.11020  3.86189  4.05486  3.61924  4.04174  0.55242    842 - -
          2.68618  4.42225  2.77519  2.73123  3.46354  2.40513  3.72494  3.29354  2.67741  2.69355  4.24690  2.90347  2.73739  3.18146  2.89801  2.37887  2.77519  2.98518  4.58477  3.61503
          0.02241  4.20519  4.92753  0.61958  0.77255  0.48576  0.95510
    676   3.13340  4.86224  3.87411  3.82192  4.93241  0.36122  4.90852  4.62618  4.04767  4.23321  5.22096  4.04003  4.26268  4.34613  4.23461  3.31685  3.64017  4.08991  5.92628  5.05005    843 - -
          2.68618  4.42225  2.77519  2.73123  3.46354  2.40513  3.72494  3.29354  2.67741  2.69355  4.24690  2.90347  2.73739  3.18146  2.89801  2.37887  2.77519  2.98518  4.58477  3.61503
          0.02241  4.20519  4.92753  0.61958  0.77255  0.48576  0.95510
    677   3.46209  4.75441  5.09498  4.56473  3.21493  4.75465  5.09541  1.70525  4.38968  0.82664  3.01292  4.80894  4.92753  4.51333  4.49303  4.14095  3.69273  2.20435  5.34097  4.24619    844 - -
          2.68618  4.42225  2.77519  2.73123  3.46354  2.40513  3.72494  3.29354  2.67741  2.69355  4.24690  2.90347  2.73739  3.18146  2.89801  2.37887  2.77519  2.98518  4.58477  3.61503
          0.02241  4.20519  4.92753  0.61958  0.77255  0.48576  0.95510
    678   3.30832  4.66418  4.87590  4.36804  3.28466  4.51848  4.95623  2.13664  4.19532  0.89691  3.10805  4.59698  4.79530  4.38859  4.33759  3.90678  3.56370  1.71213  5.33216  4.19503    845 - -
          2.68618  4.42225  2.77519  2.73123  3.46354  2.40513  3.72494  3.29354  2.67741  2.69355  4.24690  2.90347  2.73739  3.18146  2.89801  2.37887  2.77519  2.98518  4.58477  3.61503
          0.02241  4.20519  4.92753  0.61958  0.77255  0.48576  0.95510
    679   3.55170  4.92267  4.72347  4.37764  3.29863  4.40126  4.93093  2.53262  4.14308  0.55200  3.23999  4.62161  4.78743  4.42958  4.25935  4.03155  3.83512  2.65395  5.28470  4.08063    846 - -
          2.68618  4.42225  2.77519  2.73123  3.46354  2.40513  3.72494  3.29354  2.67741  2.69355  4.24690  2.90347  2.73739  3.18146  2.89801  2.37887  2.77519  2.98518  4.58477  3.61503
          0.02241  4.20519  4.92753  0.61958  0.77255  0.48576  0.95510
    680   2.97291  5.40312  2.49578  1.18642  4.70468  3.40599  3.80010  4.19253  2.58976  3.68912  4.53402  2.88960  3.95361  2.19513  3.02987  2.90100  3.23213  3.80343  5.83044  4.42260    847 - -
          2.68618  4.42225  2.77519  2.73123  3.46354  2.40513  3.72494  3.29354  2.67741  2.69355  4.24690  2.90347  2.73739  3.18146  2.89801  2.37887  2.77519  2.98518  4.58477  3.61503
          0.02241  4.20519  4.92753  0.61958  0.77255  0.48576  0.95510
    681   2.94819  5.44637  1.27952  2.23306  4.82523  3.31112  3.85237  4.35036  2.83887  3.85316  4.68205  2.10485  3.92022  3.01298  3.41708  2.36181  3.24661  3.90521  6.00867  4.52061    848 - -
          2.68618  4.42225  2.77519  2.73123  3.46354  2.40513  3.72494  3.29354  2.67741  2.69355  4.24690  2.90347  2.73739  3.18146  2.89801  2.37887  2.77519  2.98518  4.58477  3.61503
          0.02241  4.20519  4.92753  0.61958  0.77255  0.48576  0.95510
    682   3.94707  5.09151  4.91087  4.66868  1.09774  4.62588  3.55556  3.58995  4.49449  2.86708  4.16618  4.26818  4.91759  4.36505  4.45417  4.01008  4.16219  3.52642  3.66646  1.07791    849 - -
          2.68618  4.42225  2.77519  2.73123  3.46354  2.40513  3.72494  3.29354  2.67741  2.69355  4.24690  2.90347  2.73739  3.18146  2.89801  2.37887  2.77519  2.98518  4.58477  3.61503
          0.02241  4.20519  4.92753  0.61958  0.77255  0.48576  0.95510
    683   2.41218  5.13544  2.84500  1.87091  4.46642  3.42942  3.63136  3.92270  2.12233  3.42246  4.19483  2.39133  3.84607  2.74559  2.43215  2.68059  2.94157  3.52148  5.56628  4.19019    850 - -
          2.68618  4.42225  2.77519  2.73123  3.46354  2.40513  3.72494  3.29354  2.67741  2.69355  4.24690  2.90347  2.73739  3.18146  2.89801  2.37887  2.77519  2.98518  4.58477  3.61503
          0.02241  4.20519  4.92753  0.61958  0.77255  0.48576  0.95510
    684   2.73428  5.18991  2.68497  1.89221  4.51755  2.82771  3.66543  3.98913  2.05731  3.49096  4.26504  2.33096  3.84512  2.78544  2.92311  2.37442  2.97633  3.57739  5.64319  4.23780    851 - -
          2.68618  4.42225  2.77519  2.73123  3.46354  2.40513  3.72494  3.29354  2.67741  2.69355  4.24690  2.90347  2.73739  3.18146  2.89801  2.37887  2.77519  2.98518  4.58477  3.61503
          0.02241  4.20519  4.92753  0.61958  0.77255  0.48576  0.95510
    685   3.04207  5.02612  2.95464  2.88068  4.44704  3.44249  4.24890  4.24501  3.18972  3.85625  4.81975  0.68111  4.11624  3.53347  3.54628  3.10341  3.44165  3.83198  5.71397  4.38019    852 - -
          2.68618  4.42225  2.77519  2.73123  3.46354  2.40513  3.72494  3.29354  2.67741  2.69355  4.24690  2.90347  2.73739  3.18146  2.89801  2.37887  2.77519  2.98518  4.58477  3.61503
          0.02241  4.20519  4.92753  0.61958  0.77255  0.48576  0.95510
    686   2.38404  4.34376  3.39254  3.23661  4.60539  1.04398  4.42036  4.09964  3.43846  3.76490  4.58370  3.41209  3.83111  3.69923  3.74794  1.80520  2.89558  3.46466  5.91704  4.69898    853 - -
          2.68618  4.42225  2.77519  2.73123  3.46354  2.40513  3.72494  3.29354  2.67741  2.69355  4.24690  2.90347  2.73739  3.18146  2.89801  2.37887  2.77519  2.98518  4.58477  3.61503
          0.02241  4.20519  4.92753  0.61958  0.77255  0.48576  0.95510
    687   2.38118  5.36187  1.96714  1.50870  4.69000  2.69047  3.76209  4.18115  2.66143  3.68405  4.48264  2.81738  3.88423  2.90190  3.20771  2.78583  3.12392  3.75633  5.84655  4.39228    854 - -
          2.68618  4.42225  2.77519  2.73123  3.46354  2.40513  3.72494  3.29354  2.67741  2.69355  4.24690  2.90347  2.73739  3.18146  2.89801  2.37887  2.77519  2.98518  4.58477  3.61503
          0.02241  4.20519  4.92753  0.61958  0.77255  0.48576  0.95510
    688   3.32430  4.65831  4.82966  4.35154  1.22602  4.44520  4.37225  1.83923  4.20666  1.84957  3.22008  4.43137  4.72861  4.30425  4.29926  3.81350  3.56512  2.38645  4.61939  3.10711    855 - -
          2.68618  4.42225  2.77519  2.73123  3.46354  2.40513  3.72494  3.29354  2.67741  2.69355  4.24690  2.90347  2.73739  3.18146  2.89801  2.37887  2.77519  2.98518  4.58477  3.61503
          0.02241  4.20519  4.92753  0.61958  0.77255  0.48576  0.95510
    689   3.08144  4.54710  4.57732  4.26323  3.81882  4.05870  5.01594  2.09687  4.13705  2.45516  3.74453  4.39676  4.60988  4.47851  4.31613  3.59330  3.44056  0.68772  5.65532  4.40280    856 - -
          2.68618  4.42225  2.77519  2.73123  3.46354  2.40513  3.72494  3.29354  2.67741  2.69355  4.24690  2.90347  2.73739  3.18146  2.89801  2.37887  2.77519  2.98518  4.58477  3.61503
          0.02241  4.20519  4.92753  0.61958  0.77255  0.48576  0.95510
    690   3.04207  5.02612  2.95464  2.88068  4.44704  3.44249  4.24890  4.24501  3.18972  3.85625  4.81975  0.68111  4.11624  3.53347  3.54628  3.10341  3.44165  3.83198  5.71397  4.38019    857 - -
          2.68618  4.42225  2.77519  2.73123  3.46354  2.40513  3.72494  3.29354  2.67741  2.69355  4.24690  2.90347  2.73739  3.18146  2.89801  2.37887  2.77519  2.98518  4.58477  3.61503
          0.02241  4.20519  4.92753  0.61958  0.77255  0.48576  0.95510
    691   3.07629  5.73009  1.19923  1.71604  5.00728  3.31480  3.87020  4.55178  2.91272  4.01805  4.86581  2.27670  3.94708  3.03412  3.53731  2.94036  3.36662  4.09957  6.16817  4.62576    858 - -
          2.68618  4.42225  2.77519  2.73123  3.46354  2.40513  3.72494  3.29354  2.67741  2.69355  4.24690  2.90347  2.73739  3.18146  2.89801  2.37887  2.77519  2.98518  4.58477  3.61503
          0.02241  4.20519  4.92753  0.61958  0.77255  0.48576  0.95510
    692   2.32411  1.16244  4.13944  3.83081  4.14702  3.08341  4.55455  3.46522  3.69796  3.28986  4.19010  3.68933  3.85907  3.97396  3.86965  1.82018  2.83129  3.02609  5.59404  4.39774    859 - -
          2.68618  4.42225  2.77519  2.73123  3.46354  2.40513  3.72494  3.29354  2.67741  2.69355  4.24690  2.90347  2.73739  3.18146  2.89801  2.37887  2.77519  2.98518  4.58477  3.61503
          0.02241  4.20519  4.92753  0.61958  0.77255  0.48576  0.95510
    693   3.24365  4.52323  5.06030  4.58017  3.69027  4.65054  5.28103  0.95450  4.46973  2.15271  3.47704  4.77353  4.94367  4.72328  4.64762  4.05920  3.51146  1.36647  5.71680  4.51577    860 - -
          2.68618  4.42225  2.77519  2.73123  3.46354  2.40513  3.72494  3.29354  2.67741  2.69355  4.24690  2.90347  2.73739  3.18146  2.89801  2.37887  2.77519  2.98518  4.58477  3.61503
          0.02241  4.20519  4.92753  0.61958  0.77255  0.48576  0.95510
    694   3.50960  4.82081  4.87171  4.43541  1.11394  4.53965  4.22124  2.60026  4.27295  1.45624  3.24138  4.45915  4.80251  4.33009  4.34244  3.92579  3.74303  2.69896  4.40489  2.81958    861 - -
          2.68618  4.42225  2.77519  2.73123  3.46354  2.40513  3.72494  3.29354  2.67741  2.69355  4.24690  2.90347  2.73739  3.18146  2.89801  2.37887  2.77519  2.98518  4.58477  3.61503
          0.02241  4.20519  4.92753  0.61958  0.77255  0.48576  0.95510
    695   2.58646  4.33063  3.93028  3.51422  3.87240  3.44429  4.40148  2.62673  3.41349  2.72491  3.79595  3.69569  4.07623  3.74579  3.68323  2.86140  1.26833  1.85795  5.45162  4.22900    862 - -
          2.68618  4.42225  2.77519  2.73123  3.46354  2.40513  3.72494  3.29354  2.67741  2.69355  4.24690  2.90347  2.73739  3.18146  2.89801  2.37887  2.77519  2.98518  4.58477  3.61503
          0.02241  4.20519  4.92753  0.61958  0.77255  0.48576  0.95510
    696   3.23626  4.60911  4.76179  4.20212  3.22320  4.44477  4.78802  2.21215  4.04761  1.47046  1.41930  4.45429  4.69585  4.22420  4.20097  3.78505  3.47049  1.94690  5.21708  4.11305    863 - -
          2.68618  4.42225  2.77519  2.73123  3.46354  2.40513  3.72494  3.29354  2.67741  2.69355  4.24690  2.90347  2.73739  3.18146  2.89801  2.37887  2.77519  2.98518  4.58477  3.61503
          0.02241  4.20519  4.92753  0.61958  0.77255  0.48576  0.95510
    697   3.26803  4.77051  4.42831  4.06029  3.40281  4.09568  4.71857  2.61422  3.80702  1.95767  0.85743  4.29265  4.56911  4.17270  3.97045  3.64581  3.58577  2.65680  5.28003  4.06607    864 - -
          2.68618  4.42225  2.77519  2.73123  3.46354  2.40513  3.72494  3.29354  2.67741  2.69355  4.24690  2.90347  2.73739  3.18146  2.89801  2.37887  2.77519  2.98518  4.58477  3.61503
          0.02241  4.20519  4.92753  0.61958  0.77255  0.48576  0.95510
    698   3.43336  5.16716  3.52141  3.32725  3.57665  3.77850  0.60063  4.18974  3.16407  3.63487  4.71436  3.71784  4.35524  3.70158  3.40299  3.50501  3.75353  3.91881  5.03335  3.52077    865 - -
          2.68618  4.42225  2.77519  2.73123  3.46354  2.40513  3.72494  3.29354  2.67741  2.69355  4.24690  2.90347  2.73739  3.18146  2.89801  2.37887  2.77519  2.98518  4.58477  3.61503
          0.02241  4.20519  4.92753  0.61958  0.77255  0.48576  0.95510
    699   3.43336  5.16716  3.52141  3.32725  3.57665  3.77850  0.60063  4.18974  3.16407  3.63487  4.71436  3.71784  4.35524  3.70158  3.40299  3.50501  3.75353  3.91881  5.03335  3.52077    866 - -
          2.68627  4.42234  2.77492  2.73132  3.46363  2.40522  3.72503  3.29363  2.67750  2.69297  4.24699  2.90356  2.73748  3.18155  2.89810  2.37896  2.77528  2.98482  4.58486  3.61512
          0.15580  1.98758  4.92753  1.14162  0.38463  0.48576  0.95510
    700   2.35398  4.29776  3.80052  3.26286  3.51329  3.72127  4.10537  1.83213  3.19515  2.47972  3.45921  2.64263  4.13284  3.49191  3.49860  3.01689  2.95194  1.79219  5.04390  3.82103    871 - -
          2.68618  4.42225  2.77519  2.73123  3.46354  2.40513  3.72494  3.29354  2.67741  2.69355  4.24690  2.90347  2.73739  3.18146  2.89801  2.37887  2.77519  2.98518  4.58477  3.61503
          0.02241  4.20519  4.92753  0.61958  0.77255  0.48576  0.95510
    701   3.13340  4.86224  3.87411  3.82192  4.93241  0.36122  4.90852  4.62618  4.04767  4.23321  5.22096  4.04003  4.26268  4.34613  4.23461  3.31685  3.64017  4.08991  5.92628  5.05005    872 - -
          2.68618  4.42225  2.77519  2.73123  3.46354  2.40513  3.72494  3.29354  2.67741  2.69355  4.24690  2.90347  2.73739  3.18146  2.89801  2.37887  2.77519  2.98518  4.58477  3.61503
          0.02241  4.20519  4.92753  0.61958  0.77255  0.48576  0.95510
    702   3.13340  4.86224  3.87411  3.82192  4.93241  0.36122  4.90852  4.62618  4.04767  4.23321  5.22096  4.04003  4.26268  4.34613  4.23461  3.31685  3.64017  4.08991  5.92628  5.05005    873 - -
          2.68618  4.42225  2.77519  2.73123  3.46354  2.40513  3.72494  3.29354  2.67741  2.69355  4.24690  2.90347  2.73739  3.18146  2.89801  2.37887  2.77519  2.98518  4.58477  3.61503
          0.02241  4.20519  4.92753  0.61958  0.77255  0.48576  0.95510
    703   2.84836  5.36122  1.63887  1.79981  4.67499  3.37077  3.72839  4.16470  2.55877  3.65226  4.44316  2.83416  3.88344  2.85991  2.34224  2.77734  3.10051  3.74245  5.79594  4.35905    874 - -
          2.68618  4.42225  2.77519  2.73123  3.46354  2.40513  3.72494  3.29354  2.67741  2.69355  4.24690  2.90347  2.73739  3.18146  2.89801  2.37887  2.77519  2.98518  4.58477  3.61503
          0.02241  4.20519  4.92753  0.61958  0.77255  0.48576  0.95510
    704   3.51716  4.82116  5.02135  4.51942  2.08807  4.67530  4.65973  2.40959  4.36888  0.79289  2.99768  4.67268  4.86386  4.41110  4.43706  4.05530  3.73931  2.58217  4.84588  3.45831    875 - -
          2.68618  4.42225  2.77519  2.73123  3.46354  2.40513  3.72494  3.29354  2.67741  2.69355  4.24690  2.90347  2.73739  3.18146  2.89801  2.37887  2.77519  2.98518  4.58477  3.61503
          0.02241  4.20519  4.92753  0.61958  0.77255  0.48576  0.95510
    705   2.84390  5.22238  2.63665  1.85812  4.57520  1.90378  3.74100  4.02682  2.01527  3.54564  4.35626  2.90981  3.90880  2.88117  2.92514  2.80375  3.09644  3.63650  5.70183  4.32317    876 - -
          2.68618  4.42225  2.77519  2.73123  3.46354  2.40513  3.72494  3.29354  2.67741  2.69355  4.24690  2.90347  2.73739  3.18146  2.89801  2.37887  2.77519  2.98518  4.58477  3.61503
          0.02241  4.20519  4.92753  0.61958  0.77255  0.48576  0.95510
    706   2.74963  5.02336  2.88830  2.46263  4.27668  3.44833  2.52267  3.79243  2.39837  3.33678  4.15064  2.98027  3.89282  1.93288  2.80020  2.13648  2.99206  3.43197  5.47285  4.10635    877 - -
          2.68618  4.42225  2.77519  2.73123  3.46354  2.40513  3.72494  3.29354  2.67741  2.69355  4.24690  2.90347  2.73739  3.18146  2.89801  2.37887  2.77519  2.98518  4.58477  3.61503
          0.02241  4.20519  4.92753  0.61958  0.77255  0.48576  0.95510
    707   3.31938  4.59583  5.10109  4.55929  3.37487  4.69490  5.11797  1.41959  4.43841  1.17873  3.15649  4.76892  4.89907  4.57025  4.55494  4.06429  3.55598  1.69311  5.43519  4.33528    878 - -
          2.68618  4.42225  2.77519  2.73123  3.46354  2.40513  3.72494  3.29354  2.67741  2.69355  4.24690  2.90347  2.73739  3.18146  2.89801  2.37887  2.77519  2.98518  4.58477  3.61503
          0.02241  4.20519  4.92753  0.61958  0.77255  0.48576  0.95510
    708   2.33214  4.27646  3.57101  3.02230  2.65722  2.73083  3.89394  2.20688  2.97261  2.50627  3.41144  2.83074  3.98363  3.26481  3.29962  2.85026  2.84439  2.54182  4.88932  3.65681    879 - -
          2.68618  4.42225  2.77519  2.73123  3.46354  2.40513  3.72494  3.29354  2.67741  2.69355  4.24690  2.90347  2.73739  3.18146  2.89801  2.37887  2.77519  2.98518  4.58477  3.61503
          0.02241  4.20519  4.92753  0.61958  0.77255  0.48576  0.95510
    709   2.53458  4.44198  3.32705  2.84174  3.85675  3.37097  3.90912  3.17699  2.82915  2.91151  3.78108  2.44917  3.88982  3.15768  3.21504  2.32954  2.15755  2.00367  5.24268  3.98315    880 - -
          2.68618  4.42225  2.77519  2.73123  3.46354  2.40513  3.72494  3.29354  2.67741  2.69355  4.24690  2.90347  2.73739  3.18146  2.89801  2.37887  2.77519  2.98518  4.58477  3.61503
          0.02241  4.20519  4.92753  0.61958  0.77255  0.48576  0.95510
    710   2.84139  4.58178  3.46888  3.10601  3.50166  3.65585  4.05340  2.89697  3.00365  1.24029  3.63897  2.40771  4.14101  3.41268  3.29672  3.04995  3.12761  2.74280  5.07373  3.72791    881 - -
          2.68618  4.42225  2.77519  2.73123  3.46354  2.40513  3.72494  3.29354  2.67741  2.69355  4.24690  2.90347  2.73739  3.18146  2.89801  2.37887  2.77519  2.98518  4.58477  3.61503
          0.02241  4.20519  4.92753  0.61958  0.77255  0.48576  0.95510
    711   2.97133  4.69051  3.38708  2.20536  1.30824  3.74195  3.91866  3.06916  3.14015  2.65214  3.73980  3.47363  4.19829  3.44601  3.46814  3.14232  3.23031  2.90835  4.69351  3.16587    882 - -
          2.68618  4.42225  2.77519  2.73123  3.46354  2.40513  3.72494  3.29354  2.67741  2.69355  4.24690  2.90347  2.73739  3.18146  2.89801  2.37887  2.77519  2.98518  4.58477  3.61503
          0.02241  4.20519  4.92753  0.61958  0.77255  0.48576  0.95510
    712   3.19821  5.16446  3.17479  2.94933  4.37631  3.62128  4.10537  4.07375  2.74960  3.54065  4.57295  3.40682  4.18824  0.74029  3.02100  3.23827  3.50144  3.78637  5.59339  4.31661    883 - -
          2.68618  4.42225  2.77519  2.73123  3.46354  2.40513  3.72494  3.29354  2.67741  2.69355  4.24690  2.90347  2.73739  3.18146  2.89801  2.37887  2.77519  2.98518  4.58477  3.61503
          0.02241  4.20519  4.92753  0.61958  0.77255  0.48576  0.95510
    713   2.81648  4.59959  3.62866  3.25309  3.73133  3.57265  4.21177  3.05419  3.13305  1.92721  3.79760  3.58758  1.27431  3.54052  3.42208  3.01898  3.16181  2.88544  5.28634  4.00008    884 - -
          2.68618  4.42225  2.77519  2.73123  3.46354  2.40513  3.72494  3.29354  2.67741  2.69355  4.24690  2.90347  2.73739  3.18146  2.89801  2.37887  2.77519  2.98518  4.58477  3.61503
          0.02241  4.20519  4.92753  0.61958  0.77255  0.48576  0.95510
    714   2.66908  4.87770  2.98079  2.11849  4.13816  3.45687  3.66889  2.74210  2.01548  3.14261  3.96088  2.98748  3.86301  2.81793  2.85258  2.17956  2.90153  3.21415  5.37510  4.04461    885 - -
          2.68618  4.42225  2.77519  2.73123  3.46354  2.40513  3.72494  3.29354  2.67741  2.69355  4.24690  2.90347  2.73739  3.18146  2.89801  2.37887  2.77519  2.98518  4.58477  3.61503
          0.02241  4.20519  4.92753  0.61958  0.77255  0.48576  0.95510
    715   2.90930  4.53392  3.75767  3.30089  3.51936  3.85098  4.17295  1.30182  3.06641  2.31374  3.47998  3.66666  4.26150  2.47469  3.33000  3.20461  3.16301  2.39288  5.15179  3.89821    886 - -
          2.68618  4.42225  2.77519  2.73123  3.46354  2.40513  3.72494  3.29354  2.67741  2.69355  4.24690  2.90347  2.73739  3.18146  2.89801  2.37887  2.77519  2.98518  4.58477  3.61503
          0.02241  4.20519  4.92753  0.61958  0.77255  0.48576  0.95510
    716   3.55170  4.92267  4.72347  4.37764  3.29863  4.40126  4.93093  2.53262  4.14308  0.55200  3.23999  4.62161  4.78743  4.42958  4.25935  4.03155  3.83512  2.65395  5.28470  4.08063    887 - -
          2.68618  4.42225  2.77519  2.73123  3.46354  2.40513  3.72494  3.29354  2.67741  2.69355  4.24690  2.90347  2.73739  3.18146  2.89801  2.37887  2.77519  2.98518  4.58477  3.61503
          0.02241  4.20519  4.92753  0.61958  0.77255  0.48576  0.95510
    717   3.31354  5.25991  3.50972  3.08507  4.72429  3.75078  3.99356  4.17871  0.65775  3.67695  4.63292  3.48972  4.23780  3.17504  2.55801  3.34114  3.54788  3.87235  5.65025  4.51828    888 - -
          2.68618  4.42225  2.77519  2.73123  3.46354  2.40513  3.72494  3.29354  2.67741  2.69355  4.24690  2.90347  2.73739  3.18146  2.89801  2.37887  2.77519  2.98518  4.58477  3.61503
          0.02241  4.20519  4.92753  0.61958  0.77255  0.48576  0.95510
    718   2.63127  4.47259  3.76773  3.55240  4.30686  3.29674  4.53861  3.47730  3.50223  3.32833  4.36731  3.69520  4.03147  3.88252  3.73517  2.83760  0.71168  3.13375  5.71302  4.52756    889 - -
          2.68618  4.42225  2.77519  2.73123  3.46354  2.40513  3.72494  3.29354  2.67741  2.69355  4.24690  2.90347  2.73739  3.18146  2.89801  2.37887  2.77519  2.98518  4.58477  3.61503
          0.02241  4.20519  4.92753  0.61958  0.77255  0.48576  0.95510
    719   3.95162  5.09621  4.90615  4.66422  1.21122  4.62627  3.55374  3.59866  4.49081  2.87532  4.17485  4.26618  4.91848  4.36327  4.45270  4.01075  4.16683  3.53417  3.66486  0.97525    890 - -
          2.68618  4.42225  2.77519  2.73123  3.46354  2.40513  3.72494  3.29354  2.67741  2.69355  4.24690  2.90347  2.73739  3.18146  2.89801  2.37887  2.77519  2.98518  4.58477  3.61503
          0.15580  4.20519  2.04521  0.61958  0.77255  0.48576  0.95510
    720   2.30129  4.24563  3.43593  3.12306  4.26563  3.02868  4.19733  3.62714  3.13823  3.35661  4.20836  3.32111  3.75406  3.46119  3.45604  1.32002  1.81244  3.14071  5.61982  4.38616    891 - -
          2.68618  4.42225  2.77519  2.73123  3.46354  2.40513  3.72494  3.29354  2.67741  2.69355  4.24690  2.90347  2.73739  3.18146  2.89801  2.37887  2.77519  2.98518  4.58477  3.61503
          0.02557  4.07495  4.79730  0.61958  0.77255  0.63031  0.76020
    721   2.67862  4.81042  3.09988  2.54391  4.07645  3.47139  3.64777  3.48380  2.30863  2.64509  3.91332  3.03159  3.87047  2.42893  2.20454  2.14455  2.90683  3.17312  5.29921  4.00219    892 - -
          2.68618  4.42225  2.77519  2.73123  3.46354  2.40513  3.72494  3.29354  2.67741  2.69355  4.24690  2.90347  2.73739  3.18146  2.89801  2.37887  2.77519  2.98518  4.58477  3.61503
          0.02557  4.07495  4.79730  0.61958  0.77255  0.40495  1.09965
    722   3.24365  4.52323  5.06030  4.58017  3.69027  4.65054  5.28103  0.95450  4.46973  2.15271  3.47704  4.77353  4.94367  4.72328  4.64762  4.05920  3.51146  1.36647  5.71680  4.51577    893 - -
          2.68618  4.42225  2.77519  2.73123  3.46354  2.40513  3.72494  3.29354  2.67741  2.69355  4.24690  2.90347  2.73739  3.18146  2.89801  2.37887  2.77519  2.98518  4.58477  3.61503
          0.02241  4.20519  4.92753  0.61958  0.77255  0.48576  0.95510
    723   2.81285  4.48112  3.89434  3.44414  3.15883  3.64223  4.02751  3.05235  3.20126  2.68434  3.72928  3.67399  4.16203  3.60253  3.43153  3.05001  2.18168  2.85170  1.37639  3.25334    894 - -
          2.68618  4.42225  2.77519  2.73123  3.46354  2.40513  3.72494  3.29354  2.67741  2.69355  4.24690  2.90347  2.73739  3.18146  2.89801  2.37887  2.77519  2.98518  4.58477  3.61503
          0.02241  4.20519  4.92753  0.61958  0.77255  0.48576  0.95510
    724   2.88752  5.43562  1.96860  1.49466  4.74684  3.36005  3.74877  4.24487  1.97455  3.72294  4.51813  2.81670  3.89334  2.88352  3.12664  2.80346  3.14423  3.81368  5.86365  4.40893    895 - -
          2.68618  4.42225  2.77519  2.73123  3.46354  2.40513  3.72494  3.29354  2.67741  2.69355  4.24690  2.90347  2.73739  3.18146  2.89801  2.37887  2.77519  2.98518  4.58477  3.61503
          0.02241  4.20519  4.92753  0.61958  0.77255  0.48576  0.95510
    725   2.04392  4.31172  3.57516  3.05842  3.71071  3.39750  4.00614  2.28914  3.01176  2.75813  3.65746  3.38503  3.92768  3.31862  3.35471  2.06781  2.11302  2.68008  5.15055  3.92054    896 - -
          2.68618  4.42225  2.77519  2.73123  3.46354  2.40513  3.72494  3.29354  2.67741  2.69355  4.24690  2.90347  2.73739  3.18146  2.89801  2.37887  2.77519  2.98518  4.58477  3.61503
          0.02241  4.20519  4.92753  0.61958  0.77255  0.48576  0.95510
    726   3.09074  5.70870  1.52897  1.17104  4.99443  3.32556  3.88843  4.53237  2.92961  4.01363  4.87107  2.78287  3.95949  3.05589  3.54514  2.95913  3.38317  4.08970  6.15506  4.63030    897 - -
          2.68618  4.42225  2.77519  2.73123  3.46354  2.40513  3.72494  3.29354  2.67741  2.69355  4.24690  2.90347  2.73739  3.18146  2.89801  2.37887  2.77519  2.98518  4.58477  3.61503
          0.02241  4.20519  4.92753  0.61958  0.77255  0.48576  0.95510
    727   3.11773  4.64663  4.06520  3.55714  1.79692  4.02002  3.68422  3.14708  3.37873  2.69411  3.74719  3.74757  4.37384  3.65132  2.40850  3.31659  3.34419  2.97601  4.07257  1.46249    898 - -
          2.68618  4.42225  2.77519  2.73123  3.46354  2.40513  3.72494  3.29354  2.67741  2.69355  4.24690  2.90347  2.73739  3.18146  2.89801  2.37887  2.77519  2.98518  4.58477  3.61503
          0.02241  4.20519  4.92753  0.61958  0.77255  0.48576  0.95510
    728   2.93792  5.24936  2.81261  1.26553  4.60288  3.49798  3.75607  4.04658  2.37142  3.54858  4.38587  3.01352  3.97571  2.89823  2.09950  2.90375  3.17362  3.67913  5.66364  4.34095    899 - -
          2.68618  4.42225  2.77519  2.73123  3.46354  2.40513  3.72494  3.29354  2.67741  2.69355  4.24690  2.90347  2.73739  3.18146  2.89801  2.37887  2.77519  2.98518  4.58477  3.61503
          0.02241  4.20519  4.92753  0.61958  0.77255  0.48576  0.95510
    729   2.26538  4.40454  4.52547  3.98213  3.41280  4.19630  4.61719  1.48899  3.85671  1.50761  3.27429  4.21469  4.53299  4.09432  4.04912  3.53102  3.25061  1.96565  5.21703  4.04746    900 - -
          2.68618  4.42225  2.77519  2.73123  3.46354  2.40513  3.72494  3.29354  2.67741  2.69355  4.24690  2.90347  2.73739  3.18146  2.89801  2.37887  2.77519  2.98518  4.58477  3.61503
          0.02241  4.20519  4.92753  0.61958  0.77255  0.48576  0.95510
    730   2.85067  1.33662  4.45273  3.99683  2.14142  3.77782  4.26891  2.64068  3.84469  2.35984  3.51799  4.02993  4.30136  4.04642  3.97738  3.20321  3.18460  2.49956  4.72932  3.27650    901 - -
          2.68618  4.42225  2.77519  2.73123  3.46354  2.40513  3.72494  3.29354  2.67741  2.69355  4.24690  2.90347  2.73739  3.18146  2.89801  2.37887  2.77519  2.98518  4.58477  3.61503
          0.02241  4.20519  4.92753  0.61958  0.77255  0.48576  0.95510
    731   3.03682  5.38353  0.98156  2.35413  4.92108  2.15389  4.01660  4.47421  3.08424  4.00378  4.87556  2.91923  3.98960  3.20763  3.66709  2.97487  3.37982  4.01160  6.09114  4.66928    902 - -
          2.68618  4.42225  2.77519  2.73123  3.46354  2.40513  3.72494  3.29354  2.67741  2.69355  4.24690  2.90347  2.73739  3.18146  2.89801  2.37887  2.77519  2.98518  4.58477  3.61503
          0.02241  4.20519  4.92753  0.61958  0.77255  0.48576  0.95510
    732   2.92843  5.08263  1.22792  2.50572  4.16224  3.46390  3.92309  3.54424  2.86893  2.25867  4.21077  3.04421  4.01062  3.12996  3.35005  2.94236  3.21069  3.29439  5.56477  4.15957    903 - -
          2.68618  4.42225  2.77519  2.73123  3.46354  2.40513  3.72494  3.29354  2.67741  2.69355  4.24690  2.90347  2.73739  3.18146  2.89801  2.37887  2.77519  2.98518  4.58477  3.61503
          0.02241  4.20519  4.92753  0.61958  0.77255  0.48576  0.95510
    733   2.81285  4.48112  3.89434  3.44414  3.15883  3.64223  4.02751  3.05235  3.20126  2.68434  3.72928  3.67399  4.16203  3.60253  3.43153  3.05001  2.18168  2.85170  1.37639  3.25334    904 - -
          2.68618  4.42225  2.77519  2.73123  3.46354  2.40513  3.72494  3.29354  2.67741  2.69355  4.24690  2.90347  2.73739  3.18146  2.89801  2.37887  2.77519  2.98518  4.58477  3.61503
          0.02241  4.20519  4.92753  0.61958  0.77255  0.48576  0.95510
    734   2.70453  4.80733  3.03598  2.68664  4.39500  3.36526  3.87439  3.83097  1.98602  3.42468  4.26738  3.13112  3.92350  3.04954  2.88785  1.30481  3.03149  3.43413  5.59215  4.29339    905 - -
          2.68618  4.42225  2.77519  2.73123  3.46354  2.40513  3.72494  3.29354  2.67741  2.69355  4.24690  2.90347  2.73739  3.18146  2.89801  2.37887  2.77519  2.98518  4.58477  3.61503
          0.02241  4.20519  4.92753  0.61958  0.77255  0.48576  0.95510
    735   3.03682  5.38353  0.98156  2.35413  4.92108  2.15389  4.01660  4.47421  3.08424  4.00378  4.87556  2.91923  3.98960  3.20763  3.66709  2.97487  3.37982  4.01160  6.09114  4.66928    906 - -
          2.68618  4.42225  2.77519  2.73123  3.46354  2.40513  3.72494  3.29354  2.67741  2.69355  4.24690  2.90347  2.73739  3.18146  2.89801  2.37887  2.77519  2.98518  4.58477  3.61503
          0.02241  4.20519  4.92753  0.61958  0.77255  0.48576  0.95510
    736   3.01696  4.70507  3.70215  3.25004  3.42363  3.88001  4.12805  2.80051  2.94998  1.12378  3.40066  3.64007  4.27738  2.40204  3.20730  3.24627  3.25992  2.78117  5.11696  3.85003    907 - -
          2.68618  4.42225  2.77519  2.73123  3.46354  2.40513  3.72494  3.29354  2.67741  2.69355  4.24690  2.90347  2.73739  3.18146  2.89801  2.37887  2.77519  2.98518  4.58477  3.61503
          0.02241  4.20519  4.92753  0.61958  0.77255  0.48576  0.95510
    737   3.26168  4.57671  4.91530  4.40780  2.24554  4.50487  4.71448  1.07943  4.27563  1.84192  3.20274  4.55329  4.77249  4.40895  4.38528  3.87497  3.50444  2.06688  5.02457  3.66780    908 - -
          2.68618  4.42225  2.77519  2.73123  3.46354  2.40513  3.72494  3.29354  2.67741  2.69355  4.24690  2.90347  2.73739  3.18146  2.89801  2.37887  2.77519  2.98518  4.58477  3.61503
          0.02241  4.20519  4.92753  0.61958  0.77255  0.48576  0.95510
    738   2.97291  5.40312  2.49578  1.18642  4.70468  3.40599  3.80010  4.19253  2.58976  3.68912  4.53402  2.88960  3.95361  2.19513  3.02987  2.90100  3.23213  3.80343  5.83044  4.42260    909 - -
          2.68618  4.42225  2.77519  2.73123  3.46354  2.40513  3.72494  3.29354  2.67741  2.69355  4.24690  2.90347  2.73739  3.18146  2.89801  2.37887  2.77519  2.98518  4.58477  3.61503
          0.02241  4.20519  4.92753  0.61958  0.77255  0.48576  0.95510
    739   3.02812  4.85166  3.45626  3.01458  3.12028  3.75564  3.75564  3.43824  2.01868  3.01053  3.99301  3.40075  4.17659  3.21283  2.91150  3.12450  3.25916  3.21060  4.65110  1.33185    910 - -
          2.68618  4.42225  2.77519  2.73123  3.46354  2.40513  3.72494  3.29354  2.67741  2.69355  4.24690  2.90347  2.73739  3.18146  2.89801  2.37887  2.77519  2.98518  4.58477  3.61503
          0.02241  4.20519  4.92753  0.61958  0.77255  0.48576  0.95510
    740   3.22854  4.50195  5.06813  4.58454  3.73595  4.65615  5.29270  1.30331  4.48383  2.21794  3.52022  4.77534  4.94820  4.74285  4.66700  4.06143  3.49514  0.97307  5.74478  4.53472    911 - -
          2.68618  4.42225  2.77519  2.73123  3.46354  2.40513  3.72494  3.29354  2.67741  2.69355  4.24690  2.90347  2.73739  3.18146  2.89801  2.37887  2.77519  2.98518  4.58477  3.61503
          0.02241  4.20519  4.92753  0.61958  0.77255  0.48576  0.95510
    741   3.24365  4.52323  5.06030  4.58017  3.69027  4.65054  5.28103  0.95450  4.46973  2.15271  3.47704  4.77353  4.94367  4.72328  4.64762  4.05920  3.51146  1.36647  5.71680  4.51577    912 - -
          2.68618  4.42225  2.77519  2.73123  3.46354  2.40513  3.72494  3.29354  2.67741  2.69355  4.24690  2.90347  2.73739  3.18146  2.89801  2.37887  2.77519  2.98518  4.58477  3.61503
          0.02241  4.20519  4.92753  0.61958  0.77255  0.48576  0.95510
    742   2.87243  4.91746  3.11609  2.69051  3.18860  3.61066  1.97434  3.57553  2.65961  3.12148  4.03336  2.25657  4.03162  3.04313  3.05129  2.90617  3.10768  3.29363  4.71080  2.36338    913 - -
          2.68618  4.42225  2.77519  2.73123  3.46354  2.40513  3.72494  3.29354  2.67741  2.69355  4.24690  2.90347  2.73739  3.18146  2.89801  2.37887  2.77519  2.98518  4.58477  3.61503
          0.02241  4.20519  4.92753  0.61958  0.77255  0.48576  0.95510
    743   2.73859  5.11946  2.23424  2.36413  4.46013  3.40168  3.68727  3.90372  1.69786  3.43868  4.23043  2.90548  3.86209  2.81596  2.90202  2.71288  2.26807  3.51352  5.60769  4.22541    914 - -
          2.68618  4.42225  2.77519  2.73123  3.46354  2.40513  3.72494  3.29354  2.67741  2.69355  4.24690  2.90347  2.73739  3.18146  2.89801  2.37887  2.77519  2.98518  4.58477  3.61503
          0.02241  4.20519  4.92753  0.61958  0.77255  0.48576  0.95510
    744   3.71601  5.02324  4.69937  4.48846  0.59227  4.30281  4.07220  3.21301  4.39084  2.51073  3.90007  4.41245  4.76236  4.46912  4.42743  3.96022  4.02159  3.22628  4.24398  2.57810    915 - -
          2.68618  4.42225  2.77519  2.73123  3.46354  2.40513  3.72494  3.29354  2.67741  2.69355  4.24690  2.90347  2.73739  3.18146  2.89801  2.37887  2.77519  2.98518  4.58477  3.61503
          0.02241  4.20519  4.92753  0.61958  0.77255  0.48576  0.95510
    745   2.24848  4.34695  4.42739  3.87642  3.40634  4.09124  4.50676  1.38229  3.75347  2.09572  2.42409  4.10608  4.44523  3.99508  3.95084  3.41756  3.17170  1.99023  5.14555  3.97052    916 - -
          2.68618  4.42225  2.77519  2.73123  3.46354  2.40513  3.72494  3.29354  2.67741  2.69355  4.24690  2.90347  2.73739  3.18146  2.89801  2.37887  2.77519  2.98518  4.58477  3.61503
          0.02241  4.20519  4.92753  0.61958  0.77255  0.48576  0.95510
    746   2.87492  5.32019  2.61743  1.92453  4.65608  3.42084  3.71978  4.11900  1.90038  3.60538  4.40800  1.77937  3.91287  2.85186  2.86373  2.81572  3.11630  3.71637  5.73597  4.34713    917 - -
          2.68618  4.42225  2.77519  2.73123  3.46354  2.40513  3.72494  3.29354  2.67741  2.69355  4.24690  2.90347  2.73739  3.18146  2.89801  2.37887  2.77519  2.98518  4.58477  3.61503
          0.02241  4.20519  4.92753  0.61958  0.77255  0.48576  0.95510
    747   2.63225  4.63067  3.19510  2.64577  3.87460  3.48555  3.74091  3.24360  2.08206  2.90653  2.80880  3.11803  3.89696  2.94183  2.93991  2.43655  2.13613  2.96318  5.20603  3.92442    918 - -
          2.68618  4.42225  2.77519  2.73123  3.46354  2.40513  3.72494  3.29354  2.67741  2.69355  4.24690  2.90347  2.73739  3.18146  2.89801  2.37887  2.77519  2.98518  4.58477  3.61503
          0.02241  4.20519  4.92753  0.61958  0.77255  0.48576  0.95510
    748   2.92378  5.09853  2.68684  1.87712  4.56230  3.40263  3.95866  4.01259  2.81588  3.60179  4.48147  3.05271  1.28521  3.14722  3.24399  2.92977  3.23675  3.64063  5.76261  4.43858    919 - -
          2.68618  4.42225  2.77519  2.73123  3.46354  2.40513  3.72494  3.29354  2.67741  2.69355  4.24690  2.90347  2.73739  3.18146  2.89801  2.37887  2.77519  2.98518  4.58477  3.61503
          0.02241  4.20519  4.92753  0.61958  0.77255  0.48576  0.95510
    749   2.64239  4.92189  2.97459  2.42728  4.18499  2.73882  3.06275  3.62146  2.38346  3.19081  3.98840  2.95256  2.91902  2.46747  2.54423  2.65276  2.87214  3.27329  5.39524  3.27204    920 - -
          2.68618  4.42225  2.77519  2.73123  3.46354  2.40513  3.72494  3.29354  2.67741  2.69355  4.24690  2.90347  2.73739  3.18146  2.89801  2.37887  2.77519  2.98518  4.58477  3.61503
          0.24586  4.20519  1.59431  0.61958  0.77255  0.48576  0.95510
    750   2.64014  4.79050  2.98651  2.52164  4.21289  3.36615  3.67409  3.59754  1.71278  3.19220  4.02652  2.99894  2.87848  2.82987  2.68388  2.68300  2.44629  3.24967  5.39990  4.10298    921 - -
          2.68618  4.42225  2.77519  2.73123  3.46354  2.40513  3.72494  3.29354  2.67741  2.69355  4.24690  2.90347  2.73739  3.18146  2.89801  2.37887  2.77519  2.98518  4.58477  3.61503
          0.02795  3.98728  4.70962  0.61958  0.77255  0.70841  0.67812
    751   2.07337  4.27012  3.45771  3.00243  3.66805  3.30450  3.96916  2.89486  2.93747  1.94633  3.63449  3.31991  3.86412  3.27802  3.26234  2.05075  2.80386  2.63589  5.13183  3.88518    922 - -
          2.68618  4.42225  2.77519  2.73123  3.46354  2.40513  3.72494  3.29354  2.67741  2.69355  4.24690  2.90347  2.73739  3.18146  2.89801  2.37887  2.77519  2.98518  4.58477  3.61503
          0.02795  3.98728  4.70962  0.61958  0.77255  0.70841  0.67812
    752   2.70332  4.82108  2.83565  2.52681  4.21500  3.32579  3.76483  3.69494  2.48797  3.25908  4.14210  3.00802  1.99996  1.98011  2.84739  2.74575  3.00024  3.34799  5.45003  4.13324    923 - -
          2.68618  4.42225  2.77519  2.73123  3.46354  2.40513  3.72494  3.29354  2.67741  2.69355  4.24690  2.90347  2.73739  3.18146  2.89801  2.37887  2.77519  2.98518  4.58477  3.61503
          0.02795  3.98728  4.70962  0.61958  0.77255  0.70841  0.67812
    753   2.58489  4.40409  3.29401  2.84147  3.61832  3.43885  3.85586  2.87562  2.75643  1.84499  3.59758  2.63768  3.91519  3.14038  3.09477  2.76815  2.41737  2.64641  5.07176  3.79887    924 - -
          2.68618  4.42225  2.77519  2.73123  3.46354  2.40513  3.72494  3.29354  2.67741  2.69355  4.24690  2.90347  2.73739  3.18146  2.89801  2.37887  2.77519  2.98518  4.58477  3.61503
          0.02795  3.98728  4.70962  0.61958  0.77255  0.70841  0.67812
    754   2.60905  4.28812  3.56358  3.01723  3.30542  3.57937  3.86504  2.67049  2.91571  2.36766  2.76618  3.38451  3.98108  3.24383  3.23039  2.85906  2.01905  2.48391  4.82633  2.86096    925 - -
          2.68618  4.42225  2.77519  2.73123  3.46354  2.40513  3.72494  3.29354  2.67741  2.69355  4.24690  2.90347  2.73739  3.18146  2.89801  2.37887  2.77519  2.98518  4.58477  3.61503
          0.02795  3.98728  4.70962  0.61958  0.77255  0.70841  0.67812
    755   2.25636  4.22450  3.71447  3.17549  3.41339  3.59549  4.00741  2.00162  3.08736  2.07069  3.36742  3.50184  4.02535  3.39282  3.38390  2.46125  2.86389  2.24896  4.94688  3.72541    926 - -
          2.68618  4.42225  2.77519  2.73123  3.46354  2.40513  3.72494  3.29354  2.67741  2.69355  4.24690  2.90347  2.73739  3.18146  2.89801  2.37887  2.77519  2.98518  4.58477  3.61503
          0.02795  3.98728  4.70962  0.61958  0.77255  0.56642  0.83829
    756   2.67762  5.02635  2.23912  2.30091  4.43974  3.29084  3.70358  3.90723  2.55659  3.44928  4.24552  2.41296  2.63310  2.84544  3.06112  2.01112  2.95669  3.49658  5.63236  4.23280    927 - -
          2.68618  4.42225  2.77519  2.73123  3.46354  2.40513  3.72494  3.29354  2.67741  2.69355  4.24690  2.90347  2.73739  3.18146  2.89801  2.37887  2.77519  2.98518  4.58477  3.61503
          0.02557  4.07495  4.79730  0.61958  0.77255  0.63031  0.76020
    757   2.58445  4.36573  3.41535  2.93109  3.63803  3.47885  3.92193  2.09103  2.87116  2.65116  3.58909  2.72666  3.95108  3.21881  3.21663  2.79490  1.98488  2.53201  5.09545  3.84379    928 - -
          2.68618  4.42225  2.77519  2.73123  3.46354  2.40513  3.72494  3.29354  2.67741  2.69355  4.24690  2.90347  2.73739  3.18146  2.89801  2.37887  2.77519  2.98518  4.58477  3.61503
          0.02557  4.07495  4.79730  0.61958  0.77255  0.63031  0.76020
    758   2.63700  4.78830  3.03791  2.52187  4.13188  3.41127  3.66943  3.53906  2.36722  3.13190  3.95720  3.01021  3.84488  2.45259  2.39967  2.36099  2.06214  3.20446  5.35240  4.04757    929 - -
          2.68618  4.42225  2.77519  2.73123  3.46354  2.40513  3.72494  3.29354  2.67741  2.69355  4.24690  2.90347  2.73739  3.18146  2.89801  2.37887  2.77519  2.98518  4.58477  3.61503
          0.12672  4.07495  2.28256  0.61958  0.77255  0.63031  0.76020
    759   2.59518  4.62409  2.46452  2.51724  3.86892  3.35215  3.73537  3.24263  2.62402  2.16745  3.81403  3.00520  3.83338  2.94611  3.05629  2.14474  2.86857  2.95740  5.23490  3.91010    930 - -
          2.68618  4.42225  2.77519  2.73123  3.46354  2.40513  3.72494  3.29354  2.67741  2.69355  4.24690  2.90347  2.73739  3.18146  2.89801  2.37887  2.77519  2.98518  4.58477  3.61503
          0.02825  3.97649  4.69884  0.61958  0.77255  0.36426  1.18650
    760   2.67249  4.51672  2.78190  2.44601  3.65748  3.57544  3.83396  2.37474  2.76897  1.85545  3.58317  3.22530  3.97184  3.09221  3.16645  2.83524  2.90718  2.67547  5.09781  3.83408    931 - -
          2.68618  4.42225  2.77519  2.73123  3.46354  2.40513  3.72494  3.29354  2.67741  2.69355  4.24690  2.90347  2.73739  3.18146  2.89801  2.37887  2.77519  2.98518  4.58477  3.61503
          0.02241  4.20519  4.92753  0.61958  0.77255  0.48576  0.95510
    761   2.62576  4.78067  3.03481  2.49700  4.03291  3.44812  3.67657  3.44112  2.47237  3.05536  3.17438  2.66104  3.12288  2.38164  2.91629  2.67261  2.19196  3.12546  5.30912  3.98670    932 - -
          2.68618  4.42225  2.77519  2.73123  3.46354  2.40513  3.72494  3.29354  2.67741  2.69355  4.24690  2.90347  2.73739  3.18146  2.89801  2.37887  2.77519  2.98518  4.58477  3.61503
          0.02241  4.20519  4.92753  0.61958  0.77255  0.48576  0.95510
    762   2.90464  5.46653  2.04199  1.46883  4.77398  3.33921  3.77336  4.28277  2.69055  3.76527  4.56598  2.16167  3.89493  2.91406  3.25005  2.37912  3.17076  3.84665  5.91631  4.44035    933 - -
          2.68618  4.42225  2.77519  2.73123  3.46354  2.40513  3.72494  3.29354  2.67741  2.69355  4.24690  2.90347  2.73739  3.18146  2.89801  2.37887  2.77519  2.98518  4.58477  3.61503
          0.02241  4.20519  4.92753  0.61958  0.77255  0.48576  0.95510
    763   2.61250  4.33384  3.50829  2.95876  3.49426  3.57512  3.87933  2.20682  2.89743  2.55138  2.67516  2.83705  3.97900  3.21327  3.24035  2.12867  2.85845  2.57637  4.94977  3.71304    934 - -
          2.68618  4.42225  2.77519  2.73123  3.46354  2.40513  3.72494  3.29354  2.67741  2.69355  4.24690  2.90347  2.73739  3.18146  2.89801  2.37887  2.77519  2.98518  4.58477  3.61503
          0.02241  4.20519  4.92753  0.61958  0.77255  0.48576  0.95510
    764   2.62048  4.45578  3.26206  2.45800  2.15626  2.86674  3.83196  3.01695  2.79738  2.71998  3.60747  3.22349  3.93658  3.11442  3.18137  2.78781  2.34560  2.76870  5.05427  3.78339    935 - -
          2.68618  4.42225  2.77519  2.73123  3.46354  2.40513  3.72494  3.29354  2.67741  2.69355  4.24690  2.90347  2.73739  3.18146  2.89801  2.37887  2.77519  2.98518  4.58477  3.61503
          0.02241  4.20519  4.92753  0.61958  0.77255  0.48576  0.95510
    765   2.73321  5.17865  2.11333  2.31016  4.50207  3.38223  3.67412  3.97178  2.07512  3.48361  4.26126  2.32126  3.84491  2.79717  2.96171  2.69274  2.26924  3.56411  5.64398  4.23611    936 - -
          2.68618  4.42225  2.77519  2.73123  3.46354  2.40513  3.72494  3.29354  2.67741  2.69355  4.24690  2.90347  2.73739  3.18146  2.89801  2.37887  2.77519  2.98518  4.58477  3.61503
          0.02241  4.20519  4.92753  0.61958  0.77255  0.48576  0.95510
    766   2.68311  3.58198  2.21265  2.00630  4.43236  3.39012  3.63929  3.90003  2.42090  3.41503  4.18433  2.37479  3.82318  2.43094  2.91671  2.65033  2.92120  3.49657  5.57865  4.17678    937 - -
          2.68618  4.42225  2.77519  2.73123  3.46354  2.40513  3.72494  3.29354  2.67741  2.69355  4.24690  2.90347  2.73739  3.18146  2.89801  2.37887  2.77519  2.98518  4.58477  3.61503
          0.02241  4.20519  4.92753  0.61958  0.77255  0.48576  0.95510
    767   2.73315  5.12641  2.01054  2.09759  4.38629  3.39666  2.40798  3.86508  2.48508  2.80295  4.19549  2.87922  3.85254  2.81039  2.97610  2.70316  2.97433  3.48553  5.57465  4.17376    938 - -
          2.68618  4.42225  2.77519  2.73123  3.46354  2.40513  3.72494  3.29354  2.67741  2.69355  4.24690  2.90347  2.73739  3.18146  2.89801  2.37887  2.77519  2.98518  4.58477  3.61503
          0.02241  4.20519  4.92753  0.61958  0.77255  0.48576  0.95510
    768   2.61748  4.44765  3.33921  2.77497  3.60536  3.55136  3.78737  2.60759  2.44830  2.37374  2.98939  2.60529  3.93428  3.05650  3.10575  2.78635  2.38486  2.71066  5.01721  3.76271    939 - -
          2.68618  4.42225  2.77519  2.73123  3.46354  2.40513  3.72494  3.29354  2.67741  2.69355  4.24690  2.90347  2.73739  3.18146  2.89801  2.37887  2.77519  2.98518  4.58477  3.61503
          0.02241  4.20519  4.92753  0.61958  0.77255  0.48576  0.95510
    769   2.66806  4.82638  3.08317  2.52373  4.07503  3.48434  3.66921  3.47358  1.90914  2.70016  3.90759  3.02758  3.87559  2.36212  2.80140  2.40476  2.89601  2.74438  5.32172  4.00950    940 - -
          2.68618  4.42225  2.77519  2.73123  3.46354  2.40513  3.72494  3.29354  2.67741  2.69355  4.24690  2.90347  2.73739  3.18146  2.89801  2.37887  2.77519  2.98518  4.58477  3.61503
          0.02241  4.20519  4.92753  0.61958  0.77255  0.48576  0.95510
    770   2.60999  4.66175  3.10562  2.20436  3.88343  2.92243  3.70648  3.27564  2.55335  2.92336  2.87164  3.05716  3.17357  2.89528  2.99301  2.42313  2.84845  2.65013  5.21237  3.91122    941 - -
          2.68618  4.42225  2.77519  2.73123  3.46354  2.40513  3.72494  3.29354  2.67741  2.69355  4.24690  2.90347  2.73739  3.18146  2.89801  2.37887  2.77519  2.98518  4.58477  3.61503
          0.02241  4.20519  4.92753  0.61958  0.77255  0.48576  0.95510
    771   2.25572  4.89059  2.99281  2.45801  4.16023  3.44927  2.81230  3.58263  2.01165  3.16541  3.97324  2.60128  3.85012  2.79518  2.83412  2.67426  2.88612  2.81782  5.38243  4.04545    942 - -
          2.68618  4.42225  2.77519  2.73123  3.46354  2.40513  3.72494  3.29354  2.67741  2.69355  4.24690  2.90347  2.73739  3.18146  2.89801  2.37887  2.77519  2.98518  4.58477  3.61503
          0.02241  4.20519  4.92753  0.61958  0.77255  0.48576  0.95510
    772   2.64419  4.95882  2.56081  2.17654  4.24174  2.70235  3.64628  3.67970  2.43551  2.78209  4.03693  2.91965  3.14690  2.77812  2.91585  2.64498  2.41013  3.31861  5.45147  4.08498    943 - -
          2.68618  4.42225  2.77519  2.73123  3.46354  2.40513  3.72494  3.29354  2.67741  2.69355  4.24690  2.90347  2.73739  3.18146  2.89801  2.37887  2.77519  2.98518  4.58477  3.61503
          0.15580  4.20519  2.04521  0.61958  0.77255  0.48576  0.95510
    773   2.62905  4.49655  3.20431  2.39844  3.67571  3.51291  3.78118  2.91409  2.67598  2.36236  3.60701  2.69949  3.92106  3.03060  3.06185  2.78110  2.86898  2.01141  5.08561  3.81492    944 - -
          2.68618  4.42225  2.77519  2.73123  3.46354  2.40513  3.72494  3.29354  2.67741  2.69355  4.24690  2.90347  2.73739  3.18146  2.89801  2.37887  2.77519  2.98518  4.58477  3.61503
          0.02557  4.07495  4.79730  0.61958  0.77255  0.63031  0.76020
    774   2.25541  2.74745  4.00217  3.44907  3.37216  3.61978  4.12322  2.37344  3.34792  2.08338  3.33835  3.67231  4.07136  3.60281  3.58027  2.94416  2.43952  1.92264  4.91250  3.71326    945 - -
          2.68618  4.42225  2.77519  2.73123  3.46354  2.40513  3.72494  3.29354  2.67741  2.69355  4.24690  2.90347  2.73739  3.18146  2.89801  2.37887  2.77519  2.98518  4.58477  3.61503
          0.02557  4.07495  4.79730  0.61958  0.77255  0.63031  0.76020
    775   2.57955  4.55659  3.11312  2.32742  3.81835  3.42279  3.74023  2.68484  2.60548  2.85466  3.71945  3.08544  3.85847  2.95281  3.01963  2.22647  2.19868  2.87013  5.17629  3.89180    946 - -
          2.68589  4.42300  2.77481  2.73067  3.46429  2.40556  3.72570  3.29200  2.67733  2.69430  4.24665  2.90241  2.73705  3.18221  2.89850  2.37901  2.77526  2.98481  4.58552  3.61578
          0.22182  1.65713  4.79730  2.87897  0.05783  0.63031  0.76020
    776   3.69402  4.99261  4.41489  4.17431  2.90314  3.96902  4.17221  3.73129  3.89482  3.08915  4.35490  4.28374  4.50455  4.27184  3.98595  3.89561  4.00571  3.62706  0.56000  2.89540    976 - -
          2.68618  4.42225  2.77519  2.73123  3.46354  2.40513  3.72494  3.29354  2.67741  2.69355  4.24690  2.90347  2.73739  3.18146  2.89801  2.37887  2.77519  2.98518  4.58477  3.61503
          0.02557  4.07495  4.79730  0.61958  0.77255  0.63031  0.76020
    777   2.43498  4.45963  3.09096  2.74252  4.21028  3.15692  3.93906  3.62343  2.81266  3.27621  4.10640  2.47523  3.78245  3.14625  3.20725  1.95499  1.70587  3.19437  5.51565  4.23088    977 - -
          2.68618  4.42225  2.77519  2.73123  3.46354  2.40513  3.72494  3.29354  2.67741  2.69355  4.24690  2.90347  2.73739  3.18146  2.89801  2.37887  2.77519  2.98518  4.58477  3.61503
          0.02557  4.07495  4.79730  0.61958  0.77255  0.63031  0.76020
    778   2.79595  5.19444  2.53243  1.78691  4.52307  2.67929  3.69376  3.98635  2.48214  3.50606  4.31780  2.83616  3.85216  1.91283  2.93844  2.74968  3.05033  3.59546  5.66785  4.27290    978 - -
          2.68618  4.42225  2.77519  2.73123  3.46354  2.40513  3.72494  3.29354  2.67741  2.69355  4.24690  2.90347  2.73739  3.18146  2.89801  2.37887  2.77519  2.98518  4.58477  3.61503
          0.02557  4.07495  4.79730  0.61958  0.77255  0.40495  1.09965
    779   3.08203  5.64902  1.91448  0.97917  4.94410  3.33700  3.89314  4.47048  2.91463  3.96902  4.82950  2.80535  3.96487  3.06221  3.50822  2.96162  3.37367  4.04096  6.10782  4.60749    979 - -
          2.68618  4.42225  2.77519  2.73123  3.46354  2.40513  3.72494  3.29354  2.67741  2.69355  4.24690  2.90347  2.73739  3.18146  2.89801  2.37887  2.77519  2.98518  4.58477  3.61503
          0.02241  4.20519  4.92753  0.61958  0.77255  0.48576  0.95510
    780   2.96505  5.28359  2.49625  1.06869  4.75314  2.24307  3.92949  4.24286  2.85079  3.78796  4.64074  2.94240  3.96997  3.10389  3.34620  2.92228  3.27465  3.82554  5.91385  4.52878    980 - -
          2.68618  4.42225  2.77519  2.73123  3.46354  2.40513  3.72494  3.29354  2.67741  2.69355  4.24690  2.90347  2.73739  3.18146  2.89801  2.37887  2.77519  2.98518  4.58477  3.61503
          0.02241  4.20519  4.92753  0.61958  0.77255  0.48576  0.95510
    781   2.77795  4.36744  3.85840  3.27830  3.35066  3.81818  4.07326  2.25142  2.30986  1.67783  2.51295  3.63014  4.16892  3.45326  3.39903  3.09007  3.00643  2.43180  4.95963  3.76867    981 - -
          2.68618  4.42225  2.77519  2.73123  3.46354  2.40513  3.72494  3.29354  2.67741  2.69355  4.24690  2.90347  2.73739  3.18146  2.89801  2.37887  2.77519  2.98518  4.58477  3.61503
          0.02241  4.20519  4.92753  0.61958  0.77255  0.48576  0.95510
    782   2.71206  4.92449  1.78825  2.43467  4.21562  3.38713  3.76485  3.63558  2.62741  2.47583  4.10372  2.96107  3.88071  2.93178  3.10483  2.10229  2.98200  3.29907  5.50054  4.13073    982 - -
          2.68618  4.42225  2.77519  2.73123  3.46354  2.40513  3.72494  3.29354  2.67741  2.69355  4.24690  2.90347  2.73739  3.18146  2.89801  2.37887  2.77519  2.98518  4.58477  3.61503
          0.02241  4.20519  4.92753  0.61958  0.77255  0.48576  0.95510
    783   2.47365  4.50974  3.16387  2.82276  4.34811  3.18789  4.02889  3.77643  2.90453  3.41620  4.23551  2.54025  3.83215  3.23108  3.30203  1.35516  2.13354  3.31109  5.63950  4.35365    983 - -
          2.68618  4.42225  2.77519  2.73123  3.46354  2.40513  3.72494  3.29354  2.67741  2.69355  4.24690  2.90347  2.73739  3.18146  2.89801  2.37887  2.77519  2.98518  4.58477  3.61503
          0.02241  4.20519  4.92753  0.61958  0.77255  0.48576  0.95510
    784   2.96670  4.68634  3.68071  3.16886  3.62522  3.80975  4.02025  2.88172  2.07736  1.23087  3.57822  3.54953  4.21030  3.29919  2.93151  3.17466  3.20100  2.77310  5.17356  3.93372    984 - -
          2.68618  4.42225  2.77519  2.73123  3.46354  2.40513  3.72494  3.29354  2.67741  2.69355  4.24690  2.90347  2.73739  3.18146  2.89801  2.37887  2.77519  2.98518  4.58477  3.61503
          0.02241  4.20519  4.92753  0.61958  0.77255  0.48576  0.95510
    785   2.84271  4.53539  3.64545  3.10763  2.20749  3.76692  2.85950  3.06147  3.05100  2.33234  3.64697  2.37957  4.13734  3.33295  3.38594  3.02341  3.07202  2.84727  4.37786  2.21713    985 - -
          2.68618  4.42225  2.77519  2.73123  3.46354  2.40513  3.72494  3.29354  2.67741  2.69355  4.24690  2.90347  2.73739  3.18146  2.89801  2.37887  2.77519  2.98518  4.58477  3.61503
          0.02241  4.20519  4.92753  0.61958  0.77255  0.48576  0.95510
    786   2.69906  4.29125  3.84631  3.30333  3.16583  2.92657  3.94995  2.75401  3.14325  2.41886  2.51971  3.58611  4.09485  3.46394  3.39300  2.99127  2.95249  2.56637  1.92172  3.36073    986 - -
          2.68618  4.42225  2.77519  2.73123  3.46354  2.40513  3.72494  3.29354  2.67741  2.69355  4.24690  2.90347  2.73739  3.18146  2.89801  2.37887  2.77519  2.98518  4.58477  3.61503
          0.02241  4.20519  4.92753  0.61958  0.77255  0.48576  0.95510
    787   2.71943  4.70477  3.07978  2.68649  3.52796  3.48231  3.77274  3.40189  2.73182  3.02944  3.91380  2.27203  3.95576  3.07432  3.13461  2.22057  2.99125  3.11139  4.98955  1.97304    987 - -
          2.68618  4.42225  2.77519  2.73123  3.46354  2.40513  3.72494  3.29354  2.67741  2.69355  4.24690  2.90347  2.73739  3.18146  2.89801  2.37887  2.77519  2.98518  4.58477  3.61503
          0.02241  4.20519  4.92753  0.61958  0.77255  0.48576  0.95510
    788   2.85914  4.55031  3.70322  3.30294  2.93692  3.68332  3.89035  3.08829  3.18705  2.75184  3.78261  3.58092  4.17823  3.53392  3.45574  3.06122  2.24511  2.88016  4.53414  1.29059    988 - -
          2.68618  4.42225  2.77519  2.73123  3.46354  2.40513  3.72494  3.29354  2.67741  2.69355  4.24690  2.90347  2.73739  3.18146  2.89801  2.37887  2.77519  2.98518  4.58477  3.61503
          0.02241  4.20519  4.92753  0.61958  0.77255  0.48576  0.95510
    789   2.67824  4.37383  3.59677  3.06884  3.52309  3.64279  3.98447  2.64849  2.99117  2.49748  2.47492  2.29839  4.05831  3.32118  3.32074  2.93034  2.93399  1.84889  5.03057  3.78793    989 - -
          2.68618  4.42225  2.77519  2.73123  3.46354  2.40513  3.72494  3.29354  2.67741  2.69355  4.24690  2.90347  2.73739  3.18146  2.89801  2.37887  2.77519  2.98518  4.58477  3.61503
          0.02241  4.20519  4.92753  0.61958  0.77255  0.48576  0.95510
    790   2.91246  5.19446  2.70719  2.46879  4.50395  3.43603  3.79962  4.05938  2.49559  3.57541  4.42551  2.21547  3.96553  1.35190  2.86600  2.88798  3.18145  3.67942  5.66455  4.28812    990 - -
          2.68618  4.42225  2.77519  2.73123  3.46354  2.40513  3.72494  3.29354  2.67741  2.69355  4.24690  2.90347  2.73739  3.18146  2.89801  2.37887  2.77519  2.98518  4.58477  3.61503
          0.02241  4.20519  4.92753  0.61958  0.77255  0.48576  0.95510
    791   2.51125  2.12047  3.91430  3.40649  3.55184  3.42074  4.14934  2.80462  3.28798  2.05534  3.55922  3.59432  3.98428  3.57863  3.53770  1.90613  2.86003  2.56158  5.05382  3.83167    991 - -
          2.68618  4.42225  2.77519  2.73123  3.46354  2.40513  3.72494  3.29354  2.67741  2.69355  4.24690  2.90347  2.73739  3.18146  2.89801  2.37887  2.77519  2.98518  4.58477  3.61503
          0.02241  4.20519  4.92753  0.61958  0.77255  0.48576  0.95510
    792   2.73562  5.12611  2.96000  2.42980  4.47243  3.46977  3.62597  3.91492  1.94818  3.40809  4.18686  2.30634  3.86899  2.43578  2.34030  2.25822  2.95764  3.52229  5.53992  4.19154    992 - -
          2.68618  4.42225  2.77519  2.73123  3.46354  2.40513  3.72494  3.29354  2.67741  2.69355  4.24690  2.90347  2.73739  3.18146  2.89801  2.37887  2.77519  2.98518  4.58477  3.61503
          0.02241  4.20519  4.92753  0.61958  0.77255  0.48576  0.95510
    793   2.62181  4.59681  3.18644  2.62757  3.14766  3.50428  3.72289  3.16684  2.21599  2.38065  3.68639  3.10852  3.89185  2.58147  2.99286  2.45187  2.54386  2.89887  5.13699  3.85309    993 - -
          2.68618  4.42225  2.77519  2.73123  3.46354  2.40513  3.72494  3.29354  2.67741  2.69355  4.24690  2.90347  2.73739  3.18146  2.89801  2.37887  2.77519  2.98518  4.58477  3.61503
          0.02241  4.20519  4.92753  0.61958  0.77255  0.48576  0.95510
    794   2.35887  4.79747  3.04876  2.51142  4.09240  3.43831  3.68546  3.50410  2.45221  2.70279  3.92823  2.46836  3.85459  2.84123  2.38606  2.16418  2.87555  3.17536  5.34727  4.02553    994 - -
          2.68618  4.42225  2.77519  2.73123  3.46354  2.40513  3.72494  3.29354  2.67741  2.69355  4.24690  2.90347  2.73739  3.18146  2.89801  2.37887  2.77519  2.98518  4.58477  3.61503
          0.02241  4.20519  4.92753  0.61958  0.77255  0.48576  0.95510
    795   2.62340  4.80227  3.01250  2.49626  4.11352  3.42128  3.69208  3.52280  2.22024  3.13051  3.94670  2.22754  3.84802  2.84640  2.91885  2.38275  2.37638  2.74818  5.36936  4.04160    995 - -
          2.68618  4.42225  2.77519  2.73123  3.46354  2.40513  3.72494  3.29354  2.67741  2.69355  4.24690  2.90347  2.73739  3.18146  2.89801  2.37887  2.77519  2.98518  4.58477  3.61503
          0.02241  4.20519  4.92753  0.61958  0.77255  0.48576  0.95510
    796   2.62799  3.15950  1.62516  2.55317  4.23739  3.34135  3.82706  3.64207  2.68612  3.27760  4.10666  3.04188  2.64048  2.99864  3.14590  2.68509  2.93465  3.27438  5.51207  4.18079    996 - -
          2.68618  4.42225  2.77519  2.73123  3.46354  2.40513  3.72494  3.29354  2.67741  2.69355  4.24690  2.90347  2.73739  3.18146  2.89801  2.37887  2.77519  2.98518  4.58477  3.61503
          0.02241  4.20519  4.92753  0.61958  0.77255  0.48576  0.95510
    797   2.72643  4.36545  3.68217  2.46371  3.56073  3.74993  4.05992  2.03303  3.08592  2.49937  3.48652  3.53104  4.13374  3.39968  3.42157  3.02375  2.56803  1.66621  5.08559  3.85379    997 - -
          2.68618  4.42225  2.77519  2.73123  3.46354  2.40513  3.72494  3.29354  2.67741  2.69355  4.24690  2.90347  2.73739  3.18146  2.89801  2.37887  2.77519  2.98518  4.58477  3.61503
          0.02241  4.20519  4.92753  0.61958  0.77255  0.48576  0.95510
    798   2.24608  4.37443  4.63421  4.11662  3.66969  4.23611  4.80897  1.51071  4.02000  2.34082  3.51579  4.32112  4.61444  4.28147  4.23080  3.59695  3.26413  1.18083  5.45416  4.24746    998 - -
          2.68618  4.42225  2.77519  2.73123  3.46354  2.40513  3.72494  3.29354  2.67741  2.69355  4.24690  2.90347  2.73739  3.18146  2.89801  2.37887  2.77519  2.98518  4.58477  3.61503
          0.02241  4.20519  4.92753  0.61958  0.77255  0.48576  0.95510
    799   1.97890  4.69090  2.98142  2.24831  4.21933  2.16098  3.83431  3.62560  2.68471  3.25289  4.07506  3.05812  3.84726  3.00931  3.12909  2.65021  2.26414  3.24650  5.49860  4.18110    999 - -
          2.68618  4.42225  2.77519  2.73123  3.46354  2.40513  3.72494  3.29354  2.67741  2.69355  4.24690  2.90347  2.73739  3.18146  2.89801  2.37887  2.77519  2.98518  4.58477  3.61503
          0.02241  4.20519  4.92753  0.61958  0.77255  0.48576  0.95510
    800   2.76073  5.27527  2.26786  1.85661  4.59583  3.37104  3.67642  4.08443  2.07639  3.56996  4.33877  2.47242  3.84543  2.79553  2.99786  2.21158  3.00574  3.65588  5.71343  4.28207   1000 - -
          2.68618  4.42225  2.77519  2.73123  3.46354  2.40513  3.72494  3.29354  2.67741  2.69355  4.24690  2.90347  2.73739  3.18146  2.89801  2.37887  2.77519  2.98518  4.58477  3.61503
          0.02241  4.20519  4.92753  0.61958  0.77255  0.48576  0.95510
    801   3.24365  4.52323  5.06030  4.58017  3.69027  4.65054  5.28103  0.95450  4.46973  2.15271  3.47704  4.77353  4.94367  4.72328  4.64762  4.05920  3.51146  1.36647  5.71680  4.51577   1001 - -
          2.68618  4.42225  2.77519  2.73123  3.46354  2.40513  3.72494  3.29354  2.67741  2.69355  4.24690  2.90347  2.73739  3.18146  2.89801  2.37887  2.77519  2.98518  4.58477  3.61503
          0.02241  4.20519  4.92753  0.61958  0.77255  0.48576  0.95510
    802   2.62463  4.25202  3.81236  3.27576  3.47496  2.63094  4.07674  2.56036  3.19223  1.94236  3.43668  3.57442  4.06662  3.48275  3.47620  2.92911  2.50030  1.78607  4.99153  3.77876   1002 - -
          2.68618  4.42225  2.77519  2.73123  3.46354  2.40513  3.72494  3.29354  2.67741  2.69355  4.24690  2.90347  2.73739  3.18146  2.89801  2.37887  2.77519  2.98518  4.58477  3.61503
          0.02241  4.20519  4.92753  0.61958  0.77255  0.48576  0.95510
    803   3.23490  5.34155  3.70085  2.96247  4.85500  3.82125  3.70075  4.17634  1.11858  3.57179  4.44654  3.34072  4.17112  2.82985  1.50318  3.21810  3.37946  3.85648  5.57205  4.43913   1003 - -
          2.68618  4.42225  2.77519  2.73123  3.46354  2.40513  3.72494  3.29354  2.67741  2.69355  4.24690  2.90347  2.73739  3.18146  2.89801  2.37887  2.77519  2.98518  4.58477  3.61503
          0.02241  4.20519  4.92753  0.61958  0.77255  0.48576  0.95510
    804   2.89363  4.46864  3.97003  3.39463  3.33368  3.91745  4.15588  2.56289  2.60845  1.22924  2.66057  3.73623  4.26038  3.52287  3.36329  3.21301  3.12136  2.50508  5.01662  3.83347   1004 - -
          2.68618  4.42225  2.77519  2.73123  3.46354  2.40513  3.72494  3.29354  2.67741  2.69355  4.24690  2.90347  2.73739  3.18146  2.89801  2.37887  2.77519  2.98518  4.58477  3.61503
          0.02241  4.20519  4.92753  0.61958  0.77255  0.48576  0.95510
    805   3.02644  4.40967  4.56043  4.01122  1.64520  4.13089  4.10100  2.57128  3.86343  1.72474  2.32362  4.10118  4.43914  3.98337  3.96414  3.44293  3.25114  2.54300  4.44760  2.46970   1005 - -
          2.68618  4.42225  2.77519  2.73123  3.46354  2.40513  3.72494  3.29354  2.67741  2.69355  4.24690  2.90347  2.73739  3.18146  2.89801  2.37887  2.77519  2.98518  4.58477  3.61503
          0.02241  4.20519  4.92753  0.61958  0.77255  0.48576  0.95510
    806   2.64987  3.18689  2.95776  2.04412  4.19337  3.43817  3.64668  3.61992  2.19002  3.19396  3.99516  2.95670  3.84126  2.46838  2.84818  2.26824  2.88285  3.27353  5.40611  4.06046   1006 - -
          2.68618  4.42225  2.77519  2.73123  3.46354  2.40513  3.72494  3.29354  2.67741  2.69355  4.24690  2.90347  2.73739  3.18146  2.89801  2.37887  2.77519  2.98518  4.58477  3.61503
          0.02241  4.20519  4.92753  0.61958  0.77255  0.48576  0.95510
    807   2.68387  5.09054  2.45436  1.93545  3.02023  3.39704  3.64480  3.84283  2.20936  3.37316  4.15143  2.38393  3.82859  2.76719  2.92385  2.65796  2.92110  3.45434  5.54833  4.15452   1007 - -
          2.68618  4.42225  2.77519  2.73123  3.46354  2.40513  3.72494  3.29354  2.67741  2.69355  4.24690  2.90347  2.73739  3.18146  2.89801  2.37887  2.77519  2.98518  4.58477  3.61503
          0.02241  4.20519  4.92753  0.61958  0.77255  0.48576  0.95510
    808   2.64077  3.49400  2.62130  2.50806  3.94904  3.44568  3.70073  3.41410  2.54311  3.04179  3.87643  1.92730  3.86593  2.88110  2.99561  2.69446  2.88403  3.10639  5.26871  3.16167   1008 - -
          2.68618  4.42225  2.77519  2.73123  3.46354  2.40513  3.72494  3.29354  2.67741  2.69355  4.24690  2.90347  2.73739  3.18146  2.89801  2.37887  2.77519  2.98518  4.58477  3.61503
          0.02241  4.20519  4.92753  0.61958  0.77255  0.48576  0.95510
    809   2.83226  4.90108  3.00499  2.74966  4.55158  1.21004  3.98609  4.00107  1.93630  3.58375  4.44496  3.19914  3.99355  3.17600  2.99681  2.89240  3.17297  3.59386  5.69819  4.44412   1009 - -
          2.68618  4.42225  2.77519  2.73123  3.46354  2.40513  3.72494  3.29354  2.67741  2.69355  4.24690  2.90347  2.73739  3.18146  2.89801  2.37887  2.77519  2.98518  4.58477  3.61503
          0.19194  4.20519  1.83428  0.61958  0.77255  0.48576  0.95510
    810   2.50723  4.47694  3.15185  2.72558  3.95241  3.29130  3.86055  3.20095  2.72390  2.98498  3.86791  2.00235  3.83453  3.07999  3.11294  2.63802  2.17476  2.42194  5.31733  4.03140   1010 - -
          2.68618  4.42225  2.77519  2.73123  3.46354  2.40513  3.72494  3.29354  2.67741  2.69355  4.24690  2.90347  2.73739  3.18146  2.89801  2.37887  2.77519  2.98518  4.58477  3.61503
          0.02650  4.03974  4.76209  0.61958  0.77255  0.38890  1.13258
    811   2.67191  4.97611  3.00459  2.44159  4.26763  3.46012  3.62758  3.07631  2.02517  3.24579  4.03891  2.45647  3.84910  2.44613  2.46477  2.67358  2.57150  3.33889  5.43159  4.08930   1011 - -
          2.68618  4.42225  2.77519  2.73123  3.46354  2.40513  3.72494  3.29354  2.67741  2.69355  4.24690  2.90347  2.73739  3.18146  2.89801  2.37887  2.77519  2.98518  4.58477  3.61503
          0.02241  4.20519  4.92753  0.61958  0.77255  0.48576  0.95510
    812   2.76176  4.33048  3.88484  3.31866  2.73098  3.81059  4.06727  2.54263  3.22183  1.83693  3.25414  3.65094  4.16723  2.46029  3.49775  3.08546  2.99386  1.83785  4.87505  3.63834   1012 - -
          2.68618  4.42225  2.77519  2.73123  3.46354  2.40513  3.72494  3.29354  2.67741  2.69355  4.24690  2.90347  2.73739  3.18146  2.89801  2.37887  2.77519  2.98518  4.58477  3.61503
          0.02241  4.20519  4.92753  0.61958  0.77255  0.48576  0.95510
    813   2.92376  5.32323  2.03949  2.38056  4.67013  3.42852  3.77442  4.14128  1.26490  3.64609  4.46908  2.92815  3.94438  2.91733  2.92612  2.86842  3.17616  3.74563  5.76251  4.38367   1013 - -
          2.68618  4.42225  2.77519  2.73123  3.46354  2.40513  3.72494  3.29354  2.67741  2.69355  4.24690  2.90347  2.73739  3.18146  2.89801  2.37887  2.77519  2.98518  4.58477  3.61503
          0.02241  4.20519  4.92753  0.61958  0.77255  0.48576  0.95510
    814   2.59752  4.61865  3.13174  2.70335  4.02509  3.36197  2.64799  3.47927  2.67427  3.12219  3.97106  3.14215  3.88476  3.05787  3.06167  2.32158  1.62054  3.13959  5.35292  4.04297   1014 - -
          2.68618  4.42225  2.77519  2.73123  3.46354  2.40513  3.72494  3.29354  2.67741  2.69355  4.24690  2.90347  2.73739  3.18146  2.89801  2.37887  2.77519  2.98518  4.58477  3.61503
          0.02241  4.20519  4.92753  0.61958  0.77255  0.48576  0.95510
    815   2.80918  4.80115  3.33140  2.75335  2.69466  3.61426  3.72326  3.39349  2.37514  2.96663  3.87592  3.20274  3.99968  2.52808  1.61176  2.88794  3.02779  3.13644  5.13244  3.77954   1015 - -
          2.68618  4.42225  2.77519  2.73123  3.46354  2.40513  3.72494  3.29354  2.67741  2.69355  4.24690  2.90347  2.73739  3.18146  2.89801  2.37887  2.77519  2.98518  4.58477  3.61503
          0.02241  4.20519  4.92753  0.61958  0.77255  0.48576  0.95510
    816   2.65196  4.27788  3.67888  2.68757  2.61564  3.67103  3.93113  2.24151  3.03644  1.93662  3.32045  3.47259  4.04182  2.82409  3.34177  2.93252  2.88305  2.49427  4.85228  3.62827   1016 - -
          2.68618  4.42225  2.77519  2.73123  3.46354  2.40513  3.72494  3.29354  2.67741  2.69355  4.24690  2.90347  2.73739  3.18146  2.89801  2.37887  2.77519  2.98518  4.58477  3.61503
          0.02241  4.20519  4.92753  0.61958  0.77255  0.48576  0.95510
    817   2.51383  4.43160  3.53595  3.38147  4.43106  3.15729  4.47432  4.00631  3.47892  3.70482  4.61062  3.54102  3.92628  3.80318  3.74426  0.68131  3.02132  3.46525  5.77836  4.52071   1017 - -
          2.68618  4.42225  2.77519  2.73123  3.46354  2.40513  3.72494  3.29354  2.67741  2.69355  4.24690  2.90347  2.73739  3.18146  2.89801  2.37887  2.77519  2.98518  4.58477  3.61503
          0.02241  4.20519  4.92753  0.61958  0.77255  0.48576  0.95510
    818   3.24365  4.52323  5.06030  4.58017  3.69027  4.65054  5.28103  0.95450  4.46973  2.15271  3.47704  4.77353  4.94367  4.72328  4.64762  4.05920  3.51146  1.36647  5.71680  4.51577   1018 - -
          2.68618  4.42225  2.77519  2.73123  3.46354  2.40513  3.72494  3.29354  2.67741  2.69355  4.24690  2.90347  2.73739  3.18146  2.89801  2.37887  2.77519  2.98518  4.58477  3.61503
          0.02241  4.20519  4.92753  0.61958  0.77255  0.48576  0.95510
    819   3.34779  4.63094  5.05173  4.54366  3.40384  4.69859  5.13171  1.01344  4.37984  1.49134  3.21805  4.76563  4.92601  4.58050  4.51826  4.09338  3.59376  1.89458  5.46810  4.30556   1019 - -
          2.68618  4.42225  2.77519  2.73123  3.46354  2.40513  3.72494  3.29354  2.67741  2.69355  4.24690  2.90347  2.73739  3.18146  2.89801  2.37887  2.77519  2.98518  4.58477  3.61503
          0.02241  4.20519  4.92753  0.61958  0.77255  0.48576  0.95510
    820   2.77033  5.15290  3.02448  2.19459  4.51243  3.50182  3.62385  3.94542  1.74498  3.42528  4.20783  2.98244  3.89106  2.26376  2.29721  2.74349  2.58859  3.55518  5.54184  4.21126   1020 - -
          2.68618  4.42225  2.77519  2.73123  3.46354  2.40513  3.72494  3.29354  2.67741  2.69355  4.24690  2.90347  2.73739  3.18146  2.89801  2.37887  2.77519  2.98518  4.58477  3.61503
          0.02241  4.20519  4.92753  0.61958  0.77255  0.48576  0.95510
    821   2.94685  5.34657  2.58102  1.68237  4.65699  3.42920  3.77545  4.13312  2.50985  3.62965  4.46862  2.91760  3.95189  1.52298  2.92135  2.88686  3.19732  3.75056  5.76655  4.38185   1021 - -
          2.68618  4.42225  2.77519  2.73123  3.46354  2.40513  3.72494  3.29354  2.67741  2.69355  4.24690  2.90347  2.73739  3.18146  2.89801  2.37887  2.77519  2.98518  4.58477  3.61503
          0.02241  4.20519  4.92753  0.61958  0.77255  0.48576  0.95510
    822   3.46170  4.75388  5.09533  4.56503  3.21539  4.75467  5.09569  1.70226  4.39016  0.82808  3.01330  4.80908  4.92757  4.51372  4.49347  4.14093  3.69234  2.20321  5.34131  4.24658   1022 - -
          2.68618  4.42225  2.77519  2.73123  3.46354  2.40513  3.72494  3.29354  2.67741  2.69355  4.24690  2.90347  2.73739  3.18146  2.89801  2.37887  2.77519  2.98518  4.58477  3.61503
          0.02241  4.20519  4.92753  0.61958  0.77255  0.48576  0.95510
    823   3.26396  4.68232  4.39766  3.93874  2.54273  4.21701  3.93446  2.81149  3.73485  1.32654  3.46832  4.05352  4.55148  3.95853  3.89197  3.56705  3.49760  2.78141  4.24313  1.49170   1023 - -
          2.68618  4.42225  2.77519  2.73123  3.46354  2.40513  3.72494  3.29354  2.67741  2.69355  4.24690  2.90347  2.73739  3.18146  2.89801  2.37887  2.77519  2.98518  4.58477  3.61503
          0.02241  4.20519  4.92753  0.61958  0.77255  0.48576  0.95510
    824   2.73643  5.06877  3.02687  2.01783  4.39124  3.49162  3.62946  3.81855  2.04744  2.61276  4.12734  2.98344  3.88031  2.28909  2.34552  2.72459  2.95459  3.44994  5.48671  4.15616   1024 - -
          2.68618  4.42225  2.77519  2.73123  3.46354  2.40513  3.72494  3.29354  2.67741  2.69355  4.24690  2.90347  2.73739  3.18146  2.89801  2.37887  2.77519  2.98518  4.58477  3.61503
          0.02241  4.20519  4.92753  0.61958  0.77255  0.48576  0.95510
    825   3.19821  5.16446  3.17479  2.94933  4.37631  3.62128  4.10537  4.07375  2.74960  3.54065  4.57295  3.40682  4.18824  0.74029  3.02100  3.23827  3.50144  3.78637  5.59339  4.31661   1025 - -
          2.68618  4.42225  2.77519  2.73123  3.46354  2.40513  3.72494  3.29354  2.67741  2.69355  4.24690  2.90347  2.73739  3.18146  2.89801  2.37887  2.77519  2.98518  4.58477  3.61503
          0.02241  4.20519  4.92753  0.61958  0.77255  0.48576  0.95510
    826   2.80269  5.14607  2.08681  2.33936  4.39348  3.37986  3.75748  3.87753  2.62559  2.77466  4.28313  1.61808  3.89218  2.91357  3.12482  2.77485  3.06521  3.51241  5.63370  4.21789   1026 - -
          2.68618  4.42225  2.77519  2.73123  3.46354  2.40513  3.72494  3.29354  2.67741  2.69355  4.24690  2.90347  2.73739  3.18146  2.89801  2.37887  2.77519  2.98518  4.58477  3.61503
          0.02241  4.20519  4.92753  0.61958  0.77255  0.48576  0.95510
    827   2.81258  4.46014  3.64898  3.26967  3.60410  3.72332  4.19786  1.26749  3.19826  2.56703  3.63687  2.48704  4.20450  3.56943  3.48716  3.10672  3.10354  2.30397  5.18375  3.88532   1027 - -
          2.68618  4.42225  2.77519  2.73123  3.46354  2.40513  3.72494  3.29354  2.67741  2.69355  4.24690  2.90347  2.73739  3.18146  2.89801  2.37887  2.77519  2.98518  4.58477  3.61503
          0.02241  4.20519  4.92753  0.61958  0.77255  0.48576  0.95510
    828   2.91889  4.31700  4.47102  3.91654  3.22062  4.09918  4.37859  1.34555  3.77592  2.12774  3.28505  4.10180  4.43490  3.99636  3.93972  3.41848  3.15865  1.79668  4.91688  2.55420   1028 - -
          2.68618  4.42225  2.77519  2.73123  3.46354  2.40513  3.72494  3.29354  2.67741  2.69355  4.24690  2.90347  2.73739  3.18146  2.89801  2.37887  2.77519  2.98518  4.58477  3.61503
          0.02241  4.20519  4.92753  0.61958  0.77255  0.48576  0.95510
    829   2.73312  5.14960  2.34619  2.31845  4.46871  3.38024  3.68569  3.93444  2.49307  3.45937  4.24437  2.22530  3.84869  2.28516  2.98865  2.69862  2.11706  3.53617  5.63091  4.22774   1029 - -
          2.68618  4.42225  2.77519  2.73123  3.46354  2.40513  3.72494  3.29354  2.67741  2.69355  4.24690  2.90347  2.73739  3.18146  2.89801  2.37887  2.77519  2.98518  4.58477  3.61503
          0.02241  4.20519  4.92753  0.61958  0.77255  0.48576  0.95510
    830   2.24789  4.77140  3.08602  2.30989  4.00233  3.50020  3.70921  3.36542  2.02094  2.18788  3.86095  3.06548  3.90312  2.88522  2.85190  2.75205  2.91988  3.07750  5.28884  3.99177   1030 - -
          2.68618  4.42225  2.77519  2.73123  3.46354  2.40513  3.72494  3.29354  2.67741  2.69355  4.24690  2.90347  2.73739  3.18146  2.89801  2.37887  2.77519  2.98518  4.58477  3.61503
          0.02241  4.20519  4.92753  0.61958  0.77255  0.48576  0.95510
    831   2.62908  4.83959  2.63818  2.23490  4.07884  3.44034  2.84168  3.49790  2.45748  2.55977  3.91256  2.96806  3.83950  2.80596  2.92156  2.41180  2.86185  2.75205  5.33992  4.00066   1031 - -
          2.68618  4.42225  2.77519  2.73123  3.46354  2.40513  3.72494  3.29354  2.67741  2.69355  4.24690  2.90347  2.73739  3.18146  2.89801  2.37887  2.77519  2.98518  4.58477  3.61503
          0.02241  4.20519  4.92753  0.61958  0.77255  0.48576  0.95510
    832   2.87449  5.29150  2.73509  1.77634  4.63768  3.46132  3.69555  4.08508  2.06797  3.56216  4.36498  2.93385  3.92365  1.77431  2.72377  2.82311  3.10347  3.69119  5.68137  4.32263   1032 - -
          2.68618  4.42225  2.77519  2.73123  3.46354  2.40513  3.72494  3.29354  2.67741  2.69355  4.24690  2.90347  2.73739  3.18146  2.89801  2.37887  2.77519  2.98518  4.58477  3.61503
          0.02241  4.20519  4.92753  0.61958  0.77255  0.48576  0.95510
    833   3.23088  4.57414  4.61940  4.14855  1.73863  4.23831  3.81742  2.07741  3.99580  2.34407  3.52406  4.10443  4.55642  4.06917  4.07418  3.56409  3.45657  2.74102  4.05089  1.42542   1033 - -
          2.68618  4.42225  2.77519  2.73123  3.46354  2.40513  3.72494  3.29354  2.67741  2.69355  4.24690  2.90347  2.73739  3.18146  2.89801  2.37887  2.77519  2.98518  4.58477  3.61503
          0.02241  4.20519  4.92753  0.61958  0.77255  0.48576  0.95510
    834   2.79901  5.26975  1.85966  1.82971  4.53901  3.36899  3.71183  4.03886  2.56609  3.55221  4.34358  2.44990  3.86610  2.84625  3.08905  2.74254  3.04907  3.63506  5.70963  2.81675   1034 - -
          2.68618  4.42225  2.77519  2.73123  3.46354  2.40513  3.72494  3.29354  2.67741  2.69355  4.24690  2.90347  2.73739  3.18146  2.89801  2.37887  2.77519  2.98518  4.58477  3.61503
          0.02241  4.20519  4.92753  0.61958  0.77255  0.48576  0.95510
    835   2.81781  5.25402  1.59276  2.28203  4.64947  2.67801  3.77951  4.13503  2.67752  3.65274  4.45312  2.19988  3.87896  2.92320  3.21378  2.76694  2.55249  3.70653  5.82190  4.38379   1035 - -
          2.68618  4.42225  2.77519  2.73123  3.46354  2.40513  3.72494  3.29354  2.67741  2.69355  4.24690  2.90347  2.73739  3.18146  2.89801  2.37887  2.77519  2.98518  4.58477  3.61503
          0.02241  4.20519  4.92753  0.61958  0.77255  0.48576  0.95510
    836   3.49252  4.79788  4.96868  4.48439  1.53290  4.61033  4.46311  2.47500  4.32979  1.04558  3.07458  4.57817  4.82660  4.37150  4.39305  3.98554  3.71675  2.61916  4.65059  3.16816   1036 - -
          2.68618  4.42225  2.77519  2.73123  3.46354  2.40513  3.72494  3.29354  2.67741  2.69355  4.24690  2.90347  2.73739  3.18146  2.89801  2.37887  2.77519  2.98518  4.58477  3.61503
          0.02241  4.20519  4.92753  0.61958  0.77255  0.48576  0.95510
    837   2.62862  4.40849  2.67636  2.84695  3.54665  3.58035  3.83384  2.53269  2.81218  2.31959  2.41280  3.27901  3.96459  3.12709  3.18896  2.50629  2.86261  2.62699  4.99268  3.74528   1037 - -
          2.68618  4.42225  2.77519  2.73123  3.46354  2.40513  3.72494  3.29354  2.67741  2.69355  4.24690  2.90347  2.73739  3.18146  2.89801  2.37887  2.77519  2.98518  4.58477  3.61503
          0.02241  4.20519  4.92753  0.61958  0.77255  0.48576  0.95510
    838   2.89641  5.30249  2.74030  1.96906  4.66157  3.46898  3.70445  4.10503  1.42006  3.58007  4.38716  2.48058  3.93625  2.83330  2.70274  2.84462  3.12571  3.71188  5.69205  4.34076   1038 - -
          2.68618  4.42225  2.77519  2.73123  3.46354  2.40513  3.72494  3.29354  2.67741  2.69355  4.24690  2.90347  2.73739  3.18146  2.89801  2.37887  2.77519  2.98518  4.58477  3.61503
          0.15580  4.20519  2.04521  0.61958  0.77255  0.48576  0.95510
    839   2.33018  4.25118  4.20886  3.68095  2.39622  3.84804  4.30001  2.19457  3.58172  2.17454  3.30349  3.89501  4.26423  3.82148  3.79401  3.18454  3.03439  1.45631  4.96697  3.71135   1039 - -
          2.68618  4.42225  2.77519  2.73123  3.46354  2.40513  3.72494  3.29354  2.67741  2.69355  4.24690  2.90347  2.73739  3.18146  2.89801  2.37887  2.77519  2.98518  4.58477  3.61503
          0.02557  4.07495  4.79730  0.61958  0.77255  0.63031  0.76020
    840   2.86703  5.40062  2.02101  1.40414  4.70108  3.30087  3.71912  4.19479  2.21440  3.68558  4.49553  2.75983  3.85242  2.86214  3.12680  2.77962  3.12880  3.77373  5.83623  4.37902   1040 - -
          2.68618  4.42225  2.77519  2.73123  3.46354  2.40513  3.72494  3.29354  2.67741  2.69355  4.24690  2.90347  2.73739  3.18146  2.89801  2.37887  2.77519  2.98518  4.58477  3.61503
          0.02557  4.07495  4.79730  0.61958  0.77255  0.63031  0.76020
    841   2.71528  5.19400  2.12031  2.24752  4.51039  3.33649  3.63547  3.98905  2.16123  3.48755  4.26358  2.40484  3.80716  2.40616  2.93385  2.32931  2.95948  3.57385  5.63962  4.22134   1041 - -
          2.68619  4.42226  2.77521  2.73124  3.46355  2.40514  3.72496  3.29355  2.67742  2.69356  4.24691  2.90348  2.73741  3.18114  2.89802  2.37888  2.77521  2.98520  4.58478  3.61504
          0.33252  2.29325  1.70405  0.37511  1.16224  0.63031  0.76020
    842   1.64638  4.22075  3.23483  2.94793  4.10896  2.99745  4.06177  3.41237  2.99132  3.15727  4.05849  3.20682  1.95127  3.32478  3.31697  2.45528  2.73547  2.99466  5.47281  4.23946   1043 - -
          2.68618  4.42225  2.77519  2.73123  3.46354  2.40513  3.72494  3.29354  2.67741  2.69355  4.24690  2.90347  2.73739  3.18146  2.89801  2.37887  2.77519  2.98518  4.58477  3.61503
          0.03103  3.88416  4.60651  0.61958  0.77255  0.78566  0.60847
    843   2.89294  5.41961  1.51031  1.58615  4.70536  3.17791  3.72105  4.20933  2.73163  3.73233  4.59302  2.65036  3.79728  2.89089  3.31454  2.78445  3.18187  3.79764  5.88943  4.40232   1044 - -
          2.68618  4.42225  2.77519  2.73123  3.46354  2.40513  3.72494  3.29354  2.67741  2.69355  4.24690  2.90347  2.73739  3.18146  2.89801  2.37887  2.77519  2.98518  4.58477  3.61503
          0.03103  3.88416  4.60651  0.61958  0.77255  0.78566  0.60847
    844   2.83542  4.61648  3.43460  2.94045  2.92828  3.61408  3.62672  3.18197  2.56962  2.75438  3.75046  3.30421  4.02826  3.10812  2.28679  2.96158  3.07281  2.96690  4.47110  1.75826   1045 - -
          2.68618  4.42225  2.77519  2.73123  3.46354  2.40513  3.72494  3.29354  2.67741  2.69355  4.24690  2.90347  2.73739  3.18146  2.89801  2.37887  2.77519  2.98518  4.58477  3.61503
          0.03103  3.88416  4.60651  0.61958  0.77255  0.51132  0.91555
    845   2.69544  5.08572  2.33947  2.04522  4.36846  3.36081  3.63564  3.82260  2.42586  2.80783  4.15437  2.84414  3.81432  2.02978  2.90559  2.66614  2.93545  3.44451  5.54239  4.15155   1046 - -
          2.68618  4.42225  2.77519  2.73123  3.46354  2.40513  3.72494  3.29354  2.67741  2.69355  4.24690  2.90347  2.73739  3.18146  2.89801  2.37887  2.77519  2.98518  4.58477  3.61503
          0.02557  4.07495  4.79730  0.61958  0.77255  0.63031  0.76020
    846   2.89923  4.96092  3.42823  2.75428  4.19851  3.63971  3.63872  3.64271  1.64901  3.18093  4.04414  3.18240  3.99805  2.79920  1.67480  2.93726  3.08619  3.35083  3.28008  4.05337   1047 - -
          2.68618  4.42225  2.77519  2.73123  3.46354  2.40513  3.72494  3.29354  2.67741  2.69355  4.24690  2.90347  2.73739  3.18146  2.89801  2.37887  2.77519  2.98518  4.58477  3.61503
          0.02557  4.07495  4.79730  0.61958  0.77255  0.63031  0.76020
    847   2.72817  5.01347  2.59880  2.05209  4.38381  3.32235  3.72498  3.81253  2.55043  3.39319  4.21754  1.84170  3.84282  2.88089  3.01165  2.71956  2.27877  3.44032  5.59551  4.22059   1048 - -
          2.68618  4.42225  2.77519  2.73123  3.46354  2.40513  3.72494  3.29354  2.67741  2.69355  4.24690  2.90347  2.73739  3.18146  2.89801  2.37887  2.77519  2.98518  4.58477  3.61503
          0.02557  4.07495  4.79730  0.61958  0.77255  0.63031  0.76020
    848   2.55857  4.25690  3.63621  3.10104  3.50764  3.50897  3.97957  2.63987  3.02199  2.05011  3.46311  3.43356  3.97463  3.33405  3.33770  2.41452  2.15059  2.11496  5.00053  3.77552   1049 - -
          2.68618  4.42225  2.77519  2.73123  3.46354  2.40513  3.72494  3.29354  2.67741  2.69355  4.24690  2.90347  2.73739  3.18146  2.89801  2.37887  2.77519  2.98518  4.58477  3.61503
          0.02557  4.07495  4.79730  0.61958  0.77255  0.63031  0.76020
    849   2.83378  4.98687  3.26397  2.63771  4.30109  3.57783  3.62431  3.68211  1.70227  2.43275  4.05725  3.09934  3.94621  2.35156  2.09455  2.85313  3.03051  3.36930  5.37386  4.12426   1050 - -
          2.68618  4.42225  2.77519  2.73123  3.46354  2.40513  3.72494  3.29354  2.67741  2.69355  4.24690  2.90347  2.73739  3.18146  2.89801  2.37887  2.77519  2.98518  4.58477  3.61503
          0.02557  4.07495  4.79730  0.61958  0.77255  0.63031  0.76020
    850   2.03688  4.39885  3.18368  2.83207  4.15289  3.15528  3.98838  3.49203  2.87893  3.20852  4.05896  2.50830  3.79228  3.21440  3.25330  2.55950  1.55424  3.09012  5.48843  4.22292   1051 - -
          2.68618  4.42225  2.77519  2.73123  3.46354  2.40513  3.72494  3.29354  2.67741  2.69355  4.24690  2.90347  2.73739  3.18146  2.89801  2.37887  2.77519  2.98518  4.58477  3.61503
          0.02557  4.07495  4.79730  0.61958  0.77255  0.63031  0.76020
    851   2.62400  4.24826  3.76214  3.21672  3.46207  3.63318  4.05336  1.92608  3.14002  2.41135  3.40408  3.54302  3.02110  3.43634  3.44135  2.93407  2.28424  1.99318  4.99549  3.77897   1052 - -
          2.68618  4.42225  2.77519  2.73123  3.46354  2.40513  3.72494  3.29354  2.67741  2.69355  4.24690  2.90347  2.73739  3.18146  2.89801  2.37887  2.77519  2.98518  4.58477  3.61503
          0.02557  4.07495  4.79730  0.61958  0.77255  0.63031  0.76020
    852   2.32097  4.71535  3.03221  2.25575  3.95407  3.43180  3.65452  2.86706  2.44777  2.97656  3.81105  2.99751  2.86240  2.82470  2.54219  2.66115  2.83789  3.04242  5.24476  3.93414   1053 - -
          2.68618  4.42225  2.77519  2.73123  3.46354  2.40513  3.72494  3.29354  2.67741  2.69355  4.24690  2.90347  2.73739  3.18146  2.89801  2.37887  2.77519  2.98518  4.58477  3.61503
          0.11907  4.07495  2.35111  0.61958  0.77255  0.63031  0.76020
    853   2.54288  4.32988  3.44641  2.95648  3.58622  3.42277  3.92284  2.79998  2.86536  1.90264  3.53064  3.32004  2.94886  3.22265  3.19588  2.75298  2.19315  2.58424  5.07400  3.83317   1054 - -
          2.68618  4.42225  2.77519  2.73123  3.46354  2.40513  3.72494  3.29354  2.67741  2.69355  4.24690  2.90347  2.73739  3.18146  2.89801  2.37887  2.77519  2.98518  4.58477  3.61503
          0.02804  3.98392  4.70627  0.61958  0.77255  0.71115  0.67547
    854   2.48957  4.56763  2.79120  2.57854  4.28620  3.11610  3.89846  3.80371  2.78163  3.42624  4.26477  1.95881  3.76585  3.10608  3.18617  1.60693  2.88460  3.34246  5.57880  4.23320   1055 - -
          2.68618  4.42225  2.77519  2.73123  3.46354  2.40513  3.72494  3.29354  2.67741  2.69355  4.24690  2.90347  2.73739  3.18146  2.89801  2.37887  2.77519  2.98518  4.58477  3.61503
          0.02804  3.98392  4.70627  0.61958  0.77255  0.71115  0.67547
    855   2.15635  4.65368  3.06863  2.55225  3.91830  3.42220  3.67161  3.26960  2.16338  2.92941  3.78704  3.03252  3.84212  2.48821  2.80582  2.68742  2.85205  2.53454  5.21665  3.92857   1056 - -
          2.68618  4.42225  2.77519  2.73123  3.46354  2.40513  3.72494  3.29354  2.67741  2.69355  4.24690  2.90347  2.73739  3.18146  2.89801  2.37887  2.77519  2.98518  4.58477  3.61503
          0.02804  3.98392  4.70627  0.61958  0.77255  0.56434  0.84103
    856   2.32207  4.79539  2.57491  2.19832  4.04805  3.40046  3.64067  3.44672  2.45255  3.06579  3.17155  2.94099  3.81235  2.79518  2.91635  2.63541  2.36821  3.12516  5.31745  3.98100   1057 - -
          2.68618  4.42225  2.77519  2.73123  3.46354  2.40513  3.72494  3.29354  2.67741  2.69355  4.24690  2.90347  2.73739  3.18146  2.89801  2.37887  2.77519  2.98518  4.58477  3.61503
          0.02557  4.07495  4.79730  0.61958  0.77255  0.63031  0.76020
    857   2.64023  4.92608  2.41495  2.36260  4.27117  3.34514  3.66365  3.70525  2.18992  3.27672  4.07955  2.89234  3.80907  2.80563  2.93327  2.30276  2.08337  3.33570  5.48293  4.11893   1058 - -
          2.68618  4.42225  2.77519  2.73123  3.46354  2.40513  3.72494  3.29354  2.67741  2.69355  4.24690  2.90347  2.73739  3.18146  2.89801  2.37887  2.77519  2.98518  4.58477  3.61503
          0.02557  4.07495  4.79730  0.61958  0.77255  0.63031  0.76020
    858   2.32612  4.73279  3.02923  2.13109  3.18243  3.44055  3.65620  3.35636  2.43645  2.98224  3.82320  3.00239  3.84224  2.82804  2.26659  2.67676  2.85399  3.05759  5.24460  3.92979   1059 - -
          2.68618  4.42225  2.77519  2.73123  3.46354  2.40513  3.72494  3.29354  2.67741  2.69355  4.24690  2.90347  2.73739  3.18146  2.89801  2.37887  2.77519  2.98518  4.58477  3.61503
          0.02557  4.07495  4.79730  0.61958  0.77255  0.63031  0.76020
    859   2.86279  5.38182  1.72735  1.67323  4.69761  3.27750  3.74206  4.19674  2.68052  3.70084  4.51628  2.74876  3.84865  2.89162  3.24093  2.10674  3.13703  3.77269  5.86495  4.39439   1060 - -
          2.68618  4.42225  2.77519  2.73123  3.46354  2.40513  3.72494  3.29354  2.67741  2.69355  4.24690  2.90347  2.73739  3.18146  2.89801  2.37887  2.77519  2.98518  4.58477  3.61503
          0.02557  4.07495  4.79730  0.61958  0.77255  0.63031  0.76020
    860   2.78071  5.26703  2.10582  1.95305  4.58902  2.41885  3.69471  4.07669  2.57732  3.58310  4.37820  2.35173  3.82532  2.83224  3.11457  2.28792  3.04269  3.65837  5.74855  4.30514   1061 - -
          2.68618  4.42225  2.77519  2.73123  3.46354  2.40513  3.72494  3.29354  2.67741  2.69355  4.24690  2.90347  2.73739  3.18146  2.89801  2.37887  2.77519  2.98518  4.58477  3.61503
          0.02557  4.07495  4.79730  0.61958  0.77255  0.63031  0.76020
    861   2.60688  4.62895  3.05246  2.07328  3.86179  3.44064  3.71271  2.52298  2.55846  2.88132  3.74748  3.04887  3.05370  2.90930  2.98397  2.69742  2.51170  2.90124  5.20627  3.91004   1062 - -
          2.68618  4.42225  2.77519  2.73123  3.46354  2.40513  3.72494  3.29354  2.67741  2.69355  4.24690  2.90347  2.73739  3.18146  2.89801  2.37887  2.77519  2.98518  4.58477  3.61503
          0.22182  4.07495  1.70405  0.61958  0.77255  0.63031  0.76020
    862   2.71675  5.03064  2.61306  1.86495  4.35441  3.32321  3.61432  3.78276  2.00774  3.32630  4.14840  2.83186  2.89235  2.75884  2.73520  2.69391  2.96047  3.42058  5.50062  4.14835   1063 - -
          2.68618  4.42225  2.77519  2.73123  3.46354  2.40513  3.72494  3.29354  2.67741  2.69355  4.24690  2.90347  2.73739  3.18146  2.89801  2.37887  2.77519  2.98518  4.58477  3.61503
          0.03103  3.88416  4.60651  0.61958  0.77255  0.78566  0.60847
    863   2.51627  4.26503  3.48975  2.99894  3.55683  3.42042  3.94825  2.03994  2.91951  2.49459  3.49182  3.34716  2.84949  3.26179  3.24570  2.75389  2.36985  2.38899  5.06098  3.82598   1064 - -
          2.68618  4.42225  2.77519  2.73123  3.46354  2.40513  3.72494  3.29354  2.67741  2.69355  4.24690  2.90347  2.73739  3.18146  2.89801  2.37887  2.77519  2.98518  4.58477  3.61503
          0.03103  3.88416  4.60651  0.61958  0.77255  0.78566  0.60847
    864   2.76599  5.23097  2.03910  1.86199  4.53273  3.25644  3.63064  4.00295  1.93371  3.51310  4.32509  2.72548  3.78322  2.77286  2.94314  2.69782  3.02001  3.60366  5.67134  4.24900   1065 - -
          2.68618  4.42225  2.77519  2.73123  3.46354  2.40513  3.72494  3.29354  2.67741  2.69355  4.24690  2.90347  2.73739  3.18146  2.89801  2.37887  2.77519  2.98518  4.58477  3.61503
          0.03103  3.88416  4.60651  0.61958  0.77255  0.78566  0.60847
    865   2.87790  5.38010  1.77662  1.39323  4.66911  3.18684  3.71597  4.16526  2.70649  3.69515  4.55311  2.66399  3.79740  2.88453  3.27435  2.77745  3.16395  3.75979  5.85304  4.37944   1066 - -
          2.68618  4.42225  2.77519  2.73123  3.46354  2.40513  3.72494  3.29354  2.67741  2.69355  4.24690  2.90347  2.73739  3.18146  2.89801  2.37887  2.77519  2.98518  4.58477  3.61503
          0.03103  3.88416  4.60651  0.61958  0.77255  0.78566  0.60847
    866   2.22396  2.03800  3.76013  3.42385  3.97858  1.62222  4.26656  3.30204  3.34635  3.09795  3.99754  3.45059  3.69552  3.64284  3.57260  2.44477  2.70487  2.88505  5.36283  4.20298   1067 - -
[truncated: 133,494 more chars]
