# Supplementary material for: Potential Conservation of Circadian Clock Proteins in the phylum Nematoda as Revealed by Bioinformatic Searches
Source: PLoS One. 2014 Nov 14;9(11):e112871. doi: 10.1371/journal.pone.0112871 (PMC4232591; doi:10.1371/journal.pone.0112871)
Supplement: File S1 — HMM profiles used in this work and HMMsearch results. (ZIP) [file pone.0112871.s007.zip › HMMs-CE/Artropodos/Tim-PC_FBpp0077254-aln.hmm]

HMMER3/b [3.0 | March 2010]
NAME  Tim-PC_FBpp0077254-aln
LENG  1100
ALPH  amino
RF    no
CS    no
MAP   yes
DATE  Tue Jun 12 14:34:04 2012
NSEQ  6
EFFN  1.045898
CKSUM 1508977806
STATS LOCAL MSV      -13.1025  0.69536
STATS LOCAL VITERBI  -14.0223  0.69536
STATS LOCAL FORWARD   -7.1409  0.69536
HMM          A        C        D        E        F        G        H        I        K        L        M        N        P        Q        R        S        T        V        W        Y   
            m->m     m->i     m->d     i->m     i->i     d->m     d->d
  COMPO   2.65810  4.32505  2.87309  2.62614  3.32397  3.12482  3.63383  2.75912  2.61660  2.35291  3.63854  2.95844  3.46523  3.03431  3.01694  2.59110  2.81459  2.65617  4.65768  3.54537
          2.68639  4.42300  2.77533  2.73148  3.46368  2.40587  3.72348  3.29377  2.67760  2.69294  4.24273  2.90282  2.73814  3.18129  2.89778  2.37920  2.77594  2.98450  4.57863  3.61578
          0.69113  1.24379  1.55733  2.44927  0.09031  0.00000        *
      1   2.51239  4.47369  3.14828  2.64430  3.79762  3.34992  3.74553  3.16523  2.61532  2.84840  2.92241  2.53431  3.81798  2.96666  3.01662  2.28431  2.31512  2.87237  5.15716  3.87929     30 - -
          2.68618  4.42225  2.77519  2.73123  3.46354  2.40513  3.72494  3.29354  2.67741  2.69355  4.24690  2.90347  2.73739  3.18146  2.89801  2.37887  2.77519  2.98518  4.58477  3.61503
          0.02795  3.98702  4.70937  0.61958  0.77255  0.71818  0.66872
      2   1.86436  4.28489  3.28192  3.02540  4.20574  3.04613  4.14995  3.51952  3.08088  3.25884  4.16866  3.27615  1.46792  3.41761  3.39756  2.52030  2.81004  3.09041  5.56391  4.33494     31 - -
          2.68618  4.42225  2.77519  2.73123  3.46354  2.40513  3.72494  3.29354  2.67741  2.69355  4.24690  2.90347  2.73739  3.18146  2.89801  2.37887  2.77519  2.98518  4.58477  3.61503
          0.02795  3.98702  4.70937  0.61958  0.77255  0.71818  0.66872
      3   2.84625  5.02605  2.86485  2.50560  4.01551  3.45466  2.71793  3.77596  2.28007  3.28639  4.16518  2.99816  3.91650  1.62448  2.59820  2.84406  3.08000  3.45277  5.27485  3.86948     32 - -
          2.68618  4.42225  2.77519  2.73123  3.46354  2.40513  3.72494  3.29354  2.67741  2.69355  4.24690  2.90347  2.73739  3.18146  2.89801  2.37887  2.77519  2.98518  4.58477  3.61503
          0.02795  3.98702  4.70937  0.61958  0.77255  0.71818  0.66872
      4   3.19082  4.52025  4.74667  4.23413  3.27418  4.46808  4.86491  1.23397  4.06328  1.44515  3.11316  4.48671  4.72685  4.30291  4.23447  3.84694  3.43793  1.85689  5.29065  4.10605     33 - -
          2.68618  4.42225  2.77519  2.73123  3.46354  2.40513  3.72494  3.29354  2.67741  2.69355  4.24690  2.90347  2.73739  3.18146  2.89801  2.37887  2.77519  2.98518  4.58477  3.61503
          0.02795  3.98702  4.70937  0.61958  0.77255  0.71818  0.66872
      5   2.78088  4.78696  3.06265  2.63388  3.11096  3.53226  2.31235  3.42740  2.58716  2.99151  3.90524  2.45519  3.95227  2.97656  2.96868  2.82988  3.01627  3.15416  4.63112  2.38142     34 - -
          2.68618  4.42225  2.77519  2.73123  3.46354  2.40513  3.72494  3.29354  2.67741  2.69355  4.24690  2.90347  2.73739  3.18146  2.89801  2.37887  2.77519  2.98518  4.58477  3.61503
          0.02795  3.98702  4.70937  0.61958  0.77255  0.71818  0.66872
      6   2.44806  4.49167  2.87051  2.65861  4.26524  3.08850  3.94687  3.78493  2.83978  3.42147  4.26324  2.32282  3.75825  3.16796  3.22578  1.37088  2.86235  3.31176  5.57346  4.24087     35 - -
          2.68618  4.42225  2.77519  2.73123  3.46354  2.40513  3.72494  3.29354  2.67741  2.69355  4.24690  2.90347  2.73739  3.18146  2.89801  2.37887  2.77519  2.98518  4.58477  3.61503
          0.02795  3.98702  4.70937  0.61958  0.77255  0.71818  0.66872
      7   2.04476  4.26540  3.55038  3.04449  3.62050  3.38086  3.98451  2.73168  2.96403  2.56931  2.73169  3.36840  3.90574  3.29573  3.29104  2.71997  1.97211  2.50200  5.10962  3.88370     36 - -
          2.68618  4.42225  2.77519  2.73123  3.46354  2.40513  3.72494  3.29354  2.67741  2.69355  4.24690  2.90347  2.73739  3.18146  2.89801  2.37887  2.77519  2.98518  4.58477  3.61503
          0.02795  3.98702  4.70937  0.61958  0.77255  0.71818  0.66872
      8   3.40679  4.77535  4.39573  4.13299  0.84140  4.06770  3.93216  2.91751  4.03740  2.26167  3.63141  4.14958  4.52450  4.17408  4.12879  3.67016  3.70838  2.91643  4.14920  2.50264     37 - -
          2.68618  4.42225  2.77519  2.73123  3.46354  2.40513  3.72494  3.29354  2.67741  2.69355  4.24690  2.90347  2.73739  3.18146  2.89801  2.37887  2.77519  2.98518  4.58477  3.61503
          0.02795  3.98702  4.70937  0.61958  0.77255  0.71818  0.66872
      9   1.79809  4.17837  3.33841  3.04893  4.32102  2.13481  4.16632  3.74236  3.14118  3.41789  4.23288  3.24396  3.67322  3.42054  3.47882  1.50241  2.69648  3.18422  5.64864  4.42604     38 - -
          2.68618  4.42225  2.77519  2.73123  3.46354  2.40513  3.72494  3.29354  2.67741  2.69355  4.24690  2.90347  2.73739  3.18146  2.89801  2.37887  2.77519  2.98518  4.58477  3.61503
          0.02795  3.98702  4.70937  0.61958  0.77255  0.71818  0.66872
     10   2.45000  4.49522  2.86679  2.65460  4.26627  3.08994  3.94436  3.78565  2.83673  3.42146  4.26300  2.30785  3.75863  3.16470  3.22374  1.37882  2.86332  3.31310  5.57367  4.24055     39 - -
          2.68618  4.42225  2.77519  2.73123  3.46354  2.40513  3.72494  3.29354  2.67741  2.69355  4.24690  2.90347  2.73739  3.18146  2.89801  2.37887  2.77519  2.98518  4.58477  3.61503
          0.02795  3.98702  4.70937  0.61958  0.77255  0.71818  0.66872
     11   3.25526  4.60463  4.72876  4.20640  3.13919  4.47704  4.81239  1.74703  4.02229  0.98808  2.97389  4.47730  4.71179  4.23271  4.18132  3.85061  3.49429  2.08467  5.19396  4.04012     40 - -
          2.68618  4.42225  2.77519  2.73123  3.46354  2.40513  3.72494  3.29354  2.67741  2.69355  4.24690  2.90347  2.73739  3.18146  2.89801  2.37887  2.77519  2.98518  4.58477  3.61503
          0.02795  3.98702  4.70937  0.61958  0.77255  0.71818  0.66872
     12   2.27913  2.43017  3.82749  3.50899  4.13111  1.20731  4.36755  3.47744  3.44313  3.25960  4.14962  3.51903  3.75160  3.73566  3.66865  2.49460  2.77239  3.02489  5.49534  4.34628     41 - -
          2.68618  4.42225  2.77519  2.73123  3.46354  2.40513  3.72494  3.29354  2.67741  2.69355  4.24690  2.90347  2.73739  3.18146  2.89801  2.37887  2.77519  2.98518  4.58477  3.61503
          0.02795  3.98702  4.70937  0.61958  0.77255  0.71818  0.66872
     13   2.57755  2.85348  4.05348  3.49402  2.63226  3.64123  4.09031  2.33411  3.38278  2.23858  3.23765  3.69450  4.06854  3.61828  3.58602  2.96104  2.35523  1.90853  4.80434  3.59566     42 - -
          2.68618  4.42225  2.77519  2.73123  3.46354  2.40513  3.72494  3.29354  2.67741  2.69355  4.24690  2.90347  2.73739  3.18146  2.89801  2.37887  2.77519  2.98518  4.58477  3.61503
          0.02795  3.98702  4.70937  0.61958  0.77255  0.71818  0.66872
     14   2.61348  4.29251  3.55820  2.99232  2.68330  3.59423  3.84567  2.68425  2.86569  2.02975  3.33786  3.36957  3.97702  3.20911  2.66489  2.86072  2.44591  2.50123  4.83205  3.57103     43 - -
          2.68618  4.42225  2.77519  2.73123  3.46354  2.40513  3.72494  3.29354  2.67741  2.69355  4.24690  2.90347  2.73739  3.18146  2.89801  2.37887  2.77519  2.98518  4.58477  3.61503
          0.02795  3.98702  4.70937  0.61958  0.77255  0.71818  0.66872
     15   2.86375  5.27316  2.31862  1.51562  4.59039  3.26269  3.73814  4.08769  2.62222  3.62397  4.47210  1.87158  3.84475  2.90333  3.10946  2.79570  3.14479  3.69238  5.77043  4.33758     44 - -
          2.68618  4.42225  2.77519  2.73123  3.46354  2.40513  3.72494  3.29354  2.67741  2.69355  4.24690  2.90347  2.73739  3.18146  2.89801  2.37887  2.77519  2.98518  4.58477  3.61503
          0.02795  3.98702  4.70937  0.61958  0.77255  0.71818  0.66872
     16   2.76129  4.94410  1.86131  2.37064  4.56572  1.42286  3.91114  4.07581  2.91992  3.66334  4.52655  2.89582  3.83798  3.11245  3.42929  2.76938  3.12211  3.63348  5.77292  4.42646     45 - -
          2.68618  4.42225  2.77519  2.73123  3.46354  2.40513  3.72494  3.29354  2.67741  2.69355  4.24690  2.90347  2.73739  3.18146  2.89801  2.37887  2.77519  2.98518  4.58477  3.61503
          0.02795  3.98702  4.70937  0.61958  0.77255  0.71818  0.66872
     17   3.11566  5.25779  0.76669  2.41249  4.65090  3.30013  4.03623  4.26578  3.14270  3.85419  4.83589  2.97418  3.96114  3.27636  3.67362  3.06587  3.45706  3.89314  5.79698  4.50631     46 - -
          2.68618  4.42225  2.77519  2.73123  3.46354  2.40513  3.72494  3.29354  2.67741  2.69355  4.24690  2.90347  2.73739  3.18146  2.89801  2.37887  2.77519  2.98518  4.58477  3.61503
          0.02795  3.98702  4.70937  0.61958  0.77255  0.71818  0.66872
     18   1.78363  4.17338  3.42447  3.08116  4.17354  2.24852  4.13925  3.50869  3.10782  3.24605  4.09023  3.27669  3.70020  3.40645  3.43485  2.41879  1.66687  3.03906  5.53283  4.31599     47 - -
          2.68618  4.42225  2.77519  2.73123  3.46354  2.40513  3.72494  3.29354  2.67741  2.69355  4.24690  2.90347  2.73739  3.18146  2.89801  2.37887  2.77519  2.98518  4.58477  3.61503
          0.02795  3.98702  4.70937  0.61958  0.77255  0.71818  0.66872
     19   3.17329  4.64920  4.09295  3.66235  2.34052  4.03478  3.68555  2.89686  3.45834  1.91883  3.58702  3.80793  4.40127  3.73259  3.65285  3.39312  3.41468  2.81294  4.01307  1.28332     48 - -
          2.68618  4.42225  2.77519  2.73123  3.46354  2.40513  3.72494  3.29354  2.67741  2.69355  4.24690  2.90347  2.73739  3.18146  2.89801  2.37887  2.77519  2.98518  4.58477  3.61503
          0.02795  3.98702  4.70937  0.61958  0.77255  0.71818  0.66872
     20   2.57325  4.44137  3.26257  2.76581  3.62261  3.42827  2.39112  2.99385  2.66047  2.72263  3.63637  3.18557  3.88523  3.05263  3.01403  2.72973  2.41245  2.25575  5.04423  3.74329     49 - -
          2.68618  4.42225  2.77519  2.73123  3.46354  2.40513  3.72494  3.29354  2.67741  2.69355  4.24690  2.90347  2.73739  3.18146  2.89801  2.37887  2.77519  2.98518  4.58477  3.61503
          0.02795  3.98702  4.70937  0.61958  0.77255  0.71818  0.66872
     21   3.12650  4.43709  4.79528  4.26104  3.38768  4.47246  4.91632  1.38610  4.14649  1.57755  3.18990  4.50091  4.72826  4.35842  4.32500  3.83217  3.37172  1.45019  5.37344  4.21763     50 - -
          2.68618  4.42225  2.77519  2.73123  3.46354  2.40513  3.72494  3.29354  2.67741  2.69355  4.24690  2.90347  2.73739  3.18146  2.89801  2.37887  2.77519  2.98518  4.58477  3.61503
          0.02795  3.98702  4.70937  0.61958  0.77255  0.71818  0.66872
     22   2.50552  4.59317  2.76739  2.55963  4.29598  3.12465  3.89051  3.81626  2.77238  3.43547  4.27432  1.82113  3.77094  3.09579  3.18077  1.71778  2.89631  3.35739  5.58521  4.23457     51 - -
          2.68618  4.42225  2.77519  2.73123  3.46354  2.40513  3.72494  3.29354  2.67741  2.69355  4.24690  2.90347  2.73739  3.18146  2.89801  2.37887  2.77519  2.98518  4.58477  3.61503
          0.02795  3.98702  4.70937  0.61958  0.77255  0.71818  0.66872
     23   2.80351  5.28451  1.98360  1.60475  4.59375  3.25721  3.69473  4.07901  2.60720  3.59603  4.41082  2.73366  2.62447  2.84298  3.14881  2.73042  3.07195  3.66932  5.76545  4.31639     52 - -
          2.68618  4.42225  2.77519  2.73123  3.46354  2.40513  3.72494  3.29354  2.67741  2.69355  4.24690  2.90347  2.73739  3.18146  2.89801  2.37887  2.77519  2.98518  4.58477  3.61503
          0.02795  3.98702  4.70937  0.61958  0.77255  0.71818  0.66872
     24   2.88947  5.35729  1.54008  2.14225  4.67786  3.21499  3.77471  4.23215  2.77955  3.75710  4.61031  1.72856  3.83639  2.94809  3.35115  2.80235  3.19148  3.80629  5.88701  4.40120     53 - -
          2.68618  4.42225  2.77519  2.73123  3.46354  2.40513  3.72494  3.29354  2.67741  2.69355  4.24690  2.90347  2.73739  3.18146  2.89801  2.37887  2.77519  2.98518  4.58477  3.61503
          0.02795  3.98702  4.70937  0.61958  0.77255  0.71818  0.66872
     25   2.05926  2.39541  3.76813  3.24504  3.30851  3.43950  3.96894  2.66317  3.13741  2.45436  3.39731  3.48828  3.93791  3.42690  3.39712  2.77795  2.79819  2.43866  4.82047  2.73676     54 - -
          2.68618  4.42225  2.77519  2.73123  3.46354  2.40513  3.72494  3.29354  2.67741  2.69355  4.24690  2.90347  2.73739  3.18146  2.89801  2.37887  2.77519  2.98518  4.58477  3.61503
          0.02795  3.98702  4.70937  0.61958  0.77255  0.71818  0.66872
     26   2.70458  4.42133  3.44920  2.95520  3.05779  3.61278  3.74674  2.86628  2.84994  1.82611  3.50426  2.66235  4.01141  3.20429  3.16884  2.90304  2.94364  2.66788  4.60496  2.57240     55 - -
          2.68618  4.42225  2.77519  2.73123  3.46354  2.40513  3.72494  3.29354  2.67741  2.69355  4.24690  2.90347  2.73739  3.18146  2.89801  2.37887  2.77519  2.98518  4.58477  3.61503
          0.02795  3.98702  4.70937  0.61958  0.77255  0.71818  0.66872
     27   1.86681  4.48467  3.11899  2.29308  3.83538  3.37704  3.83387  2.95763  2.71569  2.82036  3.73838  3.13934  3.87156  3.06297  3.10856  2.70622  2.85696  2.24473  5.23660  3.96099     56 - -
          2.68618  4.42225  2.77519  2.73123  3.46354  2.40513  3.72494  3.29354  2.67741  2.69355  4.24690  2.90347  2.73739  3.18146  2.89801  2.37887  2.77519  2.98518  4.58477  3.61503
          0.02795  3.98702  4.70937  0.61958  0.77255  0.71818  0.66872
     28   2.84697  4.29846  4.29849  3.77490  3.52218  4.00940  4.53240  1.44304  3.66849  2.20476  3.38250  4.03192  4.40429  3.95584  3.91297  3.35525  2.41976  1.54980  5.27285  4.06788     57 - -
          2.68618  4.42225  2.77519  2.73123  3.46354  2.40513  3.72494  3.29354  2.67741  2.69355  4.24690  2.90347  2.73739  3.18146  2.89801  2.37887  2.77519  2.98518  4.58477  3.61503
          0.02795  3.98702  4.70937  0.61958  0.77255  0.71818  0.66872
     29   3.28535  4.71430  4.37302  4.01451  3.18226  4.12684  4.63437  2.39377  3.78112  0.74606  3.17145  4.27883  4.54322  4.12200  3.93800  3.71270  3.57480  2.46063  5.10196  3.85136     58 - -
          2.68618  4.42225  2.77519  2.73123  3.46354  2.40513  3.72494  3.29354  2.67741  2.69355  4.24690  2.90347  2.73739  3.18146  2.89801  2.37887  2.77519  2.98518  4.58477  3.61503
          0.02795  3.98702  4.70937  0.61958  0.77255  0.71818  0.66872
     30   2.87023  5.24748  2.42811  1.37472  4.53535  3.31709  3.70739  4.00991  2.48799  3.52763  4.38549  2.81175  3.86201  2.30466  2.91401  2.81060  3.12957  3.64069  5.68610  4.29282     59 - -
          2.68618  4.42225  2.77519  2.73123  3.46354  2.40513  3.72494  3.29354  2.67741  2.69355  4.24690  2.90347  2.73739  3.18146  2.89801  2.37887  2.77519  2.98518  4.58477  3.61503
          0.02795  3.98702  4.70937  0.61958  0.77255  0.71818  0.66872
     31   2.75873  5.03593  2.45096  1.37974  4.45376  3.25025  3.76088  3.90367  2.62776  3.49162  4.34420  2.83225  3.83088  2.93300  3.08915  2.21036  3.06153  3.51754  5.67410  4.28040     60 - -
          2.68618  4.42225  2.77519  2.73123  3.46354  2.40513  3.72494  3.29354  2.67741  2.69355  4.24690  2.90347  2.73739  3.18146  2.89801  2.37887  2.77519  2.98518  4.58477  3.61503
          0.02795  3.98702  4.70937  0.61958  0.77255  0.48937  0.94937
     32   3.21288  4.54274  4.84175  4.30697  3.31688  4.49227  4.89845  1.14861  4.14794  1.75666  2.23372  4.53596  4.74893  4.34896  4.29747  3.85621  3.45584  1.95618  5.31545  4.18098     61 - -
          2.68618  4.42225  2.77519  2.73123  3.46354  2.40513  3.72494  3.29354  2.67741  2.69355  4.24690  2.90347  2.73739  3.18146  2.89801  2.37887  2.77519  2.98518  4.58477  3.61503
          0.02417  4.13067  4.85302  0.61958  0.77255  0.58422  0.81541
     33   2.63995  4.57219  3.16159  2.21899  3.73902  3.51158  3.75106  2.57756  2.62099  2.18145  3.65672  2.58770  3.91026  2.97685  3.02441  2.76244  2.87395  2.79680  5.12654  3.84457     62 - -
          2.68618  4.42225  2.77519  2.73123  3.46354  2.40513  3.72494  3.29354  2.67741  2.69355  4.24690  2.90347  2.73739  3.18146  2.89801  2.37887  2.77519  2.98518  4.58477  3.61503
          0.02417  4.13067  4.85302  0.61958  0.77255  0.58422  0.81541
     34   2.64165  3.25732  3.24670  2.67690  3.72110  3.51822  3.71409  3.15204  2.52004  2.80999  3.67845  3.13890  3.90558  2.15249  2.52336  2.75791  2.87109  2.89048  5.08247  2.91875     63 - -
          2.68618  4.42225  2.77519  2.73123  3.46354  2.40513  3.72494  3.29354  2.67741  2.69355  4.24690  2.90347  2.73739  3.18146  2.89801  2.37887  2.77519  2.98518  4.58477  3.61503
          0.02417  4.13067  4.85302  0.61958  0.77255  0.58422  0.81541
     35   2.84965  5.26234  2.64836  2.04835  4.60410  3.41299  3.68475  4.05560  1.74046  3.54501  4.35199  1.95081  3.89349  2.81706  2.76296  2.79763  3.08623  3.66255  5.67309  4.30401     64 - -
          2.68618  4.42225  2.77519  2.73123  3.46354  2.40513  3.72494  3.29354  2.67741  2.69355  4.24690  2.90347  2.73739  3.18146  2.89801  2.37887  2.77519  2.98518  4.58477  3.61503
          0.02417  4.13067  4.85302  0.61958  0.77255  0.58422  0.81541
     36   3.39941  4.71579  4.95499  4.42965  3.17241  4.65374  4.98593  1.80782  4.24469  0.83596  2.98572  4.68633  4.84971  4.40376  4.36917  4.03725  3.63313  2.19496  5.27721  4.15920     65 - -
          2.68618  4.42225  2.77519  2.73123  3.46354  2.40513  3.72494  3.29354  2.67741  2.69355  4.24690  2.90347  2.73739  3.18146  2.89801  2.37887  2.77519  2.98518  4.58477  3.61503
          0.02417  4.13067  4.85302  0.61958  0.77255  0.58422  0.81541
     37   2.26293  4.62491  2.42766  2.58840  3.89171  3.43016  3.75921  3.18288  2.63059  2.22365  3.78161  3.07315  3.87351  2.95946  3.06560  2.70542  2.40113  2.90632  5.24868  3.95028     66 - -
          2.68618  4.42225  2.77519  2.73123  3.46354  2.40513  3.72494  3.29354  2.67741  2.69355  4.24690  2.90347  2.73739  3.18146  2.89801  2.37887  2.77519  2.98518  4.58477  3.61503
          0.02417  4.13067  4.85302  0.61958  0.77255  0.58422  0.81541
     38   2.12519  4.26629  3.59204  3.04762  3.45755  3.53585  3.92273  2.71824  2.98352  2.51731  3.44045  3.40076  3.97111  3.28586  3.30698  2.82492  2.16655  2.16964  4.93228  2.80953     67 - -
          2.68618  4.42225  2.77519  2.73123  3.46354  2.40513  3.72494  3.29354  2.67741  2.69355  4.24690  2.90347  2.73739  3.18146  2.89801  2.37887  2.77519  2.98518  4.58477  3.61503
          0.02417  4.13067  4.85302  0.61958  0.77255  0.58422  0.81541
     39   3.20085  5.34102  2.63009  0.70671  4.72371  3.45989  4.07987  4.23080  2.99527  3.80963  4.78091  3.11319  4.07934  3.29558  3.42487  3.16169  3.50985  3.89104  5.84594  4.57902     68 - -
          2.68618  4.42225  2.77519  2.73123  3.46354  2.40513  3.72494  3.29354  2.67741  2.69355  4.24690  2.90347  2.73739  3.18146  2.89801  2.37887  2.77519  2.98518  4.58477  3.61503
          0.02417  4.13067  4.85302  0.61958  0.77255  0.58422  0.81541
     40   2.88083  5.24385  1.33948  2.34610  4.57082  3.37202  3.78133  4.07790  2.59654  3.60222  4.43678  2.89733  3.90926  2.93640  2.19394  2.83429  3.14858  3.68663  5.72341  4.33373     69 - -
          2.68618  4.42225  2.77519  2.73123  3.46354  2.40513  3.72494  3.29354  2.67741  2.69355  4.24690  2.90347  2.73739  3.18146  2.89801  2.37887  2.77519  2.98518  4.58477  3.61503
          0.02417  4.13067  4.85302  0.61958  0.77255  0.58422  0.81541
     41   2.31591  4.78405  3.01511  2.48546  4.01898  3.44580  3.65570  3.43444  2.18680  3.04490  3.87127  2.99372  3.84622  2.41282  2.85220  2.38587  2.86550  3.12256  5.28814  2.89701     70 - -
          2.68618  4.42225  2.77519  2.73123  3.46354  2.40513  3.72494  3.29354  2.67741  2.69355  4.24690  2.90347  2.73739  3.18146  2.89801  2.37887  2.77519  2.98518  4.58477  3.61503
          0.02417  4.13067  4.85302  0.61958  0.77255  0.58422  0.81541
     42   2.75726  4.94116  3.02577  2.54439  4.28086  3.47710  3.68116  3.67545  1.90736  3.24319  4.07714  3.03475  3.90611  2.40504  2.63113  2.77932  1.86800  3.34250  5.43462  4.13948     71 - -
          2.68618  4.42225  2.77519  2.73123  3.46354  2.40513  3.72494  3.29354  2.67741  2.69355  4.24690  2.90347  2.73739  3.18146  2.89801  2.37887  2.77519  2.98518  4.58477  3.61503
          0.02417  4.13067  4.85302  0.61958  0.77255  0.58422  0.81541
     43   2.85741  4.45236  4.04687  3.58527  3.41049  3.81599  4.37001  2.43164  3.40807  1.17135  3.32212  3.85617  4.28368  3.75660  3.64446  3.19827  2.24514  2.35247  5.17047  3.96276     72 - -
          2.68618  4.42225  2.77519  2.73123  3.46354  2.40513  3.72494  3.29354  2.67741  2.69355  4.24690  2.90347  2.73739  3.18146  2.89801  2.37887  2.77519  2.98518  4.58477  3.61503
          0.02417  4.13067  4.85302  0.61958  0.77255  0.58422  0.81541
     44   2.85883  5.14591  2.09414  2.46054  4.49172  3.43758  3.74502  3.97074  2.42259  3.49411  4.32752  2.98365  3.92564  2.89355  1.44311  2.83747  3.10907  3.59820  5.60491  4.26917     73 - -
          2.68618  4.42225  2.77519  2.73123  3.46354  2.40513  3.72494  3.29354  2.67741  2.69355  4.24690  2.90347  2.73739  3.18146  2.89801  2.37887  2.77519  2.98518  4.58477  3.61503
          0.02417  4.13067  4.85302  0.61958  0.77255  0.58422  0.81541
     45   2.58054  4.65875  3.03247  2.61943  4.15572  3.31908  3.80753  3.56090  2.59352  3.18843  4.02669  3.07328  3.84629  2.27566  2.98668  2.25868  1.76657  3.19981  5.43154  4.13016     74 - -
          2.68618  4.42225  2.77519  2.73123  3.46354  2.40513  3.72494  3.29354  2.67741  2.69355  4.24690  2.90347  2.73739  3.18146  2.89801  2.37887  2.77519  2.98518  4.58477  3.61503
          0.02417  4.13067  4.85302  0.61958  0.77255  0.58422  0.81541
     46   3.87702  5.00119  4.93055  4.68450  1.23123  4.57951  3.47606  3.57824  4.49409  2.88873  4.14250  4.21766  4.86085  4.32430  4.42014  3.94842  4.08434  3.48261  2.12269  1.28000     75 - -
          2.68618  4.42225  2.77519  2.73123  3.46354  2.40513  3.72494  3.29354  2.67741  2.69355  4.24690  2.90347  2.73739  3.18146  2.89801  2.37887  2.77519  2.98518  4.58477  3.61503
          0.02417  4.13067  4.85302  0.61958  0.77255  0.58422  0.81541
     47   2.98321  5.18595  3.07909  2.01447  4.57517  3.57661  3.70729  3.97645  2.15530  3.46493  4.32149  3.11081  4.00953  2.84922  1.32532  2.96915  3.19297  3.63727  5.55406  4.30643     76 - -
          2.68618  4.42225  2.77519  2.73123  3.46354  2.40513  3.72494  3.29354  2.67741  2.69355  4.24690  2.90347  2.73739  3.18146  2.89801  2.37887  2.77519  2.98518  4.58477  3.61503
          0.02417  4.13067  4.85302  0.61958  0.77255  0.58422  0.81541
     48   3.07709  5.19223  3.42776  2.82292  4.58825  3.68987  3.68688  3.99613  1.99846  3.44039  4.32082  3.23668  4.07890  2.09978  1.23512  3.07678  3.25910  3.67906  5.49563  4.29752     77 - -
          2.68618  4.42225  2.77519  2.73123  3.46354  2.40513  3.72494  3.29354  2.67741  2.69355  4.24690  2.90347  2.73739  3.18146  2.89801  2.37887  2.77519  2.98518  4.58477  3.61503
          0.02417  4.13067  4.85302  0.61958  0.77255  0.58422  0.81541
     49   1.62646  4.63866  3.08291  2.65681  4.20137  3.30488  3.82450  3.59022  2.04155  3.22410  4.05750  3.09543  3.84438  3.00439  2.96156  2.24093  2.89108  3.21530  5.45994  4.16937     78 - -
          2.68618  4.42225  2.77519  2.73123  3.46354  2.40513  3.72494  3.29354  2.67741  2.69355  4.24690  2.90347  2.73739  3.18146  2.89801  2.37887  2.77519  2.98518  4.58477  3.61503
          0.02417  4.13067  4.85302  0.61958  0.77255  0.58422  0.81541
     50   3.29582  4.59251  4.95546  4.44337  3.35014  4.62336  5.04017  1.09990  4.27821  1.44468  3.17013  4.67478  4.85785  4.48622  4.42496  4.01130  3.54106  1.88605  5.40067  4.23599     79 - -
          2.68618  4.42225  2.77519  2.73123  3.46354  2.40513  3.72494  3.29354  2.67741  2.69355  4.24690  2.90347  2.73739  3.18146  2.89801  2.37887  2.77519  2.98518  4.58477  3.61503
          0.02417  4.13067  4.85302  0.61958  0.77255  0.58422  0.81541
     51   2.75344  5.00640  2.73339  2.43875  4.46325  1.84573  3.75380  3.90970  1.96974  3.45641  4.27712  2.41764  3.87991  2.90648  2.87919  2.75558  3.03461  3.51731  5.62053  4.27593     80 - -
          2.68618  4.42225  2.77519  2.73123  3.46354  2.40513  3.72494  3.29354  2.67741  2.69355  4.24690  2.90347  2.73739  3.18146  2.89801  2.37887  2.77519  2.98518  4.58477  3.61503
          0.02417  4.13067  4.85302  0.61958  0.77255  0.58422  0.81541
     52   3.42744  4.75449  4.78207  4.33212  1.23824  4.46796  4.20404  2.53303  4.17458  1.40613  3.18176  4.38989  4.73445  4.25252  4.26125  3.84723  3.66115  2.62516  4.40764  2.83835     81 - -
          2.68618  4.42225  2.77519  2.73123  3.46354  2.40513  3.72494  3.29354  2.67741  2.69355  4.24690  2.90347  2.73739  3.18146  2.89801  2.37887  2.77519  2.98518  4.58477  3.61503
          0.02417  4.13067  4.85302  0.61958  0.77255  0.58422  0.81541
     53   1.65449  4.26369  3.47741  3.28799  4.49547  1.14704  4.40357  3.87516  3.42721  3.60731  4.45283  3.42084  3.79023  3.69518  3.71727  2.50995  2.83801  3.30527  5.82424  4.63767     82 - -
          2.68618  4.42225  2.77519  2.73123  3.46354  2.40513  3.72494  3.29354  2.67741  2.69355  4.24690  2.90347  2.73739  3.18146  2.89801  2.37887  2.77519  2.98518  4.58477  3.61503
          0.02417  4.13067  4.85302  0.61958  0.77255  0.58422  0.81541
     54   2.92112  5.28031  2.58511  1.86760  4.58604  3.41045  3.74736  4.05521  2.45903  3.56097  4.41043  2.90836  3.92999  1.47527  2.85135  2.86953  3.17044  3.68589  5.70272  4.33300     83 - -
          2.68618  4.42225  2.77519  2.73123  3.46354  2.40513  3.72494  3.29354  2.67741  2.69355  4.24690  2.90347  2.73739  3.18146  2.89801  2.37887  2.77519  2.98518  4.58477  3.61503
          0.02417  4.13067  4.85302  0.61958  0.77255  0.58422  0.81541
     55   2.59450  4.66267  2.89752  2.66129  4.33193  3.23159  3.95720  3.74320  2.80731  3.41999  4.28088  1.41560  3.86084  3.16072  3.19953  2.68189  2.11957  3.33129  5.62466  4.29507     84 - -
          2.68618  4.42225  2.77519  2.73123  3.46354  2.40513  3.72494  3.29354  2.67741  2.69355  4.24690  2.90347  2.73739  3.18146  2.89801  2.37887  2.77519  2.98518  4.58477  3.61503
          0.02417  4.13067  4.85302  0.61958  0.77255  0.58422  0.81541
     56   2.79030  4.35840  3.88222  3.32501  3.53212  3.85259  4.16191  1.78562  2.38864  2.38418  3.44382  3.67695  4.22424  3.52128  3.42528  3.14625  3.03222  1.60945  5.11521  3.89416     85 - -
          2.68618  4.42225  2.77519  2.73123  3.46354  2.40513  3.72494  3.29354  2.67741  2.69355  4.24690  2.90347  2.73739  3.18146  2.89801  2.37887  2.77519  2.98518  4.58477  3.61503
          0.02417  4.13067  4.85302  0.61958  0.77255  0.58422  0.81541
     57   3.15488  5.26438  3.57090  2.88779  4.74689  3.74917  3.67381  4.08725  1.06571  3.50742  4.38191  3.27986  4.11448  2.80675  1.75166  3.14428  3.31373  3.76725  5.52707  4.37488     86 - -
          2.68618  4.42225  2.77519  2.73123  3.46354  2.40513  3.72494  3.29354  2.67741  2.69355  4.24690  2.90347  2.73739  3.18146  2.89801  2.37887  2.77519  2.98518  4.58477  3.61503
          0.02417  4.13067  4.85302  0.61958  0.77255  0.58422  0.81541
     58   2.15830  4.89222  2.88803  2.44511  4.30195  3.36641  3.68871  3.73376  1.92803  3.29786  4.09958  2.46757  3.83138  2.82952  2.86100  2.24041  2.90684  3.35448  5.49119  4.14798     87 - -
          2.68618  4.42225  2.77519  2.73123  3.46354  2.40513  3.72494  3.29354  2.67741  2.69355  4.24690  2.90347  2.73739  3.18146  2.89801  2.37887  2.77519  2.98518  4.58477  3.61503
          0.02417  4.13067  4.85302  0.61958  0.77255  0.58422  0.81541
     59   3.01781  5.53980  1.13964  2.18419  4.85722  3.27605  3.87051  4.43185  2.92093  3.93860  4.80373  1.99359  3.91973  3.04807  3.52418  2.90957  3.32697  3.99032  6.06047  4.54615     88 - -
          2.68618  4.42225  2.77519  2.73123  3.46354  2.40513  3.72494  3.29354  2.67741  2.69355  4.24690  2.90347  2.73739  3.18146  2.89801  2.37887  2.77519  2.98518  4.58477  3.61503
          0.02417  4.13067  4.85302  0.61958  0.77255  0.58422  0.81541
     60   2.21309  4.39237  4.33478  3.79335  3.35034  4.07304  4.48315  1.84569  3.66925  1.34855  3.21824  4.05852  4.42712  3.92518  3.88789  3.40161  3.19029  2.05905  5.14266  3.97158     89 - -
          2.68618  4.42225  2.77519  2.73123  3.46354  2.40513  3.72494  3.29354  2.67741  2.69355  4.24690  2.90347  2.73739  3.18146  2.89801  2.37887  2.77519  2.98518  4.58477  3.61503
          0.02417  4.13067  4.85302  0.61958  0.77255  0.58422  0.81541
     61   2.22709  4.33184  4.49542  3.94627  3.48505  4.17745  4.60643  1.49054  3.84412  1.89781  3.34983  4.18307  4.51354  4.08834  4.05301  3.50593  3.19164  1.57592  5.24361  4.05491     90 - -
          2.68618  4.42225  2.77519  2.73123  3.46354  2.40513  3.72494  3.29354  2.67741  2.69355  4.24690  2.90347  2.73739  3.18146  2.89801  2.37887  2.77519  2.98518  4.58477  3.61503
          0.02417  4.13067  4.85302  0.61958  0.77255  0.58422  0.81541
     62   2.70686  4.44606  3.65347  3.23750  3.66817  3.55024  4.18291  2.00761  3.14363  2.53934  3.65183  3.56021  1.55857  3.51194  3.44224  2.95070  3.04103  2.52737  5.24242  3.98318     91 - -
          2.68618  4.42225  2.77519  2.73123  3.46354  2.40513  3.72494  3.29354  2.67741  2.69355  4.24690  2.90347  2.73739  3.18146  2.89801  2.37887  2.77519  2.98518  4.58477  3.61503
          0.02417  4.13067  4.85302  0.61958  0.77255  0.58422  0.81541
     63   3.43450  4.75550  4.89954  4.39863  2.03950  4.57574  4.55814  2.37863  4.25015  0.87181  2.98558  4.55766  4.78498  4.31847  4.33711  3.94957  3.65939  2.52983  4.77249  3.36632     92 - -
          2.68618  4.42225  2.77519  2.73123  3.46354  2.40513  3.72494  3.29354  2.67741  2.69355  4.24690  2.90347  2.73739  3.18146  2.89801  2.37887  2.77519  2.98518  4.58477  3.61503
          0.02417  4.13067  4.85302  0.61958  0.77255  0.58422  0.81541
     64   3.45789  4.84804  4.60335  4.25208  3.25485  4.30717  4.82771  2.48047  4.01761  0.61182  3.21076  4.50269  4.70300  4.32315  4.14823  3.92023  3.74306  2.58341  5.21960  3.99996     93 - -
          2.68618  4.42225  2.77519  2.73123  3.46354  2.40513  3.72494  3.29354  2.67741  2.69355  4.24690  2.90347  2.73739  3.18146  2.89801  2.37887  2.77519  2.98518  4.58477  3.61503
          0.02417  4.13067  4.85302  0.61958  0.77255  0.58422  0.81541
     65   2.62020  4.63582  3.13367  2.25523  3.84388  3.48565  3.70322  2.71660  2.15873  2.86611  3.72611  3.07301  3.87636  2.89783  2.94513  2.71275  2.51809  2.49992  5.18279  3.89108     94 - -
          2.68618  4.42225  2.77519  2.73123  3.46354  2.40513  3.72494  3.29354  2.67741  2.69355  4.24690  2.90347  2.73739  3.18146  2.89801  2.37887  2.77519  2.98518  4.58477  3.61503
          0.17160  4.13067  1.95464  0.61958  0.77255  0.58422  0.81541
     66   2.78175  4.78235  2.92868  2.62255  3.27385  3.44794  3.68610  3.47027  2.67729  3.06177  3.99904  1.64683  3.94373  3.05094  3.05572  2.83761  3.05549  3.18904  4.78428  2.49866     95 - -
          2.68618  4.42225  2.77519  2.73123  3.46354  2.40513  3.72494  3.29354  2.67741  2.69355  4.24690  2.90347  2.73739  3.18146  2.89801  2.37887  2.77519  2.98518  4.58477  3.61503
          0.02795  3.98702  4.70937  0.61958  0.77255  0.71818  0.66872
     67   1.70641  4.26726  3.56464  3.09442  3.69550  3.34184  4.04789  2.72292  3.01260  2.18363  3.62294  3.39366  3.90591  3.35375  3.33137  2.70784  2.29953  2.48759  5.19572  3.96523     96 - -
          2.68618  4.42225  2.77519  2.73123  3.46354  2.40513  3.72494  3.29354  2.67741  2.69355  4.24690  2.90347  2.73739  3.18146  2.89801  2.37887  2.77519  2.98518  4.58477  3.61503
          0.02795  3.98702  4.70937  0.61958  0.77255  0.71818  0.66872
     68   3.07916  5.04501  3.26261  2.86412  4.45765  3.55502  3.82655  3.89437  0.89171  3.43506  4.39146  3.28313  4.04820  3.01234  2.45874  3.11430  3.32448  3.59610  5.46610  4.29584     97 - -
          2.68618  4.42225  2.77519  2.73123  3.46354  2.40513  3.72494  3.29354  2.67741  2.69355  4.24690  2.90347  2.73739  3.18146  2.89801  2.37887  2.77519  2.98518  4.58477  3.61503
          0.02795  3.98702  4.70937  0.61958  0.77255  0.71818  0.66872
     69   3.11566  5.25779  0.76669  2.41249  4.65090  3.30013  4.03623  4.26578  3.14270  3.85419  4.83589  2.97418  3.96114  3.27636  3.67362  3.06587  3.45706  3.89314  5.79698  4.50631     98 - -
          2.68618  4.42225  2.77519  2.73123  3.46354  2.40513  3.72494  3.29354  2.67741  2.69355  4.24690  2.90347  2.73739  3.18146  2.89801  2.37887  2.77519  2.98518  4.58477  3.61503
          0.02795  3.98702  4.70937  0.61958  0.77255  0.71818  0.66872
     70   2.71132  4.81845  1.55636  2.44453  4.12031  3.32070  3.83235  3.27498  2.75998  3.12023  4.07453  2.96183  3.87456  3.02909  3.23368  2.76191  3.01424  2.31516  5.49906  4.12492     99 - -
          2.68618  4.42225  2.77519  2.73123  3.46354  2.40513  3.72494  3.29354  2.67741  2.69355  4.24690  2.90347  2.73739  3.18146  2.89801  2.37887  2.77519  2.98518  4.58477  3.61503
          0.02795  3.98702  4.70937  0.61958  0.77255  0.71818  0.66872
     71   1.80391  4.69489  3.04970  2.64308  4.19878  3.33744  3.76609  3.50939  1.71879  3.17826  4.05452  3.08137  3.85962  2.94507  2.72438  2.71832  2.94373  3.17534  5.42041  4.14842    100 - -
          2.68625  4.42232  2.77527  2.73108  3.46361  2.40520  3.72502  3.29361  2.67726  2.69362  4.24697  2.90354  2.73747  3.18154  2.89781  2.37878  2.77503  2.98526  4.58484  3.61510
          0.13549  2.13958  4.70937  1.22236  0.34890  0.71818  0.66872
     72   2.86112  4.29997  4.33488  3.81097  3.52770  4.03911  4.56168  1.44867  3.70522  2.20302  3.38437  4.06432  4.42754  3.98988  3.94612  3.38588  2.48005  1.48602  5.28750  4.08279    106 - -
          2.68618  4.42225  2.77519  2.73123  3.46354  2.40513  3.72494  3.29354  2.67741  2.69355  4.24690  2.90347  2.73739  3.18146  2.89801  2.37887  2.77519  2.98518  4.58477  3.61503
          0.02795  3.98702  4.70937  0.61958  0.77255  0.71818  0.66872
     73   3.19082  4.52025  4.74667  4.23413  3.27418  4.46808  4.86491  1.23397  4.06328  1.44515  3.11316  4.48671  4.72685  4.30291  4.23447  3.84694  3.43793  1.85689  5.29065  4.10605    107 - -
          2.68618  4.42225  2.77519  2.73123  3.46354  2.40513  3.72494  3.29354  2.67741  2.69355  4.24690  2.90347  2.73739  3.18146  2.89801  2.37887  2.77519  2.98518  4.58477  3.61503
          0.02795  3.98702  4.70937  0.61958  0.77255  0.71818  0.66872
     74   2.72616  5.07027  1.85357  1.89939  4.35029  3.30278  3.67843  3.73125  2.55263  3.35197  4.18457  2.80287  3.81203  2.83032  3.06064  2.69790  2.98441  2.66912  5.58160  4.18004    108 - -
          2.68618  4.42225  2.77519  2.73123  3.46354  2.40513  3.72494  3.29354  2.67741  2.69355  4.24690  2.90347  2.73739  3.18146  2.89801  2.37887  2.77519  2.98518  4.58477  3.61503
          0.02795  3.98702  4.70937  0.61958  0.77255  0.71818  0.66872
     75   2.45097  4.30150  3.39799  2.93059  3.73332  3.28480  3.92909  2.98485  2.85676  2.27987  3.68954  3.26853  3.84172  3.21183  3.19527  2.11677  1.94144  2.70666  5.16558  3.91272    109 - -
          2.68618  4.42225  2.77519  2.73123  3.46354  2.40513  3.72494  3.29354  2.67741  2.69355  4.24690  2.90347  2.73739  3.18146  2.89801  2.37887  2.77519  2.98518  4.58477  3.61503
          0.02795  3.98702  4.70937  0.61958  0.77255  0.71818  0.66872
     76   2.82913  4.29290  4.26246  3.73909  3.53939  3.97965  4.51023  1.68804  3.63620  2.24016  3.40338  4.00024  4.38322  3.92738  3.88786  3.32474  2.41455  1.34287  5.27436  4.06487    110 - -
          2.68618  4.42225  2.77519  2.73123  3.46354  2.40513  3.72494  3.29354  2.67741  2.69355  4.24690  2.90347  2.73739  3.18146  2.89801  2.37887  2.77519  2.98518  4.58477  3.61503
          0.02795  3.98702  4.70937  0.61958  0.77255  0.71818  0.66872
     77   3.12078  4.50927  4.49583  4.11691  3.45324  4.18809  4.82477  0.94643  3.94722  2.01718  3.37213  4.34632  4.60937  4.28446  4.13083  3.69545  3.41836  1.85518  5.36692  4.11430    111 - -
          2.68618  4.42225  2.77519  2.73123  3.46354  2.40513  3.72494  3.29354  2.67741  2.69355  4.24690  2.90347  2.73739  3.18146  2.89801  2.37887  2.77519  2.98518  4.58477  3.61503
          0.02795  3.98702  4.70937  0.61958  0.77255  0.48937  0.94937
     78   2.93715  5.22841  3.15885  2.06761  4.64299  3.59209  3.63331  4.02926  1.62458  3.47563  4.29652  3.07811  3.97826  2.75458  1.71592  2.90779  3.12807  3.66639  5.54650  4.29373    112 - -
          2.68618  4.42225  2.77519  2.73123  3.46354  2.40513  3.72494  3.29354  2.67741  2.69355  4.24690  2.90347  2.73739  3.18146  2.89801  2.37887  2.77519  2.98518  4.58477  3.61503
          0.02417  4.13067  4.85302  0.61958  0.77255  0.58422  0.81541
     79   3.28432  4.58358  4.93572  4.43132  3.37891  4.60977  5.04134  1.04077  4.26210  1.55321  3.20633  4.66243  4.85664  4.48916  4.41653  4.00239  3.53321  1.85462  5.41996  4.23846    113 - -
          2.68618  4.42225  2.77519  2.73123  3.46354  2.40513  3.72494  3.29354  2.67741  2.69355  4.24690  2.90347  2.73739  3.18146  2.89801  2.37887  2.77519  2.98518  4.58477  3.61503
          0.02417  4.13067  4.85302  0.61958  0.77255  0.58422  0.81541
     80   3.45789  4.84804  4.60335  4.25208  3.25485  4.30717  4.82771  2.48047  4.01761  0.61182  3.21076  4.50269  4.70300  4.32315  4.14823  3.92023  3.74306  2.58341  5.21960  3.99996    114 - -
          2.68618  4.42225  2.77519  2.73123  3.46354  2.40513  3.72494  3.29354  2.67741  2.69355  4.24690  2.90347  2.73739  3.18146  2.89801  2.37887  2.77519  2.98518  4.58477  3.61503
          0.02417  4.13067  4.85302  0.61958  0.77255  0.58422  0.81541
     81   3.01748  4.49758  4.47712  4.15576  3.75327  3.98464  4.91759  2.07501  4.02783  2.39990  3.68608  4.30224  4.53630  4.37244  4.21452  3.51047  3.37618  0.75155  5.57887  4.32348    115 - -
          2.68618  4.42225  2.77519  2.73123  3.46354  2.40513  3.72494  3.29354  2.67741  2.69355  4.24690  2.90347  2.73739  3.18146  2.89801  2.37887  2.77519  2.98518  4.58477  3.61503
          0.02417  4.13067  4.85302  0.61958  0.77255  0.58422  0.81541
     82   2.60531  4.71367  2.77497  2.59705  4.42358  3.19589  3.96586  3.96609  2.85552  3.57349  4.41251  1.37361  3.84943  3.16906  3.27185  1.96154  2.99804  3.49324  5.70377  4.33881    116 - -
          2.68618  4.42225  2.77519  2.73123  3.46354  2.40513  3.72494  3.29354  2.67741  2.69355  4.24690  2.90347  2.73739  3.18146  2.89801  2.37887  2.77519  2.98518  4.58477  3.61503
          0.02417  4.13067  4.85302  0.61958  0.77255  0.58422  0.81541
     83   3.45789  4.84804  4.60335  4.25208  3.25485  4.30717  4.82771  2.48047  4.01761  0.61182  3.21076  4.50269  4.70300  4.32315  4.14823  3.92023  3.74306  2.58341  5.21960  3.99996    117 - -
          2.68618  4.42225  2.77519  2.73123  3.46354  2.40513  3.72494  3.29354  2.67741  2.69355  4.24690  2.90347  2.73739  3.18146  2.89801  2.37887  2.77519  2.98518  4.58477  3.61503
          0.02417  4.13067  4.85302  0.61958  0.77255  0.58422  0.81541
     84   2.71516  4.36033  3.92477  3.45823  3.63738  3.66333  4.32329  1.86164  3.33808  2.42602  3.55433  3.72946  4.18170  3.68144  3.61454  3.03951  1.50221  2.18748  5.27694  4.04749    118 - -
          2.68618  4.42225  2.77519  2.73123  3.46354  2.40513  3.72494  3.29354  2.67741  2.69355  4.24690  2.90347  2.73739  3.18146  2.89801  2.37887  2.77519  2.98518  4.58477  3.61503
          0.02417  4.13067  4.85302  0.61958  0.77255  0.58422  0.81541
     85   2.73331  4.25734  4.10617  3.57817  3.49419  3.80745  4.30995  1.70702  3.47884  2.36905  3.42729  3.82934  4.24123  3.75874  3.72590  2.34542  3.01275  1.52698  5.10719  3.89180    119 - -
          2.68618  4.42225  2.77519  2.73123  3.46354  2.40513  3.72494  3.29354  2.67741  2.69355  4.24690  2.90347  2.73739  3.18146  2.89801  2.37887  2.77519  2.98518  4.58477  3.61503
          0.02417  4.13067  4.85302  0.61958  0.77255  0.58422  0.81541
     86   3.13205  4.83777  3.76834  3.65024  4.61050  3.51107  4.69967  4.23115  3.73142  3.82616  4.89209  3.92734  0.46244  4.11200  3.94086  3.30931  3.59528  3.84541  5.71783  4.73710    120 - -
          2.68618  4.42225  2.77519  2.73123  3.46354  2.40513  3.72494  3.29354  2.67741  2.69355  4.24690  2.90347  2.73739  3.18146  2.89801  2.37887  2.77519  2.98518  4.58477  3.61503
          0.02417  4.13067  4.85302  0.61958  0.77255  0.58422  0.81541
     87   3.17852  4.46578  4.97214  4.48373  3.67056  4.57759  5.19113  1.26951  4.37858  2.15975  3.46246  4.68385  4.87671  4.63814  4.56618  3.97653  3.44489  1.06581  5.66405  4.45693    121 - -
          2.68618  4.42225  2.77519  2.73123  3.46354  2.40513  3.72494  3.29354  2.67741  2.69355  4.24690  2.90347  2.73739  3.18146  2.89801  2.37887  2.77519  2.98518  4.58477  3.61503
          0.02417  4.13067  4.85302  0.61958  0.77255  0.58422  0.81541
     88   3.20085  5.34102  2.63009  0.70671  4.72371  3.45989  4.07987  4.23080  2.99527  3.80963  4.78091  3.11319  4.07934  3.29558  3.42487  3.16169  3.50985  3.89104  5.84594  4.57902    122 - -
          2.68618  4.42225  2.77519  2.73123  3.46354  2.40513  3.72494  3.29354  2.67741  2.69355  4.24690  2.90347  2.73739  3.18146  2.89801  2.37887  2.77519  2.98518  4.58477  3.61503
          0.02417  4.13067  4.85302  0.61958  0.77255  0.58422  0.81541
     89   2.52161  2.01468  3.75809  3.24771  3.35555  3.43859  3.98705  2.84869  3.14523  2.59053  3.50974  3.49359  3.95752  3.44176  3.41512  2.16167  2.83997  2.60315  4.85726  2.76550    123 - -
          2.68618  4.42225  2.77519  2.73123  3.46354  2.40513  3.72494  3.29354  2.67741  2.69355  4.24690  2.90347  2.73739  3.18146  2.89801  2.37887  2.77519  2.98518  4.58477  3.61503
          0.02417  4.13067  4.85302  0.61958  0.77255  0.58422  0.81541
     90   3.45789  4.84804  4.60335  4.25208  3.25485  4.30717  4.82771  2.48047  4.01761  0.61182  3.21076  4.50269  4.70300  4.32315  4.14823  3.92023  3.74306  2.58341  5.21960  3.99996    124 - -
          2.68618  4.42225  2.77519  2.73123  3.46354  2.40513  3.72494  3.29354  2.67741  2.69355  4.24690  2.90347  2.73739  3.18146  2.89801  2.37887  2.77519  2.98518  4.58477  3.61503
          0.02417  4.13067  4.85302  0.61958  0.77255  0.58422  0.81541
     91   3.33992  4.66455  4.94683  4.37457  2.26685  4.56235  4.75889  2.31129  4.23995  0.99123  2.10322  4.58608  4.73875  4.28891  4.31922  3.90019  3.55335  2.48112  5.02024  3.86466    125 - -
          2.68618  4.42225  2.77519  2.73123  3.46354  2.40513  3.72494  3.29354  2.67741  2.69355  4.24690  2.90347  2.73739  3.18146  2.89801  2.37887  2.77519  2.98518  4.58477  3.61503
          0.02417  4.13067  4.85302  0.61958  0.77255  0.58422  0.81541
     92   2.52286  4.43602  3.30202  2.84097  3.83622  3.33650  3.90345  3.20800  2.80293  2.22100  3.79390  3.22824  2.35904  3.15577  3.17196  1.91067  2.85100  2.90934  5.23394  3.95886    126 - -
          2.68618  4.42225  2.77519  2.73123  3.46354  2.40513  3.72494  3.29354  2.67741  2.69355  4.24690  2.90347  2.73739  3.18146  2.89801  2.37887  2.77519  2.98518  4.58477  3.61503
          0.02417  4.13067  4.85302  0.61958  0.77255  0.58422  0.81541
     93   3.14693  4.50709  4.73513  4.23565  3.43327  4.38767  4.88775  1.94404  4.08137  1.47974  3.28003  4.45904  4.71356  4.33834  4.26289  3.77201  3.41278  1.13393  5.38679  4.18866    127 - -
          2.68618  4.42225  2.77519  2.73123  3.46354  2.40513  3.72494  3.29354  2.67741  2.69355  4.24690  2.90347  2.73739  3.18146  2.89801  2.37887  2.77519  2.98518  4.58477  3.61503
          0.02417  4.13067  4.85302  0.61958  0.77255  0.58422  0.81541
     94   2.97359  5.53550  1.36322  1.84873  4.85282  2.26159  3.81810  4.37114  2.82507  3.86428  4.70159  2.75182  3.89725  2.97949  3.42137  2.86535  3.26212  3.93465  6.02397  4.52221    128 - -
          2.68618  4.42225  2.77519  2.73123  3.46354  2.40513  3.72494  3.29354  2.67741  2.69355  4.24690  2.90347  2.73739  3.18146  2.89801  2.37887  2.77519  2.98518  4.58477  3.61503
          0.02417  4.13067  4.85302  0.61958  0.77255  0.58422  0.81541
     95   2.31648  4.52211  3.19908  2.23473  3.73472  3.48130  3.75831  3.04131  2.65013  2.40264  3.64792  3.13586  3.89145  2.98816  3.06006  2.40592  2.84340  2.37702  5.11812  3.84353    129 - -
          2.68618  4.42225  2.77519  2.73123  3.46354  2.40513  3.72494  3.29354  2.67741  2.69355  4.24690  2.90347  2.73739  3.18146  2.89801  2.37887  2.77519  2.98518  4.58477  3.61503
          0.02417  4.13067  4.85302  0.61958  0.77255  0.58422  0.81541
     96   2.65759  4.32548  3.63005  3.10017  3.46337  3.63467  3.98257  2.58946  3.01146  2.43085  2.31532  2.57009  4.04920  3.33857  3.32665  2.92661  2.91375  1.87016  4.98361  3.74638    130 - -
          2.68618  4.42225  2.77519  2.73123  3.46354  2.40513  3.72494  3.29354  2.67741  2.69355  4.24690  2.90347  2.73739  3.18146  2.89801  2.37887  2.77519  2.98518  4.58477  3.61503
          0.02417  4.13067  4.85302  0.61958  0.77255  0.58422  0.81541
     97   2.54349  4.50192  3.16239  2.75146  3.80010  2.07394  3.85982  3.35601  2.78797  3.01563  3.87968  3.16516  3.86337  3.11780  3.18184  1.93958  2.86963  3.02917  5.19970  2.72399    131 - -
          2.68618  4.42225  2.77519  2.73123  3.46354  2.40513  3.72494  3.29354  2.67741  2.69355  4.24690  2.90347  2.73739  3.18146  2.89801  2.37887  2.77519  2.98518  4.58477  3.61503
          0.02417  4.13067  4.85302  0.61958  0.77255  0.58422  0.81541
     98   2.73738  5.15993  2.30731  2.37751  4.50690  3.43401  3.61393  3.95792  2.00016  3.43995  4.21761  2.90938  3.84991  2.38498  2.02731  2.70120  2.96167  3.55614  5.56404  4.20338    132 - -
          2.68618  4.42225  2.77519  2.73123  3.46354  2.40513  3.72494  3.29354  2.67741  2.69355  4.24690  2.90347  2.73739  3.18146  2.89801  2.37887  2.77519  2.98518  4.58477  3.61503
          0.02417  4.13067  4.85302  0.61958  0.77255  0.58422  0.81541
     99   2.48120  4.52713  3.06495  2.71967  4.25393  3.19650  3.93714  3.67129  2.80225  3.31500  4.14216  2.24169  3.81080  3.13575  3.20681  2.11136  1.66341  3.24400  5.54850  4.25395    133 - -
          2.68618  4.42225  2.77519  2.73123  3.46354  2.40513  3.72494  3.29354  2.67741  2.69355  4.24690  2.90347  2.73739  3.18146  2.89801  2.37887  2.77519  2.98518  4.58477  3.61503
          0.17160  4.13067  1.95464  0.61958  0.77255  0.58422  0.81541
    100   2.97307  5.53134  1.24915  1.70823  4.81668  3.21635  3.78448  4.33533  2.82460  3.84740  4.71602  2.68522  3.85073  2.95760  3.42721  2.85235  3.26775  3.91371  5.99784  4.49316    134 - -
          2.68618  4.42225  2.77519  2.73123  3.46354  2.40513  3.72494  3.29354  2.67741  2.69355  4.24690  2.90347  2.73739  3.18146  2.89801  2.37887  2.77519  2.98518  4.58477  3.61503
          0.02795  3.98702  4.70937  0.61958  0.77255  0.71818  0.66872
    101   3.05803  4.40142  4.69975  4.20968  3.55457  4.35600  4.94300  1.49488  4.09054  2.07613  3.37412  4.43600  4.69617  4.37106  4.30070  3.74495  3.33137  1.06953  5.50078  4.28443    135 - -
          2.68618  4.42225  2.77519  2.73123  3.46354  2.40513  3.72494  3.29354  2.67741  2.69355  4.24690  2.90347  2.73739  3.18146  2.89801  2.37887  2.77519  2.98518  4.58477  3.61503
          0.02795  3.98702  4.70937  0.61958  0.77255  0.71818  0.66872
    102   2.81272  4.57572  3.50986  3.42436  4.56253  0.57237  4.53668  4.19093  3.62115  3.83042  4.80784  3.67430  3.97049  3.93633  3.84368  2.98809  3.30288  3.69715  5.62644  4.66864    136 - -
          2.68618  4.42225  2.77519  2.73123  3.46354  2.40513  3.72494  3.29354  2.67741  2.69355  4.24690  2.90347  2.73739  3.18146  2.89801  2.37887  2.77519  2.98518  4.58477  3.61503
          0.02795  3.98702  4.70937  0.61958  0.77255  0.71818  0.66872
    103   3.13771  4.96677  3.64035  3.12891  4.35049  3.60236  3.91201  3.90102  2.29018  3.39620  4.39432  3.47942  4.10021  3.12747  0.81686  3.21692  3.39641  3.62026  5.38764  4.25396    137 - -
          2.68618  4.42225  2.77519  2.73123  3.46354  2.40513  3.72494  3.29354  2.67741  2.69355  4.24690  2.90347  2.73739  3.18146  2.89801  2.37887  2.77519  2.98518  4.58477  3.61503
          0.02795  3.98702  4.70937  0.61958  0.77255  0.48937  0.94937
    104   2.71823  4.76204  2.98527  2.68248  3.83048  3.37240  1.57591  3.69897  2.65627  3.28587  4.16883  3.12637  3.92908  3.09267  3.00760  2.07064  3.04039  3.34412  5.22480  3.77422    138 - -
          2.68618  4.42225  2.77519  2.73123  3.46354  2.40513  3.72494  3.29354  2.67741  2.69355  4.24690  2.90347  2.73739  3.18146  2.89801  2.37887  2.77519  2.98518  4.58477  3.61503
          0.02417  4.13067  4.85302  0.61958  0.77255  0.58422  0.81541
    105   2.56156  4.30001  3.87924  3.45674  3.81845  3.42645  4.34947  2.56493  3.35703  2.66702  3.74002  3.65350  4.04741  3.69118  3.63130  2.83855  1.39615  1.80814  5.39993  4.17546    139 - -
          2.68618  4.42225  2.77519  2.73123  3.46354  2.40513  3.72494  3.29354  2.67741  2.69355  4.24690  2.90347  2.73739  3.18146  2.89801  2.37887  2.77519  2.98518  4.58477  3.61503
          0.02417  4.13067  4.85302  0.61958  0.77255  0.58422  0.81541
    106   3.29582  4.59251  4.95546  4.44337  3.35014  4.62336  5.04017  1.09990  4.27821  1.44468  3.17013  4.67478  4.85785  4.48622  4.42496  4.01130  3.54106  1.88605  5.40067  4.23599    140 - -
          2.68618  4.42225  2.77519  2.73123  3.46354  2.40513  3.72494  3.29354  2.67741  2.69355  4.24690  2.90347  2.73739  3.18146  2.89801  2.37887  2.77519  2.98518  4.58477  3.61503
          0.02417  4.13067  4.85302  0.61958  0.77255  0.58422  0.81541
    107   3.42744  4.75449  4.78207  4.33212  1.23824  4.46796  4.20404  2.53303  4.17458  1.40613  3.18176  4.38989  4.73445  4.25252  4.26125  3.84723  3.66115  2.62516  4.40764  2.83835    141 - -
          2.68618  4.42225  2.77519  2.73123  3.46354  2.40513  3.72494  3.29354  2.67741  2.69355  4.24690  2.90347  2.73739  3.18146  2.89801  2.37887  2.77519  2.98518  4.58477  3.61503
          0.02417  4.13067  4.85302  0.61958  0.77255  0.58422  0.81541
    108   2.90757  5.21172  2.47196  1.17356  4.67645  2.19923  3.88140  4.15792  2.79447  3.71110  4.56359  2.90588  3.92435  3.05603  3.28359  2.87085  3.21602  3.74712  5.84536  4.46506    142 - -
          2.68618  4.42225  2.77519  2.73123  3.46354  2.40513  3.72494  3.29354  2.67741  2.69355  4.24690  2.90347  2.73739  3.18146  2.89801  2.37887  2.77519  2.98518  4.58477  3.61503
          0.02417  4.13067  4.85302  0.61958  0.77255  0.58422  0.81541
    109   3.39941  4.71579  4.95499  4.42965  3.17241  4.65374  4.98593  1.80782  4.24469  0.83596  2.98572  4.68633  4.84971  4.40376  4.36917  4.03725  3.63313  2.19496  5.27721  4.15920    143 - -
          2.68618  4.42225  2.77519  2.73123  3.46354  2.40513  3.72494  3.29354  2.67741  2.69355  4.24690  2.90347  2.73739  3.18146  2.89801  2.37887  2.77519  2.98518  4.58477  3.61503
          0.02417  4.13067  4.85302  0.61958  0.77255  0.58422  0.81541
    110   2.61605  4.68836  2.86010  2.65271  4.35897  3.23076  3.97047  3.78299  2.82362  3.46012  4.32793  1.29077  3.86976  3.17700  3.21331  2.69935  2.34835  3.36672  5.65167  4.31335    144 - -
          2.68618  4.42225  2.77519  2.73123  3.46354  2.40513  3.72494  3.29354  2.67741  2.69355  4.24690  2.90347  2.73739  3.18146  2.89801  2.37887  2.77519  2.98518  4.58477  3.61503
          0.02417  4.13067  4.85302  0.61958  0.77255  0.58422  0.81541
    111   2.77741  4.87670  3.17064  2.62398  3.98106  3.54256  3.66784  3.54505  1.59138  3.12417  3.97668  2.57981  3.93810  2.85041  2.60823  2.81987  2.99630  3.24402  2.96341  3.89591    145 - -
          2.68618  4.42225  2.77519  2.73123  3.46354  2.40513  3.72494  3.29354  2.67741  2.69355  4.24690  2.90347  2.73739  3.18146  2.89801  2.37887  2.77519  2.98518  4.58477  3.61503
          0.02417  4.13067  4.85302  0.61958  0.77255  0.58422  0.81541
    112   3.41190  4.75530  4.89621  4.34692  3.09202  4.61520  4.89967  2.26777  4.14973  0.83894  2.09340  4.62137  4.79805  4.29831  4.27243  3.98016  3.63526  2.42971  5.19951  4.12145    146 - -
          2.68618  4.42225  2.77519  2.73123  3.46354  2.40513  3.72494  3.29354  2.67741  2.69355  4.24690  2.90347  2.73739  3.18146  2.89801  2.37887  2.77519  2.98518  4.58477  3.61503
          0.02417  4.13067  4.85302  0.61958  0.77255  0.58422  0.81541
    113   3.41190  4.75530  4.89621  4.34692  3.09202  4.61520  4.89967  2.26777  4.14973  0.83894  2.09340  4.62137  4.79805  4.29831  4.27243  3.98016  3.63526  2.42971  5.19951  4.12145    147 - -
          2.68618  4.42225  2.77519  2.73123  3.46354  2.40513  3.72494  3.29354  2.67741  2.69355  4.24690  2.90347  2.73739  3.18146  2.89801  2.37887  2.77519  2.98518  4.58477  3.61503
          0.02417  4.13067  4.85302  0.61958  0.77255  0.58422  0.81541
    114   2.58455  4.28890  3.52301  2.97283  3.42490  3.55133  3.86278  2.38533  2.90961  2.51839  3.42732  3.35116  3.95982  3.21856  3.24344  2.30768  2.19903  2.55035  4.88906  2.82725    148 - -
          2.68618  4.42225  2.77519  2.73123  3.46354  2.40513  3.72494  3.29354  2.67741  2.69355  4.24690  2.90347  2.73739  3.18146  2.89801  2.37887  2.77519  2.98518  4.58477  3.61503
          0.02417  4.13067  4.85302  0.61958  0.77255  0.58422  0.81541
    115   2.50651  4.33399  3.47210  2.96361  3.70561  3.37382  3.94074  3.00326  2.89855  2.74241  2.56567  3.31470  3.89551  3.23257  3.24576  2.01399  1.97522  2.73452  5.13716  3.89702    149 - -
          2.68618  4.42225  2.77519  2.73123  3.46354  2.40513  3.72494  3.29354  2.67741  2.69355  4.24690  2.90347  2.73739  3.18146  2.89801  2.37887  2.77519  2.98518  4.58477  3.61503
          0.02417  4.13067  4.85302  0.61958  0.77255  0.58422  0.81541
    116   2.32209  4.26821  3.47561  3.19484  4.35454  3.03869  4.27458  3.72844  3.22342  3.45691  4.30735  3.36880  3.78182  3.54337  3.53068  1.05818  2.16227  3.21352  5.70616  4.47447    150 - -
          2.68618  4.42225  2.77519  2.73123  3.46354  2.40513  3.72494  3.29354  2.67741  2.69355  4.24690  2.90347  2.73739  3.18146  2.89801  2.37887  2.77519  2.98518  4.58477  3.61503
          0.02417  4.13067  4.85302  0.61958  0.77255  0.58422  0.81541
    117   3.22849  5.18456  3.42046  3.00346  4.63085  3.68064  3.93084  4.07866  0.73179  3.59107  4.54612  3.41353  4.16892  3.11306  2.51749  3.25802  3.46616  3.77465  5.58456  4.43859    151 - -
          2.68618  4.42225  2.77519  2.73123  3.46354  2.40513  3.72494  3.29354  2.67741  2.69355  4.24690  2.90347  2.73739  3.18146  2.89801  2.37887  2.77519  2.98518  4.58477  3.61503
          0.02417  4.13067  4.85302  0.61958  0.77255  0.58422  0.81541
    118   1.79513  4.94184  2.65492  1.50346  4.40698  3.32059  3.83630  3.75009  2.69380  3.41047  4.27295  2.95588  3.88507  3.00894  3.14659  2.76289  3.05139  3.39030  5.65746  4.29984    152 - -
          2.68618  4.42225  2.77519  2.73123  3.46354  2.40513  3.72494  3.29354  2.67741  2.69355  4.24690  2.90347  2.73739  3.18146  2.89801  2.37887  2.77519  2.98518  4.58477  3.61503
          0.02417  4.13067  4.85302  0.61958  0.77255  0.58422  0.81541
    119   0.69730  4.34186  3.74486  3.55762  4.32921  3.15776  4.54624  3.49489  3.58111  3.36381  4.37344  3.63550  3.92221  3.89961  3.80801  2.69315  2.98889  3.10349  5.72983  4.56197    153 - -
          2.68618  4.42225  2.77519  2.73123  3.46354  2.40513  3.72494  3.29354  2.67741  2.69355  4.24690  2.90347  2.73739  3.18146  2.89801  2.37887  2.77519  2.98518  4.58477  3.61503
          0.02417  4.13067  4.85302  0.61958  0.77255  0.58422  0.81541
    120   3.15062  4.49544  4.61798  4.12724  1.42682  4.18611  3.84899  2.20631  3.95983  2.16218  3.36921  4.09283  4.49955  4.03638  4.02690  3.51231  3.37614  2.67008  2.46735  2.48395    154 - -
          2.68618  4.42225  2.77519  2.73123  3.46354  2.40513  3.72494  3.29354  2.67741  2.69355  4.24690  2.90347  2.73739  3.18146  2.89801  2.37887  2.77519  2.98518  4.58477  3.61503
          0.02417  4.13067  4.85302  0.61958  0.77255  0.58422  0.81541
    121   1.88459  4.24413  3.76202  3.30429  3.86735  3.29213  4.22268  2.81157  3.24193  2.82770  3.78902  3.51218  3.92387  3.54643  3.54505  2.68635  1.62513  2.06239  5.35466  4.14133    155 - -
          2.68618  4.42225  2.77519  2.73123  3.46354  2.40513  3.72494  3.29354  2.67741  2.69355  4.24690  2.90347  2.73739  3.18146  2.89801  2.37887  2.77519  2.98518  4.58477  3.61503
          0.02417  4.13067  4.85302  0.61958  0.77255  0.58422  0.81541
    122   3.00226  5.62989  1.39607  1.75815  4.91242  3.28265  3.81271  4.44691  2.82603  3.91950  4.75660  2.02647  3.89935  2.97205  3.43302  2.87722  3.28685  4.00091  6.07070  4.54570    156 - -
          2.68618  4.42225  2.77519  2.73123  3.46354  2.40513  3.72494  3.29354  2.67741  2.69355  4.24690  2.90347  2.73739  3.18146  2.89801  2.37887  2.77519  2.98518  4.58477  3.61503
          0.02417  4.13067  4.85302  0.61958  0.77255  0.58422  0.81541
    123   2.24965  4.31806  3.47977  2.91767  3.39232  3.56843  3.05533  2.82385  2.84215  2.14171  3.42917  3.31419  3.95425  3.16350  3.18293  2.47956  2.83468  2.59939  3.32880  3.57798    157 - -
          2.68618  4.42225  2.77519  2.73123  3.46354  2.40513  3.72494  3.29354  2.67741  2.69355  4.24690  2.90347  2.73739  3.18146  2.89801  2.37887  2.77519  2.98518  4.58477  3.61503
          0.02417  4.13067  4.85302  0.61958  0.77255  0.58422  0.81541
    124   3.18143  5.28216  3.64273  2.91747  4.77943  3.77437  3.66681  4.10633  1.33151  3.51506  4.39047  3.29864  4.12806  2.79795  1.33669  3.16914  3.33057  3.78901  5.52611  4.38710    158 - -
          2.68618  4.42225  2.77519  2.73123  3.46354  2.40513  3.72494  3.29354  2.67741  2.69355  4.24690  2.90347  2.73739  3.18146  2.89801  2.37887  2.77519  2.98518  4.58477  3.61503
          0.02417  4.13067  4.85302  0.61958  0.77255  0.58422  0.81541
    125   1.85179  4.25706  3.58034  3.10651  3.95343  3.18525  4.09128  3.22898  3.07071  3.01032  3.88148  3.35804  3.82214  3.37380  3.41251  1.76993  2.21265  2.31622  5.35579  4.13042    159 - -
          2.68618  4.42225  2.77519  2.73123  3.46354  2.40513  3.72494  3.29354  2.67741  2.69355  4.24690  2.90347  2.73739  3.18146  2.89801  2.37887  2.77519  2.98518  4.58477  3.61503
          0.02417  4.13067  4.85302  0.61958  0.77255  0.58422  0.81541
    126   2.71516  4.36033  3.92477  3.45823  3.63738  3.66333  4.32329  1.86164  3.33808  2.42602  3.55433  3.72946  4.18170  3.68144  3.61454  3.03951  1.50221  2.18748  5.27694  4.04749    160 - -
          2.68618  4.42225  2.77519  2.73123  3.46354  2.40513  3.72494  3.29354  2.67741  2.69355  4.24690  2.90347  2.73739  3.18146  2.89801  2.37887  2.77519  2.98518  4.58477  3.61503
          0.02417  4.13067  4.85302  0.61958  0.77255  0.58422  0.81541
    127   3.22849  5.18456  3.42046  3.00346  4.63085  3.68064  3.93084  4.07866  0.73179  3.59107  4.54612  3.41353  4.16892  3.11306  2.51749  3.25802  3.46616  3.77465  5.58456  4.43859    161 - -
          2.68618  4.42225  2.77519  2.73123  3.46354  2.40513  3.72494  3.29354  2.67741  2.69355  4.24690  2.90347  2.73739  3.18146  2.89801  2.37887  2.77519  2.98518  4.58477  3.61503
          0.02417  4.13067  4.85302  0.61958  0.77255  0.58422  0.81541
    128   2.26147  4.46173  3.30815  2.75008  3.68290  3.48537  3.77892  3.01830  2.66455  2.40329  3.60863  3.18955  3.90075  3.02815  2.44432  2.33572  2.83742  2.42041  5.07440  3.81556    162 - -
          2.68618  4.42225  2.77519  2.73123  3.46354  2.40513  3.72494  3.29354  2.67741  2.69355  4.24690  2.90347  2.73739  3.18146  2.89801  2.37887  2.77519  2.98518  4.58477  3.61503
          0.02417  4.13067  4.85302  0.61958  0.77255  0.58422  0.81541
    129   3.17852  4.46578  4.97214  4.48373  3.67056  4.57759  5.19113  1.26951  4.37858  2.15975  3.46246  4.68385  4.87671  4.63814  4.56618  3.97653  3.44489  1.06581  5.66405  4.45693    163 - -
          2.68618  4.42225  2.77519  2.73123  3.46354  2.40513  3.72494  3.29354  2.67741  2.69355  4.24690  2.90347  2.73739  3.18146  2.89801  2.37887  2.77519  2.98518  4.58477  3.61503
          0.02417  4.13067  4.85302  0.61958  0.77255  0.58422  0.81541
    130   3.12953  4.45679  4.81933  4.26539  3.34139  4.42777  4.83099  1.49713  4.14259  1.82791  1.95677  4.47484  4.69066  4.31677  4.28719  3.77245  3.36828  1.61190  5.27598  4.14803    164 - -
          2.68618  4.42225  2.77519  2.73123  3.46354  2.40513  3.72494  3.29354  2.67741  2.69355  4.24690  2.90347  2.73739  3.18146  2.89801  2.37887  2.77519  2.98518  4.58477  3.61503
          0.02417  4.13067  4.85302  0.61958  0.77255  0.58422  0.81541
    131   3.05096  5.66214  1.34714  1.39642  4.94589  3.28502  3.84967  4.48047  2.89311  3.96673  4.82636  2.74321  3.91980  3.01818  3.50855  2.92027  3.34389  4.04129  6.11121  4.58771    165 - -
          2.68618  4.42225  2.77519  2.73123  3.46354  2.40513  3.72494  3.29354  2.67741  2.69355  4.24690  2.90347  2.73739  3.18146  2.89801  2.37887  2.77519  2.98518  4.58477  3.61503
          0.02417  4.13067  4.85302  0.61958  0.77255  0.58422  0.81541
    132   2.88419  4.39586  4.00833  3.47563  2.17958  3.87459  2.28279  2.16986  3.37347  2.48646  3.49043  3.68407  4.23147  3.59216  3.60349  3.15923  3.11284  2.67737  4.19508  2.12450    166 - -
          2.68618  4.42225  2.77519  2.73123  3.46354  2.40513  3.72494  3.29354  2.67741  2.69355  4.24690  2.90347  2.73739  3.18146  2.89801  2.37887  2.77519  2.98518  4.58477  3.61503
          0.02417  4.13067  4.85302  0.61958  0.77255  0.58422  0.81541
    133   3.17231  4.49415  4.86772  4.30081  3.24297  4.46232  4.82128  1.66424  4.17861  1.49228  1.95026  4.50867  4.69577  4.30816  4.29770  3.80090  3.40161  1.76821  5.21139  4.11580    167 - -
          2.68618  4.42225  2.77519  2.73123  3.46354  2.40513  3.72494  3.29354  2.67741  2.69355  4.24690  2.90347  2.73739  3.18146  2.89801  2.37887  2.77519  2.98518  4.58477  3.61503
          0.02417  4.13067  4.85302  0.61958  0.77255  0.58422  0.81541
    134   3.22849  5.18456  3.42046  3.00346  4.63085  3.68064  3.93084  4.07866  0.73179  3.59107  4.54612  3.41353  4.16892  3.11306  2.51749  3.25802  3.46616  3.77465  5.58456  4.43859    168 - -
          2.68618  4.42225  2.77519  2.73123  3.46354  2.40513  3.72494  3.29354  2.67741  2.69355  4.24690  2.90347  2.73739  3.18146  2.89801  2.37887  2.77519  2.98518  4.58477  3.61503
          0.02417  4.13067  4.85302  0.61958  0.77255  0.58422  0.81541
    135   2.63309  4.88949  2.91581  2.07673  3.25354  2.83286  2.89089  3.57375  2.17483  3.15429  3.96007  2.93374  3.82326  2.77251  2.85979  2.64748  2.86514  3.23432  5.36782  4.01705    169 - -
          2.68618  4.42225  2.77519  2.73123  3.46354  2.40513  3.72494  3.29354  2.67741  2.69355  4.24690  2.90347  2.73739  3.18146  2.89801  2.37887  2.77519  2.98518  4.58477  3.61503
          0.02417  4.13067  4.85302  0.61958  0.77255  0.58422  0.81541
    136   2.67932  4.49930  3.27818  2.80233  3.51747  3.55017  2.70419  1.91234  2.70676  2.71164  3.62144  2.67830  3.96616  3.09692  3.05222  2.84223  2.92081  2.76280  4.96161  3.62835    170 - -
          2.68618  4.42225  2.77519  2.73123  3.46354  2.40513  3.72494  3.29354  2.67741  2.69355  4.24690  2.90347  2.73739  3.18146  2.89801  2.37887  2.77519  2.98518  4.58477  3.61503
          0.02417  4.13067  4.85302  0.61958  0.77255  0.58422  0.81541
    137   2.40227  4.33505  4.31561  3.74786  3.26362  4.03108  4.38097  2.22687  3.63256  1.47266  2.34552  4.00280  4.36430  3.85681  3.83533  3.33905  3.12616  1.89208  5.01607  3.86068    171 - -
          2.68618  4.42225  2.77519  2.73123  3.46354  2.40513  3.72494  3.29354  2.67741  2.69355  4.24690  2.90347  2.73739  3.18146  2.89801  2.37887  2.77519  2.98518  4.58477  3.61503
          0.02417  4.13067  4.85302  0.61958  0.77255  0.58422  0.81541
    138   2.93170  5.31023  2.60272  1.32236  4.65356  3.42132  3.73673  4.09265  1.89977  3.59709  4.43387  2.91157  3.93290  2.88136  2.79762  2.87474  3.17503  3.71444  5.72275  4.36448    172 - -
          2.68618  4.42225  2.77519  2.73123  3.46354  2.40513  3.72494  3.29354  2.67741  2.69355  4.24690  2.90347  2.73739  3.18146  2.89801  2.37887  2.77519  2.98518  4.58477  3.61503
          0.02417  4.13067  4.85302  0.61958  0.77255  0.58422  0.81541
    139   2.68101  4.79845  3.13304  2.56341  4.06311  3.48987  3.66343  2.84774  1.99292  3.06082  3.89677  3.05101  3.88296  2.82531  2.33874  2.09254  2.90794  3.14623  5.29637  4.00417    173 - -
          2.68618  4.42225  2.77519  2.73123  3.46354  2.40513  3.72494  3.29354  2.67741  2.69355  4.24690  2.90347  2.73739  3.18146  2.89801  2.37887  2.77519  2.98518  4.58477  3.61503
          0.02417  4.13067  4.85302  0.61958  0.77255  0.58422  0.81541
    140   2.87126  5.00627  1.36335  2.48529  4.08450  3.43489  3.87748  3.45227  2.81324  2.20962  4.12448  3.01932  3.97079  3.08494  3.28664  2.89459  3.15017  3.20724  5.49295  4.09502    174 - -
          2.68625  4.42233  2.77527  2.73131  3.46361  2.40520  3.72502  3.29362  2.67748  2.69362  4.24697  2.90312  2.73747  3.18117  2.89808  2.37853  2.77527  2.98526  4.58484  3.61511
          0.28249  1.43425  4.85302  0.67255  0.71418  0.58422  0.81541
    141   2.49198  2.78641  3.58863  3.04801  3.55531  3.40782  3.93936  2.89334  2.98492  2.27770  3.52178  3.37065  2.83001  3.28480  3.31151  2.33351  2.34410  2.63636  5.00193  3.77882    177 - -
          2.68618  4.42225  2.77519  2.73123  3.46354  2.40513  3.72494  3.29354  2.67741  2.69355  4.24690  2.90347  2.73739  3.18146  2.89801  2.37887  2.77519  2.98518  4.58477  3.61503
          0.02417  4.13067  4.85302  0.61958  0.77255  0.58422  0.81541
    142   2.80117  5.14000  2.81546  2.11892  4.49162  3.44419  3.66561  3.92050  1.56716  3.43159  4.24011  2.94440  2.67039  2.79676  2.67499  2.77490  3.03251  3.54556  5.57338  4.23641    178 - -
          2.68618  4.42225  2.77519  2.73123  3.46354  2.40513  3.72494  3.29354  2.67741  2.69355  4.24690  2.90347  2.73739  3.18146  2.89801  2.37887  2.77519  2.98518  4.58477  3.61503
          0.02417  4.13067  4.85302  0.61958  0.77255  0.58422  0.81541
    143   2.20762  4.40157  4.18902  3.63755  3.26878  3.97544  4.34621  2.33985  3.50657  1.29645  2.54811  3.92576  4.33324  3.76942  3.73697  3.29084  3.14456  2.28908  5.04315  3.88320    179 - -
          2.68618  4.42225  2.77519  2.73123  3.46354  2.40513  3.72494  3.29354  2.67741  2.69355  4.24690  2.90347  2.73739  3.18146  2.89801  2.37887  2.77519  2.98518  4.58477  3.61503
          0.02417  4.13067  4.85302  0.61958  0.77255  0.58422  0.81541
    144   2.46841  4.54103  2.95599  2.70402  4.44696  2.17577  4.00613  3.91382  2.91042  3.52208  4.33206  2.41049  3.79646  3.20218  3.33200  1.46181  2.88303  3.40374  5.71604  4.40775    180 - -
          2.68618  4.42225  2.77519  2.73123  3.46354  2.40513  3.72494  3.29354  2.67741  2.69355  4.24690  2.90347  2.73739  3.18146  2.89801  2.37887  2.77519  2.98518  4.58477  3.61503
          0.02417  4.13067  4.85302  0.61958  0.77255  0.58422  0.81541
    145   2.56842  2.86611  3.78830  3.22274  3.32043  3.59154  3.95906  2.25676  3.13438  2.13143  3.30966  3.51655  2.95212  3.40537  3.40213  2.48433  2.82308  2.39418  4.81416  3.60582    181 - -
          2.68618  4.42225  2.77519  2.73123  3.46354  2.40513  3.72494  3.29354  2.67741  2.69355  4.24690  2.90347  2.73739  3.18146  2.89801  2.37887  2.77519  2.98518  4.58477  3.61503
          0.02417  4.13067  4.85302  0.61958  0.77255  0.58422  0.81541
    146   2.68166  5.12441  2.37186  2.07005  4.43029  3.36947  2.83123  3.89875  2.40774  3.41188  4.18472  2.84498  3.81001  2.37201  2.89955  2.64555  2.37262  3.49624  5.57397  4.17141    182 - -
          2.68618  4.42225  2.77519  2.73123  3.46354  2.40513  3.72494  3.29354  2.67741  2.69355  4.24690  2.90347  2.73739  3.18146  2.89801  2.37887  2.77519  2.98518  4.58477  3.61503
          0.02417  4.13067  4.85302  0.61958  0.77255  0.58422  0.81541
    147   2.67931  5.06323  2.83906  2.12374  4.36657  3.41095  3.61347  3.81913  2.05042  3.34073  4.12224  2.37264  3.82459  2.37463  2.77037  2.65779  2.90895  3.43571  5.50211  3.20832    183 - -
          2.68625  4.42232  2.77526  2.73130  3.46361  2.40520  3.72501  3.29361  2.67748  2.69362  4.24696  2.90311  2.73746  3.18153  2.89807  2.37869  2.77526  2.98525  4.58484  3.61424
          0.17160  1.89790  4.85302  0.93289  0.49991  0.58422  0.81541
    148   2.80229  1.59684  4.48572  3.99859  3.50699  3.84183  4.58152  1.70089  3.82425  2.27619  3.45430  4.09928  4.34828  4.09730  3.99285  3.24915  3.13010  1.99451  5.22672  4.00017    187 - -
          2.68618  4.42225  2.77519  2.73123  3.46354  2.40513  3.72494  3.29354  2.67741  2.69355  4.24690  2.90347  2.73739  3.18146  2.89801  2.37887  2.77519  2.98518  4.58477  3.61503
          0.02417  4.13067  4.85302  0.61958  0.77255  0.58422  0.81541
    149   2.71414  5.08542  1.86289  2.30358  4.49350  3.30986  3.72453  3.96179  2.58408  3.49943  4.29484  2.40558  3.83095  2.86522  3.09563  2.13355  2.48239  3.54750  5.67942  4.27148    188 - -
          2.68618  4.42225  2.77519  2.73123  3.46354  2.40513  3.72494  3.29354  2.67741  2.69355  4.24690  2.90347  2.73739  3.18146  2.89801  2.37887  2.77519  2.98518  4.58477  3.61503
          0.02417  4.13067  4.85302  0.61958  0.77255  0.58422  0.81541
    150   2.69144  4.92876  2.74693  2.43442  4.36846  3.33169  3.75338  3.83618  2.53638  3.39878  4.21548  2.43574  3.85377  2.32230  2.96621  1.64533  2.98094  3.44390  5.57555  4.21607    189 - -
          2.68618  4.42225  2.77519  2.73123  3.46354  2.40513  3.72494  3.29354  2.67741  2.69355  4.24690  2.90347  2.73739  3.18146  2.89801  2.37887  2.77519  2.98518  4.58477  3.61503
          0.02417  4.13067  4.85302  0.61958  0.77255  0.58422  0.81541
    151   3.19072  4.49073  4.94472  4.46293  3.61874  4.55530  5.16582  0.98978  4.34371  2.08978  3.41691  4.66667  4.86240  4.60302  4.52774  3.95925  3.46025  1.42385  5.62888  4.42737    190 - -
          2.68618  4.42225  2.77519  2.73123  3.46354  2.40513  3.72494  3.29354  2.67741  2.69355  4.24690  2.90347  2.73739  3.18146  2.89801  2.37887  2.77519  2.98518  4.58477  3.61503
          0.02417  4.13067  4.85302  0.61958  0.77255  0.58422  0.81541
    152   2.57738  4.68094  2.81686  2.61419  4.41404  3.18926  3.96202  3.94123  2.84717  3.54835  4.38046  1.59820  3.83850  3.16169  3.26457  1.67488  2.97024  3.46597  5.69120  4.33615    191 - -
          2.68618  4.42225  2.77519  2.73123  3.46354  2.40513  3.72494  3.29354  2.67741  2.69355  4.24690  2.90347  2.73739  3.18146  2.89801  2.37887  2.77519  2.98518  4.58477  3.61503
          0.02417  4.13067  4.85302  0.61958  0.77255  0.58422  0.81541
    153   2.96803  5.43357  1.74781  2.21795  4.76547  3.28536  3.85577  4.33065  2.86471  3.85126  4.70628  1.32740  3.91176  3.03062  3.43651  2.88052  3.27378  3.89894  5.97233  4.48536    192 - -
          2.68618  4.42225  2.77519  2.73123  3.46354  2.40513  3.72494  3.29354  2.67741  2.69355  4.24690  2.90347  2.73739  3.18146  2.89801  2.37887  2.77519  2.98518  4.58477  3.61503
          0.02417  4.13067  4.85302  0.61958  0.77255  0.58422  0.81541
    154   2.41947  1.00584  4.12614  3.85204  4.21968  2.15278  4.59356  3.54192  3.74779  3.35910  4.27234  3.74983  3.89538  4.02875  3.90815  2.65308  2.92387  3.10900  5.59121  4.47223    193 - -
          2.68618  4.42225  2.77519  2.73123  3.46354  2.40513  3.72494  3.29354  2.67741  2.69355  4.24690  2.90347  2.73739  3.18146  2.89801  2.37887  2.77519  2.98518  4.58477  3.61503
          0.02417  4.13067  4.85302  0.61958  0.77255  0.58422  0.81541
    155   3.45789  4.84804  4.60335  4.25208  3.25485  4.30717  4.82771  2.48047  4.01761  0.61182  3.21076  4.50269  4.70300  4.32315  4.14823  3.92023  3.74306  2.58341  5.21960  3.99996    194 - -
          2.68618  4.42225  2.77519  2.73123  3.46354  2.40513  3.72494  3.29354  2.67741  2.69355  4.24690  2.90347  2.73739  3.18146  2.89801  2.37887  2.77519  2.98518  4.58477  3.61503
          0.02417  4.13067  4.85302  0.61958  0.77255  0.58422  0.81541
    156   2.94567  4.64121  3.80255  3.22931  3.51773  3.80554  4.00448  2.85493  2.67762  1.27944  3.49867  3.58281  4.19825  3.30054  2.14271  3.16614  3.18159  2.76869  5.09166  3.84314    195 - -
          2.68618  4.42225  2.77519  2.73123  3.46354  2.40513  3.72494  3.29354  2.67741  2.69355  4.24690  2.90347  2.73739  3.18146  2.89801  2.37887  2.77519  2.98518  4.58477  3.61503
          0.02417  4.13067  4.85302  0.61958  0.77255  0.58422  0.81541
    157   3.45789  4.84804  4.60335  4.25208  3.25485  4.30717  4.82771  2.48047  4.01761  0.61182  3.21076  4.50269  4.70300  4.32315  4.14823  3.92023  3.74306  2.58341  5.21960  3.99996    196 - -
          2.68618  4.42225  2.77519  2.73123  3.46354  2.40513  3.72494  3.29354  2.67741  2.69355  4.24690  2.90347  2.73739  3.18146  2.89801  2.37887  2.77519  2.98518  4.58477  3.61503
          0.02417  4.13067  4.85302  0.61958  0.77255  0.58422  0.81541
    158   3.38215  4.68869  4.98072  4.45147  3.19670  4.66160  5.00596  1.65546  4.27775  0.90942  3.00355  4.70072  4.85521  4.42872  4.39929  4.04206  3.61544  2.13527  5.29697  4.18474    197 - -
          2.68618  4.42225  2.77519  2.73123  3.46354  2.40513  3.72494  3.29354  2.67741  2.69355  4.24690  2.90347  2.73739  3.18146  2.89801  2.37887  2.77519  2.98518  4.58477  3.61503
          0.02417  4.13067  4.85302  0.61958  0.77255  0.58422  0.81541
    159   3.18998  5.26810  3.65368  2.93651  4.75904  3.77683  3.67669  4.08930  1.53250  3.50629  4.38796  3.31217  4.13557  2.81120  1.15836  3.18317  3.34119  3.77723  5.52078  4.38447    198 - -
          2.68618  4.42225  2.77519  2.73123  3.46354  2.40513  3.72494  3.29354  2.67741  2.69355  4.24690  2.90347  2.73739  3.18146  2.89801  2.37887  2.77519  2.98518  4.58477  3.61503
          0.02417  4.13067  4.85302  0.61958  0.77255  0.58422  0.81541
    160   2.96133  4.95252  2.88703  2.80277  4.35935  3.37663  4.16336  4.13448  3.09393  3.75363  4.71342  0.77084  4.04459  3.44322  3.45174  3.02278  3.35576  3.72983  5.63556  4.29430    199 - -
          2.68618  4.42225  2.77519  2.73123  3.46354  2.40513  3.72494  3.29354  2.67741  2.69355  4.24690  2.90347  2.73739  3.18146  2.89801  2.37887  2.77519  2.98518  4.58477  3.61503
          0.02417  4.13067  4.85302  0.61958  0.77255  0.58422  0.81541
    161   3.23748  4.59497  4.68744  4.31940  3.56166  4.33411  5.00696  0.80514  4.15279  2.10304  3.46528  4.52987  4.74768  4.47935  4.32100  3.86137  3.53495  1.88861  5.50045  4.25607    200 - -
          2.68618  4.42225  2.77519  2.73123  3.46354  2.40513  3.72494  3.29354  2.67741  2.69355  4.24690  2.90347  2.73739  3.18146  2.89801  2.37887  2.77519  2.98518  4.58477  3.61503
          0.02417  4.13067  4.85302  0.61958  0.77255  0.58422  0.81541
    162   3.45789  4.84804  4.60335  4.25208  3.25485  4.30717  4.82771  2.48047  4.01761  0.61182  3.21076  4.50269  4.70300  4.32315  4.14823  3.92023  3.74306  2.58341  5.21960  3.99996    201 - -
          2.68618  4.42225  2.77519  2.73123  3.46354  2.40513  3.72494  3.29354  2.67741  2.69355  4.24690  2.90347  2.73739  3.18146  2.89801  2.37887  2.77519  2.98518  4.58477  3.61503
          0.02417  4.13067  4.85302  0.61958  0.77255  0.58422  0.81541
    163   3.32048  5.07787  3.41851  3.21192  3.49874  3.69411  0.69765  4.06407  3.04947  3.52167  4.59103  3.60768  4.26453  3.58374  3.29567  3.39116  3.63588  3.79455  4.95831  3.44390    202 - -
          2.68618  4.42225  2.77519  2.73123  3.46354  2.40513  3.72494  3.29354  2.67741  2.69355  4.24690  2.90347  2.73739  3.18146  2.89801  2.37887  2.77519  2.98518  4.58477  3.61503
          0.02417  4.13067  4.85302  0.61958  0.77255  0.58422  0.81541
    164   3.18734  4.47454  4.97811  4.49061  3.65304  4.58346  5.19410  1.09777  4.38264  2.13197  3.44429  4.69118  4.88005  4.63859  4.56712  3.98378  3.45356  1.24239  5.65628  4.45383    203 - -
          2.68618  4.42225  2.77519  2.73123  3.46354  2.40513  3.72494  3.29354  2.67741  2.69355  4.24690  2.90347  2.73739  3.18146  2.89801  2.37887  2.77519  2.98518  4.58477  3.61503
          0.02417  4.13067  4.85302  0.61958  0.77255  0.58422  0.81541
    165   3.13205  4.83777  3.76834  3.65024  4.61050  3.51107  4.69967  4.23115  3.73142  3.82616  4.89209  3.92734  0.46244  4.11200  3.94086  3.30931  3.59528  3.84541  5.71783  4.73710    204 - -
          2.68618  4.42225  2.77519  2.73123  3.46354  2.40513  3.72494  3.29354  2.67741  2.69355  4.24690  2.90347  2.73739  3.18146  2.89801  2.37887  2.77519  2.98518  4.58477  3.61503
          0.17160  4.13067  1.95464  0.61958  0.77255  0.58422  0.81541
    166   3.05418  5.18525  2.54072  0.87289  4.54635  3.35032  3.94852  4.02314  2.84370  3.62238  4.59253  3.00266  3.96069  3.16253  3.26354  3.02564  3.35967  3.69561  5.69637  4.42004    205 - -
          2.68618  4.42225  2.77519  2.73123  3.46354  2.40513  3.72494  3.29354  2.67741  2.69355  4.24690  2.90347  2.73739  3.18146  2.89801  2.37887  2.77519  2.98518  4.58477  3.61503
          0.02795  3.98702  4.70937  0.61958  0.77255  0.71818  0.66872
    167   2.59104  4.39539  3.32828  2.41942  3.56900  3.52188  3.80142  2.75939  2.73306  2.55658  2.79532  3.22412  3.92093  3.07346  3.10788  2.77868  2.37553  2.25031  5.01557  3.76550    206 - -
          2.68618  4.42225  2.77519  2.73123  3.46354  2.40513  3.72494  3.29354  2.67741  2.69355  4.24690  2.90347  2.73739  3.18146  2.89801  2.37887  2.77519  2.98518  4.58477  3.61503
          0.02795  3.98702  4.70937  0.61958  0.77255  0.71818  0.66872
    168   2.61785  4.66555  3.05666  2.53509  3.87391  2.77336  2.81872  2.73783  2.15781  2.91833  3.76831  3.02205  3.84322  2.84147  2.80259  2.69241  2.85071  2.99419  5.17851  3.87954    207 - -
          2.68618  4.42225  2.77519  2.73123  3.46354  2.40513  3.72494  3.29354  2.67741  2.69355  4.24690  2.90347  2.73739  3.18146  2.89801  2.37887  2.77519  2.98518  4.58477  3.61503
          0.02795  3.98702  4.70937  0.61958  0.77255  0.71818  0.66872
    169   1.91740  4.39311  3.11196  2.72049  4.13720  3.11904  3.89282  3.53746  2.77491  3.19372  4.02070  2.42496  3.73545  3.09879  3.17680  2.08542  2.19112  3.11504  5.44757  4.17074    208 - -
          2.68626  4.41957  2.77553  2.73156  3.46387  2.40451  3.72378  3.29387  2.67774  2.69388  4.24324  2.90380  2.73743  3.18144  2.89834  2.37902  2.77553  2.98485  4.58510  3.61473
          0.45894  1.02433  4.70937  1.69684  0.20244  0.71818  0.66872
    170   2.69371  4.97853  2.64735  2.34005  4.33715  3.31451  3.67063  3.80271  2.43608  3.35289  4.17203  2.05847  2.77651  2.26111  2.86471  2.68659  2.95979  3.42565  5.52530  4.15877    219 - -
          2.68618  4.42225  2.77519  2.73123  3.46354  2.40513  3.72494  3.29354  2.67741  2.69355  4.24690  2.90347  2.73739  3.18146  2.89801  2.37887  2.77519  2.98518  4.58477  3.61503
          0.02795  3.98702  4.70937  0.61958  0.77255  0.71818  0.66872
    171   2.44486  4.52951  2.97828  2.58176  4.16760  3.17946  3.80089  3.59051  2.64776  3.21173  4.02997  2.44587  2.77466  2.98215  3.07371  2.05864  2.25666  3.18100  5.44615  4.14069    220 - -
          2.68618  4.42225  2.77519  2.73123  3.46354  2.40513  3.72494  3.29354  2.67741  2.69355  4.24690  2.90347  2.73739  3.18146  2.89801  2.37887  2.77519  2.98518  4.58477  3.61503
          0.02795  3.98702  4.70937  0.61958  0.77255  0.71818  0.66872
    172   1.78261  4.25329  3.46555  2.97956  3.67500  3.28854  3.94369  2.93496  2.91680  2.70133  2.59617  3.29952  3.84181  3.24643  3.25124  2.20744  2.77554  2.66333  5.11940  3.88357    221 - -
          2.68618  4.42225  2.77519  2.73123  3.46354  2.40513  3.72494  3.29354  2.67741  2.69355  4.24690  2.90347  2.73739  3.18146  2.89801  2.37887  2.77519  2.98518  4.58477  3.61503
          0.02795  3.98702  4.70937  0.61958  0.77255  0.71818  0.66872
    173   2.56503  4.40512  3.25828  2.74084  3.50622  2.75965  3.74671  2.96674  2.69698  2.32248  3.54700  3.17257  2.88139  3.03673  3.07256  2.72838  2.81658  2.72035  4.93932  2.90288    222 - -
          2.68618  4.42225  2.77519  2.73123  3.46354  2.40513  3.72494  3.29354  2.67741  2.69355  4.24690  2.90347  2.73739  3.18146  2.89801  2.37887  2.77519  2.98518  4.58477  3.61503
          0.02795  3.98702  4.70937  0.61958  0.77255  0.71818  0.66872
    174   2.65248  4.79558  2.82897  2.45987  4.03690  3.34760  2.23002  3.56652  2.45643  3.16462  4.00765  2.44382  3.83198  2.86844  2.85310  2.69111  2.43332  3.23045  5.32172  3.95978    223 - -
          2.68618  4.42225  2.77519  2.73123  3.46354  2.40513  3.72494  3.29354  2.67741  2.69355  4.24690  2.90347  2.73739  3.18146  2.89801  2.37887  2.77519  2.98518  4.58477  3.61503
          0.02795  3.98702  4.70937  0.61958  0.77255  0.48937  0.94937
    175   2.67660  4.97220  2.73715  2.37603  4.32523  2.62079  2.91386  3.79197  2.49831  3.34871  4.15152  2.00618  2.95743  2.84043  2.96425  2.67594  2.94108  3.41055  5.53276  4.15832    224 - -
          2.68618  4.42225  2.77519  2.73123  3.46354  2.40513  3.72494  3.29354  2.67741  2.69355  4.24690  2.90347  2.73739  3.18146  2.89801  2.37887  2.77519  2.98518  4.58477  3.61503
          0.02417  4.13067  4.85302  0.61958  0.77255  0.58422  0.81541
    176   2.61556  4.72968  3.04773  2.14598  3.96525  3.44734  3.66613  2.74919  2.46074  2.98924  3.82227  3.01027  3.84599  2.83599  2.53935  2.38892  2.47628  3.05503  5.25590  3.94471    225 - -
          2.68618  4.42225  2.77519  2.73123  3.46354  2.40513  3.72494  3.29354  2.67741  2.69355  4.24690  2.90347  2.73739  3.18146  2.89801  2.37887  2.77519  2.98518  4.58477  3.61503
          0.02417  4.13067  4.85302  0.61958  0.77255  0.58422  0.81541
    177   2.57571  4.68594  2.99828  2.59357  4.22042  3.30182  3.80387  3.63931  2.58762  3.25063  4.07885  3.05283  3.83607  2.26418  2.99061  1.67337  2.40408  3.25784  5.47711  4.16559    226 - -
          2.68618  4.42225  2.77519  2.73123  3.46354  2.40513  3.72494  3.29354  2.67741  2.69355  4.24690  2.90347  2.73739  3.18146  2.89801  2.37887  2.77519  2.98518  4.58477  3.61503
          0.02417  4.13067  4.85302  0.61958  0.77255  0.58422  0.81541
    178   2.79391  4.22374  4.30345  3.73135  2.40600  3.90774  4.07960  2.46272  3.59770  2.01276  2.15062  3.89299  4.24706  3.77637  3.74286  3.20756  3.02368  2.06187  4.58017  2.41837    227 - -
          2.68618  4.42225  2.77519  2.73123  3.46354  2.40513  3.72494  3.29354  2.67741  2.69355  4.24690  2.90347  2.73739  3.18146  2.89801  2.37887  2.77519  2.98518  4.58477  3.61503
          0.02417  4.13067  4.85302  0.61958  0.77255  0.58422  0.81541
    179   2.92112  5.28031  2.58511  1.86760  4.58604  3.41045  3.74736  4.05521  2.45903  3.56097  4.41043  2.90836  3.92999  1.47527  2.85135  2.86953  3.17044  3.68589  5.70272  4.33300    228 - -
          2.68618  4.42225  2.77519  2.73123  3.46354  2.40513  3.72494  3.29354  2.67741  2.69355  4.24690  2.90347  2.73739  3.18146  2.89801  2.37887  2.77519  2.98518  4.58477  3.61503
          0.02417  4.13067  4.85302  0.61958  0.77255  0.58422  0.81541
    180   2.96133  4.95252  2.88703  2.80277  4.35935  3.37663  4.16336  4.13448  3.09393  3.75363  4.71342  0.77084  4.04459  3.44322  3.45174  3.02278  3.35576  3.72983  5.63556  4.29430    229 - -
          2.68618  4.42225  2.77519  2.73123  3.46354  2.40513  3.72494  3.29354  2.67741  2.69355  4.24690  2.90347  2.73739  3.18146  2.89801  2.37887  2.77519  2.98518  4.58477  3.61503
          0.02417  4.13067  4.85302  0.61958  0.77255  0.58422  0.81541
    181   2.68593  4.76820  3.01823  2.63730  4.19617  3.38166  3.81413  3.58225  2.52324  3.19906  4.08515  3.09664  3.90199  1.78914  2.87529  2.75389  1.86461  3.25136  5.46034  4.15697    230 - -
          2.68618  4.42225  2.77519  2.73123  3.46354  2.40513  3.72494  3.29354  2.67741  2.69355  4.24690  2.90347  2.73739  3.18146  2.89801  2.37887  2.77519  2.98518  4.58477  3.61503
          0.02417  4.13067  4.85302  0.61958  0.77255  0.58422  0.81541
    182   3.23748  4.59497  4.68744  4.31940  3.56166  4.33411  5.00696  0.80514  4.15279  2.10304  3.46528  4.52987  4.74768  4.47935  4.32100  3.86137  3.53495  1.88861  5.50045  4.25607    231 - -
          2.68618  4.42225  2.77519  2.73123  3.46354  2.40513  3.72494  3.29354  2.67741  2.69355  4.24690  2.90347  2.73739  3.18146  2.89801  2.37887  2.77519  2.98518  4.58477  3.61503
          0.02417  4.13067  4.85302  0.61958  0.77255  0.58422  0.81541
    183   3.36257  4.66317  4.99149  4.46193  3.22409  4.65973  5.01789  1.51224  4.29469  0.99818  3.02922  4.70429  4.85696  4.44710  4.41669  4.03932  3.59696  2.07769  5.31586  4.20110    232 - -
          2.68618  4.42225  2.77519  2.73123  3.46354  2.40513  3.72494  3.29354  2.67741  2.69355  4.24690  2.90347  2.73739  3.18146  2.89801  2.37887  2.77519  2.98518  4.58477  3.61503
          0.02417  4.13067  4.85302  0.61958  0.77255  0.58422  0.81541
    184   3.80113  5.07697  4.50918  4.28469  2.97999  4.03946  4.25632  3.84483  4.00635  3.19153  4.46515  4.38400  4.58014  4.38021  4.08645  4.00211  4.11637  3.74192  0.49396  2.96987    233 - -
          2.68618  4.42225  2.77519  2.73123  3.46354  2.40513  3.72494  3.29354  2.67741  2.69355  4.24690  2.90347  2.73739  3.18146  2.89801  2.37887  2.77519  2.98518  4.58477  3.61503
          0.02417  4.13067  4.85302  0.61958  0.77255  0.58422  0.81541
    185   2.69437  4.64835  3.13462  2.74017  3.80348  3.45579  3.85751  3.20891  2.69543  2.87814  2.57015  1.61268  3.95088  3.09915  3.05995  2.80915  2.98269  2.96067  5.22889  3.88811    234 - -
          2.68618  4.42225  2.77519  2.73123  3.46354  2.40513  3.72494  3.29354  2.67741  2.69355  4.24690  2.90347  2.73739  3.18146  2.89801  2.37887  2.77519  2.98518  4.58477  3.61503
          0.02417  4.13067  4.85302  0.61958  0.77255  0.58422  0.81541
    186   3.43450  4.75550  4.89954  4.39863  2.03950  4.57574  4.55814  2.37863  4.25015  0.87181  2.98558  4.55766  4.78498  4.31847  4.33711  3.94957  3.65939  2.52983  4.77249  3.36632    235 - -
          2.68618  4.42225  2.77519  2.73123  3.46354  2.40513  3.72494  3.29354  2.67741  2.69355  4.24690  2.90347  2.73739  3.18146  2.89801  2.37887  2.77519  2.98518  4.58477  3.61503
          0.02417  4.13067  4.85302  0.61958  0.77255  0.58422  0.81541
    187   3.60655  4.93468  4.59467  4.36511  0.66797  4.22111  4.01950  3.10669  4.26771  2.42008  3.80262  4.32044  4.67905  4.36588  4.32315  3.85818  3.91043  3.11522  4.20489  2.54483    236 - -
          2.68618  4.42225  2.77519  2.73123  3.46354  2.40513  3.72494  3.29354  2.67741  2.69355  4.24690  2.90347  2.73739  3.18146  2.89801  2.37887  2.77519  2.98518  4.58477  3.61503
          0.02417  4.13067  4.85302  0.61958  0.77255  0.58422  0.81541
    188   2.50111  4.31508  3.52526  3.03286  3.73613  3.36563  4.00257  2.31930  2.97663  2.76219  3.68172  3.36066  3.91026  3.30271  3.31695  1.85547  2.01547  2.65523  5.18146  3.94297    237 - -
          2.68618  4.42225  2.77519  2.73123  3.46354  2.40513  3.72494  3.29354  2.67741  2.69355  4.24690  2.90347  2.73739  3.18146  2.89801  2.37887  2.77519  2.98518  4.58477  3.61503
          0.02417  4.13067  4.85302  0.61958  0.77255  0.58422  0.81541
    189   2.92112  5.28031  2.58511  1.86760  4.58604  3.41045  3.74736  4.05521  2.45903  3.56097  4.41043  2.90836  3.92999  1.47527  2.85135  2.86953  3.17044  3.68589  5.70272  4.33300    238 - -
          2.68618  4.42225  2.77519  2.73123  3.46354  2.40513  3.72494  3.29354  2.67741  2.69355  4.24690  2.90347  2.73739  3.18146  2.89801  2.37887  2.77519  2.98518  4.58477  3.61503
          0.02417  4.13067  4.85302  0.61958  0.77255  0.58422  0.81541
    190   2.64544  4.75166  2.90932  2.60993  4.28906  3.29566  3.85867  3.78238  2.62589  3.37321  4.22396  3.06572  3.87210  2.20601  2.99969  1.40316  2.98340  3.38464  5.54637  4.21270    239 - -
          2.68618  4.42225  2.77519  2.73123  3.46354  2.40513  3.72494  3.29354  2.67741  2.69355  4.24690  2.90347  2.73739  3.18146  2.89801  2.37887  2.77519  2.98518  4.58477  3.61503
          0.02417  4.13067  4.85302  0.61958  0.77255  0.58422  0.81541
    191   3.20861  4.53601  4.82334  4.31325  2.19456  4.43355  4.63226  1.17392  4.18217  1.80554  3.16185  4.46837  4.70731  4.32319  4.30128  3.79831  3.45095  2.06045  4.95814  3.59630    240 - -
          2.68618  4.42225  2.77519  2.73123  3.46354  2.40513  3.72494  3.29354  2.67741  2.69355  4.24690  2.90347  2.73739  3.18146  2.89801  2.37887  2.77519  2.98518  4.58477  3.61503
          0.02417  4.13067  4.85302  0.61958  0.77255  0.58422  0.81541
    192   3.28945  5.43282  0.60830  2.53503  4.84978  3.42664  4.18812  4.50156  3.32552  4.06642  5.05785  3.10157  4.09820  3.43299  3.87110  3.22781  3.63611  4.11557  5.96555  4.68987    241 - -
          2.68618  4.42225  2.77519  2.73123  3.46354  2.40513  3.72494  3.29354  2.67741  2.69355  4.24690  2.90347  2.73739  3.18146  2.89801  2.37887  2.77519  2.98518  4.58477  3.61503
          0.02417  4.13067  4.85302  0.61958  0.77255  0.58422  0.81541
    193   2.96520  5.27218  2.83071  1.95028  4.65422  3.50688  3.70687  4.06060  1.27902  3.54575  4.38745  3.00624  3.97247  2.84505  2.54539  2.92367  3.18564  3.69838  5.64222  4.34714    242 - -
          2.68618  4.42225  2.77519  2.73123  3.46354  2.40513  3.72494  3.29354  2.67741  2.69355  4.24690  2.90347  2.73739  3.18146  2.89801  2.37887  2.77519  2.98518  4.58477  3.61503
          0.02417  4.13067  4.85302  0.61958  0.77255  0.58422  0.81541
    194   3.21684  4.50611  4.97138  4.43277  3.41077  4.58676  5.02770  1.53677  4.31859  1.36630  3.20408  4.64604  4.82150  4.49077  4.46267  3.95035  3.45803  1.39858  5.41813  4.28674    243 - -
          2.68618  4.42225  2.77519  2.73123  3.46354  2.40513  3.72494  3.29354  2.67741  2.69355  4.24690  2.90347  2.73739  3.18146  2.89801  2.37887  2.77519  2.98518  4.58477  3.61503
          0.02417  4.13067  4.85302  0.61958  0.77255  0.58422  0.81541
    195   3.34980  4.64797  4.99268  4.46421  3.24337  4.65584  5.02335  1.42629  4.29955  1.06316  3.04896  4.70295  4.85729  4.45662  4.42349  4.03562  3.58541  2.04162  5.32861  4.20919    244 - -
          2.68618  4.42225  2.77519  2.73123  3.46354  2.40513  3.72494  3.29354  2.67741  2.69355  4.24690  2.90347  2.73739  3.18146  2.89801  2.37887  2.77519  2.98518  4.58477  3.61503
          0.02417  4.13067  4.85302  0.61958  0.77255  0.58422  0.81541
    196   3.28808  4.58630  4.94282  4.43564  3.36941  4.61476  5.04123  1.05936  4.26798  1.51701  3.19412  4.66685  4.85724  4.48848  4.41986  4.00565  3.53568  1.86449  5.41367  4.23799    245 - -
          2.68618  4.42225  2.77519  2.73123  3.46354  2.40513  3.72494  3.29354  2.67741  2.69355  4.24690  2.90347  2.73739  3.18146  2.89801  2.37887  2.77519  2.98518  4.58477  3.61503
          0.02417  4.13067  4.85302  0.61958  0.77255  0.58422  0.81541
    197   2.70259  4.64923  3.16715  2.69593  3.61145  3.50944  3.73298  3.26990  2.22994  2.91386  3.79623  3.15064  3.93909  2.99914  2.92078  2.23542  2.94840  3.00006  5.02115  2.04857    246 - -
          2.68618  4.42225  2.77519  2.73123  3.46354  2.40513  3.72494  3.29354  2.67741  2.69355  4.24690  2.90347  2.73739  3.18146  2.89801  2.37887  2.77519  2.98518  4.58477  3.61503
          0.02417  4.13067  4.85302  0.61958  0.77255  0.58422  0.81541
    198   3.45789  4.84804  4.60335  4.25208  3.25485  4.30717  4.82771  2.48047  4.01761  0.61182  3.21076  4.50269  4.70300  4.32315  4.14823  3.92023  3.74306  2.58341  5.21960  3.99996    247 - -
          2.68618  4.42225  2.77519  2.73123  3.46354  2.40513  3.72494  3.29354  2.67741  2.69355  4.24690  2.90347  2.73739  3.18146  2.89801  2.37887  2.77519  2.98518  4.58477  3.61503
          0.02417  4.13067  4.85302  0.61958  0.77255  0.58422  0.81541
    199   3.20749  4.55824  4.78322  4.24054  3.24848  4.44585  4.82145  1.47896  4.07674  1.68346  1.67509  4.47742  4.70311  4.26909  4.22467  3.80168  3.44704  2.07899  5.24224  4.11985    248 - -
          2.68618  4.42225  2.77519  2.73123  3.46354  2.40513  3.72494  3.29354  2.67741  2.69355  4.24690  2.90347  2.73739  3.18146  2.89801  2.37887  2.77519  2.98518  4.58477  3.61503
          0.02417  4.13067  4.85302  0.61958  0.77255  0.58422  0.81541
    200   1.90066  4.45477  3.19653  2.77968  4.22178  3.17349  3.94762  3.63379  2.82364  3.27709  4.09547  2.49159  3.78807  3.14584  3.23265  1.81691  2.20489  3.19763  5.52215  4.24221    249 - -
          2.68618  4.42225  2.77519  2.73123  3.46354  2.40513  3.72494  3.29354  2.67741  2.69355  4.24690  2.90347  2.73739  3.18146  2.89801  2.37887  2.77519  2.98518  4.58477  3.61503
          0.02417  4.13067  4.85302  0.61958  0.77255  0.58422  0.81541
    201   2.56719  2.06041  3.72669  3.21235  3.50272  3.50532  4.03725  2.26869  3.10728  2.55505  3.50492  2.50786  3.99957  3.42690  3.39438  2.84016  2.87085  2.44282  5.00108  3.76023    250 - -
          2.68618  4.42225  2.77519  2.73123  3.46354  2.40513  3.72494  3.29354  2.67741  2.69355  4.24690  2.90347  2.73739  3.18146  2.89801  2.37887  2.77519  2.98518  4.58477  3.61503
          0.02417  4.13067  4.85302  0.61958  0.77255  0.58422  0.81541
    202   2.36621  4.34578  3.33357  2.97647  4.28123  3.09988  4.10202  3.68517  3.00979  3.35542  4.18481  3.26094  1.70977  3.33286  3.37101  1.88165  2.22559  3.20751  5.60411  4.35497    251 - -
          2.68618  4.42225  2.77519  2.73123  3.46354  2.40513  3.72494  3.29354  2.67741  2.69355  4.24690  2.90347  2.73739  3.18146  2.89801  2.37887  2.77519  2.98518  4.58477  3.61503
          0.02417  4.13067  4.85302  0.61958  0.77255  0.58422  0.81541
    203   2.84480  5.33512  2.08269  2.23421  4.63867  3.33040  3.72722  4.14131  2.58892  3.64034  4.44509  2.15737  3.86552  1.72634  3.10173  2.77351  3.10567  3.72535  5.78810  4.34439    252 - -
          2.68618  4.42225  2.77519  2.73123  3.46354  2.40513  3.72494  3.29354  2.67741  2.69355  4.24690  2.90347  2.73739  3.18146  2.89801  2.37887  2.77519  2.98518  4.58477  3.61503
          0.02417  4.13067  4.85302  0.61958  0.77255  0.58422  0.81541
    204   2.40193  5.04901  3.33312  2.72681  4.47008  3.60341  3.67257  3.82827  1.82815  3.34353  4.19185  3.16437  3.99959  2.81258  1.43616  2.92941  3.11812  3.49939  5.46428  4.24167    253 - -
          2.68618  4.42225  2.77519  2.73123  3.46354  2.40513  3.72494  3.29354  2.67741  2.69355  4.24690  2.90347  2.73739  3.18146  2.89801  2.37887  2.77519  2.98518  4.58477  3.61503
          0.02417  4.13067  4.85302  0.61958  0.77255  0.58422  0.81541
    205   1.93327  4.27264  3.60145  3.05622  3.48716  2.61774  3.94199  2.34315  2.99287  2.50894  2.81353  3.40897  3.97554  3.29549  3.31861  2.82650  2.84465  2.48407  4.96626  3.74197    254 - -
          2.68618  4.42225  2.77519  2.73123  3.46354  2.40513  3.72494  3.29354  2.67741  2.69355  4.24690  2.90347  2.73739  3.18146  2.89801  2.37887  2.77519  2.98518  4.58477  3.61503
          0.02417  4.13067  4.85302  0.61958  0.77255  0.58422  0.81541
    206   3.01910  4.69443  3.71074  3.21295  1.99825  3.87605  2.41105  3.26020  3.15690  2.81248  3.82023  2.64605  4.24193  3.42024  3.47905  3.14738  3.24677  3.05385  4.09604  1.74963    255 - -
          2.68618  4.42225  2.77519  2.73123  3.46354  2.40513  3.72494  3.29354  2.67741  2.69355  4.24690  2.90347  2.73739  3.18146  2.89801  2.37887  2.77519  2.98518  4.58477  3.61503
          0.02417  4.13067  4.85302  0.61958  0.77255  0.58422  0.81541
    207   3.80113  5.07697  4.50918  4.28469  2.97999  4.03946  4.25632  3.84483  4.00635  3.19153  4.46515  4.38400  4.58014  4.38021  4.08645  4.00211  4.11637  3.74192  0.49396  2.96987    256 - -
          2.68618  4.42225  2.77519  2.73123  3.46354  2.40513  3.72494  3.29354  2.67741  2.69355  4.24690  2.90347  2.73739  3.18146  2.89801  2.37887  2.77519  2.98518  4.58477  3.61503
          0.02417  4.13067  4.85302  0.61958  0.77255  0.58422  0.81541
    208   1.65449  4.26369  3.47741  3.28799  4.49547  1.14704  4.40357  3.87516  3.42721  3.60731  4.45283  3.42084  3.79023  3.69518  3.71727  2.50995  2.83801  3.30527  5.82424  4.63767    257 - -
          2.68618  4.42225  2.77519  2.73123  3.46354  2.40513  3.72494  3.29354  2.67741  2.69355  4.24690  2.90347  2.73739  3.18146  2.89801  2.37887  2.77519  2.98518  4.58477  3.61503
          0.02417  4.13067  4.85302  0.61958  0.77255  0.58422  0.81541
    209   3.01748  4.49758  4.47712  4.15576  3.75327  3.98464  4.91759  2.07501  4.02783  2.39990  3.68608  4.30224  4.53630  4.37244  4.21452  3.51047  3.37618  0.75155  5.57887  4.32348    258 - -
          2.68618  4.42225  2.77519  2.73123  3.46354  2.40513  3.72494  3.29354  2.67741  2.69355  4.24690  2.90347  2.73739  3.18146  2.89801  2.37887  2.77519  2.98518  4.58477  3.61503
          0.02417  4.13067  4.85302  0.61958  0.77255  0.58422  0.81541
    210   2.69668  4.41223  3.77061  3.31964  3.60368  3.57713  4.21094  2.62205  3.16968  1.87854  3.56180  3.61373  4.10989  3.54868  3.45015  2.96109  1.46915  2.46042  5.22196  3.97329    259 - -
          2.68618  4.42225  2.77519  2.73123  3.46354  2.40513  3.72494  3.29354  2.67741  2.69355  4.24690  2.90347  2.73739  3.18146  2.89801  2.37887  2.77519  2.98518  4.58477  3.61503
          0.02417  4.13067  4.85302  0.61958  0.77255  0.42878  1.05356
    211   3.27454  4.63558  4.81900  4.28006  3.25440  4.48681  4.85808  1.74389  4.10159  1.67451  1.33169  4.52110  4.74505  4.29636  4.24698  3.84797  3.51551  2.20205  5.26635  4.14691    260 - -
          2.68618  4.42225  2.77519  2.73123  3.46354  2.40513  3.72494  3.29354  2.67741  2.69355  4.24690  2.90347  2.73739  3.18146  2.89801  2.37887  2.77519  2.98518  4.58477  3.61503
          0.02220  4.21458  4.93692  0.61958  0.77255  0.48576  0.95510
    212   2.40793  4.39504  4.74201  4.22801  3.69480  4.32900  4.90900  1.37371  4.13059  2.33347  3.52740  4.42290  4.68911  4.38886  4.33117  3.69587  3.31080  1.17828  5.51475  4.30829    261 - -
          2.68618  4.42225  2.77519  2.73123  3.46354  2.40513  3.72494  3.29354  2.67741  2.69355  4.24690  2.90347  2.73739  3.18146  2.89801  2.37887  2.77519  2.98518  4.58477  3.61503
          0.02220  4.21458  4.93692  0.61958  0.77255  0.48576  0.95510
    213   2.97071  5.33613  2.61844  1.90131  4.64674  3.45021  3.78978  4.11984  2.49770  3.61970  4.46958  2.94759  3.97267  1.34459  2.88771  2.91614  3.22043  3.74735  5.75473  4.38473    262 - -
          2.68618  4.42225  2.77519  2.73123  3.46354  2.40513  3.72494  3.29354  2.67741  2.69355  4.24690  2.90347  2.73739  3.18146  2.89801  2.37887  2.77519  2.98518  4.58477  3.61503
          0.02220  4.21458  4.93692  0.61958  0.77255  0.48576  0.95510
    214   3.44895  4.73740  5.13684  4.57452  2.42647  4.72306  4.92637  1.92235  4.44135  0.84331  2.93390  4.77182  4.87328  4.46226  4.49816  4.07755  3.66409  2.39581  5.12990  3.96893    263 - -
          2.68618  4.42225  2.77519  2.73123  3.46354  2.40513  3.72494  3.29354  2.67741  2.69355  4.24690  2.90347  2.73739  3.18146  2.89801  2.37887  2.77519  2.98518  4.58477  3.61503
          0.02220  4.21458  4.93692  0.61958  0.77255  0.48576  0.95510
    215   3.25122  4.53626  5.05321  4.57698  3.68015  4.64330  5.27671  0.91081  4.46057  2.13872  3.47034  4.77048  4.94215  4.71591  4.63753  4.05478  3.52100  1.44478  5.71099  4.50981    264 - -
          2.68618  4.42225  2.77519  2.73123  3.46354  2.40513  3.72494  3.29354  2.67741  2.69355  4.24690  2.90347  2.73739  3.18146  2.89801  2.37887  2.77519  2.98518  4.58477  3.61503
          0.02220  4.21458  4.93692  0.61958  0.77255  0.48576  0.95510
    216   0.61486  4.40145  3.84822  3.67240  4.43085  3.21389  4.64828  3.61070  3.69865  3.47507  4.47965  3.72325  3.98674  4.00970  3.91484  2.75431  3.05621  3.20312  5.82181  4.66644    265 - -
          2.68618  4.42225  2.77519  2.73123  3.46354  2.40513  3.72494  3.29354  2.67741  2.69355  4.24690  2.90347  2.73739  3.18146  2.89801  2.37887  2.77519  2.98518  4.58477  3.61503
          0.02220  4.21458  4.93692  0.61958  0.77255  0.48576  0.95510
    217   3.56373  4.93232  4.73864  4.39356  3.30444  4.41315  4.94407  2.53951  4.15902  0.54488  3.24407  4.63673  4.79815  4.44308  4.27345  4.04575  3.84694  2.66315  5.29310  4.09097    266 - -
          2.68618  4.42225  2.77519  2.73123  3.46354  2.40513  3.72494  3.29354  2.67741  2.69355  4.24690  2.90347  2.73739  3.18146  2.89801  2.37887  2.77519  2.98518  4.58477  3.61503
          0.02220  4.21458  4.93692  0.61958  0.77255  0.48576  0.95510
    218   3.39321  4.67836  5.13366  4.56527  3.20444  4.71380  5.04650  1.46659  4.42798  1.09757  2.33435  4.78104  4.87594  4.49113  4.50358  4.07001  3.61398  2.20683  5.29648  4.25144    267 - -
          2.68618  4.42225  2.77519  2.73123  3.46354  2.40513  3.72494  3.29354  2.67741  2.69355  4.24690  2.90347  2.73739  3.18146  2.89801  2.37887  2.77519  2.98518  4.58477  3.61503
          0.02220  4.21458  4.93692  0.61958  0.77255  0.48576  0.95510
    219   3.94991  5.10798  4.87659  4.62877  1.50020  4.61921  3.56324  3.60865  4.45939  2.88794  4.18872  4.26021  4.91683  4.35290  4.43777  4.00567  4.16758  3.54298  3.67817  0.79304    268 - -
          2.68618  4.42225  2.77519  2.73123  3.46354  2.40513  3.72494  3.29354  2.67741  2.69355  4.24690  2.90347  2.73739  3.18146  2.89801  2.37887  2.77519  2.98518  4.58477  3.61503
          0.02220  4.21458  4.93692  0.61958  0.77255  0.48576  0.95510
    220   3.32464  5.26959  3.52135  3.09582  4.73628  3.75988  4.00188  4.19158  0.64883  3.68804  4.64419  3.49974  4.24680  3.18332  2.56359  3.35204  3.55859  3.88495  5.65876  4.52862    269 - -
          2.68618  4.42225  2.77519  2.73123  3.46354  2.40513  3.72494  3.29354  2.67741  2.69355  4.24690  2.90347  2.73739  3.18146  2.89801  2.37887  2.77519  2.98518  4.58477  3.61503
          0.02220  4.21458  4.93692  0.61958  0.77255  0.48576  0.95510
    221   3.06917  5.61337  1.18553  2.22165  4.93098  3.32122  3.91329  4.50725  2.96485  4.00379  4.86607  1.73836  3.96482  3.08868  3.57353  2.95583  3.37681  4.05975  6.12573  4.60524    270 - -
          2.68618  4.42225  2.77519  2.73123  3.46354  2.40513  3.72494  3.29354  2.67741  2.69355  4.24690  2.90347  2.73739  3.18146  2.89801  2.37887  2.77519  2.98518  4.58477  3.61503
          0.02220  4.21458  4.93692  0.61958  0.77255  0.48576  0.95510
    222   3.20918  5.17395  3.18441  2.95994  4.38710  3.62992  4.11575  4.08698  2.75969  3.55276  4.58560  3.41722  4.19751  0.72881  3.03054  3.24922  3.51278  3.79920  5.60265  4.32701    271 - -
          2.68618  4.42225  2.77519  2.73123  3.46354  2.40513  3.72494  3.29354  2.67741  2.69355  4.24690  2.90347  2.73739  3.18146  2.89801  2.37887  2.77519  2.98518  4.58477  3.61503
          0.02220  4.21458  4.93692  0.61958  0.77255  0.48576  0.95510
    223   3.44815  5.17880  3.53495  3.34242  3.58701  3.78955  0.58927  4.20620  3.17918  3.64969  4.73052  3.73233  4.36710  3.71709  3.41714  3.51996  3.76896  3.93508  5.04329  3.53101    272 - -
          2.68618  4.42225  2.77519  2.73123  3.46354  2.40513  3.72494  3.29354  2.67741  2.69355  4.24690  2.90347  2.73739  3.18146  2.89801  2.37887  2.77519  2.98518  4.58477  3.61503
          0.02220  4.21458  4.93692  0.61958  0.77255  0.48576  0.95510
    224   2.44991  4.39970  4.68745  4.18074  3.71041  4.27870  4.88970  1.61814  4.08261  2.34926  3.54365  4.38091  4.66108  4.35137  4.29431  3.64993  3.30148  1.01349  5.52715  4.31740    273 - -
          2.68618  4.42225  2.77519  2.73123  3.46354  2.40513  3.72494  3.29354  2.67741  2.69355  4.24690  2.90347  2.73739  3.18146  2.89801  2.37887  2.77519  2.98518  4.58477  3.61503
          0.02220  4.21458  4.93692  0.61958  0.77255  0.48576  0.95510
    225   2.60046  4.74546  3.01512  2.12606  4.10176  2.83180  3.73269  3.50871  2.55533  3.12916  3.94926  3.02247  3.84648  2.89637  3.00817  2.02751  2.49249  2.69144  5.37996  4.05598    274 - -
          2.68618  4.42225  2.77519  2.73123  3.46354  2.40513  3.72494  3.29354  2.67741  2.69355  4.24690  2.90347  2.73739  3.18146  2.89801  2.37887  2.77519  2.98518  4.58477  3.61503
          0.02220  4.21458  4.93692  0.61958  0.77255  0.48576  0.95510
    226   2.69074  4.71205  3.11481  2.75658  4.18297  3.39183  3.91513  3.55764  2.65540  3.20036  4.10051  3.18819  3.94360  2.27152  2.99634  2.78643  1.36196  3.22914  5.48486  4.19494    275 - -
          2.68618  4.42225  2.77519  2.73123  3.46354  2.40513  3.72494  3.29354  2.67741  2.69355  4.24690  2.90347  2.73739  3.18146  2.89801  2.37887  2.77519  2.98518  4.58477  3.61503
          0.02220  4.21458  4.93692  0.61958  0.77255  0.48576  0.95510
    227   3.51048  4.83102  5.04531  4.49450  3.12039  4.73511  5.01676  2.30931  4.29601  0.75908  2.11762  4.76203  4.89087  4.41034  4.39584  4.10785  3.73045  2.49526  5.25902  4.20147    276 - -
          2.68618  4.42225  2.77519  2.73123  3.46354  2.40513  3.72494  3.29354  2.67741  2.69355  4.24690  2.90347  2.73739  3.18146  2.89801  2.37887  2.77519  2.98518  4.58477  3.61503
          0.02220  4.21458  4.93692  0.61958  0.77255  0.48576  0.95510
    228   2.77122  5.04086  2.88451  2.47437  4.29848  3.45504  2.91215  3.81888  2.40033  3.35981  4.17721  2.99020  3.90625  1.67173  2.79287  2.22392  3.01511  3.45775  5.48931  4.12427    277 - -
          2.68618  4.42225  2.77519  2.73123  3.46354  2.40513  3.72494  3.29354  2.67741  2.69355  4.24690  2.90347  2.73739  3.18146  2.89801  2.37887  2.77519  2.98518  4.58477  3.61503
          0.02220  4.21458  4.93692  0.61958  0.77255  0.48576  0.95510
    229   3.32464  5.26959  3.52135  3.09582  4.73628  3.75988  4.00188  4.19158  0.64883  3.68804  4.64419  3.49974  4.24680  3.18332  2.56359  3.35204  3.55859  3.88495  5.65876  4.52862    278 - -
          2.68618  4.42225  2.77519  2.73123  3.46354  2.40513  3.72494  3.29354  2.67741  2.69355  4.24690  2.90347  2.73739  3.18146  2.89801  2.37887  2.77519  2.98518  4.58477  3.61503
          0.02220  4.21458  4.93692  0.61958  0.77255  0.48576  0.95510
    230   3.02349  4.71031  3.70992  3.25780  3.42667  3.88694  4.13481  2.80365  2.95677  1.11538  3.40259  3.64751  4.28384  2.39569  3.21358  3.25351  3.26632  2.78586  5.12181  3.85573    279 - -
          2.68618  4.42225  2.77519  2.73123  3.46354  2.40513  3.72494  3.29354  2.67741  2.69355  4.24690  2.90347  2.73739  3.18146  2.89801  2.37887  2.77519  2.98518  4.58477  3.61503
          0.02220  4.21458  4.93692  0.61958  0.77255  0.48576  0.95510
    231   3.52724  4.82906  5.03635  4.53446  2.08283  4.68702  4.66915  2.41479  4.38365  0.78698  3.00045  4.68588  4.87325  4.42222  4.44918  4.06763  3.74903  2.58970  4.85166  3.46462    280 - -
          2.68618  4.42225  2.77519  2.73123  3.46354  2.40513  3.72494  3.29354  2.67741  2.69355  4.24690  2.90347  2.73739  3.18146  2.89801  2.37887  2.77519  2.98518  4.58477  3.61503
          0.02220  4.21458  4.93692  0.61958  0.77255  0.48576  0.95510
    232   2.62303  4.60702  3.12675  2.70401  3.93934  3.41010  3.85490  2.46565  2.72348  3.01056  3.88451  1.76740  3.90993  3.07516  3.12523  2.26411  2.91853  2.98831  5.30431  3.99879    281 - -
          2.68618  4.42225  2.77519  2.73123  3.46354  2.40513  3.72494  3.29354  2.67741  2.69355  4.24690  2.90347  2.73739  3.18146  2.89801  2.37887  2.77519  2.98518  4.58477  3.61503
          0.02220  4.21458  4.93692  0.61958  0.77255  0.48576  0.95510
    233   2.97278  4.69170  3.68801  3.17538  3.62948  3.81576  4.02530  2.88650  2.07295  1.22222  3.58163  3.55562  4.21590  3.30410  2.93429  3.18097  3.20684  2.77876  5.17837  3.93930    282 - -
          2.68618  4.42225  2.77519  2.73123  3.46354  2.40513  3.72494  3.29354  2.67741  2.69355  4.24690  2.90347  2.73739  3.18146  2.89801  2.37887  2.77519  2.98518  4.58477  3.61503
          0.02220  4.21458  4.93692  0.61958  0.77255  0.48576  0.95510
    234   3.10598  4.57209  4.35058  3.83223  2.79864  4.07693  4.06822  2.74713  3.55820  2.11880  2.29952  4.00258  4.43948  3.86189  3.72726  3.43605  3.34981  2.71347  1.41622  2.97780    283 - -
          2.68618  4.42225  2.77519  2.73123  3.46354  2.40513  3.72494  3.29354  2.67741  2.69355  4.24690  2.90347  2.73739  3.18146  2.89801  2.37887  2.77519  2.98518  4.58477  3.61503
          0.02220  4.21458  4.93692  0.61958  0.77255  0.48576  0.95510
    235   2.83965  4.40357  3.89639  3.38319  2.03354  3.83414  3.95047  2.71632  3.29254  1.61573  3.39073  2.57609  4.21224  3.55972  3.55205  3.13236  3.07978  2.57927  4.57868  3.12484    284 - -
          2.68618  4.42225  2.77519  2.73123  3.46354  2.40513  3.72494  3.29354  2.67741  2.69355  4.24690  2.90347  2.73739  3.18146  2.89801  2.37887  2.77519  2.98518  4.58477  3.61503
          0.02220  4.21458  4.93692  0.61958  0.77255  0.48576  0.95510
    236   3.29726  5.43593  2.69361  0.62091  4.83295  3.53203  4.16786  4.35914  3.09634  3.92642  4.90087  3.18939  4.15748  3.38610  3.53022  3.25292  3.60908  4.01290  5.93794  4.68022    285 - -
          2.68618  4.42225  2.77519  2.73123  3.46354  2.40513  3.72494  3.29354  2.67741  2.69355  4.24690  2.90347  2.73739  3.18146  2.89801  2.37887  2.77519  2.98518  4.58477  3.61503
          0.02220  4.21458  4.93692  0.61958  0.77255  0.48576  0.95510
    237   1.36746  4.26609  3.66032  3.27785  4.32821  3.08185  4.29708  3.69665  3.27474  3.41147  4.24107  3.43047  3.80929  3.56509  3.59761  1.69108  2.00456  3.19387  5.68241  4.47334    286 - -
          2.68618  4.42225  2.77519  2.73123  3.46354  2.40513  3.72494  3.29354  2.67741  2.69355  4.24690  2.90347  2.73739  3.18146  2.89801  2.37887  2.77519  2.98518  4.58477  3.61503
          0.02220  4.21458  4.93692  0.61958  0.77255  0.48576  0.95510
    238   2.62282  4.74227  3.08187  2.63781  4.28152  3.35804  3.81565  3.68553  2.05230  3.29307  4.11632  3.09478  3.87630  2.98070  2.93120  1.57282  2.40308  3.30433  5.50875  4.20639    287 - -
          2.68618  4.42225  2.77519  2.73123  3.46354  2.40513  3.72494  3.29354  2.67741  2.69355  4.24690  2.90347  2.73739  3.18146  2.89801  2.37887  2.77519  2.98518  4.58477  3.61503
          0.02220  4.21458  4.93692  0.61958  0.77255  0.48576  0.95510
    239   2.97278  4.69170  3.68801  3.17538  3.62948  3.81576  4.02530  2.88650  2.07295  1.22222  3.58163  3.55562  4.21590  3.30410  2.93429  3.18097  3.20684  2.77876  5.17837  3.93930    288 - -
          2.68618  4.42225  2.77519  2.73123  3.46354  2.40513  3.72494  3.29354  2.67741  2.69355  4.24690  2.90347  2.73739  3.18146  2.89801  2.37887  2.77519  2.98518  4.58477  3.61503
          0.02220  4.21458  4.93692  0.61958  0.77255  0.48576  0.95510
    240   2.63634  4.43413  3.64294  3.24119  2.28610  3.44099  4.02749  3.18747  3.22335  2.84815  3.84392  3.50481  4.02745  3.51736  3.53260  1.24692  3.00349  2.92464  4.86584  3.37917    289 - -
          2.68618  4.42225  2.77519  2.73123  3.46354  2.40513  3.72494  3.29354  2.67741  2.69355  4.24690  2.90347  2.73739  3.18146  2.89801  2.37887  2.77519  2.98518  4.58477  3.61503
          0.02220  4.21458  4.93692  0.61958  0.77255  0.48576  0.95510
    241   3.09054  5.68930  1.74232  1.04439  4.97897  3.33514  3.89389  4.51246  2.92604  3.99982  4.85740  2.79637  3.96590  3.06152  3.53263  2.96347  3.38227  4.07457  6.14007  4.62503    290 - -
          2.68618  4.42225  2.77519  2.73123  3.46354  2.40513  3.72494  3.29354  2.67741  2.69355  4.24690  2.90347  2.73739  3.18146  2.89801  2.37887  2.77519  2.98518  4.58477  3.61503
          0.02220  4.21458  4.93692  0.61958  0.77255  0.48576  0.95510
    242   2.52062  4.43812  3.54668  3.39348  4.44203  3.16376  4.48557  4.01903  3.49166  3.71700  4.62239  3.55075  3.93366  3.81518  3.75607  0.67201  3.02894  3.47564  5.78860  4.53200    291 - -
          2.68618  4.42225  2.77519  2.73123  3.46354  2.40513  3.72494  3.29354  2.67741  2.69355  4.24690  2.90347  2.73739  3.18146  2.89801  2.37887  2.77519  2.98518  4.58477  3.61503
          0.02220  4.21458  4.93692  0.61958  0.77255  0.48576  0.95510
    243   2.52062  4.43812  3.54668  3.39348  4.44203  3.16376  4.48557  4.01903  3.49166  3.71700  4.62239  3.55075  3.93366  3.81518  3.75607  0.67201  3.02894  3.47564  5.78860  4.53200    292 - -
          2.68618  4.42225  2.77519  2.73123  3.46354  2.40513  3.72494  3.29354  2.67741  2.69355  4.24690  2.90347  2.73739  3.18146  2.89801  2.37887  2.77519  2.98518  4.58477  3.61503
          0.02220  4.21458  4.93692  0.61958  0.77255  0.48576  0.95510
    244   3.29726  5.43593  2.69361  0.62091  4.83295  3.53203  4.16786  4.35914  3.09634  3.92642  4.90087  3.18939  4.15748  3.38610  3.53022  3.25292  3.60908  4.01290  5.93794  4.68022    293 - -
          2.68618  4.42225  2.77519  2.73123  3.46354  2.40513  3.72494  3.29354  2.67741  2.69355  4.24690  2.90347  2.73739  3.18146  2.89801  2.37887  2.77519  2.98518  4.58477  3.61503
          0.02220  4.21458  4.93692  0.61958  0.77255  0.48576  0.95510
    245   3.39920  5.53673  0.52963  2.61827  4.96952  3.50826  4.28637  4.64470  3.44298  4.19582  5.19496  3.18703  4.18581  3.53528  3.99571  3.33185  3.74946  4.25132  6.06607  4.80320    294 - -
          2.68618  4.42225  2.77519  2.73123  3.46354  2.40513  3.72494  3.29354  2.67741  2.69355  4.24690  2.90347  2.73739  3.18146  2.89801  2.37887  2.77519  2.98518  4.58477  3.61503
          0.02220  4.21458  4.93692  0.61958  0.77255  0.48576  0.95510
    246   3.05265  5.03566  2.96367  2.89104  4.45841  3.45115  4.26017  4.25938  3.20236  3.86960  4.83363  0.67042  4.12565  3.54540  3.55871  3.11401  3.45292  3.84527  5.72413  4.39138    295 - -
          2.68618  4.42225  2.77519  2.73123  3.46354  2.40513  3.72494  3.29354  2.67741  2.69355  4.24690  2.90347  2.73739  3.18146  2.89801  2.37887  2.77519  2.98518  4.58477  3.61503
          0.02220  4.21458  4.93692  0.61958  0.77255  0.48576  0.95510
    247   3.29726  5.43593  2.69361  0.62091  4.83295  3.53203  4.16786  4.35914  3.09634  3.92642  4.90087  3.18939  4.15748  3.38610  3.53022  3.25292  3.60908  4.01290  5.93794  4.68022    296 - -
          2.68618  4.42225  2.77519  2.73123  3.46354  2.40513  3.72494  3.29354  2.67741  2.69355  4.24690  2.90347  2.73739  3.18146  2.89801  2.37887  2.77519  2.98518  4.58477  3.61503
          0.02220  4.21458  4.93692  0.61958  0.77255  0.48576  0.95510
    248   2.52062  4.43812  3.54668  3.39348  4.44203  3.16376  4.48557  4.01903  3.49166  3.71700  4.62239  3.55075  3.93366  3.81518  3.75607  0.67201  3.02894  3.47564  5.78860  4.53200    297 - -
          2.68618  4.42225  2.77519  2.73123  3.46354  2.40513  3.72494  3.29354  2.67741  2.69355  4.24690  2.90347  2.73739  3.18146  2.89801  2.37887  2.77519  2.98518  4.58477  3.61503
          0.02220  4.21458  4.93692  0.61958  0.77255  0.48576  0.95510
    249   3.05265  5.03566  2.96367  2.89104  4.45841  3.45115  4.26017  4.25938  3.20236  3.86960  4.83363  0.67042  4.12565  3.54540  3.55871  3.11401  3.45292  3.84527  5.72413  4.39138    298 - -
          2.68618  4.42225  2.77519  2.73123  3.46354  2.40513  3.72494  3.29354  2.67741  2.69355  4.24690  2.90347  2.73739  3.18146  2.89801  2.37887  2.77519  2.98518  4.58477  3.61503
          0.02220  4.21458  4.93692  0.61958  0.77255  0.48576  0.95510
    250   2.37370  4.30175  3.58305  3.28433  4.33926  3.10247  4.32843  3.68676  3.28859  3.43365  4.29228  3.44362  3.84014  3.60948  3.58664  1.86465  1.10819  3.20234  5.70631  4.48370    299 - -
          2.68618  4.42225  2.77519  2.73123  3.46354  2.40513  3.72494  3.29354  2.67741  2.69355  4.24690  2.90347  2.73739  3.18146  2.89801  2.37887  2.77519  2.98518  4.58477  3.61503
          0.02220  4.21458  4.93692  0.61958  0.77255  0.48576  0.95510
    251   2.52062  4.43812  3.54668  3.39348  4.44203  3.16376  4.48557  4.01903  3.49166  3.71700  4.62239  3.55075  3.93366  3.81518  3.75607  0.67201  3.02894  3.47564  5.78860  4.53200    300 - -
          2.68618  4.42225  2.77519  2.73123  3.46354  2.40513  3.72494  3.29354  2.67741  2.69355  4.24690  2.90347  2.73739  3.18146  2.89801  2.37887  2.77519  2.98518  4.58477  3.61503
          0.02220  4.21458  4.93692  0.61958  0.77255  0.48576  0.95510
    252   2.45444  4.41942  3.34385  3.12292  4.45231  3.13087  4.28999  3.93042  3.22934  3.59522  4.44373  3.37189  1.17814  3.55102  3.55456  1.86483  2.92915  3.39742  5.77487  4.52247    301 - -
          2.68618  4.42225  2.77519  2.73123  3.46354  2.40513  3.72494  3.29354  2.67741  2.69355  4.24690  2.90347  2.73739  3.18146  2.89801  2.37887  2.77519  2.98518  4.58477  3.61503
          0.02220  4.21458  4.93692  0.61958  0.77255  0.48576  0.95510
    253   2.88428  4.95714  3.08505  2.75477  4.46538  3.48224  3.91701  3.89426  1.89655  3.47099  4.34852  3.20952  1.32115  3.09787  2.83710  2.93494  3.18362  3.53629  5.61100  4.35569    302 - -
          2.68618  4.42225  2.77519  2.73123  3.46354  2.40513  3.72494  3.29354  2.67741  2.69355  4.24690  2.90347  2.73739  3.18146  2.89801  2.37887  2.77519  2.98518  4.58477  3.61503
          0.02220  4.21458  4.93692  0.61958  0.77255  0.48576  0.95510
    254   2.69348  5.13634  2.43630  2.10857  4.44304  3.39996  3.63980  3.91317  1.91214  3.42363  4.19300  2.51577  3.83019  2.75617  2.89324  2.65940  2.92952  3.50940  5.58105  2.95231    303 - -
          2.68618  4.42225  2.77519  2.73123  3.46354  2.40513  3.72494  3.29354  2.67741  2.69355  4.24690  2.90347  2.73739  3.18146  2.89801  2.37887  2.77519  2.98518  4.58477  3.61503
          0.02220  4.21458  4.93692  0.61958  0.77255  0.48576  0.95510
    255   2.83071  5.09673  3.10633  2.57152  4.46473  3.53910  3.67596  3.88470  2.21185  3.38880  4.20483  3.06232  2.72600  1.81909  1.96616  2.82584  3.05044  3.52467  5.51872  4.22420    304 - -
          2.68618  4.42225  2.77519  2.73123  3.46354  2.40513  3.72494  3.29354  2.67741  2.69355  4.24690  2.90347  2.73739  3.18146  2.89801  2.37887  2.77519  2.98518  4.58477  3.61503
          0.02220  4.21458  4.93692  0.61958  0.77255  0.48576  0.95510
    256   2.55714  2.95160  3.35337  2.87419  4.06333  1.65705  3.93792  3.44016  2.11768  3.11415  3.96848  3.25402  3.89473  3.15929  3.09054  2.69290  2.89830  3.09331  5.38404  4.13026    305 - -
          2.68618  4.42225  2.77519  2.73123  3.46354  2.40513  3.72494  3.29354  2.67741  2.69355  4.24690  2.90347  2.73739  3.18146  2.89801  2.37887  2.77519  2.98518  4.58477  3.61503
          0.02220  4.21458  4.93692  0.61958  0.77255  0.48576  0.95510
    257   2.68211  4.73785  3.03694  2.71882  3.99933  3.35640  2.50940  3.74871  2.73275  3.34442  4.20696  3.15595  3.92916  3.13453  3.10465  1.28056  3.02179  3.36764  5.36422  3.94987    306 - -
          2.68618  4.42225  2.77519  2.73123  3.46354  2.40513  3.72494  3.29354  2.67741  2.69355  4.24690  2.90347  2.73739  3.18146  2.89801  2.37887  2.77519  2.98518  4.58477  3.61503
          0.02220  4.21458  4.93692  0.61958  0.77255  0.48576  0.95510
    258   2.98223  5.27510  1.41214  2.40387  4.86617  1.41902  4.02754  4.40641  3.07194  3.94862  4.81063  2.95638  3.98424  3.21865  3.63176  2.94511  3.33282  3.94089  6.04349  4.64571    307 - -
          2.68620  4.42227  2.77522  2.73125  3.46356  2.40515  3.72497  3.29356  2.67743  2.69357  4.24692  2.90349  2.73742  3.18148  2.89761  2.37889  2.77522  2.98520  4.58479  3.61505
          0.15665  1.98180  4.93692  0.29589  1.36206  0.48576  0.95510
    259   3.02742  5.47977  1.11407  2.28972  4.55870  3.37310  2.43295  4.30855  2.84918  3.80939  4.67001  2.86404  3.96996  3.05308  3.39391  2.93923  3.31131  3.90446  5.82402  4.32193    309 - -
          2.68618  4.42225  2.77519  2.73123  3.46354  2.40513  3.72494  3.29354  2.67741  2.69355  4.24690  2.90347  2.73739  3.18146  2.89801  2.37887  2.77519  2.98518  4.58477  3.61503
          0.02220  4.21458  4.93692  0.61958  0.77255  0.48576  0.95510
    260   2.52062  4.43812  3.54668  3.39348  4.44203  3.16376  4.48557  4.01903  3.49166  3.71700  4.62239  3.55075  3.93366  3.81518  3.75607  0.67201  3.02894  3.47564  5.78860  4.53200    310 - -
          2.68618  4.42225  2.77519  2.73123  3.46354  2.40513  3.72494  3.29354  2.67741  2.69355  4.24690  2.90347  2.73739  3.18146  2.89801  2.37887  2.77519  2.98518  4.58477  3.61503
          0.02220  4.21458  4.93692  0.61958  0.77255  0.48576  0.95510
    261   2.52062  4.43812  3.54668  3.39348  4.44203  3.16376  4.48557  4.01903  3.49166  3.71700  4.62239  3.55075  3.93366  3.81518  3.75607  0.67201  3.02894  3.47564  5.78860  4.53200    311 - -
          2.68618  4.42225  2.77519  2.73123  3.46354  2.40513  3.72494  3.29354  2.67741  2.69355  4.24690  2.90347  2.73739  3.18146  2.89801  2.37887  2.77519  2.98518  4.58477  3.61503
          0.02220  4.21458  4.93692  0.61958  0.77255  0.48576  0.95510
    262   3.27289  4.95771  3.91886  3.81687  4.76034  3.62661  4.85352  4.41041  3.90683  3.99259  5.06590  4.08289  0.38239  4.28424  4.10108  3.45402  3.74345  4.01345  5.83735  4.88986    312 - -
          2.68618  4.42225  2.77519  2.73123  3.46354  2.40513  3.72494  3.29354  2.67741  2.69355  4.24690  2.90347  2.73739  3.18146  2.89801  2.37887  2.77519  2.98518  4.58477  3.61503
          0.02220  4.21458  4.93692  0.61958  0.77255  0.48576  0.95510
    263   2.77715  4.39553  3.74523  2.46961  3.43212  3.79662  4.07668  1.98062  3.11430  2.25701  2.01544  3.58472  4.16423  3.43453  3.42090  3.07567  3.01178  2.37564  5.02398  3.81440    313 - -
          2.68618  4.42225  2.77519  2.73123  3.46354  2.40513  3.72494  3.29354  2.67741  2.69355  4.24690  2.90347  2.73739  3.18146  2.89801  2.37887  2.77519  2.98518  4.58477  3.61503
          0.02220  4.21458  4.93692  0.61958  0.77255  0.48576  0.95510
    264   2.84823  4.40205  3.96303  3.40778  3.17094  3.87838  2.72696  2.24557  3.22375  1.35054  3.27223  3.71955  4.23243  3.55373  3.47083  3.17071  3.07955  2.49769  4.81341  3.50319    314 - -
          2.68618  4.42225  2.77519  2.73123  3.46354  2.40513  3.72494  3.29354  2.67741  2.69355  4.24690  2.90347  2.73739  3.18146  2.89801  2.37887  2.77519  2.98518  4.58477  3.61503
          0.02220  4.21458  4.93692  0.61958  0.77255  0.48576  0.95510
    265   2.72814  4.44608  3.82381  3.37790  3.65325  3.60279  4.26365  2.67571  3.22639  1.91978  3.61438  3.66137  4.14570  3.60479  3.50312  2.99251  1.33023  2.51133  5.27059  4.02249    315 - -
          2.68618  4.42225  2.77519  2.73123  3.46354  2.40513  3.72494  3.29354  2.67741  2.69355  4.24690  2.90347  2.73739  3.18146  2.89801  2.37887  2.77519  2.98518  4.58477  3.61503
          0.02220  4.21458  4.93692  0.61958  0.77255  0.48576  0.95510
    266   2.52062  4.43812  3.54668  3.39348  4.44203  3.16376  4.48557  4.01903  3.49166  3.71700  4.62239  3.55075  3.93366  3.81518  3.75607  0.67201  3.02894  3.47564  5.78860  4.53200    316 - -
          2.68618  4.42225  2.77519  2.73123  3.46354  2.40513  3.72494  3.29354  2.67741  2.69355  4.24690  2.90347  2.73739  3.18146  2.89801  2.37887  2.77519  2.98518  4.58477  3.61503
          0.02220  4.21458  4.93692  0.61958  0.77255  0.48576  0.95510
    267   3.14636  5.77454  1.00678  1.69305  5.05559  3.32691  3.92679  4.60288  3.01069  4.08664  4.96490  2.78590  3.98169  3.10296  3.64801  3.00371  3.44830  4.15932  6.22671  4.68739    317 - -
          2.68618  4.42225  2.77519  2.73123  3.46354  2.40513  3.72494  3.29354  2.67741  2.69355  4.24690  2.90347  2.73739  3.18146  2.89801  2.37887  2.77519  2.98518  4.58477  3.61503
          0.02220  4.21458  4.93692  0.61958  0.77255  0.48576  0.95510
    268   2.82371  4.60525  3.63861  3.26357  3.73544  3.57981  4.22059  3.05836  3.14311  1.92134  3.80162  3.59700  1.26211  3.55040  3.43132  3.02701  3.16935  2.89068  5.29195  4.00622    318 - -
          2.68618  4.42225  2.77519  2.73123  3.46354  2.40513  3.72494  3.29354  2.67741  2.69355  4.24690  2.90347  2.73739  3.18146  2.89801  2.37887  2.77519  2.98518  4.58477  3.61503
          0.02220  4.21458  4.93692  0.61958  0.77255  0.48576  0.95510
    269   2.37370  4.30175  3.58305  3.28433  4.33926  3.10247  4.32843  3.68676  3.28859  3.43365  4.29228  3.44362  3.84014  3.60948  3.58664  1.86465  1.10819  3.20234  5.70631  4.48370    319 - -
          2.68618  4.42225  2.77519  2.73123  3.46354  2.40513  3.72494  3.29354  2.67741  2.69355  4.24690  2.90347  2.73739  3.18146  2.89801  2.37887  2.77519  2.98518  4.58477  3.61503
          0.02220  4.21458  4.93692  0.61958  0.77255  0.48576  0.95510
    270   2.56201  4.62350  2.96889  2.76402  4.45912  3.19485  4.07567  3.98823  2.97454  3.60747  4.43784  2.18042  3.87157  3.28852  3.37253  1.14402  2.98224  3.48539  5.75016  4.41529    320 - -
          2.68618  4.42225  2.77519  2.73123  3.46354  2.40513  3.72494  3.29354  2.67741  2.69355  4.24690  2.90347  2.73739  3.18146  2.89801  2.37887  2.77519  2.98518  4.58477  3.61503
          0.02220  4.21458  4.93692  0.61958  0.77255  0.48576  0.95510
    271   3.01537  5.49790  1.13504  2.28182  4.81537  3.37058  3.85658  4.32357  2.05560  3.83146  4.67599  2.85577  3.95979  3.01694  3.28020  2.92516  3.29409  3.91001  5.96160  4.51274    321 - -
          2.68618  4.42225  2.77519  2.73123  3.46354  2.40513  3.72494  3.29354  2.67741  2.69355  4.24690  2.90347  2.73739  3.18146  2.89801  2.37887  2.77519  2.98518  4.58477  3.61503
          0.02220  4.21458  4.93692  0.61958  0.77255  0.48576  0.95510
    272   2.75705  4.98139  1.96006  2.45328  4.59783  3.27398  3.94666  4.09791  2.90355  3.68355  4.51810  2.96870  3.90376  3.12812  3.40885  1.22268  3.11310  3.64438  5.84637  4.44620    322 - -
          2.68618  4.42225  2.77519  2.73123  3.46354  2.40513  3.72494  3.29354  2.67741  2.69355  4.24690  2.90347  2.73739  3.18146  2.89801  2.37887  2.77519  2.98518  4.58477  3.61503
          0.02220  4.21458  4.93692  0.61958  0.77255  0.48576  0.95510
    273   2.52062  4.43812  3.54668  3.39348  4.44203  3.16376  4.48557  4.01903  3.49166  3.71700  4.62239  3.55075  3.93366  3.81518  3.75607  0.67201  3.02894  3.47564  5.78860  4.53200    323 - -
          2.68618  4.42225  2.77519  2.73123  3.46354  2.40513  3.72494  3.29354  2.67741  2.69355  4.24690  2.90347  2.73739  3.18146  2.89801  2.37887  2.77519  2.98518  4.58477  3.61503
          0.02220  4.21458  4.93692  0.61958  0.77255  0.48576  0.95510
    274   3.39920  5.53673  0.52963  2.61827  4.96952  3.50826  4.28637  4.64470  3.44298  4.19582  5.19496  3.18703  4.18581  3.53528  3.99571  3.33185  3.74946  4.25132  6.06607  4.80320    324 - -
          2.68618  4.42225  2.77519  2.73123  3.46354  2.40513  3.72494  3.29354  2.67741  2.69355  4.24690  2.90347  2.73739  3.18146  2.89801  2.37887  2.77519  2.98518  4.58477  3.61503
          0.02220  4.21458  4.93692  0.61958  0.77255  0.48576  0.95510
    275   2.12821  4.61235  3.04013  2.69254  4.37595  2.56200  3.94805  3.80182  2.81347  3.42021  4.23013  1.64070  3.83502  3.12803  3.24577  2.61146  2.37008  3.34919  5.64149  4.33261    325 - -
          2.68618  4.42225  2.77519  2.73123  3.46354  2.40513  3.72494  3.29354  2.67741  2.69355  4.24690  2.90347  2.73739  3.18146  2.89801  2.37887  2.77519  2.98518  4.58477  3.61503
          0.02220  4.21458  4.93692  0.61958  0.77255  0.48576  0.95510
    276   2.94654  5.14963  1.81311  2.49762  4.81813  1.09303  4.08547  4.35517  3.12830  3.92079  4.78766  3.02996  3.99425  3.28883  3.65836  2.94248  3.31719  3.88580  6.00241  4.65033    326 - -
          2.68618  4.42225  2.77519  2.73123  3.46354  2.40513  3.72494  3.29354  2.67741  2.69355  4.24690  2.90347  2.73739  3.18146  2.89801  2.37887  2.77519  2.98518  4.58477  3.61503
          0.02220  4.21458  4.93692  0.61958  0.77255  0.48576  0.95510
    277   2.25208  4.75731  2.96602  2.18168  4.24764  2.36357  3.77861  3.67545  2.60550  3.27289  4.07959  3.01897  3.83595  2.93564  3.06457  2.21973  2.29397  3.28911  5.49895  4.16467    327 - -
          2.68618  4.42225  2.77519  2.73123  3.46354  2.40513  3.72494  3.29354  2.67741  2.69355  4.24690  2.90347  2.73739  3.18146  2.89801  2.37887  2.77519  2.98518  4.58477  3.61503
          0.02220  4.21458  4.93692  0.61958  0.77255  0.48576  0.95510
    278   2.44070  2.90630  3.33460  2.87968  4.17871  2.55815  3.99988  3.59559  2.89078  3.24511  4.06975  1.92998  3.82635  3.21200  3.28923  1.88190  2.82808  3.17450  5.50131  4.23276    328 - -
          2.68618  4.42225  2.77519  2.73123  3.46354  2.40513  3.72494  3.29354  2.67741  2.69355  4.24690  2.90347  2.73739  3.18146  2.89801  2.37887  2.77519  2.98518  4.58477  3.61503
          0.02220  4.21458  4.93692  0.61958  0.77255  0.48576  0.95510
    279   2.64583  4.43508  3.39983  2.86189  2.68153  2.19554  3.82683  2.94082  2.44633  2.29699  3.54400  3.28393  3.97066  3.13336  3.14425  2.83187  2.88639  2.71199  4.96747  3.68181    329 - -
          2.68618  4.42225  2.77519  2.73123  3.46354  2.40513  3.72494  3.29354  2.67741  2.69355  4.24690  2.90347  2.73739  3.18146  2.89801  2.37887  2.77519  2.98518  4.58477  3.61503
          0.02220  4.21458  4.93692  0.61958  0.77255  0.48576  0.95510
    280   3.25356  5.35378  3.73471  2.98201  4.87385  3.83653  3.70506  4.19011  1.22419  3.58116  4.45748  3.35514  4.18310  2.83394  1.34094  3.23637  3.39446  3.87185  5.57749  4.45044    330 - -
          2.68507  4.42175  2.77483  2.73043  3.46534  2.40440  3.72658  3.29358  2.67845  2.69486  4.23668  2.90512  2.73748  3.17937  2.89839  2.37830  2.77580  2.98610  4.58712  3.61596
          0.53817  1.57506  1.56452  3.82969  0.02196  0.48576  0.95510
    281   2.62839  4.61856  3.15124  2.62838  3.70149  3.44525  3.67535  3.26993  2.45097  2.90365  3.77229  3.08600  3.86906  2.90412  2.31615  2.06394  2.87537  2.98691  5.06483  2.83259    405 - -
          2.68618  4.42225  2.77519  2.73123  3.46354  2.40513  3.72494  3.29354  2.67741  2.69355  4.24690  2.90347  2.73739  3.18146  2.89801  2.37887  2.77519  2.98518  4.58477  3.61503
          0.02790  3.98891  4.71126  0.61958  0.77255  0.56391  0.84161
    282   2.84075  5.04892  2.70271  2.45554  3.96713  3.39894  2.09682  3.87311  2.53686  3.40833  4.27767  1.74121  3.92166  2.95416  2.92603  2.83391  3.11184  3.51982  5.31144  3.83462    406 - -
          2.68618  4.42225  2.77519  2.73123  3.46354  2.40513  3.72494  3.29354  2.67741  2.69355  4.24690  2.90347  2.73739  3.18146  2.89801  2.37887  2.77519  2.98518  4.58477  3.61503
          0.02535  4.08328  4.80562  0.61958  0.77255  0.63262  0.75758
    283   2.67062  5.10277  2.44471  2.32344  4.43115  2.82142  3.59549  3.89122  2.08303  3.39076  4.16104  2.86442  3.80561  2.35008  2.34725  2.63816  2.90168  3.48739  5.53566  4.15389    407 - -
          2.68618  4.42225  2.77519  2.73123  3.46354  2.40513  3.72494  3.29354  2.67741  2.69355  4.24690  2.90347  2.73739  3.18146  2.89801  2.37887  2.77519  2.98518  4.58477  3.61503
          0.02535  4.08328  4.80562  0.61958  0.77255  0.63262  0.75758
    284   2.72497  5.03141  2.70174  1.84910  4.34395  3.37567  3.67281  3.77036  2.43261  3.33073  4.14802  2.89181  3.84503  2.31252  2.86954  2.71257  2.14551  3.41084  5.52875  4.16698    408 - -
          2.68618  4.42225  2.77519  2.73123  3.46354  2.40513  3.72494  3.29354  2.67741  2.69355  4.24690  2.90347  2.73739  3.18146  2.89801  2.37887  2.77519  2.98518  4.58477  3.61503
          0.02535  4.08328  4.80562  0.61958  0.77255  0.63262  0.75758
    285   2.69237  4.54139  3.28673  2.80502  3.63072  3.54382  3.82572  3.00262  2.65776  1.70154  3.58304  3.24095  2.98652  2.55594  2.99274  2.84716  2.94079  2.80804  5.08827  3.82136    409 - -
          2.68618  4.42225  2.77519  2.73123  3.46354  2.40513  3.72494  3.29354  2.67741  2.69355  4.24690  2.90347  2.73739  3.18146  2.89801  2.37887  2.77519  2.98518  4.58477  3.61503
          0.02535  4.08328  4.80562  0.61958  0.77255  0.63262  0.75758
    286   2.86900  5.11617  2.68802  2.44566  4.48702  3.39282  3.75325  3.97033  1.98475  3.50989  4.36228  1.45958  3.92182  2.91611  2.76403  2.85248  3.13736  3.59877  5.61856  4.27474    410 - -
          2.68618  4.42225  2.77519  2.73123  3.46354  2.40513  3.72494  3.29354  2.67741  2.69355  4.24690  2.90347  2.73739  3.18146  2.89801  2.37887  2.77519  2.98518  4.58477  3.61503
          0.02535  4.08328  4.80562  0.61958  0.77255  0.63262  0.75758
    287   2.15071  4.74676  2.78487  2.04028  4.28249  3.26258  3.79932  3.69010  2.65052  3.31139  4.13887  2.97072  3.81823  2.97206  3.09740  1.70722  2.91647  3.30193  5.54287  4.20660    411 - -
          2.68618  4.42225  2.77519  2.73123  3.46354  2.40513  3.72494  3.29354  2.67741  2.69355  4.24690  2.90347  2.73739  3.18146  2.89801  2.37887  2.77519  2.98518  4.58477  3.61503
          0.02535  4.08328  4.80562  0.61958  0.77255  0.63262  0.75758
    288   2.59478  4.55652  3.13354  2.62956  3.77306  3.44165  2.85569  3.16063  2.59033  2.84089  3.70513  2.58518  3.86887  2.95443  2.99041  2.70797  2.47378  2.21225  5.13619  3.84534    412 - -
          2.68618  4.42225  2.77519  2.73123  3.46354  2.40513  3.72494  3.29354  2.67741  2.69355  4.24690  2.90347  2.73739  3.18146  2.89801  2.37887  2.77519  2.98518  4.58477  3.61503
          0.02535  4.08328  4.80562  0.61958  0.77255  0.63262  0.75758
    289   2.01207  4.58105  2.86566  2.62002  4.39570  2.30419  3.94167  3.83481  2.83788  3.45703  4.27726  1.70035  3.78992  3.13392  3.26690  2.58300  2.88784  3.36312  5.66490  4.34823    413 - -
          2.68618  4.42225  2.77519  2.73123  3.46354  2.40513  3.72494  3.29354  2.67741  2.69355  4.24690  2.90347  2.73739  3.18146  2.89801  2.37887  2.77519  2.98518  4.58477  3.61503
          0.12226  4.08328  2.32041  0.61958  0.77255  0.63262  0.75758
    290   2.21385  5.02043  2.50270  1.89564  4.39706  3.27491  3.70673  3.83030  2.55796  3.40875  4.23596  1.99347  3.81270  2.86500  3.03311  2.69998  2.99652  3.45205  5.60966  4.22275    414 - -
          2.68618  4.42225  2.77519  2.73123  3.46354  2.40513  3.72494  3.29354  2.67741  2.69355  4.24690  2.90347  2.73739  3.18146  2.89801  2.37887  2.77519  2.98518  4.58477  3.61503
          0.02790  3.98891  4.71126  0.61958  0.77255  0.71664  0.67019
    291   2.62132  4.83132  2.60037  1.93297  4.35247  2.52184  3.75791  3.79622  2.62721  3.38255  4.20674  2.87789  3.79018  2.92687  3.09277  1.84782  2.93861  3.39237  5.58970  4.22857    415 - -
          2.68618  4.42225  2.77519  2.73123  3.46354  2.40513  3.72494  3.29354  2.67741  2.69355  4.24690  2.90347  2.73739  3.18146  2.89801  2.37887  2.77519  2.98518  4.58477  3.61503
          0.02790  3.98891  4.71126  0.61958  0.77255  0.71664  0.67019
    292   2.61608  4.63814  2.38472  2.53312  3.67197  3.39169  3.69268  3.29139  2.60512  2.93129  3.79956  3.01902  3.84705  2.93357  3.03286  2.27443  2.87491  3.00257  2.67045  3.68136    416 - -
          2.68618  4.42225  2.77519  2.73123  3.46354  2.40513  3.72494  3.29354  2.67741  2.69355  4.24690  2.90347  2.73739  3.18146  2.89801  2.37887  2.77519  2.98518  4.58477  3.61503
          0.02790  3.98891  4.71126  0.61958  0.77255  0.71664  0.67019
    293   2.97156  5.53388  1.27324  1.67499  4.81880  3.21743  3.78275  4.33794  2.82064  3.84781  4.71445  2.68505  3.85050  2.95493  3.42318  2.85061  3.26543  3.91514  5.99839  4.49281    417 - -
          2.68618  4.42225  2.77519  2.73123  3.46354  2.40513  3.72494  3.29354  2.67741  2.69355  4.24690  2.90347  2.73739  3.18146  2.89801  2.37887  2.77519  2.98518  4.58477  3.61503
          0.02790  3.98891  4.71126  0.61958  0.77255  0.71664  0.67019
    294   2.13826  4.75038  2.12024  2.39143  4.35735  2.45061  3.76954  3.80391  2.66014  3.38947  4.19849  2.89047  3.76102  2.93375  3.14617  2.15924  2.88238  3.37226  5.59824  4.23685    418 - -
          2.68584  4.42126  2.77533  2.72992  3.46398  2.40497  3.72538  3.29398  2.67785  2.69317  4.24734  2.90390  2.73727  3.18144  2.89813  2.37931  2.77563  2.98491  4.58521  3.61476
          0.31251  1.34940  4.71126  2.20463  0.11686  0.36449  1.18598
    295   2.11640  4.34719  3.56016  3.09493  3.77107  3.37389  4.05950  3.03424  3.03966  1.88881  3.73276  3.40582  3.93954  3.36790  3.36910  1.70153  2.87817  2.76377  5.22546  3.98425    435 - -
          2.68618  4.42225  2.77519  2.73123  3.46354  2.40513  3.72494  3.29354  2.67741  2.69355  4.24690  2.90347  2.73739  3.18146  2.89801  2.37887  2.77519  2.98518  4.58477  3.61503
          0.02220  4.21458  4.93692  0.61958  0.77255  0.48576  0.95510
    296   2.67703  4.95758  2.82203  1.90691  4.27519  3.39950  3.69665  3.70419  2.49981  3.28432  4.08851  2.37614  3.85089  2.83887  2.97181  2.11335  2.92891  2.73586  5.49647  4.13364    436 - -
          2.68618  4.42225  2.77519  2.73123  3.46354  2.40513  3.72494  3.29354  2.67741  2.69355  4.24690  2.90347  2.73739  3.18146  2.89801  2.37887  2.77519  2.98518  4.58477  3.61503
          0.02220  4.21458  4.93692  0.61958  0.77255  0.48576  0.95510
    297   2.76737  4.96190  3.17770  2.58780  4.27706  3.53987  3.66850  3.67017  1.91727  3.23009  4.05379  3.07437  2.92265  2.80893  1.83185  2.78913  2.98570  2.77223  5.41413  4.12578    437 - -
          2.68618  4.42225  2.77519  2.73123  3.46354  2.40513  3.72494  3.29354  2.67741  2.69355  4.24690  2.90347  2.73739  3.18146  2.89801  2.37887  2.77519  2.98518  4.58477  3.61503
          0.02220  4.21458  4.93692  0.61958  0.77255  0.48576  0.95510
    298   2.74327  4.36010  3.76049  3.20811  3.48227  3.77719  4.07732  2.03340  3.13138  2.06809  3.42705  2.18463  4.15441  3.44106  3.44981  3.05165  2.98418  1.99141  5.03780  3.80430    438 - -
          2.68618  4.42225  2.77519  2.73123  3.46354  2.40513  3.72494  3.29354  2.67741  2.69355  4.24690  2.90347  2.73739  3.18146  2.89801  2.37887  2.77519  2.98518  4.58477  3.61503
          0.02220  4.21458  4.93692  0.61958  0.77255  0.48576  0.95510
    299   2.72945  4.89866  3.10986  2.55515  4.16600  3.51661  3.67507  2.69478  2.09988  3.15273  3.98114  2.03262  3.90839  2.82619  2.33828  2.76147  2.95168  3.24569  5.36724  4.06547    439 - -
          2.68618  4.42225  2.77519  2.73123  3.46354  2.40513  3.72494  3.29354  2.67741  2.69355  4.24690  2.90347  2.73739  3.18146  2.89801  2.37887  2.77519  2.98518  4.58477  3.61503
          0.02220  4.21458  4.93692  0.61958  0.77255  0.48576  0.95510
    300   2.60413  4.52924  3.24610  2.69467  3.74397  2.71291  3.76685  3.11239  2.37148  2.40123  3.66018  3.15584  3.90129  2.99810  3.06147  2.42297  2.50862  2.46994  5.11932  3.84785    440 - -
          2.68618  4.42225  2.77519  2.73123  3.46354  2.40513  3.72494  3.29354  2.67741  2.69355  4.24690  2.90347  2.73739  3.18146  2.89801  2.37887  2.77519  2.98518  4.58477  3.61503
          0.02220  4.21458  4.93692  0.61958  0.77255  0.48576  0.95510
    301   2.68607  5.09634  2.42619  2.33809  4.42159  3.39090  3.65589  3.88385  2.15897  3.40736  4.18238  2.36582  3.83155  2.77683  2.92687  2.35615  2.21582  3.48439  5.57703  4.18267    441 - -
          2.68618  4.42225  2.77519  2.73123  3.46354  2.40513  3.72494  3.29354  2.67741  2.69355  4.24690  2.90347  2.73739  3.18146  2.89801  2.37887  2.77519  2.98518  4.58477  3.61503
          0.02220  4.21458  4.93692  0.61958  0.77255  0.48576  0.95510
    302   2.34130  4.85435  2.95244  2.22143  4.09634  3.45330  3.68187  3.50649  2.47044  2.26321  3.93617  2.59853  3.86538  2.42693  2.91362  2.70018  2.90218  3.18819  5.35795  4.02748    442 - -
          2.68618  4.42225  2.77519  2.73123  3.46354  2.40513  3.72494  3.29354  2.67741  2.69355  4.24690  2.90347  2.73739  3.18146  2.89801  2.37887  2.77519  2.98518  4.58477  3.61503
          0.10807  4.21458  2.43433  0.61958  0.77255  0.48576  0.95510
    303   2.62968  4.76673  3.06904  2.50994  4.01617  2.89261  3.65530  3.41855  2.40630  3.03000  3.11758  3.01144  3.84958  2.41391  2.34571  2.67944  2.47837  3.10884  5.27967  3.96992    443 - -
          2.68618  4.42225  2.77519  2.73123  3.46354  2.40513  3.72494  3.29354  2.67741  2.69355  4.24690  2.90347  2.73739  3.18146  2.89801  2.37887  2.77519  2.98518  4.58477  3.61503
          0.02417  4.13067  4.85302  0.61958  0.77255  0.42878  1.05356
    304   2.66268  5.01686  2.92037  2.15014  4.31444  3.43320  3.62738  3.75694  1.88745  3.29597  3.24807  2.57879  3.00159  2.74885  2.80793  2.65307  2.89267  3.38293  5.47541  4.11104    444 - -
          2.68618  4.42225  2.77519  2.73123  3.46354  2.40513  3.72494  3.29354  2.67741  2.69355  4.24690  2.90347  2.73739  3.18146  2.89801  2.37887  2.77519  2.98518  4.58477  3.61503
          0.02220  4.21458  4.93692  0.61958  0.77255  0.48576  0.95510
    305   2.29068  4.80833  3.02172  2.48348  4.08944  2.90282  3.67473  3.50546  2.46304  2.65550  3.92180  2.46969  3.11820  2.82698  2.57030  2.65917  2.86285  3.17486  5.34769  4.01748    445 - -
          2.68618  4.42225  2.77519  2.73123  3.46354  2.40513  3.72494  3.29354  2.67741  2.69355  4.24690  2.90347  2.73739  3.18146  2.89801  2.37887  2.77519  2.98518  4.58477  3.61503
          0.02220  4.21458  4.93692  0.61958  0.77255  0.48576  0.95510
    306   2.75352  5.22455  2.20648  2.28948  4.55908  2.77101  3.69460  4.04098  2.51894  3.54401  4.32018  2.28536  3.84992  2.38512  3.03316  2.08355  3.00525  3.62079  5.70107  4.27716    446 - -
          2.68618  4.42225  2.77519  2.73123  3.46354  2.40513  3.72494  3.29354  2.67741  2.69355  4.24690  2.90347  2.73739  3.18146  2.89801  2.37887  2.77519  2.98518  4.58477  3.61503
          0.02220  4.21458  4.93692  0.61958  0.77255  0.48576  0.95510
    307   2.65468  4.80353  3.06388  2.24007  3.20440  3.47973  3.67167  3.43591  1.98253  2.50047  3.87509  3.02108  3.86996  2.50935  2.86106  2.70000  2.88286  3.12971  5.29688  3.97822    447 - -
          2.68618  4.42225  2.77519  2.73123  3.46354  2.40513  3.72494  3.29354  2.67741  2.69355  4.24690  2.90347  2.73739  3.18146  2.89801  2.37887  2.77519  2.98518  4.58477  3.61503
          0.02220  4.21458  4.93692  0.61958  0.77255  0.48576  0.95510
    308   2.61015  4.43911  2.82189  2.79549  3.62598  3.53476  3.81786  2.93476  2.77114  2.67688  2.73688  3.23512  3.93770  3.08998  3.16121  2.46270  2.50751  2.08288  5.04389  3.78877    448 - -
          2.68618  4.42225  2.77519  2.73123  3.46354  2.40513  3.72494  3.29354  2.67741  2.69355  4.24690  2.90347  2.73739  3.18146  2.89801  2.37887  2.77519  2.98518  4.58477  3.61503
          0.02220  4.21458  4.93692  0.61958  0.77255  0.48576  0.95510
    309   2.71200  5.06474  2.14836  2.35751  4.48941  3.34246  3.74547  3.95469  2.58799  3.49450  4.28522  2.36629  3.85263  2.88336  3.09103  1.80775  2.52010  3.53950  5.67484  4.27653    449 - -
          2.68618  4.42225  2.77519  2.73123  3.46354  2.40513  3.72494  3.29354  2.67741  2.69355  4.24690  2.90347  2.73739  3.18146  2.89801  2.37887  2.77519  2.98518  4.58477  3.61503
          0.02220  4.21458  4.93692  0.61958  0.77255  0.48576  0.95510
    310   2.77225  5.21200  2.80233  1.82421  4.55380  3.44290  3.65304  4.01224  2.32832  3.49467  4.27239  2.42504  3.87475  2.14084  2.35426  2.73053  3.00116  3.60590  5.62182  4.24786    450 - -
          2.68618  4.42225  2.77519  2.73123  3.46354  2.40513  3.72494  3.29354  2.67741  2.69355  4.24690  2.90347  2.73739  3.18146  2.89801  2.37887  2.77519  2.98518  4.58477  3.61503
          0.02220  4.21458  4.93692  0.61958  0.77255  0.48576  0.95510
    311   2.73832  5.10132  2.77145  2.00717  4.41512  3.41932  3.67878  3.85920  2.15709  3.39499  4.18895  2.46718  3.86608  2.80905  2.87686  2.71657  1.97534  3.48089  5.57072  4.19818    451 - -
          2.68618  4.42225  2.77519  2.73123  3.46354  2.40513  3.72494  3.29354  2.67741  2.69355  4.24690  2.90347  2.73739  3.18146  2.89801  2.37887  2.77519  2.98518  4.58477  3.61503
          0.02220  4.21458  4.93692  0.61958  0.77255  0.48576  0.95510
    312   2.65321  4.98555  2.39100  1.98396  3.22949  3.41592  3.02432  3.70135  2.42950  3.26016  4.05011  2.91426  3.82899  2.77231  2.91179  2.64862  2.47872  3.33820  5.45705  4.08332    452 - -
          2.68618  4.42225  2.77519  2.73123  3.46354  2.40513  3.72494  3.29354  2.67741  2.69355  4.24690  2.90347  2.73739  3.18146  2.89801  2.37887  2.77519  2.98518  4.58477  3.61503
          0.02220  4.21458  4.93692  0.61958  0.77255  0.48576  0.95510
    313   2.65028  4.77705  3.09586  2.56550  4.08998  3.45205  3.71586  3.47402  2.46107  3.10277  3.93448  2.03201  3.87902  2.87944  2.34007  2.70624  2.52350  2.63466  5.35014  4.04142    453 - -
          2.68618  4.42225  2.77519  2.73123  3.46354  2.40513  3.72494  3.29354  2.67741  2.69355  4.24690  2.90347  2.73739  3.18146  2.89801  2.37887  2.77519  2.98518  4.58477  3.61503
          0.25551  4.21458  1.55733  0.61958  0.77255  0.48576  0.95510
    314   2.49465  3.06946  3.10247  2.25920  3.87205  3.30991  3.74890  3.25656  2.61550  2.92168  3.77055  3.06457  2.78723  2.95840  3.02782  2.26024  2.78880  2.94204  5.21369  3.93041    454 - -
          2.68618  4.42225  2.77519  2.73123  3.46354  2.40513  3.72494  3.29354  2.67741  2.69355  4.24690  2.90347  2.73739  3.18146  2.89801  2.37887  2.77519  2.98518  4.58477  3.61503
          0.02795  3.98702  4.70937  0.61958  0.77255  0.71818  0.66872
    315   2.45284  4.29975  3.40389  2.93717  3.72842  3.28766  3.93241  2.97497  2.86116  2.27521  3.68574  3.27345  3.84454  3.21708  3.19778  2.16014  1.90715  2.69878  5.16317  3.91067    455 - -
          2.68618  4.42225  2.77519  2.73123  3.46354  2.40513  3.72494  3.29354  2.67741  2.69355  4.24690  2.90347  2.73739  3.18146  2.89801  2.37887  2.77519  2.98518  4.58477  3.61503
          0.02795  3.98702  4.70937  0.61958  0.77255  0.56274  0.84315
    316   2.10389  2.96949  2.57812  2.72720  3.99867  3.24085  3.86003  3.38049  2.75318  3.05405  3.89363  3.13165  3.79577  3.07132  3.16822  1.86599  2.78956  3.02138  5.33790  4.05954    456 - -
          2.68618  4.42225  2.77519  2.73123  3.46354  2.40513  3.72494  3.29354  2.67741  2.69355  4.24690  2.90347  2.73739  3.18146  2.89801  2.37887  2.77519  2.98518  4.58477  3.61503
          0.02535  4.08328  4.80562  0.61958  0.77255  0.63262  0.75758
    317   1.95269  4.44111  3.07560  2.77003  4.31614  3.11005  3.99676  3.74620  2.89223  3.39030  4.21081  2.40866  3.77023  3.20425  3.29053  1.47625  2.82431  3.26860  5.61180  4.32578    457 - -
          2.68618  4.42225  2.77519  2.73123  3.46354  2.40513  3.72494  3.29354  2.67741  2.69355  4.24690  2.90347  2.73739  3.18146  2.89801  2.37887  2.77519  2.98518  4.58477  3.61503
          0.02535  4.08328  4.80562  0.61958  0.77255  0.63262  0.75758
    318   2.26167  4.91588  2.41382  2.11109  4.19070  2.81065  3.65046  3.61454  2.47119  2.65370  4.01228  2.89159  3.81318  2.79634  2.95225  2.65016  2.88776  3.26847  5.42866  4.06725    458 - -
          2.68618  4.42225  2.77519  2.73123  3.46354  2.40513  3.72494  3.29354  2.67741  2.69355  4.24690  2.90347  2.73739  3.18146  2.89801  2.37887  2.77519  2.98518  4.58477  3.61503
          0.12226  4.08328  2.32041  0.61958  0.77255  0.63262  0.75758
    319   2.25117  2.61871  3.59971  3.15890  3.95129  3.03846  4.10428  3.32624  3.10268  3.04428  3.90265  3.33201  2.43662  3.40601  3.41259  1.67342  2.69006  2.91692  5.34711  4.13155    459 - -
          2.68618  4.42225  2.77519  2.73123  3.46354  2.40513  3.72494  3.29354  2.67741  2.69355  4.24690  2.90347  2.73739  3.18146  2.89801  2.37887  2.77519  2.98518  4.58477  3.61503
          0.02790  3.98891  4.71126  0.61958  0.77255  0.71664  0.67019
    320   2.58397  4.58097  3.10169  2.57637  3.75378  3.42744  3.67474  3.20349  2.50211  2.85042  3.70803  3.05135  3.03230  2.41565  2.89948  2.34843  2.82689  2.92317  3.31626  3.79427    460 - -
          2.68661  4.41967  2.77563  2.73137  3.46172  2.40514  3.72538  3.29397  2.67731  2.69319  4.24733  2.90324  2.73639  3.18190  2.89844  2.37912  2.77535  2.98528  4.58520  3.61546
          0.31251  1.34940  4.71126  2.19227  0.11840  0.71664  0.67019
    321   2.63526  4.90730  2.82614  2.10594  4.24032  3.36076  3.62004  3.67044  2.34949  3.23066  4.03607  2.89933  2.83771  2.75929  2.39431  2.26511  2.88053  3.30935  5.42471  4.08058    473 - -
          2.68618  4.42225  2.77519  2.73123  3.46354  2.40513  3.72494  3.29354  2.67741  2.69355  4.24690  2.90347  2.73739  3.18146  2.89801  2.37887  2.77519  2.98518  4.58477  3.61503
          0.02790  3.98891  4.71126  0.61958  0.77255  0.71664  0.67019
    322   2.59094  4.62220  3.07261  2.56260  3.88917  3.40678  3.68145  3.27261  2.17137  2.41169  3.77476  3.03806  2.92414  2.87380  2.84399  2.32785  2.84139  2.98068  5.19972  3.90990    474 - -
          2.68618  4.42225  2.77519  2.73123  3.46354  2.40513  3.72494  3.29354  2.67741  2.69355  4.24690  2.90347  2.73739  3.18146  2.89801  2.37887  2.77519  2.98518  4.58477  3.61503
          0.02790  3.98891  4.71126  0.61958  0.77255  0.71664  0.67019
    323   2.70057  4.97249  2.72167  2.37552  4.34836  3.34111  3.65930  3.78995  2.01744  3.33880  4.15665  2.07356  2.72002  2.80598  2.77064  2.69717  2.95914  3.41719  5.50821  4.16245    475 - -
          2.68618  4.42225  2.77519  2.73123  3.46354  2.40513  3.72494  3.29354  2.67741  2.69355  4.24690  2.90347  2.73739  3.18146  2.89801  2.37887  2.77519  2.98518  4.58477  3.61503
          0.02790  3.98891  4.71126  0.61958  0.77255  0.71664  0.67019
    324   2.22209  4.44022  3.21472  2.34572  3.74711  3.45429  3.89469  2.73326  2.80460  2.70404  3.65788  3.22630  3.93319  3.15064  3.17895  2.78619  2.88793  1.80866  5.19615  3.93339    476 - -
          2.68618  4.42225  2.77519  2.73123  3.46354  2.40513  3.72494  3.29354  2.67741  2.69355  4.24690  2.90347  2.73739  3.18146  2.89801  2.37887  2.77519  2.98518  4.58477  3.61503
          0.02790  3.98891  4.71126  0.61958  0.77255  0.71664  0.67019
    325   2.27396  4.96423  2.79058  2.09046  4.28675  3.37061  3.61611  3.71557  2.32804  3.26673  4.07268  2.45868  3.81078  2.75309  2.28632  2.66358  2.90770  3.35365  5.45066  4.10425    477 - -
          2.68618  4.42225  2.77519  2.73123  3.46354  2.40513  3.72494  3.29354  2.67741  2.69355  4.24690  2.90347  2.73739  3.18146  2.89801  2.37887  2.77519  2.98518  4.58477  3.61503
          0.02790  3.98891  4.71126  0.61958  0.77255  0.71664  0.67019
    326   2.15221  4.86351  2.70522  2.39301  4.26932  3.29662  3.70184  3.70688  2.48286  3.29141  4.12092  2.05705  3.81176  2.32122  2.90470  2.67117  2.93477  3.33801  5.49191  4.14317    478 - -
          2.68618  4.42225  2.77519  2.73123  3.46354  2.40513  3.72494  3.29354  2.67741  2.69355  4.24690  2.90347  2.73739  3.18146  2.89801  2.37887  2.77519  2.98518  4.58477  3.61503
          0.02790  3.98891  4.71126  0.61958  0.77255  0.56391  0.84161
    327   2.24968  4.19096  3.79248  3.22775  3.34791  3.64962  3.99594  2.17936  3.14813  2.35217  2.73763  3.54201  4.04576  3.42344  3.42867  2.42426  2.85679  2.03440  4.86603  3.65634    479 - -
          2.68618  4.42225  2.77519  2.73123  3.46354  2.40513  3.72494  3.29354  2.67741  2.69355  4.24690  2.90347  2.73739  3.18146  2.89801  2.37887  2.77519  2.98518  4.58477  3.61503
          0.02535  4.08328  4.80562  0.61958  0.77255  0.40380  1.10195
    328   1.94846  4.44067  3.34018  2.82944  3.80546  3.38691  3.88170  3.18805  2.80794  2.87958  3.74505  3.23224  3.88793  3.13407  3.19686  1.94890  2.34704  2.89171  5.19406  3.00195    480 - -
          2.68618  4.42225  2.77519  2.73123  3.46354  2.40513  3.72494  3.29354  2.67741  2.69355  4.24690  2.90347  2.73739  3.18146  2.89801  2.37887  2.77519  2.98518  4.58477  3.61503
          0.02220  4.21458  4.93692  0.61958  0.77255  0.48576  0.95510
    329   2.61324  4.70203  3.07030  2.28539  3.96744  3.44264  3.71680  2.83672  2.54932  3.00065  3.83635  3.04511  3.04396  2.89511  2.99193  2.01015  2.52232  3.05299  5.27762  3.96820    481 - -
          2.68618  4.42225  2.77519  2.73123  3.46354  2.40513  3.72494  3.29354  2.67741  2.69355  4.24690  2.90347  2.73739  3.18146  2.89801  2.37887  2.77519  2.98518  4.58477  3.61503
          0.02220  4.21458  4.93692  0.61958  0.77255  0.48576  0.95510
    330   1.90877  4.70528  3.05010  2.60734  4.28025  2.29557  3.82015  3.70514  2.10385  3.30390  4.11272  3.06864  3.84261  2.98221  3.04184  2.22744  2.88895  3.30298  5.52301  4.20665    482 - -
          2.68618  4.42225  2.77519  2.73123  3.46354  2.40513  3.72494  3.29354  2.67741  2.69355  4.24690  2.90347  2.73739  3.18146  2.89801  2.37887  2.77519  2.98518  4.58477  3.61503
          0.02220  4.21458  4.93692  0.61958  0.77255  0.48576  0.95510
    331   2.66407  4.95748  2.87946  2.07038  4.22829  3.42459  2.54987  3.66692  2.43742  3.23652  4.03556  2.56794  3.84214  2.79411  2.90364  2.37787  2.90034  2.76798  5.44348  4.08317    483 - -
          2.68618  4.42225  2.77519  2.73123  3.46354  2.40513  3.72494  3.29354  2.67741  2.69355  4.24690  2.90347  2.73739  3.18146  2.89801  2.37887  2.77519  2.98518  4.58477  3.61503
          0.02220  4.21458  4.93692  0.61958  0.77255  0.48576  0.95510
    332   1.76408  4.34500  3.51052  2.99021  3.76240  3.37068  3.97132  3.07998  2.94403  2.81888  2.86785  3.33460  3.90309  3.26000  3.30136  2.30320  2.06560  2.79287  5.17985  3.94295    484 - -
          2.68618  4.42225  2.77519  2.73123  3.46354  2.40513  3.72494  3.29354  2.67741  2.69355  4.24690  2.90347  2.73739  3.18146  2.89801  2.37887  2.77519  2.98518  4.58477  3.61503
          0.02220  4.21458  4.93692  0.61958  0.77255  0.48576  0.95510
    333   2.71825  4.93541  3.10613  2.52725  4.21652  3.50958  3.65292  2.74489  1.89810  3.19153  4.00652  3.02983  3.89321  2.38432  2.33363  2.42120  2.93785  3.29320  5.38990  4.08098    485 - -
          2.68618  4.42225  2.77519  2.73123  3.46354  2.40513  3.72494  3.29354  2.67741  2.69355  4.24690  2.90347  2.73739  3.18146  2.89801  2.37887  2.77519  2.98518  4.58477  3.61503
          0.02220  4.21458  4.93692  0.61958  0.77255  0.48576  0.95510
    334   2.76894  4.45349  2.45985  3.07406  3.54444  3.75522  4.04943  1.68664  3.05733  2.39599  2.69679  3.49181  4.13801  3.36230  3.41431  3.03144  3.00883  2.35170  5.11208  3.87268    486 - -
          2.68618  4.42225  2.77519  2.73123  3.46354  2.40513  3.72494  3.29354  2.67741  2.69355  4.24690  2.90347  2.73739  3.18146  2.89801  2.37887  2.77519  2.98518  4.58477  3.61503
          0.10898  4.21458  2.42507  0.61958  0.77255  0.48576  0.95510
    335   2.67803  5.13985  2.43500  2.08640  4.46565  3.38541  2.73075  3.93631  2.34042  3.42928  4.19311  2.85710  3.80954  2.33038  2.42488  2.63961  2.91106  3.52255  5.57065  4.17450    487 - -
          2.68618  4.42225  2.77519  2.73123  3.46354  2.40513  3.72494  3.29354  2.67741  2.69355  4.24690  2.90347  2.73739  3.18146  2.89801  2.37887  2.77519  2.98518  4.58477  3.61503
          0.02419  4.12978  4.85213  0.61958  0.77255  0.42827  1.05451
    336   2.68319  5.00676  2.83951  2.41287  4.39436  3.39167  3.69312  3.84384  2.11379  3.38377  4.17276  2.22939  2.95563  2.82396  2.89764  1.98869  2.94074  3.45034  5.56004  4.19380    488 - -
          2.68618  4.42225  2.77519  2.73123  3.46354  2.40513  3.72494  3.29354  2.67741  2.69355  4.24690  2.90347  2.73739  3.18146  2.89801  2.37887  2.77519  2.98518  4.58477  3.61503
          0.02220  4.21458  4.93692  0.61958  0.77255  0.48576  0.95510
    337   2.07350  4.28050  4.28911  3.72058  2.54115  3.95102  4.28812  2.32593  3.60840  1.55883  3.18942  3.94416  4.30449  3.82107  3.79659  3.25689  3.06631  1.96309  4.91459  3.71788    489 - -
          2.68618  4.42225  2.77519  2.73123  3.46354  2.40513  3.72494  3.29354  2.67741  2.69355  4.24690  2.90347  2.73739  3.18146  2.89801  2.37887  2.77519  2.98518  4.58477  3.61503
          0.02220  4.21458  4.93692  0.61958  0.77255  0.48576  0.95510
    338   2.34654  5.37727  2.10350  1.96216  4.69112  3.35037  3.76713  4.18136  2.66645  3.68595  4.48759  1.65797  3.89229  2.90823  3.21056  2.79832  3.13646  3.76149  5.84988  4.39604    490 - -
          2.68618  4.42225  2.77519  2.73123  3.46354  2.40513  3.72494  3.29354  2.67741  2.69355  4.24690  2.90347  2.73739  3.18146  2.89801  2.37887  2.77519  2.98518  4.58477  3.61503
          0.02220  4.21458  4.93692  0.61958  0.77255  0.48576  0.95510
    339   2.27664  4.74200  2.99470  1.79113  4.08032  3.40918  3.75994  3.42397  2.59419  3.10123  3.94020  3.04034  3.87067  2.93346  3.04036  2.36296  2.89876  2.45262  5.37955  4.06050    491 - -
          2.68618  4.42225  2.77519  2.73123  3.46354  2.40513  3.72494  3.29354  2.67741  2.69355  4.24690  2.90347  2.73739  3.18146  2.89801  2.37887  2.77519  2.98518  4.58477  3.61503
          0.10639  4.21458  2.45171  0.61958  0.77255  0.48576  0.95510
    340   2.31947  4.81088  3.02753  2.50895  4.13265  3.41813  2.71472  3.55993  2.40176  3.14990  3.96877  3.00562  3.84790  2.82990  2.39966  2.04444  2.88698  3.22085  5.36346  4.04258    492 - -
          2.68618  4.42225  2.77519  2.73123  3.46354  2.40513  3.72494  3.29354  2.67741  2.69355  4.24690  2.90347  2.73739  3.18146  2.89801  2.37887  2.77519  2.98518  4.58477  3.61503
          0.02413  4.13231  4.85466  0.61958  0.77255  0.58246  0.81763
    341   2.66938  4.86665  3.06175  2.52112  4.21879  3.44102  3.66361  3.62849  2.07897  3.20085  4.01588  3.01453  3.86171  2.80789  2.32233  2.04403  2.34009  3.28262  5.39983  4.09103    493 - -
          2.68618  4.42225  2.77519  2.73123  3.46354  2.40513  3.72494  3.29354  2.67741  2.69355  4.24690  2.90347  2.73739  3.18146  2.89801  2.37887  2.77519  2.98518  4.58477  3.61503
          0.02413  4.13231  4.85466  0.61958  0.77255  0.58246  0.81763
    342   2.61402  4.39968  3.39393  2.83238  3.50542  3.55035  3.78651  2.37987  2.72843  2.61446  3.50831  3.25429  3.93940  3.08819  2.60142  2.19843  2.84871  2.67928  4.93718  2.86358    494 - -
          2.68618  4.42225  2.77519  2.73123  3.46354  2.40513  3.72494  3.29354  2.67741  2.69355  4.24690  2.90347  2.73739  3.18146  2.89801  2.37887  2.77519  2.98518  4.58477  3.61503
          0.02413  4.13231  4.85466  0.61958  0.77255  0.58246  0.81763
    343   1.98351  4.71138  3.05552  2.55181  4.02845  3.41526  3.71274  3.39605  2.08777  3.04799  3.88598  2.58860  3.85467  2.88606  2.90328  2.68176  2.87264  2.61996  5.31267  4.00737    495 - -
          2.68618  4.42225  2.77519  2.73123  3.46354  2.40513  3.72494  3.29354  2.67741  2.69355  4.24690  2.90347  2.73739  3.18146  2.89801  2.37887  2.77519  2.98518  4.58477  3.61503
          0.02413  4.13231  4.85466  0.61958  0.77255  0.58246  0.81763
    344   2.52148  3.10219  2.08031  2.60252  4.07589  3.30410  3.79206  3.46733  2.64779  3.11653  3.94471  3.06096  3.81617  2.97394  3.08905  2.18578  2.41073  3.11166  5.38013  4.07327    496 - -
          2.68618  4.42225  2.77519  2.73123  3.46354  2.40513  3.72494  3.29354  2.67741  2.69355  4.24690  2.90347  2.73739  3.18146  2.89801  2.37887  2.77519  2.98518  4.58477  3.61503
          0.02413  4.13231  4.85466  0.61958  0.77255  0.58246  0.81763
    345   2.67611  4.74240  3.08455  2.56578  2.53846  3.49392  2.84619  3.35989  2.09289  2.97784  3.83158  2.61464  3.89198  2.88331  2.88076  2.73919  2.90565  3.07171  5.10217  3.71489    497 - -
          2.68618  4.42225  2.77519  2.73123  3.46354  2.40513  3.72494  3.29354  2.67741  2.69355  4.24690  2.90347  2.73739  3.18146  2.89801  2.37887  2.77519  2.98518  4.58477  3.61503
          0.02413  4.13231  4.85466  0.61958  0.77255  0.58246  0.81763
    346   2.22628  4.36977  3.38476  2.85007  3.60822  3.47353  3.84353  2.91465  2.80972  2.19713  3.55567  2.71983  3.91383  3.13211  3.18001  2.39630  2.82813  2.26727  5.03344  3.78592    498 - -
          2.68618  4.42225  2.77519  2.73123  3.46354  2.40513  3.72494  3.29354  2.67741  2.69355  4.24690  2.90347  2.73739  3.18146  2.89801  2.37887  2.77519  2.98518  4.58477  3.61503
          0.02413  4.13231  4.85466  0.61958  0.77255  0.58246  0.81763
    347   2.75923  5.26404  2.06223  1.98612  4.57132  3.33929  2.87757  4.06004  2.50853  3.55548  4.33408  2.35272  3.82982  2.79747  3.03066  2.24716  3.00809  3.63913  5.70843  4.27282    499 - -
          2.68618  4.42225  2.77519  2.73123  3.46354  2.40513  3.72494  3.29354  2.67741  2.69355  4.24690  2.90347  2.73739  3.18146  2.89801  2.37887  2.77519  2.98518  4.58477  3.61503
          0.02413  4.13231  4.85466  0.61958  0.77255  0.58246  0.81763
    348   2.00273  4.30593  3.52840  3.06649  3.84799  3.28535  4.05743  2.43575  3.02659  2.87647  3.79048  3.36362  3.88033  3.34735  3.36676  1.54455  2.82775  2.74060  5.28309  4.04334    500 - -
          2.68618  4.42225  2.77519  2.73123  3.46354  2.40513  3.72494  3.29354  2.67741  2.69355  4.24690  2.90347  2.73739  3.18146  2.89801  2.37887  2.77519  2.98518  4.58477  3.61503
          0.02413  4.13231  4.85466  0.61958  0.77255  0.58246  0.81763
    349   2.59477  4.73119  3.04340  2.51193  4.03695  3.40717  3.68200  3.44511  2.46916  3.06097  3.88454  2.60025  2.81854  2.84552  2.48713  2.34569  2.84718  2.58411  5.31003  3.99389    501 - -
          2.68618  4.42225  2.77519  2.73123  3.46354  2.40513  3.72494  3.29354  2.67741  2.69355  4.24690  2.90347  2.73739  3.18146  2.89801  2.37887  2.77519  2.98518  4.58477  3.61503
          0.02413  4.13231  4.85466  0.61958  0.77255  0.42972  1.05180
    350   2.69949  4.99922  2.92522  2.45173  4.36673  3.42908  3.67928  3.80021  1.79033  3.34349  4.13912  2.54720  2.55935  2.81018  2.79681  2.70041  2.53485  3.42274  5.51876  4.17287    502 - -
          2.68618  4.42225  2.77519  2.73123  3.46354  2.40513  3.72494  3.29354  2.67741  2.69355  4.24690  2.90347  2.73739  3.18146  2.89801  2.37887  2.77519  2.98518  4.58477  3.61503
          0.02220  4.21458  4.93692  0.61958  0.77255  0.48576  0.95510
    351   2.64277  5.00172  2.55355  2.16297  4.28940  3.41535  3.62738  3.73522  2.18602  2.73767  4.06266  2.90944  3.07157  2.74978  2.87393  2.63370  2.41469  3.36113  5.47137  4.09706    503 - -
          2.68618  4.42225  2.77519  2.73123  3.46354  2.40513  3.72494  3.29354  2.67741  2.69355  4.24690  2.90347  2.73739  3.18146  2.89801  2.37887  2.77519  2.98518  4.58477  3.61503
          0.02220  4.21458  4.93692  0.61958  0.77255  0.48576  0.95510
    352   2.11607  4.99847  2.88593  2.40445  4.31192  2.76409  2.99084  3.75405  2.06008  3.30233  4.09233  2.56627  3.84317  2.78388  2.85442  2.66875  2.91165  3.38241  5.48940  4.12745    504 - -
          2.68618  4.42225  2.77519  2.73123  3.46354  2.40513  3.72494  3.29354  2.67741  2.69355  4.24690  2.90347  2.73739  3.18146  2.89801  2.37887  2.77519  2.98518  4.58477  3.61503
          0.02220  4.21458  4.93692  0.61958  0.77255  0.48576  0.95510
    353   2.32711  4.76694  2.65438  2.49180  2.95995  3.44734  3.68054  3.41411  2.50236  3.03491  3.85974  3.00373  3.85082  2.45618  2.95952  2.39257  2.53401  3.10267  5.29536  3.97104    505 - -
          2.68618  4.42225  2.77519  2.73123  3.46354  2.40513  3.72494  3.29354  2.67741  2.69355  4.24690  2.90347  2.73739  3.18146  2.89801  2.37887  2.77519  2.98518  4.58477  3.61503
          0.02220  4.21458  4.93692  0.61958  0.77255  0.48576  0.95510
    354   2.89687  5.30695  2.74015  1.96563  4.66552  3.47033  3.70729  4.11034  1.42499  3.58491  4.39079  2.45528  3.93769  2.83572  2.71211  2.84463  3.12652  3.71585  5.69714  4.34373    506 - -
          2.68618  4.42225  2.77519  2.73123  3.46354  2.40513  3.72494  3.29354  2.67741  2.69355  4.24690  2.90347  2.73739  3.18146  2.89801  2.37887  2.77519  2.98518  4.58477  3.61503
          0.02220  4.21458  4.93692  0.61958  0.77255  0.48576  0.95510
    355   2.37427  5.17775  2.24182  1.92129  4.52839  3.35910  3.73272  3.99574  2.58533  3.52649  4.31973  2.86444  3.86428  2.86916  3.10065  1.77251  3.02971  3.59001  5.70471  4.29019    507 - -
          2.68618  4.42225  2.77519  2.73123  3.46354  2.40513  3.72494  3.29354  2.67741  2.69355  4.24690  2.90347  2.73739  3.18146  2.89801  2.37887  2.77519  2.98518  4.58477  3.61503
          0.02220  4.21458  4.93692  0.61958  0.77255  0.48576  0.95510
    356   2.61287  4.48532  3.29435  2.74536  3.66046  3.51859  3.06487  3.04225  2.69985  2.28810  3.60566  3.19504  2.61949  3.03943  3.09190  2.40982  2.85462  2.46416  5.05979  3.79094    508 - -
          2.68618  4.42225  2.77519  2.73123  3.46354  2.40513  3.72494  3.29354  2.67741  2.69355  4.24690  2.90347  2.73739  3.18146  2.89801  2.37887  2.77519  2.98518  4.58477  3.61503
          0.02220  4.21458  4.93692  0.61958  0.77255  0.48576  0.95510
    357   2.62792  4.78000  2.61648  2.48699  2.95964  3.45782  2.94481  3.41517  2.49194  2.66786  3.85708  2.63775  3.15159  2.83667  2.94930  2.67429  2.86038  3.10580  5.27000  3.93124    509 - -
          2.68618  4.42225  2.77519  2.73123  3.46354  2.40513  3.72494  3.29354  2.67741  2.69355  4.24690  2.90347  2.73739  3.18146  2.89801  2.37887  2.77519  2.98518  4.58477  3.61503
          0.02220  4.21458  4.93692  0.61958  0.77255  0.48576  0.95510
    358   2.11625  4.92331  2.97510  2.18498  4.19229  3.44891  3.64370  3.61589  2.17531  3.18947  3.19585  2.96185  3.84553  2.34287  2.83150  2.66740  2.88490  3.27208  5.40202  4.05825    510 - -
          2.68618  4.42225  2.77519  2.73123  3.46354  2.40513  3.72494  3.29354  2.67741  2.69355  4.24690  2.90347  2.73739  3.18146  2.89801  2.37887  2.77519  2.98518  4.58477  3.61503
          0.02220  4.21458  4.93692  0.61958  0.77255  0.48576  0.95510
    359   2.78819  5.00857  2.73546  2.49145  4.52085  1.50726  3.83989  3.97326  2.18407  3.53082  4.35976  2.44032  3.92162  3.00344  3.00271  2.80011  3.09181  3.57034  5.69871  4.35397    511 - -
          2.68618  4.42225  2.77519  2.73123  3.46354  2.40513  3.72494  3.29354  2.67741  2.69355  4.24690  2.90347  2.73739  3.18146  2.89801  2.37887  2.77519  2.98518  4.58477  3.61503
          0.02220  4.21458  4.93692  0.61958  0.77255  0.48576  0.95510
    360   2.79820  5.34101  2.08550  1.78443  4.66261  3.36928  3.69553  4.15930  2.20728  3.63341  4.40404  2.41582  3.85940  2.32998  3.03289  2.72934  3.04566  3.72211  5.76958  4.32682    512 - -
          2.68618  4.42225  2.77519  2.73123  3.46354  2.40513  3.72494  3.29354  2.67741  2.69355  4.24690  2.90347  2.73739  3.18146  2.89801  2.37887  2.77519  2.98518  4.58477  3.61503
          0.02220  4.21458  4.93692  0.61958  0.77255  0.48576  0.95510
    361   2.67410  5.08030  2.14430  2.35409  4.38358  3.41320  3.63078  3.84270  2.38092  2.75581  4.13877  2.54462  3.82861  2.40666  2.52190  2.65079  2.90740  3.45113  5.53124  4.14636    513 - -
          2.68618  4.42225  2.77519  2.73123  3.46354  2.40513  3.72494  3.29354  2.67741  2.69355  4.24690  2.90347  2.73739  3.18146  2.89801  2.37887  2.77519  2.98518  4.58477  3.61503
          0.02220  4.21458  4.93692  0.61958  0.77255  0.48576  0.95510
    362   2.71386  5.03556  2.91635  1.98200  4.33130  3.45601  3.65128  3.75724  2.11996  3.30435  4.10242  2.95369  3.86639  2.10923  2.77251  2.70610  2.94211  2.63905  5.48732  4.13810    514 - -
          2.68618  4.42225  2.77519  2.73123  3.46354  2.40513  3.72494  3.29354  2.67741  2.69355  4.24690  2.90347  2.73739  3.18146  2.89801  2.37887  2.77519  2.98518  4.58477  3.61503
          0.02220  4.21458  4.93692  0.61958  0.77255  0.48576  0.95510
    363   2.30668  3.30608  3.52399  2.95361  3.48579  3.60232  3.86498  2.79121  2.13539  2.20831  2.88194  3.35198  3.98659  3.19483  3.20328  2.85548  2.86153  2.57414  4.93870  3.70767    515 - -
          2.68618  4.42225  2.77519  2.73123  3.46354  2.40513  3.72494  3.29354  2.67741  2.69355  4.24690  2.90347  2.73739  3.18146  2.89801  2.37887  2.77519  2.98518  4.58477  3.61503
          0.02220  4.21458  4.93692  0.61958  0.77255  0.48576  0.95510
    364   2.62638  4.67969  3.15510  2.61820  3.98023  3.45482  3.74525  3.33569  2.03469  3.00128  3.84840  3.09529  3.08707  2.92859  2.93887  2.70977  2.06166  2.56449  5.28635  3.99274    516 - -
          2.68618  4.42225  2.77519  2.73123  3.46354  2.40513  3.72494  3.29354  2.67741  2.69355  4.24690  2.90347  2.73739  3.18146  2.89801  2.37887  2.77519  2.98518  4.58477  3.61503
          0.02220  4.21458  4.93692  0.61958  0.77255  0.48576  0.95510
    365   2.35946  4.95562  2.89805  2.14841  4.28078  3.41085  3.66432  3.71622  2.13323  3.27735  4.07012  2.94174  3.83829  2.79650  2.88843  2.03597  2.53276  3.34754  5.47595  4.11694    517 - -
          2.68644  4.41776  2.77546  2.73120  3.46380  2.40518  3.72521  3.29380  2.67711  2.69381  4.24716  2.90373  2.73707  3.18127  2.89792  2.37892  2.77546  2.98511  4.58335  3.61529
          0.53817  1.57506  1.56452  1.73026  0.19509  0.48576  0.95510
    366   2.53877  4.22431  3.65115  3.11749  3.50569  3.49830  3.99476  2.17222  3.04593  2.49158  3.45245  3.44213  3.96923  3.35150  3.36135  2.28279  2.33588  2.01878  5.00807  3.78405    530 - -
          2.68618  4.42225  2.77519  2.73123  3.46354  2.40513  3.72494  3.29354  2.67741  2.69355  4.24690  2.90347  2.73739  3.18146  2.89801  2.37887  2.77519  2.98518  4.58477  3.61503
          0.02790  3.98891  4.71126  0.61958  0.77255  0.71664  0.67019
    367   2.79137  4.47510  3.55377  3.09144  3.46050  3.70167  4.00839  1.61013  2.87446  2.28177  3.42881  3.48002  4.11719  2.47129  3.15760  3.04404  3.04438  2.40818  5.06187  3.79674    531 - -
          2.68618  4.42225  2.77519  2.73123  3.46354  2.40513  3.72494  3.29354  2.67741  2.69355  4.24690  2.90347  2.73739  3.18146  2.89801  2.37887  2.77519  2.98518  4.58477  3.61503
          0.02790  3.98891  4.71126  0.61958  0.77255  0.56391  0.84161
    368   2.43155  4.35201  3.40388  3.23480  4.29381  3.07868  4.33607  3.84764  3.32307  3.55328  4.46487  3.42169  3.83599  3.65656  3.59881  0.81236  2.92844  3.33574  5.65023  4.37998    532 - -
          2.68618  4.42225  2.77519  2.73123  3.46354  2.40513  3.72494  3.29354  2.67741  2.69355  4.24690  2.90347  2.73739  3.18146  2.89801  2.37887  2.77519  2.98518  4.58477  3.61503
          0.02535  4.08328  4.80562  0.61958  0.77255  0.63262  0.75758
    369   2.92163  5.32308  2.44357  1.24513  4.61530  3.35176  3.75310  4.09783  2.54572  3.60707  4.46244  2.84208  3.90306  2.34357  2.98076  2.85488  3.18285  3.72019  5.75853  4.35626    533 - -
          2.68618  4.42225  2.77519  2.73123  3.46354  2.40513  3.72494  3.29354  2.67741  2.69355  4.24690  2.90347  2.73739  3.18146  2.89801  2.37887  2.77519  2.98518  4.58477  3.61503
          0.02535  4.08328  4.80562  0.61958  0.77255  0.63262  0.75758
    370   2.57670  4.65137  3.00383  2.54822  3.98567  3.35983  3.73186  3.39794  2.56318  2.46663  3.87850  2.19862  2.96941  2.91869  2.98845  2.31040  2.85347  3.07601  5.29703  3.98398    534 - -
          2.68618  4.42225  2.77519  2.73123  3.46354  2.40513  3.72494  3.29354  2.67741  2.69355  4.24690  2.90347  2.73739  3.18146  2.89801  2.37887  2.77519  2.98518  4.58477  3.61503
          0.02535  4.08328  4.80562  0.61958  0.77255  0.63262  0.75758
    371   2.68006  4.82809  2.67428  2.06273  4.37400  3.25770  3.85773  3.81382  2.71674  3.43324  4.28571  2.96979  3.85536  3.04532  3.14419  1.35183  3.01820  3.41808  5.63222  4.28251    535 - -
          2.68618  4.42225  2.77519  2.73123  3.46354  2.40513  3.72494  3.29354  2.67741  2.69355  4.24690  2.90347  2.73739  3.18146  2.89801  2.37887  2.77519  2.98518  4.58477  3.61503
          0.02535  4.08328  4.80562  0.61958  0.77255  0.40380  1.10195
    372   3.08868  5.63117  1.02626  2.22171  4.94884  3.31944  3.92908  4.53361  2.99895  4.03241  4.90363  2.02681  3.97240  3.10881  3.61544  2.97222  3.40147  4.08496  6.15008  4.62406    536 - -
          2.68618  4.42225  2.77519  2.73123  3.46354  2.40513  3.72494  3.29354  2.67741  2.69355  4.24690  2.90347  2.73739  3.18146  2.89801  2.37887  2.77519  2.98518  4.58477  3.61503
          0.02220  4.21458  4.93692  0.61958  0.77255  0.48576  0.95510
    373   2.52086  1.72362  4.03241  3.53415  2.65914  3.43984  4.15175  2.80882  3.42644  2.58505  3.53266  3.66219  4.00682  3.67480  3.64149  2.14923  2.87148  2.56789  4.92043  3.63268    537 - -
          2.68618  4.42225  2.77519  2.73123  3.46354  2.40513  3.72494  3.29354  2.67741  2.69355  4.24690  2.90347  2.73739  3.18146  2.89801  2.37887  2.77519  2.98518  4.58477  3.61503
          0.02220  4.21458  4.93692  0.61958  0.77255  0.48576  0.95510
    374   2.66975  4.72142  2.88134  2.76898  4.61645  1.10526  4.16947  4.16412  3.12274  3.77382  4.62090  2.08697  3.92698  3.39745  3.52663  2.76179  3.10426  3.63921  5.87159  4.56357    538 - -
          2.68618  4.42225  2.77519  2.73123  3.46354  2.40513  3.72494  3.29354  2.67741  2.69355  4.24690  2.90347  2.73739  3.18146  2.89801  2.37887  2.77519  2.98518  4.58477  3.61503
          0.02220  4.21458  4.93692  0.61958  0.77255  0.48576  0.95510
    375   3.11960  4.88658  3.41216  3.12753  2.69573  3.79233  3.73202  3.54987  3.13646  3.07741  4.11606  2.28578  4.26962  3.47274  3.44486  3.20269  3.39297  3.32239  4.30983  1.13767    539 - -
          2.68618  4.42225  2.77519  2.73123  3.46354  2.40513  3.72494  3.29354  2.67741  2.69355  4.24690  2.90347  2.73739  3.18146  2.89801  2.37887  2.77519  2.98518  4.58477  3.61503
          0.02220  4.21458  4.93692  0.61958  0.77255  0.48576  0.95510
    376   2.62035  4.31592  3.75969  3.27733  2.43884  1.69315  4.06555  2.80322  3.22588  2.56496  3.55972  3.55286  4.04476  3.50715  3.51801  2.87896  2.93805  2.21138  4.93973  3.60734    540 - -
          2.68618  4.42225  2.77519  2.73123  3.46354  2.40513  3.72494  3.29354  2.67741  2.69355  4.24690  2.90347  2.73739  3.18146  2.89801  2.37887  2.77519  2.98518  4.58477  3.61503
          0.02220  4.21458  4.93692  0.61958  0.77255  0.48576  0.95510
    377   2.56790  4.57075  3.11321  2.84567  4.29506  3.24803  4.06481  3.67993  2.93172  3.38548  4.25096  2.23148  3.89539  3.29009  3.29767  2.69051  1.23963  3.27137  5.61887  4.32288    541 - -
          2.68618  4.42225  2.77519  2.73123  3.46354  2.40513  3.72494  3.29354  2.67741  2.69355  4.24690  2.90347  2.73739  3.18146  2.89801  2.37887  2.77519  2.98518  4.58477  3.61503
          0.02220  4.21458  4.93692  0.61958  0.77255  0.48576  0.95510
    378   3.03610  5.26095  3.09019  2.66204  4.63825  3.61539  3.73412  4.05999  1.75653  3.52492  4.38448  3.13592  4.05027  1.34187  2.43189  3.01349  3.24324  3.71702  5.60449  4.34670    542 - -
          2.68618  4.42225  2.77519  2.73123  3.46354  2.40513  3.72494  3.29354  2.67741  2.69355  4.24690  2.90347  2.73739  3.18146  2.89801  2.37887  2.77519  2.98518  4.58477  3.61503
          0.02220  4.21458  4.93692  0.61958  0.77255  0.48576  0.95510
    379   3.23030  4.50651  5.06435  4.58216  3.74265  4.65209  5.29284  1.36992  4.48022  2.22679  3.52842  4.77295  4.94845  4.74194  4.66483  4.05813  3.49806  0.92430  5.74975  4.53751    543 - -
          2.68618  4.42225  2.77519  2.73123  3.46354  2.40513  3.72494  3.29354  2.67741  2.69355  4.24690  2.90347  2.73739  3.18146  2.89801  2.37887  2.77519  2.98518  4.58477  3.61503
          0.02220  4.21458  4.93692  0.61958  0.77255  0.48576  0.95510
    380   2.86839  5.19216  2.52010  1.17261  4.63238  3.34437  3.86128  4.10272  2.74100  3.66416  4.50443  2.91441  3.92883  3.02664  3.22183  2.12124  3.17219  3.69418  5.83171  4.42219    544 - -
          2.68618  4.42225  2.77519  2.73123  3.46354  2.40513  3.72494  3.29354  2.67741  2.69355  4.24690  2.90347  2.73739  3.18146  2.89801  2.37887  2.77519  2.98518  4.58477  3.61503
          0.11987  4.21458  2.32088  0.61958  0.77255  0.48576  0.95510
    381   2.84735  5.02439  2.95750  2.58983  4.40002  3.45655  3.74991  3.90633  2.32532  3.43735  4.28784  1.51487  3.94866  2.91142  2.00879  2.85969  3.10938  3.54189  5.52319  4.21137    545 - -
          2.68618  4.42225  2.77519  2.73123  3.46354  2.40513  3.72494  3.29354  2.67741  2.69355  4.24690  2.90347  2.73739  3.18146  2.89801  2.37887  2.77519  2.98518  4.58477  3.61503
          0.02445  4.11915  4.84150  0.61958  0.77255  0.42231  1.06575
    382   3.07949  5.29859  3.44004  2.78036  4.75523  3.72264  3.67069  4.11024  1.72531  3.52879  4.36914  3.21438  4.08146  1.73032  1.60826  3.05487  3.24684  3.76552  5.56709  4.37014    546 - -
          2.68618  4.42225  2.77519  2.73123  3.46354  2.40513  3.72494  3.29354  2.67741  2.69355  4.24690  2.90347  2.73739  3.18146  2.89801  2.37887  2.77519  2.98518  4.58477  3.61503
          0.02220  4.21458  4.93692  0.61958  0.77255  0.48576  0.95510
    383   3.00780  5.47695  2.36991  1.11022  4.79903  3.36001  3.85906  4.31647  2.77241  3.82890  4.67631  2.10100  3.95724  3.02297  3.28326  2.92108  3.29261  3.90163  5.96201  4.50539    547 - -
          2.68618  4.42225  2.77519  2.73123  3.46354  2.40513  3.72494  3.29354  2.67741  2.69355  4.24690  2.90347  2.73739  3.18146  2.89801  2.37887  2.77519  2.98518  4.58477  3.61503
          0.02220  4.21458  4.93692  0.61958  0.77255  0.48576  0.95510
    384   2.52062  4.43812  3.54668  3.39348  4.44203  3.16376  4.48557  4.01903  3.49166  3.71700  4.62239  3.55075  3.93366  3.81518  3.75607  0.67201  3.02894  3.47564  5.78860  4.53200    548 - -
          2.68618  4.42225  2.77519  2.73123  3.46354  2.40513  3.72494  3.29354  2.67741  2.69355  4.24690  2.90347  2.73739  3.18146  2.89801  2.37887  2.77519  2.98518  4.58477  3.61503
          0.02220  4.21458  4.93692  0.61958  0.77255  0.48576  0.95510
    385   2.92421  4.32103  4.48056  3.92623  3.22282  4.10548  4.38421  1.33477  3.78500  2.13111  3.28895  4.10958  4.44092  4.00459  3.94739  3.42517  3.16399  1.80207  4.91968  2.54537    549 - -
          2.68618  4.42225  2.77519  2.73123  3.46354  2.40513  3.72494  3.29354  2.67741  2.69355  4.24690  2.90347  2.73739  3.18146  2.89801  2.37887  2.77519  2.98518  4.58477  3.61503
          0.02220  4.21458  4.93692  0.61958  0.77255  0.48576  0.95510
    386   2.36160  4.30801  3.55694  3.26410  4.41548  3.08230  4.33368  3.79449  3.28773  3.51682  4.36014  3.42686  3.82729  3.60194  3.59564  1.03590  1.99205  3.26961  5.76387  4.53811    550 - -
          2.68618  4.42225  2.77519  2.73123  3.46354  2.40513  3.72494  3.29354  2.67741  2.69355  4.24690  2.90347  2.73739  3.18146  2.89801  2.37887  2.77519  2.98518  4.58477  3.61503
          0.02220  4.21458  4.93692  0.61958  0.77255  0.48576  0.95510
    387   2.75023  4.84704  2.84439  2.00705  4.30694  3.38121  3.90409  3.61808  2.73322  3.31473  4.19632  3.07809  3.93986  3.09410  3.14135  2.80838  1.36491  3.28574  5.59309  4.27435    551 - -
          2.68618  4.42225  2.77519  2.73123  3.46354  2.40513  3.72494  3.29354  2.67741  2.69355  4.24690  2.90347  2.73739  3.18146  2.89801  2.37887  2.77519  2.98518  4.58477  3.61503
          0.02220  4.21458  4.93692  0.61958  0.77255  0.48576  0.95510
    388   2.36160  4.30801  3.55694  3.26410  4.41548  3.08230  4.33368  3.79449  3.28773  3.51682  4.36014  3.42686  3.82729  3.60194  3.59564  1.03590  1.99205  3.26961  5.76387  4.53811    552 - -
          2.68618  4.42225  2.77519  2.73123  3.46354  2.40513  3.72494  3.29354  2.67741  2.69355  4.24690  2.90347  2.73739  3.18146  2.89801  2.37887  2.77519  2.98518  4.58477  3.61503
          0.02220  4.21458  4.93692  0.61958  0.77255  0.48576  0.95510
    389   2.65103  4.69292  3.26586  2.83749  4.32742  3.35420  3.92012  3.78859  2.56837  3.38517  4.23273  3.22841  3.92569  3.10765  2.13109  1.26078  2.99908  3.38378  5.54513  4.26701    553 - -
          2.68618  4.42225  2.77519  2.73123  3.46354  2.40513  3.72494  3.29354  2.67741  2.69355  4.24690  2.90347  2.73739  3.18146  2.89801  2.37887  2.77519  2.98518  4.58477  3.61503
          0.02220  4.21458  4.93692  0.61958  0.77255  0.48576  0.95510
    390   2.90261  5.08351  2.98911  2.63500  4.46957  3.49888  3.80334  3.98512  2.37799  3.50990  4.36090  1.35154  3.99775  2.96515  2.04715  2.91257  3.16765  3.61510  5.58561  4.27289    554 - -
          2.68618  4.42225  2.77519  2.73123  3.46354  2.40513  3.72494  3.29354  2.67741  2.69355  4.24690  2.90347  2.73739  3.18146  2.89801  2.37887  2.77519  2.98518  4.58477  3.61503
          0.02220  4.21458  4.93692  0.61958  0.77255  0.48576  0.95510
    391   3.03061  5.66701  1.61764  1.42302  4.95291  3.32629  3.84402  4.48860  2.84504  3.95474  4.78432  2.07741  3.93589  2.99952  3.44873  2.90674  3.31224  4.03787  6.10175  4.57790    555 - -
          2.68618  4.42225  2.77519  2.73123  3.46354  2.40513  3.72494  3.29354  2.67741  2.69355  4.24690  2.90347  2.73739  3.18146  2.89801  2.37887  2.77519  2.98518  4.58477  3.61503
          0.02220  4.21458  4.93692  0.61958  0.77255  0.48576  0.95510
    392   2.98175  5.53189  1.28412  1.90640  4.85078  3.32835  3.83997  4.36345  2.82282  3.85983  4.68843  2.79713  3.92822  2.99689  3.40671  2.14207  3.26608  3.92931  6.02158  4.52734    556 - -
          2.68618  4.42225  2.77519  2.73123  3.46354  2.40513  3.72494  3.29354  2.67741  2.69355  4.24690  2.90347  2.73739  3.18146  2.89801  2.37887  2.77519  2.98518  4.58477  3.61503
          0.02220  4.21458  4.93692  0.61958  0.77255  0.48576  0.95510
    393   3.05128  5.69779  1.39004  1.62134  4.97999  3.32328  3.85627  4.51990  2.87439  3.98476  4.82099  2.06494  3.94216  3.01490  3.48737  2.92203  3.33627  4.06758  6.13267  4.60040    557 - -
          2.68618  4.42225  2.77519  2.73123  3.46354  2.40513  3.72494  3.29354  2.67741  2.69355  4.24690  2.90347  2.73739  3.18146  2.89801  2.37887  2.77519  2.98518  4.58477  3.61503
          0.02220  4.21458  4.93692  0.61958  0.77255  0.48576  0.95510
    394   2.66124  4.78552  3.09435  2.54579  4.03727  2.80212  3.68751  3.44073  2.43464  2.35438  3.88478  3.04412  3.88010  2.51316  2.35603  2.37357  2.89446  3.13264  5.30273  3.99618    558 - -
          2.68618  4.42225  2.77519  2.73123  3.46354  2.40513  3.72494  3.29354  2.67741  2.69355  4.24690  2.90347  2.73739  3.18146  2.89801  2.37887  2.77519  2.98518  4.58477  3.61503
          0.02220  4.21458  4.93692  0.61958  0.77255  0.48576  0.95510
    395   2.93126  5.10746  2.68986  1.87300  4.57237  3.40800  3.96515  4.02370  2.82324  3.61196  4.49157  3.05760  1.27321  3.15364  3.25196  2.93653  3.24444  3.65092  5.77153  4.44718    559 - -
          2.68618  4.42225  2.77519  2.73123  3.46354  2.40513  3.72494  3.29354  2.67741  2.69355  4.24690  2.90347  2.73739  3.18146  2.89801  2.37887  2.77519  2.98518  4.58477  3.61503
          0.02220  4.21458  4.93692  0.61958  0.77255  0.48576  0.95510
    396   2.67151  4.92956  2.93950  2.45375  4.23794  3.42933  2.92418  3.67911  2.42237  3.24745  4.05183  2.97215  3.85702  2.15429  2.85694  2.02697  2.53134  3.32346  5.44533  4.09823    560 - -
          2.68618  4.42225  2.77519  2.73123  3.46354  2.40513  3.72494  3.29354  2.67741  2.69355  4.24690  2.90347  2.73739  3.18146  2.89801  2.37887  2.77519  2.98518  4.58477  3.61503
          0.02220  4.21458  4.93692  0.61958  0.77255  0.48576  0.95510
    397   2.65530  4.95495  2.97157  2.20318  4.23700  2.81940  3.63393  3.66812  2.36530  2.79169  4.02102  2.95199  3.84044  2.42996  2.36356  2.65974  2.54871  3.31268  5.42527  4.07568    561 - -
          2.68618  4.42225  2.77519  2.73123  3.46354  2.40513  3.72494  3.29354  2.67741  2.69355  4.24690  2.90347  2.73739  3.18146  2.89801  2.37887  2.77519  2.98518  4.58477  3.61503
          0.02220  4.21458  4.93692  0.61958  0.77255  0.48576  0.95510
    398   3.23037  5.33671  3.67272  2.95758  4.84266  3.81506  3.71128  4.17142  1.00391  3.57328  4.44894  3.33990  4.17172  2.84184  1.70336  3.21522  3.37991  3.85114  5.57739  4.43920    562 - -
          2.68618  4.42225  2.77519  2.73123  3.46354  2.40513  3.72494  3.29354  2.67741  2.69355  4.24690  2.90347  2.73739  3.18146  2.89801  2.37887  2.77519  2.98518  4.58477  3.61503
          0.02220  4.21458  4.93692  0.61958  0.77255  0.48576  0.95510
    399   2.72113  4.78346  2.90364  2.73083  4.46395  3.29333  4.07123  4.00655  2.95041  3.61877  4.48242  2.12848  1.23586  3.28969  3.33947  2.80008  3.11323  3.55872  5.73094  4.40642    563 - -
          2.68618  4.42225  2.77519  2.73123  3.46354  2.40513  3.72494  3.29354  2.67741  2.69355  4.24690  2.90347  2.73739  3.18146  2.89801  2.37887  2.77519  2.98518  4.58477  3.61503
          0.02220  4.21458  4.93692  0.61958  0.77255  0.48576  0.95510
    400   2.61986  4.46669  3.34822  2.88236  3.76199  3.46981  3.91300  3.03901  2.81052  2.80498  3.71223  3.28549  3.95530  2.52182  3.16051  2.22069  2.91025  1.66390  5.17628  3.91764    564 - -
          2.68618  4.42225  2.77519  2.73123  3.46354  2.40513  3.72494  3.29354  2.67741  2.69355  4.24690  2.90347  2.73739  3.18146  2.89801  2.37887  2.77519  2.98518  4.58477  3.61503
          0.02220  4.21458  4.93692  0.61958  0.77255  0.48576  0.95510
    401   3.01969  4.80449  3.53744  3.10358  3.11767  3.77399  1.38504  3.27023  2.81910  2.06142  3.86427  3.48057  4.20802  3.32284  3.09381  3.14849  3.26929  3.10053  4.68854  3.13838    565 - -
          2.68618  4.42225  2.77519  2.73123  3.46354  2.40513  3.72494  3.29354  2.67741  2.69355  4.24690  2.90347  2.73739  3.18146  2.89801  2.37887  2.77519  2.98518  4.58477  3.61503
          0.02220  4.21458  4.93692  0.61958  0.77255  0.48576  0.95510
    402   2.97071  5.33613  2.61844  1.90131  4.64674  3.45021  3.78978  4.11984  2.49770  3.61970  4.46958  2.94759  3.97267  1.34459  2.88771  2.91614  3.22043  3.74735  5.75473  4.38473    566 - -
          2.68618  4.42225  2.77519  2.73123  3.46354  2.40513  3.72494  3.29354  2.67741  2.69355  4.24690  2.90347  2.73739  3.18146  2.89801  2.37887  2.77519  2.98518  4.58477  3.61503
          0.02220  4.21458  4.93692  0.61958  0.77255  0.48576  0.95510
    403   3.09960  5.30360  3.25106  2.74492  4.72709  3.68077  3.71776  4.11712  1.09514  3.55249  4.41375  3.19398  4.08770  2.14620  2.30553  3.07451  3.28614  3.77752  5.60164  4.38348    567 - -
          2.68618  4.42225  2.77519  2.73123  3.46354  2.40513  3.72494  3.29354  2.67741  2.69355  4.24690  2.90347  2.73739  3.18146  2.89801  2.37887  2.77519  2.98518  4.58477  3.61503
          0.02220  4.21458  4.93692  0.61958  0.77255  0.48576  0.95510
    404   2.75163  4.49152  3.71377  3.30971  3.72645  3.58421  4.25122  2.04181  3.21450  2.59683  3.71609  3.62140  1.37978  3.58452  3.50733  2.99626  3.09445  2.58633  5.30345  4.04435    568 - -
          2.68618  4.42225  2.77519  2.73123  3.46354  2.40513  3.72494  3.29354  2.67741  2.69355  4.24690  2.90347  2.73739  3.18146  2.89801  2.37887  2.77519  2.98518  4.58477  3.61503
          0.20301  4.21458  1.77814  0.61958  0.77255  0.48576  0.95510
    405   2.74106  4.96098  2.93028  2.47619  4.24637  3.44084  2.84933  3.70473  1.87929  3.25327  4.08084  2.97756  2.32368  2.79091  2.62148  2.74937  2.97268  3.36349  5.40602  4.08428    569 - -
          2.68618  4.42225  2.77519  2.73123  3.46354  2.40513  3.72494  3.29354  2.67741  2.69355  4.24690  2.90347  2.73739  3.18146  2.89801  2.37887  2.77519  2.98518  4.58477  3.61503
          0.02654  4.03811  4.76045  0.61958  0.77255  0.38350  1.14405
    406   2.59530  3.09629  3.60341  3.04151  2.63709  3.58159  2.65419  2.78079  2.97793  2.50274  3.40392  3.40239  3.98383  3.27112  3.29870  2.45448  2.49272  2.55877  4.85961  3.61676    570 - -
          2.68618  4.42225  2.77519  2.73123  3.46354  2.40513  3.72494  3.29354  2.67741  2.69355  4.24690  2.90347  2.73739  3.18146  2.89801  2.37887  2.77519  2.98518  4.58477  3.61503
          0.02220  4.21458  4.93692  0.61958  0.77255  0.48576  0.95510
    407   2.75106  4.97062  2.77554  2.02185  3.09212  3.43272  3.73126  3.63972  2.58066  3.23854  4.08161  1.71424  3.89876  2.90897  3.04342  2.76192  3.00004  3.31482  5.39992  3.99878    571 - -
          2.68618  4.42225  2.77519  2.73123  3.46354  2.40513  3.72494  3.29354  2.67741  2.69355  4.24690  2.90347  2.73739  3.18146  2.89801  2.37887  2.77519  2.98518  4.58477  3.61503
          0.02220  4.21458  4.93692  0.61958  0.77255  0.48576  0.95510
    408   2.62330  4.58122  3.19680  2.66508  2.81233  3.49152  3.75860  3.17058  2.63358  2.83010  3.70180  3.13532  3.11585  2.28556  3.04409  2.73850  2.19298  2.90370  5.14186  3.84978    572 - -
          2.68618  4.42225  2.77519  2.73123  3.46354  2.40513  3.72494  3.29354  2.67741  2.69355  4.24690  2.90347  2.73739  3.18146  2.89801  2.37887  2.77519  2.98518  4.58477  3.61503
          0.02220  4.21458  4.93692  0.61958  0.77255  0.48576  0.95510
    409   3.02123  5.32753  2.89271  1.99288  4.72204  3.55810  3.74400  4.12643  1.17023  3.60042  4.44279  3.05659  4.02028  2.88078  2.55140  2.97765  3.23818  3.76262  5.68554  4.39894    573 - -
          2.68618  4.42225  2.77519  2.73123  3.46354  2.40513  3.72494  3.29354  2.67741  2.69355  4.24690  2.90347  2.73739  3.18146  2.89801  2.37887  2.77519  2.98518  4.58477  3.61503
          0.02220  4.21458  4.93692  0.61958  0.77255  0.48576  0.95510
    410   2.63702  4.74034  3.07908  2.55195  3.99870  3.45730  3.70949  3.40162  2.50255  3.02346  2.84955  3.04797  2.97360  2.02707  2.92571  2.39826  2.88133  3.09634  5.29322  3.98352    574 - -
          2.68618  4.42225  2.77519  2.73123  3.46354  2.40513  3.72494  3.29354  2.67741  2.69355  4.24690  2.90347  2.73739  3.18146  2.89801  2.37887  2.77519  2.98518  4.58477  3.61503
          0.02220  4.21458  4.93692  0.61958  0.77255  0.48576  0.95510
    411   3.26990  5.33711  3.75533  3.01243  4.84942  3.84279  3.71996  4.17013  1.55492  3.57196  4.45730  3.37683  4.19610  2.85341  1.04977  3.26018  3.41299  3.85946  5.57199  4.44984    575 - -
          2.68618  4.42225  2.77519  2.73123  3.46354  2.40513  3.72494  3.29354  2.67741  2.69355  4.24690  2.90347  2.73739  3.18146  2.89801  2.37887  2.77519  2.98518  4.58477  3.61503
          0.13143  4.21458  2.22208  0.61958  0.77255  0.48576  0.95510
    412   2.58376  4.19209  3.68964  3.12458  2.69335  3.60403  3.88701  2.65386  3.05211  2.39267  3.31148  3.45372  3.99227  3.32722  3.34226  2.34342  2.45850  2.18455  4.75472  2.89025    576 - -
          2.68618  4.42225  2.77519  2.73123  3.46354  2.40513  3.72494  3.29354  2.67741  2.69355  4.24690  2.90347  2.73739  3.18146  2.89801  2.37887  2.77519  2.98518  4.58477  3.61503
          0.02473  4.10787  4.83022  0.61958  0.77255  0.60808  0.78613
    413   2.86367  4.84372  3.01808  2.71131  3.19150  3.53069  3.72263  3.53242  2.76933  3.10843  4.05727  1.53911  4.02154  3.13356  3.14575  2.91860  3.13541  3.25656  4.72654  2.23226    577 - -
          2.68571  4.42228  2.77523  2.73126  3.46357  2.40516  3.72498  3.29357  2.67744  2.69358  4.24693  2.90350  2.73743  3.18150  2.89804  2.37890  2.77523  2.98522  4.58480  3.61506
          0.30460  2.13961  1.93184  0.65885  0.72866  0.41623  1.07742
    414   2.55839  4.61717  2.90863  2.65091  4.27294  3.21267  3.92613  3.67328  2.77421  3.35474  4.21456  1.61303  3.83423  3.13023  3.16509  2.65059  1.94751  3.27008  5.57105  4.24835    580 - -
          2.68618  4.42225  2.77519  2.73123  3.46354  2.40513  3.72494  3.29354  2.67741  2.69355  4.24690  2.90347  2.73739  3.18146  2.89801  2.37887  2.77519  2.98518  4.58477  3.61503
          0.02535  4.08328  4.80562  0.61958  0.77255  0.40380  1.10195
    415   2.95833  5.08766  3.12960  2.74929  4.63974  2.60780  3.85759  4.06315  1.01260  3.58291  4.43842  3.20456  4.04133  3.01505  2.63880  2.97985  3.22941  3.68459  5.65448  4.42045    581 - -
          2.68618  4.42225  2.77519  2.73123  3.46354  2.40513  3.72494  3.29354  2.67741  2.69355  4.24690  2.90347  2.73739  3.18146  2.89801  2.37887  2.77519  2.98518  4.58477  3.61503
          0.02220  4.21458  4.93692  0.61958  0.77255  0.48576  0.95510
    416   2.65124  4.85624  3.00824  2.48254  4.13992  3.44661  3.67332  3.55515  2.19561  3.14789  3.96174  2.99488  2.44365  2.45141  2.86051  2.38555  2.88977  2.75348  5.37608  4.04666    582 - -
          2.68618  4.42225  2.77519  2.73123  3.46354  2.40513  3.72494  3.29354  2.67741  2.69355  4.24690  2.90347  2.73739  3.18146  2.89801  2.37887  2.77519  2.98518  4.58477  3.61503
          0.02220  4.21458  4.93692  0.61958  0.77255  0.48576  0.95510
    417   2.67902  4.75587  3.27791  2.74911  4.28940  3.42655  3.80569  3.68017  2.41047  3.27584  4.11247  3.17420  3.92234  2.97135  1.53612  2.33338  2.27256  3.31555  5.47295  4.20785    583 - -
          2.68618  4.42225  2.77519  2.73123  3.46354  2.40513  3.72494  3.29354  2.67741  2.69355  4.24690  2.90347  2.73739  3.18146  2.89801  2.37887  2.77519  2.98518  4.58477  3.61503
          0.02220  4.21458  4.93692  0.61958  0.77255  0.48576  0.95510
    418   2.33773  4.68076  3.11935  2.57130  3.93134  3.45922  3.71190  3.32625  2.53290  2.44512  3.80460  2.61942  3.86837  2.89458  2.59945  2.39815  2.44880  3.02816  5.24490  3.94346    584 - -
          2.68618  4.42225  2.77519  2.73123  3.46354  2.40513  3.72494  3.29354  2.67741  2.69355  4.24690  2.90347  2.73739  3.18146  2.89801  2.37887  2.77519  2.98518  4.58477  3.61503
          0.02220  4.21458  4.93692  0.61958  0.77255  0.48576  0.95510
    419   2.15949  4.39059  3.41479  2.93867  3.87808  1.85590  3.97976  2.48031  2.92568  2.93207  3.80772  3.29544  2.83005  3.24377  3.29735  2.67315  2.84583  2.88651  5.27533  4.02784    585 - -
          2.68618  4.42225  2.77519  2.73123  3.46354  2.40513  3.72494  3.29354  2.67741  2.69355  4.24690  2.90347  2.73739  3.18146  2.89801  2.37887  2.77519  2.98518  4.58477  3.61503
          0.02220  4.21458  4.93692  0.61958  0.77255  0.48576  0.95510
    420   2.27651  4.23173  3.83414  3.28901  3.45965  3.60284  4.07042  2.57987  3.20690  2.47256  2.66432  3.57664  4.05560  3.48765  3.48605  2.30875  2.88851  1.68147  4.96921  3.75929    586 - -
          2.68618  4.42225  2.77519  2.73123  3.46354  2.40513  3.72494  3.29354  2.67741  2.69355  4.24690  2.90347  2.73739  3.18146  2.89801  2.37887  2.77519  2.98518  4.58477  3.61503
          0.02220  4.21458  4.93692  0.61958  0.77255  0.48576  0.95510
    421   1.77686  4.27969  3.62864  3.24144  4.31325  3.09352  4.27137  3.68025  3.23887  3.39360  4.22473  3.41479  3.81256  3.53442  3.56819  1.63845  1.59477  3.18760  5.66582  4.45142    587 - -
          2.68618  4.42225  2.77519  2.73123  3.46354  2.40513  3.72494  3.29354  2.67741  2.69355  4.24690  2.90347  2.73739  3.18146  2.89801  2.37887  2.77519  2.98518  4.58477  3.61503
          0.02220  4.21458  4.93692  0.61958  0.77255  0.48576  0.95510
    422   2.37157  4.23401  4.06175  3.49526  3.38097  3.83682  4.18486  1.93496  3.40174  2.05403  3.33032  3.77074  2.97605  3.65932  3.64449  3.12976  2.97508  1.70976  4.95459  3.75399    588 - -
          2.68618  4.42225  2.77519  2.73123  3.46354  2.40513  3.72494  3.29354  2.67741  2.69355  4.24690  2.90347  2.73739  3.18146  2.89801  2.37887  2.77519  2.98518  4.58477  3.61503
          0.02220  4.21458  4.93692  0.61958  0.77255  0.48576  0.95510
    423   2.85748  4.58607  3.65607  3.09564  3.44177  3.80796  4.02382  2.76058  2.91190  1.63830  2.60490  3.51446  4.16404  2.02239  3.22857  3.07706  3.08506  2.69998  5.08549  3.86782    589 - -
          2.68618  4.42225  2.77519  2.73123  3.46354  2.40513  3.72494  3.29354  2.67741  2.69355  4.24690  2.90347  2.73739  3.18146  2.89801  2.37887  2.77519  2.98518  4.58477  3.61503
          0.02220  4.21458  4.93692  0.61958  0.77255  0.48576  0.95510
    424   2.84799  5.36271  1.67633  1.75701  4.67735  3.37455  3.72924  4.16745  2.55795  3.65393  4.44328  2.83761  3.88526  2.85990  2.33869  2.77726  3.09969  3.74414  5.79684  4.35988    590 - -
          2.68618  4.42225  2.77519  2.73123  3.46354  2.40513  3.72494  3.29354  2.67741  2.69355  4.24690  2.90347  2.73739  3.18146  2.89801  2.37887  2.77519  2.98518  4.58477  3.61503
          0.02220  4.21458  4.93692  0.61958  0.77255  0.48576  0.95510
    425   3.25532  5.35394  3.73810  2.98426  4.87435  3.83773  3.70540  4.19020  1.24740  3.58120  4.45792  3.35665  4.18414  2.83439  1.31346  3.23831  3.39591  3.87235  5.57733  4.45097    591 - -
          2.68618  4.42225  2.77519  2.73123  3.46354  2.40513  3.72494  3.29354  2.67741  2.69355  4.24690  2.90347  2.73739  3.18146  2.89801  2.37887  2.77519  2.98518  4.58477  3.61503
          0.02220  4.21458  4.93692  0.61958  0.77255  0.48576  0.95510
    426   3.32464  5.26959  3.52135  3.09582  4.73628  3.75988  4.00188  4.19158  0.64883  3.68804  4.64419  3.49974  4.24680  3.18332  2.56359  3.35204  3.55859  3.88495  5.65876  4.52862    592 - -
          2.68618  4.42225  2.77519  2.73123  3.46354  2.40513  3.72494  3.29354  2.67741  2.69355  4.24690  2.90347  2.73739  3.18146  2.89801  2.37887  2.77519  2.98518  4.58477  3.61503
          0.20301  4.21458  1.77814  0.61958  0.77255  0.48576  0.95510
    427   2.88657  5.24376  2.59152  1.45598  4.58426  3.38987  3.69365  4.01534  1.85349  3.52769  4.36698  2.88389  3.89534  2.83911  2.73366  2.83557  3.12795  3.64447  5.65850  4.30859    593 - -
          2.68618  4.42225  2.77519  2.73123  3.46354  2.40513  3.72494  3.29354  2.67741  2.69355  4.24690  2.90347  2.73739  3.18146  2.89801  2.37887  2.77519  2.98518  4.58477  3.61503
          0.02654  4.03811  4.76045  0.61958  0.77255  0.67471  0.71193
    428   3.08513  4.55063  4.18895  3.70680  2.64118  4.06188  3.95167  2.62190  3.51093  1.24297  3.29264  3.90732  4.40235  3.78041  3.70296  3.40356  3.32076  2.59675  4.35358  2.02873    594 - -
          2.68618  4.42225  2.77519  2.73123  3.46354  2.40513  3.72494  3.29354  2.67741  2.69355  4.24690  2.90347  2.73739  3.18146  2.89801  2.37887  2.77519  2.98518  4.58477  3.61503
          0.02654  4.03811  4.76045  0.61958  0.77255  0.67471  0.71193
    429   2.82179  4.63808  3.56732  2.97343  3.75082  3.65265  3.83860  2.18754  2.42706  2.64595  3.69335  3.36247  4.05727  3.07311  1.61516  2.98504  3.05794  2.75056  5.16400  3.91243    595 - -
          2.68618  4.42225  2.77519  2.73123  3.46354  2.40513  3.72494  3.29354  2.67741  2.69355  4.24690  2.90347  2.73739  3.18146  2.89801  2.37887  2.77519  2.98518  4.58477  3.61503
          0.02654  4.03811  4.76045  0.61958  0.77255  0.38350  1.14405
    430   3.26990  5.33711  3.75533  3.01243  4.84942  3.84279  3.71996  4.17013  1.55492  3.57196  4.45730  3.37683  4.19610  2.85341  1.04977  3.26018  3.41299  3.85946  5.57199  4.44984    596 - -
          2.68618  4.42225  2.77519  2.73123  3.46354  2.40513  3.72494  3.29354  2.67741  2.69355  4.24690  2.90347  2.73739  3.18146  2.89801  2.37887  2.77519  2.98518  4.58477  3.61503
          0.02220  4.21458  4.93692  0.61958  0.77255  0.48576  0.95510
    431   3.32464  5.26959  3.52135  3.09582  4.73628  3.75988  4.00188  4.19158  0.64883  3.68804  4.64419  3.49974  4.24680  3.18332  2.56359  3.35204  3.55859  3.88495  5.65876  4.52862    597 - -
          2.68618  4.42225  2.77519  2.73123  3.46354  2.40513  3.72494  3.29354  2.67741  2.69355  4.24690  2.90347  2.73739  3.18146  2.89801  2.37887  2.77519  2.98518  4.58477  3.61503
          0.02220  4.21458  4.93692  0.61958  0.77255  0.48576  0.95510
    432   2.98932  5.23580  2.98127  2.61073  4.64964  3.55440  3.75490  4.09085  1.16115  3.57477  4.41931  2.26260  4.02216  2.89775  2.53004  2.96761  3.22013  3.72288  5.64312  4.35932    598 - -
          2.68618  4.42225  2.77519  2.73123  3.46354  2.40513  3.72494  3.29354  2.67741  2.69355  4.24690  2.90347  2.73739  3.18146  2.89801  2.37887  2.77519  2.98518  4.58477  3.61503
          0.02220  4.21458  4.93692  0.61958  0.77255  0.48576  0.95510
    433   2.79991  4.30738  4.12677  3.58078  3.33732  3.87965  4.25316  1.83710  3.45219  1.50204  3.28609  3.84401  4.26444  3.72578  3.67873  2.41052  3.05296  2.21873  4.98388  3.77710    599 - -
          2.68618  4.42225  2.77519  2.73123  3.46354  2.40513  3.72494  3.29354  2.67741  2.69355  4.24690  2.90347  2.73739  3.18146  2.89801  2.37887  2.77519  2.98518  4.58477  3.61503
          0.02220  4.21458  4.93692  0.61958  0.77255  0.48576  0.95510
    434   2.83460  4.53742  3.66704  3.19132  3.79400  3.72371  4.10717  2.60072  2.18062  2.68229  3.72109  3.55645  4.17962  3.39306  3.12980  3.08859  3.10862  1.24800  5.28965  4.04833    600 - -
          2.68618  4.42225  2.77519  2.73123  3.46354  2.40513  3.72494  3.29354  2.67741  2.69355  4.24690  2.90347  2.73739  3.18146  2.89801  2.37887  2.77519  2.98518  4.58477  3.61503
          0.02220  4.21458  4.93692  0.61958  0.77255  0.48576  0.95510
    435   2.86655  4.98041  3.22717  2.74639  4.46645  3.53691  3.78988  3.79282  1.19125  3.38351  4.25123  3.18809  4.00656  2.94292  2.55540  2.90686  2.29080  3.45485  5.55188  4.30172    601 - -
          2.68618  4.42225  2.77519  2.73123  3.46354  2.40513  3.72494  3.29354  2.67741  2.69355  4.24690  2.90347  2.73739  3.18146  2.89801  2.37887  2.77519  2.98518  4.58477  3.61503
          0.02220  4.21458  4.93692  0.61958  0.77255  0.48576  0.95510
    436   3.26990  5.33711  3.75533  3.01243  4.84942  3.84279  3.71996  4.17013  1.55492  3.57196  4.45730  3.37683  4.19610  2.85341  1.04977  3.26018  3.41299  3.85946  5.57199  4.44984    602 - -
          2.68618  4.42225  2.77519  2.73123  3.46354  2.40513  3.72494  3.29354  2.67741  2.69355  4.24690  2.90347  2.73739  3.18146  2.89801  2.37887  2.77519  2.98518  4.58477  3.61503
          0.02220  4.21458  4.93692  0.61958  0.77255  0.48576  0.95510
    437   2.49454  4.41744  3.36691  2.95464  3.99191  1.84188  4.02806  3.38106  2.95388  2.25588  3.95057  3.29485  3.87906  3.28660  3.31572  1.85557  2.86964  3.03063  5.37584  4.10966    603 - -
          2.68618  4.42225  2.77519  2.73123  3.46354  2.40513  3.72494  3.29354  2.67741  2.69355  4.24690  2.90347  2.73739  3.18146  2.89801  2.37887  2.77519  2.98518  4.58477  3.61503
          0.02220  4.21458  4.93692  0.61958  0.77255  0.48576  0.95510
    438   3.32464  5.26959  3.52135  3.09582  4.73628  3.75988  4.00188  4.19158  0.64883  3.68804  4.64419  3.49974  4.24680  3.18332  2.56359  3.35204  3.55859  3.88495  5.65876  4.52862    604 - -
          2.68618  4.42225  2.77519  2.73123  3.46354  2.40513  3.72494  3.29354  2.67741  2.69355  4.24690  2.90347  2.73739  3.18146  2.89801  2.37887  2.77519  2.98518  4.58477  3.61503
          0.02220  4.21458  4.93692  0.61958  0.77255  0.48576  0.95510
    439   2.15231  4.36662  3.48481  2.98680  3.83542  3.34535  3.99274  3.13414  2.94417  2.22766  3.77011  3.32869  3.89856  3.26842  3.30323  1.69767  2.39205  2.83566  5.24585  4.00424    605 - -
          2.68618  4.42225  2.77519  2.73123  3.46354  2.40513  3.72494  3.29354  2.67741  2.69355  4.24690  2.90347  2.73739  3.18146  2.89801  2.37887  2.77519  2.98518  4.58477  3.61503
          0.02220  4.21458  4.93692  0.61958  0.77255  0.48576  0.95510
    440   2.61695  4.77891  2.84556  2.56809  4.46027  3.26317  3.90329  3.93073  2.75756  3.51328  4.32361  1.58189  2.53106  3.07365  3.20344  2.14365  2.97143  3.47712  5.69718  4.34940    606 - -
          2.68618  4.42225  2.77519  2.73123  3.46354  2.40513  3.72494  3.29354  2.67741  2.69355  4.24690  2.90347  2.73739  3.18146  2.89801  2.37887  2.77519  2.98518  4.58477  3.61503
          0.02220  4.21458  4.93692  0.61958  0.77255  0.48576  0.95510
    441   3.05681  4.43732  4.62540  4.07789  3.39686  4.28117  4.68635  1.42021  3.93725  1.42348  3.24565  4.30351  4.59473  4.16769  4.11378  3.61852  2.62383  1.96675  5.24066  4.08220    607 - -
          2.68618  4.42225  2.77519  2.73123  3.46354  2.40513  3.72494  3.29354  2.67741  2.69355  4.24690  2.90347  2.73739  3.18146  2.89801  2.37887  2.77519  2.98518  4.58477  3.61503
          0.02220  4.21458  4.93692  0.61958  0.77255  0.48576  0.95510
    442   3.26829  4.58195  4.92636  4.41907  2.23955  4.51291  4.72149  1.07244  4.28662  1.84600  3.20728  4.56267  4.77975  4.41837  4.39467  3.88344  3.51099  2.07062  5.02902  3.67168    608 - -
          2.68618  4.42225  2.77519  2.73123  3.46354  2.40513  3.72494  3.29354  2.67741  2.69355  4.24690  2.90347  2.73739  3.18146  2.89801  2.37887  2.77519  2.98518  4.58477  3.61503
          0.02220  4.21458  4.93692  0.61958  0.77255  0.48576  0.95510
    443   2.75484  4.88486  2.79342  2.61513  4.50536  3.30892  3.99786  4.04677  2.86987  3.63608  4.48769  1.20595  2.38948  3.19534  3.28931  2.80361  3.12145  3.60342  5.74991  4.39908    609 - -
          2.68618  4.42225  2.77519  2.73123  3.46354  2.40513  3.72494  3.29354  2.67741  2.69355  4.24690  2.90347  2.73739  3.18146  2.89801  2.37887  2.77519  2.98518  4.58477  3.61503
          0.02220  4.21458  4.93692  0.61958  0.77255  0.48576  0.95510
    444   2.74208  4.39164  3.72284  3.15576  3.48812  3.73489  4.00590  2.61067  2.34345  2.38612  2.04751  3.52453  4.11529  3.34728  3.24049  3.01639  2.97956  1.93500  5.01831  3.80298    610 - -
          2.68618  4.42225  2.77519  2.73123  3.46354  2.40513  3.72494  3.29354  2.67741  2.69355  4.24690  2.90347  2.73739  3.18146  2.89801  2.37887  2.77519  2.98518  4.58477  3.61503
          0.02220  4.21458  4.93692  0.61958  0.77255  0.48576  0.95510
    445   3.04842  5.28378  3.17954  2.68992  4.69022  3.64550  3.71086  4.09205  1.39638  3.53750  4.38832  3.15415  4.05725  1.66048  2.35744  3.02214  3.24296  3.74461  5.60003  4.35979    611 - -
          2.68618  4.42225  2.77519  2.73123  3.46354  2.40513  3.72494  3.29354  2.67741  2.69355  4.24690  2.90347  2.73739  3.18146  2.89801  2.37887  2.77519  2.98518  4.58477  3.61503
          0.15665  4.21458  2.03854  0.61958  0.77255  0.48576  0.95510
    446   2.94856  4.69789  3.66510  3.59382  4.72241  0.46711  4.69638  4.37807  3.80348  4.00410  4.98513  3.83011  4.09545  4.11131  4.01173  3.12732  3.44619  3.86564  5.75693  4.83313    612 - -
          2.68618  4.42225  2.77519  2.73123  3.46354  2.40513  3.72494  3.29354  2.67741  2.69355  4.24690  2.90347  2.73739  3.18146  2.89801  2.37887  2.77519  2.98518  4.58477  3.61503
          0.02535  4.08328  4.80562  0.61958  0.77255  0.63262  0.75758
    447   3.39976  4.80241  4.52719  4.17303  3.22918  4.24758  4.76311  2.44977  3.93881  0.65316  3.19521  4.42806  4.64988  4.25618  4.07832  3.85076  3.68619  2.54090  5.17966  3.94997    613 - -
          2.68618  4.42225  2.77519  2.73123  3.46354  2.40513  3.72494  3.29354  2.67741  2.69355  4.24690  2.90347  2.73739  3.18146  2.89801  2.37887  2.77519  2.98518  4.58477  3.61503
          0.02535  4.08328  4.80562  0.61958  0.77255  0.40380  1.10195
    448   2.71365  4.15870  4.24757  3.66208  2.46380  3.84046  4.14679  2.42164  3.53204  1.71362  2.59411  3.84876  4.19355  3.73216  3.68858  2.63950  2.94617  1.98932  4.76075  3.57153    614 - -
          2.68618  4.42225  2.77519  2.73123  3.46354  2.40513  3.72494  3.29354  2.67741  2.69355  4.24690  2.90347  2.73739  3.18146  2.89801  2.37887  2.77519  2.98518  4.58477  3.61503
          0.02220  4.21458  4.93692  0.61958  0.77255  0.48576  0.95510
    449   2.85492  5.16884  2.77892  2.44225  4.33327  3.46823  1.84945  3.93189  2.41083  3.45041  4.27564  2.29627  3.93486  2.33069  2.79816  2.82885  3.09217  3.56899  5.52472  4.12983    615 - -
          2.68618  4.42225  2.77519  2.73123  3.46354  2.40513  3.72494  3.29354  2.67741  2.69355  4.24690  2.90347  2.73739  3.18146  2.89801  2.37887  2.77519  2.98518  4.58477  3.61503
          0.02220  4.21458  4.93692  0.61958  0.77255  0.48576  0.95510
    450   2.70749  4.85947  3.04138  2.53321  4.08598  3.49036  2.19858  3.51865  2.16083  3.12096  3.95273  2.60646  3.89752  2.85282  2.80351  2.74588  2.93784  2.53163  5.33650  4.01478    616 - -
          2.68618  4.42225  2.77519  2.73123  3.46354  2.40513  3.72494  3.29354  2.67741  2.69355  4.24690  2.90347  2.73739  3.18146  2.89801  2.37887  2.77519  2.98518  4.58477  3.61503
          0.02220  4.21458  4.93692  0.61958  0.77255  0.48576  0.95510
    451   2.61020  4.35427  3.58328  3.04456  3.59773  3.54505  3.97860  2.76520  2.97833  2.26586  3.54044  3.41198  2.76862  3.29802  3.31941  2.84169  1.89357  2.19558  5.07550  3.84334    617 - -
          2.68618  4.42225  2.77519  2.73123  3.46354  2.40513  3.72494  3.29354  2.67741  2.69355  4.24690  2.90347  2.73739  3.18146  2.89801  2.37887  2.77519  2.98518  4.58477  3.61503
          0.02220  4.21458  4.93692  0.61958  0.77255  0.48576  0.95510
    452   2.86688  4.86185  3.35455  2.93426  4.39682  3.50315  3.97372  3.86240  2.55574  3.43017  4.32084  3.33859  1.24608  3.16928  1.99624  2.95205  3.18200  3.50583  5.55549  4.33299    618 - -
          2.68618  4.42225  2.77519  2.73123  3.46354  2.40513  3.72494  3.29354  2.67741  2.69355  4.24690  2.90347  2.73739  3.18146  2.89801  2.37887  2.77519  2.98518  4.58477  3.61503
          0.02220  4.21458  4.93692  0.61958  0.77255  0.48576  0.95510
    453   2.75023  4.84704  2.84439  2.00705  4.30694  3.38121  3.90409  3.61808  2.73322  3.31473  4.19632  3.07809  3.93986  3.09410  3.14135  2.80838  1.36491  3.28574  5.59309  4.27435    619 - -
          2.68618  4.42225  2.77519  2.73123  3.46354  2.40513  3.72494  3.29354  2.67741  2.69355  4.24690  2.90347  2.73739  3.18146  2.89801  2.37887  2.77519  2.98518  4.58477  3.61503
          0.02220  4.21458  4.93692  0.61958  0.77255  0.48576  0.95510
    454   2.87280  5.16431  1.14648  2.37744  4.65798  3.31855  3.93062  4.06192  2.90604  3.69602  4.56285  2.92304  3.93806  3.10841  3.43741  2.85259  2.23300  3.66126  5.90303  4.48230    620 - -
          2.68618  4.42225  2.77519  2.73123  3.46354  2.40513  3.72494  3.29354  2.67741  2.69355  4.24690  2.90347  2.73739  3.18146  2.89801  2.37887  2.77519  2.98518  4.58477  3.61503
          0.02220  4.21458  4.93692  0.61958  0.77255  0.48576  0.95510
    455   2.87055  5.28912  1.45174  2.00080  4.45173  3.37730  3.76601  4.01929  2.67430  3.55877  4.38361  2.85270  3.90644  2.92550  3.20238  2.81382  3.12862  3.64205  5.69452  2.70817    621 - -
          2.68618  4.42225  2.77519  2.73123  3.46354  2.40513  3.72494  3.29354  2.67741  2.69355  4.24690  2.90347  2.73739  3.18146  2.89801  2.37887  2.77519  2.98518  4.58477  3.61503
          0.02220  4.21458  4.93692  0.61958  0.77255  0.48576  0.95510
    456   2.82729  4.97094  1.35808  2.51212  4.12902  3.45633  3.86594  3.46877  2.76493  3.10337  2.62793  3.04007  3.96775  3.05566  3.23403  2.85912  3.10014  3.21208  5.51178  4.14263    622 - -
          2.68618  4.42225  2.77519  2.73123  3.46354  2.40513  3.72494  3.29354  2.67741  2.69355  4.24690  2.90347  2.73739  3.18146  2.89801  2.37887  2.77519  2.98518  4.58477  3.61503
          0.02220  4.21458  4.93692  0.61958  0.77255  0.48576  0.95510
    457   3.30873  4.65067  4.79657  4.43651  3.62986  4.41802  5.11468  0.73218  4.27219  2.15974  3.52633  4.63662  4.82890  4.59367  4.43189  3.95895  3.60676  1.91782  5.58194  4.34146    623 - -
          2.68618  4.42225  2.77519  2.73123  3.46354  2.40513  3.72494  3.29354  2.67741  2.69355  4.24690  2.90347  2.73739  3.18146  2.89801  2.37887  2.77519  2.98518  4.58477  3.61503
          0.02220  4.21458  4.93692  0.61958  0.77255  0.48576  0.95510
    458   1.89818  4.28083  3.59127  3.35336  4.49770  3.04672  4.42556  3.88652  3.42214  3.61679  4.45628  3.46332  3.82006  3.70950  3.71183  0.91032  2.84595  3.31575  5.84944  4.63463    624 - -
          2.68618  4.42225  2.77519  2.73123  3.46354  2.40513  3.72494  3.29354  2.67741  2.69355  4.24690  2.90347  2.73739  3.18146  2.89801  2.37887  2.77519  2.98518  4.58477  3.61503
          0.02220  4.21458  4.93692  0.61958  0.77255  0.48576  0.95510
    459   2.85881  4.94072  3.05348  2.64477  3.28913  3.58340  2.77904  3.60868  2.64392  3.15571  4.05633  1.70292  4.01264  3.02018  3.04718  2.88509  3.09629  3.31742  4.79463  2.40868    625 - -
          2.68618  4.42225  2.77519  2.73123  3.46354  2.40513  3.72494  3.29354  2.67741  2.69355  4.24690  2.90347  2.73739  3.18146  2.89801  2.37887  2.77519  2.98518  4.58477  3.61503
          0.02220  4.21458  4.93692  0.61958  0.77255  0.48576  0.95510
    460   3.17796  4.48384  4.97974  4.41441  2.33778  4.47804  4.81935  1.41177  4.28281  1.52615  3.10990  4.56352  4.72121  4.38951  4.36436  3.82114  3.40860  1.77413  5.17528  4.02482    626 - -
          2.68618  4.42225  2.77519  2.73123  3.46354  2.40513  3.72494  3.29354  2.67741  2.69355  4.24690  2.90347  2.73739  3.18146  2.89801  2.37887  2.77519  2.98518  4.58477  3.61503
          0.02220  4.21458  4.93692  0.61958  0.77255  0.48576  0.95510
    461   3.56373  4.93232  4.73864  4.39356  3.30444  4.41315  4.94407  2.53951  4.15902  0.54488  3.24407  4.63673  4.79815  4.44308  4.27345  4.04575  3.84694  2.66315  5.29310  4.09097    627 - -
          2.68618  4.42225  2.77519  2.73123  3.46354  2.40513  3.72494  3.29354  2.67741  2.69355  4.24690  2.90347  2.73739  3.18146  2.89801  2.37887  2.77519  2.98518  4.58477  3.61503
          0.02220  4.21458  4.93692  0.61958  0.77255  0.48576  0.95510
    462   3.09960  5.30360  3.25106  2.74492  4.72709  3.68077  3.71776  4.11712  1.09514  3.55249  4.41375  3.19398  4.08770  2.14620  2.30553  3.07451  3.28614  3.77752  5.60164  4.38348    628 - -
          2.68618  4.42225  2.77519  2.73123  3.46354  2.40513  3.72494  3.29354  2.67741  2.69355  4.24690  2.90347  2.73739  3.18146  2.89801  2.37887  2.77519  2.98518  4.58477  3.61503
          0.02220  4.21458  4.93692  0.61958  0.77255  0.48576  0.95510
    463   2.97923  5.37313  2.61752  1.21078  4.71918  3.45415  3.78054  4.16457  1.94213  3.66269  4.49887  2.94199  3.97202  2.92517  2.85636  2.91724  3.22438  3.78089  5.78370  4.41938    629 - -
          2.68618  4.42225  2.77519  2.73123  3.46354  2.40513  3.72494  3.29354  2.67741  2.69355  4.24690  2.90347  2.73739  3.18146  2.89801  2.37887  2.77519  2.98518  4.58477  3.61503
          0.02220  4.21458  4.93692  0.61958  0.77255  0.48576  0.95510
    464   3.73007  5.03466  4.71263  4.50413  0.58334  4.31321  4.07918  3.22678  4.40651  2.52255  3.91274  4.42420  4.77300  4.48230  4.44072  3.97328  4.03588  3.24065  4.24936  2.58280    630 - -
          2.68618  4.42225  2.77519  2.73123  3.46354  2.40513  3.72494  3.29354  2.67741  2.69355  4.24690  2.90347  2.73739  3.18146  2.89801  2.37887  2.77519  2.98518  4.58477  3.61503
          0.02220  4.21458  4.93692  0.61958  0.77255  0.48576  0.95510
    465   2.63882  4.47992  3.77893  3.56502  4.31803  3.30353  4.55013  3.48986  3.51507  3.34049  4.37938  3.70548  4.03925  3.89497  3.74697  2.84533  0.70125  3.14506  5.72313  4.53895    631 - -
          2.68618  4.42225  2.77519  2.73123  3.46354  2.40513  3.72494  3.29354  2.67741  2.69355  4.24690  2.90347  2.73739  3.18146  2.89801  2.37887  2.77519  2.98518  4.58477  3.61503
          0.02220  4.21458  4.93692  0.61958  0.77255  0.48576  0.95510
    466   3.08964  4.55357  4.58993  4.27682  3.82731  4.06803  5.02846  2.10004  4.15088  2.46237  3.75216  4.40872  4.61921  4.49198  4.32901  3.60380  3.44883  0.68006  5.66515  4.41297    632 - -
          2.68618  4.42225  2.77519  2.73123  3.46354  2.40513  3.72494  3.29354  2.67741  2.69355  4.24690  2.90347  2.73739  3.18146  2.89801  2.37887  2.77519  2.98518  4.58477  3.61503
          0.02220  4.21458  4.93692  0.61958  0.77255  0.48576  0.95510
    467   2.76495  2.48006  1.15452  2.74988  4.29151  3.38787  4.05548  3.63367  2.99907  3.38132  4.27845  3.21443  3.98116  3.27660  3.43721  2.85304  3.11292  3.29339  5.60168  4.30380    633 - -
          2.68618  4.42225  2.77519  2.73123  3.46354  2.40513  3.72494  3.29354  2.67741  2.69355  4.24690  2.90347  2.73739  3.18146  2.89801  2.37887  2.77519  2.98518  4.58477  3.61503
          0.02220  4.21458  4.93692  0.61958  0.77255  0.48576  0.95510
    468   3.73007  5.03466  4.71263  4.50413  0.58334  4.31321  4.07918  3.22678  4.40651  2.52255  3.91274  4.42420  4.77300  4.48230  4.44072  3.97328  4.03588  3.24065  4.24936  2.58280    634 - -
          2.68618  4.42225  2.77519  2.73123  3.46354  2.40513  3.72494  3.29354  2.67741  2.69355  4.24690  2.90347  2.73739  3.18146  2.89801  2.37887  2.77519  2.98518  4.58477  3.61503
          0.02220  4.21458  4.93692  0.61958  0.77255  0.48576  0.95510
    469   3.56373  4.93232  4.73864  4.39356  3.30444  4.41315  4.94407  2.53951  4.15902  0.54488  3.24407  4.63673  4.79815  4.44308  4.27345  4.04575  3.84694  2.66315  5.29310  4.09097    635 - -
          2.68618  4.42225  2.77519  2.73123  3.46354  2.40513  3.72494  3.29354  2.67741  2.69355  4.24690  2.90347  2.73739  3.18146  2.89801  2.37887  2.77519  2.98518  4.58477  3.61503
          0.02220  4.21458  4.93692  0.61958  0.77255  0.48576  0.95510
    470   3.02349  4.71031  3.70992  3.25780  3.42667  3.88694  4.13481  2.80365  2.95677  1.11538  3.40259  3.64751  4.28384  2.39569  3.21358  3.25351  3.26632  2.78586  5.12181  3.85573    636 - -
          2.68618  4.42225  2.77519  2.73123  3.46354  2.40513  3.72494  3.29354  2.67741  2.69355  4.24690  2.90347  2.73739  3.18146  2.89801  2.37887  2.77519  2.98518  4.58477  3.61503
          0.02220  4.21458  4.93692  0.61958  0.77255  0.48576  0.95510
    471   2.98932  5.23580  2.98127  2.61073  4.64964  3.55440  3.75490  4.09085  1.16115  3.57477  4.41931  2.26260  4.02216  2.89775  2.53004  2.96761  3.22013  3.72288  5.64312  4.35932    637 - -
          2.68618  4.42225  2.77519  2.73123  3.46354  2.40513  3.72494  3.29354  2.67741  2.69355  4.24690  2.90347  2.73739  3.18146  2.89801  2.37887  2.77519  2.98518  4.58477  3.61503
          0.02220  4.21458  4.93692  0.61958  0.77255  0.48576  0.95510
    472   3.14815  4.87528  3.89070  3.84000  4.94886  0.35415  4.92521  4.64572  4.06697  4.25119  5.23954  4.05668  4.27591  4.36470  4.25214  3.33198  3.65560  4.10761  5.93946  5.06707    638 - -
          2.68618  4.42225  2.77519  2.73123  3.46354  2.40513  3.72494  3.29354  2.67741  2.69355  4.24690  2.90347  2.73739  3.18146  2.89801  2.37887  2.77519  2.98518  4.58477  3.61503
          0.02220  4.21458  4.93692  0.61958  0.77255  0.48576  0.95510
    473   3.94991  5.10798  4.87659  4.62877  1.50020  4.61921  3.56324  3.60865  4.45939  2.88794  4.18872  4.26021  4.91683  4.35290  4.43777  4.00567  4.16758  3.54298  3.67817  0.79304    639 - -
          2.68618  4.42225  2.77519  2.73123  3.46354  2.40513  3.72494  3.29354  2.67741  2.69355  4.24690  2.90347  2.73739  3.18146  2.89801  2.37887  2.77519  2.98518  4.58477  3.61503
          0.02220  4.21458  4.93692  0.61958  0.77255  0.48576  0.95510
    474   2.58383  4.71433  2.84462  2.62251  4.54917  2.04188  3.99020  4.02681  2.88911  3.61252  4.42086  1.62870  3.85446  3.17195  3.33728  2.09157  2.97599  3.52513  5.79327  4.45322    640 - -
          2.68618  4.42225  2.77519  2.73123  3.46354  2.40513  3.72494  3.29354  2.67741  2.69355  4.24690  2.90347  2.73739  3.18146  2.89801  2.37887  2.77519  2.98518  4.58477  3.61503
          0.02220  4.21458  4.93692  0.61958  0.77255  0.48576  0.95510
    475   2.61374  4.20358  3.76439  3.19634  3.32137  3.64745  3.94952  2.33525  3.11493  2.40322  3.32516  3.51534  4.03451  3.38971  3.39406  2.53707  2.34488  2.17435  4.81361  2.43910    641 - -
          2.68618  4.42225  2.77519  2.73123  3.46354  2.40513  3.72494  3.29354  2.67741  2.69355  4.24690  2.90347  2.73739  3.18146  2.89801  2.37887  2.77519  2.98518  4.58477  3.61503
          0.02220  4.21458  4.93692  0.61958  0.77255  0.48576  0.95510
    476   3.56373  4.93232  4.73864  4.39356  3.30444  4.41315  4.94407  2.53951  4.15902  0.54488  3.24407  4.63673  4.79815  4.44308  4.27345  4.04575  3.84694  2.66315  5.29310  4.09097    642 - -
          2.68618  4.42225  2.77519  2.73123  3.46354  2.40513  3.72494  3.29354  2.67741  2.69355  4.24690  2.90347  2.73739  3.18146  2.89801  2.37887  2.77519  2.98518  4.58477  3.61503
          0.02220  4.21458  4.93692  0.61958  0.77255  0.48576  0.95510
    477   3.08964  4.55357  4.58993  4.27682  3.82731  4.06803  5.02846  2.10004  4.15088  2.46237  3.75216  4.40872  4.61921  4.49198  4.32901  3.60380  3.44883  0.68006  5.66515  4.41297    643 - -
          2.68618  4.42225  2.77519  2.73123  3.46354  2.40513  3.72494  3.29354  2.67741  2.69355  4.24690  2.90347  2.73739  3.18146  2.89801  2.37887  2.77519  2.98518  4.58477  3.61503
          0.02220  4.21458  4.93692  0.61958  0.77255  0.48576  0.95510
    478   2.69790  5.18299  2.30310  2.05001  4.51338  3.40050  2.92284  3.99103  2.37389  3.47653  4.23437  2.86885  3.82754  2.18564  2.50082  2.65520  2.93234  3.56767  5.61335  4.20761    644 - -
          2.68618  4.42225  2.77519  2.73123  3.46354  2.40513  3.72494  3.29354  2.67741  2.69355  4.24690  2.90347  2.73739  3.18146  2.89801  2.37887  2.77519  2.98518  4.58477  3.61503
          0.02220  4.21458  4.93692  0.61958  0.77255  0.48576  0.95510
    479   2.84596  5.30498  2.14636  1.44770  4.62488  3.35874  3.76192  4.09048  2.64392  3.62043  4.42603  2.84090  3.88980  2.90374  3.17273  2.78608  2.18504  3.68553  5.79602  4.36001    645 - -
          2.68618  4.42225  2.77519  2.73123  3.46354  2.40513  3.72494  3.29354  2.67741  2.69355  4.24690  2.90347  2.73739  3.18146  2.89801  2.37887  2.77519  2.98518  4.58477  3.61503
          0.02220  4.21458  4.93692  0.61958  0.77255  0.48576  0.95510
    480   3.56373  4.93232  4.73864  4.39356  3.30444  4.41315  4.94407  2.53951  4.15902  0.54488  3.24407  4.63673  4.79815  4.44308  4.27345  4.04575  3.84694  2.66315  5.29310  4.09097    646 - -
          2.68618  4.42225  2.77519  2.73123  3.46354  2.40513  3.72494  3.29354  2.67741  2.69355  4.24690  2.90347  2.73739  3.18146  2.89801  2.37887  2.77519  2.98518  4.58477  3.61503
          0.02220  4.21458  4.93692  0.61958  0.77255  0.48576  0.95510
    481   3.34121  5.01213  3.74460  3.36638  2.43259  4.02312  1.24303  3.65560  3.18329  3.07754  4.17762  3.64094  4.42454  3.56226  3.44784  3.39118  3.57565  3.46356  4.06721  1.78161    647 - -
          2.68618  4.42225  2.77519  2.73123  3.46354  2.40513  3.72494  3.29354  2.67741  2.69355  4.24690  2.90347  2.73739  3.18146  2.89801  2.37887  2.77519  2.98518  4.58477  3.61503
          0.02220  4.21458  4.93692  0.61958  0.77255  0.48576  0.95510
    482   2.58019  4.57703  3.18913  2.67087  3.89924  3.41820  3.78992  3.28064  2.65187  2.94701  2.88592  2.47268  3.87614  2.99722  3.06849  2.11602  2.16864  2.98009  5.24439  3.95855    648 - -
          2.68618  4.42225  2.77519  2.73123  3.46354  2.40513  3.72494  3.29354  2.67741  2.69355  4.24690  2.90347  2.73739  3.18146  2.89801  2.37887  2.77519  2.98518  4.58477  3.61503
          0.02220  4.21458  4.93692  0.61958  0.77255  0.48576  0.95510
    483   2.93104  4.88486  3.30968  2.86023  3.79226  3.66864  3.88803  3.26087  2.55936  2.09203  3.82994  3.31068  4.10259  1.40424  2.85894  3.02409  3.17480  3.10870  5.26032  3.92427    649 - -
          2.68618  4.42225  2.77519  2.73123  3.46354  2.40513  3.72494  3.29354  2.67741  2.69355  4.24690  2.90347  2.73739  3.18146  2.89801  2.37887  2.77519  2.98518  4.58477  3.61503
          0.02220  4.21458  4.93692  0.61958  0.77255  0.48576  0.95510
    484   3.39654  4.68474  5.12809  4.56368  2.46411  4.68384  4.92610  1.65304  4.43030  0.97543  2.96062  4.74801  4.85037  4.46270  4.48642  4.03695  3.61485  2.30964  5.15203  4.00615    650 - -
          2.68618  4.42225  2.77519  2.73123  3.46354  2.40513  3.72494  3.29354  2.67741  2.69355  4.24690  2.90347  2.73739  3.18146  2.89801  2.37887  2.77519  2.98518  4.58477  3.61503
          0.02220  4.21458  4.93692  0.61958  0.77255  0.48576  0.95510
    485   2.92770  4.50165  4.16283  3.70336  3.42070  3.89727  4.45871  2.45314  3.51994  1.05445  3.32234  3.95925  4.35883  3.85737  3.74215  3.28468  2.28897  2.39124  5.21073  4.01466    651 - -
          2.68618  4.42225  2.77519  2.73123  3.46354  2.40513  3.72494  3.29354  2.67741  2.69355  4.24690  2.90347  2.73739  3.18146  2.89801  2.37887  2.77519  2.98518  4.58477  3.61503
          0.02220  4.21458  4.93692  0.61958  0.77255  0.48576  0.95510
    486   2.36600  4.31019  3.55834  3.24075  4.37181  3.09507  4.30317  3.74425  3.25387  3.46617  4.31011  3.41757  3.82839  3.56904  3.56867  1.29308  1.57133  3.23917  5.72283  4.49641    652 - -
          2.68618  4.42225  2.77519  2.73123  3.46354  2.40513  3.72494  3.29354  2.67741  2.69355  4.24690  2.90347  2.73739  3.18146  2.89801  2.37887  2.77519  2.98518  4.58477  3.61503
          0.15665  4.21458  2.03854  0.61958  0.77255  0.48576  0.95510
    487   2.92703  5.35747  1.85422  2.21339  4.69391  3.26413  3.83303  4.25707  2.83091  3.78975  4.64599  1.32997  3.88721  3.01001  3.38926  2.85000  3.23429  3.83232  5.90972  4.43466    653 - -
          2.68618  4.42225  2.77519  2.73123  3.46354  2.40513  3.72494  3.29354  2.67741  2.69355  4.24690  2.90347  2.73739  3.18146  2.89801  2.37887  2.77519  2.98518  4.58477  3.61503
          0.02535  4.08328  4.80562  0.61958  0.77255  0.63262  0.75758
    488   2.30020  4.32700  4.38797  3.83381  3.39497  4.10507  4.50611  1.77698  3.72977  1.58255  3.26170  4.08850  4.44219  3.97185  3.94588  3.42565  3.15639  1.67000  5.15722  3.97981    654 - -
          2.68618  4.42225  2.77519  2.73123  3.46354  2.40513  3.72494  3.29354  2.67741  2.69355  4.24690  2.90347  2.73739  3.18146  2.89801  2.37887  2.77519  2.98518  4.58477  3.61503
          0.02535  4.08328  4.80562  0.61958  0.77255  0.40380  1.10195
    489   2.79897  5.18804  2.90729  2.43937  4.52542  3.48450  2.93088  3.97618  1.97470  3.46113  4.25036  2.36099  3.90077  1.89497  2.64402  2.76598  3.01991  3.58672  5.57932  4.23312    655 - -
          2.68618  4.42225  2.77519  2.73123  3.46354  2.40513  3.72494  3.29354  2.67741  2.69355  4.24690  2.90347  2.73739  3.18146  2.89801  2.37887  2.77519  2.98518  4.58477  3.61503
          0.02220  4.21458  4.93692  0.61958  0.77255  0.48576  0.95510
    490   2.72229  4.28697  4.01779  3.48903  3.42822  3.74974  4.21724  2.41249  3.37533  1.63319  3.38808  3.75133  4.18820  3.66249  3.62295  2.34706  3.00019  1.69691  5.02621  3.81005    656 - -
          2.68618  4.42225  2.77519  2.73123  3.46354  2.40513  3.72494  3.29354  2.67741  2.69355  4.24690  2.90347  2.73739  3.18146  2.89801  2.37887  2.77519  2.98518  4.58477  3.61503
          0.02220  4.21458  4.93692  0.61958  0.77255  0.48576  0.95510
    491   2.73119  5.15416  2.76659  1.91383  4.46445  3.41716  2.72458  3.93014  2.39299  3.43883  4.21786  2.89559  2.92122  2.14401  2.85003  2.69704  2.96598  3.53304  5.59085  4.20313    657 - -
          2.68618  4.42225  2.77519  2.73123  3.46354  2.40513  3.72494  3.29354  2.67741  2.69355  4.24690  2.90347  2.73739  3.18146  2.89801  2.37887  2.77519  2.98518  4.58477  3.61503
          0.02220  4.21458  4.93692  0.61958  0.77255  0.48576  0.95510
    492   3.30873  4.65067  4.79657  4.43651  3.62986  4.41802  5.11468  0.73218  4.27219  2.15974  3.52633  4.63662  4.82890  4.59367  4.43189  3.95895  3.60676  1.91782  5.58194  4.34146    658 - -
          2.68618  4.42225  2.77519  2.73123  3.46354  2.40513  3.72494  3.29354  2.67741  2.69355  4.24690  2.90347  2.73739  3.18146  2.89801  2.37887  2.77519  2.98518  4.58477  3.61503
          0.02220  4.21458  4.93692  0.61958  0.77255  0.48576  0.95510
    493   3.16105  5.77297  0.92542  1.83784  5.05756  3.32946  3.94144  4.60504  3.03551  4.09648  4.98354  2.79362  3.98973  3.12143  3.67406  3.01867  3.46666  4.16545  6.23345  4.69822    659 - -
          2.68618  4.42225  2.77519  2.73123  3.46354  2.40513  3.72494  3.29354  2.67741  2.69355  4.24690  2.90347  2.73739  3.18146  2.89801  2.37887  2.77519  2.98518  4.58477  3.61503
          0.02220  4.21458  4.93692  0.61958  0.77255  0.48576  0.95510
    494   2.63882  4.47992  3.77893  3.56502  4.31803  3.30353  4.55013  3.48986  3.51507  3.34049  4.37938  3.70548  4.03925  3.89497  3.74697  2.84533  0.70125  3.14506  5.72313  4.53895    660 - -
          2.68618  4.42225  2.77519  2.73123  3.46354  2.40513  3.72494  3.29354  2.67741  2.69355  4.24690  2.90347  2.73739  3.18146  2.89801  2.37887  2.77519  2.98518  4.58477  3.61503
          0.02220  4.21458  4.93692  0.61958  0.77255  0.48576  0.95510
    495   2.52062  4.43812  3.54668  3.39348  4.44203  3.16376  4.48557  4.01903  3.49166  3.71700  4.62239  3.55075  3.93366  3.81518  3.75607  0.67201  3.02894  3.47564  5.78860  4.53200    661 - -
          2.68618  4.42225  2.77519  2.73123  3.46354  2.40513  3.72494  3.29354  2.67741  2.69355  4.24690  2.90347  2.73739  3.18146  2.89801  2.37887  2.77519  2.98518  4.58477  3.61503
          0.02220  4.21458  4.93692  0.61958  0.77255  0.48576  0.95510
    496   3.01969  4.80449  3.53744  3.10358  3.11767  3.77399  1.38504  3.27023  2.81910  2.06142  3.86427  3.48057  4.20802  3.32284  3.09381  3.14849  3.26929  3.10053  4.68854  3.13838    662 - -
          2.68618  4.42225  2.77519  2.73123  3.46354  2.40513  3.72494  3.29354  2.67741  2.69355  4.24690  2.90347  2.73739  3.18146  2.89801  2.37887  2.77519  2.98518  4.58477  3.61503
          0.02220  4.21458  4.93692  0.61958  0.77255  0.48576  0.95510
    497   3.89873  5.06742  4.88799  4.63054  0.82768  4.60397  3.58587  3.52225  4.45884  2.80520  4.10543  4.26871  4.90097  4.35400  4.43259  3.98908  4.11747  3.46716  3.70240  1.48534    663 - -
          2.68618  4.42225  2.77519  2.73123  3.46354  2.40513  3.72494  3.29354  2.67741  2.69355  4.24690  2.90347  2.73739  3.18146  2.89801  2.37887  2.77519  2.98518  4.58477  3.61503
          0.02220  4.21458  4.93692  0.61958  0.77255  0.48576  0.95510
    498   3.73007  5.03466  4.71263  4.50413  0.58334  4.31321  4.07918  3.22678  4.40651  2.52255  3.91274  4.42420  4.77300  4.48230  4.44072  3.97328  4.03588  3.24065  4.24936  2.58280    664 - -
          2.68618  4.42225  2.77519  2.73123  3.46354  2.40513  3.72494  3.29354  2.67741  2.69355  4.24690  2.90347  2.73739  3.18146  2.89801  2.37887  2.77519  2.98518  4.58477  3.61503
          0.02220  4.21458  4.93692  0.61958  0.77255  0.48576  0.95510
    499   3.96769  5.20794  4.65399  4.45444  3.10378  4.14844  4.38908  4.02342  4.17954  3.35267  4.63831  4.53949  4.69687  4.54828  4.24249  4.16784  4.28855  3.92223  0.40908  3.09031    665 - -
          2.68618  4.42225  2.77519  2.73123  3.46354  2.40513  3.72494  3.29354  2.67741  2.69355  4.24690  2.90347  2.73739  3.18146  2.89801  2.37887  2.77519  2.98518  4.58477  3.61503
          0.02220  4.21458  4.93692  0.61958  0.77255  0.48576  0.95510
    500   3.47090  4.76095  5.11066  4.58013  3.21925  4.76663  5.10786  1.70051  4.40558  0.82216  3.01589  4.82323  4.93693  4.52547  4.50652  4.15353  3.70123  2.20898  5.34802  4.25554    666 - -
          2.68618  4.42225  2.77519  2.73123  3.46354  2.40513  3.72494  3.29354  2.67741  2.69355  4.24690  2.90347  2.73739  3.18146  2.89801  2.37887  2.77519  2.98518  4.58477  3.61503
          0.02220  4.21458  4.93692  0.61958  0.77255  0.48576  0.95510
    501   3.19142  4.53651  4.83333  4.34512  3.53554  4.45718  4.99958  1.92935  4.19130  1.65562  3.38096  4.55318  4.79009  4.45736  4.37045  3.85268  3.46215  0.96552  5.49230  4.28051    667 - -
          2.68618  4.42225  2.77519  2.73123  3.46354  2.40513  3.72494  3.29354  2.67741  2.69355  4.24690  2.90347  2.73739  3.18146  2.89801  2.37887  2.77519  2.98518  4.58477  3.61503
          0.02220  4.21458  4.93692  0.61958  0.77255  0.48576  0.95510
    502   2.63882  4.47992  3.77893  3.56502  4.31803  3.30353  4.55013  3.48986  3.51507  3.34049  4.37938  3.70548  4.03925  3.89497  3.74697  2.84533  0.70125  3.14506  5.72313  4.53895    668 - -
          2.68618  4.42225  2.77519  2.73123  3.46354  2.40513  3.72494  3.29354  2.67741  2.69355  4.24690  2.90347  2.73739  3.18146  2.89801  2.37887  2.77519  2.98518  4.58477  3.61503
          0.02220  4.21458  4.93692  0.61958  0.77255  0.48576  0.95510
    503   3.77931  5.12774  4.36288  4.16835  2.39446  4.24402  3.83524  3.74625  4.01761  3.10814  4.38691  4.17137  4.71521  4.23759  4.12513  3.87624  4.07066  3.63440  4.04705  0.54394    669 - -
          2.68618  4.42225  2.77519  2.73123  3.46354  2.40513  3.72494  3.29354  2.67741  2.69355  4.24690  2.90347  2.73739  3.18146  2.89801  2.37887  2.77519  2.98518  4.58477  3.61503
          0.02220  4.21458  4.93692  0.61958  0.77255  0.48576  0.95510
    504   3.73007  5.03466  4.71263  4.50413  0.58334  4.31321  4.07918  3.22678  4.40651  2.52255  3.91274  4.42420  4.77300  4.48230  4.44072  3.97328  4.03588  3.24065  4.24936  2.58280    670 - -
          2.68618  4.42225  2.77519  2.73123  3.46354  2.40513  3.72494  3.29354  2.67741  2.69355  4.24690  2.90347  2.73739  3.18146  2.89801  2.37887  2.77519  2.98518  4.58477  3.61503
          0.02220  4.21458  4.93692  0.61958  0.77255  0.48576  0.95510
    505   2.96854  2.57413  4.58333  4.07261  3.32001  4.00975  4.58311  2.34854  3.87263  1.00462  3.25590  4.20586  4.44672  4.11379  4.01480  3.40960  3.26493  2.28718  5.12183  3.92191    671 - -
          2.68618  4.42225  2.77519  2.73123  3.46354  2.40513  3.72494  3.29354  2.67741  2.69355  4.24690  2.90347  2.73739  3.18146  2.89801  2.37887  2.77519  2.98518  4.58477  3.61503
          0.02220  4.21458  4.93692  0.61958  0.77255  0.48576  0.95510
    506   3.23037  5.33671  3.67272  2.95758  4.84266  3.81506  3.71128  4.17142  1.00391  3.57328  4.44894  3.33990  4.17172  2.84184  1.70336  3.21522  3.37991  3.85114  5.57739  4.43920    672 - -
          2.68618  4.42225  2.77519  2.73123  3.46354  2.40513  3.72494  3.29354  2.67741  2.69355  4.24690  2.90347  2.73739  3.18146  2.89801  2.37887  2.77519  2.98518  4.58477  3.61503
          0.02220  4.21458  4.93692  0.61958  0.77255  0.48576  0.95510
    507   3.73007  5.03466  4.71263  4.50413  0.58334  4.31321  4.07918  3.22678  4.40651  2.52255  3.91274  4.42420  4.77300  4.48230  4.44072  3.97328  4.03588  3.24065  4.24936  2.58280    673 - -
          2.68618  4.42225  2.77519  2.73123  3.46354  2.40513  3.72494  3.29354  2.67741  2.69355  4.24690  2.90347  2.73739  3.18146  2.89801  2.37887  2.77519  2.98518  4.58477  3.61503
          0.02220  4.21458  4.93692  0.61958  0.77255  0.48576  0.95510
    508   0.95242  2.32463  4.19170  3.84027  4.14344  3.12322  4.57325  3.25514  3.72546  3.18064  4.11402  3.71590  3.88620  3.97887  3.91068  2.58713  2.84131  2.87479  5.61211  4.44611    674 - -
          2.68618  4.42225  2.77519  2.73123  3.46354  2.40513  3.72494  3.29354  2.67741  2.69355  4.24690  2.90347  2.73739  3.18146  2.89801  2.37887  2.77519  2.98518  4.58477  3.61503
          0.02220  4.21458  4.93692  0.61958  0.77255  0.48576  0.95510
    509   2.16747  4.65234  3.18517  2.71836  4.14573  3.38096  3.84671  3.48011  2.08377  3.15678  4.00677  3.15479  3.89506  3.03308  2.96560  2.70986  1.66724  3.14152  5.42672  4.14704    675 - -
          2.68618  4.42225  2.77519  2.73123  3.46354  2.40513  3.72494  3.29354  2.67741  2.69355  4.24690  2.90347  2.73739  3.18146  2.89801  2.37887  2.77519  2.98518  4.58477  3.61503
          0.02220  4.21458  4.93692  0.61958  0.77255  0.48576  0.95510
    510   2.93104  4.88486  3.30968  2.86023  3.79226  3.66864  3.88803  3.26087  2.55936  2.09203  3.82994  3.31068  4.10259  1.40424  2.85894  3.02409  3.17480  3.10870  5.26032  3.92427    676 - -
          2.68618  4.42225  2.77519  2.73123  3.46354  2.40513  3.72494  3.29354  2.67741  2.69355  4.24690  2.90347  2.73739  3.18146  2.89801  2.37887  2.77519  2.98518  4.58477  3.61503
          0.02220  4.21458  4.93692  0.61958  0.77255  0.48576  0.95510
    511   2.79795  4.36067  3.89812  3.36644  3.37212  3.84063  4.14464  1.90205  3.24669  1.56381  3.34477  2.63550  4.21680  3.56156  3.51785  3.13904  3.04037  2.29217  4.98465  3.74784    677 - -
          2.68618  4.42225  2.77519  2.73123  3.46354  2.40513  3.72494  3.29354  2.67741  2.69355  4.24690  2.90347  2.73739  3.18146  2.89801  2.37887  2.77519  2.98518  4.58477  3.61503
          0.02220  4.21458  4.93692  0.61958  0.77255  0.48576  0.95510
    512   3.00780  5.47695  2.36991  1.11022  4.79903  3.36001  3.85906  4.31647  2.77241  3.82890  4.67631  2.10100  3.95724  3.02297  3.28326  2.92108  3.29261  3.90163  5.96201  4.50539    678 - -
          2.68618  4.42225  2.77519  2.73123  3.46354  2.40513  3.72494  3.29354  2.67741  2.69355  4.24690  2.90347  2.73739  3.18146  2.89801  2.37887  2.77519  2.98518  4.58477  3.61503
          0.02220  4.21458  4.93692  0.61958  0.77255  0.48576  0.95510
    513   3.47090  4.76095  5.11066  4.58013  3.21925  4.76663  5.10786  1.70051  4.40558  0.82216  3.01589  4.82323  4.93693  4.52547  4.50652  4.15353  3.70123  2.20898  5.34802  4.25554    679 - -
          2.68618  4.42225  2.77519  2.73123  3.46354  2.40513  3.72494  3.29354  2.67741  2.69355  4.24690  2.90347  2.73739  3.18146  2.89801  2.37887  2.77519  2.98518  4.58477  3.61503
          0.02220  4.21458  4.93692  0.61958  0.77255  0.48576  0.95510
    514   3.01537  5.49790  1.13504  2.28182  4.81537  3.37058  3.85658  4.32357  2.05560  3.83146  4.67599  2.85577  3.95979  3.01694  3.28020  2.92516  3.29409  3.91001  5.96160  4.51274    680 - -
          2.68618  4.42225  2.77519  2.73123  3.46354  2.40513  3.72494  3.29354  2.67741  2.69355  4.24690  2.90347  2.73739  3.18146  2.89801  2.37887  2.77519  2.98518  4.58477  3.61503
          0.02220  4.21458  4.93692  0.61958  0.77255  0.48576  0.95510
    515   3.51635  4.83688  5.04605  4.49732  3.12170  4.73968  5.02176  2.30816  4.29558  0.73329  2.21954  4.76624  4.89558  4.41357  4.39648  4.11459  3.73692  2.49382  5.26287  4.20270    681 - -
          2.68618  4.42225  2.77519  2.73123  3.46354  2.40513  3.72494  3.29354  2.67741  2.69355  4.24690  2.90347  2.73739  3.18146  2.89801  2.37887  2.77519  2.98518  4.58477  3.61503
          0.02220  4.21458  4.93692  0.61958  0.77255  0.48576  0.95510
    516   3.29726  5.43593  2.69361  0.62091  4.83295  3.53203  4.16786  4.35914  3.09634  3.92642  4.90087  3.18939  4.15748  3.38610  3.53022  3.25292  3.60908  4.01290  5.93794  4.68022    682 - -
          2.68618  4.42225  2.77519  2.73123  3.46354  2.40513  3.72494  3.29354  2.67741  2.69355  4.24690  2.90347  2.73739  3.18146  2.89801  2.37887  2.77519  2.98518  4.58477  3.61503
          0.02220  4.21458  4.93692  0.61958  0.77255  0.48576  0.95510
    517   3.01969  4.80449  3.53744  3.10358  3.11767  3.77399  1.38504  3.27023  2.81910  2.06142  3.86427  3.48057  4.20802  3.32284  3.09381  3.14849  3.26929  3.10053  4.68854  3.13838    683 - -
          2.68618  4.42225  2.77519  2.73123  3.46354  2.40513  3.72494  3.29354  2.67741  2.69355  4.24690  2.90347  2.73739  3.18146  2.89801  2.37887  2.77519  2.98518  4.58477  3.61503
          0.02220  4.21458  4.93692  0.61958  0.77255  0.48576  0.95510
    518   3.25075  4.51098  5.10552  4.58767  3.61956  4.69752  5.22294  1.34475  4.48692  1.80942  3.40394  4.78251  4.94042  4.69479  4.64323  4.07924  3.50006  1.11709  5.62491  4.45485    684 - -
          2.68618  4.42225  2.77519  2.73123  3.46354  2.40513  3.72494  3.29354  2.67741  2.69355  4.24690  2.90347  2.73739  3.18146  2.89801  2.37887  2.77519  2.98518  4.58477  3.61503
          0.02220  4.21458  4.93692  0.61958  0.77255  0.48576  0.95510
    519   2.62603  2.93073  2.52044  2.44077  4.17647  3.41769  3.66320  3.60545  2.44569  3.18732  3.98836  2.55800  3.83393  2.80336  2.41510  2.37296  2.86958  3.25493  5.40655  4.05885    685 - -
          2.68618  4.42225  2.77519  2.73123  3.46354  2.40513  3.72494  3.29354  2.67741  2.69355  4.24690  2.90347  2.73739  3.18146  2.89801  2.37887  2.77519  2.98518  4.58477  3.61503
          0.02220  4.21458  4.93692  0.61958  0.77255  0.48576  0.95510
    520   2.59792  4.77506  3.00503  2.53737  4.23668  3.35625  3.75674  3.66375  2.54638  3.25536  4.06330  3.02505  3.00717  2.32200  2.98607  1.82951  2.39036  3.28541  5.47555  4.14580    686 - -
          2.68618  4.42225  2.77519  2.73123  3.46354  2.40513  3.72494  3.29354  2.67741  2.69355  4.24690  2.90347  2.73739  3.18146  2.89801  2.37887  2.77519  2.98518  4.58477  3.61503
          0.02220  4.21458  4.93692  0.61958  0.77255  0.48576  0.95510
    521   3.23852  4.50750  5.09054  4.60723  3.74408  4.67531  5.31406  1.25037  4.50806  2.22239  3.52580  4.79623  4.96306  4.76510  4.68928  4.08158  3.50446  1.00274  5.75806  4.54907    687 - -
          2.68618  4.42225  2.77519  2.73123  3.46354  2.40513  3.72494  3.29354  2.67741  2.69355  4.24690  2.90347  2.73739  3.18146  2.89801  2.37887  2.77519  2.98518  4.58477  3.61503
          0.02220  4.21458  4.93692  0.61958  0.77255  0.48576  0.95510
    522   3.31645  4.67015  4.89005  4.38195  3.28859  4.52921  4.96722  2.14006  4.20940  0.89084  3.11081  4.60962  4.80413  4.39999  4.34975  3.91791  3.57152  1.71035  5.33845  4.20305    688 - -
          2.68618  4.42225  2.77519  2.73123  3.46354  2.40513  3.72494  3.29354  2.67741  2.69355  4.24690  2.90347  2.73739  3.18146  2.89801  2.37887  2.77519  2.98518  4.58477  3.61503
          0.02220  4.21458  4.93692  0.61958  0.77255  0.48576  0.95510
    523   2.36123  4.30746  3.55615  3.27334  4.42741  3.07896  4.34493  3.80810  3.30078  3.53172  4.37597  3.43103  3.82790  3.61500  3.60543  0.99023  2.09607  3.27799  5.77608  4.55034    689 - -
          2.68618  4.42225  2.77519  2.73123  3.46354  2.40513  3.72494  3.29354  2.67741  2.69355  4.24690  2.90347  2.73739  3.18146  2.89801  2.37887  2.77519  2.98518  4.58477  3.61503
          0.02220  4.21458  4.93692  0.61958  0.77255  0.48576  0.95510
    524   3.80512  5.03578  4.72005  4.39749  1.09228  4.52436  2.48807  3.63285  4.24584  2.97699  4.19513  4.15474  4.82603  4.21596  4.29298  3.87539  4.01763  3.51309  3.68006  1.31685    690 - -
          2.68618  4.42225  2.77519  2.73123  3.46354  2.40513  3.72494  3.29354  2.67741  2.69355  4.24690  2.90347  2.73739  3.18146  2.89801  2.37887  2.77519  2.98518  4.58477  3.61503
          0.02220  4.21458  4.93692  0.61958  0.77255  0.48576  0.95510
    525   2.93506  5.50768  1.52725  1.71048  4.81121  3.35275  3.78093  4.31830  2.08187  3.79341  4.59820  2.80612  3.91010  2.92186  3.21895  2.83917  3.19855  3.88256  5.93609  4.46294    691 - -
          2.68618  4.42225  2.77519  2.73123  3.46354  2.40513  3.72494  3.29354  2.67741  2.69355  4.24690  2.90347  2.73739  3.18146  2.89801  2.37887  2.77519  2.98518  4.58477  3.61503
          0.02220  4.21458  4.93692  0.61958  0.77255  0.48576  0.95510
    526   3.28424  4.54801  5.11646  4.59062  3.52354  4.70899  5.19664  1.13684  4.48128  1.59527  3.30564  4.79109  4.93475  4.65887  4.62121  4.08767  3.52904  1.49957  5.55819  4.41711    692 - -
          2.68618  4.42225  2.77519  2.73123  3.46354  2.40513  3.72494  3.29354  2.67741  2.69355  4.24690  2.90347  2.73739  3.18146  2.89801  2.37887  2.77519  2.98518  4.58477  3.61503
          0.02220  4.21458  4.93692  0.61958  0.77255  0.48576  0.95510
    527   3.30110  4.56927  5.11643  4.58345  3.45821  4.70602  5.16497  1.21646  4.46876  1.41177  3.24022  4.78613  4.92181  4.62459  4.59659  4.08078  3.54228  1.60051  5.50428  4.38219    693 - -
          2.68618  4.42225  2.77519  2.73123  3.46354  2.40513  3.72494  3.29354  2.67741  2.69355  4.24690  2.90347  2.73739  3.18146  2.89801  2.37887  2.77519  2.98518  4.58477  3.61503
          0.02220  4.21458  4.93692  0.61958  0.77255  0.48576  0.95510
    528   2.56450  4.44877  3.50323  3.13276  3.87943  3.32521  4.13561  3.28065  3.06337  2.36309  3.98928  3.42360  3.95713  3.44056  3.37719  1.12412  2.96199  2.97963  5.35000  4.02073    694 - -
          2.68618  4.42225  2.77519  2.73123  3.46354  2.40513  3.72494  3.29354  2.67741  2.69355  4.24690  2.90347  2.73739  3.18146  2.89801  2.37887  2.77519  2.98518  4.58477  3.61503
          0.02220  4.21458  4.93692  0.61958  0.77255  0.48576  0.95510
    529   3.94991  5.10798  4.87659  4.62877  1.50020  4.61921  3.56324  3.60865  4.45939  2.88794  4.18872  4.26021  4.91683  4.35290  4.43777  4.00567  4.16758  3.54298  3.67817  0.79304    695 - -
          2.68618  4.42225  2.77519  2.73123  3.46354  2.40513  3.72494  3.29354  2.67741  2.69355  4.24690  2.90347  2.73739  3.18146  2.89801  2.37887  2.77519  2.98518  4.58477  3.61503
          0.02220  4.21458  4.93692  0.61958  0.77255  0.48576  0.95510
    530   3.47090  4.76095  5.11066  4.58013  3.21925  4.76663  5.10786  1.70051  4.40558  0.82216  3.01589  4.82323  4.93693  4.52547  4.50652  4.15353  3.70123  2.20898  5.34802  4.25554    696 - -
          2.68618  4.42225  2.77519  2.73123  3.46354  2.40513  3.72494  3.29354  2.67741  2.69355  4.24690  2.90347  2.73739  3.18146  2.89801  2.37887  2.77519  2.98518  4.58477  3.61503
          0.02220  4.21458  4.93692  0.61958  0.77255  0.48576  0.95510
    531   2.64084  4.33279  4.01982  3.58876  3.82148  3.53965  4.44457  2.47384  3.48755  2.65209  3.73510  3.77215  4.14422  3.80950  3.74964  2.94897  1.45652  1.56599  5.42841  4.20964    697 - -
          2.68618  4.42225  2.77519  2.73123  3.46354  2.40513  3.72494  3.29354  2.67741  2.69355  4.24690  2.90347  2.73739  3.18146  2.89801  2.37887  2.77519  2.98518  4.58477  3.61503
          0.02220  4.21458  4.93692  0.61958  0.77255  0.48576  0.95510
    532   2.08728  4.46467  3.69741  3.16227  2.41519  3.75812  2.63275  2.97524  3.09791  2.62957  3.58009  3.49455  4.13417  3.37517  3.41270  3.02446  3.04439  2.76612  4.42075  2.02535    698 - -
          2.68618  4.42225  2.77519  2.73123  3.46354  2.40513  3.72494  3.29354  2.67741  2.69355  4.24690  2.90347  2.73739  3.18146  2.89801  2.37887  2.77519  2.98518  4.58477  3.61503
          0.02220  4.21458  4.93692  0.61958  0.77255  0.48576  0.95510
    533   3.00324  5.43117  2.47212  1.08446  4.72805  3.40653  3.82530  4.22143  2.63357  3.72042  4.57578  2.89285  3.96829  2.40194  3.07824  2.92745  3.26764  3.83432  5.86301  4.45001    699 - -
          2.68618  4.42225  2.77519  2.73123  3.46354  2.40513  3.72494  3.29354  2.67741  2.69355  4.24690  2.90347  2.73739  3.18146  2.89801  2.37887  2.77519  2.98518  4.58477  3.61503
          0.02220  4.21458  4.93692  0.61958  0.77255  0.48576  0.95510
    534   3.14815  4.87528  3.89070  3.84000  4.94886  0.35415  4.92521  4.64572  4.06697  4.25119  5.23954  4.05668  4.27591  4.36470  4.25214  3.33198  3.65560  4.10761  5.93946  5.06707    700 - -
          2.68618  4.42225  2.77519  2.73123  3.46354  2.40513  3.72494  3.29354  2.67741  2.69355  4.24690  2.90347  2.73739  3.18146  2.89801  2.37887  2.77519  2.98518  4.58477  3.61503
          0.02220  4.21458  4.93692  0.61958  0.77255  0.48576  0.95510
    535   3.19142  4.53651  4.83333  4.34512  3.53554  4.45718  4.99958  1.92935  4.19130  1.65562  3.38096  4.55318  4.79009  4.45736  4.37045  3.85268  3.46215  0.96552  5.49230  4.28051    701 - -
          2.68618  4.42225  2.77519  2.73123  3.46354  2.40513  3.72494  3.29354  2.67741  2.69355  4.24690  2.90347  2.73739  3.18146  2.89801  2.37887  2.77519  2.98518  4.58477  3.61503
          0.02220  4.21458  4.93692  0.61958  0.77255  0.48576  0.95510
    536   2.63270  4.67908  3.13516  2.57697  3.87649  3.49180  3.70012  3.27936  2.16657  2.92187  3.03139  2.39638  3.88098  2.88969  2.93840  2.36170  2.86351  2.99483  3.60097  3.89983    702 - -
          2.68618  4.42225  2.77519  2.73123  3.46354  2.40513  3.72494  3.29354  2.67741  2.69355  4.24690  2.90347  2.73739  3.18146  2.89801  2.37887  2.77519  2.98518  4.58477  3.61503
          0.02220  4.21458  4.93692  0.61958  0.77255  0.48576  0.95510
    537   3.43705  4.71957  5.12222  4.59131  3.26008  4.75901  5.12209  1.47106  4.42690  0.95550  3.05456  4.82332  4.93654  4.55050  4.52916  4.14413  3.66934  2.11964  5.37507  4.27783    703 - -
          2.68618  4.42225  2.77519  2.73123  3.46354  2.40513  3.72494  3.29354  2.67741  2.69355  4.24690  2.90347  2.73739  3.18146  2.89801  2.37887  2.77519  2.98518  4.58477  3.61503
          0.02220  4.21458  4.93692  0.61958  0.77255  0.48576  0.95510
    538   2.54896  1.78983  3.82919  3.32530  3.38472  3.46135  4.04105  2.88877  3.21707  2.63209  3.55310  3.54972  3.99290  3.51056  3.47648  2.18104  2.87548  2.64078  4.89069  2.78198    704 - -
          2.68618  4.42225  2.77519  2.73123  3.46354  2.40513  3.72494  3.29354  2.67741  2.69355  4.24690  2.90347  2.73739  3.18146  2.89801  2.37887  2.77519  2.98518  4.58477  3.61503
          0.02220  4.21458  4.93692  0.61958  0.77255  0.48576  0.95510
    539   3.29726  5.43593  2.69361  0.62091  4.83295  3.53203  4.16786  4.35914  3.09634  3.92642  4.90087  3.18939  4.15748  3.38610  3.53022  3.25292  3.60908  4.01290  5.93794  4.68022    705 - -
          2.68618  4.42225  2.77519  2.73123  3.46354  2.40513  3.72494  3.29354  2.67741  2.69355  4.24690  2.90347  2.73739  3.18146  2.89801  2.37887  2.77519  2.98518  4.58477  3.61503
          0.02220  4.21458  4.93692  0.61958  0.77255  0.48576  0.95510
    540   2.95137  5.35361  2.58302  1.67241  4.66451  3.43277  3.77973  4.14127  2.51522  3.63698  4.47542  2.92067  3.95582  1.51872  2.92766  2.89078  3.20193  3.75781  5.77328  4.38771    706 - -
          2.68618  4.42225  2.77519  2.73123  3.46354  2.40513  3.72494  3.29354  2.67741  2.69355  4.24690  2.90347  2.73739  3.18146  2.89801  2.37887  2.77519  2.98518  4.58477  3.61503
          0.02220  4.21458  4.93692  0.61958  0.77255  0.48576  0.95510
    541   3.51823  4.81945  5.02754  4.52826  1.91019  4.67006  4.61583  2.43073  4.37674  0.84558  3.01602  4.66213  4.86223  4.41223  4.43888  4.04793  3.73994  2.59960  4.79824  3.38480    707 - -
          2.68618  4.42225  2.77519  2.73123  3.46354  2.40513  3.72494  3.29354  2.67741  2.69355  4.24690  2.90347  2.73739  3.18146  2.89801  2.37887  2.77519  2.98518  4.58477  3.61503
          0.02220  4.21458  4.93692  0.61958  0.77255  0.48576  0.95510
    542   2.94294  5.25560  2.81715  1.25766  4.61000  3.50261  3.76011  4.05397  2.37453  3.55495  4.39192  3.01781  3.98021  2.90204  2.09503  2.90840  3.17849  3.68598  5.66907  4.34647    708 - -
          2.68618  4.42225  2.77519  2.73123  3.46354  2.40513  3.72494  3.29354  2.67741  2.69355  4.24690  2.90347  2.73739  3.18146  2.89801  2.37887  2.77519  2.98518  4.58477  3.61503
          0.02220  4.21458  4.93692  0.61958  0.77255  0.48576  0.95510
    543   2.93145  4.41426  4.22909  3.65031  3.21351  4.03917  4.31479  1.98589  3.51489  1.32387  2.55800  3.94436  4.35176  2.81225  3.73293  3.32967  3.15740  2.41773  4.97755  3.83217    709 - -
          2.68618  4.42225  2.77519  2.73123  3.46354  2.40513  3.72494  3.29354  2.67741  2.69355  4.24690  2.90347  2.73739  3.18146  2.89801  2.37887  2.77519  2.98518  4.58477  3.61503
          0.02220  4.21458  4.93692  0.61958  0.77255  0.48576  0.95510
    544   1.67695  4.52418  3.22388  2.75316  3.94208  3.36520  3.86946  3.31423  2.75178  2.46877  3.85624  2.52009  3.87881  3.09143  3.15345  2.31511  2.86600  2.99717  5.29835  4.01947    710 - -
          2.68618  4.42225  2.77519  2.73123  3.46354  2.40513  3.72494  3.29354  2.67741  2.69355  4.24690  2.90347  2.73739  3.18146  2.89801  2.37887  2.77519  2.98518  4.58477  3.61503
          0.02220  4.21458  4.93692  0.61958  0.77255  0.48576  0.95510
    545   2.26820  4.54252  3.23184  2.67926  3.76235  2.92838  3.76143  2.69664  2.23859  2.81250  3.67404  3.14444  3.89618  2.98660  3.05874  2.38773  2.84772  2.51724  5.13312  3.85787    711 - -
          2.68618  4.42225  2.77519  2.73123  3.46354  2.40513  3.72494  3.29354  2.67741  2.69355  4.24690  2.90347  2.73739  3.18146  2.89801  2.37887  2.77519  2.98518  4.58477  3.61503
          0.02220  4.21458  4.93692  0.61958  0.77255  0.48576  0.95510
    546   3.00900  5.11139  3.50950  2.82042  4.45440  3.71758  3.69034  3.80724  1.46432  2.42214  4.18374  3.24467  4.07242  2.83225  1.69441  3.02850  3.18729  3.51011  5.44977  4.24268    712 - -
          2.68618  4.42225  2.77519  2.73123  3.46354  2.40513  3.72494  3.29354  2.67741  2.69355  4.24690  2.90347  2.73739  3.18146  2.89801  2.37887  2.77519  2.98518  4.58477  3.61503
          0.02220  4.21458  4.93692  0.61958  0.77255  0.48576  0.95510
    547   2.33257  4.46947  3.47473  2.92089  3.56558  3.64201  3.89745  2.44685  2.82348  1.99285  3.48799  3.34800  4.02664  2.16600  3.17764  2.89840  2.93345  2.61639  5.05733  3.81777    713 - -
          2.68618  4.42225  2.77519  2.73123  3.46354  2.40513  3.72494  3.29354  2.67741  2.69355  4.24690  2.90347  2.73739  3.18146  2.89801  2.37887  2.77519  2.98518  4.58477  3.61503
          0.02220  4.21458  4.93692  0.61958  0.77255  0.48576  0.95510
    548   2.70735  5.18418  2.14201  2.02877  4.50473  3.38692  3.64795  3.98145  2.06776  3.47968  4.24398  2.85813  3.07178  2.76254  2.92796  2.66431  2.51457  3.56371  5.63004  4.21726    714 - -
          2.68618  4.42225  2.77519  2.73123  3.46354  2.40513  3.72494  3.29354  2.67741  2.69355  4.24690  2.90347  2.73739  3.18146  2.89801  2.37887  2.77519  2.98518  4.58477  3.61503
          0.02220  4.21458  4.93692  0.61958  0.77255  0.48576  0.95510
    549   2.83782  5.28574  2.13067  1.95295  4.64486  1.90768  3.77737  4.12901  2.67711  3.64677  4.44990  2.84062  3.88700  2.92160  3.21491  2.16414  3.11173  3.71007  5.81963  4.38057    715 - -
          2.68618  4.42225  2.77519  2.73123  3.46354  2.40513  3.72494  3.29354  2.67741  2.69355  4.24690  2.90347  2.73739  3.18146  2.89801  2.37887  2.77519  2.98518  4.58477  3.61503
          0.02220  4.21458  4.93692  0.61958  0.77255  0.48576  0.95510
    550   2.58061  4.60159  3.15538  2.63233  3.09849  3.41996  3.76598  3.30373  2.63080  2.95639  3.80054  2.65403  2.81760  2.96641  3.06123  2.07004  2.44656  3.00023  5.24205  3.94636    716 - -
          2.68618  4.42225  2.77519  2.73123  3.46354  2.40513  3.72494  3.29354  2.67741  2.69355  4.24690  2.90347  2.73739  3.18146  2.89801  2.37887  2.77519  2.98518  4.58477  3.61503
          0.02220  4.21458  4.93692  0.61958  0.77255  0.48576  0.95510
    551   2.99115  5.51532  1.24690  2.22463  4.89569  2.54091  3.87604  4.42668  2.88897  3.92052  4.75666  2.07692  3.93584  3.03984  3.48394  2.89487  3.29334  3.97447  6.07388  4.57307    717 - -
          2.68618  4.42225  2.77519  2.73123  3.46354  2.40513  3.72494  3.29354  2.67741  2.69355  4.24690  2.90347  2.73739  3.18146  2.89801  2.37887  2.77519  2.98518  4.58477  3.61503
          0.02220  4.21458  4.93692  0.61958  0.77255  0.48576  0.95510
    552   3.43221  4.71409  5.12196  4.59145  3.26647  4.75707  5.12342  1.44073  4.42793  0.97725  3.06115  4.82215  4.93626  4.55337  4.53098  4.14220  3.66494  2.10722  5.37916  4.28021    718 - -
          2.68618  4.42225  2.77519  2.73123  3.46354  2.40513  3.72494  3.29354  2.67741  2.69355  4.24690  2.90347  2.73739  3.18146  2.89801  2.37887  2.77519  2.98518  4.58477  3.61503
          0.02220  4.21458  4.93692  0.61958  0.77255  0.48576  0.95510
    553   3.06299  5.24346  3.25431  2.74275  4.49243  3.67035  2.49061  4.04235  1.11875  3.50096  4.36141  3.19421  4.07695  2.86783  2.36133  3.04851  3.25638  3.70829  5.50226  4.22340    719 - -
          2.68618  4.42225  2.77519  2.73123  3.46354  2.40513  3.72494  3.29354  2.67741  2.69355  4.24690  2.90347  2.73739  3.18146  2.89801  2.37887  2.77519  2.98518  4.58477  3.61503
          0.02220  4.21458  4.93692  0.61958  0.77255  0.48576  0.95510
    554   2.82371  4.60525  3.63861  3.26357  3.73544  3.57981  4.22059  3.05836  3.14311  1.92134  3.80162  3.59700  1.26211  3.55040  3.43132  3.02701  3.16935  2.89068  5.29195  4.00622    720 - -
          2.68618  4.42225  2.77519  2.73123  3.46354  2.40513  3.72494  3.29354  2.67741  2.69355  4.24690  2.90347  2.73739  3.18146  2.89801  2.37887  2.77519  2.98518  4.58477  3.61503
          0.02220  4.21458  4.93692  0.61958  0.77255  0.48576  0.95510
    555   2.62180  2.39078  3.43593  2.88155  3.56130  3.54752  3.83081  2.95694  2.28446  2.66026  3.54830  3.29055  3.95708  3.13290  3.11155  2.45608  2.86850  2.71656  4.98582  2.87954    721 - -
          2.68618  4.42225  2.77519  2.73123  3.46354  2.40513  3.72494  3.29354  2.67741  2.69355  4.24690  2.90347  2.73739  3.18146  2.89801  2.37887  2.77519  2.98518  4.58477  3.61503
          0.02220  4.21458  4.93692  0.61958  0.77255  0.48576  0.95510
    556   3.27565  4.57599  5.03051  4.46225  3.25386  4.58784  4.94570  1.81851  4.33791  1.13267  2.44511  4.65764  4.79424  4.42961  4.42821  3.93436  3.50195  1.70259  5.26981  4.19750    722 - -
          2.68618  4.42225  2.77519  2.73123  3.46354  2.40513  3.72494  3.29354  2.67741  2.69355  4.24690  2.90347  2.73739  3.18146  2.89801  2.37887  2.77519  2.98518  4.58477  3.61503
          0.02220  4.21458  4.93692  0.61958  0.77255  0.48576  0.95510
    557   3.43672  5.22357  3.96638  3.42220  4.66798  3.83998  4.13451  4.24631  2.45777  3.69996  4.70281  3.74940  4.33652  3.34807  0.56198  3.51184  3.68603  3.95815  5.61787  4.53417    723 - -
          2.68618  4.42225  2.77519  2.73123  3.46354  2.40513  3.72494  3.29354  2.67741  2.69355  4.24690  2.90347  2.73739  3.18146  2.89801  2.37887  2.77519  2.98518  4.58477  3.61503
          0.02220  4.21458  4.93692  0.61958  0.77255  0.48576  0.95510
    558   2.86984  5.05492  3.19030  2.65389  4.37572  2.79814  2.59383  3.84199  2.21338  3.36206  4.19546  3.12391  3.98327  2.85039  1.49178  2.88206  3.09117  3.49956  5.46616  4.17839    724 - -
          2.68618  4.42225  2.77519  2.73123  3.46354  2.40513  3.72494  3.29354  2.67741  2.69355  4.24690  2.90347  2.73739  3.18146  2.89801  2.37887  2.77519  2.98518  4.58477  3.61503
          0.02220  4.21458  4.93692  0.61958  0.77255  0.48576  0.95510
    559   3.46537  4.75217  5.15598  4.58272  3.15038  4.76791  5.06864  1.85962  4.44173  0.87043  2.24080  4.82177  4.90150  4.48285  4.51232  4.12426  3.67989  2.34882  5.28179  4.26098    725 - -
          2.68618  4.42225  2.77519  2.73123  3.46354  2.40513  3.72494  3.29354  2.67741  2.69355  4.24690  2.90347  2.73739  3.18146  2.89801  2.37887  2.77519  2.98518  4.58477  3.61503
          0.02220  4.21458  4.93692  0.61958  0.77255  0.48576  0.95510
    560   3.44815  5.17880  3.53495  3.34242  3.58701  3.78955  0.58927  4.20620  3.17918  3.64969  4.73052  3.73233  4.36710  3.71709  3.41714  3.51996  3.76896  3.93508  5.04329  3.53101    726 - -
          2.68618  4.42225  2.77519  2.73123  3.46354  2.40513  3.72494  3.29354  2.67741  2.69355  4.24690  2.90347  2.73739  3.18146  2.89801  2.37887  2.77519  2.98518  4.58477  3.61503
          0.02220  4.21458  4.93692  0.61958  0.77255  0.48576  0.95510
    561   3.56373  4.93232  4.73864  4.39356  3.30444  4.41315  4.94407  2.53951  4.15902  0.54488  3.24407  4.63673  4.79815  4.44308  4.27345  4.04575  3.84694  2.66315  5.29310  4.09097    727 - -
          2.68618  4.42225  2.77519  2.73123  3.46354  2.40513  3.72494  3.29354  2.67741  2.69355  4.24690  2.90347  2.73739  3.18146  2.89801  2.37887  2.77519  2.98518  4.58477  3.61503
          0.02220  4.21458  4.93692  0.61958  0.77255  0.48576  0.95510
    562   2.03493  4.34480  4.29820  3.90546  3.85169  3.70038  4.70523  2.20476  3.81731  2.58869  3.73190  4.01817  4.30416  4.11321  4.04046  3.13224  3.12442  1.00403  5.55821  4.34325    728 - -
          2.68618  4.42225  2.77519  2.73123  3.46354  2.40513  3.72494  3.29354  2.67741  2.69355  4.24690  2.90347  2.73739  3.18146  2.89801  2.37887  2.77519  2.98518  4.58477  3.61503
          0.02220  4.21458  4.93692  0.61958  0.77255  0.48576  0.95510
    563   3.22211  4.50683  5.03589  4.55558  3.73862  4.62597  5.26993  1.45549  4.44992  2.22790  3.52912  4.74796  4.93221  4.71648  4.63763  4.03235  3.49218  0.88050  5.73958  4.52417    729 - -
          2.68618  4.42225  2.77519  2.73123  3.46354  2.40513  3.72494  3.29354  2.67741  2.69355  4.24690  2.90347  2.73739  3.18146  2.89801  2.37887  2.77519  2.98518  4.58477  3.61503
          0.02220  4.21458  4.93692  0.61958  0.77255  0.48576  0.95510
    564   2.67812  4.39986  3.79712  3.31475  3.63005  3.57192  4.19722  2.71277  3.17660  2.45551  2.45729  3.60662  4.09826  3.53456  3.46323  2.93715  1.38180  2.54073  5.21732  3.99487    730 - -
          2.68618  4.42225  2.77519  2.73123  3.46354  2.40513  3.72494  3.29354  2.67741  2.69355  4.24690  2.90347  2.73739  3.18146  2.89801  2.37887  2.77519  2.98518  4.58477  3.61503
          0.02220  4.21458  4.93692  0.61958  0.77255  0.48576  0.95510
    565   0.61486  4.40145  3.84822  3.67240  4.43085  3.21389  4.64828  3.61070  3.69865  3.47507  4.47965  3.72325  3.98674  4.00970  3.91484  2.75431  3.05621  3.20312  5.82181  4.66644    731 - -
          2.68618  4.42225  2.77519  2.73123  3.46354  2.40513  3.72494  3.29354  2.67741  2.69355  4.24690  2.90347  2.73739  3.18146  2.89801  2.37887  2.77519  2.98518  4.58477  3.61503
          0.02220  4.21458  4.93692  0.61958  0.77255  0.48576  0.95510
    566   3.30873  4.65067  4.79657  4.43651  3.62986  4.41802  5.11468  0.73218  4.27219  2.15974  3.52633  4.63662  4.82890  4.59367  4.43189  3.95895  3.60676  1.91782  5.58194  4.34146    732 - -
          2.68618  4.42225  2.77519  2.73123  3.46354  2.40513  3.72494  3.29354  2.67741  2.69355  4.24690  2.90347  2.73739  3.18146  2.89801  2.37887  2.77519  2.98518  4.58477  3.61503
          0.02220  4.21458  4.93692  0.61958  0.77255  0.48576  0.95510
    567   3.26990  5.33711  3.75533  3.01243  4.84942  3.84279  3.71996  4.17013  1.55492  3.57196  4.45730  3.37683  4.19610  2.85341  1.04977  3.26018  3.41299  3.85946  5.57199  4.44984    733 - -
          2.68618  4.42225  2.77519  2.73123  3.46354  2.40513  3.72494  3.29354  2.67741  2.69355  4.24690  2.90347  2.73739  3.18146  2.89801  2.37887  2.77519  2.98518  4.58477  3.61503
          0.02220  4.21458  4.93692  0.61958  0.77255  0.48576  0.95510
    568   3.29726  5.43593  2.69361  0.62091  4.83295  3.53203  4.16786  4.35914  3.09634  3.92642  4.90087  3.18939  4.15748  3.38610  3.53022  3.25292  3.60908  4.01290  5.93794  4.68022    734 - -
          2.68618  4.42225  2.77519  2.73123  3.46354  2.40513  3.72494  3.29354  2.67741  2.69355  4.24690  2.90347  2.73739  3.18146  2.89801  2.37887  2.77519  2.98518  4.58477  3.61503
          0.02220  4.21458  4.93692  0.61958  0.77255  0.48576  0.95510
    569   3.19679  4.54917  4.78319  4.24636  1.49401  4.37462  4.49242  2.29339  4.10864  1.57697  3.13259  4.38659  4.65055  4.22823  4.21814  3.71382  3.43105  1.82067  4.82162  3.44141    735 - -
          2.68618  4.42225  2.77519  2.73123  3.46354  2.40513  3.72494  3.29354  2.67741  2.69355  4.24690  2.90347  2.73739  3.18146  2.89801  2.37887  2.77519  2.98518  4.58477  3.61503
          0.02220  4.21458  4.93692  0.61958  0.77255  0.48576  0.95510
    570   3.28657  4.56543  5.07880  4.53800  3.41539  4.66523  5.10073  1.58627  4.42121  1.22436  3.20226  4.74041  4.88410  4.56708  4.54436  4.03229  3.52528  1.45388  5.44682  4.33302    736 - -
          2.68618  4.42225  2.77519  2.73123  3.46354  2.40513  3.72494  3.29354  2.67741  2.69355  4.24690  2.90347  2.73739  3.18146  2.89801  2.37887  2.77519  2.98518  4.58477  3.61503
          0.02220  4.21458  4.93692  0.61958  0.77255  0.48576  0.95510
    571   3.03610  5.26095  3.09019  2.66204  4.63825  3.61539  3.73412  4.05999  1.75653  3.52492  4.38448  3.13592  4.05027  1.34187  2.43189  3.01349  3.24324  3.71702  5.60449  4.34670    737 - -
          2.68618  4.42225  2.77519  2.73123  3.46354  2.40513  3.72494  3.29354  2.67741  2.69355  4.24690  2.90347  2.73739  3.18146  2.89801  2.37887  2.77519  2.98518  4.58477  3.61503
          0.02220  4.21458  4.93692  0.61958  0.77255  0.48576  0.95510
    572   0.98244  4.25173  3.77423  3.46428  4.31735  3.10260  4.43583  3.47660  3.44372  3.34527  4.24785  3.53870  3.85519  3.74229  3.71354  2.56095  1.98416  3.04487  5.72859  4.53723    738 - -
          2.68618  4.42225  2.77519  2.73123  3.46354  2.40513  3.72494  3.29354  2.67741  2.69355  4.24690  2.90347  2.73739  3.18146  2.89801  2.37887  2.77519  2.98518  4.58477  3.61503
          0.02220  4.21458  4.93692  0.61958  0.77255  0.48576  0.95510
    573   3.28902  4.55313  5.11189  4.59067  3.54218  4.71638  5.21484  1.04983  4.47935  1.68901  3.32432  4.79632  4.94532  4.66906  4.62719  4.09851  3.53587  1.53836  5.58286  4.43372    739 - -
          2.68618  4.42225  2.77519  2.73123  3.46354  2.40513  3.72494  3.29354  2.67741  2.69355  4.24690  2.90347  2.73739  3.18146  2.89801  2.37887  2.77519  2.98518  4.58477  3.61503
          0.02220  4.21458  4.93692  0.61958  0.77255  0.48576  0.95510
    574   3.09725  5.71672  1.53529  1.15708  5.00247  3.33057  3.89424  4.54113  2.93640  4.02171  4.87938  2.78771  3.96499  3.06179  3.55265  2.96515  3.38987  4.09791  6.16277  4.63729    740 - -
          2.68618  4.42225  2.77519  2.73123  3.46354  2.40513  3.72494  3.29354  2.67741  2.69355  4.24690  2.90347  2.73739  3.18146  2.89801  2.37887  2.77519  2.98518  4.58477  3.61503
          0.02220  4.21458  4.93692  0.61958  0.77255  0.48576  0.95510
    575   2.73586  4.26973  4.09552  3.55452  2.47381  3.78949  4.21927  2.38085  3.45819  2.28227  3.35361  3.79783  4.21173  3.71158  3.69277  3.11110  1.84770  1.75330  4.95610  3.71272    741 - -
          2.68618  4.42225  2.77519  2.73123  3.46354  2.40513  3.72494  3.29354  2.67741  2.69355  4.24690  2.90347  2.73739  3.18146  2.89801  2.37887  2.77519  2.98518  4.58477  3.61503
          0.02220  4.21458  4.93692  0.61958  0.77255  0.48576  0.95510
    576   3.77931  5.12774  4.36288  4.16835  2.39446  4.24402  3.83524  3.74625  4.01761  3.10814  4.38691  4.17137  4.71521  4.23759  4.12513  3.87624  4.07066  3.63440  4.04705  0.54394    742 - -
          2.68618  4.42225  2.77519  2.73123  3.46354  2.40513  3.72494  3.29354  2.67741  2.69355  4.24690  2.90347  2.73739  3.18146  2.89801  2.37887  2.77519  2.98518  4.58477  3.61503
          0.02220  4.21458  4.93692  0.61958  0.77255  0.48576  0.95510
    577   2.93309  5.25212  3.21096  2.61746  4.66917  3.61439  3.64937  4.06474  1.49436  3.50420  4.31318  2.46668  3.99087  2.36558  1.94750  2.90262  3.12517  3.69096  5.57186  4.30895    743 - -
          2.68618  4.42225  2.77519  2.73123  3.46354  2.40513  3.72494  3.29354  2.67741  2.69355  4.24690  2.90347  2.73739  3.18146  2.89801  2.37887  2.77519  2.98518  4.58477  3.61503
          0.02220  4.21458  4.93692  0.61958  0.77255  0.48576  0.95510
    578   3.09960  5.30360  3.25106  2.74492  4.72709  3.68077  3.71776  4.11712  1.09514  3.55249  4.41375  3.19398  4.08770  2.14620  2.30553  3.07451  3.28614  3.77752  5.60164  4.38348    744 - -
          2.68600  4.42241  2.77536  2.73104  3.46370  2.40529  3.72511  3.29308  2.67757  2.69371  4.24706  2.90363  2.73720  3.18162  2.89817  2.37878  2.77498  2.98489  4.58493  3.61519
          0.15665  1.98180  4.93692  1.59674  0.22634  0.48576  0.95510
    579   2.62682  4.15587  3.91118  3.33394  3.24695  3.69900  3.99053  2.26969  3.23649  2.31160  2.76172  3.60972  4.07140  3.48810  3.47452  2.25777  2.86067  2.06949  4.76073  2.70282    752 - -
          2.68618  4.42225  2.77519  2.73123  3.46354  2.40513  3.72494  3.29354  2.67741  2.69355  4.24690  2.90347  2.73739  3.18146  2.89801  2.37887  2.77519  2.98518  4.58477  3.61503
          0.02220  4.21458  4.93692  0.61958  0.77255  0.48576  0.95510
    580   1.78478  4.31717  3.57827  3.06807  3.76481  3.36676  4.02624  2.49664  3.02225  2.81346  3.70790  3.38488  3.91729  3.33059  3.36675  2.29749  1.97331  2.72915  5.19713  3.96669    753 - -
          2.68618  4.42225  2.77519  2.73123  3.46354  2.40513  3.72494  3.29354  2.67741  2.69355  4.24690  2.90347  2.73739  3.18146  2.89801  2.37887  2.77519  2.98518  4.58477  3.61503
          0.02220  4.21458  4.93692  0.61958  0.77255  0.48576  0.95510
    581   3.28347  4.91296  3.84636  3.45994  2.00844  4.00943  1.14957  3.47549  3.33329  2.90807  4.04172  3.70895  4.42397  3.65035  3.59607  3.38424  3.53556  3.31363  4.10934  2.42219    754 - -
          2.68618  4.42225  2.77519  2.73123  3.46354  2.40513  3.72494  3.29354  2.67741  2.69355  4.24690  2.90347  2.73739  3.18146  2.89801  2.37887  2.77519  2.98518  4.58477  3.61503
          0.02220  4.21458  4.93692  0.61958  0.77255  0.48576  0.95510
    582   3.48950  4.78872  5.08569  4.55977  3.19717  4.75982  5.08930  1.85648  4.37309  0.75591  3.00047  4.81034  4.93290  4.50238  4.47750  4.15047  3.72042  2.26760  5.32994  4.23058    755 - -
          2.68618  4.42225  2.77519  2.73123  3.46354  2.40513  3.72494  3.29354  2.67741  2.69355  4.24690  2.90347  2.73739  3.18146  2.89801  2.37887  2.77519  2.98518  4.58477  3.61503
          0.02220  4.21458  4.93692  0.61958  0.77255  0.48576  0.95510
    583   2.61809  4.65997  3.13929  2.59332  3.90402  3.46777  3.72205  2.61808  2.54635  2.94148  3.78527  2.58505  3.87721  2.91201  2.59300  2.17557  2.48165  3.00014  5.22705  3.93147    756 - -
          2.68618  4.42225  2.77519  2.73123  3.46354  2.40513  3.72494  3.29354  2.67741  2.69355  4.24690  2.90347  2.73739  3.18146  2.89801  2.37887  2.77519  2.98518  4.58477  3.61503
          0.02220  4.21458  4.93692  0.61958  0.77255  0.48576  0.95510
    584   2.82836  5.21516  2.77276  1.83974  4.57088  3.45136  3.69567  4.01423  1.57502  3.51274  4.31217  2.94157  3.90957  2.82349  2.75511  2.38112  3.06370  3.62297  5.64721  4.28882    757 - -
          2.68618  4.42225  2.77519  2.73123  3.46354  2.40513  3.72494  3.29354  2.67741  2.69355  4.24690  2.90347  2.73739  3.18146  2.89801  2.37887  2.77519  2.98518  4.58477  3.61503
          0.02220  4.21458  4.93692  0.61958  0.77255  0.48576  0.95510
    585   3.08950  5.74393  1.14243  1.81225  5.02030  3.31887  3.88084  4.56615  2.93035  4.03324  4.88450  2.23518  3.95496  3.04637  3.55808  2.95196  3.38154  4.11413  6.18401  4.63902    758 - -
          2.68618  4.42225  2.77519  2.73123  3.46354  2.40513  3.72494  3.29354  2.67741  2.69355  4.24690  2.90347  2.73739  3.18146  2.89801  2.37887  2.77519  2.98518  4.58477  3.61503
          0.02220  4.21458  4.93692  0.61958  0.77255  0.48576  0.95510
    586   2.93485  5.08898  1.21819  2.51062  4.16755  3.46903  3.92912  3.54971  2.87592  2.25187  4.21640  3.04928  4.01624  3.13619  3.35737  2.94860  3.21725  3.30039  5.57079  4.16553    759 - -
          2.68618  4.42225  2.77519  2.73123  3.46354  2.40513  3.72494  3.29354  2.67741  2.69355  4.24690  2.90347  2.73739  3.18146  2.89801  2.37887  2.77519  2.98518  4.58477  3.61503
          0.02220  4.21458  4.93692  0.61958  0.77255  0.48576  0.95510
    587   3.08611  5.31297  3.46112  2.78567  4.78106  3.72942  3.66671  4.13237  1.49232  3.54163  4.38012  3.21781  4.08393  1.88027  1.70496  3.05871  3.25071  3.78450  5.57224  4.37872    760 - -
          2.68618  4.42225  2.77519  2.73123  3.46354  2.40513  3.72494  3.29354  2.67741  2.69355  4.24690  2.90347  2.73739  3.18146  2.89801  2.37887  2.77519  2.98518  4.58477  3.61503
          0.02220  4.21458  4.93692  0.61958  0.77255  0.48576  0.95510
    588   2.30113  4.97857  2.81369  1.75862  4.26493  3.41629  3.69366  3.68070  2.48984  2.75499  4.08182  2.37658  3.86109  2.83724  2.95550  2.70175  2.94304  3.33213  5.48888  4.12723    761 - -
          2.68618  4.42225  2.77519  2.73123  3.46354  2.40513  3.72494  3.29354  2.67741  2.69355  4.24690  2.90347  2.73739  3.18146  2.89801  2.37887  2.77519  2.98518  4.58477  3.61503
          0.02220  4.21458  4.93692  0.61958  0.77255  0.48576  0.95510
    589   2.13119  4.92670  2.97930  2.47278  4.24753  3.44100  2.86410  3.67736  1.92976  3.24440  4.04930  2.98623  3.86283  2.81370  2.81282  2.24223  2.91830  3.32311  5.44209  4.10512    762 - -
          2.68618  4.42225  2.77519  2.73123  3.46354  2.40513  3.72494  3.29354  2.67741  2.69355  4.24690  2.90347  2.73739  3.18146  2.89801  2.37887  2.77519  2.98518  4.58477  3.61503
          0.02220  4.21458  4.93692  0.61958  0.77255  0.48576  0.95510
    590   2.80247  4.48963  3.78668  3.42042  3.61621  2.29335  4.28171  2.89455  3.32406  1.07563  3.65405  3.70078  4.16565  3.68033  3.57730  3.06071  3.14217  2.73861  5.19965  3.95263    763 - -
          2.68618  4.42225  2.77519  2.73123  3.46354  2.40513  3.72494  3.29354  2.67741  2.69355  4.24690  2.90347  2.73739  3.18146  2.89801  2.37887  2.77519  2.98518  4.58477  3.61503
          0.02220  4.21458  4.93692  0.61958  0.77255  0.48576  0.95510
    591   2.67868  4.70758  3.19973  2.62506  3.91729  3.52919  3.70633  2.79883  2.17689  2.29767  3.79089  2.51019  3.91208  2.89396  2.41449  2.76066  2.90308  3.01816  5.21769  3.93533    764 - -
          2.68618  4.42225  2.77519  2.73123  3.46354  2.40513  3.72494  3.29354  2.67741  2.69355  4.24690  2.90347  2.73739  3.18146  2.89801  2.37887  2.77519  2.98518  4.58477  3.61503
          0.02220  4.21458  4.93692  0.61958  0.77255  0.48576  0.95510
    592   2.74140  4.92629  3.12274  2.55916  4.20522  3.52288  3.67210  3.59787  1.72809  2.64180  4.00529  3.05480  3.91303  2.38148  2.66244  2.76810  2.39190  3.27887  5.38791  4.08836    765 - -
          2.68618  4.42225  2.77519  2.73123  3.46354  2.40513  3.72494  3.29354  2.67741  2.69355  4.24690  2.90347  2.73739  3.18146  2.89801  2.37887  2.77519  2.98518  4.58477  3.61503
          0.02220  4.21458  4.93692  0.61958  0.77255  0.48576  0.95510
    593   2.73201  4.42154  3.80407  3.39347  3.48914  3.60303  4.21243  2.77189  3.25717  1.17920  3.53959  3.66060  4.13872  3.61731  3.51075  2.19501  3.06489  2.62307  5.10858  3.82467    766 - -
          2.68618  4.42225  2.77519  2.73123  3.46354  2.40513  3.72494  3.29354  2.67741  2.69355  4.24690  2.90347  2.73739  3.18146  2.89801  2.37887  2.77519  2.98518  4.58477  3.61503
          0.02220  4.21458  4.93692  0.61958  0.77255  0.48576  0.95510
    594   2.84152  5.00369  2.92817  2.61381  4.41346  3.44528  3.85728  3.90952  2.54831  3.44653  4.31851  3.10263  2.50016  1.30586  2.90440  2.86631  3.13127  3.54592  5.60238  4.28311    767 - -
          2.68618  4.42225  2.77519  2.73123  3.46354  2.40513  3.72494  3.29354  2.67741  2.69355  4.24690  2.90347  2.73739  3.18146  2.89801  2.37887  2.77519  2.98518  4.58477  3.61503
          0.02220  4.21458  4.93692  0.61958  0.77255  0.48576  0.95510
    595   2.63522  4.41267  3.40985  2.36817  3.54681  3.58770  3.83181  2.51489  2.79980  2.02232  2.91557  2.80403  3.96857  3.12512  3.17047  2.83042  2.86694  2.63889  4.99045  3.74533    768 - -
          2.68618  4.42225  2.77519  2.73123  3.46354  2.40513  3.72494  3.29354  2.67741  2.69355  4.24690  2.90347  2.73739  3.18146  2.89801  2.37887  2.77519  2.98518  4.58477  3.61503
          0.02220  4.21458  4.93692  0.61958  0.77255  0.48576  0.95510
    596   2.81987  5.12924  2.97012  2.50595  4.50114  3.49948  3.68215  3.92979  1.80628  3.43372  4.24106  3.01347  3.92749  1.82206  2.61463  2.23840  3.04760  3.55573  5.56421  4.24576    769 - -
          2.68618  4.42225  2.77519  2.73123  3.46354  2.40513  3.72494  3.29354  2.67741  2.69355  4.24690  2.90347  2.73739  3.18146  2.89801  2.37887  2.77519  2.98518  4.58477  3.61503
          0.02220  4.21458  4.93692  0.61958  0.77255  0.48576  0.95510
    597   3.27000  4.58747  4.94336  4.40745  3.34735  4.56389  4.97289  1.11890  4.24798  1.77634  2.09500  4.62383  4.81070  4.43140  4.38237  3.93100  3.51167  1.99743  5.35857  4.23344    770 - -
          2.68618  4.42225  2.77519  2.73123  3.46354  2.40513  3.72494  3.29354  2.67741  2.69355  4.24690  2.90347  2.73739  3.18146  2.89801  2.37887  2.77519  2.98518  4.58477  3.61503
          0.02220  4.21458  4.93692  0.61958  0.77255  0.48576  0.95510
    598   1.95067  2.81061  3.84301  3.38420  4.04731  3.13672  4.27422  3.39822  3.32436  3.13431  3.99213  3.49882  3.83446  3.59956  3.61762  1.68098  1.74193  2.98985  5.45651  4.26020    771 - -
          2.68618  4.42225  2.77519  2.73123  3.46354  2.40513  3.72494  3.29354  2.67741  2.69355  4.24690  2.90347  2.73739  3.18146  2.89801  2.37887  2.77519  2.98518  4.58477  3.61503
          0.02220  4.21458  4.93692  0.61958  0.77255  0.48576  0.95510
    599   2.64069  3.32847  3.16881  1.91520  3.79849  3.50681  3.72422  3.21240  2.56573  2.86655  3.72448  3.10628  3.89971  2.57075  2.97502  2.73948  2.87298  2.94087  3.19194  3.85299    772 - -
          2.68618  4.42225  2.77519  2.73123  3.46354  2.40513  3.72494  3.29354  2.67741  2.69355  4.24690  2.90347  2.73739  3.18146  2.89801  2.37887  2.77519  2.98518  4.58477  3.61503
          0.02220  4.21458  4.93692  0.61958  0.77255  0.48576  0.95510
    600   2.06732  4.30839  3.70422  3.18864  3.62321  3.48941  4.07645  2.78163  3.10698  2.58880  2.28070  3.49326  4.00284  3.42132  3.41754  2.82511  1.83839  2.55893  5.12161  3.90523    773 - -
          2.68618  4.42225  2.77519  2.73123  3.46354  2.40513  3.72494  3.29354  2.67741  2.69355  4.24690  2.90347  2.73739  3.18146  2.89801  2.37887  2.77519  2.98518  4.58477  3.61503
          0.02220  4.21458  4.93692  0.61958  0.77255  0.48576  0.95510
    601   2.79648  5.30667  2.22924  1.62686  4.62455  3.37284  3.70121  4.11191  2.07132  3.60081  4.37860  2.83705  3.86323  2.82571  3.03369  2.27689  3.04476  3.68714  5.74746  4.31407    774 - -
          2.68618  4.42225  2.77519  2.73123  3.46354  2.40513  3.72494  3.29354  2.67741  2.69355  4.24690  2.90347  2.73739  3.18146  2.89801  2.37887  2.77519  2.98518  4.58477  3.61503
          0.02220  4.21458  4.93692  0.61958  0.77255  0.48576  0.95510
    602   3.13524  5.76904  1.08110  1.58149  5.04951  3.32628  3.91765  4.59608  2.99315  4.07631  4.94878  2.78312  3.97673  3.09135  3.62784  2.99363  3.43479  4.15075  6.21733  4.67789    775 - -
          2.68618  4.42225  2.77519  2.73123  3.46354  2.40513  3.72494  3.29354  2.67741  2.69355  4.24690  2.90347  2.73739  3.18146  2.89801  2.37887  2.77519  2.98518  4.58477  3.61503
          0.02220  4.21458  4.93692  0.61958  0.77255  0.48576  0.95510
    603   3.47090  4.76095  5.11066  4.58013  3.21925  4.76663  5.10786  1.70051  4.40558  0.82216  3.01589  4.82323  4.93693  4.52547  4.50652  4.15353  3.70123  2.20898  5.34802  4.25554    776 - -
          2.68618  4.42225  2.77519  2.73123  3.46354  2.40513  3.72494  3.29354  2.67741  2.69355  4.24690  2.90347  2.73739  3.18146  2.89801  2.37887  2.77519  2.98518  4.58477  3.61503
          0.02220  4.21458  4.93692  0.61958  0.77255  0.48576  0.95510
    604   3.26990  5.33711  3.75533  3.01243  4.84942  3.84279  3.71996  4.17013  1.55492  3.57196  4.45730  3.37683  4.19610  2.85341  1.04977  3.26018  3.41299  3.85946  5.57199  4.44984    777 - -
          2.68618  4.42225  2.77519  2.73123  3.46354  2.40513  3.72494  3.29354  2.67741  2.69355  4.24690  2.90347  2.73739  3.18146  2.89801  2.37887  2.77519  2.98518  4.58477  3.61503
          0.02220  4.21458  4.93692  0.61958  0.77255  0.48576  0.95510
    605   2.31652  1.93686  4.03757  3.68929  4.19705  3.07649  4.49347  3.54911  3.59130  3.33147  4.20719  3.62666  3.84234  3.86713  3.80806  1.13001  2.81718  3.08434  5.62027  4.42552    778 - -
          2.68618  4.42225  2.77519  2.73123  3.46354  2.40513  3.72494  3.29354  2.67741  2.69355  4.24690  2.90347  2.73739  3.18146  2.89801  2.37887  2.77519  2.98518  4.58477  3.61503
          0.02220  4.21458  4.93692  0.61958  0.77255  0.48576  0.95510
    606   3.56373  4.93232  4.73864  4.39356  3.30444  4.41315  4.94407  2.53951  4.15902  0.54488  3.24407  4.63673  4.79815  4.44308  4.27345  4.04575  3.84694  2.66315  5.29310  4.09097    779 - -
          2.68618  4.42225  2.77519  2.73123  3.46354  2.40513  3.72494  3.29354  2.67741  2.69355  4.24690  2.90347  2.73739  3.18146  2.89801  2.37887  2.77519  2.98518  4.58477  3.61503
          0.02220  4.21458  4.93692  0.61958  0.77255  0.48576  0.95510
    607   3.34011  4.67504  4.89142  4.34487  1.35549  4.51012  4.54007  2.41609  4.19828  1.41324  2.39844  4.49737  4.72838  4.26931  4.28399  3.84738  3.55915  2.53939  4.80238  3.43944    780 - -
          2.68618  4.42225  2.77519  2.73123  3.46354  2.40513  3.72494  3.29354  2.67741  2.69355  4.24690  2.90347  2.73739  3.18146  2.89801  2.37887  2.77519  2.98518  4.58477  3.61503
          0.02220  4.21458  4.93692  0.61958  0.77255  0.48576  0.95510
    608   2.89782  4.36722  4.35625  3.83440  3.58067  4.02898  4.56148  2.06727  3.71206  2.00247  3.46298  4.07399  4.44187  4.00174  3.94493  3.37785  2.33842  1.18530  5.30022  4.09401    781 - -
          2.68618  4.42225  2.77519  2.73123  3.46354  2.40513  3.72494  3.29354  2.67741  2.69355  4.24690  2.90347  2.73739  3.18146  2.89801  2.37887  2.77519  2.98518  4.58477  3.61503
          0.02220  4.21458  4.93692  0.61958  0.77255  0.48576  0.95510
    609   3.56373  4.93232  4.73864  4.39356  3.30444  4.41315  4.94407  2.53951  4.15902  0.54488  3.24407  4.63673  4.79815  4.44308  4.27345  4.04575  3.84694  2.66315  5.29310  4.09097    782 - -
          2.68618  4.42225  2.77519  2.73123  3.46354  2.40513  3.72494  3.29354  2.67741  2.69355  4.24690  2.90347  2.73739  3.18146  2.89801  2.37887  2.77519  2.98518  4.58477  3.61503
          0.02220  4.21458  4.93692  0.61958  0.77255  0.48576  0.95510
    610   3.56373  4.93232  4.73864  4.39356  3.30444  4.41315  4.94407  2.53951  4.15902  0.54488  3.24407  4.63673  4.79815  4.44308  4.27345  4.04575  3.84694  2.66315  5.29310  4.09097    783 - -
          2.68618  4.42225  2.77519  2.73123  3.46354  2.40513  3.72494  3.29354  2.67741  2.69355  4.24690  2.90347  2.73739  3.18146  2.89801  2.37887  2.77519  2.98518  4.58477  3.61503
          0.02220  4.21458  4.93692  0.61958  0.77255  0.48576  0.95510
    611   3.47090  4.76095  5.11066  4.58013  3.21925  4.76663  5.10786  1.70051  4.40558  0.82216  3.01589  4.82323  4.93693  4.52547  4.50652  4.15353  3.70123  2.20898  5.34802  4.25554    784 - -
          2.68618  4.42225  2.77519  2.73123  3.46354  2.40513  3.72494  3.29354  2.67741  2.69355  4.24690  2.90347  2.73739  3.18146  2.89801  2.37887  2.77519  2.98518  4.58477  3.61503
          0.02220  4.21458  4.93692  0.61958  0.77255  0.48576  0.95510
    612   3.43672  5.22357  3.96638  3.42220  4.66798  3.83998  4.13451  4.24631  2.45777  3.69996  4.70281  3.74940  4.33652  3.34807  0.56198  3.51184  3.68603  3.95815  5.61787  4.53417    785 - -
          2.68618  4.42225  2.77519  2.73123  3.46354  2.40513  3.72494  3.29354  2.67741  2.69355  4.24690  2.90347  2.73739  3.18146  2.89801  2.37887  2.77519  2.98518  4.58477  3.61503
          0.02220  4.21458  4.93692  0.61958  0.77255  0.48576  0.95510
    613   2.62905  3.34443  3.20552  2.64031  3.77584  3.51349  3.06531  3.16897  2.57147  2.83046  3.68736  3.11847  3.89865  2.59281  2.53923  2.73751  2.53056  2.90153  5.13077  2.89272    786 - -
          2.68618  4.42225  2.77519  2.73123  3.46354  2.40513  3.72494  3.29354  2.67741  2.69355  4.24690  2.90347  2.73739  3.18146  2.89801  2.37887  2.77519  2.98518  4.58477  3.61503
          0.02220  4.21458  4.93692  0.61958  0.77255  0.48576  0.95510
    614   3.93889  5.10607  4.85653  4.60431  1.57660  4.60901  3.56646  3.60311  4.43683  2.88560  4.18585  4.25294  4.90977  4.34248  4.42403  3.99622  4.15804  3.53682  3.68391  0.76175    787 - -
          2.68618  4.42225  2.77519  2.73123  3.46354  2.40513  3.72494  3.29354  2.67741  2.69355  4.24690  2.90347  2.73739  3.18146  2.89801  2.37887  2.77519  2.98518  4.58477  3.61503
          0.02220  4.21458  4.93692  0.61958  0.77255  0.48576  0.95510
    615   2.90580  5.40407  1.93568  2.25529  4.64403  3.35773  2.82593  4.20702  2.68560  3.70688  4.51993  1.52879  3.90894  2.93111  3.22082  2.82805  3.17172  3.79150  5.83092  4.36235    788 - -
          2.68618  4.42225  2.77519  2.73123  3.46354  2.40513  3.72494  3.29354  2.67741  2.69355  4.24690  2.90347  2.73739  3.18146  2.89801  2.37887  2.77519  2.98518  4.58477  3.61503
          0.02220  4.21458  4.93692  0.61958  0.77255  0.48576  0.95510
    616   2.45444  4.41942  3.34385  3.12292  4.45231  3.13087  4.28999  3.93042  3.22934  3.59522  4.44373  3.37189  1.17814  3.55102  3.55456  1.86483  2.92915  3.39742  5.77487  4.52247    789 - -
          2.68618  4.42225  2.77519  2.73123  3.46354  2.40513  3.72494  3.29354  2.67741  2.69355  4.24690  2.90347  2.73739  3.18146  2.89801  2.37887  2.77519  2.98518  4.58477  3.61503
          0.02220  4.21458  4.93692  0.61958  0.77255  0.48576  0.95510
    617   2.76949  5.25249  2.13535  2.29099  4.58177  3.37640  3.69192  4.06440  1.96369  3.55992  4.33619  2.12935  3.85643  2.81524  3.00065  2.27811  3.01772  3.64330  5.70904  4.28634    790 - -
          2.68618  4.42225  2.77519  2.73123  3.46354  2.40513  3.72494  3.29354  2.67741  2.69355  4.24690  2.90347  2.73739  3.18146  2.89801  2.37887  2.77519  2.98518  4.58477  3.61503
          0.02220  4.21458  4.93692  0.61958  0.77255  0.48576  0.95510
    618   3.04278  4.45743  4.40591  3.90663  2.92311  4.12892  4.18880  1.26541  3.73369  2.18325  3.38024  4.07164  4.47713  3.97514  3.89951  3.46889  3.28539  2.27008  4.61931  2.10838    791 - -
          2.68618  4.42225  2.77519  2.73123  3.46354  2.40513  3.72494  3.29354  2.67741  2.69355  4.24690  2.90347  2.73739  3.18146  2.89801  2.37887  2.77519  2.98518  4.58477  3.61503
          0.02220  4.21458  4.93692  0.61958  0.77255  0.48576  0.95510
    619   2.95060  5.15494  2.96755  2.59761  4.11207  3.55721  1.93493  3.92162  2.35964  3.41842  4.29003  3.09162  4.01402  1.67196  2.67823  2.94045  3.18122  3.58929  5.36707  3.94933    792 - -
          2.68618  4.42225  2.77519  2.73123  3.46354  2.40513  3.72494  3.29354  2.67741  2.69355  4.24690  2.90347  2.73739  3.18146  2.89801  2.37887  2.77519  2.98518  4.58477  3.61503
          0.02220  4.21458  4.93692  0.61958  0.77255  0.48576  0.95510
    620   2.53019  4.34495  3.58156  3.10045  3.79383  3.38703  4.06782  2.24245  3.04435  2.81334  3.74017  3.41420  3.94738  3.37027  3.37951  1.51566  2.38925  2.68789  5.24454  4.00660    793 - -
          2.68618  4.42225  2.77519  2.73123  3.46354  2.40513  3.72494  3.29354  2.67741  2.69355  4.24690  2.90347  2.73739  3.18146  2.89801  2.37887  2.77519  2.98518  4.58477  3.61503
          0.02220  4.21458  4.93692  0.61958  0.77255  0.48576  0.95510
    621   2.91452  4.99591  3.41966  2.76723  4.30116  3.66577  3.69808  2.59198  1.50826  3.20694  4.07474  3.20848  4.03047  2.84966  1.84668  2.95361  3.10885  3.34552  5.39662  4.16636    794 - -
          2.68618  4.42225  2.77519  2.73123  3.46354  2.40513  3.72494  3.29354  2.67741  2.69355  4.24690  2.90347  2.73739  3.18146  2.89801  2.37887  2.77519  2.98518  4.58477  3.61503
          0.02220  4.21458  4.93692  0.61958  0.77255  0.48576  0.95510
    622   2.97071  5.33613  2.61844  1.90131  4.64674  3.45021  3.78978  4.11984  2.49770  3.61970  4.46958  2.94759  3.97267  1.34459  2.88771  2.91614  3.22043  3.74735  5.75473  4.38473    795 - -
          2.68618  4.42225  2.77519  2.73123  3.46354  2.40513  3.72494  3.29354  2.67741  2.69355  4.24690  2.90347  2.73739  3.18146  2.89801  2.37887  2.77519  2.98518  4.58477  3.61503
          0.02220  4.21458  4.93692  0.61958  0.77255  0.48576  0.95510
    623   3.77931  5.12774  4.36288  4.16835  2.39446  4.24402  3.83524  3.74625  4.01761  3.10814  4.38691  4.17137  4.71521  4.23759  4.12513  3.87624  4.07066  3.63440  4.04705  0.54394    796 - -
          2.68618  4.42225  2.77519  2.73123  3.46354  2.40513  3.72494  3.29354  2.67741  2.69355  4.24690  2.90347  2.73739  3.18146  2.89801  2.37887  2.77519  2.98518  4.58477  3.61503
          0.02220  4.21458  4.93692  0.61958  0.77255  0.48576  0.95510
    624   3.56373  4.93232  4.73864  4.39356  3.30444  4.41315  4.94407  2.53951  4.15902  0.54488  3.24407  4.63673  4.79815  4.44308  4.27345  4.04575  3.84694  2.66315  5.29310  4.09097    797 - -
          2.68618  4.42225  2.77519  2.73123  3.46354  2.40513  3.72494  3.29354  2.67741  2.69355  4.24690  2.90347  2.73739  3.18146  2.89801  2.37887  2.77519  2.98518  4.58477  3.61503
          0.02220  4.21458  4.93692  0.61958  0.77255  0.48576  0.95510
    625   2.95778  5.16622  2.96141  2.59725  4.15011  3.55637  2.51662  3.93953  2.35539  3.43257  4.30474  3.09154  4.01618  1.36959  2.67159  2.94586  3.18894  3.60532  5.39128  3.98118    798 - -
          2.68618  4.42225  2.77519  2.73123  3.46354  2.40513  3.72494  3.29354  2.67741  2.69355  4.24690  2.90347  2.73739  3.18146  2.89801  2.37887  2.77519  2.98518  4.58477  3.61503
          0.02220  4.21458  4.93692  0.61958  0.77255  0.48576  0.95510
    626   3.39920  5.53673  0.52963  2.61827  4.96952  3.50826  4.28637  4.64470  3.44298  4.19582  5.19496  3.18703  4.18581  3.53528  3.99571  3.33185  3.74946  4.25132  6.06607  4.80320    799 - -
          2.68618  4.42225  2.77519  2.73123  3.46354  2.40513  3.72494  3.29354  2.67741  2.69355  4.24690  2.90347  2.73739  3.18146  2.89801  2.37887  2.77519  2.98518  4.58477  3.61503
          0.02220  4.21458  4.93692  0.61958  0.77255  0.48576  0.95510
    627   3.48950  4.78872  5.08569  4.55977  3.19717  4.75982  5.08930  1.85648  4.37309  0.75591  3.00047  4.81034  4.93290  4.50238  4.47750  4.15047  3.72042  2.26760  5.32994  4.23058    800 - -
          2.68618  4.42225  2.77519  2.73123  3.46354  2.40513  3.72494  3.29354  2.67741  2.69355  4.24690  2.90347  2.73739  3.18146  2.89801  2.37887  2.77519  2.98518  4.58477  3.61503
          0.02220  4.21458  4.93692  0.61958  0.77255  0.48576  0.95510
    628   3.25102  4.53333  5.06059  4.58302  3.68654  4.65001  5.28318  0.92247  4.46909  2.14586  3.47498  4.77614  4.94620  4.72348  4.64614  4.06068  3.52002  1.41778  5.71676  4.51579    801 - -
          2.68618  4.42225  2.77519  2.73123  3.46354  2.40513  3.72494  3.29354  2.67741  2.69355  4.24690  2.90347  2.73739  3.18146  2.89801  2.37887  2.77519  2.98518  4.58477  3.61503
          0.02220  4.21458  4.93692  0.61958  0.77255  0.48576  0.95510
    629   3.17649  4.53052  4.80851  4.33497  3.58344  4.42821  5.01075  1.91302  4.17728  1.82885  3.43865  4.53906  4.78460  4.46544  4.36471  3.83365  3.45572  0.89125  5.52977  4.29718    802 - -
          2.68618  4.42225  2.77519  2.73123  3.46354  2.40513  3.72494  3.29354  2.67741  2.69355  4.24690  2.90347  2.73739  3.18146  2.89801  2.37887  2.77519  2.98518  4.58477  3.61503
          0.02220  4.21458  4.93692  0.61958  0.77255  0.48576  0.95510
    630   2.63882  4.47992  3.77893  3.56502  4.31803  3.30353  4.55013  3.48986  3.51507  3.34049  4.37938  3.70548  4.03925  3.89497  3.74697  2.84533  0.70125  3.14506  5.72313  4.53895    803 - -
          2.68618  4.42225  2.77519  2.73123  3.46354  2.40513  3.72494  3.29354  2.67741  2.69355  4.24690  2.90347  2.73739  3.18146  2.89801  2.37887  2.77519  2.98518  4.58477  3.61503
          0.02220  4.21458  4.93692  0.61958  0.77255  0.48576  0.95510
    631   3.05265  5.03566  2.96367  2.89104  4.45841  3.45115  4.26017  4.25938  3.20236  3.86960  4.83363  0.67042  4.12565  3.54540  3.55871  3.11401  3.45292  3.84527  5.72413  4.39138    804 - -
          2.68618  4.42225  2.77519  2.73123  3.46354  2.40513  3.72494  3.29354  2.67741  2.69355  4.24690  2.90347  2.73739  3.18146  2.89801  2.37887  2.77519  2.98518  4.58477  3.61503
          0.02220  4.21458  4.93692  0.61958  0.77255  0.48576  0.95510
    632   3.44815  5.17880  3.53495  3.34242  3.58701  3.78955  0.58927  4.20620  3.17918  3.64969  4.73052  3.73233  4.36710  3.71709  3.41714  3.51996  3.76896  3.93508  5.04329  3.53101    805 - -
          2.68618  4.42225  2.77519  2.73123  3.46354  2.40513  3.72494  3.29354  2.67741  2.69355  4.24690  2.90347  2.73739  3.18146  2.89801  2.37887  2.77519  2.98518  4.58477  3.61503
          0.02220  4.21458  4.93692  0.61958  0.77255  0.48576  0.95510
    633   2.66531  4.24787  3.80582  3.24620  3.38254  3.70568  4.02146  1.78664  3.15187  2.38371  2.57923  2.91310  4.09150  3.44333  3.43173  2.98654  2.46728  2.33183  4.90053  3.68845    806 - -
          2.68618  4.42225  2.77519  2.73123  3.46354  2.40513  3.72494  3.29354  2.67741  2.69355  4.24690  2.90347  2.73739  3.18146  2.89801  2.37887  2.77519  2.98518  4.58477  3.61503
          0.02220  4.21458  4.93692  0.61958  0.77255  0.48576  0.95510
    634   2.98573  4.40908  4.43512  3.87749  3.08423  4.11701  4.33068  2.36186  3.72617  1.19276  3.15319  4.08651  4.43525  3.93602  3.89221  3.43104  3.21877  1.87927  4.83649  2.75580    807 - -
          2.68618  4.42225  2.77519  2.73123  3.46354  2.40513  3.72494  3.29354  2.67741  2.69355  4.24690  2.90347  2.73739  3.18146  2.89801  2.37887  2.77519  2.98518  4.58477  3.61503
          0.02220  4.21458  4.93692  0.61958  0.77255  0.48576  0.95510
    635   3.56373  4.93232  4.73864  4.39356  3.30444  4.41315  4.94407  2.53951  4.15902  0.54488  3.24407  4.63673  4.79815  4.44308  4.27345  4.04575  3.84694  2.66315  5.29310  4.09097    808 - -
          2.68618  4.42225  2.77519  2.73123  3.46354  2.40513  3.72494  3.29354  2.67741  2.69355  4.24690  2.90347  2.73739  3.18146  2.89801  2.37887  2.77519  2.98518  4.58477  3.61503
          0.02220  4.21458  4.93692  0.61958  0.77255  0.48576  0.95510
    636   2.77100  4.34063  3.96851  3.42046  3.31064  3.79725  4.15160  2.54817  3.28632  1.35953  2.65899  3.71917  4.19047  3.58197  3.53764  2.37741  3.02462  2.43929  4.94800  3.74186    809 - -
          2.68618  4.42225  2.77519  2.73123  3.46354  2.40513  3.72494  3.29354  2.67741  2.69355  4.24690  2.90347  2.73739  3.18146  2.89801  2.37887  2.77519  2.98518  4.58477  3.61503
          0.02220  4.21458  4.93692  0.61958  0.77255  0.48576  0.95510
    637   3.35473  4.65744  5.04812  4.48935  1.76445  4.59809  4.74921  1.87534  4.34884  1.14707  2.97895  4.64250  4.79025  4.38926  4.40588  3.94402  3.57346  2.37858  4.99020  3.73731    810 - -
          2.68618  4.42225  2.77519  2.73123  3.46354  2.40513  3.72494  3.29354  2.67741  2.69355  4.24690  2.90347  2.73739  3.18146  2.89801  2.37887  2.77519  2.98518  4.58477  3.61503
          0.02220  4.21458  4.93692  0.61958  0.77255  0.48576  0.95510
    638   3.52724  4.82906  5.03635  4.53446  2.08283  4.68702  4.66915  2.41479  4.38365  0.78698  3.00045  4.68588  4.87325  4.42222  4.44918  4.06763  3.74903  2.58970  4.85166  3.46462    811 - -
          2.68618  4.42225  2.77519  2.73123  3.46354  2.40513  3.72494  3.29354  2.67741  2.69355  4.24690  2.90347  2.73739  3.18146  2.89801  2.37887  2.77519  2.98518  4.58477  3.61503
          0.02220  4.21458  4.93692  0.61958  0.77255  0.48576  0.95510
    639   3.39920  5.53673  0.52963  2.61827  4.96952  3.50826  4.28637  4.64470  3.44298  4.19582  5.19496  3.18703  4.18581  3.53528  3.99571  3.33185  3.74946  4.25132  6.06607  4.80320    812 - -
          2.68618  4.42225  2.77519  2.73123  3.46354  2.40513  3.72494  3.29354  2.67741  2.69355  4.24690  2.90347  2.73739  3.18146  2.89801  2.37887  2.77519  2.98518  4.58477  3.61503
          0.02220  4.21458  4.93692  0.61958  0.77255  0.48576  0.95510
    640   1.90152  4.50872  3.16574  2.81084  4.41401  2.42140  4.03271  3.85665  2.92100  3.47314  4.27500  2.49155  3.81644  3.22340  3.34030  1.55586  2.86126  3.35756  5.68831  4.39931    813 - -
          2.68618  4.42225  2.77519  2.73123  3.46354  2.40513  3.72494  3.29354  2.67741  2.69355  4.24690  2.90347  2.73739  3.18146  2.89801  2.37887  2.77519  2.98518  4.58477  3.61503
          0.02220  4.21458  4.93692  0.61958  0.77255  0.48576  0.95510
    641   2.27532  4.18425  3.93741  3.39368  2.52826  3.62246  4.08243  2.55490  3.30706  2.41595  3.36987  3.63832  4.07030  3.56189  3.55061  2.40797  2.88342  1.67162  4.88406  3.66409    814 - -
          2.68618  4.42225  2.77519  2.73123  3.46354  2.40513  3.72494  3.29354  2.67741  2.69355  4.24690  2.90347  2.73739  3.18146  2.89801  2.37887  2.77519  2.98518  4.58477  3.61503
          0.02220  4.21458  4.93692  0.61958  0.77255  0.48576  0.95510
    642   2.30555  4.69239  3.18236  2.61236  3.91419  3.50955  3.70835  3.29497  2.11968  2.93805  2.66081  3.09588  3.89908  2.89558  2.48199  2.73941  2.54084  3.01213  5.22023  3.93444    815 - -
          2.68618  4.42225  2.77519  2.73123  3.46354  2.40513  3.72494  3.29354  2.67741  2.69355  4.24690  2.90347  2.73739  3.18146  2.89801  2.37887  2.77519  2.98518  4.58477  3.61503
          0.02220  4.21458  4.93692  0.61958  0.77255  0.48576  0.95510
    643   2.86974  5.38038  2.03089  1.97032  4.70213  3.38652  3.73185  4.18566  1.51213  3.66680  4.46011  2.84838  3.89719  2.86287  3.01373  2.79712  3.11901  3.76429  5.80299  4.37496    816 - -
          2.68618  4.42225  2.77519  2.73123  3.46354  2.40513  3.72494  3.29354  2.67741  2.69355  4.24690  2.90347  2.73739  3.18146  2.89801  2.37887  2.77519  2.98518  4.58477  3.61503
          0.02220  4.21458  4.93692  0.61958  0.77255  0.48576  0.95510
    644   2.68778  4.29446  3.73936  2.69512  3.28687  3.70997  3.95440  2.66866  3.07741  1.66207  2.76692  3.52265  4.07767  3.37497  3.36691  2.97788  2.91829  2.50400  4.82598  2.68691    817 - -
          2.68618  4.42225  2.77519  2.73123  3.46354  2.40513  3.72494  3.29354  2.67741  2.69355  4.24690  2.90347  2.73739  3.18146  2.89801  2.37887  2.77519  2.98518  4.58477  3.61503
          0.02220  4.21458  4.93692  0.61958  0.77255  0.48576  0.95510
    645   2.61362  4.57727  3.21744  2.66296  3.79640  2.80931  3.74773  3.18564  2.60097  2.84867  3.70545  3.13150  3.11930  2.96414  2.62176  2.72750  2.22818  2.91142  3.17298  3.87216    818 - -
          2.68618  4.42225  2.77519  2.73123  3.46354  2.40513  3.72494  3.29354  2.67741  2.69355  4.24690  2.90347  2.73739  3.18146  2.89801  2.37887  2.77519  2.98518  4.58477  3.61503
          0.02220  4.21458  4.93692  0.61958  0.77255  0.48576  0.95510
    646   2.35261  5.09429  2.83373  2.13427  4.41310  2.77924  3.62835  3.87343  2.37067  3.38710  4.15606  2.40028  3.82690  2.43339  2.51236  2.64796  2.90796  3.47371  5.54640  4.15991    819 - -
          2.68623  4.42230  2.77497  2.73128  3.46358  2.40517  3.72499  3.29359  2.67745  2.69359  4.24694  2.90351  2.73744  3.18151  2.89805  2.37891  2.77524  2.98523  4.58482  3.61395
          0.64770  1.31840  1.56452  0.19150  1.74709  0.48576  0.95510
    647   2.54573  3.02115  2.94235  2.18530  3.97616  2.64280  3.71246  3.37632  2.55844  3.01744  3.85617  2.51216  3.79917  2.90020  2.99002  2.62300  2.82633  3.05166  5.28560  3.97901    821 - -
          2.68618  4.42225  2.77519  2.73123  3.46354  2.40513  3.72494  3.29354  2.67741  2.69355  4.24690  2.90347  2.73739  3.18146  2.89801  2.37887  2.77519  2.98518  4.58477  3.61503
          0.02790  3.98891  4.71126  0.61958  0.77255  0.48783  0.95181
    648   2.65815  4.80242  2.93090  2.48557  4.06634  2.43388  3.69555  3.48816  2.48212  2.44362  3.93479  2.51237  3.85858  2.39284  2.90520  2.70173  2.90576  3.17043  5.34080  4.01509    822 - -
          2.68618  4.42225  2.77519  2.73123  3.46354  2.40513  3.72494  3.29354  2.67741  2.69355  4.24690  2.90347  2.73739  3.18146  2.89801  2.37887  2.77519  2.98518  4.58477  3.61503
          0.02413  4.13231  4.85466  0.61958  0.77255  0.42972  1.05180
    649   2.54140  4.65818  3.05126  2.63277  4.27875  3.28097  3.85861  3.70775  2.69342  3.31580  4.12558  2.33297  2.37227  3.02829  3.13090  2.24740  2.02695  3.29454  5.54111  4.22518    823 - -
          2.68618  4.42225  2.77519  2.73123  3.46354  2.40513  3.72494  3.29354  2.67741  2.69355  4.24690  2.90347  2.73739  3.18146  2.89801  2.37887  2.77519  2.98518  4.58477  3.61503
          0.02220  4.21458  4.93692  0.61958  0.77255  0.48576  0.95510
    650   2.61866  4.67553  2.53683  2.55274  3.16720  2.88487  3.70442  2.72726  2.55560  2.92521  3.76748  2.66725  3.86988  2.89278  2.99966  2.69689  2.53110  2.98848  5.21352  3.90886    824 - -
          2.68618  4.42225  2.77519  2.73123  3.46354  2.40513  3.72494  3.29354  2.67741  2.69355  4.24690  2.90347  2.73739  3.18146  2.89801  2.37887  2.77519  2.98518  4.58477  3.61503
          0.02220  4.21458  4.93692  0.61958  0.77255  0.48576  0.95510
    651   2.71234  5.11838  2.36199  2.34551  4.45065  3.39476  3.67038  3.91258  2.44296  3.43432  4.21440  1.91003  3.84552  2.79405  2.44068  2.68421  2.54338  3.51315  5.59929  4.20708    825 - -
          2.68618  4.42225  2.77519  2.73123  3.46354  2.40513  3.72494  3.29354  2.67741  2.69355  4.24690  2.90347  2.73739  3.18146  2.89801  2.37887  2.77519  2.98518  4.58477  3.61503
          0.02220  4.21458  4.93692  0.61958  0.77255  0.48576  0.95510
    652   3.35003  4.66417  5.00414  4.43416  3.18959  4.62716  4.94386  1.75226  4.28894  1.34380  1.52856  4.66582  4.81317  4.38827  4.39063  3.97351  3.57169  2.26023  5.25006  4.18812    826 - -
          2.68618  4.42225  2.77519  2.73123  3.46354  2.40513  3.72494  3.29354  2.67741  2.69355  4.24690  2.90347  2.73739  3.18146  2.89801  2.37887  2.77519  2.98518  4.58477  3.61503
          0.02220  4.21458  4.93692  0.61958  0.77255  0.48576  0.95510
    653   2.64004  4.21123  3.84070  3.27161  3.34718  3.68752  4.01375  2.53622  3.18503  2.09261  2.78486  3.57899  4.07571  3.45672  3.45543  2.47327  2.34390  1.90661  4.86100  3.65412    827 - -
          2.68618  4.42225  2.77519  2.73123  3.46354  2.40513  3.72494  3.29354  2.67741  2.69355  4.24690  2.90347  2.73739  3.18146  2.89801  2.37887  2.77519  2.98518  4.58477  3.61503
          0.02220  4.21458  4.93692  0.61958  0.77255  0.48576  0.95510
    654   2.21079  5.32913  1.88233  1.71837  4.66050  2.61825  3.75518  4.14779  2.64261  3.65428  4.44958  2.82803  3.88139  2.89300  3.18294  2.77389  3.10375  3.72578  5.81849  4.37188    828 - -
          2.68618  4.42225  2.77519  2.73123  3.46354  2.40513  3.72494  3.29354  2.67741  2.69355  4.24690  2.90347  2.73739  3.18146  2.89801  2.37887  2.77519  2.98518  4.58477  3.61503
          0.02220  4.21458  4.93692  0.61958  0.77255  0.48576  0.95510
    655   3.34121  5.01213  3.74460  3.36638  2.43259  4.02312  1.24303  3.65560  3.18329  3.07754  4.17762  3.64094  4.42454  3.56226  3.44784  3.39118  3.57565  3.46356  4.06721  1.78161    829 - -
          2.68618  4.42225  2.77519  2.73123  3.46354  2.40513  3.72494  3.29354  2.67741  2.69355  4.24690  2.90347  2.73739  3.18146  2.89801  2.37887  2.77519  2.98518  4.58477  3.61503
          0.02220  4.21458  4.93692  0.61958  0.77255  0.48576  0.95510
    656   3.33962  4.62545  5.03427  4.53836  3.44894  4.68778  5.14409  0.93550  4.36821  1.64373  3.27315  4.75890  4.93252  4.59574  4.51668  4.09061  3.59092  1.85798  5.50247  4.31615    830 - -
          2.68618  4.42225  2.77519  2.73123  3.46354  2.40513  3.72494  3.29354  2.67741  2.69355  4.24690  2.90347  2.73739  3.18146  2.89801  2.37887  2.77519  2.98518  4.58477  3.61503
          0.02220  4.21458  4.93692  0.61958  0.77255  0.48576  0.95510
    657   2.81434  5.14560  2.89303  2.03565  4.49932  3.48208  3.68486  3.91415  1.50424  3.43454  4.24164  2.98374  3.91725  2.81370  2.67851  2.79294  2.46361  3.54275  5.58125  4.24867    831 - -
          2.68618  4.42225  2.77519  2.73123  3.46354  2.40513  3.72494  3.29354  2.67741  2.69355  4.24690  2.90347  2.73739  3.18146  2.89801  2.37887  2.77519  2.98518  4.58477  3.61503
          0.02220  4.21458  4.93692  0.61958  0.77255  0.48576  0.95510
    658   3.03610  5.26095  3.09019  2.66204  4.63825  3.61539  3.73412  4.05999  1.75653  3.52492  4.38448  3.13592  4.05027  1.34187  2.43189  3.01349  3.24324  3.71702  5.60449  4.34670    832 - -
          2.68618  4.42225  2.77519  2.73123  3.46354  2.40513  3.72494  3.29354  2.67741  2.69355  4.24690  2.90347  2.73739  3.18146  2.89801  2.37887  2.77519  2.98518  4.58477  3.61503
          0.02220  4.21458  4.93692  0.61958  0.77255  0.48576  0.95510
    659   3.73007  5.03466  4.71263  4.50413  0.58334  4.31321  4.07918  3.22678  4.40651  2.52255  3.91274  4.42420  4.77300  4.48230  4.44072  3.97328  4.03588  3.24065  4.24936  2.58280    833 - -
          2.68618  4.42225  2.77519  2.73123  3.46354  2.40513  3.72494  3.29354  2.67741  2.69355  4.24690  2.90347  2.73739  3.18146  2.89801  2.37887  2.77519  2.98518  4.58477  3.61503
          0.02220  4.21458  4.93692  0.61958  0.77255  0.48576  0.95510
    660   0.61486  4.40145  3.84822  3.67240  4.43085  3.21389  4.64828  3.61070  3.69865  3.47507  4.47965  3.72325  3.98674  4.00970  3.91484  2.75431  3.05621  3.20312  5.82181  4.66644    834 - -
          2.68618  4.42225  2.77519  2.73123  3.46354  2.40513  3.72494  3.29354  2.67741  2.69355  4.24690  2.90347  2.73739  3.18146  2.89801  2.37887  2.77519  2.98518  4.58477  3.61503
          0.02220  4.21458  4.93692  0.61958  0.77255  0.48576  0.95510
    661   2.45444  4.28198  3.70653  3.25582  3.91057  3.28069  4.19029  3.05968  3.19732  2.94129  3.85526  3.47943  3.91484  3.50819  3.50663  2.20631  1.44709  2.07250  5.35660  4.13629    835 - -
          2.68618  4.42225  2.77519  2.73123  3.46354  2.40513  3.72494  3.29354  2.67741  2.69355  4.24690  2.90347  2.73739  3.18146  2.89801  2.37887  2.77519  2.98518  4.58477  3.61503
          0.02220  4.21458  4.93692  0.61958  0.77255  0.48576  0.95510
    662   2.74519  4.38702  3.84835  3.33172  3.51843  3.72219  4.18631  2.49964  3.22948  1.98540  3.45546  3.65629  2.01141  3.55131  3.52425  3.04789  3.02871  1.79088  5.12593  3.89820    836 - -
          2.68618  4.42225  2.77519  2.73123  3.46354  2.40513  3.72494  3.29354  2.67741  2.69355  4.24690  2.90347  2.73739  3.18146  2.89801  2.37887  2.77519  2.98518  4.58477  3.61503
          0.02220  4.21458  4.93692  0.61958  0.77255  0.48576  0.95510
    663   3.09054  5.68930  1.74232  1.04439  4.97897  3.33514  3.89389  4.51246  2.92604  3.99982  4.85740  2.79637  3.96590  3.06152  3.53263  2.96347  3.38227  4.07457  6.14007  4.62503    837 - -
          2.68618  4.42225  2.77519  2.73123  3.46354  2.40513  3.72494  3.29354  2.67741  2.69355  4.24690  2.90347  2.73739  3.18146  2.89801  2.37887  2.77519  2.98518  4.58477  3.61503
          0.02220  4.21458  4.93692  0.61958  0.77255  0.48576  0.95510
    664   2.99463  4.38271  4.60906  4.08589  3.63625  4.23234  4.77297  1.20856  3.97737  2.30233  3.48599  4.29927  4.60310  4.24296  4.18722  3.58787  2.36335  1.51746  5.41914  4.21757    838 - -
          2.68618  4.42225  2.77519  2.73123  3.46354  2.40513  3.72494  3.29354  2.67741  2.69355  4.24690  2.90347  2.73739  3.18146  2.89801  2.37887  2.77519  2.98518  4.58477  3.61503
          0.02220  4.21458  4.93692  0.61958  0.77255  0.48576  0.95510
    665   3.27783  4.77914  4.43991  4.07339  3.41002  4.10370  4.72949  2.62255  3.81949  1.96402  0.84551  4.30436  4.57780  4.18482  3.98163  3.65623  3.59609  2.66612  5.28800  4.07465    839 - -
          2.68618  4.42225  2.77519  2.73123  3.46354  2.40513  3.72494  3.29354  2.67741  2.69355  4.24690  2.90347  2.73739  3.18146  2.89801  2.37887  2.77519  2.98518  4.58477  3.61503
          0.02220  4.21458  4.93692  0.61958  0.77255  0.48576  0.95510
    666   2.93107  4.84904  3.42514  2.88627  3.10569  3.72183  1.95284  3.46882  2.57622  3.02526  3.95759  3.30268  4.10373  3.08794  2.41325  3.00195  3.14965  3.21578  4.62726  2.01070    840 - -
          2.68618  4.42225  2.77519  2.73123  3.46354  2.40513  3.72494  3.29354  2.67741  2.69355  4.24690  2.90347  2.73739  3.18146  2.89801  2.37887  2.77519  2.98518  4.58477  3.61503
          0.02220  4.21458  4.93692  0.61958  0.77255  0.48576  0.95510
    667   2.82012  5.02829  3.09941  2.57500  4.19435  3.55216  3.67418  3.72942  1.91290  3.26885  4.10459  3.06799  3.94956  1.72350  2.60326  2.82913  3.03510  3.40299  5.37900  2.91816    841 - -
          2.68618  4.42225  2.77519  2.73123  3.46354  2.40513  3.72494  3.29354  2.67741  2.69355  4.24690  2.90347  2.73739  3.18146  2.89801  2.37887  2.77519  2.98518  4.58477  3.61503
          0.02220  4.21458  4.93692  0.61958  0.77255  0.48576  0.95510
    668   3.77931  5.12774  4.36288  4.16835  2.39446  4.24402  3.83524  3.74625  4.01761  3.10814  4.38691  4.17137  4.71521  4.23759  4.12513  3.87624  4.07066  3.63440  4.04705  0.54394    842 - -
          2.68618  4.42225  2.77519  2.73123  3.46354  2.40513  3.72494  3.29354  2.67741  2.69355  4.24690  2.90347  2.73739  3.18146  2.89801  2.37887  2.77519  2.98518  4.58477  3.61503
          0.02220  4.21458  4.93692  0.61958  0.77255  0.48576  0.95510
    669   3.14815  4.87528  3.89070  3.84000  4.94886  0.35415  4.92521  4.64572  4.06697  4.25119  5.23954  4.05668  4.27591  4.36470  4.25214  3.33198  3.65560  4.10761  5.93946  5.06707    843 - -
          2.68618  4.42225  2.77519  2.73123  3.46354  2.40513  3.72494  3.29354  2.67741  2.69355  4.24690  2.90347  2.73739  3.18146  2.89801  2.37887  2.77519  2.98518  4.58477  3.61503
          0.02220  4.21458  4.93692  0.61958  0.77255  0.48576  0.95510
    670   3.48061  4.77458  5.10059  4.57174  3.20800  4.76504  5.10015  1.77665  4.39201  0.78773  3.00718  4.81863  4.93565  4.51506  4.49421  4.15342  3.71096  2.23761  5.33945  4.24489    844 - -
          2.68618  4.42225  2.77519  2.73123  3.46354  2.40513  3.72494  3.29354  2.67741  2.69355  4.24690  2.90347  2.73739  3.18146  2.89801  2.37887  2.77519  2.98518  4.58477  3.61503
          0.02220  4.21458  4.93692  0.61958  0.77255  0.48576  0.95510
    671   3.31645  4.67015  4.89005  4.38195  3.28859  4.52921  4.96722  2.14006  4.20940  0.89084  3.11081  4.60962  4.80413  4.39999  4.34975  3.91791  3.57152  1.71035  5.33845  4.20305    845 - -
          2.68618  4.42225  2.77519  2.73123  3.46354  2.40513  3.72494  3.29354  2.67741  2.69355  4.24690  2.90347  2.73739  3.18146  2.89801  2.37887  2.77519  2.98518  4.58477  3.61503
          0.02220  4.21458  4.93692  0.61958  0.77255  0.48576  0.95510
    672   3.56373  4.93232  4.73864  4.39356  3.30444  4.41315  4.94407  2.53951  4.15902  0.54488  3.24407  4.63673  4.79815  4.44308  4.27345  4.04575  3.84694  2.66315  5.29310  4.09097    846 - -
          2.68618  4.42225  2.77519  2.73123  3.46354  2.40513  3.72494  3.29354  2.67741  2.69355  4.24690  2.90347  2.73739  3.18146  2.89801  2.37887  2.77519  2.98518  4.58477  3.61503
          0.02220  4.21458  4.93692  0.61958  0.77255  0.48576  0.95510
    673   2.97790  5.40994  2.49899  1.17888  4.71199  3.41016  3.80463  4.20039  2.59470  3.69619  4.54074  2.89343  3.95802  2.19036  3.03528  2.90552  3.23716  3.81056  5.83687  4.42848    847 - -
          2.68618  4.42225  2.77519  2.73123  3.46354  2.40513  3.72494  3.29354  2.67741  2.69355  4.24690  2.90347  2.73739  3.18146  2.89801  2.37887  2.77519  2.98518  4.58477  3.61503
          0.02220  4.21458  4.93692  0.61958  0.77255  0.48576  0.95510
    674   2.94922  5.44696  1.28571  2.23854  4.82704  3.31614  3.85483  4.35135  2.83862  3.85375  4.68137  2.10324  3.92362  3.01475  3.41582  2.33475  3.24709  3.90599  6.00930  4.52233    848 - -
          2.68618  4.42225  2.77519  2.73123  3.46354  2.40513  3.72494  3.29354  2.67741  2.69355  4.24690  2.90347  2.73739  3.18146  2.89801  2.37887  2.77519  2.98518  4.58477  3.61503
          0.02220  4.21458  4.93692  0.61958  0.77255  0.48576  0.95510
    675   3.96455  5.10397  4.92495  4.68686  1.10906  4.63851  3.55997  3.60593  4.51168  2.88004  4.18099  4.27812  4.92938  4.37714  4.46768  4.02353  4.17927  3.54282  3.66961  1.05503    849 - -
          2.68618  4.42225  2.77519  2.73123  3.46354  2.40513  3.72494  3.29354  2.67741  2.69355  4.24690  2.90347  2.73739  3.18146  2.89801  2.37887  2.77519  2.98518  4.58477  3.61503
          0.02220  4.21458  4.93692  0.61958  0.77255  0.48576  0.95510
    676   2.39816  5.13646  2.85892  1.86290  4.46886  3.43454  3.63163  3.92473  2.10523  3.42333  4.19503  2.46346  3.84859  2.74518  2.39752  2.68210  2.94199  3.52319  5.56578  4.19104    850 - -
          2.68618  4.42225  2.77519  2.73123  3.46354  2.40513  3.72494  3.29354  2.67741  2.69355  4.24690  2.90347  2.73739  3.18146  2.89801  2.37887  2.77519  2.98518  4.58477  3.61503
          0.02220  4.21458  4.93692  0.61958  0.77255  0.48576  0.95510
    677   2.73511  5.19166  2.69060  1.86310  4.51972  2.80134  3.66712  3.99158  2.05525  3.49302  4.26640  2.40304  3.84708  2.78671  2.92489  2.35908  2.97704  3.57931  5.64492  4.23935    851 - -
          2.68618  4.42225  2.77519  2.73123  3.46354  2.40513  3.72494  3.29354  2.67741  2.69355  4.24690  2.90347  2.73739  3.18146  2.89801  2.37887  2.77519  2.98518  4.58477  3.61503
          0.02220  4.21458  4.93692  0.61958  0.77255  0.48576  0.95510
    678   3.05265  5.03566  2.96367  2.89104  4.45841  3.45115  4.26017  4.25938  3.20236  3.86960  4.83363  0.67042  4.12565  3.54540  3.55871  3.11401  3.45292  3.84527  5.72413  4.39138    852 - -
          2.68618  4.42225  2.77519  2.73123  3.46354  2.40513  3.72494  3.29354  2.67741  2.69355  4.24690  2.90347  2.73739  3.18146  2.89801  2.37887  2.77519  2.98518  4.58477  3.61503
          0.02220  4.21458  4.93692  0.61958  0.77255  0.48576  0.95510
    679   2.38916  4.34868  3.40237  3.24737  4.61551  1.03436  4.43046  4.11044  3.44999  3.77545  4.59367  3.42047  3.83719  3.70980  3.75869  1.80143  2.90150  3.47290  5.92691  4.70979    853 - -
          2.68618  4.42225  2.77519  2.73123  3.46354  2.40513  3.72494  3.29354  2.67741  2.69355  4.24690  2.90347  2.73739  3.18146  2.89801  2.37887  2.77519  2.98518  4.58477  3.61503
          0.02220  4.21458  4.93692  0.61958  0.77255  0.48576  0.95510
    680   2.34178  5.35451  1.97514  1.53482  4.68377  2.66531  3.76170  4.17395  2.65627  3.67738  4.47441  2.82333  3.88563  2.90056  3.20042  2.78392  3.11924  3.74961  5.83989  4.38799    854 - -
          2.68618  4.42225  2.77519  2.73123  3.46354  2.40513  3.72494  3.29354  2.67741  2.69355  4.24690  2.90347  2.73739  3.18146  2.89801  2.37887  2.77519  2.98518  4.58477  3.61503
          0.02220  4.21458  4.93692  0.61958  0.77255  0.48576  0.95510
    681   3.33184  4.66427  4.84120  4.36348  1.21674  4.45377  4.37873  1.83631  4.21819  1.85349  3.22464  4.44095  4.73635  4.31384  4.30898  3.82251  3.57256  2.39095  4.62375  3.11105    855 - -
          2.68618  4.42225  2.77519  2.73123  3.46354  2.40513  3.72494  3.29354  2.67741  2.69355  4.24690  2.90347  2.73739  3.18146  2.89801  2.37887  2.77519  2.98518  4.58477  3.61503
          0.02220  4.21458  4.93692  0.61958  0.77255  0.48576  0.95510
    682   3.08964  4.55357  4.58993  4.27682  3.82731  4.06803  5.02846  2.10004  4.15088  2.46237  3.75216  4.40872  4.61921  4.49198  4.32901  3.60380  3.44883  0.68006  5.66515  4.41297    856 - -
          2.68618  4.42225  2.77519  2.73123  3.46354  2.40513  3.72494  3.29354  2.67741  2.69355  4.24690  2.90347  2.73739  3.18146  2.89801  2.37887  2.77519  2.98518  4.58477  3.61503
          0.02220  4.21458  4.93692  0.61958  0.77255  0.48576  0.95510
    683   3.05265  5.03566  2.96367  2.89104  4.45841  3.45115  4.26017  4.25938  3.20236  3.86960  4.83363  0.67042  4.12565  3.54540  3.55871  3.11401  3.45292  3.84527  5.72413  4.39138    857 - -
          2.68618  4.42225  2.77519  2.73123  3.46354  2.40513  3.72494  3.29354  2.67741  2.69355  4.24690  2.90347  2.73739  3.18146  2.89801  2.37887  2.77519  2.98518  4.58477  3.61503
          0.02220  4.21458  4.93692  0.61958  0.77255  0.48576  0.95510
    684   3.08057  5.73590  1.20265  1.71501  5.01324  3.31978  3.87446  4.55808  2.91638  4.02350  4.87066  2.25103  3.95167  3.03807  3.54108  2.94454  3.37069  4.10524  6.17326  4.63058    858 - -
          2.68618  4.42225  2.77519  2.73123  3.46354  2.40513  3.72494  3.29354  2.67741  2.69355  4.24690  2.90347  2.73739  3.18146  2.89801  2.37887  2.77519  2.98518  4.58477  3.61503
          0.02220  4.21458  4.93692  0.61958  0.77255  0.48576  0.95510
    685   2.32906  1.15075  4.14953  3.84258  4.15791  3.08783  4.56479  3.47744  3.70967  3.30146  4.20104  3.69705  3.86463  3.98472  3.88012  1.81589  2.83717  3.03609  5.60447  4.40892    859 - -
          2.68618  4.42225  2.77519  2.73123  3.46354  2.40513  3.72494  3.29354  2.67741  2.69355  4.24690  2.90347  2.73739  3.18146  2.89801  2.37887  2.77519  2.98518  4.58477  3.61503
          0.02220  4.21458  4.93692  0.61958  0.77255  0.48576  0.95510
    686   3.25043  4.52802  5.07340  4.59377  3.69841  4.66144  5.29463  0.94807  4.48407  2.15961  3.48404  4.78598  4.95328  4.73718  4.66127  4.07087  3.51817  1.36421  5.72719  4.52610    860 - -
          2.68618  4.42225  2.77519  2.73123  3.46354  2.40513  3.72494  3.29354  2.67741  2.69355  4.24690  2.90347  2.73739  3.18146  2.89801  2.37887  2.77519  2.98518  4.58477  3.61503
          0.02220  4.21458  4.93692  0.61958  0.77255  0.48576  0.95510
    687   3.51938  4.82851  4.88488  4.44921  1.10526  4.55008  4.22812  2.60590  4.28630  1.45430  3.24523  4.47007  4.81151  4.34053  4.35356  3.93673  3.75254  2.70632  4.40961  2.82408    861 - -
          2.68618  4.42225  2.77519  2.73123  3.46354  2.40513  3.72494  3.29354  2.67741  2.69355  4.24690  2.90347  2.73739  3.18146  2.89801  2.37887  2.77519  2.98518  4.58477  3.61503
          0.02220  4.21458  4.93692  0.61958  0.77255  0.48576  0.95510
    688   2.59147  4.33460  3.93964  3.52378  3.87718  3.44980  4.40930  2.62889  3.42292  2.72935  3.80060  3.70347  4.08214  3.75461  3.69188  2.86722  1.25895  1.85393  5.45711  4.23487    862 - -
          2.68618  4.42225  2.77519  2.73123  3.46354  2.40513  3.72494  3.29354  2.67741  2.69355  4.24690  2.90347  2.73739  3.18146  2.89801  2.37887  2.77519  2.98518  4.58477  3.61503
          0.02220  4.21458  4.93692  0.61958  0.77255  0.48576  0.95510
    689   3.24268  4.61129  4.78071  4.22004  3.22637  4.45634  4.79909  2.21254  4.06731  1.46102  1.42659  4.46910  4.70450  4.23833  4.21694  3.79654  3.47615  1.93108  5.22134  4.11993    863 - -
          2.68618  4.42225  2.77519  2.73123  3.46354  2.40513  3.72494  3.29354  2.67741  2.69355  4.24690  2.90347  2.73739  3.18146  2.89801  2.37887  2.77519  2.98518  4.58477  3.61503
          0.02220  4.21458  4.93692  0.61958  0.77255  0.48576  0.95510
    690   3.27783  4.77914  4.43991  4.07339  3.41002  4.10370  4.72949  2.62255  3.81949  1.96402  0.84551  4.30436  4.57780  4.18482  3.98163  3.65623  3.59609  2.66612  5.28800  4.07465    864 - -
          2.68618  4.42225  2.77519  2.73123  3.46354  2.40513  3.72494  3.29354  2.67741  2.69355  4.24690  2.90347  2.73739  3.18146  2.89801  2.37887  2.77519  2.98518  4.58477  3.61503
          0.02220  4.21458  4.93692  0.61958  0.77255  0.48576  0.95510
    691   3.44815  5.17880  3.53495  3.34242  3.58701  3.78955  0.58927  4.20620  3.17918  3.64969  4.73052  3.73233  4.36710  3.71709  3.41714  3.51996  3.76896  3.93508  5.04329  3.53101    865 - -
          2.68618  4.42225  2.77519  2.73123  3.46354  2.40513  3.72494  3.29354  2.67741  2.69355  4.24690  2.90347  2.73739  3.18146  2.89801  2.37887  2.77519  2.98518  4.58477  3.61503
          0.02220  4.21458  4.93692  0.61958  0.77255  0.48576  0.95510
    692   3.44815  5.17880  3.53495  3.34242  3.58701  3.78955  0.58927  4.20620  3.17918  3.64969  4.73052  3.73233  4.36710  3.71709  3.41714  3.51996  3.76896  3.93508  5.04329  3.53101    866 - -
          2.68627  4.42234  2.77491  2.73132  3.46363  2.40522  3.72504  3.29363  2.67750  2.69296  4.24699  2.90356  2.73749  3.18155  2.89810  2.37896  2.77529  2.98482  4.58486  3.61512
          0.15665  1.98180  4.93692  1.14442  0.38333  0.48576  0.95510
    693   2.33735  4.29996  3.80044  3.26198  3.51531  3.72169  4.10478  1.86907  3.19484  2.48421  3.46174  2.63593  4.13315  3.49112  3.49884  3.01666  2.95275  1.76693  5.04432  3.82150    871 - -
          2.68618  4.42225  2.77519  2.73123  3.46354  2.40513  3.72494  3.29354  2.67741  2.69355  4.24690  2.90347  2.73739  3.18146  2.89801  2.37887  2.77519  2.98518  4.58477  3.61503
          0.02220  4.21458  4.93692  0.61958  0.77255  0.48576  0.95510
    694   3.14815  4.87528  3.89070  3.84000  4.94886  0.35415  4.92521  4.64572  4.06697  4.25119  5.23954  4.05668  4.27591  4.36470  4.25214  3.33198  3.65560  4.10761  5.93946  5.06707    872 - -
          2.68618  4.42225  2.77519  2.73123  3.46354  2.40513  3.72494  3.29354  2.67741  2.69355  4.24690  2.90347  2.73739  3.18146  2.89801  2.37887  2.77519  2.98518  4.58477  3.61503
          0.02220  4.21458  4.93692  0.61958  0.77255  0.48576  0.95510
    695   3.14815  4.87528  3.89070  3.84000  4.94886  0.35415  4.92521  4.64572  4.06697  4.25119  5.23954  4.05668  4.27591  4.36470  4.25214  3.33198  3.65560  4.10761  5.93946  5.06707    873 - -
          2.68618  4.42225  2.77519  2.73123  3.46354  2.40513  3.72494  3.29354  2.67741  2.69355  4.24690  2.90347  2.73739  3.18146  2.89801  2.37887  2.77519  2.98518  4.58477  3.61503
          0.02220  4.21458  4.93692  0.61958  0.77255  0.48576  0.95510
    696   2.85023  5.36472  1.65244  1.77850  4.67906  3.37443  3.73072  4.16916  2.56039  3.65588  4.44589  2.83753  3.88621  2.86175  2.33806  2.77920  3.10218  3.74611  5.79899  4.36182    874 - -
          2.68618  4.42225  2.77519  2.73123  3.46354  2.40513  3.72494  3.29354  2.67741  2.69355  4.24690  2.90347  2.73739  3.18146  2.89801  2.37887  2.77519  2.98518  4.58477  3.61503
          0.02220  4.21458  4.93692  0.61958  0.77255  0.48576  0.95510
    697   3.52724  4.82906  5.03635  4.53446  2.08283  4.68702  4.66915  2.41479  4.38365  0.78698  3.00045  4.68588  4.87325  4.42222  4.44918  4.06763  3.74903  2.58970  4.85166  3.46462    875 - -
          2.68618  4.42225  2.77519  2.73123  3.46354  2.40513  3.72494  3.29354  2.67741  2.69355  4.24690  2.90347  2.73739  3.18146  2.89801  2.37887  2.77519  2.98518  4.58477  3.61503
          0.02220  4.21458  4.93692  0.61958  0.77255  0.48576  0.95510
    698   2.84656  5.23119  2.63799  1.83236  4.58322  1.92130  3.74264  4.03625  2.01343  3.55303  4.36221  2.91085  3.91103  2.88192  2.92970  2.80515  3.09865  3.64430  5.70797  4.32740    876 - -
          2.68618  4.42225  2.77519  2.73123  3.46354  2.40513  3.72494  3.29354  2.67741  2.69355  4.24690  2.90347  2.73739  3.18146  2.89801  2.37887  2.77519  2.98518  4.58477  3.61503
          0.02220  4.21458  4.93692  0.61958  0.77255  0.48576  0.95510
    699   2.75044  5.02403  2.89183  2.46518  4.27757  3.45055  2.46150  3.79312  2.40340  3.33808  4.15162  2.98294  3.89490  1.98024  2.80658  2.10814  2.99312  3.43258  5.47495  4.10813    877 - -
          2.68618  4.42225  2.77519  2.73123  3.46354  2.40513  3.72494  3.29354  2.67741  2.69355  4.24690  2.90347  2.73739  3.18146  2.89801  2.37887  2.77519  2.98518  4.58477  3.61503
          0.02220  4.21458  4.93692  0.61958  0.77255  0.48576  0.95510
    700   3.32519  4.60080  5.11126  4.56897  3.37682  4.70141  5.12397  1.44476  4.44830  1.16063  3.15794  4.77713  4.90442  4.57724  4.56265  4.07082  3.56152  1.68361  5.43792  4.33971    878 - -
          2.68618  4.42225  2.77519  2.73123  3.46354  2.40513  3.72494  3.29354  2.67741  2.69355  4.24690  2.90347  2.73739  3.18146  2.89801  2.37887  2.77519  2.98518  4.58477  3.61503
          0.02220  4.21458  4.93692  0.61958  0.77255  0.48576  0.95510
    701   2.31718  4.27411  3.58315  3.03341  2.64891  2.83113  3.89885  2.17622  2.98254  2.50164  3.40742  2.78937  3.98894  3.27353  3.30709  2.85700  2.84703  2.53711  4.88632  3.65507    879 - -
          2.68618  4.42225  2.77519  2.73123  3.46354  2.40513  3.72494  3.29354  2.67741  2.69355  4.24690  2.90347  2.73739  3.18146  2.89801  2.37887  2.77519  2.98518  4.58477  3.61503
          0.02220  4.21458  4.93692  0.61958  0.77255  0.48576  0.95510
    702   2.53719  4.45286  3.32116  2.83418  3.87101  3.37158  3.90696  3.19743  2.82250  2.92567  3.79285  2.44173  3.88989  3.15151  3.21134  2.30886  2.12577  2.04281  5.25291  3.99152    880 - -
          2.68618  4.42225  2.77519  2.73123  3.46354  2.40513  3.72494  3.29354  2.67741  2.69355  4.24690  2.90347  2.73739  3.18146  2.89801  2.37887  2.77519  2.98518  4.58477  3.61503
          0.02220  4.21458  4.93692  0.61958  0.77255  0.48576  0.95510
    703   2.84676  4.58631  3.47436  3.11224  3.50518  3.66119  4.05929  2.90091  3.01048  1.23114  3.64199  2.40085  4.14644  3.41910  3.30325  3.05574  3.13305  2.74748  5.07817  3.73269    881 - -
          2.68618  4.42225  2.77519  2.73123  3.46354  2.40513  3.72494  3.29354  2.67741  2.69355  4.24690  2.90347  2.73739  3.18146  2.89801  2.37887  2.77519  2.98518  4.58477  3.61503
          0.02220  4.21458  4.93692  0.61958  0.77255  0.48576  0.95510
    704   2.97841  4.69771  3.39042  2.19900  1.29669  3.74738  3.92322  3.07726  3.14681  2.65923  3.74729  3.47866  4.20419  3.45212  3.47491  3.14876  3.23749  2.91650  4.69643  3.16749    882 - -
          2.68618  4.42225  2.77519  2.73123  3.46354  2.40513  3.72494  3.29354  2.67741  2.69355  4.24690  2.90347  2.73739  3.18146  2.89801  2.37887  2.77519  2.98518  4.58477  3.61503
          0.02220  4.21458  4.93692  0.61958  0.77255  0.48576  0.95510
    705   3.20918  5.17395  3.18441  2.95994  4.38710  3.62992  4.11575  4.08698  2.75969  3.55276  4.58560  3.41722  4.19751  0.72881  3.03054  3.24922  3.51278  3.79920  5.60265  4.32701    883 - -
          2.68618  4.42225  2.77519  2.73123  3.46354  2.40513  3.72494  3.29354  2.67741  2.69355  4.24690  2.90347  2.73739  3.18146  2.89801  2.37887  2.77519  2.98518  4.58477  3.61503
          0.02220  4.21458  4.93692  0.61958  0.77255  0.48576  0.95510
    706   2.82371  4.60525  3.63861  3.26357  3.73544  3.57981  4.22059  3.05836  3.14311  1.92134  3.80162  3.59700  1.26211  3.55040  3.43132  3.02701  3.16935  2.89068  5.29195  4.00622    884 - -
          2.68618  4.42225  2.77519  2.73123  3.46354  2.40513  3.72494  3.29354  2.67741  2.69355  4.24690  2.90347  2.73739  3.18146  2.89801  2.37887  2.77519  2.98518  4.58477  3.61503
          0.02220  4.21458  4.93692  0.61958  0.77255  0.48576  0.95510
    707   2.67263  4.90824  2.96906  2.10671  4.17716  3.45443  3.66447  2.85773  1.98669  3.17718  3.98944  2.97849  3.86089  2.80796  2.84413  2.14034  2.90499  3.25145  5.39949  4.06305    885 - -
          2.68618  4.42225  2.77519  2.73123  3.46354  2.40513  3.72494  3.29354  2.67741  2.69355  4.24690  2.90347  2.73739  3.18146  2.89801  2.37887  2.77519  2.98518  4.58477  3.61503
          0.02220  4.21458  4.93692  0.61958  0.77255  0.48576  0.95510
    708   2.91440  4.53795  3.76407  3.30750  3.52362  3.85654  4.17875  1.29289  3.07216  2.31737  3.48398  3.67284  4.26698  2.46802  3.33528  3.21053  3.16811  2.39508  5.15655  3.90322    886 - -
          2.68618  4.42225  2.77519  2.73123  3.46354  2.40513  3.72494  3.29354  2.67741  2.69355  4.24690  2.90347  2.73739  3.18146  2.89801  2.37887  2.77519  2.98518  4.58477  3.61503
          0.02220  4.21458  4.93692  0.61958  0.77255  0.48576  0.95510
    709   3.56373  4.93232  4.73864  4.39356  3.30444  4.41315  4.94407  2.53951  4.15902  0.54488  3.24407  4.63673  4.79815  4.44308  4.27345  4.04575  3.84694  2.66315  5.29310  4.09097    887 - -
          2.68618  4.42225  2.77519  2.73123  3.46354  2.40513  3.72494  3.29354  2.67741  2.69355  4.24690  2.90347  2.73739  3.18146  2.89801  2.37887  2.77519  2.98518  4.58477  3.61503
          0.02220  4.21458  4.93692  0.61958  0.77255  0.48576  0.95510
    710   3.32464  5.26959  3.52135  3.09582  4.73628  3.75988  4.00188  4.19158  0.64883  3.68804  4.64419  3.49974  4.24680  3.18332  2.56359  3.35204  3.55859  3.88495  5.65876  4.52862    888 - -
          2.68618  4.42225  2.77519  2.73123  3.46354  2.40513  3.72494  3.29354  2.67741  2.69355  4.24690  2.90347  2.73739  3.18146  2.89801  2.37887  2.77519  2.98518  4.58477  3.61503
          0.02220  4.21458  4.93692  0.61958  0.77255  0.48576  0.95510
    711   2.63882  4.47992  3.77893  3.56502  4.31803  3.30353  4.55013  3.48986  3.51507  3.34049  4.37938  3.70548  4.03925  3.89497  3.74697  2.84533  0.70125  3.14506  5.72313  4.53895    889 - -
          2.68618  4.42225  2.77519  2.73123  3.46354  2.40513  3.72494  3.29354  2.67741  2.69355  4.24690  2.90347  2.73739  3.18146  2.89801  2.37887  2.77519  2.98518  4.58477  3.61503
          0.02220  4.21458  4.93692  0.61958  0.77255  0.48576  0.95510
    712   3.96746  5.10681  4.92247  4.68463  1.17624  4.63891  3.55886  3.61122  4.50988  2.88498  4.18621  4.27707  4.93003  4.37627  4.46704  4.02409  4.18221  3.54754  3.66859  0.99361    890 - -
          2.68618  4.42225  2.77519  2.73123  3.46354  2.40513  3.72494  3.29354  2.67741  2.69355  4.24690  2.90347  2.73739  3.18146  2.89801  2.37887  2.77519  2.98518  4.58477  3.61503
          0.15665  4.21458  2.03854  0.61958  0.77255  0.48576  0.95510
    713   2.30533  4.24947  3.44339  3.12871  4.26912  3.03340  4.20175  3.63086  3.14310  3.35989  4.21119  3.32630  3.75850  3.46563  3.46112  1.33398  1.77474  3.14451  5.62331  4.39009    891 - -
          2.68618  4.42225  2.77519  2.73123  3.46354  2.40513  3.72494  3.29354  2.67741  2.69355  4.24690  2.90347  2.73739  3.18146  2.89801  2.37887  2.77519  2.98518  4.58477  3.61503
          0.02535  4.08328  4.80562  0.61958  0.77255  0.63262  0.75758
    714   2.67321  4.80171  3.09523  2.54225  4.06356  3.46945  3.65167  3.47108  2.32560  2.61607  3.90454  3.03121  3.86934  2.40123  2.28429  2.11812  2.90250  3.16164  5.29499  3.99624    892 - -
          2.68618  4.42225  2.77519  2.73123  3.46354  2.40513  3.72494  3.29354  2.67741  2.69355  4.24690  2.90347  2.73739  3.18146  2.89801  2.37887  2.77519  2.98518  4.58477  3.61503
          0.02535  4.08328  4.80562  0.61958  0.77255  0.40380  1.10195
    715   3.25043  4.52802  5.07340  4.59377  3.69841  4.66144  5.29463  0.94807  4.48407  2.15961  3.48404  4.78598  4.95328  4.73718  4.66127  4.07087  3.51817  1.36421  5.72719  4.52610    893 - -
          2.68618  4.42225  2.77519  2.73123  3.46354  2.40513  3.72494  3.29354  2.67741  2.69355  4.24690  2.90347  2.73739  3.18146  2.89801  2.37887  2.77519  2.98518  4.58477  3.61503
          0.02220  4.21458  4.93692  0.61958  0.77255  0.48576  0.95510
    716   2.81818  4.48630  3.90223  3.45273  3.16408  3.64680  4.03423  3.05951  3.20934  2.69142  3.73644  3.68112  4.16764  3.61058  3.43898  3.05548  2.17523  2.85855  1.36290  3.25831    894 - -
          2.68618  4.42225  2.77519  2.73123  3.46354  2.40513  3.72494  3.29354  2.67741  2.69355  4.24690  2.90347  2.73739  3.18146  2.89801  2.37887  2.77519  2.98518  4.58477  3.61503
          0.02220  4.21458  4.93692  0.61958  0.77255  0.48576  0.95510
    717   2.88793  5.43556  1.97155  1.50875  4.74778  3.36485  3.75017  4.24557  1.94546  3.72310  4.51719  2.82156  3.89609  2.88424  3.12334  2.80457  3.14407  3.81408  5.86312  4.40945    895 - -
          2.68618  4.42225  2.77519  2.73123  3.46354  2.40513  3.72494  3.29354  2.67741  2.69355  4.24690  2.90347  2.73739  3.18146  2.89801  2.37887  2.77519  2.98518  4.58477  3.61503
          0.02220  4.21458  4.93692  0.61958  0.77255  0.48576  0.95510
    718   2.10913  4.31654  3.57739  3.06083  3.71489  3.40197  4.00933  2.28475  3.01414  2.76194  3.66148  3.38815  3.93175  3.32138  3.35732  2.03842  2.06698  2.68367  5.15469  3.92448    896 - -
          2.68618  4.42225  2.77519  2.73123  3.46354  2.40513  3.72494  3.29354  2.67741  2.69355  4.24690  2.90347  2.73739  3.18146  2.89801  2.37887  2.77519  2.98518  4.58477  3.61503
          0.02220  4.21458  4.93692  0.61958  0.77255  0.48576  0.95510
    719   3.09583  5.71267  1.56846  1.13678  4.99896  3.33115  3.89380  4.53689  2.93428  4.01827  4.87568  2.78877  3.96489  3.06125  3.54913  2.96446  3.38823  4.09432  6.15925  4.63519    897 - -
          2.68618  4.42225  2.77519  2.73123  3.46354  2.40513  3.72494  3.29354  2.67741  2.69355  4.24690  2.90347  2.73739  3.18146  2.89801  2.37887  2.77519  2.98518  4.58477  3.61503
          0.02220  4.21458  4.93692  0.61958  0.77255  0.48576  0.95510
    720   3.12881  4.65273  4.08209  3.57508  1.76256  4.03126  3.68779  3.15333  3.39597  2.69919  3.75371  3.75999  4.38439  3.66549  2.40131  3.32853  3.35514  2.98294  4.07022  1.46922    898 - -
          2.68618  4.42225  2.77519  2.73123  3.46354  2.40513  3.72494  3.29354  2.67741  2.69355  4.24690  2.90347  2.73739  3.18146  2.89801  2.37887  2.77519  2.98518  4.58477  3.61503
          0.02220  4.21458  4.93692  0.61958  0.77255  0.48576  0.95510
    721   2.94294  5.25560  2.81715  1.25766  4.61000  3.50261  3.76011  4.05397  2.37453  3.55495  4.39192  3.01781  3.98021  2.90204  2.09503  2.90840  3.17849  3.68598  5.66907  4.34647    899 - -
          2.68618  4.42225  2.77519  2.73123  3.46354  2.40513  3.72494  3.29354  2.67741  2.69355  4.24690  2.90347  2.73739  3.18146  2.89801  2.37887  2.77519  2.98518  4.58477  3.61503
          0.02220  4.21458  4.93692  0.61958  0.77255  0.48576  0.95510
    722   2.26068  4.40669  4.53875  3.99590  3.42344  4.20504  4.62900  1.45536  3.87051  1.53579  3.28486  4.22620  4.54181  4.10811  4.06187  3.54060  3.25583  1.95810  5.22712  4.05655    900 - -
          2.68618  4.42225  2.77519  2.73123  3.46354  2.40513  3.72494  3.29354  2.67741  2.69355  4.24690  2.90347  2.73739  3.18146  2.89801  2.37887  2.77519  2.98518  4.58477  3.61503
          0.02220  4.21458  4.93692  0.61958  0.77255  0.48576  0.95510
    723   2.85803  1.32361  4.46330  4.00841  2.13359  3.78449  4.27429  2.64804  3.85572  2.36568  3.52462  4.03856  4.30845  4.05618  3.98680  3.21071  3.19231  2.50722  4.73148  3.27690    901 - -
          2.68618  4.42225  2.77519  2.73123  3.46354  2.40513  3.72494  3.29354  2.67741  2.69355  4.24690  2.90347  2.73739  3.18146  2.89801  2.37887  2.77519  2.98518  4.58477  3.61503
          0.02220  4.21458  4.93692  0.61958  0.77255  0.48576  0.95510
    724   3.04486  5.39274  0.97328  2.35954  4.93161  2.14709  4.02388  4.48584  3.09315  4.01446  4.88660  2.92488  3.99625  3.21506  3.67707  2.98231  3.38825  4.02224  6.10097  4.67852    902 - -
          2.68618  4.42225  2.77519  2.73123  3.46354  2.40513  3.72494  3.29354  2.67741  2.69355  4.24690  2.90347  2.73739  3.18146  2.89801  2.37887  2.77519  2.98518  4.58477  3.61503
          0.02220  4.21458  4.93692  0.61958  0.77255  0.48576  0.95510
    725   2.93485  5.08898  1.21819  2.51062  4.16755  3.46903  3.92912  3.54971  2.87592  2.25187  4.21640  3.04928  4.01624  3.13619  3.35737  2.94860  3.21725  3.30039  5.57079  4.16553    903 - -
          2.68618  4.42225  2.77519  2.73123  3.46354  2.40513  3.72494  3.29354  2.67741  2.69355  4.24690  2.90347  2.73739  3.18146  2.89801  2.37887  2.77519  2.98518  4.58477  3.61503
          0.02220  4.21458  4.93692  0.61958  0.77255  0.48576  0.95510
    726   2.81818  4.48630  3.90223  3.45273  3.16408  3.64680  4.03423  3.05951  3.20934  2.69142  3.73644  3.68112  4.16764  3.61058  3.43898  3.05548  2.17523  2.85855  1.36290  3.25831    904 - -
          2.68618  4.42225  2.77519  2.73123  3.46354  2.40513  3.72494  3.29354  2.67741  2.69355  4.24690  2.90347  2.73739  3.18146  2.89801  2.37887  2.77519  2.98518  4.58477  3.61503
          0.02220  4.21458  4.93692  0.61958  0.77255  0.48576  0.95510
    727   2.70939  4.81321  3.04083  2.69092  4.40242  3.36991  3.87844  3.83874  1.98217  3.43145  4.27375  3.13544  3.92801  3.05317  2.89044  1.29625  3.03629  3.44115  5.59804  4.29936    905 - -
          2.68618  4.42225  2.77519  2.73123  3.46354  2.40513  3.72494  3.29354  2.67741  2.69355  4.24690  2.90347  2.73739  3.18146  2.89801  2.37887  2.77519  2.98518  4.58477  3.61503
          0.02220  4.21458  4.93692  0.61958  0.77255  0.48576  0.95510
    728   3.04486  5.39274  0.97328  2.35954  4.93161  2.14709  4.02388  4.48584  3.09315  4.01446  4.88660  2.92488  3.99625  3.21506  3.67707  2.98231  3.38825  4.02224  6.10097  4.67852    906 - -
          2.68618  4.42225  2.77519  2.73123  3.46354  2.40513  3.72494  3.29354  2.67741  2.69355  4.24690  2.90347  2.73739  3.18146  2.89801  2.37887  2.77519  2.98518  4.58477  3.61503
          0.02220  4.21458  4.93692  0.61958  0.77255  0.48576  0.95510
    729   3.02349  4.71031  3.70992  3.25780  3.42667  3.88694  4.13481  2.80365  2.95677  1.11538  3.40259  3.64751  4.28384  2.39569  3.21358  3.25351  3.26632  2.78586  5.12181  3.85573    907 - -
          2.68618  4.42225  2.77519  2.73123  3.46354  2.40513  3.72494  3.29354  2.67741  2.69355  4.24690  2.90347  2.73739  3.18146  2.89801  2.37887  2.77519  2.98518  4.58477  3.61503
          0.02220  4.21458  4.93692  0.61958  0.77255  0.48576  0.95510
    730   3.26829  4.58195  4.92636  4.41907  2.23955  4.51291  4.72149  1.07244  4.28662  1.84600  3.20728  4.56267  4.77975  4.41837  4.39467  3.88344  3.51099  2.07062  5.02902  3.67168    908 - -
          2.68618  4.42225  2.77519  2.73123  3.46354  2.40513  3.72494  3.29354  2.67741  2.69355  4.24690  2.90347  2.73739  3.18146  2.89801  2.37887  2.77519  2.98518  4.58477  3.61503
          0.02220  4.21458  4.93692  0.61958  0.77255  0.48576  0.95510
    731   2.97790  5.40994  2.49899  1.17888  4.71199  3.41016  3.80463  4.20039  2.59470  3.69619  4.54074  2.89343  3.95802  2.19036  3.03528  2.90552  3.23716  3.81056  5.83687  4.42848    909 - -
          2.68618  4.42225  2.77519  2.73123  3.46354  2.40513  3.72494  3.29354  2.67741  2.69355  4.24690  2.90347  2.73739  3.18146  2.89801  2.37887  2.77519  2.98518  4.58477  3.61503
          0.02220  4.21458  4.93692  0.61958  0.77255  0.48576  0.95510
    732   3.03582  4.85924  3.46315  3.02125  3.12254  3.76213  3.75978  3.44696  2.01374  3.01800  4.00094  3.40685  4.18294  3.21806  2.91421  3.13158  3.26665  3.21930  4.65364  1.32025    910 - -
          2.68618  4.42225  2.77519  2.73123  3.46354  2.40513  3.72494  3.29354  2.67741  2.69355  4.24690  2.90347  2.73739  3.18146  2.89801  2.37887  2.77519  2.98518  4.58477  3.61503
          0.02220  4.21458  4.93692  0.61958  0.77255  0.48576  0.95510
    733   3.23607  4.50695  5.08337  4.60030  3.74426  4.66900  5.30828  1.29078  4.50049  2.22445  3.52706  4.78979  4.95909  4.75890  4.68273  4.07514  3.50248  0.97368  5.75608  4.54607    911 - -
          2.68618  4.42225  2.77519  2.73123  3.46354  2.40513  3.72494  3.29354  2.67741  2.69355  4.24690  2.90347  2.73739  3.18146  2.89801  2.37887  2.77519  2.98518  4.58477  3.61503
          0.02220  4.21458  4.93692  0.61958  0.77255  0.48576  0.95510
    734   3.25043  4.52802  5.07340  4.59377  3.69841  4.66144  5.29463  0.94807  4.48407  2.15961  3.48404  4.78598  4.95328  4.73718  4.66127  4.07087  3.51817  1.36421  5.72719  4.52610    912 - -
          2.68618  4.42225  2.77519  2.73123  3.46354  2.40513  3.72494  3.29354  2.67741  2.69355  4.24690  2.90347  2.73739  3.18146  2.89801  2.37887  2.77519  2.98518  4.58477  3.61503
          0.02220  4.21458  4.93692  0.61958  0.77255  0.48576  0.95510
    735   2.87436  4.92427  3.11499  2.68929  3.19889  3.61201  1.99060  3.58370  2.66067  3.12891  4.03962  2.21926  4.03307  3.04329  3.05393  2.90690  3.10962  3.30064  4.71991  2.36224    913 - -
          2.68618  4.42225  2.77519  2.73123  3.46354  2.40513  3.72494  3.29354  2.67741  2.69355  4.24690  2.90347  2.73739  3.18146  2.89801  2.37887  2.77519  2.98518  4.58477  3.61503
          0.02220  4.21458  4.93692  0.61958  0.77255  0.48576  0.95510
    736   2.73998  5.12119  2.23238  2.36676  4.46165  3.40439  3.68977  3.90558  1.70952  3.44055  4.23189  2.90820  3.86435  2.81831  2.90654  2.71441  2.23645  3.51521  5.60980  4.22722    914 - -
          2.68618  4.42225  2.77519  2.73123  3.46354  2.40513  3.72494  3.29354  2.67741  2.69355  4.24690  2.90347  2.73739  3.18146  2.89801  2.37887  2.77519  2.98518  4.58477  3.61503
          0.02220  4.21458  4.93692  0.61958  0.77255  0.48576  0.95510
    737   3.73007  5.03466  4.71263  4.50413  0.58334  4.31321  4.07918  3.22678  4.40651  2.52255  3.91274  4.42420  4.77300  4.48230  4.44072  3.97328  4.03588  3.24065  4.24936  2.58280    915 - -
          2.68618  4.42225  2.77519  2.73123  3.46354  2.40513  3.72494  3.29354  2.67741  2.69355  4.24690  2.90347  2.73739  3.18146  2.89801  2.37887  2.77519  2.98518  4.58477  3.61503
          0.02220  4.21458  4.93692  0.61958  0.77255  0.48576  0.95510
    738   2.24461  4.35478  4.44553  3.89646  3.42467  4.10704  4.52987  1.33159  3.77360  2.11065  2.52562  4.12515  4.46165  4.01692  3.97139  3.43544  3.18385  1.97482  5.16805  3.99163    916 - -
          2.68618  4.42225  2.77519  2.73123  3.46354  2.40513  3.72494  3.29354  2.67741  2.69355  4.24690  2.90347  2.73739  3.18146  2.89801  2.37887  2.77519  2.98518  4.58477  3.61503
          0.02220  4.21458  4.93692  0.61958  0.77255  0.48576  0.95510
    739   2.87632  5.32262  2.62758  1.92519  4.65982  3.42598  3.72096  4.12263  1.87362  3.60761  4.40914  1.79532  3.91583  2.85223  2.86001  2.81736  3.11702  3.71929  5.73696  4.34894    917 - -
          2.68618  4.42225  2.77519  2.73123  3.46354  2.40513  3.72494  3.29354  2.67741  2.69355  4.24690  2.90347  2.73739  3.18146  2.89801  2.37887  2.77519  2.98518  4.58477  3.61503
          0.02220  4.21458  4.93692  0.61958  0.77255  0.48576  0.95510
    740   2.63552  4.64400  3.18914  2.63922  3.88936  3.48656  3.73905  3.26057  2.05546  2.92024  2.80721  3.11385  3.89723  2.93669  2.93647  2.41743  2.16587  2.97795  5.21633  3.93257    918 - -
          2.68618  4.42225  2.77519  2.73123  3.46354  2.40513  3.72494  3.29354  2.67741  2.69355  4.24690  2.90347  2.73739  3.18146  2.89801  2.37887  2.77519  2.98518  4.58477  3.61503
          0.02220  4.21458  4.93692  0.61958  0.77255  0.48576  0.95510
    741   2.93126  5.10746  2.68986  1.87300  4.57237  3.40800  3.96515  4.02370  2.82324  3.61196  4.49157  3.05760  1.27321  3.15364  3.25196  2.93653  3.24444  3.65092  5.77153  4.44718    919 - -
          2.68618  4.42225  2.77519  2.73123  3.46354  2.40513  3.72494  3.29354  2.67741  2.69355  4.24690  2.90347  2.73739  3.18146  2.89801  2.37887  2.77519  2.98518  4.58477  3.61503
          0.02220  4.21458  4.93692  0.61958  0.77255  0.48576  0.95510
    742   2.64461  4.93158  2.97470  2.42617  4.19711  2.73361  3.03635  3.63473  2.38174  3.20128  3.99709  2.95217  3.02153  2.43843  2.52462  2.65316  2.87423  3.28413  5.40315  3.23861    920 - -
          2.68618  4.42225  2.77519  2.73123  3.46354  2.40513  3.72494  3.29354  2.67741  2.69355  4.24690  2.90347  2.73739  3.18146  2.89801  2.37887  2.77519  2.98518  4.58477  3.61503
          0.02220  4.21458  4.93692  0.61958  0.77255  0.48576  0.95510
    743   2.62445  4.68169  3.12984  2.58213  3.92677  3.47042  3.71530  2.62846  2.01966  2.95844  3.80077  3.07143  3.05639  2.89988  2.94818  2.41000  2.52293  3.01546  5.24131  3.94330    921 - -
          2.68618  4.42225  2.77519  2.73123  3.46354  2.40513  3.72494  3.29354  2.67741  2.69355  4.24690  2.90347  2.73739  3.18146  2.89801  2.37887  2.77519  2.98518  4.58477  3.61503
          0.24102  4.21458  1.61247  0.61958  0.77255  0.48576  0.95510
    744   2.68753  4.71789  3.00801  2.56547  3.85686  3.45315  3.69102  3.30375  2.43715  2.13979  3.82007  2.54311  3.88490  2.26489  2.79709  2.76019  2.92718  3.03602  5.19264  3.87057    922 - -
          2.68618  4.42225  2.77519  2.73123  3.46354  2.40513  3.72494  3.29354  2.67741  2.69355  4.24690  2.90347  2.73739  3.18146  2.89801  2.37887  2.77519  2.98518  4.58477  3.61503
          0.02756  4.00111  4.72346  0.61958  0.77255  0.36894  1.17593
    745   2.28322  4.93653  2.84969  2.43883  4.35584  3.37004  3.72323  3.80154  2.50604  3.36043  4.15634  2.35114  3.84787  2.17139  2.96353  2.02121  2.93236  3.40988  5.55210  4.19173    923 - -
          2.68618  4.42225  2.77519  2.73123  3.46354  2.40513  3.72494  3.29354  2.67741  2.69355  4.24690  2.90347  2.73739  3.18146  2.89801  2.37887  2.77519  2.98518  4.58477  3.61503
          0.02220  4.21458  4.93692  0.61958  0.77255  0.48576  0.95510
    746   2.66493  5.00480  2.41546  2.37807  4.40126  3.36107  3.70323  3.85832  2.51325  3.40211  4.18649  2.50249  2.44548  2.83466  3.00437  2.19216  2.51828  3.45543  5.58690  4.20295    924 - -
          2.68618  4.42225  2.77519  2.73123  3.46354  2.40513  3.72494  3.29354  2.67741  2.69355  4.24690  2.90347  2.73739  3.18146  2.89801  2.37887  2.77519  2.98518  4.58477  3.61503
          0.02220  4.21458  4.93692  0.61958  0.77255  0.48576  0.95510
    747   3.02670  4.40720  4.61737  4.04958  2.19664  4.16405  4.26027  2.48959  3.90245  1.25010  2.49556  4.17012  4.45795  4.01928  3.99813  3.47660  3.25015  2.49939  4.63619  2.60014    925 - -
          2.68618  4.42225  2.77519  2.73123  3.46354  2.40513  3.72494  3.29354  2.67741  2.69355  4.24690  2.90347  2.73739  3.18146  2.89801  2.37887  2.77519  2.98518  4.58477  3.61503
          0.02220  4.21458  4.93692  0.61958  0.77255  0.48576  0.95510
    748   2.13211  4.56744  3.13894  2.72913  4.27969  3.24050  3.93115  3.69545  2.78866  3.32598  4.14058  2.00615  3.83128  3.11532  3.21235  2.19845  1.93910  3.26748  5.56201  4.26470    926 - -
          2.68618  4.42225  2.77519  2.73123  3.46354  2.40513  3.72494  3.29354  2.67741  2.69355  4.24690  2.90347  2.73739  3.18146  2.89801  2.37887  2.77519  2.98518  4.58477  3.61503
          0.02220  4.21458  4.93692  0.61958  0.77255  0.48576  0.95510
    749   2.63457  4.75005  2.63759  2.50976  3.97301  3.45824  3.69701  2.76153  2.52987  2.58897  3.84255  2.24027  3.86497  2.87047  2.98204  2.40813  2.87162  3.06241  5.28024  3.95987    927 - -
          2.68618  4.42225  2.77519  2.73123  3.46354  2.40513  3.72494  3.29354  2.67741  2.69355  4.24690  2.90347  2.73739  3.18146  2.89801  2.37887  2.77519  2.98518  4.58477  3.61503
          0.15665  4.21458  2.03854  0.61958  0.77255  0.48576  0.95510
    750   2.50931  4.33057  3.41930  2.93847  3.68481  3.37199  3.93027  2.10889  2.89522  2.72804  3.64223  3.29767  2.75629  3.22560  3.24392  1.97139  2.82739  2.68563  5.12286  3.87445    928 - -
          2.68618  4.42225  2.77519  2.73123  3.46354  2.40513  3.72494  3.29354  2.67741  2.69355  4.24690  2.90347  2.73739  3.18146  2.89801  2.37887  2.77519  2.98518  4.58477  3.61503
          0.02535  4.08328  4.80562  0.61958  0.77255  0.63262  0.75758
    751   2.69914  4.97768  2.92643  2.16505  4.28399  3.43694  3.62411  3.70415  2.28857  3.25226  4.05979  2.94808  3.84842  2.39630  2.34309  2.69949  2.12873  3.35273  5.43391  4.10457    929 - -
          2.68618  4.42225  2.77519  2.73123  3.46354  2.40513  3.72494  3.29354  2.67741  2.69355  4.24690  2.90347  2.73739  3.18146  2.89801  2.37887  2.77519  2.98518  4.58477  3.61503
          0.02535  4.08328  4.80562  0.61958  0.77255  0.63262  0.75758
    752   2.70708  4.39487  3.78939  3.32811  3.53072  3.61048  4.20164  2.54598  3.17654  1.70108  3.47764  3.62679  4.12080  3.54816  3.45296  2.98621  1.67103  2.40105  5.17313  3.93282    930 - -
          2.68618  4.42225  2.77519  2.73123  3.46354  2.40513  3.72494  3.29354  2.67741  2.69355  4.24690  2.90347  2.73739  3.18146  2.89801  2.37887  2.77519  2.98518  4.58477  3.61503
          0.02535  4.08328  4.80562  0.61958  0.77255  0.63262  0.75758
    753   2.59006  3.43094  2.62336  2.24365  3.90603  3.42395  3.66933  3.29683  2.50905  2.53387  3.77961  3.00033  3.83123  2.84923  2.95622  2.30593  2.82905  3.00069  5.22190  3.91049    931 - -
          2.68618  4.42225  2.77519  2.73123  3.46354  2.40513  3.72494  3.29354  2.67741  2.69355  4.24690  2.90347  2.73739  3.18146  2.89801  2.37887  2.77519  2.98518  4.58477  3.61503
          0.15134  4.08328  2.09079  0.61958  0.77255  0.63262  0.75758
    754   2.55730  4.48592  3.16870  2.63142  3.68189  3.43158  2.98142  3.06944  2.56500  2.73769  2.92335  3.09139  2.96830  2.93179  2.95707  2.68393  2.44009  2.80719  5.05831  3.77948    932 - -
          2.68618  4.42225  2.77519  2.73123  3.46354  2.40513  3.72494  3.29354  2.67741  2.69355  4.24690  2.90347  2.73739  3.18146  2.89801  2.37887  2.77519  2.98518  4.58477  3.61503
          0.02871  3.96065  4.68300  0.61958  0.77255  0.73908  0.64923
    755   2.81219  5.32700  1.93926  1.62549  4.62565  3.26074  3.66973  4.11286  2.13891  3.61074  4.42131  2.72216  3.80651  2.81287  3.06098  2.73001  3.07227  3.69847  5.76554  4.31658    933 - -
          2.68618  4.42225  2.77519  2.73123  3.46354  2.40513  3.72494  3.29354  2.67741  2.69355  4.24690  2.90347  2.73739  3.18146  2.89801  2.37887  2.77519  2.98518  4.58477  3.61503
          0.02871  3.96065  4.68300  0.61958  0.77255  0.73908  0.64923
    756   2.70314  4.32376  3.67424  3.15892  3.37297  3.70413  4.01435  1.79688  3.03644  2.01014  3.36955  2.75379  4.09978  3.38736  3.33488  3.00633  2.95253  2.21383  4.95615  3.68588    934 - -
          2.68618  4.42225  2.77519  2.73123  3.46354  2.40513  3.72494  3.29354  2.67741  2.69355  4.24690  2.90347  2.73739  3.18146  2.89801  2.37887  2.77519  2.98518  4.58477  3.61503
          0.02871  3.96065  4.68300  0.61958  0.77255  0.73908  0.64923
    757   2.57440  4.20820  3.74246  3.24243  2.15636  2.64206  3.96045  2.59122  3.17349  2.35747  3.37300  3.51443  4.00022  3.44722  3.44599  2.86266  2.86608  2.06377  4.75248  3.41157    935 - -
          2.68618  4.42225  2.77519  2.73123  3.46354  2.40513  3.72494  3.29354  2.67741  2.69355  4.24690  2.90347  2.73739  3.18146  2.89801  2.37887  2.77519  2.98518  4.58477  3.61503
          0.02871  3.96065  4.68300  0.61958  0.77255  0.73908  0.64923
    758   2.57817  4.65667  2.06887  2.49165  4.02905  3.31658  3.75575  3.21737  2.62670  3.02083  3.90604  2.98435  3.81951  2.94015  3.07815  2.65437  2.34856  2.43812  5.37019  4.04337    936 - -
          2.68618  4.42225  2.77519  2.73123  3.46354  2.40513  3.72494  3.29354  2.67741  2.69355  4.24690  2.90347  2.73739  3.18146  2.89801  2.37887  2.77519  2.98518  4.58477  3.61503
          0.02871  3.96065  4.68300  0.61958  0.77255  0.73908  0.64923
    759   2.87118  5.32372  1.39738  2.15570  4.59179  3.23764  3.73514  4.12769  2.67835  3.64623  4.50336  2.72885  3.83013  2.22050  3.21005  2.78946  3.15428  3.72926  5.79343  4.33387    937 - -
          2.68613  4.42353  2.77501  2.73018  3.46482  2.40588  3.72622  3.29154  2.67713  2.69359  4.24604  2.90221  2.73703  3.18274  2.89901  2.37914  2.77498  2.98432  4.58605  3.61631
          0.60873  0.80585  4.68300  2.82016  0.06145  0.73908  0.64923
    760   3.48510  4.82793  4.22795  3.95612  2.76057  3.83055  4.01143  3.51284  3.67661  2.89233  4.14250  4.08746  4.35574  4.05968  3.78933  3.68795  3.79006  3.40562  0.72480  2.75813    976 - -
          2.68618  4.42225  2.77519  2.73123  3.46354  2.40513  3.72494  3.29354  2.67741  2.69355  4.24690  2.90347  2.73739  3.18146  2.89801  2.37887  2.77519  2.98518  4.58477  3.61503
          0.02871  3.96065  4.68300  0.61958  0.77255  0.73908  0.64923
    761   2.45320  4.44311  2.99931  2.72282  4.11379  3.14074  3.92508  3.47654  2.78449  3.20150  4.07825  2.35550  3.77763  3.15489  3.14342  2.57888  1.54983  3.09184  5.45011  4.15386    977 - -
          2.68618  4.42225  2.77519  2.73123  3.46354  2.40513  3.72494  3.29354  2.67741  2.69355  4.24690  2.90347  2.73739  3.18146  2.89801  2.37887  2.77519  2.98518  4.58477  3.61503
          0.02871  3.96065  4.68300  0.61958  0.77255  0.73908  0.64923
    762   2.76488  5.13963  2.46231  1.69766  4.46465  2.58105  3.66859  3.92443  2.47759  3.45687  4.27847  2.79286  3.81506  2.27013  2.93711  2.72133  3.02444  3.54156  5.62946  4.23564    978 - -
          2.68618  4.42225  2.77519  2.73123  3.46354  2.40513  3.72494  3.29354  2.67741  2.69355  4.24690  2.90347  2.73739  3.18146  2.89801  2.37887  2.77519  2.98518  4.58477  3.61503
          0.02871  3.96065  4.68300  0.61958  0.77255  0.73908  0.64923
    763   2.92029  5.44283  1.80634  1.28317  4.73343  3.21900  3.75174  4.23757  2.74746  3.75757  4.61379  2.69260  3.83234  2.91926  3.32175  2.81464  3.20689  3.82487  5.91050  4.42943    979 - -
          2.68618  4.42225  2.77519  2.73123  3.46354  2.40513  3.72494  3.29354  2.67741  2.69355  4.24690  2.90347  2.73739  3.18146  2.89801  2.37887  2.77519  2.98518  4.58477  3.61503
          0.02871  3.96065  4.68300  0.61958  0.77255  0.73908  0.64923
    764   3.02961  5.15722  2.52700  0.90627  4.51472  3.33196  3.92700  3.98618  2.81871  3.58935  4.55997  2.98511  3.94087  3.14112  3.23633  3.00334  3.33467  3.66111  5.66971  4.39254    980 - -
          2.68618  4.42225  2.77519  2.73123  3.46354  2.40513  3.72494  3.29354  2.67741  2.69355  4.24690  2.90347  2.73739  3.18146  2.89801  2.37887  2.77519  2.98518  4.58477  3.61503
          0.02871  3.96065  4.68300  0.61958  0.77255  0.73908  0.64923
    765   2.73073  4.51823  3.46242  2.89124  3.59664  3.64239  3.83672  2.29955  1.93565  2.13416  3.51062  3.31498  4.01857  3.08708  2.88892  2.92041  2.95873  2.52831  5.08260  3.83257    981 - -
          2.68618  4.42225  2.77519  2.73123  3.46354  2.40513  3.72494  3.29354  2.67741  2.69355  4.24690  2.90347  2.73739  3.18146  2.89801  2.37887  2.77519  2.98518  4.58477  3.61503
          0.02871  3.96065  4.68300  0.61958  0.77255  0.73908  0.64923
    766   2.69216  4.96292  1.65183  2.26975  4.47374  3.17581  3.78988  3.96639  2.75116  3.55252  4.39467  2.80496  3.79173  2.96847  3.27024  1.80820  3.02664  3.53943  5.72227  4.30445    982 - -
          2.68618  4.42225  2.77519  2.73123  3.46354  2.40513  3.72494  3.29354  2.67741  2.69355  4.24690  2.90347  2.73739  3.18146  2.89801  2.37887  2.77519  2.98518  4.58477  3.61503
          0.02871  3.96065  4.68300  0.61958  0.77255  0.73908  0.64923
    767   2.43940  4.48319  2.85350  2.64135  4.24562  3.07940  3.92968  3.76425  2.82129  3.40185  4.24483  2.31064  3.74703  3.15084  3.20722  1.41539  2.85169  3.29527  5.55476  4.22135    983 - -
          2.68618  4.42225  2.77519  2.73123  3.46354  2.40513  3.72494  3.29354  2.67741  2.69355  4.24690  2.90347  2.73739  3.18146  2.89801  2.37887  2.77519  2.98518  4.58477  3.61503
          0.02871  3.96065  4.68300  0.61958  0.77255  0.73908  0.64923
    768   3.25485  4.69125  4.33085  3.97157  3.17063  4.09373  4.59966  2.38002  3.73844  0.77383  3.16690  4.23847  4.51423  4.08566  3.89990  3.67555  3.54526  2.44015  5.08144  3.82497    984 - -
          2.68618  4.42225  2.77519  2.73123  3.46354  2.40513  3.72494  3.29354  2.67741  2.69355  4.24690  2.90347  2.73739  3.18146  2.89801  2.37887  2.77519  2.98518  4.58477  3.61503
          0.02871  3.96065  4.68300  0.61958  0.77255  0.73908  0.64923
    769   2.68334  4.74995  2.95591  2.52623  3.67768  3.43230  2.76137  3.39182  2.44879  2.50004  3.87499  2.16163  3.86863  2.87764  2.82746  2.73794  2.92537  3.10266  5.06071  3.63940    985 - -
          2.68618  4.42225  2.77519  2.73123  3.46354  2.40513  3.72494  3.29354  2.67741  2.69355  4.24690  2.90347  2.73739  3.18146  2.89801  2.37887  2.77519  2.98518  4.58477  3.61503
          0.02871  3.96065  4.68300  0.61958  0.77255  0.73908  0.64923
    770   2.80815  4.48406  3.64792  3.26529  3.16743  2.26240  3.94031  3.26048  3.11565  2.88050  3.87116  3.54950  4.03470  3.50427  3.36437  3.00644  3.13164  3.01492  1.40568  3.20882    986 - -
          2.68618  4.42225  2.77519  2.73123  3.46354  2.40513  3.72494  3.29354  2.67741  2.69355  4.24690  2.90347  2.73739  3.18146  2.89801  2.37887  2.77519  2.98518  4.58477  3.61503
          0.02871  3.96065  4.68300  0.61958  0.77255  0.73908  0.64923
    771   2.81645  4.71915  3.07004  2.74347  2.96739  3.51664  3.64795  3.36957  2.76333  2.95464  3.92079  2.02184  3.99343  3.12763  3.11946  2.89415  3.08406  3.11382  4.52628  1.90594    987 - -
          2.68618  4.42225  2.77519  2.73123  3.46354  2.40513  3.72494  3.29354  2.67741  2.69355  4.24690  2.90347  2.73739  3.18146  2.89801  2.37887  2.77519  2.98518  4.58477  3.61503
          0.02871  3.96065  4.68300  0.61958  0.77255  0.73908  0.64923
    772   3.37597  4.82920  3.96902  3.71536  2.29988  3.93332  3.66212  3.37303  3.57035  2.80411  4.03901  3.83306  4.40532  3.85518  3.73582  3.50374  3.66319  3.24781  3.94687  0.83089    988 - -
          2.68618  4.42225  2.77519  2.73123  3.46354  2.40513  3.72494  3.29354  2.67741  2.69355  4.24690  2.90347  2.73739  3.18146  2.89801  2.37887  2.77519  2.98518  4.58477  3.61503
          0.02871  3.96065  4.68300  0.61958  0.77255  0.73908  0.64923
    773   2.60582  4.30548  3.53091  3.00820  3.43659  3.55895  3.91589  2.59053  2.91027  2.39610  2.32433  2.72539  3.98381  3.25355  3.23146  2.85566  2.86727  2.06439  4.95636  3.70914    989 - -
          2.68618  4.42225  2.77519  2.73123  3.46354  2.40513  3.72494  3.29354  2.67741  2.69355  4.24690  2.90347  2.73739  3.18146  2.89801  2.37887  2.77519  2.98518  4.58477  3.61503
          0.02871  3.96065  4.68300  0.61958  0.77255  0.73908  0.64923
    774   2.95242  4.93983  2.96289  2.71940  4.11996  3.42525  3.87834  3.76460  2.53420  3.25817  4.28394  3.17976  3.98023  1.08513  2.81648  2.99663  3.24951  3.48892  5.37656  4.07629    990 - -
          2.68618  4.42225  2.77519  2.73123  3.46354  2.40513  3.72494  3.29354  2.67741  2.69355  4.24690  2.90347  2.73739  3.18146  2.89801  2.37887  2.77519  2.98518  4.58477  3.61503
          0.02871  3.96065  4.68300  0.61958  0.77255  0.73908  0.64923
    775   2.21213  1.54837  3.89692  3.55065  3.89600  2.98433  4.31279  3.18092  3.41868  3.02250  3.93888  3.50532  3.73063  3.71768  3.61961  1.91341  2.69587  2.79119  5.35328  4.13864    991 - -
          2.68618  4.42225  2.77519  2.73123  3.46354  2.40513  3.72494  3.29354  2.67741  2.69355  4.24690  2.90347  2.73739  3.18146  2.89801  2.37887  2.77519  2.98518  4.58477  3.61503
          0.02871  3.96065  4.68300  0.61958  0.77255  0.73908  0.64923
    776   2.77316  5.03734  2.88171  2.44667  4.37283  3.42961  3.60874  3.81285  2.17552  3.32616  4.15104  2.09412  3.86414  2.31682  2.10738  2.76204  2.99803  3.45732  5.45338  4.14379    992 - -
          2.68618  4.42225  2.77519  2.73123  3.46354  2.40513  3.72494  3.29354  2.67741  2.69355  4.24690  2.90347  2.73739  3.18146  2.89801  2.37887  2.77519  2.98518  4.58477  3.61503
          0.02871  3.96065  4.68300  0.61958  0.77255  0.73908  0.64923
    777   2.54507  4.46274  3.16115  2.65004  2.92949  3.40838  3.72119  3.06752  2.61541  2.74267  3.62116  3.10151  3.84134  2.48447  3.00999  2.33484  2.41847  2.80224  5.04883  3.75738    993 - -
          2.68618  4.42225  2.77519  2.73123  3.46354  2.40513  3.72494  3.29354  2.67741  2.69355  4.24690  2.90347  2.73739  3.18146  2.89801  2.37887  2.77519  2.98518  4.58477  3.61503
          0.02871  3.96065  4.68300  0.61958  0.77255  0.73908  0.64923
    778   2.01780  4.27676  3.37729  2.93855  3.78561  3.21765  3.95424  3.04170  2.88910  2.28475  3.74505  3.25721  3.80875  3.23401  3.22860  1.80538  2.77428  2.74360  5.21478  3.95878    994 - -
          2.68618  4.42225  2.77519  2.73123  3.46354  2.40513  3.72494  3.29354  2.67741  2.69355  4.24690  2.90347  2.73739  3.18146  2.89801  2.37887  2.77519  2.98518  4.58477  3.61503
          0.02871  3.96065  4.68300  0.61958  0.77255  0.73908  0.64923
    779   2.58620  4.69645  2.96043  2.48770  4.01529  3.36151  3.66192  3.40737  2.10376  3.03831  3.87445  2.52463  3.80897  2.83400  2.82885  2.29532  2.84424  2.58175  5.28617  3.97753    995 - -
          2.68618  4.42225  2.77519  2.73123  3.46354  2.40513  3.72494  3.29354  2.67741  2.69355  4.24690  2.90347  2.73739  3.18146  2.89801  2.37887  2.77519  2.98518  4.58477  3.61503
          0.02871  3.96065  4.68300  0.61958  0.77255  0.73908  0.64923
    780   2.59141  2.67734  1.56707  2.62717  4.04777  3.26397  3.88063  3.36393  2.80556  3.12631  4.02506  3.08363  3.83377  3.10309  3.23259  2.69128  2.92683  3.04359  5.38254  4.08353    996 - -
          2.68618  4.42225  2.77519  2.73123  3.46354  2.40513  3.72494  3.29354  2.67741  2.69355  4.24690  2.90347  2.73739  3.18146  2.89801  2.37887  2.77519  2.98518  4.58477  3.61503
          0.02871  3.96065  4.68300  0.61958  0.77255  0.73908  0.64923
    781   2.62493  4.25631  3.99486  3.57577  3.67783  3.56780  4.42772  2.16886  3.46271  2.43063  3.57273  3.77215  4.14270  3.79840  3.71580  2.98094  2.33622  1.25194  5.35542  4.12956    997 - -
          2.68618  4.42225  2.77519  2.73123  3.46354  2.40513  3.72494  3.29354  2.67741  2.69355  4.24690  2.90347  2.73739  3.18146  2.89801  2.37887  2.77519  2.98518  4.58477  3.61503
          0.02871  3.96065  4.68300  0.61958  0.77255  0.73908  0.64923
    782   3.06067  4.39464  4.71429  4.21942  3.52845  4.37421  4.94459  1.32799  4.10281  2.03782  3.34221  4.44741  4.70014  4.37431  4.30875  3.76030  3.32967  1.21442  5.48445  4.27698    998 - -
          2.68618  4.42225  2.77519  2.73123  3.46354  2.40513  3.72494  3.29354  2.67741  2.69355  4.24690  2.90347  2.73739  3.18146  2.89801  2.37887  2.77519  2.98518  4.58477  3.61503
          0.02871  3.96065  4.68300  0.61958  0.77255  0.73908  0.64923
    783   1.80208  4.67328  2.71703  2.05726  4.21649  2.50253  3.78463  3.60846  2.66004  3.25019  4.09055  2.93664  3.78000  2.97060  3.10136  2.61772  2.88720  3.22991  5.49575  4.16978    999 - -
          2.68618  4.42225  2.77519  2.73123  3.46354  2.40513  3.72494  3.29354  2.67741  2.69355  4.24690  2.90347  2.73739  3.18146  2.89801  2.37887  2.77519  2.98518  4.58477  3.61503
          0.02871  3.96065  4.68300  0.61958  0.77255  0.73908  0.64923
    784   2.88129  5.45241  1.80330  1.53997  4.73875  3.21775  3.71572  4.25438  2.69084  3.74566  4.57563  2.17877  3.81427  2.87201  3.26965  2.77403  3.15940  3.82518  5.90348  4.40747   1000 - -
          2.68618  4.42225  2.77519  2.73123  3.46354  2.40513  3.72494  3.29354  2.67741  2.69355  4.24690  2.90347  2.73739  3.18146  2.89801  2.37887  2.77519  2.98518  4.58477  3.61503
          0.02871  3.96065  4.68300  0.61958  0.77255  0.73908  0.64923
    785   3.09994  4.49488  4.45972  4.07926  3.43447  4.16068  4.79145  0.97501  3.90908  2.00307  3.35671  4.31229  4.58390  4.24862  4.09562  3.66493  3.39774  1.85154  5.34316  4.08871   1001 - -
          2.68618  4.42225  2.77519  2.73123  3.46354  2.40513  3.72494  3.29354  2.67741  2.69355  4.24690  2.90347  2.73739  3.18146  2.89801  2.37887  2.77519  2.98518  4.58477  3.61503
          0.02871  3.96065  4.68300  0.61958  0.77255  0.35477  1.20842
    786   2.67376  4.48166  2.59300  2.85434  3.64902  3.59566  3.89666  2.78793  2.84752  1.81410  3.57123  3.29712  4.00308  3.16622  3.23591  2.86193  2.52911  2.28095  5.11582  3.85941   1002 - -
          2.68618  4.42225  2.77519  2.73123  3.46354  2.40513  3.72494  3.29354  2.67741  2.69355  4.24690  2.90347  2.73739  3.18146  2.89801  2.37887  2.77519  2.98518  4.58477  3.61503
          0.02220  4.21458  4.93692  0.61958  0.77255  0.48576  0.95510
    787   2.86492  5.05120  3.26087  2.66853  4.43548  3.58799  3.68703  3.81377  1.54873  3.34041  4.17218  3.13262  3.98240  2.82351  2.13722  2.87869  2.01462  3.47635  5.48081  4.22413   1003 - -
          2.68618  4.42225  2.77519  2.73123  3.46354  2.40513  3.72494  3.29354  2.67741  2.69355  4.24690  2.90347  2.73739  3.18146  2.89801  2.37887  2.77519  2.98518  4.58477  3.61503
          0.02220  4.21458  4.93692  0.61958  0.77255  0.48576  0.95510
    788   2.68692  4.72851  3.17454  2.26802  3.92474  3.53073  3.71532  3.28417  1.92720  2.24669  3.05846  3.10227  3.91642  2.89912  2.84905  2.76498  2.91245  3.01645  5.23900  3.95304   1004 - -
          2.68618  4.42225  2.77519  2.73123  3.46354  2.40513  3.72494  3.29354  2.67741  2.69355  4.24690  2.90347  2.73739  3.18146  2.89801  2.37887  2.77519  2.98518  4.58477  3.61503
          0.02220  4.21458  4.93692  0.61958  0.77255  0.48576  0.95510
    789   2.98968  4.37922  4.54870  3.98746  1.99966  4.10881  4.16178  2.53109  3.84044  1.68510  1.94293  4.09846  4.41779  3.96922  3.94463  3.41889  3.21474  2.50534  4.54197  2.54136   1005 - -
          2.68618  4.42225  2.77519  2.73123  3.46354  2.40513  3.72494  3.29354  2.67741  2.69355  4.24690  2.90347  2.73739  3.18146  2.89801  2.37887  2.77519  2.98518  4.58477  3.61503
          0.02220  4.21458  4.93692  0.61958  0.77255  0.48576  0.95510
    790   2.25851  5.05641  2.86304  1.97054  4.36461  3.42353  3.63792  3.81181  2.14671  3.34299  4.12360  2.91519  3.83821  2.40805  2.83066  2.66389  2.47847  3.42939  5.51591  4.14363   1006 - -
          2.68618  4.42225  2.77519  2.73123  3.46354  2.40513  3.72494  3.29354  2.67741  2.69355  4.24690  2.90347  2.73739  3.18146  2.89801  2.37887  2.77519  2.98518  4.58477  3.61503
          0.02220  4.21458  4.93692  0.61958  0.77255  0.48576  0.95510
    791   2.80745  5.32308  2.21409  1.77991  4.64167  2.51416  3.70686  4.13062  1.91179  3.61705  4.39617  2.83510  3.86717  2.83225  3.04274  2.74236  3.05659  3.70427  5.76218  4.32648   1007 - -
          2.68618  4.42225  2.77519  2.73123  3.46354  2.40513  3.72494  3.29354  2.67741  2.69355  4.24690  2.90347  2.73739  3.18146  2.89801  2.37887  2.77519  2.98518  4.58477  3.61503
          0.02220  4.21458  4.93692  0.61958  0.77255  0.48576  0.95510
    792   2.64683  3.54779  2.54638  1.87408  4.22169  3.41982  3.64410  3.66393  2.43246  3.23121  4.02481  2.54120  3.83007  2.77710  2.91132  2.64851  2.88150  3.30745  5.43693  3.23812   1008 - -
          2.68618  4.42225  2.77519  2.73123  3.46354  2.40513  3.72494  3.29354  2.67741  2.69355  4.24690  2.90347  2.73739  3.18146  2.89801  2.37887  2.77519  2.98518  4.58477  3.61503
          0.02220  4.21458  4.93692  0.61958  0.77255  0.48576  0.95510
    793   2.82626  4.83981  3.01839  2.80727  4.18016  1.09652  2.47307  3.95764  2.91892  3.54134  4.42423  3.24814  4.01165  3.30652  3.27778  2.90494  3.18769  3.55989  5.50268  4.13174   1009 - -
          2.68618  4.42225  2.77519  2.73123  3.46354  2.40513  3.72494  3.29354  2.67741  2.69355  4.24690  2.90347  2.73739  3.18146  2.89801  2.37887  2.77519  2.98518  4.58477  3.61503
          0.20301  4.21458  1.77814  0.61958  0.77255  0.48576  0.95510
    794   2.64942  4.44978  3.37011  2.88256  3.57257  3.54057  3.88839  2.73959  2.80719  2.06781  3.56969  2.16684  3.98120  3.17472  3.16052  2.84299  2.91590  2.19829  5.06882  3.77266   1010 - -
          2.68618  4.42225  2.77519  2.73123  3.46354  2.40513  3.72494  3.29354  2.67741  2.69355  4.24690  2.90347  2.73739  3.18146  2.89801  2.37887  2.77519  2.98518  4.58477  3.61503
          0.02654  4.03811  4.76045  0.61958  0.77255  0.38350  1.14405
    795   2.65739  4.58383  3.27368  2.70277  3.75660  3.54715  3.75222  2.68261  2.57310  2.31774  3.66175  3.16793  3.93015  2.23049  2.58341  2.78129  2.53279  2.86292  5.12514  3.85856   1011 - -
          2.68618  4.42225  2.77519  2.73123  3.46354  2.40513  3.72494  3.29354  2.67741  2.69355  4.24690  2.90347  2.73739  3.18146  2.89801  2.37887  2.77519  2.98518  4.58477  3.61503
          0.02220  4.21458  4.93692  0.61958  0.77255  0.48576  0.95510
    796   2.62780  4.72628  3.06317  2.22933  3.18154  3.46876  3.69039  3.33978  2.51726  2.97421  3.81131  3.03184  3.86535  2.26970  2.96137  2.28835  2.86145  2.66116  5.24818  3.93352   1012 - -
          2.68618  4.42225  2.77519  2.73123  3.46354  2.40513  3.72494  3.29354  2.67741  2.69355  4.24690  2.90347  2.73739  3.18146  2.89801  2.37887  2.77519  2.98518  4.58477  3.61503
          0.02220  4.21458  4.93692  0.61958  0.77255  0.48576  0.95510
    797   3.07343  5.24896  3.26412  2.75218  4.50354  3.67600  2.61915  4.05032  1.07947  3.50664  4.36905  3.20113  4.08278  2.87034  2.35294  3.05886  3.26573  3.71716  5.50601  4.23143   1013 - -
          2.68618  4.42225  2.77519  2.73123  3.46354  2.40513  3.72494  3.29354  2.67741  2.69355  4.24690  2.90347  2.73739  3.18146  2.89801  2.37887  2.77519  2.98518  4.58477  3.61503
          0.02220  4.21458  4.93692  0.61958  0.77255  0.48576  0.95510
    798   2.54422  4.30555  3.62770  3.14244  2.51701  3.42517  4.02078  2.96347  3.09491  2.70515  3.63147  3.44106  3.96078  3.39432  3.41162  2.33650  1.58141  2.70702  5.03679  3.74790   1014 - -
          2.68618  4.42225  2.77519  2.73123  3.46354  2.40513  3.72494  3.29354  2.67741  2.69355  4.24690  2.90347  2.73739  3.18146  2.89801  2.37887  2.77519  2.98518  4.58477  3.61503
          0.02220  4.21458  4.93692  0.61958  0.77255  0.48576  0.95510
    799   2.70325  4.63105  3.32589  2.73987  3.80500  3.57714  3.75596  3.15801  2.49875  2.79507  2.75488  3.19552  3.95745  2.57449  1.97838  2.82257  2.92767  2.45132  5.15615  3.89863   1015 - -
          2.68618  4.42225  2.77519  2.73123  3.46354  2.40513  3.72494  3.29354  2.67741  2.69355  4.24690  2.90347  2.73739  3.18146  2.89801  2.37887  2.77519  2.98518  4.58477  3.61503
          0.02220  4.21458  4.93692  0.61958  0.77255  0.48576  0.95510
    800   2.63327  4.56171  3.22407  2.38557  3.72163  3.52359  3.74373  3.11786  2.61601  2.20907  3.65333  3.14440  3.91169  2.60545  3.01622  2.31899  2.86415  2.85951  3.35812  3.81585   1016 - -
          2.68618  4.42225  2.77519  2.73123  3.46354  2.40513  3.72494  3.29354  2.67741  2.69355  4.24690  2.90347  2.73739  3.18146  2.89801  2.37887  2.77519  2.98518  4.58477  3.61503
          0.13143  4.21458  2.22208  0.61958  0.77255  0.48576  0.95510
    801   2.31340  4.25921  3.46079  3.15773  4.30916  3.03713  4.23341  3.67665  3.17748  3.40405  4.25370  3.34566  3.76962  3.49837  3.49206  1.19282  1.94356  3.17721  5.66117  4.42897   1017 - -
          2.68618  4.42225  2.77519  2.73123  3.46354  2.40513  3.72494  3.29354  2.67741  2.69355  4.24690  2.90347  2.73739  3.18146  2.89801  2.37887  2.77519  2.98518  4.58477  3.61503
          0.02473  4.10787  4.83022  0.61958  0.77255  0.60808  0.78613
    802   2.75151  4.43430  3.53285  3.14492  3.57474  3.64466  4.10041  1.43239  3.07775  2.55556  3.61039  2.42482  4.12483  3.45212  3.38043  3.01919  3.04028  2.33083  5.13456  3.83210   1018 - -
          2.68618  4.42225  2.77519  2.73123  3.46354  2.40513  3.72494  3.29354  2.67741  2.69355  4.24690  2.90347  2.73739  3.18146  2.89801  2.37887  2.77519  2.98518  4.58477  3.61503
          0.02473  4.10787  4.83022  0.61958  0.77255  0.60808  0.78613
    803   2.75151  4.43430  3.53285  3.14492  3.57474  3.64466  4.10041  1.43239  3.07775  2.55556  3.61039  2.42482  4.12483  3.45212  3.38043  3.01919  3.04028  2.33083  5.13456  3.83210   1019 - -
          2.68618  4.42225  2.77519  2.73123  3.46354  2.40513  3.72494  3.29354  2.67741  2.69355  4.24690  2.90347  2.73739  3.18146  2.89801  2.37887  2.77519  2.98518  4.58477  3.61503
          0.02473  4.10787  4.83022  0.61958  0.77255  0.60808  0.78613
    804   2.67428  4.86484  3.05345  2.19851  4.12971  3.47037  3.63238  3.53122  2.08312  2.49271  3.93859  2.99809  3.85909  2.77974  2.38425  2.70253  2.52194  3.21009  5.33516  4.02547   1020 - -
          2.68618  4.42225  2.77519  2.73123  3.46354  2.40513  3.72494  3.29354  2.67741  2.69355  4.24690  2.90347  2.73739  3.18146  2.89801  2.37887  2.77519  2.98518  4.58477  3.61503
          0.02473  4.10787  4.83022  0.61958  0.77255  0.60808  0.78613
    805   2.76618  5.11283  2.64745  2.04517  4.44646  3.37172  3.69059  3.89896  2.44574  3.43290  4.24436  2.88227  3.85939  1.82397  2.88095  2.16299  3.01783  3.51959  5.60267  4.22818   1021 - -
          2.68618  4.42225  2.77519  2.73123  3.46354  2.40513  3.72494  3.29354  2.67741  2.69355  4.24690  2.90347  2.73739  3.18146  2.89801  2.37887  2.77519  2.98518  4.58477  3.61503
          0.02473  4.10787  4.83022  0.61958  0.77255  0.60808  0.78613
    806   3.42977  4.82591  4.56669  4.21397  3.24229  4.27848  4.79653  2.46545  3.97961  0.63137  3.20298  4.46669  4.67739  4.29086  4.11453  3.88668  3.71554  2.56272  5.20025  3.97579   1022 - -
          2.68618  4.42225  2.77519  2.73123  3.46354  2.40513  3.72494  3.29354  2.67741  2.69355  4.24690  2.90347  2.73739  3.18146  2.89801  2.37887  2.77519  2.98518  4.58477  3.61503
          0.02473  4.10787  4.83022  0.61958  0.77255  0.60808  0.78613
    807   2.76885  4.46947  3.62378  3.04876  3.16191  3.69664  3.78827  2.90967  2.75338  1.90894  3.51332  3.41423  4.06845  3.20989  2.33156  2.97517  2.99417  2.72451  4.69186  2.27975   1023 - -
          2.68618  4.42225  2.77519  2.73123  3.46354  2.40513  3.72494  3.29354  2.67741  2.69355  4.24690  2.90347  2.73739  3.18146  2.89801  2.37887  2.77519  2.98518  4.58477  3.61503
          0.02473  4.10787  4.83022  0.61958  0.77255  0.60808  0.78613
    808   2.72230  5.05369  2.93249  1.92419  4.38181  3.44946  3.61665  3.80810  2.02000  3.32873  4.12480  2.94520  3.85587  2.74087  2.30893  2.70818  2.36120  3.43877  5.48285  4.14843   1024 - -
          2.68618  4.42225  2.77519  2.73123  3.46354  2.40513  3.72494  3.29354  2.67741  2.69355  4.24690  2.90347  2.73739  3.18146  2.89801  2.37887  2.77519  2.98518  4.58477  3.61503
          0.02473  4.10787  4.83022  0.61958  0.77255  0.60808  0.78613
    809   2.77707  4.93348  2.87834  2.55774  4.32891  3.39207  3.79817  3.81628  2.49664  3.36173  4.23447  3.04663  2.46525  1.48425  2.85590  2.80491  3.06492  3.45946  5.53084  4.21029   1025 - -
          2.68618  4.42225  2.77519  2.73123  3.46354  2.40513  3.72494  3.29354  2.67741  2.69355  4.24690  2.90347  2.73739  3.18146  2.89801  2.37887  2.77519  2.98518  4.58477  3.61503
          0.02473  4.10787  4.83022  0.61958  0.77255  0.60808  0.78613
    810   2.74713  5.00637  2.69685  1.95634  4.24998  3.39173  3.70206  3.68076  2.49708  2.66196  4.11868  1.87511  3.86787  2.86070  2.93940  2.74430  2.99568  3.34689  5.49044  4.12127   1026 - -
          2.68618  4.42225  2.77519  2.73123  3.46354  2.40513  3.72494  3.29354  2.67741  2.69355  4.24690  2.90347  2.73739  3.18146  2.89801  2.37887  2.77519  2.98518  4.58477  3.61503
          0.02473  4.10787  4.83022  0.61958  0.77255  0.60808  0.78613
    811   2.10295  4.35900  4.26538  3.82086  3.62047  3.90038  4.60525  1.20248  3.71087  2.29942  3.49750  4.03580  4.38709  4.01924  3.94344  3.29672  3.16302  1.89906  5.37814  4.16205   1027 - -
          2.68618  4.42225  2.77519  2.73123  3.46354  2.40513  3.72494  3.29354  2.67741  2.69355  4.24690  2.90347  2.73739  3.18146  2.89801  2.37887  2.77519  2.98518  4.58477  3.61503
          0.02473  4.10787  4.83022  0.61958  0.77255  0.60808  0.78613
    812   2.90801  4.33302  4.42820  3.90209  3.57018  4.10002  4.62369  1.35255  3.79588  2.25845  3.43033  4.13990  4.48484  4.07143  4.02504  3.44755  2.31017  1.54462  5.32403  4.12104   1028 - -
          2.68618  4.42225  2.77519  2.73123  3.46354  2.40513  3.72494  3.29354  2.67741  2.69355  4.24690  2.90347  2.73739  3.18146  2.89801  2.37887  2.77519  2.98518  4.58477  3.61503
          0.02473  4.10787  4.83022  0.61958  0.77255  0.60808  0.78613
    813   2.67205  5.00470  2.26599  2.32826  4.41969  3.30682  3.71001  3.87876  2.55423  3.42841  4.22437  2.11444  3.81646  2.85136  3.05313  2.13023  2.42412  3.47303  5.61641  4.22449   1029 - -
          2.68618  4.42225  2.77519  2.73123  3.46354  2.40513  3.72494  3.29354  2.67741  2.69355  4.24690  2.90347  2.73739  3.18146  2.89801  2.37887  2.77519  2.98518  4.58477  3.61503
          0.02473  4.10787  4.83022  0.61958  0.77255  0.60808  0.78613
    814   2.66299  4.67911  3.14671  2.31108  3.88722  3.50626  3.70427  3.18347  1.98930  2.46544  3.76066  3.08792  3.89791  2.89434  2.84288  2.75076  2.89107  2.37352  5.20978  3.92518   1030 - -
          2.68618  4.42225  2.77519  2.73123  3.46354  2.40513  3.72494  3.29354  2.67741  2.69355  4.24690  2.90347  2.73739  3.18146  2.89801  2.37887  2.77519  2.98518  4.58477  3.61503
          0.02473  4.10787  4.83022  0.61958  0.77255  0.60808  0.78613
    815   2.65386  4.96199  2.38594  2.09280  4.26756  2.57570  3.66050  3.70531  2.48191  3.27592  4.07667  2.88190  3.81449  2.80088  2.97064  2.33183  2.90392  2.71817  5.48642  4.11344   1031 - -
          2.68618  4.42225  2.77519  2.73123  3.46354  2.40513  3.72494  3.29354  2.67741  2.69355  4.24690  2.90347  2.73739  3.18146  2.89801  2.37887  2.77519  2.98518  4.58477  3.61503
          0.02473  4.10787  4.83022  0.61958  0.77255  0.60808  0.78613
    816   2.85267  5.18967  3.07096  2.18729  4.58070  3.53586  3.61186  3.98817  1.86376  3.44525  4.24939  3.01672  3.92479  2.02402  1.97170  2.82226  3.05367  3.61215  5.53317  4.24691   1032 - -
          2.68618  4.42225  2.77519  2.73123  3.46354  2.40513  3.72494  3.29354  2.67741  2.69355  4.24690  2.90347  2.73739  3.18146  2.89801  2.37887  2.77519  2.98518  4.58477  3.61503
          0.02473  4.10787  4.83022  0.61958  0.77255  0.60808  0.78613
    817   3.33763  4.66161  4.59993  4.16069  1.56268  4.28492  3.70478  2.93725  4.00876  1.73806  3.54984  4.08522  4.58899  4.05857  4.08629  3.61633  3.55903  2.88489  3.90440  1.54531   1033 - -
          2.68618  4.42225  2.77519  2.73123  3.46354  2.40513  3.72494  3.29354  2.67741  2.69355  4.24690  2.90347  2.73739  3.18146  2.89801  2.37887  2.77519  2.98518  4.58477  3.61503
          0.02473  4.10787  4.83022  0.61958  0.77255  0.60808  0.78613
    818   2.68320  5.05466  2.31476  1.87224  4.33379  3.36636  3.64440  3.78246  2.45456  3.33289  2.85918  2.47717  3.81639  2.77716  2.94728  2.66087  2.92442  3.40955  5.52648  4.13768   1034 - -
          2.68618  4.42225  2.77519  2.73123  3.46354  2.40513  3.72494  3.29354  2.67741  2.69355  4.24690  2.90347  2.73739  3.18146  2.89801  2.37887  2.77519  2.98518  4.58477  3.61503
          0.02473  4.10787  4.83022  0.61958  0.77255  0.60808  0.78613
    819   2.50807  2.81396  2.16550  2.62455  4.04474  2.65897  3.80890  3.43154  2.68128  3.09008  3.92453  3.07298  3.81237  3.00123  3.11665  2.60624  2.39014  3.07978  5.36270  4.06419   1035 - -
          2.68618  4.42225  2.77519  2.73123  3.46354  2.40513  3.72494  3.29354  2.67741  2.69355  4.24690  2.90347  2.73739  3.18146  2.89801  2.37887  2.77519  2.98518  4.58477  3.61503
          0.02473  4.10787  4.83022  0.61958  0.77255  0.60808  0.78613
    820   3.39503  4.72436  4.78973  4.31784  1.42757  4.47152  4.28694  2.46493  4.16467  1.24107  3.10073  4.41042  4.72244  4.24377  4.25472  3.84369  3.62516  2.57130  4.50156  2.97491   1036 - -
          2.68618  4.42225  2.77519  2.73123  3.46354  2.40513  3.72494  3.29354  2.67741  2.69355  4.24690  2.90347  2.73739  3.18146  2.89801  2.37887  2.77519  2.98518  4.58477  3.61503
          0.02473  4.10787  4.83022  0.61958  0.77255  0.60808  0.78613
    821   2.59506  4.31171  3.47824  2.91647  3.44599  3.57072  3.83657  2.43009  2.85426  2.23225  2.79633  2.60182  3.95594  3.16880  3.20100  2.47175  2.83081  2.53786  4.90474  3.66776   1037 - -
          2.68618  4.42225  2.77519  2.73123  3.46354  2.40513  3.72494  3.29354  2.67741  2.69355  4.24690  2.90347  2.73739  3.18146  2.89801  2.37887  2.77519  2.98518  4.58477  3.61503
          0.02473  4.10787  4.83022  0.61958  0.77255  0.60808  0.78613
    822   2.94245  5.16088  2.95411  2.58308  4.56767  3.50974  3.71361  4.00684  1.19810  3.50408  4.35548  2.43302  3.97956  2.86072  2.47828  2.92805  3.17523  3.64706  5.57711  4.29787   1038 - -
          2.68618  4.42225  2.77519  2.73123  3.46354  2.40513  3.72494  3.29354  2.67741  2.69355  4.24690  2.90347  2.73739  3.18146  2.89801  2.37887  2.77519  2.98518  4.58477  3.61503
          0.02473  4.10787  4.83022  0.61958  0.77255  0.60808  0.78613
    823   2.12083  4.23672  3.94038  3.47840  3.74730  3.46084  4.32550  2.43539  3.40143  2.63639  3.65883  3.67109  4.05205  3.69747  3.67410  2.85192  2.14015  1.43128  5.31123  4.10267   1039 - -
          2.68618  4.42225  2.77519  2.73123  3.46354  2.40513  3.72494  3.29354  2.67741  2.69355  4.24690  2.90347  2.73739  3.18146  2.89801  2.37887  2.77519  2.98518  4.58477  3.61503
          0.02473  4.10787  4.83022  0.61958  0.77255  0.60808  0.78613
    824   2.83073  5.37933  2.06763  1.68179  4.68671  3.31608  3.70258  4.18647  2.19727  3.66677  4.45805  2.15098  3.84551  2.83612  3.10095  2.74891  3.08722  3.75496  5.81182  4.35461   1040 - -
          2.68618  4.42225  2.77519  2.73123  3.46354  2.40513  3.72494  3.29354  2.67741  2.69355  4.24690  2.90347  2.73739  3.18146  2.89801  2.37887  2.77519  2.98518  4.58477  3.61503
          0.17593  4.10787  1.93184  0.61958  0.77255  0.60808  0.78613
    825   2.70247  5.02076  2.73939  2.34877  4.35404  3.36495  3.61192  3.79214  2.01879  3.32265  4.13002  2.37681  3.81601  2.34677  2.69495  2.29563  2.94057  3.42231  5.48574  4.13882   1041 - -
          2.68618  4.42225  2.77519  2.73123  3.46354  2.40513  3.72494  3.29354  2.67741  2.69355  4.24690  2.90347  2.73739  3.18146  2.89801  2.37887  2.77519  2.98518  4.58477  3.61503
          0.02871  3.96065  4.68300  0.61958  0.77255  0.73908  0.64923
    826   2.71217  5.09810  2.13267  2.23579  4.41633  3.28526  3.65306  3.88856  2.48770  3.42304  4.23236  2.78901  2.76775  2.02797  2.97747  2.67468  2.97209  3.49920  5.59877  4.19411   1042 - -
          2.68618  4.42225  2.77519  2.73123  3.46354  2.40513  3.72494  3.29354  2.67741  2.69355  4.24690  2.90347  2.73739  3.18146  2.89801  2.37887  2.77519  2.98518  4.58477  3.61503
          0.02871  3.96065  4.68300  0.61958  0.77255  0.73908  0.64923
    827   2.59698  4.79834  2.47070  2.39455  4.02198  3.38191  3.60774  3.46475  2.14933  3.06237  3.88228  2.91450  3.04909  2.76401  2.84458  2.62506  2.83180  3.14053  3.49240  3.94135   1043 - -
          2.68618  4.42225  2.77519  2.73123  3.46354  2.40513  3.72494  3.29354  2.67741  2.69355  4.24690  2.90347  2.73739  3.18146  2.89801  2.37887  2.77519  2.98518  4.58477  3.61503
          0.02871  3.96065  4.68300  0.61958  0.77255  0.73908  0.64923
    828   2.70214  4.97029  2.21554  2.29954  4.00187  3.32648  3.64839  3.67122  2.53724  3.24760  4.08585  2.06333  3.81526  2.83402  3.02240  2.69227  2.95537  3.33055  5.32925  2.82636   1044 - -
          2.68618  4.42225  2.77519  2.73123  3.46354  2.40513  3.72494  3.29354  2.67741  2.69355  4.24690  2.90347  2.73739  3.18146  2.89801  2.37887  2.77519  2.98518  4.58477  3.61503
          0.02871  3.96065  4.68300  0.61958  0.77255  0.73908  0.64923
    829   2.62082  4.84077  2.87092  2.09610  4.17159  3.36186  3.62375  3.58636  2.34907  3.16683  3.98254  2.92050  3.80094  2.77117  2.38521  2.29467  2.45220  3.23987  5.37686  4.04803   1045 - -
          2.68618  4.42225  2.77519  2.73123  3.46354  2.40513  3.72494  3.29354  2.67741  2.69355  4.24690  2.90347  2.73739  3.18146  2.89801  2.37887  2.77519  2.98518  4.58477  3.61503
          0.02871  3.96065  4.68300  0.61958  0.77255  0.73908  0.64923
    830   2.86359  4.90718  3.37546  2.72587  4.19254  3.59610  3.61610  3.55071  1.77613  2.50882  3.99017  3.15113  3.96402  2.77475  1.69997  2.90862  3.05490  3.27278  5.29067  4.06834   1046 - -
          2.68618  4.42225  2.77519  2.73123  3.46354  2.40513  3.72494  3.29354  2.67741  2.69355  4.24690  2.90347  2.73739  3.18146  2.89801  2.37887  2.77519  2.98518  4.58477  3.61503
          0.02871  3.96065  4.68300  0.61958  0.77255  0.73908  0.64923
    831   2.22578  4.73956  2.88762  2.45666  4.13697  3.31928  3.67165  3.53477  2.12327  3.14594  3.97138  2.42282  3.79512  2.83296  2.83790  2.62847  2.41249  3.18615  5.37509  4.05696   1047 - -
          2.68618  4.42225  2.77519  2.73123  3.46354  2.40513  3.72494  3.29354  2.67741  2.69355  4.24690  2.90347  2.73739  3.18146  2.89801  2.37887  2.77519  2.98518  4.58477  3.61503
          0.02871  3.96065  4.68300  0.61958  0.77255  0.73908  0.64923
    832   2.73059  4.35042  3.65541  2.57475  3.52628  3.75533  4.08860  1.95573  3.07480  2.35765  3.42889  3.53987  4.14280  3.41365  3.40271  3.05147  2.97822  1.61111  5.11623  3.87945   1048 - -
          2.68618  4.42225  2.77519  2.73123  3.46354  2.40513  3.72494  3.29354  2.67741  2.69355  4.24690  2.90347  2.73739  3.18146  2.89801  2.37887  2.77519  2.98518  4.58477  3.61503
          0.02871  3.96065  4.68300  0.61958  0.77255  0.73908  0.64923
    833   2.68996  4.97293  2.88665  2.11971  4.28687  3.41041  3.59034  3.70517  2.22986  3.24432  4.05424  2.91777  3.82442  2.31104  2.26492  2.68575  2.48512  3.35255  5.41605  4.09174   1049 - -
          2.68607  4.42239  2.77534  2.73137  3.46368  2.40527  3.72508  3.29328  2.67711  2.69346  4.24704  2.90306  2.73727  3.18160  2.89815  2.37901  2.77506  2.98532  4.58491  3.61517
          0.43257  1.07320  4.68300  0.99960  0.45891  0.73908  0.64923
    834   2.60739  4.65243  2.54835  2.21759  3.84164  3.42969  3.67946  2.65904  2.53197  2.42837  3.72742  3.00001  3.84096  2.87034  2.97171  2.68681  2.84349  2.85930  5.19720  3.88763   1053 - -
          2.68618  4.42225  2.77519  2.73123  3.46354  2.40513  3.72494  3.29354  2.67741  2.69355  4.24690  2.90347  2.73739  3.18146  2.89801  2.37887  2.77519  2.98518  4.58477  3.61503
          0.02871  3.96065  4.68300  0.61958  0.77255  0.73908  0.64923
    835   2.53400  4.65652  2.96546  2.50481  4.10140  3.29261  3.69219  3.50832  2.13608  3.12020  3.94433  2.97944  2.90611  2.85908  2.86937  2.19618  2.38673  3.15139  5.35482  4.04616   1054 - -
          2.68618  4.42225  2.77519  2.73123  3.46354  2.40513  3.72494  3.29354  2.67741  2.69355  4.24690  2.90347  2.73739  3.18146  2.89801  2.37887  2.77519  2.98518  4.58477  3.61503
          0.02871  3.96065  4.68300  0.61958  0.77255  0.73908  0.64923
    836   2.64333  4.68006  3.13581  2.61127  3.97190  3.42645  3.67576  3.34034  2.33594  2.99328  3.85944  2.54241  3.86161  2.86004  1.99924  2.72178  2.89403  2.46930  5.23840  3.95307   1055 - -
          2.68618  4.42225  2.77519  2.73123  3.46354  2.40513  3.72494  3.29354  2.67741  2.69355  4.24690  2.90347  2.73739  3.18146  2.89801  2.37887  2.77519  2.98518  4.58477  3.61503
          0.02871  3.96065  4.68300  0.61958  0.77255  0.73908  0.64923
    837   2.25671  5.16445  2.10734  1.92294  4.46158  3.28209  3.64217  3.92862  2.49535  3.45567  4.25692  2.75952  3.78895  2.34368  3.00760  2.67375  2.97928  3.53427  5.63389  4.21383   1056 - -
          2.68618  4.42225  2.77519  2.73123  3.46354  2.40513  3.72494  3.29354  2.67741  2.69355  4.24690  2.90347  2.73739  3.18146  2.89801  2.37887  2.77519  2.98518  4.58477  3.61503
          0.02871  3.96065  4.68300  0.61958  0.77255  0.73908  0.64923
    838   2.59116  4.79726  2.42245  2.37233  4.07713  3.33905  3.63530  3.49939  2.46090  3.10599  3.05918  2.48497  3.78508  2.79308  2.92747  2.26072  2.84213  3.16492  5.34290  3.99599   1057 - -
          2.68618  4.42225  2.77519  2.73123  3.46354  2.40513  3.72494  3.29354  2.67741  2.69355  4.24690  2.90347  2.73739  3.18146  2.89801  2.37887  2.77519  2.98518  4.58477  3.61503
          0.02871  3.96065  4.68300  0.61958  0.77255  0.73908  0.64923
    839   2.22843  5.20592  1.99227  1.63599  4.52686  3.24733  3.69274  3.97875  2.60808  3.53133  4.35464  2.73845  3.80207  2.84553  3.14362  2.71606  3.04804  3.58518  5.72243  4.28561   1058 - -
          2.68639  4.42271  2.77404  2.73074  3.46352  2.40523  3.72540  3.29400  2.67712  2.69401  4.24735  2.90392  2.73709  3.18192  2.89846  2.37840  2.77518  2.98530  4.58523  3.61549
          0.28425  1.43478  4.68300  2.32948  0.10242  0.73908  0.64923
    840   3.09994  4.49488  4.45972  4.07926  3.43447  4.16068  4.79145  0.97501  3.90908  2.00307  3.35671  4.31229  4.58390  4.24862  4.09562  3.66493  3.39774  1.85154  5.34316  4.08871   1078 - -
          2.68618  4.42225  2.77519  2.73123  3.46354  2.40513  3.72494  3.29354  2.67741  2.69355  4.24690  2.90347  2.73739  3.18146  2.89801  2.37887  2.77519  2.98518  4.58477  3.61503
          0.02871  3.96065  4.68300  0.61958  0.77255  0.73908  0.64923
    841   2.70199  4.88212  2.92695  2.49087  4.26480  2.24303  3.64750  3.68970  2.26173  3.24327  4.07620  2.97712  3.84731  2.28745  2.20991  2.72460  2.95242  3.34008  5.41166  4.11355   1079 - -
          2.68618  4.42225  2.77519  2.73123  3.46354  2.40513  3.72494  3.29354  2.67741  2.69355  4.24690  2.90347  2.73739  3.18146  2.89801  2.37887  2.77519  2.98518  4.58477  3.61503
          0.02871  3.96065  4.68300  0.61958  0.77255  0.73908  0.64923
    842   2.69205  4.45081  3.47656  2.91987  3.62044  3.63014  3.88607  2.21705  2.02574  2.50468  3.52409  3.33929  4.02099  3.14687  3.02029  2.90889  2.93230  2.04146  5.10793  3.86083   1080 - -
          2.68618  4.42225  2.77519  2.73123  3.46354  2.40513  3.72494  3.29354  2.67741  2.69355  4.24690  2.90347  2.73739  3.18146  2.89801  2.37887  2.77519  2.98518  4.58477  3.61503
          0.02871  3.96065  4.68300  0.61958  0.77255  0.73908  0.64923
    843   3.25485  4.69125  4.33085  3.97157  3.17063  4.09373  4.59966  2.38002  3.73844  0.77383  3.16690  4.23847  4.51423  4.08566  3.89990  3.67555  3.54526  2.44015  5.08144  3.82497   1081 - -
          2.68618  4.42225  2.77519  2.73123  3.46354  2.40513  3.72494  3.29354  2.67741  2.69355  4.24690  2.90347  2.73739  3.18146  2.89801  2.37887  2.77519  2.98518  4.58477  3.61503
          0.02871  3.96065  4.68300  0.61958  0.77255  0.73908  0.64923
    844   2.58672  2.18067  3.60148  3.05122  3.78568  3.37737  3.90026  3.11793  2.60623  2.83823  3.77433  3.35884  3.90760  3.17748  1.81202  2.77213  2.90965  2.84680  5.14591  3.92116   1082 - -
          2.68618  4.42225  2.77519  2.73123  3.46354  2.40513  3.72494  3.29354  2.67741  2.69355  4.24690  2.90347  2.73739  3.18146  2.89801  2.37887  2.77519  2.98518  4.58477  3.61503
          0.02871  3.96065  4.68300  0.61958  0.77255  0.73908  0.64923
    845   2.92178  5.45210  1.76409  1.30597  4.74175  3.21734  3.75112  4.24789  2.74982  3.76505  4.62055  2.68910  3.83160  2.91829  3.32745  2.81431  3.20847  3.83308  5.91793  4.43337   1083 - -
          2.68618  4.42225  2.77519  2.73123  3.46354  2.40513  3.72494  3.29354  2.67741  2.69355  4.24690  2.90347  2.73739  3.18146  2.89801  2.37887  2.77519  2.98518  4.58477  3.61503
          0.02871  3.96065  4.68300  0.61958  0.77255  0.73908  0.64923
    846   2.73457  4.83491  3.12622  2.57386  3.90786  3.49944  3.60823  3.49047  2.21955  3.05724  3.91949  3.04622  3.88972  2.07432  2.15978  2.77495  2.94972  3.19525  5.17001  2.93245   1084 - -
          2.68618  4.42225  2.77519  2.73123  3.46354  2.40513  3.72494  3.29354  2.67741  2.69355  4.24690  2.90347  2.73739  3.18146  2.89801  2.37887  2.77519  2.98518  4.58477  3.61503
          0.02871  3.96065  4.68300  0.61958  0.77255  0.73908  0.64923
    847   3.25485  4.69125  4.33085  3.97157  3.17063  4.09373  4.59966  2.38002  3.73844  0.77383  3.16690  4.23847  4.51423  4.08566  3.89990  3.67555  3.54526  2.44015  5.08144  3.82497   1085 - -
          2.68618  4.42225  2.77519  2.73123  3.46354  2.40513  3.72494  3.29354  2.67741  2.69355  4.24690  2.90347  2.73739  3.18146  2.89801  2.37887  2.77519  2.98518  4.58477  3.61503
          0.02871  3.96065  4.68300  0.61958  0.77255  0.73908  0.64923
    848   2.24141  3.23606  3.19847  2.64292  3.80767  3.40694  3.69752  3.18010  2.47200  2.84100  3.70295  3.09130  3.83726  2.43665  2.42913  2.67431  2.81704  2.89697  5.13662  3.86868   1086 - -
          2.68618  4.42225  2.77519  2.73123  3.46354  2.40513  3.72494  3.29354  2.67741  2.69355  4.24690  2.90347  2.73739  3.18146  2.89801  2.37887  2.77519  2.98518  4.58477  3.61503
          0.02871  3.96065  4.68300  0.61958  0.77255  0.73908  0.64923
    849   2.81919  5.11880  2.82529  2.42649  4.47412  3.43398  3.60816  3.90044  1.64171  3.39307  4.21777  2.40762  3.87549  2.28748  2.47556  2.79177  3.03869  3.53789  5.50636  4.20050   1087 - -
          2.68618  4.42225  2.77519  2.73123  3.46354  2.40513  3.72494  3.29354  2.67741  2.69355  4.24690  2.90347  2.73739  3.18146  2.89801  2.37887  2.77519  2.98518  4.58477  3.61503
          0.02871  3.96065  4.68300  0.61958  0.77255  0.73908  0.64923
    850   2.95376  5.50376  1.29007  1.69969  4.78927  3.20528  3.76900  4.30441  2.80348  3.81976  4.68720  2.67533  3.83689  2.94170  3.40185  2.83581  3.24745  3.88542  5.97174  4.47115   1088 - -
          2.68618  4.42225  2.77519  2.73123  3.46354  2.40513  3.72494  3.29354  2.67741  2.69355  4.24690  2.90347  2.73739  3.18146  2.89801  2.37887  2.77519  2.98518  4.58477  3.61503
          0.02871  3.96065  4.68300  0.61958  0.77255  0.73908  0.64923
    851   2.55310  4.63983  2.67910  2.52761  4.38226  1.83752  3.91776  3.90444  2.83253  3.51453  4.36181  1.76308  3.77781  3.12893  3.24999  2.62529  2.95001  3.43461  5.64153  4.31057   1089 - -
          2.68618  4.42225  2.77519  2.73123  3.46354  2.40513  3.72494  3.29354  2.67741  2.69355  4.24690  2.90347  2.73739  3.18146  2.89801  2.37887  2.77519  2.98518  4.58477  3.61503
          0.02871  3.96065  4.68300  0.61958  0.77255  0.51027  0.91713
    852   2.82440  4.90591  3.31159  2.69574  4.21427  3.58383  3.66931  3.54659  1.55182  3.14420  4.00808  3.14541  3.96576  2.82524  2.08772  2.87041  3.03309  2.43117  5.34888  4.10398   1090 - -
          2.68618  4.42225  2.77519  2.73123  3.46354  2.40513  3.72494  3.29354  2.67741  2.69355  4.24690  2.90347  2.73739  3.18146  2.89801  2.37887  2.77519  2.98518  4.58477  3.61503
          0.02473  4.10787  4.83022  0.61958  0.77255  0.60808  0.78613
    853   2.59852  4.83739  2.13212  2.41581  4.39473  2.55263  3.77084  3.84580  2.63076  3.41675  4.21606  2.92365  3.80374  2.92316  3.11727  1.94880  2.42558  3.41938  5.61635  4.24887   1091 - -
          2.68618  4.42225  2.77519  2.73123  3.46354  2.40513  3.72494  3.29354  2.67741  2.69355  4.24690  2.90347  2.73739  3.18146  2.89801  2.37887  2.77519  2.98518  4.58477  3.61503
          0.02473  4.10787  4.83022  0.61958  0.77255  0.60808  0.78613
    854   2.72361  4.94839  3.02491  2.49374  4.19017  3.48064  2.68180  3.64645  1.82452  2.68361  4.02437  2.55925  3.87747  2.77647  2.63459  2.73597  2.94400  3.31361  5.36817  4.04207   1092 - -
          2.68618  4.42225  2.77519  2.73123  3.46354  2.40513  3.72494  3.29354  2.67741  2.69355  4.24690  2.90347  2.73739  3.18146  2.89801  2.37887  2.77519  2.98518  4.58477  3.61503
          0.02473  4.10787  4.83022  0.61958  0.77255  0.60808  0.78613
    855   3.41574  4.74969  4.72721  4.29118  1.17945  4.42757  4.13114  2.55976  4.13259  1.51850  3.22374  4.33804  4.71023  4.22073  4.22542  3.81149  3.65353  2.63698  4.33656  2.74509   1093 - -
          2.68618  4.42225  2.77519  2.73123  3.46354  2.40513  3.72494  3.29354  2.67741  2.69355  4.24690  2.90347  2.73739  3.18146  2.89801  2.37887  2.77519  2.98518  4.58477  3.61503
          0.02473  4.10787  4.83022  0.61958  0.77255  0.60808  0.78613
    856   3.14044  4.46706  4.85207  4.28187  2.25940  4.40127  4.70443  1.79815  4.15385  1.29910  3.00145  4.45779  4.64063  4.25787  4.24881  3.73601  3.36721  1.83338  5.06700  3.91645   1094 - -
          2.68618  4.42225  2.77519  2.73123  3.46354  2.40513  3.72494  3.29354  2.67741  2.69355  4.24690  2.90347  2.73739  3.18146  2.89801  2.37887  2.77519  2.98518  4.58477  3.61503
          0.02473  4.10787  4.83022  0.61958  0.77255  0.60808  0.78613
    857   2.24567  4.78054  2.16830  2.45129  4.12321  3.35425  3.71324  3.51517  2.55350  2.64695  3.97702  2.96119  3.82554  2.87690  3.01853  2.17019  2.87910  3.17719  5.40195  4.06204   1095 - -
          2.68618  4.42225  2.77519  2.73123  3.46354  2.40513  3.72494  3.29354  2.67741  2.69355  4.24690  2.90347  2.73739  3.18146  2.89801  2.37887  2.77519  2.98518  4.58477  3.61503
          0.02473  4.10787  4.83022  0.61958  0.77255  0.60808  0.78613
    858   2.93302  4.44249  4.19420  3.69983  2.83540  3.88419  4.01462  2.64660  3.46937  2.26687  3.43681  3.86910  4.30584  3.77583  3.65550  3.25646  3.20490  1.90507  1.61886  2.97812   1096 - -
          2.68618  4.42225  2.77519  2.73123  3.46354  2.40513  3.72494  3.29354  2.67741  2.69355  4.24690  2.90347  2.73739  3.18146  2.89801  2.37887  2.77519  2.98518  4.58477  3.61503
          0.02473  4.10787  4.83022  0.61958  0.77255  0.60808  0.78613
    859   3.18694  4.55767  4.72655  4.21755  3.29922  4.39515  4.84378  2.04324  4.05459  1.10638  3.13639  4.45351  4.69743  4.28142  4.22219  3.77447  3.44565  1.50877  5.29465  4.13054   1097 - -
          2.68618  4.42225  2.77519  2.73123  3.46354  2.40513  3.72494  3.29354  2.67741  2.69355  4.24690  2.90347  2.73739  3.18146  2.89801  2.37887  2.77519  2.98518  4.58477  3.61503
          0.02473  4.10787  4.83022  0.61958  0.77255  0.60808  0.78613
    860   2.97179  5.19291  3.03741  2.60698  4.56012  3.56110  3.68389  3.98026  1.71928  3.45460  4.31362  3.08240  3.99503  1.50669  2.39671  2.95241  3.18034  3.64010  5.54451  4.28290   1098 - -
          2.68618  4.42225  2.77519  2.73123  3.46354  2.40513  3.72494  3.29354  2.67741  2.69355  4.24690  2.90347  2.73739  3.18146  2.89801  2.37887  2.77519  2.98518  4.58477  3.61503
          0.02473  4.10787  4.83022  0.61958  0.77255  0.60808  0.78613
    861   2.36090  5.10334  2.79151  1.97470  4.45237  3.42507  3.66446  3.86582  1.62264  3.39990  4.21244  2.93198  3.87785  2.79858  2.70466  2.75772  3.01466  3.49729  5.55893  4.21833   1099 - -
          2.68618  4.42225  2.77519  2.73123  3.46354  2.40513  3.72494  3.29354  2.67741  2.69355  4.24690  2.90347  2.73739  3.18146  2.89801  2.37887  2.77519  2.98518  4.58477  3.61503
          0.02473  4.10787  4.83022  0.61958  0.77255  0.60808  0.78613
    862   2.74633  4.25767  4.14312  3.61853  3.50003  3.83198  4.34480  1.75637  3.51541  2.35562  3.42741  3.86346  4.26434  3.79677  3.75792  2.50174  3.02672  1.39728  5.12883  3.91215   1100 - -
          2.68618  4.42225  2.77519  2.73123  3.46354  2.40513  3.72494  3.29354  2.67741  2.69355  4.24690  2.90347  2.73739  3.18146  2.89801  2.37887  2.77519  2.98518  4.58477  3.61503
          0.02473  4.10787  4.83022  0.61958  0.77255  0.60808  0.78613
    863   3.13890  4.58634  4.28476  3.80246  2.67727  4.12848  4.01878  2.63050  3.60265  1.13742  3.28930  3.98934  4.46107  3.85893  3.78180  3.47348  3.37345  2.62159  4.40206  2.07002   1101 - -
          2.68618  4.42225  2.77519  2.73123  3.46354  2.40513  3.72494  3.29354  2.67741  2.69355  4.24690  2.90347  2.73739  3.18146  2.89801  2.37887  2.77519  2.98518  4.58477  3.61503
          0.02473  4.10787  4.83022  0.61958  0.77255  0.60808  0.78613
    864   3.37654  4.69859  4.91718  4.39252  3.16498  4.62436  4.95652  1.80549  4.20703  0.85481  2.98190  4.65156  4.82691  4.37504  4.33725  4.00637  3.61116  2.17988  5.26211  4.13808   1102 - -
          2.68618  4.42225  2.77519  2.73123  3.46354  2.40513  3.72494  3.29354  2.67741  2.69355  4.24690  2.90347  2.73739  3.18146  2.89801  2.37887  2.77519  2.98518  4.58477  3.61503
          0.02473  4.10787  4.83022  0.61958  0.77255  0.60808  0.78613
    865   2.86771  5.43818  1.73482  1.88968  4.73748  3.30298  3.72599  4.24649  2.63055  3.72422  4.52406  2.30053  3.85466  2.17048  3.18173  2.77527  3.13041  3.81096  5.87115  4.39687   1103 - -
          2.68618  4.42225  2.77519  2.73123  3.46354  2.40513  3.72494  3.29354  2.67741  2.69355  4.24690  2.90347  2.73739  3.18146  2.89801  2.37887  2.77519  2.98518  4.58477  3.61503
          0.02473  4.10787  4.83022  0.61958  0.77255  0.60808  0.78613
    866   2.41335  2.83508  3.47624  3.00693  3.89126  3.22602  4.01005  3.21701  2.95428  2.96256  3.83450  2.32644  3.82998  3.28596  3.29877  2.59570  1.71117  2.87922  5.28739  4.04670   1104 - -
[truncated: 108,139 more chars]
