# Supplementary material for: Potential Conservation of Circadian Clock Proteins in the phylum Nematoda as Revealed by Bioinformatic Searches
Source: PLoS One. 2014 Nov 14;9(11):e112871. doi: 10.1371/journal.pone.0112871 (PMC4232591; doi:10.1371/journal.pone.0112871)
Supplement: File S1 — HMM profiles used in this work and HMMsearch results. (ZIP) [file pone.0112871.s007.zip › HMMs-CE/Artropodos/timeout-PA_FBpp0082180-aln.hmm]

HMMER3/b [3.0 | March 2010]
NAME  timeout-PA_FBpp0082180-aln
LENG  1314
ALPH  amino
RF    no
CS    no
MAP   yes
DATE  Fri Jun 15 17:45:10 2012
NSEQ  8
EFFN  1.027344
CKSUM 3112451101
STATS LOCAL MSV      -13.1678  0.69500
STATS LOCAL VITERBI  -14.2145  0.69500
STATS LOCAL FORWARD   -7.4832  0.69500
HMM          A        C        D        E        F        G        H        I        K        L        M        N        P        Q        R        S        T        V        W        Y   
            m->m     m->i     m->d     i->m     i->i     d->m     d->d
  COMPO   2.60291  4.46655  2.78041  2.46470  3.34687  3.23278  3.68457  2.88161  2.52323  2.43361  3.64021  2.99041  3.58874  2.98964  2.80566  2.66469  2.89953  2.73528  4.57978  3.54143
          2.68569  4.42234  2.77529  2.73132  3.46363  2.40522  3.72504  3.29363  2.67750  2.69344  4.24607  2.90356  2.73749  3.18124  2.89810  2.37896  2.77507  2.98527  4.58486  3.61512
          0.45296  2.41528  1.29129  1.43872  0.27080  0.00000        *
      1   3.05442  4.48133  4.41751  3.88222  3.14805  4.20058  4.55837  1.81921  3.70788  1.61646  1.73779  4.16894  4.49944  3.96588  3.90768  3.54747  3.30055  2.09943  5.10084  3.94404      8 - -
          2.68618  4.42225  2.77519  2.73123  3.46354  2.40513  3.72494  3.29354  2.67741  2.69355  4.24690  2.90347  2.73739  3.18146  2.89801  2.37887  2.77519  2.98518  4.58477  3.61503
          0.03024  3.90952  4.63187  0.61958  0.77255  0.34295  1.23676
      2   2.57790  4.37690  3.59799  3.14686  3.69376  3.41881  4.08011  3.00779  3.05161  2.69456  1.94106  3.45085  3.97985  3.40599  3.35956  1.61491  2.92509  2.76970  5.19059  3.92994      9 - -
          2.68618  4.42225  2.77519  2.73123  3.46354  2.40513  3.72494  3.29354  2.67741  2.69355  4.24690  2.90347  2.73739  3.18146  2.89801  2.37887  2.77519  2.98518  4.58477  3.61503
          0.02242  4.20466  4.92701  0.61958  0.77255  0.48576  0.95510
      3   2.14398  4.84208  2.07248  2.48821  4.47875  3.26609  3.87427  3.92138  2.76636  3.51357  4.32326  2.98477  3.85281  3.03848  3.25199  1.54265  2.97989  3.48047  5.71670  4.35086     10 - -
          2.68618  4.42225  2.77519  2.73123  3.46354  2.40513  3.72494  3.29354  2.67741  2.69355  4.24690  2.90347  2.73739  3.18146  2.89801  2.37887  2.77519  2.98518  4.58477  3.61503
          0.02242  4.20466  4.92701  0.61958  0.77255  0.48576  0.95510
      4   2.39079  4.20418  4.24719  3.66777  3.22611  3.89466  4.20797  2.07754  3.54470  1.53324  3.18817  3.88094  4.24339  3.76136  3.72286  3.19140  2.99165  1.98715  4.84575  3.01875     11 - -
          2.68618  4.42225  2.77519  2.73123  3.46354  2.40513  3.72494  3.29354  2.67741  2.69355  4.24690  2.90347  2.73739  3.18146  2.89801  2.37887  2.77519  2.98518  4.58477  3.61503
          0.02242  4.20466  4.92701  0.61958  0.77255  0.48576  0.95510
      5   2.94811  4.34253  4.53087  3.95432  3.16289  4.12698  4.41185  2.01650  3.81593  1.27678  3.11168  4.14120  4.43454  3.99314  3.95560  3.43832  3.17822  1.88262  4.92041  2.86769     12 - -
          2.68618  4.42225  2.77519  2.73123  3.46354  2.40513  3.72494  3.29354  2.67741  2.69355  4.24690  2.90347  2.73739  3.18146  2.89801  2.37887  2.77519  2.98518  4.58477  3.61503
          0.02242  4.20466  4.92701  0.61958  0.77255  0.48576  0.95510
      6   2.71261  4.42003  3.56037  3.00726  2.62547  3.66691  2.86581  2.92901  2.95171  2.30028  3.52674  3.38687  4.04397  3.24813  3.29453  2.03342  2.94419  2.70982  4.61712  2.71384     13 - -
          2.68618  4.42225  2.77519  2.73123  3.46354  2.40513  3.72494  3.29354  2.67741  2.69355  4.24690  2.90347  2.73739  3.18146  2.89801  2.37887  2.77519  2.98518  4.58477  3.61503
          0.02242  4.20466  4.92701  0.61958  0.77255  0.48576  0.95510
      7   0.87358  4.24633  3.77595  3.49735  4.34331  3.09086  4.47041  3.47701  3.48305  3.36279  4.27869  3.55141  3.85436  3.78279  3.74048  2.55888  2.30136  3.04358  5.76139  4.57318     14 - -
          2.68618  4.42225  2.77519  2.73123  3.46354  2.40513  3.72494  3.29354  2.67741  2.69355  4.24690  2.90347  2.73739  3.18146  2.89801  2.37887  2.77519  2.98518  4.58477  3.61503
          0.02242  4.20466  4.92701  0.61958  0.77255  0.48576  0.95510
      8   3.08595  5.69418  1.64019  1.10604  4.98179  3.32744  3.88703  4.51710  2.92258  4.00144  4.85829  2.78654  3.95911  3.05429  3.53320  2.95693  3.37773  4.07690  6.14258  4.62295     15 - -
          2.68618  4.42225  2.77519  2.73123  3.46354  2.40513  3.72494  3.29354  2.67741  2.69355  4.24690  2.90347  2.73739  3.18146  2.89801  2.37887  2.77519  2.98518  4.58477  3.61503
          0.02242  4.20466  4.92701  0.61958  0.77255  0.48576  0.95510
      9   3.44660  4.73465  5.10339  4.57210  3.23245  4.75273  5.10308  1.59766  4.40275  0.88335  3.02849  4.81096  4.92762  4.52572  4.50573  4.13771  3.67779  2.16278  5.35288  4.25785     16 - -
          2.68618  4.42225  2.77519  2.73123  3.46354  2.40513  3.72494  3.29354  2.67741  2.69355  4.24690  2.90347  2.73739  3.18146  2.89801  2.37887  2.77519  2.98518  4.58477  3.61503
          0.02242  4.20466  4.92701  0.61958  0.77255  0.48576  0.95510
     10   1.98045  4.77868  2.15350  2.51375  4.31460  3.30626  3.80324  3.73593  2.64964  3.33956  4.14613  3.00452  3.83603  2.96068  3.11932  2.34375  2.11078  3.33499  5.56171  4.21760     17 - -
          2.68618  4.42225  2.77519  2.73123  3.46354  2.40513  3.72494  3.29354  2.67741  2.69355  4.24690  2.90347  2.73739  3.18146  2.89801  2.37887  2.77519  2.98518  4.58477  3.61503
          0.02242  4.20466  4.92701  0.61958  0.77255  0.48576  0.95510
     11   0.62414  4.39414  3.83570  3.65844  4.41853  3.20699  4.63588  3.59667  3.68435  3.46158  4.46673  3.71258  3.97885  3.99630  3.90188  2.74678  3.04796  3.19104  5.81068  4.65377     18 - -
          2.68618  4.42225  2.77519  2.73123  3.46354  2.40513  3.72494  3.29354  2.67741  2.69355  4.24690  2.90347  2.73739  3.18146  2.89801  2.37887  2.77519  2.98518  4.58477  3.61503
          0.02242  4.20466  4.92701  0.61958  0.77255  0.48576  0.95510
     12   2.55112  4.33180  3.88293  3.48644  3.92932  3.37865  4.39282  2.75706  3.38398  2.79852  3.86261  3.65696  4.03487  3.72529  3.65415  2.80575  1.15290  2.08451  5.48957  4.26348     19 - -
          2.68618  4.42225  2.77519  2.73123  3.46354  2.40513  3.72494  3.29354  2.67741  2.69355  4.24690  2.90347  2.73739  3.18146  2.89801  2.37887  2.77519  2.98518  4.58477  3.61503
          0.02242  4.20466  4.92701  0.61958  0.77255  0.48576  0.95510
     13   3.02711  0.45955  4.60193  4.42658  4.35940  3.56798  5.00256  3.57383  4.26179  3.46662  4.60297  4.32818  4.29882  4.59439  4.32221  3.29752  3.52248  3.29185  5.68781  4.64087     20 - -
          2.68618  4.42225  2.77519  2.73123  3.46354  2.40513  3.72494  3.29354  2.67741  2.69355  4.24690  2.90347  2.73739  3.18146  2.89801  2.37887  2.77519  2.98518  4.58477  3.61503
          0.02242  4.20466  4.92701  0.61958  0.77255  0.48576  0.95510
     14   2.09585  4.99277  2.36101  2.38664  4.45510  3.32773  3.75904  3.91432  2.60478  3.46622  4.26018  2.14439  3.84616  2.90134  3.10160  1.99113  2.97117  3.49886  5.65453  4.26787     21 - -
          2.68618  4.42225  2.77519  2.73123  3.46354  2.40513  3.72494  3.29354  2.67741  2.69355  4.24690  2.90347  2.73739  3.18146  2.89801  2.37887  2.77519  2.98518  4.58477  3.61503
          0.02242  4.20466  4.92701  0.61958  0.77255  0.48576  0.95510
     15   1.06210  4.24564  3.66540  3.39033  4.43780  3.03867  4.41881  3.80705  3.43105  3.54492  4.38255  3.47592  3.80755  3.70995  3.71717  1.61101  2.81849  3.25599  5.79879  4.59723     22 - -
          2.68618  4.42225  2.77519  2.73123  3.46354  2.40513  3.72494  3.29354  2.67741  2.69355  4.24690  2.90347  2.73739  3.18146  2.89801  2.37887  2.77519  2.98518  4.58477  3.61503
          0.02242  4.20466  4.92701  0.61958  0.77255  0.48576  0.95510
     16   3.55103  4.92213  4.72263  4.37676  3.29831  4.40060  4.93020  2.53224  4.14219  0.55240  3.23977  4.62077  4.78683  4.42882  4.25856  4.03076  3.83446  2.65344  5.28423  4.08005     23 - -
          2.68618  4.42225  2.77519  2.73123  3.46354  2.40513  3.72494  3.29354  2.67741  2.69355  4.24690  2.90347  2.73739  3.18146  2.89801  2.37887  2.77519  2.98518  4.58477  3.61503
          0.02242  4.20466  4.92701  0.61958  0.77255  0.48576  0.95510
     17   3.13258  4.86151  3.87319  3.82091  4.93149  0.36162  4.90759  4.62510  4.04660  4.23221  5.21992  4.03910  4.26194  4.34509  4.23363  3.31601  3.63931  4.08892  5.92554  5.04910     24 - -
          2.68618  4.42225  2.77519  2.73123  3.46354  2.40513  3.72494  3.29354  2.67741  2.69355  4.24690  2.90347  2.73739  3.18146  2.89801  2.37887  2.77519  2.98518  4.58477  3.61503
          0.02242  4.20466  4.92701  0.61958  0.77255  0.48576  0.95510
     18   2.69262  2.96829  4.09556  3.52869  2.93713  3.75645  3.92687  2.63396  3.39202  2.35471  3.29956  3.71345  4.13429  3.61747  3.57492  3.05155  2.57455  2.44214  3.23519  1.85473     25 - -
          2.68618  4.42225  2.77519  2.73123  3.46354  2.40513  3.72494  3.29354  2.67741  2.69355  4.24690  2.90347  2.73739  3.18146  2.89801  2.37887  2.77519  2.98518  4.58477  3.61503
          0.02242  4.20466  4.92701  0.61958  0.77255  0.48576  0.95510
     19   2.27492  4.28995  3.54591  2.98104  2.95619  3.59732  3.85513  2.78149  2.92745  2.49966  2.88045  2.90055  3.97913  3.22271  3.26266  2.52256  2.84019  2.56193  4.85478  2.60130     26 - -
          2.68618  4.42225  2.77519  2.73123  3.46354  2.40513  3.72494  3.29354  2.67741  2.69355  4.24690  2.90347  2.73739  3.18146  2.89801  2.37887  2.77519  2.98518  4.58477  3.61503
          0.02242  4.20466  4.92701  0.61958  0.77255  0.48576  0.95510
     20   2.98966  5.49372  1.16943  2.22647  4.89534  2.40438  3.88699  4.42764  2.91306  3.92734  4.76921  2.36032  3.93488  3.05493  3.51056  2.89681  3.29908  3.97360  6.08178  4.58190     27 - -
          2.68618  4.42225  2.77519  2.73123  3.46354  2.40513  3.72494  3.29354  2.67741  2.69355  4.24690  2.90347  2.73739  3.18146  2.89801  2.37887  2.77519  2.98518  4.58477  3.61503
          0.02242  4.20466  4.92701  0.61958  0.77255  0.48576  0.95510
     21   1.74522  4.59592  3.09675  2.75304  4.30860  1.71524  3.96119  3.70766  2.37970  3.34925  4.18203  3.16141  3.86373  3.15702  3.16947  2.65605  2.92217  3.29159  5.58514  4.30187     28 - -
          2.68624  4.42231  2.77525  2.73129  3.46360  2.40519  3.72500  3.29360  2.67729  2.69361  4.24696  2.90353  2.73745  3.18152  2.89807  2.37873  2.77477  2.98524  4.58483  3.61509
          0.20290  1.73504  4.92701  0.66872  0.71819  0.48576  0.95510
     22   2.77065  5.23992  2.59472  1.79830  4.56219  2.86310  3.69422  4.04025  2.50778  3.54331  4.32441  2.13103  3.85640  2.43650  3.01034  2.41915  3.01930  3.62632  5.69997  4.28029     31 - -
          2.68618  4.42225  2.77519  2.73123  3.46354  2.40513  3.72494  3.29354  2.67741  2.69355  4.24690  2.90347  2.73739  3.18146  2.89801  2.37887  2.77519  2.98518  4.58477  3.61503
          0.02242  4.20466  4.92701  0.61958  0.77255  0.48576  0.95510
     23   2.89763  4.91946  3.36749  2.83749  4.25234  3.61308  3.81776  3.44593  1.14886  3.15767  4.10412  3.26548  4.05464  2.98752  2.57246  2.96936  3.14329  2.55861  5.45608  4.20124     32 - -
          2.68618  4.42225  2.77519  2.73123  3.46354  2.40513  3.72494  3.29354  2.67741  2.69355  4.24690  2.90347  2.73739  3.18146  2.89801  2.37887  2.77519  2.98518  4.58477  3.61503
          0.02242  4.20466  4.92701  0.61958  0.77255  0.48576  0.95510
     24   3.89816  5.08981  4.79841  4.53448  1.69724  4.57341  3.56875  3.57690  4.37131  2.86969  4.16682  4.22650  4.88228  4.30759  4.38006  3.96209  4.12104  3.50841  3.69323  0.73021     33 - -
          2.68618  4.42225  2.77519  2.73123  3.46354  2.40513  3.72494  3.29354  2.67741  2.69355  4.24690  2.90347  2.73739  3.18146  2.89801  2.37887  2.77519  2.98518  4.58477  3.61503
          0.02242  4.20466  4.92701  0.61958  0.77255  0.48576  0.95510
     25   2.61021  3.20496  3.41308  2.84489  3.52028  3.56696  3.21410  2.89143  2.47967  2.35956  3.02540  3.26960  3.94716  2.71333  3.14896  2.80698  2.84112  2.65951  4.94900  2.95298     34 - -
          2.68618  4.42225  2.77519  2.73123  3.46354  2.40513  3.72494  3.29354  2.67741  2.69355  4.24690  2.90347  2.73739  3.18146  2.89801  2.37887  2.77519  2.98518  4.58477  3.61503
          0.02242  4.20466  4.92701  0.61958  0.77255  0.48576  0.95510
     26   2.07439  4.32776  4.39339  3.82225  3.30293  4.07406  4.41723  1.73419  3.70595  1.65901  2.62188  4.05772  4.40142  3.92211  3.89404  3.38130  3.13957  2.09886  5.03294  3.87104     35 - -
          2.68618  4.42225  2.77519  2.73123  3.46354  2.40513  3.72494  3.29354  2.67741  2.69355  4.24690  2.90347  2.73739  3.18146  2.89801  2.37887  2.77519  2.98518  4.58477  3.61503
          0.02242  4.20466  4.92701  0.61958  0.77255  0.48576  0.95510
     27   3.15389  5.76106  0.92898  1.84809  5.04634  3.32431  3.93585  4.59252  3.02858  4.08593  4.97314  2.78942  3.98408  3.11599  3.66547  3.01260  3.45945  4.15425  6.22296  4.68981     36 - -
          2.68618  4.42225  2.77519  2.73123  3.46354  2.40513  3.72494  3.29354  2.67741  2.69355  4.24690  2.90347  2.73739  3.18146  2.89801  2.37887  2.77519  2.98518  4.58477  3.61503
          0.02242  4.20466  4.92701  0.61958  0.77255  0.48576  0.95510
     28   2.70908  5.08196  2.44812  2.35610  4.43088  3.38348  3.68760  3.88809  2.04116  3.42131  4.20851  2.89777  2.22582  2.81725  2.95056  2.29005  2.96133  3.49302  5.59656  4.20996     37 - -
          2.68618  4.42225  2.77519  2.73123  3.46354  2.40513  3.72494  3.29354  2.67741  2.69355  4.24690  2.90347  2.73739  3.18146  2.89801  2.37887  2.77519  2.98518  4.58477  3.61503
          0.02242  4.20466  4.92701  0.61958  0.77255  0.48576  0.95510
     29   2.66070  5.09930  2.49417  2.12405  3.51168  3.39576  3.11101  3.87448  2.39080  3.38825  4.15330  2.26863  3.81389  2.37868  2.88276  2.63134  2.89564  3.47107  5.54823  4.14923     38 - -
          2.68618  4.42225  2.77519  2.73123  3.46354  2.40513  3.72494  3.29354  2.67741  2.69355  4.24690  2.90347  2.73739  3.18146  2.89801  2.37887  2.77519  2.98518  4.58477  3.61503
          0.02242  4.20466  4.92701  0.61958  0.77255  0.48576  0.95510
     30   1.47871  2.19534  4.04655  3.61663  3.97259  3.15339  4.38895  3.17102  3.52287  3.03102  3.93007  3.61893  3.86827  3.77916  3.75357  2.58367  1.86477  2.81299  5.42967  4.25157     39 - -
          2.68618  4.42225  2.77519  2.73123  3.46354  2.40513  3.72494  3.29354  2.67741  2.69355  4.24690  2.90347  2.73739  3.18146  2.89801  2.37887  2.77519  2.98518  4.58477  3.61503
          0.02242  4.20466  4.92701  0.61958  0.77255  0.48576  0.95510
     31   2.35109  4.21228  3.97894  3.41332  3.35298  3.75474  4.11105  2.16468  3.31875  1.73560  3.31627  3.69114  4.14344  3.57981  3.56631  2.50031  2.92840  2.00008  4.90267  3.70108     40 - -
          2.68618  4.42225  2.77519  2.73123  3.46354  2.40513  3.72494  3.29354  2.67741  2.69355  4.24690  2.90347  2.73739  3.18146  2.89801  2.37887  2.77519  2.98518  4.58477  3.61503
          0.02242  4.20466  4.92701  0.61958  0.77255  0.48576  0.95510
     32   2.91998  5.49574  2.09976  1.33273  4.79499  3.34346  3.77319  4.30590  2.68193  3.78169  4.58370  2.41516  3.89982  2.41592  3.23423  2.82488  3.18387  3.86898  5.92753  4.45026     41 - -
          2.68618  4.42225  2.77519  2.73123  3.46354  2.40513  3.72494  3.29354  2.67741  2.69355  4.24690  2.90347  2.73739  3.18146  2.89801  2.37887  2.77519  2.98518  4.58477  3.61503
          0.02242  4.20466  4.92701  0.61958  0.77255  0.48576  0.95510
     33   1.98489  4.27821  3.64018  3.16817  3.92283  2.16499  4.13019  3.17805  3.13454  2.97876  3.85924  3.41557  3.87367  3.43077  3.46761  2.62594  1.97782  2.08991  5.34120  4.12025     42 - -
          2.68618  4.42225  2.77519  2.73123  3.46354  2.40513  3.72494  3.29354  2.67741  2.69355  4.24690  2.90347  2.73739  3.18146  2.89801  2.37887  2.77519  2.98518  4.58477  3.61503
          0.02242  4.20466  4.92701  0.61958  0.77255  0.48576  0.95510
     34   3.25152  4.53967  5.01647  4.47975  3.45081  4.62256  5.07011  1.71960  4.36259  1.34395  3.24574  4.68823  4.85987  4.53652  4.50454  3.98852  3.49392  1.24471  5.45781  4.32304     43 - -
          2.68618  4.42225  2.77519  2.73123  3.46354  2.40513  3.72494  3.29354  2.67741  2.69355  4.24690  2.90347  2.73739  3.18146  2.89801  2.37887  2.77519  2.98518  4.58477  3.61503
          0.02242  4.20466  4.92701  0.61958  0.77255  0.48576  0.95510
     35   3.21680  5.32198  3.64342  2.94506  4.82067  3.80132  3.71056  4.15499  0.98220  3.56308  4.43951  3.33044  4.16303  2.84241  1.77717  3.20340  3.37030  3.83486  5.57137  4.42878     44 - -
          2.68618  4.42225  2.77519  2.73123  3.46354  2.40513  3.72494  3.29354  2.67741  2.69355  4.24690  2.90347  2.73739  3.18146  2.89801  2.37887  2.77519  2.98518  4.58477  3.61503
          0.02242  4.20466  4.92701  0.61958  0.77255  0.48576  0.95510
     36   3.00653  5.45145  1.19631  2.28983  4.52790  3.37089  2.26388  4.27524  2.82161  3.77806  4.63477  2.86243  3.96016  3.03595  3.36005  2.92258  3.28764  3.87353  5.79360  4.29533     45 - -
          2.68618  4.42225  2.77519  2.73123  3.46354  2.40513  3.72494  3.29354  2.67741  2.69355  4.24690  2.90347  2.73739  3.18146  2.89801  2.37887  2.77519  2.98518  4.58477  3.61503
          0.02242  4.20466  4.92701  0.61958  0.77255  0.48576  0.95510
     37   3.55103  4.92213  4.72263  4.37676  3.29831  4.40060  4.93020  2.53224  4.14219  0.55240  3.23977  4.62077  4.78683  4.42882  4.25856  4.03076  3.83446  2.65344  5.28423  4.08005     46 - -
          2.68618  4.42225  2.77519  2.73123  3.46354  2.40513  3.72494  3.29354  2.67741  2.69355  4.24690  2.90347  2.73739  3.18146  2.89801  2.37887  2.77519  2.98518  4.58477  3.61503
          0.02242  4.20466  4.92701  0.61958  0.77255  0.48576  0.95510
     38   3.30018  4.64387  4.78376  4.42270  3.62161  4.40813  5.10188  0.74048  4.25809  2.15280  3.51887  4.62400  4.81927  4.58013  4.41877  3.94738  3.59813  1.91402  5.57217  4.33125     47 - -
          2.68618  4.42225  2.77519  2.73123  3.46354  2.40513  3.72494  3.29354  2.67741  2.69355  4.24690  2.90347  2.73739  3.18146  2.89801  2.37887  2.77519  2.98518  4.58477  3.61503
          0.02242  4.20466  4.92701  0.61958  0.77255  0.48576  0.95510
     39   2.97889  5.02731  3.52560  2.83588  4.25880  3.71162  3.69140  3.71184  1.64687  3.24426  4.11117  3.25475  4.06610  2.85313  1.63494  3.01723  3.16100  3.42261  2.66288  4.10725     48 - -
          2.68618  4.42225  2.77519  2.73123  3.46354  2.40513  3.72494  3.29354  2.67741  2.69355  4.24690  2.90347  2.73739  3.18146  2.89801  2.37887  2.77519  2.98518  4.58477  3.61503
          0.02242  4.20466  4.92701  0.61958  0.77255  0.48576  0.95510
     40   3.17210  4.53059  4.57677  4.08966  1.97256  4.20049  3.86085  1.93075  3.94028  2.29906  3.47330  4.08435  4.52190  4.03580  4.03337  3.52286  3.39910  2.66291  4.11926  1.43851     49 - -
          2.68618  4.42225  2.77519  2.73123  3.46354  2.40513  3.72494  3.29354  2.67741  2.69355  4.24690  2.90347  2.73739  3.18146  2.89801  2.37887  2.77519  2.98518  4.58477  3.61503
          0.02242  4.20466  4.92701  0.61958  0.77255  0.48576  0.95510
     41   3.55103  4.92213  4.72263  4.37676  3.29831  4.40060  4.93020  2.53224  4.14219  0.55240  3.23977  4.62077  4.78683  4.42882  4.25856  4.03076  3.83446  2.65344  5.28423  4.08005     50 - -
          2.68618  4.42225  2.77519  2.73123  3.46354  2.40513  3.72494  3.29354  2.67741  2.69355  4.24690  2.90347  2.73739  3.18146  2.89801  2.37887  2.77519  2.98518  4.58477  3.61503
          0.02242  4.20466  4.92701  0.61958  0.77255  0.48576  0.95510
     42   3.25876  5.33504  3.74341  2.99774  4.84816  3.83548  3.71020  4.16744  1.49237  3.56728  4.44996  3.36486  4.18670  2.84242  1.10259  3.24718  3.40128  3.85495  5.56735  4.44345     51 - -
          2.68618  4.42225  2.77519  2.73123  3.46354  2.40513  3.72494  3.29354  2.67741  2.69355  4.24690  2.90347  2.73739  3.18146  2.89801  2.37887  2.77519  2.98518  4.58477  3.61503
          0.02242  4.20466  4.92701  0.61958  0.77255  0.48576  0.95510
     43   3.17227  5.24999  3.55300  2.92776  4.66171  3.76134  3.73596  4.06929  2.00914  3.49989  4.39347  3.32069  4.14941  2.33661  1.03613  3.17457  3.34768  3.75920  5.53739  4.35941     52 - -
          2.68618  4.42225  2.77519  2.73123  3.46354  2.40513  3.72494  3.29354  2.67741  2.69355  4.24690  2.90347  2.73739  3.18146  2.89801  2.37887  2.77519  2.98518  4.58477  3.61503
          0.02242  4.20466  4.92701  0.61958  0.77255  0.48576  0.95510
     44   3.38593  5.52437  0.53844  2.60801  4.95522  3.49832  4.27441  4.62756  3.42873  4.18032  5.17848  3.17653  4.17517  3.52281  3.98065  3.31921  3.73575  4.23504  6.05410  4.78957     53 - -
          2.68618  4.42225  2.77519  2.73123  3.46354  2.40513  3.72494  3.29354  2.67741  2.69355  4.24690  2.90347  2.73739  3.18146  2.89801  2.37887  2.77519  2.98518  4.58477  3.61503
          0.02242  4.20466  4.92701  0.61958  0.77255  0.48576  0.95510
     45   2.68293  4.99838  2.01859  2.38777  4.29544  2.47210  3.67424  3.73828  2.46035  2.79490  4.09971  2.92312  3.84587  2.81018  2.55185  2.67909  2.92700  3.37335  5.49920  4.12938     54 - -
          2.68618  4.42225  2.77519  2.73123  3.46354  2.40513  3.72494  3.29354  2.67741  2.69355  4.24690  2.90347  2.73739  3.18146  2.89801  2.37887  2.77519  2.98518  4.58477  3.61503
          0.02242  4.20466  4.92701  0.61958  0.77255  0.48576  0.95510
     46   2.95776  5.53020  1.52899  1.52502  4.83412  3.33271  3.80897  4.34774  2.76363  3.83250  4.64888  2.79168  2.85845  2.95809  3.33879  2.85689  3.23204  3.91126  5.98538  4.49610     55 - -
          2.68618  4.42225  2.77519  2.73123  3.46354  2.40513  3.72494  3.29354  2.67741  2.69355  4.24690  2.90347  2.73739  3.18146  2.89801  2.37887  2.77519  2.98518  4.58477  3.61503
          0.02242  4.20466  4.92701  0.61958  0.77255  0.48576  0.95510
     47   2.35693  4.91340  2.24461  2.41115  4.22502  3.39743  3.67873  3.05455  2.48544  3.23641  4.03770  2.57472  3.83494  2.81956  2.96344  2.12805  2.89251  3.29506  5.45477  4.09555     56 - -
          2.68618  4.42225  2.77519  2.73123  3.46354  2.40513  3.72494  3.29354  2.67741  2.69355  4.24690  2.90347  2.73739  3.18146  2.89801  2.37887  2.77519  2.98518  4.58477  3.61503
          0.02242  4.20466  4.92701  0.61958  0.77255  0.48576  0.95510
     48   3.43254  5.16651  3.52066  3.32641  3.57608  3.77789  0.60127  4.18883  3.16323  3.63404  4.71346  3.71704  4.35458  3.70072  3.40220  3.50418  3.75267  3.91791  5.03280  3.52020     57 - -
          2.68618  4.42225  2.77519  2.73123  3.46354  2.40513  3.72494  3.29354  2.67741  2.69355  4.24690  2.90347  2.73739  3.18146  2.89801  2.37887  2.77519  2.98518  4.58477  3.61503
          0.02242  4.20466  4.92701  0.61958  0.77255  0.48576  0.95510
     49   2.75242  5.16786  2.22415  1.54481  4.47812  3.37347  3.70329  3.93278  2.53778  3.47326  4.26564  2.86228  3.85589  2.83622  3.04670  2.39322  3.00389  2.95951  5.65493  4.24531     58 - -
          2.68618  4.42225  2.77519  2.73123  3.46354  2.40513  3.72494  3.29354  2.67741  2.69355  4.24690  2.90347  2.73739  3.18146  2.89801  2.37887  2.77519  2.98518  4.58477  3.61503
          0.02242  4.20466  4.92701  0.61958  0.77255  0.48576  0.95510
     50   2.75230  3.11474  4.45636  3.87543  3.25180  3.93497  4.28432  1.56994  3.72610  2.21011  3.23953  4.00340  4.28992  3.92012  3.84617  3.24749  2.99104  1.70307  4.85197  2.91458     59 - -
          2.68618  4.42225  2.77519  2.73123  3.46354  2.40513  3.72494  3.29354  2.67741  2.69355  4.24690  2.90347  2.73739  3.18146  2.89801  2.37887  2.77519  2.98518  4.58477  3.61503
          0.02242  4.20466  4.92701  0.61958  0.77255  0.48576  0.95510
     51   3.42265  5.21185  3.95106  3.40807  4.65351  3.82894  4.12354  4.23037  2.44888  3.68585  4.68833  3.73639  4.32537  3.33703  0.57150  3.49783  3.67228  3.94250  5.60715  4.52110     60 - -
          2.68618  4.42225  2.77519  2.73123  3.46354  2.40513  3.72494  3.29354  2.67741  2.69355  4.24690  2.90347  2.73739  3.18146  2.89801  2.37887  2.77519  2.98518  4.58477  3.61503
          0.02242  4.20466  4.92701  0.61958  0.77255  0.48576  0.95510
     52   3.18186  5.24705  3.56937  2.94445  4.65674  3.76595  3.74253  4.06900  2.01106  3.49962  4.39797  3.33258  4.15650  2.41580  1.00541  3.18676  3.35809  3.76146  5.53583  4.35992     61 - -
          2.68618  4.42225  2.77519  2.73123  3.46354  2.40513  3.72494  3.29354  2.67741  2.69355  4.24690  2.90347  2.73739  3.18146  2.89801  2.37887  2.77519  2.98518  4.58477  3.61503
          0.02242  4.20466  4.92701  0.61958  0.77255  0.48576  0.95510
     53   2.92693  4.73143  3.52917  3.00595  2.39147  3.77886  2.04742  3.30575  2.93184  2.87303  3.83951  3.39044  4.15211  2.51705  3.29124  3.03239  3.15423  3.07817  4.33829  2.03955     62 - -
          2.68618  4.42225  2.77519  2.73123  3.46354  2.40513  3.72494  3.29354  2.67741  2.69355  4.24690  2.90347  2.73739  3.18146  2.89801  2.37887  2.77519  2.98518  4.58477  3.61503
          0.02242  4.20466  4.92701  0.61958  0.77255  0.48576  0.95510
     54   3.45325  4.74230  5.12714  4.56623  2.53670  4.72963  4.93989  1.92527  4.43439  0.82217  2.93050  4.77358  4.87721  4.46052  4.49761  4.08522  3.66872  2.38322  5.14445  3.99122     63 - -
          2.68618  4.42225  2.77519  2.73123  3.46354  2.40513  3.72494  3.29354  2.67741  2.69355  4.24690  2.90347  2.73739  3.18146  2.89801  2.37887  2.77519  2.98518  4.58477  3.61503
          0.02242  4.20466  4.92701  0.61958  0.77255  0.48576  0.95510
     55   3.13258  4.86151  3.87319  3.82091  4.93149  0.36162  4.90759  4.62510  4.04660  4.23221  5.21992  4.03910  4.26194  4.34509  4.23363  3.31601  3.63931  4.08892  5.92554  5.04910     64 - -
          2.68618  4.42225  2.77519  2.73123  3.46354  2.40513  3.72494  3.29354  2.67741  2.69355  4.24690  2.90347  2.73739  3.18146  2.89801  2.37887  2.77519  2.98518  4.58477  3.61503
          0.02242  4.20466  4.92701  0.61958  0.77255  0.48576  0.95510
     56   2.66244  5.06292  2.89826  2.11859  4.37677  2.91802  3.07342  3.83020  2.33362  3.34782  4.11877  2.90904  3.82517  2.30020  2.49189  2.64223  2.49015  3.43828  5.50848  4.13363     65 - -
          2.68618  4.42225  2.77519  2.73123  3.46354  2.40513  3.72494  3.29354  2.67741  2.69355  4.24690  2.90347  2.73739  3.18146  2.89801  2.37887  2.77519  2.98518  4.58477  3.61503
          0.02242  4.20466  4.92701  0.61958  0.77255  0.48576  0.95510
     57   2.25163  4.53431  3.24222  2.69796  3.78749  3.46853  3.77874  2.61435  2.36393  2.83451  3.69736  3.15460  3.89444  3.00384  3.06229  2.19940  2.33655  2.86680  5.15616  3.88296     66 - -
          2.68618  4.42225  2.77519  2.73123  3.46354  2.40513  3.72494  3.29354  2.67741  2.69355  4.24690  2.90347  2.73739  3.18146  2.89801  2.37887  2.77519  2.98518  4.58477  3.61503
          0.02242  4.20466  4.92701  0.61958  0.77255  0.48576  0.95510
     58   2.99701  5.25155  3.25087  2.68178  4.68183  3.64328  3.67359  4.06617  1.24967  3.51054  4.34009  2.45595  4.03050  2.79815  2.02616  2.97336  3.18658  3.70886  5.57142  4.33466     67 - -
          2.68618  4.42225  2.77519  2.73123  3.46354  2.40513  3.72494  3.29354  2.67741  2.69355  4.24690  2.90347  2.73739  3.18146  2.89801  2.37887  2.77519  2.98518  4.58477  3.61503
          0.02242  4.20466  4.92701  0.61958  0.77255  0.48576  0.95510
     59   3.24802  4.51491  5.08516  4.55831  3.54592  4.67146  5.16355  1.39876  4.45258  1.60635  3.33342  4.75302  4.90850  4.63934  4.59681  4.04652  3.49363  1.22087  5.55099  4.39935     68 - -
          2.68618  4.42225  2.77519  2.73123  3.46354  2.40513  3.72494  3.29354  2.67741  2.69355  4.24690  2.90347  2.73739  3.18146  2.89801  2.37887  2.77519  2.98518  4.58477  3.61503
          0.02242  4.20466  4.92701  0.61958  0.77255  0.48576  0.95510
     60   3.27242  4.62202  4.86977  4.35881  3.32664  4.50364  4.95224  2.08576  4.19531  1.01052  3.15139  4.58157  4.78637  4.39526  4.34250  3.88746  3.52791  1.52243  5.35051  4.20505     69 - -
          2.68618  4.42225  2.77519  2.73123  3.46354  2.40513  3.72494  3.29354  2.67741  2.69355  4.24690  2.90347  2.73739  3.18146  2.89801  2.37887  2.77519  2.98518  4.58477  3.61503
          0.02242  4.20466  4.92701  0.61958  0.77255  0.48576  0.95510
     61   2.97448  5.32068  2.63189  1.98356  4.63023  3.45372  3.79045  4.10203  2.48623  3.60461  4.46046  2.95656  3.97602  1.30499  2.86625  2.92342  3.22409  3.73518  5.73977  4.37698     70 - -
          2.68618  4.42225  2.77519  2.73123  3.46354  2.40513  3.72494  3.29354  2.67741  2.69355  4.24690  2.90347  2.73739  3.18146  2.89801  2.37887  2.77519  2.98518  4.58477  3.61503
          0.02242  4.20466  4.92701  0.61958  0.77255  0.48576  0.95510
     62   2.66733  4.76319  3.09105  2.64094  4.20436  3.40684  3.79200  3.60909  2.50051  3.22296  4.06032  2.47774  3.89969  2.96472  2.46443  2.73436  1.58873  3.26032  5.44308  4.14695     71 - -
          2.68618  4.42225  2.77519  2.73123  3.46354  2.40513  3.72494  3.29354  2.67741  2.69355  4.24690  2.90347  2.73739  3.18146  2.89801  2.37887  2.77519  2.98518  4.58477  3.61503
          0.02242  4.20466  4.92701  0.61958  0.77255  0.48576  0.95510
     63   3.38593  5.52437  0.53844  2.60801  4.95522  3.49832  4.27441  4.62756  3.42873  4.18032  5.17848  3.17653  4.17517  3.52281  3.98065  3.31921  3.73575  4.23504  6.05410  4.78957     72 - -
          2.68618  4.42225  2.77519  2.73123  3.46354  2.40513  3.72494  3.29354  2.67741  2.69355  4.24690  2.90347  2.73739  3.18146  2.89801  2.37887  2.77519  2.98518  4.58477  3.61503
          0.02242  4.20466  4.92701  0.61958  0.77255  0.48576  0.95510
     64   3.55103  4.92213  4.72263  4.37676  3.29831  4.40060  4.93020  2.53224  4.14219  0.55240  3.23977  4.62077  4.78683  4.42882  4.25856  4.03076  3.83446  2.65344  5.28423  4.08005     73 - -
          2.68618  4.42225  2.77519  2.73123  3.46354  2.40513  3.72494  3.29354  2.67741  2.69355  4.24690  2.90347  2.73739  3.18146  2.89801  2.37887  2.77519  2.98518  4.58477  3.61503
          0.02242  4.20466  4.92701  0.61958  0.77255  0.48576  0.95510
     65   3.26906  4.54561  5.07226  4.53430  3.44238  4.65763  5.10560  1.52292  4.42027  1.31536  3.23031  4.73405  4.88212  4.57621  4.54844  4.02584  3.50941  1.40039  5.46399  4.34078     74 - -
          2.68618  4.42225  2.77519  2.73123  3.46354  2.40513  3.72494  3.29354  2.67741  2.69355  4.24690  2.90347  2.73739  3.18146  2.89801  2.37887  2.77519  2.98518  4.58477  3.61503
          0.02242  4.20466  4.92701  0.61958  0.77255  0.48576  0.95510
     66   2.74188  4.83126  3.09063  2.60510  3.98387  3.50905  3.72281  3.49495  2.00199  3.10055  3.95630  3.09036  1.96306  2.91115  2.80292  2.79558  2.97940  3.19496  5.27711  3.05783     75 - -
          2.68618  4.42225  2.77519  2.73123  3.46354  2.40513  3.72494  3.29354  2.67741  2.69355  4.24690  2.90347  2.73739  3.18146  2.89801  2.37887  2.77519  2.98518  4.58477  3.61503
          0.02242  4.20466  4.92701  0.61958  0.77255  0.48576  0.95510
     67   3.32186  4.62516  5.02852  4.46138  3.22052  4.62225  4.95989  1.44980  4.32064  1.38741  1.84905  4.67664  4.81473  4.42001  4.41682  3.97168  3.54623  2.16415  5.26795  4.19854     76 - -
          2.68618  4.42225  2.77519  2.73123  3.46354  2.40513  3.72494  3.29354  2.67741  2.69355  4.24690  2.90347  2.73739  3.18146  2.89801  2.37887  2.77519  2.98518  4.58477  3.61503
          0.02242  4.20466  4.92701  0.61958  0.77255  0.48576  0.95510
     68   3.30686  4.63461  4.94239  4.38608  2.16733  4.53004  4.73316  2.27743  4.25194  0.98184  2.98797  4.56666  4.74600  4.32663  4.33901  3.87355  3.53122  2.01243  5.02083  3.79166     77 - -
          2.68618  4.42225  2.77519  2.73123  3.46354  2.40513  3.72494  3.29354  2.67741  2.69355  4.24690  2.90347  2.73739  3.18146  2.89801  2.37887  2.77519  2.98518  4.58477  3.61503
          0.02242  4.20466  4.92701  0.61958  0.77255  0.48576  0.95510
     69   2.66880  4.33276  3.63118  3.07207  3.49528  3.66673  3.95416  2.12394  2.48402  2.49869  3.44633  3.45113  3.16039  3.30209  3.28316  2.93593  2.90833  1.79433  4.98000  3.75373     78 - -
          2.68618  4.42225  2.77519  2.73123  3.46354  2.40513  3.72494  3.29354  2.67741  2.69355  4.24690  2.90347  2.73739  3.18146  2.89801  2.37887  2.77519  2.98518  4.58477  3.61503
          0.02242  4.20466  4.92701  0.61958  0.77255  0.48576  0.95510
     70   2.92064  5.46021  1.66471  1.67709  4.77850  3.33353  3.79561  4.28400  2.73290  3.77812  4.58905  2.80103  3.90380  2.94260  3.29715  1.96456  3.19411  3.85203  5.93617  4.45961     79 - -
          2.68618  4.42225  2.77519  2.73123  3.46354  2.40513  3.72494  3.29354  2.67741  2.69355  4.24690  2.90347  2.73739  3.18146  2.89801  2.37887  2.77519  2.98518  4.58477  3.61503
          0.02242  4.20466  4.92701  0.61958  0.77255  0.48576  0.95510
     71   3.00032  4.88893  3.32999  2.91243  2.80904  3.74789  2.13446  3.52140  2.85215  3.04834  4.02041  2.62402  4.15815  3.22126  3.20638  3.05641  3.23402  3.27587  4.39466  1.64701     80 - -
          2.68618  4.42225  2.77519  2.73123  3.46354  2.40513  3.72494  3.29354  2.67741  2.69355  4.24690  2.90347  2.73739  3.18146  2.89801  2.37887  2.77519  2.98518  4.58477  3.61503
          0.02242  4.20466  4.92701  0.61958  0.77255  0.48576  0.95510
     72   2.66488  4.17789  3.99556  3.42869  2.60276  3.72318  3.95092  2.61451  3.31895  2.33725  3.28826  3.65957  4.10433  3.55472  3.53301  2.24856  2.90408  1.97104  2.72511  3.26456     81 - -
          2.68618  4.42225  2.77519  2.73123  3.46354  2.40513  3.72494  3.29354  2.67741  2.69355  4.24690  2.90347  2.73739  3.18146  2.89801  2.37887  2.77519  2.98518  4.58477  3.61503
          0.02242  4.20466  4.92701  0.61958  0.77255  0.48576  0.95510
     73   2.87513  5.43795  1.90077  1.73729  4.73770  3.34786  2.87986  4.24742  2.63545  3.72574  4.51686  2.02151  3.88378  2.88193  3.18234  2.78955  3.13395  3.81173  5.86985  4.40200     82 - -
          2.68618  4.42225  2.77519  2.73123  3.46354  2.40513  3.72494  3.29354  2.67741  2.69355  4.24690  2.90347  2.73739  3.18146  2.89801  2.37887  2.77519  2.98518  4.58477  3.61503
          0.02242  4.20466  4.92701  0.61958  0.77255  0.48576  0.95510
     74   2.78473  5.21852  2.78141  2.06313  4.55347  3.44143  2.94591  4.01317  1.76881  3.49777  4.28018  2.20000  3.87924  2.77713  2.75033  2.74197  3.01397  3.61061  5.62516  4.25184     83 - -
          2.68618  4.42225  2.77519  2.73123  3.46354  2.40513  3.72494  3.29354  2.67741  2.69355  4.24690  2.90347  2.73739  3.18146  2.89801  2.37887  2.77519  2.98518  4.58477  3.61503
          0.02242  4.20466  4.92701  0.61958  0.77255  0.48576  0.95510
     75   2.62478  4.80398  2.98603  2.08337  4.08634  3.42523  3.68613  3.49582  2.49067  2.76052  3.92554  2.99122  3.12360  2.84244  2.94531  2.31757  2.24961  3.16792  5.35387  4.02281     84 - -
          2.68618  4.42225  2.77519  2.73123  3.46354  2.40513  3.72494  3.29354  2.67741  2.69355  4.24690  2.90347  2.73739  3.18146  2.89801  2.37887  2.77519  2.98518  4.58477  3.61503
          0.02242  4.20466  4.92701  0.61958  0.77255  0.48576  0.95510
     76   3.00581  5.62175  1.42606  1.52944  4.90672  3.32924  3.82497  4.43369  2.79860  3.90397  4.72934  2.77799  3.92670  2.49256  3.38289  2.88899  3.28234  3.99057  6.05179  4.54300     85 - -
          2.68618  4.42225  2.77519  2.73123  3.46354  2.40513  3.72494  3.29354  2.67741  2.69355  4.24690  2.90347  2.73739  3.18146  2.89801  2.37887  2.77519  2.98518  4.58477  3.61503
          0.02242  4.20466  4.92701  0.61958  0.77255  0.48576  0.95510
     77   3.34333  4.70758  4.87472  4.37476  3.24959  4.52732  4.95916  2.18621  4.18861  0.81040  3.07607  4.60881  4.80350  4.38272  4.32740  3.92360  3.60056  1.90154  5.31690  4.18041     86 - -
          2.68618  4.42225  2.77519  2.73123  3.46354  2.40513  3.72494  3.29354  2.67741  2.69355  4.24690  2.90347  2.73739  3.18146  2.89801  2.37887  2.77519  2.98518  4.58477  3.61503
          0.02242  4.20466  4.92701  0.61958  0.77255  0.48576  0.95510
     78   2.76568  4.22602  4.19213  3.63804  1.81370  3.82722  3.91243  2.65714  3.50557  2.34349  3.32660  3.78516  4.19881  3.70215  3.66866  2.60110  3.00286  2.16745  2.73108  2.94151     87 - -
          2.68618  4.42225  2.77519  2.73123  3.46354  2.40513  3.72494  3.29354  2.67741  2.69355  4.24690  2.90347  2.73739  3.18146  2.89801  2.37887  2.77519  2.98518  4.58477  3.61503
          0.02242  4.20466  4.92701  0.61958  0.77255  0.48576  0.95510
     79   3.09712  5.62093  0.93305  2.22504  4.94214  3.31380  3.94192  4.53746  3.02703  4.04412  4.92536  2.28259  3.97517  3.12710  3.64619  2.98188  3.41631  4.08992  6.15307  4.62741     88 - -
          2.68618  4.42225  2.77519  2.73123  3.46354  2.40513  3.72494  3.29354  2.67741  2.69355  4.24690  2.90347  2.73739  3.18146  2.89801  2.37887  2.77519  2.98518  4.58477  3.61503
          0.02242  4.20466  4.92701  0.61958  0.77255  0.48576  0.95510
     80   3.19897  4.54229  4.83744  4.33868  3.47843  4.46404  4.97396  1.95540  4.18590  1.47954  3.31761  4.55016  4.78080  4.43249  4.35694  3.85224  3.46372  1.07052  5.44509  4.25229     89 - -
          2.68618  4.42225  2.77519  2.73123  3.46354  2.40513  3.72494  3.29354  2.67741  2.69355  4.24690  2.90347  2.73739  3.18146  2.89801  2.37887  2.77519  2.98518  4.58477  3.61503
          0.02242  4.20466  4.92701  0.61958  0.77255  0.48576  0.95510
     81   3.09446  4.49536  4.59347  4.04646  3.31838  4.28206  4.66905  1.82018  3.89502  1.08144  3.15677  4.29119  4.58893  4.12257  4.07369  3.61983  2.73813  2.10851  5.20894  4.06949     90 - -
          2.68618  4.42225  2.77519  2.73123  3.46354  2.40513  3.72494  3.29354  2.67741  2.69355  4.24690  2.90347  2.73739  3.18146  2.89801  2.37887  2.77519  2.98518  4.58477  3.61503
          0.02242  4.20466  4.92701  0.61958  0.77255  0.48576  0.95510
     82   3.43743  4.72354  5.10605  4.57481  3.24371  4.75041  5.10673  1.53605  4.40800  0.92032  3.03935  4.81069  4.92746  4.53236  4.51148  4.13500  3.66921  2.13862  5.36026  4.26361     91 - -
          2.68618  4.42225  2.77519  2.73123  3.46354  2.40513  3.72494  3.29354  2.67741  2.69355  4.24690  2.90347  2.73739  3.18146  2.89801  2.37887  2.77519  2.98518  4.58477  3.61503
          0.02242  4.20466  4.92701  0.61958  0.77255  0.48576  0.95510
     83   3.42265  5.21185  3.95106  3.40807  4.65351  3.82894  4.12354  4.23037  2.44888  3.68585  4.68833  3.73639  4.32537  3.33703  0.57150  3.49783  3.67228  3.94250  5.60715  4.52110     92 - -
          2.68618  4.42225  2.77519  2.73123  3.46354  2.40513  3.72494  3.29354  2.67741  2.69355  4.24690  2.90347  2.73739  3.18146  2.89801  2.37887  2.77519  2.98518  4.58477  3.61503
          0.02242  4.20466  4.92701  0.61958  0.77255  0.48576  0.95510
     84   3.08887  4.70136  3.87515  3.44122  3.33406  3.97928  4.25221  2.69925  3.13633  0.95595  3.30661  3.80094  4.36975  2.82093  3.36854  3.36800  3.33690  2.72222  5.10186  3.84395     93 - -
          2.68618  4.42225  2.77519  2.73123  3.46354  2.40513  3.72494  3.29354  2.67741  2.69355  4.24690  2.90347  2.73739  3.18146  2.89801  2.37887  2.77519  2.98518  4.58477  3.61503
          0.02242  4.20466  4.92701  0.61958  0.77255  0.48576  0.95510
     85   3.37735  4.67564  5.05634  4.50860  3.26937  4.69450  5.06969  1.85150  4.37132  0.88584  3.05190  4.74683  4.88475  4.49018  4.48845  4.06053  3.60962  1.86435  5.36481  4.28653     94 - -
          2.68618  4.42225  2.77519  2.73123  3.46354  2.40513  3.72494  3.29354  2.67741  2.69355  4.24690  2.90347  2.73739  3.18146  2.89801  2.37887  2.77519  2.98518  4.58477  3.61503
          0.02242  4.20466  4.92701  0.61958  0.77255  0.48576  0.95510
     86   3.21769  4.50147  5.03198  4.55033  3.73165  4.62372  5.26347  1.42926  4.44537  2.22059  3.52165  4.74347  4.92772  4.71053  4.63278  4.02906  3.48697  0.90067  5.73217  4.51805     95 - -
          2.68618  4.42225  2.77519  2.73123  3.46354  2.40513  3.72494  3.29354  2.67741  2.69355  4.24690  2.90347  2.73739  3.18146  2.89801  2.37887  2.77519  2.98518  4.58477  3.61503
          0.02242  4.20466  4.92701  0.61958  0.77255  0.48576  0.95510
     87   2.64364  4.61499  3.16139  2.73806  3.95901  3.43246  3.88350  2.62710  2.73002  2.98267  3.88918  1.58960  3.93394  3.10038  3.12081  2.76395  2.54858  2.90214  5.33801  4.03602     96 - -
          2.68618  4.42225  2.77519  2.73123  3.46354  2.40513  3.72494  3.29354  2.67741  2.69355  4.24690  2.90347  2.73739  3.18146  2.89801  2.37887  2.77519  2.98518  4.58477  3.61503
          0.02242  4.20466  4.92701  0.61958  0.77255  0.48576  0.95510
     88   3.55103  4.92213  4.72263  4.37676  3.29831  4.40060  4.93020  2.53224  4.14219  0.55240  3.23977  4.62077  4.78683  4.42882  4.25856  4.03076  3.83446  2.65344  5.28423  4.08005     97 - -
          2.68618  4.42225  2.77519  2.73123  3.46354  2.40513  3.72494  3.29354  2.67741  2.69355  4.24690  2.90347  2.73739  3.18146  2.89801  2.37887  2.77519  2.98518  4.58477  3.61503
          0.09017  4.20466  2.64084  0.61958  0.77255  0.48576  0.95510
     89   2.34442  4.26642  3.52049  3.23037  4.26578  3.07192  4.27551  3.59038  3.22890  3.35624  4.22777  3.39877  3.80548  3.55999  3.52288  2.03470  1.12023  3.12761  5.64131  4.41390     98 - -
          2.68618  4.42225  2.77519  2.73123  3.46354  2.40513  3.72494  3.29354  2.67741  2.69355  4.24690  2.90347  2.73739  3.18146  2.89801  2.37887  2.77519  2.98518  4.58477  3.61503
          0.02398  4.13847  4.86081  0.61958  0.77255  0.56415  0.84129
     90   2.55778  4.50458  3.19340  2.69790  2.99321  3.39962  3.79430  3.19279  2.69846  2.87239  3.73543  2.38255  3.86742  3.02933  3.10653  2.37755  2.05816  2.90351  5.16092  3.86712     99 - -
          2.68618  4.42225  2.77519  2.73123  3.46354  2.40513  3.72494  3.29354  2.67741  2.69355  4.24690  2.90347  2.73739  3.18146  2.89801  2.37887  2.77519  2.98518  4.58477  3.61503
          0.02398  4.13847  4.86081  0.61958  0.77255  0.56415  0.84129
     91   3.14483  4.84868  3.78202  3.66540  4.62418  3.52156  4.71371  4.24746  3.74737  3.84134  4.90791  3.94148  0.45435  4.12767  3.95546  3.32244  3.60874  3.86070  5.72878  4.75103    100 - -
          2.68618  4.42225  2.77519  2.73123  3.46354  2.40513  3.72494  3.29354  2.67741  2.69355  4.24690  2.90347  2.73739  3.18146  2.89801  2.37887  2.77519  2.98518  4.58477  3.61503
          0.02398  4.13847  4.86081  0.61958  0.77255  0.56415  0.84129
     92   1.15734  4.21996  3.68830  3.36137  4.23271  3.07577  4.34558  3.38884  3.33943  3.25638  4.16103  3.47066  3.81436  3.64480  3.62146  2.52699  1.81996  2.97403  5.64420  4.44505    101 - -
          2.68618  4.42225  2.77519  2.73123  3.46354  2.40513  3.72494  3.29354  2.67741  2.69355  4.24690  2.90347  2.73739  3.18146  2.89801  2.37887  2.77519  2.98518  4.58477  3.61503
          0.02398  4.13847  4.86081  0.61958  0.77255  0.43969  1.03348
     93   3.55103  4.92213  4.72263  4.37676  3.29831  4.40060  4.93020  2.53224  4.14219  0.55240  3.23977  4.62077  4.78683  4.42882  4.25856  4.03076  3.83446  2.65344  5.28423  4.08005    102 - -
          2.68618  4.42225  2.77519  2.73123  3.46354  2.40513  3.72494  3.29354  2.67741  2.69355  4.24690  2.90347  2.73739  3.18146  2.89801  2.37887  2.77519  2.98518  4.58477  3.61503
          0.02242  4.20466  4.92701  0.61958  0.77255  0.48576  0.95510
     94   3.48514  4.81050  5.01712  4.46440  3.11637  4.70619  4.98854  2.30609  4.26913  0.82428  1.93878  4.73045  4.86855  4.38685  4.37203  4.07501  3.70532  2.48692  5.24438  4.18479    103 - -
          2.68618  4.42225  2.77519  2.73123  3.46354  2.40513  3.72494  3.29354  2.67741  2.69355  4.24690  2.90347  2.73739  3.18146  2.89801  2.37887  2.77519  2.98518  4.58477  3.61503
          0.02242  4.20466  4.92701  0.61958  0.77255  0.48576  0.95510
     95   3.33353  4.61384  5.09604  4.55134  3.34321  4.69621  5.10508  1.52165  4.42751  1.08828  3.12415  4.76635  4.89481  4.55099  4.54104  4.06406  3.56835  1.73827  5.41274  4.32155    104 - -
          2.68618  4.42225  2.77519  2.73123  3.46354  2.40513  3.72494  3.29354  2.67741  2.69355  4.24690  2.90347  2.73739  3.18146  2.89801  2.37887  2.77519  2.98518  4.58477  3.61503
          0.02242  4.20466  4.92701  0.61958  0.77255  0.48576  0.95510
     96   3.92186  5.10018  4.81655  4.53765  1.99812  4.57116  3.54302  3.70034  4.30058  2.99403  4.25722  4.21416  4.87798  4.28549  4.31193  3.96407  4.13666  3.60209  2.34481  0.75447    105 - -
          2.68618  4.42225  2.77519  2.73123  3.46354  2.40513  3.72494  3.29354  2.67741  2.69355  4.24690  2.90347  2.73739  3.18146  2.89801  2.37887  2.77519  2.98518  4.58477  3.61503
          0.02242  4.20466  4.92701  0.61958  0.77255  0.48576  0.95510
     97   2.89867  5.08241  3.00142  2.63287  4.46834  3.50150  3.78932  3.97653  2.35263  3.49855  4.34783  1.40862  3.99315  2.94867  1.97667  2.90773  3.15942  3.60798  5.57555  4.26671    106 - -
          2.68618  4.42225  2.77519  2.73123  3.46354  2.40513  3.72494  3.29354  2.67741  2.69355  4.24690  2.90347  2.73739  3.18146  2.89801  2.37887  2.77519  2.98518  4.58477  3.61503
          0.02242  4.20466  4.92701  0.61958  0.77255  0.48576  0.95510
     98   2.98984  5.30743  2.49075  0.97882  4.77128  2.50852  3.94152  4.26352  2.86573  3.80910  4.66816  2.94791  3.98063  3.11839  3.35914  2.94339  3.29960  3.84855  5.92706  4.54481    107 - -
          2.68618  4.42225  2.77519  2.73123  3.46354  2.40513  3.72494  3.29354  2.67741  2.69355  4.24690  2.90347  2.73739  3.18146  2.89801  2.37887  2.77519  2.98518  4.58477  3.61503
          0.02242  4.20466  4.92701  0.61958  0.77255  0.48576  0.95510
     99   2.81926  5.30153  2.54515  1.65031  4.62187  2.74521  3.71607  4.10321  2.53119  3.59932  4.38852  2.42505  3.87583  2.10588  3.02650  2.75867  3.06987  3.68789  5.74998  4.32566    108 - -
          2.68618  4.42225  2.77519  2.73123  3.46354  2.40513  3.72494  3.29354  2.67741  2.69355  4.24690  2.90347  2.73739  3.18146  2.89801  2.37887  2.77519  2.98518  4.58477  3.61503
          0.02242  4.20466  4.92701  0.61958  0.77255  0.48576  0.95510
    100   2.34238  4.17292  3.86378  3.28815  3.27178  3.69154  3.98268  2.32981  3.19800  1.89155  3.26316  3.58236  3.03656  3.45630  3.45103  2.96607  2.86110  2.17824  4.78453  2.95589    109 - -
          2.68618  4.42225  2.77519  2.73123  3.46354  2.40513  3.72494  3.29354  2.67741  2.69355  4.24690  2.90347  2.73739  3.18146  2.89801  2.37887  2.77519  2.98518  4.58477  3.61503
          0.02242  4.20466  4.92701  0.61958  0.77255  0.48576  0.95510
    101   3.25589  4.94327  3.90073  3.79680  4.74236  3.61268  4.83506  4.38882  3.88570  3.97260  5.04499  4.06415  0.39107  4.26351  4.08183  3.43655  3.72559  3.99322  5.82305  4.87151    110 - -
          2.68618  4.42225  2.77519  2.73123  3.46354  2.40513  3.72494  3.29354  2.67741  2.69355  4.24690  2.90347  2.73739  3.18146  2.89801  2.37887  2.77519  2.98518  4.58477  3.61503
          0.02242  4.20466  4.92701  0.61958  0.77255  0.48576  0.95510
    102   2.61963  4.50355  3.29873  2.74109  3.70599  3.52459  3.78664  2.54251  2.16540  2.74731  3.62645  3.19396  3.92501  3.02983  3.06575  2.48197  2.25389  2.50274  5.09695  3.83335    111 - -
          2.68618  4.42225  2.77519  2.73123  3.46354  2.40513  3.72494  3.29354  2.67741  2.69355  4.24690  2.90347  2.73739  3.18146  2.89801  2.37887  2.77519  2.98518  4.58477  3.61503
          0.02242  4.20466  4.92701  0.61958  0.77255  0.48576  0.95510
    103   3.11046  5.74252  1.23766  1.40798  5.02428  3.32161  3.89903  4.56763  2.95894  4.04625  4.91049  2.77731  3.96430  3.06931  3.58618  2.97266  3.40636  4.12211  6.18804  4.65312    112 - -
          2.68618  4.42225  2.77519  2.73123  3.46354  2.40513  3.72494  3.29354  2.67741  2.69355  4.24690  2.90347  2.73739  3.18146  2.89801  2.37887  2.77519  2.98518  4.58477  3.61503
          0.02242  4.20466  4.92701  0.61958  0.77255  0.48576  0.95510
    104   2.43166  5.11234  3.08911  2.54737  4.49066  3.53178  3.65925  3.90156  1.46302  3.40151  4.20799  2.58171  3.93324  2.78399  2.27201  2.80905  3.03685  3.53424  5.52663  4.22909    113 - -
          2.68618  4.42225  2.77519  2.73123  3.46354  2.40513  3.72494  3.29354  2.67741  2.69355  4.24690  2.90347  2.73739  3.18146  2.89801  2.37887  2.77519  2.98518  4.58477  3.61503
          0.02242  4.20466  4.92701  0.61958  0.77255  0.48576  0.95510
    105   2.34329  4.36475  3.42765  2.86509  3.51274  3.56655  3.12692  2.25541  2.81519  2.58106  3.01030  2.89240  3.95133  3.13141  3.17931  2.81115  2.44425  2.63583  4.94714  3.70579    114 - -
          2.68618  4.42225  2.77519  2.73123  3.46354  2.40513  3.72494  3.29354  2.67741  2.69355  4.24690  2.90347  2.73739  3.18146  2.89801  2.37887  2.77519  2.98518  4.58477  3.61503
          0.02242  4.20466  4.92701  0.61958  0.77255  0.48576  0.95510
    106   2.71659  5.15733  2.42056  2.08189  4.46864  2.83130  3.66413  3.93719  2.46295  3.45329  4.22962  2.86248  3.83728  2.16569  2.96246  2.67900  2.24081  3.53398  5.61935  4.21283    115 - -
          2.68618  4.42225  2.77519  2.73123  3.46354  2.40513  3.72494  3.29354  2.67741  2.69355  4.24690  2.90347  2.73739  3.18146  2.89801  2.37887  2.77519  2.98518  4.58477  3.61503
          0.02242  4.20466  4.92701  0.61958  0.77255  0.48576  0.95510
    107   2.89104  5.07925  3.22719  2.67653  4.48686  3.57962  3.69961  3.89216  2.15919  3.39648  4.23083  3.13635  3.99276  2.39885  1.42133  2.34112  3.11046  3.54394  5.51075  4.25357    116 - -
          2.68618  4.42225  2.77519  2.73123  3.46354  2.40513  3.72494  3.29354  2.67741  2.69355  4.24690  2.90347  2.73739  3.18146  2.89801  2.37887  2.77519  2.98518  4.58477  3.61503
          0.02242  4.20466  4.92701  0.61958  0.77255  0.48576  0.95510
    108   2.66926  5.07854  2.93563  2.38498  4.40410  3.43618  3.11251  3.85715  2.10561  3.36344  4.13124  2.51401  3.82950  2.37044  2.44966  2.40576  2.61963  3.46026  5.51215  4.14232    117 - -
          2.68618  4.42225  2.77519  2.73123  3.46354  2.40513  3.72494  3.29354  2.67741  2.69355  4.24690  2.90347  2.73739  3.18146  2.89801  2.37887  2.77519  2.98518  4.58477  3.61503
          0.02242  4.20466  4.92701  0.61958  0.77255  0.48576  0.95510
    109   2.62372  4.64910  3.14194  2.58414  3.82693  3.49246  2.97246  2.87141  2.30544  2.88604  3.73399  2.40506  3.87979  2.90030  2.96933  2.71158  2.85426  2.61937  5.16751  3.21906    118 - -
          2.68618  4.42225  2.77519  2.73123  3.46354  2.40513  3.72494  3.29354  2.67741  2.69355  4.24690  2.90347  2.73739  3.18146  2.89801  2.37887  2.77519  2.98518  4.58477  3.61503
          0.02242  4.20466  4.92701  0.61958  0.77255  0.48576  0.95510
    110   3.94354  5.09733  4.88231  4.63538  1.39792  4.61641  3.55507  3.59878  4.46486  2.87803  4.17738  4.25705  4.91180  4.35093  4.43767  4.00142  4.16014  3.53311  3.66879  0.85251    119 - -
          2.68618  4.42225  2.77519  2.73123  3.46354  2.40513  3.72494  3.29354  2.67741  2.69355  4.24690  2.90347  2.73739  3.18146  2.89801  2.37887  2.77519  2.98518  4.58477  3.61503
          0.02242  4.20466  4.92701  0.61958  0.77255  0.48576  0.95510
    111   2.98864  4.45500  4.31110  3.73194  3.18912  4.10668  4.37973  2.10686  3.58750  1.16650  2.52922  4.02176  4.40479  3.02281  3.79355  3.40221  3.21304  2.43585  5.00092  3.86854    120 - -
          2.68618  4.42225  2.77519  2.73123  3.46354  2.40513  3.72494  3.29354  2.67741  2.69355  4.24690  2.90347  2.73739  3.18146  2.89801  2.37887  2.77519  2.98518  4.58477  3.61503
          0.02242  4.20466  4.92701  0.61958  0.77255  0.48576  0.95510
    112   2.88348  5.22820  3.05835  2.22416  4.61315  3.55736  3.65194  4.02527  1.96176  3.48573  4.28954  3.03764  3.95467  1.67272  2.16677  2.85130  3.08785  3.64767  5.57805  4.28377    121 - -
          2.68618  4.42225  2.77519  2.73123  3.46354  2.40513  3.72494  3.29354  2.67741  2.69355  4.24690  2.90347  2.73739  3.18146  2.89801  2.37887  2.77519  2.98518  4.58477  3.61503
          0.02242  4.20466  4.92701  0.61958  0.77255  0.48576  0.95510
    113   3.37966  4.66056  5.08854  4.56625  3.33196  4.72322  5.12254  1.18636  4.40650  1.22816  3.13387  4.78986  4.92537  4.56498  4.52563  4.11048  3.61833  1.98575  5.41811  4.29147    122 - -
          2.68618  4.42225  2.77519  2.73123  3.46354  2.40513  3.72494  3.29354  2.67741  2.69355  4.24690  2.90347  2.73739  3.18146  2.89801  2.37887  2.77519  2.98518  4.58477  3.61503
          0.02242  4.20466  4.92701  0.61958  0.77255  0.48576  0.95510
    114   2.77863  4.27038  4.08707  2.73343  3.31950  3.89481  4.19944  1.90558  3.41852  1.80705  2.70327  3.80175  4.24183  3.66809  3.65798  3.17955  3.01147  1.90650  4.94177  3.75567    123 - -
          2.68618  4.42225  2.77519  2.73123  3.46354  2.40513  3.72494  3.29354  2.67741  2.69355  4.24690  2.90347  2.73739  3.18146  2.89801  2.37887  2.77519  2.98518  4.58477  3.61503
          0.02242  4.20466  4.92701  0.61958  0.77255  0.48576  0.95510
    115   2.89327  5.37960  1.76351  1.95570  4.71682  3.33474  3.79696  4.21065  2.72537  3.72248  4.53572  2.81885  3.90074  2.94623  3.27751  1.63294  3.16977  3.78850  5.88991  4.43073    124 - -
          2.68618  4.42225  2.77519  2.73123  3.46354  2.40513  3.72494  3.29354  2.67741  2.69355  4.24690  2.90347  2.73739  3.18146  2.89801  2.37887  2.77519  2.98518  4.58477  3.61503
          0.02242  4.20466  4.92701  0.61958  0.77255  0.48576  0.95510
    116   2.84163  4.50728  3.67765  3.15068  2.91513  3.77038  1.85229  2.16595  3.00909  2.60573  3.59128  3.49359  4.14744  3.35325  3.30823  3.04908  3.07268  2.76682  4.49066  2.55740    125 - -
          2.68618  4.42225  2.77519  2.73123  3.46354  2.40513  3.72494  3.29354  2.67741  2.69355  4.24690  2.90347  2.73739  3.18146  2.89801  2.37887  2.77519  2.98518  4.58477  3.61503
          0.02242  4.20466  4.92701  0.61958  0.77255  0.48576  0.95510
    117   2.73699  3.03771  4.27885  3.74169  3.37373  3.77551  4.33767  2.38382  3.58135  1.23748  3.31206  3.90892  4.23438  3.84023  3.76698  3.12854  2.57745  2.24484  5.02802  3.84132    126 - -
          2.68618  4.42225  2.77519  2.73123  3.46354  2.40513  3.72494  3.29354  2.67741  2.69355  4.24690  2.90347  2.73739  3.18146  2.89801  2.37887  2.77519  2.98518  4.58477  3.61503
          0.02242  4.20466  4.92701  0.61958  0.77255  0.48576  0.95510
    118   2.91444  5.28074  2.83425  2.14512  4.64098  3.50679  3.69597  4.06888  1.94060  3.54282  4.35776  2.98560  3.95532  1.54759  2.60902  2.87009  3.13400  3.69032  5.65164  4.32742    127 - -
          2.68618  4.42225  2.77519  2.73123  3.46354  2.40513  3.72494  3.29354  2.67741  2.69355  4.24690  2.90347  2.73739  3.18146  2.89801  2.37887  2.77519  2.98518  4.58477  3.61503
          0.02242  4.20466  4.92701  0.61958  0.77255  0.48576  0.95510
    119   2.74045  5.14354  2.69964  1.77077  4.48442  2.80342  3.68683  3.94479  2.11879  3.46436  4.25060  2.88828  3.85687  2.81449  2.93109  2.09697  2.98833  3.54535  5.62902  4.23761    128 - -
          2.68618  4.42225  2.77519  2.73123  3.46354  2.40513  3.72494  3.29354  2.67741  2.69355  4.24690  2.90347  2.73739  3.18146  2.89801  2.37887  2.77519  2.98518  4.58477  3.61503
          0.02242  4.20466  4.92701  0.61958  0.77255  0.48576  0.95510
    120   3.76283  5.11540  4.34708  4.15006  2.38900  4.23157  3.82733  3.73077  3.99946  3.09544  4.37245  4.15764  4.70271  4.22211  4.10937  3.86109  4.05398  3.61840  4.04145  0.55290    129 - -
          2.68618  4.42225  2.77519  2.73123  3.46354  2.40513  3.72494  3.29354  2.67741  2.69355  4.24690  2.90347  2.73739  3.18146  2.89801  2.37887  2.77519  2.98518  4.58477  3.61503
          0.02242  4.20466  4.92701  0.61958  0.77255  0.48576  0.95510
    121   3.31292  5.25937  3.50907  3.08448  4.72362  3.75027  3.99310  4.17799  0.65825  3.67633  4.63229  3.48916  4.23730  3.17458  2.55770  3.34053  3.54728  3.87165  5.64978  4.51770    130 - -
          2.68618  4.42225  2.77519  2.73123  3.46354  2.40513  3.72494  3.29354  2.67741  2.69355  4.24690  2.90347  2.73739  3.18146  2.89801  2.37887  2.77519  2.98518  4.58477  3.61503
          0.02242  4.20466  4.92701  0.61958  0.77255  0.48576  0.95510
    122   2.38710  4.94548  2.95595  2.06122  4.22490  3.43416  3.62887  3.15079  2.37657  3.21950  4.01108  2.94023  3.82967  2.41311  2.45913  2.41048  2.87084  3.30105  5.42042  4.06579    131 - -
          2.68619  4.42226  2.77502  2.73124  3.46355  2.40514  3.72496  3.29355  2.67742  2.69356  4.24691  2.90348  2.73741  3.18147  2.89802  2.37888  2.77521  2.98519  4.58478  3.61504
          0.08935  2.54814  4.92701  0.39713  1.11550  0.48576  0.95510
    123   0.94290  4.24589  3.76970  3.46969  4.32095  3.09486  4.44204  3.47058  3.45102  3.34571  4.25269  3.53820  3.85081  3.75022  3.71705  2.55627  2.10463  3.03887  5.73449  4.54406    133 - -
          2.68618  4.42225  2.77519  2.73123  3.46354  2.40513  3.72494  3.29354  2.67741  2.69355  4.24690  2.90347  2.73739  3.18146  2.89801  2.37887  2.77519  2.98518  4.58477  3.61503
          0.02242  4.20466  4.92701  0.61958  0.77255  0.48576  0.95510
    124   3.33641  4.67588  4.85559  4.31717  1.30079  4.49123  4.48257  2.42814  4.16898  1.47369  2.46912  4.46363  4.71810  4.24922  4.26188  3.82914  3.55715  2.54176  4.74530  3.34477    134 - -
          2.68618  4.42225  2.77519  2.73123  3.46354  2.40513  3.72494  3.29354  2.67741  2.69355  4.24690  2.90347  2.73739  3.18146  2.89801  2.37887  2.77519  2.98518  4.58477  3.61503
          0.02242  4.20466  4.92701  0.61958  0.77255  0.48576  0.95510
    125   1.40926  4.25494  3.66778  3.28915  4.28470  3.08565  4.29534  3.63253  3.28092  3.36519  4.20395  3.43666  3.81112  3.57256  3.59627  2.05990  1.62634  3.15056  5.65022  4.44354    135 - -
          2.68618  4.42225  2.77519  2.73123  3.46354  2.40513  3.72494  3.29354  2.67741  2.69355  4.24690  2.90347  2.73739  3.18146  2.89801  2.37887  2.77519  2.98518  4.58477  3.61503
          0.02242  4.20466  4.92701  0.61958  0.77255  0.48576  0.95510
    126   2.73448  5.15062  1.86988  2.32889  4.44852  3.39790  3.67069  3.91117  2.01913  2.84504  4.22251  2.53111  3.85111  2.79700  2.93182  2.70011  2.97503  3.51991  5.60358  4.20638    136 - -
          2.68618  4.42225  2.77519  2.73123  3.46354  2.40513  3.72494  3.29354  2.67741  2.69355  4.24690  2.90347  2.73739  3.18146  2.89801  2.37887  2.77519  2.98518  4.58477  3.61503
          0.02242  4.20466  4.92701  0.61958  0.77255  0.48576  0.95510
    127   2.64862  4.95209  2.17341  2.13453  4.22133  3.42352  3.64459  2.92070  2.20927  3.22026  4.01845  2.92773  3.83214  2.77743  2.90163  2.65199  2.88240  2.90237  5.43642  4.07400    137 - -
          2.68618  4.42225  2.77519  2.73123  3.46354  2.40513  3.72494  3.29354  2.67741  2.69355  4.24690  2.90347  2.73739  3.18146  2.89801  2.37887  2.77519  2.98518  4.58477  3.61503
          0.02242  4.20466  4.92701  0.61958  0.77255  0.48576  0.95510
    128   2.40942  5.02988  2.90104  2.20445  4.33883  3.41669  3.61584  3.79048  2.15724  3.31899  4.09168  2.50928  3.81795  2.73202  2.56740  2.37501  2.49414  3.40329  5.49038  4.11501    138 - -
          2.68618  4.42225  2.77519  2.73123  3.46354  2.40513  3.72494  3.29354  2.67741  2.69355  4.24690  2.90347  2.73739  3.18146  2.89801  2.37887  2.77519  2.98518  4.58477  3.61503
          0.02242  4.20466  4.92701  0.61958  0.77255  0.48576  0.95510
    129   2.74234  4.21342  4.14635  3.58328  2.61234  3.86062  4.17541  2.09201  3.47585  2.27442  3.29906  3.10568  4.22807  3.71689  3.68617  3.15914  2.98296  1.44072  4.85920  3.61667    139 - -
          2.68618  4.42225  2.77519  2.73123  3.46354  2.40513  3.72494  3.29354  2.67741  2.69355  4.24690  2.90347  2.73739  3.18146  2.89801  2.37887  2.77519  2.98518  4.58477  3.61503
          0.02242  4.20466  4.92701  0.61958  0.77255  0.48576  0.95510
    130   3.94773  5.19226  4.63675  4.43421  3.08868  4.13541  4.37305  4.00188  4.15879  3.33323  4.61744  4.52088  4.68293  4.52816  4.22380  4.14797  4.26791  3.90051  0.41828  3.07560    140 - -
          2.68618  4.42225  2.77519  2.73123  3.46354  2.40513  3.72494  3.29354  2.67741  2.69355  4.24690  2.90347  2.73739  3.18146  2.89801  2.37887  2.77519  2.98518  4.58477  3.61503
          0.02242  4.20466  4.92701  0.61958  0.77255  0.48576  0.95510
    131   2.10366  4.90310  2.93277  2.44840  4.26523  2.89252  3.68347  3.69856  2.13690  3.26581  4.06340  2.96466  3.83984  2.53424  2.89221  2.13077  2.89592  3.32879  5.46873  4.12073    141 - -
          2.68618  4.42225  2.77519  2.73123  3.46354  2.40513  3.72494  3.29354  2.67741  2.69355  4.24690  2.90347  2.73739  3.18146  2.89801  2.37887  2.77519  2.98518  4.58477  3.61503
          0.02242  4.20466  4.92701  0.61958  0.77255  0.48576  0.95510
    132   2.45791  4.39663  4.65002  4.14718  3.70998  4.24215  4.86868  1.67660  4.04789  2.35008  3.54470  4.34937  4.63703  4.32165  4.26452  3.61555  3.28947  0.99440  5.52330  4.31238    142 - -
          2.68618  4.42225  2.77519  2.73123  3.46354  2.40513  3.72494  3.29354  2.67741  2.69355  4.24690  2.90347  2.73739  3.18146  2.89801  2.37887  2.77519  2.98518  4.58477  3.61503
          0.02242  4.20466  4.92701  0.61958  0.77255  0.48576  0.95510
    133   3.39441  4.68234  5.11996  4.55690  2.57019  4.68666  4.93910  1.62159  4.42533  0.97425  2.96225  4.74831  4.85253  4.46340  4.48711  4.04075  3.61343  2.28462  5.16827  4.02970    143 - -
          2.68618  4.42225  2.77519  2.73123  3.46354  2.40513  3.72494  3.29354  2.67741  2.69355  4.24690  2.90347  2.73739  3.18146  2.89801  2.37887  2.77519  2.98518  4.58477  3.61503
          0.02242  4.20466  4.92701  0.61958  0.77255  0.48576  0.95510
    134   2.37064  4.41335  3.35586  2.80320  2.99258  2.94560  3.15013  2.96906  2.77146  2.66700  3.54611  3.23460  3.92437  3.08894  3.15594  2.20464  2.83765  2.35433  5.00994  3.75437    144 - -
          2.68618  4.42225  2.77519  2.73123  3.46354  2.40513  3.72494  3.29354  2.67741  2.69355  4.24690  2.90347  2.73739  3.18146  2.89801  2.37887  2.77519  2.98518  4.58477  3.61503
          0.02242  4.20466  4.92701  0.61958  0.77255  0.48576  0.95510
    135   2.75317  5.25247  2.29546  1.87542  4.56896  3.37331  3.67443  4.05277  2.25195  3.54572  4.31663  2.16456  3.84415  2.79444  2.99336  2.69853  2.48156  3.63050  5.69470  4.26824    145 - -
          2.68618  4.42225  2.77519  2.73123  3.46354  2.40513  3.72494  3.29354  2.67741  2.69355  4.24690  2.90347  2.73739  3.18146  2.89801  2.37887  2.77519  2.98518  4.58477  3.61503
          0.02242  4.20466  4.92701  0.61958  0.77255  0.48576  0.95510
    136   3.24053  5.34435  3.71466  2.96882  4.86056  3.82590  3.69989  4.17936  1.18351  3.57295  4.44829  3.34472  4.17395  2.82885  1.40785  3.22360  3.38332  3.86030  5.57166  4.44139    146 - -
          2.68618  4.42225  2.77519  2.73123  3.46354  2.40513  3.72494  3.29354  2.67741  2.69355  4.24690  2.90347  2.73739  3.18146  2.89801  2.37887  2.77519  2.98518  4.58477  3.61503
          0.02242  4.20466  4.92701  0.61958  0.77255  0.48576  0.95510
    137   3.51135  4.83659  5.02150  4.47826  3.12183  4.72633  5.01080  2.30119  4.26817  0.70670  2.38764  4.74975  4.88960  4.40192  4.37520  4.10506  3.73433  2.48101  5.26104  4.18946    147 - -
          2.68618  4.42225  2.77519  2.73123  3.46354  2.40513  3.72494  3.29354  2.67741  2.69355  4.24690  2.90347  2.73739  3.18146  2.89801  2.37887  2.77519  2.98518  4.58477  3.61503
          0.02242  4.20466  4.92701  0.61958  0.77255  0.48576  0.95510
    138   2.30024  5.00805  2.84106  2.15429  4.34835  2.93849  3.66357  3.79470  2.01082  3.33845  4.12464  2.92059  3.83597  2.79134  2.89179  2.12089  2.91445  3.41118  5.52249  4.15208    148 - -
          2.68618  4.42225  2.77519  2.73123  3.46354  2.40513  3.72494  3.29354  2.67741  2.69355  4.24690  2.90347  2.73739  3.18146  2.89801  2.37887  2.77519  2.98518  4.58477  3.61503
          0.02242  4.20466  4.92701  0.61958  0.77255  0.48576  0.95510
    139   2.82045  5.26601  2.76101  1.88029  4.61643  3.44861  3.66828  4.07214  1.68675  3.54356  4.32885  2.52856  3.89471  2.41033  2.72863  2.77066  3.04879  3.66504  5.66051  4.29083    149 - -
          2.68618  4.42225  2.77519  2.73123  3.46354  2.40513  3.72494  3.29354  2.67741  2.69355  4.24690  2.90347  2.73739  3.18146  2.89801  2.37887  2.77519  2.98518  4.58477  3.61503
          0.02242  4.20466  4.92701  0.61958  0.77255  0.48576  0.95510
    140   2.48681  4.40299  4.76287  4.25230  3.69113  4.34886  4.93629  1.18746  4.15328  2.30834  3.51738  4.44667  4.70559  4.41183  4.35213  3.71927  3.32421  1.33277  5.53060  4.32636    150 - -
          2.68618  4.42225  2.77519  2.73123  3.46354  2.40513  3.72494  3.29354  2.67741  2.69355  4.24690  2.90347  2.73739  3.18146  2.89801  2.37887  2.77519  2.98518  4.58477  3.61503
          0.02242  4.20466  4.92701  0.61958  0.77255  0.48576  0.95510
    141   3.47083  4.76724  5.08383  4.55530  3.20375  4.75203  5.08687  1.77927  4.37508  0.79355  3.00442  4.80323  4.92556  4.50225  4.47987  4.13977  3.70156  2.23194  5.33214  4.23500    151 - -
          2.68618  4.42225  2.77519  2.73123  3.46354  2.40513  3.72494  3.29354  2.67741  2.69355  4.24690  2.90347  2.73739  3.18146  2.89801  2.37887  2.77519  2.98518  4.58477  3.61503
          0.02242  4.20466  4.92701  0.61958  0.77255  0.48576  0.95510
    142   2.71284  5.13396  2.83659  1.79240  4.45744  3.42879  2.98942  3.91409  2.15278  3.41678  4.19073  2.90665  3.84635  2.35862  2.77777  2.68191  2.60058  3.51564  5.56350  4.18669    152 - -
          2.68618  4.42225  2.77519  2.73123  3.46354  2.40513  3.72494  3.29354  2.67741  2.69355  4.24690  2.90347  2.73739  3.18146  2.89801  2.37887  2.77519  2.98518  4.58477  3.61503
          0.02242  4.20466  4.92701  0.61958  0.77255  0.48576  0.95510
    143   2.28334  4.28496  4.05028  3.50017  3.47337  3.83548  4.25032  1.68837  3.40493  2.12061  3.40035  3.78639  4.23695  3.68468  3.66626  3.14411  2.14862  2.09024  5.07005  3.86496    153 - -
          2.68618  4.42225  2.77519  2.73123  3.46354  2.40513  3.72494  3.29354  2.67741  2.69355  4.24690  2.90347  2.73739  3.18146  2.89801  2.37887  2.77519  2.98518  4.58477  3.61503
          0.02242  4.20466  4.92701  0.61958  0.77255  0.48576  0.95510
    144   2.40124  5.32272  1.77679  1.74460  4.65231  3.34690  3.74740  4.13893  2.63060  3.64533  4.43963  2.82444  3.87600  2.88437  3.16907  2.27196  3.09532  3.71725  5.80881  4.36296    154 - -
          2.68618  4.42225  2.77519  2.73123  3.46354  2.40513  3.72494  3.29354  2.67741  2.69355  4.24690  2.90347  2.73739  3.18146  2.89801  2.37887  2.77519  2.98518  4.58477  3.61503
          0.02242  4.20466  4.92701  0.61958  0.77255  0.48576  0.95510
    145   2.91447  4.44290  3.99488  3.46545  2.21515  3.89048  3.74337  2.94412  3.37717  2.59001  3.56766  2.92764  4.25152  3.59529  3.61997  2.61520  3.14401  2.75090  2.55433  1.82524    155 - -
          2.68618  4.42225  2.77519  2.73123  3.46354  2.40513  3.72494  3.29354  2.67741  2.69355  4.24690  2.90347  2.73739  3.18146  2.89801  2.37887  2.77519  2.98518  4.58477  3.61503
          0.02242  4.20466  4.92701  0.61958  0.77255  0.48576  0.95510
    146   1.93638  4.70268  3.06493  2.31776  3.92764  3.46321  2.93805  2.91536  2.53657  2.96571  3.80571  3.04421  3.86993  2.88865  2.97293  2.46271  2.86657  3.03022  5.24447  3.93747    156 - -
          2.68618  4.42225  2.77519  2.73123  3.46354  2.40513  3.72494  3.29354  2.67741  2.69355  4.24690  2.90347  2.73739  3.18146  2.89801  2.37887  2.77519  2.98518  4.58477  3.61503
          0.02242  4.20466  4.92701  0.61958  0.77255  0.48576  0.95510
    147   2.67695  4.89090  2.60110  1.68264  4.12285  3.44758  3.69197  2.91078  2.50296  2.69336  3.95953  2.97039  3.86691  2.84404  2.96933  2.70194  2.91339  3.15412  5.39909  4.05149    157 - -
          2.68618  4.42225  2.77519  2.73123  3.46354  2.40513  3.72494  3.29354  2.67741  2.69355  4.24690  2.90347  2.73739  3.18146  2.89801  2.37887  2.77519  2.98518  4.58477  3.61503
          0.02242  4.20466  4.92701  0.61958  0.77255  0.48576  0.95510
    148   3.26092  5.32011  3.74048  3.00945  4.82522  3.83293  3.72080  4.15120  1.61718  3.55991  4.44760  3.37382  4.19088  2.85617  1.02230  3.25446  3.40748  3.84218  5.56387  4.43956    158 - -
          2.68618  4.42225  2.77519  2.73123  3.46354  2.40513  3.72494  3.29354  2.67741  2.69355  4.24690  2.90347  2.73739  3.18146  2.89801  2.37887  2.77519  2.98518  4.58477  3.61503
          0.02242  4.20466  4.92701  0.61958  0.77255  0.48576  0.95510
    149   2.65035  4.82718  2.29611  2.51342  4.57425  1.55160  3.95600  4.04674  2.89840  3.62917  4.44475  3.00048  3.86489  3.13512  3.38836  1.90998  3.02425  3.56767  5.81974  4.45333    159 - -
          2.68618  4.42225  2.77519  2.73123  3.46354  2.40513  3.72494  3.29354  2.67741  2.69355  4.24690  2.90347  2.73739  3.18146  2.89801  2.37887  2.77519  2.98518  4.58477  3.61503
          0.02242  4.20466  4.92701  0.61958  0.77255  0.48576  0.95510
    150   3.08189  5.66544  1.82903  1.01480  4.95748  3.33290  3.88938  4.48715  2.91567  3.97994  4.83835  2.79730  3.96173  3.05746  3.51582  2.95824  3.37331  4.05339  6.11993  4.61204    160 - -
          2.68618  4.42225  2.77519  2.73123  3.46354  2.40513  3.72494  3.29354  2.67741  2.69355  4.24690  2.90347  2.73739  3.18146  2.89801  2.37887  2.77519  2.98518  4.58477  3.61503
          0.02242  4.20466  4.92701  0.61958  0.77255  0.48576  0.95510
    151   2.40211  5.40597  2.10298  1.21628  4.73134  3.33929  3.80484  4.20547  2.73696  3.73191  4.55311  2.81832  3.90943  2.95598  3.28855  2.83698  3.19057  3.79181  5.90582  4.44499    161 - -
          2.68618  4.42225  2.77519  2.73123  3.46354  2.40513  3.72494  3.29354  2.67741  2.69355  4.24690  2.90347  2.73739  3.18146  2.89801  2.37887  2.77519  2.98518  4.58477  3.61503
          0.02242  4.20466  4.92701  0.61958  0.77255  0.48576  0.95510
    152   2.70966  5.17819  2.41420  2.31609  4.50348  3.39516  3.64177  3.97666  1.95401  3.47194  4.23756  2.21446  3.83292  2.43541  2.88007  2.66811  2.62880  3.56095  5.61767  4.21338    162 - -
          2.68618  4.42225  2.77519  2.73123  3.46354  2.40513  3.72494  3.29354  2.67741  2.69355  4.24690  2.90347  2.73739  3.18146  2.89801  2.37887  2.77519  2.98518  4.58477  3.61503
          0.02242  4.20466  4.92701  0.61958  0.77255  0.48576  0.95510
    153   2.65065  4.90661  2.85704  2.03093  4.23196  2.54816  3.69416  3.66257  2.50348  3.24505  4.04969  2.56538  3.84148  2.83894  2.97624  2.29828  2.90520  2.68502  5.46470  4.10927    163 - -
          2.68618  4.42225  2.77519  2.73123  3.46354  2.40513  3.72494  3.29354  2.67741  2.69355  4.24690  2.90347  2.73739  3.18146  2.89801  2.37887  2.77519  2.98518  4.58477  3.61503
          0.02242  4.20466  4.92701  0.61958  0.77255  0.48576  0.95510
    154   3.49570  4.81916  5.02618  4.47484  3.11645  4.71795  4.99992  2.30468  4.27755  0.78064  2.07071  4.74251  4.87738  4.39514  4.37991  4.08891  3.71592  2.48758  5.25002  4.19065    164 - -
          2.68618  4.42225  2.77519  2.73123  3.46354  2.40513  3.72494  3.29354  2.67741  2.69355  4.24690  2.90347  2.73739  3.18146  2.89801  2.37887  2.77519  2.98518  4.58477  3.61503
          0.02242  4.20466  4.92701  0.61958  0.77255  0.48576  0.95510
    155   2.82617  4.27807  4.28078  3.72418  3.41560  3.97504  4.36600  1.42998  3.60814  1.99433  3.34353  3.96367  4.34393  3.86360  3.82178  2.56779  3.07620  1.82208  5.06264  3.86138    165 - -
          2.68618  4.42225  2.77519  2.73123  3.46354  2.40513  3.72494  3.29354  2.67741  2.69355  4.24690  2.90347  2.73739  3.18146  2.89801  2.37887  2.77519  2.98518  4.58477  3.61503
          0.02242  4.20466  4.92701  0.61958  0.77255  0.48576  0.95510
    156   2.95686  4.37119  4.47177  3.92278  3.43911  4.14700  4.56518  1.23638  3.78940  2.10360  2.70512  4.15718  4.49300  4.04357  3.98886  3.47698  2.48283  1.94328  5.20080  4.02372    166 - -
          2.68618  4.42225  2.77519  2.73123  3.46354  2.40513  3.72494  3.29354  2.67741  2.69355  4.24690  2.90347  2.73739  3.18146  2.89801  2.37887  2.77519  2.98518  4.58477  3.61503
          0.02242  4.20466  4.92701  0.61958  0.77255  0.48576  0.95510
    157   2.81927  4.93139  2.83864  1.27348  4.21250  3.46676  3.87846  3.34690  2.70482  3.15382  4.10796  3.07367  3.97848  3.05977  3.13109  2.86707  3.09655  2.40147  5.55737  4.21249    167 - -
          2.68618  4.42225  2.77519  2.73123  3.46354  2.40513  3.72494  3.29354  2.67741  2.69355  4.24690  2.90347  2.73739  3.18146  2.89801  2.37887  2.77519  2.98518  4.58477  3.61503
          0.02242  4.20466  4.92701  0.61958  0.77255  0.48576  0.95510
    158   3.42265  5.21185  3.95106  3.40807  4.65351  3.82894  4.12354  4.23037  2.44888  3.68585  4.68833  3.73639  4.32537  3.33703  0.57150  3.49783  3.67228  3.94250  5.60715  4.52110    168 - -
          2.68618  4.42225  2.77519  2.73123  3.46354  2.40513  3.72494  3.29354  2.67741  2.69355  4.24690  2.90347  2.73739  3.18146  2.89801  2.37887  2.77519  2.98518  4.58477  3.61503
          0.02242  4.20466  4.92701  0.61958  0.77255  0.48576  0.95510
    159   3.33984  4.62483  5.03741  4.53461  3.42285  4.68897  5.13207  0.97762  4.36799  1.56451  3.24199  4.75656  4.92492  4.58212  4.51203  4.08691  3.58825  1.87403  5.48088  4.30673    169 - -
          2.68618  4.42225  2.77519  2.73123  3.46354  2.40513  3.72494  3.29354  2.67741  2.69355  4.24690  2.90347  2.73739  3.18146  2.89801  2.37887  2.77519  2.98518  4.58477  3.61503
          0.02242  4.20466  4.92701  0.61958  0.77255  0.48576  0.95510
    160   3.55103  4.92213  4.72263  4.37676  3.29831  4.40060  4.93020  2.53224  4.14219  0.55240  3.23977  4.62077  4.78683  4.42882  4.25856  4.03076  3.83446  2.65344  5.28423  4.08005    170 - -
          2.68618  4.42225  2.77519  2.73123  3.46354  2.40513  3.72494  3.29354  2.67741  2.69355  4.24690  2.90347  2.73739  3.18146  2.89801  2.37887  2.77519  2.98518  4.58477  3.61503
          0.02242  4.20466  4.92701  0.61958  0.77255  0.48576  0.95510
    161   3.05346  4.40208  4.74949  4.23266  3.67285  4.35066  4.91068  1.17311  4.12563  2.29396  3.50237  4.43315  4.69914  4.38734  4.32395  3.71608  2.67809  1.35518  5.50630  4.30378    171 - -
          2.68618  4.42225  2.77519  2.73123  3.46354  2.40513  3.72494  3.29354  2.67741  2.69355  4.24690  2.90347  2.73739  3.18146  2.89801  2.37887  2.77519  2.98518  4.58477  3.61503
          0.02242  4.20466  4.92701  0.61958  0.77255  0.48576  0.95510
    162   3.53162  4.84145  5.01458  4.51479  2.42416  4.69373  4.75191  2.38271  4.36221  0.71147  2.98342  4.70233  4.88034  4.42266  4.44289  4.08344  3.75656  2.55916  4.94502  3.60482    172 - -
          2.68618  4.42225  2.77519  2.73123  3.46354  2.40513  3.72494  3.29354  2.67741  2.69355  4.24690  2.90347  2.73739  3.18146  2.89801  2.37887  2.77519  2.98518  4.58477  3.61503
          0.02242  4.20466  4.92701  0.61958  0.77255  0.48576  0.95510
    163   3.24124  4.51348  5.07966  4.59680  3.71167  4.66714  5.29878  1.02402  4.49292  2.17918  3.49454  4.78810  4.95423  4.74558  4.67123  4.07408  3.50726  1.24989  5.73427  4.53161    173 - -
          2.68618  4.42225  2.77519  2.73123  3.46354  2.40513  3.72494  3.29354  2.67741  2.69355  4.24690  2.90347  2.73739  3.18146  2.89801  2.37887  2.77519  2.98518  4.58477  3.61503
          0.02242  4.20466  4.92701  0.61958  0.77255  0.48576  0.95510
    164   3.42265  5.21185  3.95106  3.40807  4.65351  3.82894  4.12354  4.23037  2.44888  3.68585  4.68833  3.73639  4.32537  3.33703  0.57150  3.49783  3.67228  3.94250  5.60715  4.52110    174 - -
          2.68618  4.42225  2.77519  2.73123  3.46354  2.40513  3.72494  3.29354  2.67741  2.69355  4.24690  2.90347  2.73739  3.18146  2.89801  2.37887  2.77519  2.98518  4.58477  3.61503
          0.02242  4.20466  4.92701  0.61958  0.77255  0.48576  0.95510
    165   3.04148  5.02559  2.95414  2.88011  4.44641  3.44201  4.24827  4.24421  3.18902  3.85550  4.81898  0.68171  4.11572  3.53281  3.54559  3.10282  3.44102  3.83124  5.71341  4.37956    175 - -
          2.68618  4.42225  2.77519  2.73123  3.46354  2.40513  3.72494  3.29354  2.67741  2.69355  4.24690  2.90347  2.73739  3.18146  2.89801  2.37887  2.77519  2.98518  4.58477  3.61503
          0.02242  4.20466  4.92701  0.61958  0.77255  0.48576  0.95510
    166   3.22846  4.50173  5.06834  4.58467  3.73552  4.65637  5.29268  1.29894  4.48402  2.21737  3.51971  4.77547  4.94818  4.74289  4.66711  4.06160  3.49499  0.97645  5.74447  4.53455    176 - -
          2.68618  4.42225  2.77519  2.73123  3.46354  2.40513  3.72494  3.29354  2.67741  2.69355  4.24690  2.90347  2.73739  3.18146  2.89801  2.37887  2.77519  2.98518  4.58477  3.61503
          0.02242  4.20466  4.92701  0.61958  0.77255  0.48576  0.95510
    167   3.55103  4.92213  4.72263  4.37676  3.29831  4.40060  4.93020  2.53224  4.14219  0.55240  3.23977  4.62077  4.78683  4.42882  4.25856  4.03076  3.83446  2.65344  5.28423  4.08005    177 - -
          2.68618  4.42225  2.77519  2.73123  3.46354  2.40513  3.72494  3.29354  2.67741  2.69355  4.24690  2.90347  2.73739  3.18146  2.89801  2.37887  2.77519  2.98518  4.58477  3.61503
          0.02242  4.20466  4.92701  0.61958  0.77255  0.48576  0.95510
    168   2.75042  4.96018  3.10622  2.54498  4.04444  3.52680  2.54340  3.65199  2.31004  3.20582  4.03208  3.04375  3.91316  2.03382  2.39135  2.76620  2.96894  3.32424  5.28971  2.96440    178 - -
          2.68618  4.42225  2.77519  2.73123  3.46354  2.40513  3.72494  3.29354  2.67741  2.69355  4.24690  2.90347  2.73739  3.18146  2.89801  2.37887  2.77519  2.98518  4.58477  3.61503
          0.02242  4.20466  4.92701  0.61958  0.77255  0.48576  0.95510
    169   3.18984  4.50364  4.94227  4.47046  3.71957  4.53413  5.19386  1.61473  4.35180  2.22583  3.52682  4.66469  4.87374  4.63372  4.54708  3.94358  3.46860  0.82831  5.70143  4.47528    179 - -
          2.68618  4.42225  2.77519  2.73123  3.46354  2.40513  3.72494  3.29354  2.67741  2.69355  4.24690  2.90347  2.73739  3.18146  2.89801  2.37887  2.77519  2.98518  4.58477  3.61503
          0.02242  4.20466  4.92701  0.61958  0.77255  0.48576  0.95510
    170   3.25589  4.94327  3.90073  3.79680  4.74236  3.61268  4.83506  4.38882  3.88570  3.97260  5.04499  4.06415  0.39107  4.26351  4.08183  3.43655  3.72559  3.99322  5.82305  4.87151    180 - -
          2.68618  4.42225  2.77519  2.73123  3.46354  2.40513  3.72494  3.29354  2.67741  2.69355  4.24690  2.90347  2.73739  3.18146  2.89801  2.37887  2.77519  2.98518  4.58477  3.61503
          0.02242  4.20466  4.92701  0.61958  0.77255  0.48576  0.95510
    171   1.06873  4.33203  3.55086  3.25957  4.36259  3.12059  4.33115  3.69674  3.29970  3.43199  4.30553  3.44301  2.06668  3.60699  3.61000  2.58231  2.87800  3.22209  5.71920  4.50935    181 - -
          2.68618  4.42225  2.77519  2.73123  3.46354  2.40513  3.72494  3.29354  2.67741  2.69355  4.24690  2.90347  2.73739  3.18146  2.89801  2.37887  2.77519  2.98518  4.58477  3.61503
          0.02242  4.20466  4.92701  0.61958  0.77255  0.48576  0.95510
    172   2.94304  5.44383  1.34451  2.23284  4.81863  3.31279  3.84608  4.34259  2.82629  3.84426  4.67076  1.98037  3.91779  3.00514  3.40227  2.37981  3.23917  3.89817  5.99931  4.51285    182 - -
          2.68618  4.42225  2.77519  2.73123  3.46354  2.40513  3.72494  3.29354  2.67741  2.69355  4.24690  2.90347  2.73739  3.18146  2.89801  2.37887  2.77519  2.98518  4.58477  3.61503
          0.17045  4.20466  1.95342  0.61958  0.77255  0.48576  0.95510
    173   2.57212  4.49789  3.19858  2.69236  3.74457  3.42742  3.77528  3.06412  2.65346  2.47874  3.67915  2.54455  2.49325  3.00892  3.04722  2.70635  2.83935  2.42645  5.13467  3.85167    183 - -
          2.68618  4.42225  2.77519  2.73123  3.46354  2.40513  3.72494  3.29354  2.67741  2.69355  4.24690  2.90347  2.73739  3.18146  2.89801  2.37887  2.77519  2.98518  4.58477  3.61503
          0.02595  4.06017  4.78252  0.61958  0.77255  0.39826  1.11318
    174   3.03974  5.68274  1.47802  1.48317  4.96600  3.31918  3.84735  4.50440  2.85997  3.96988  4.80406  2.17579  3.93515  3.00502  3.46982  2.91222  3.32365  4.05276  6.11755  4.58808    184 - -
          2.68618  4.42225  2.77519  2.73123  3.46354  2.40513  3.72494  3.29354  2.67741  2.69355  4.24690  2.90347  2.73739  3.18146  2.89801  2.37887  2.77519  2.98518  4.58477  3.61503
          0.02242  4.20466  4.92701  0.61958  0.77255  0.48576  0.95510
    175   2.10137  4.89181  2.98901  2.45183  4.20599  3.42584  3.65586  3.63332  2.22167  3.20576  4.00479  2.66477  3.83775  2.79232  2.52122  2.40195  2.47287  3.27865  5.41463  4.07228    185 - -
          2.68618  4.42225  2.77519  2.73123  3.46354  2.40513  3.72494  3.29354  2.67741  2.69355  4.24690  2.90347  2.73739  3.18146  2.89801  2.37887  2.77519  2.98518  4.58477  3.61503
          0.02242  4.20466  4.92701  0.61958  0.77255  0.48576  0.95510
    176   3.28544  5.42453  2.68567  0.63064  4.81979  3.52318  4.15703  4.34365  3.08390  3.91230  4.88629  3.17994  4.14790  3.37491  3.51732  3.24168  3.59690  3.99816  5.92687  4.66792    186 - -
          2.68618  4.42225  2.77519  2.73123  3.46354  2.40513  3.72494  3.29354  2.67741  2.69355  4.24690  2.90347  2.73739  3.18146  2.89801  2.37887  2.77519  2.98518  4.58477  3.61503
          0.02242  4.20466  4.92701  0.61958  0.77255  0.48576  0.95510
    177   2.73991  2.69720  3.19981  2.61986  4.16236  3.52901  3.68980  3.55500  1.71046  3.14422  3.97842  2.67496  3.92561  2.84671  2.37874  2.78556  2.96629  3.24108  5.35471  4.07411    187 - -
          2.68618  4.42225  2.77519  2.73123  3.46354  2.40513  3.72494  3.29354  2.67741  2.69355  4.24690  2.90347  2.73739  3.18146  2.89801  2.37887  2.77519  2.98518  4.58477  3.61503
          0.02242  4.20466  4.92701  0.61958  0.77255  0.48576  0.95510
    178   3.42265  5.21185  3.95106  3.40807  4.65351  3.82894  4.12354  4.23037  2.44888  3.68585  4.68833  3.73639  4.32537  3.33703  0.57150  3.49783  3.67228  3.94250  5.60715  4.52110    188 - -
          2.68618  4.42225  2.77519  2.73123  3.46354  2.40513  3.72494  3.29354  2.67741  2.69355  4.24690  2.90347  2.73739  3.18146  2.89801  2.37887  2.77519  2.98518  4.58477  3.61503
          0.02242  4.20466  4.92701  0.61958  0.77255  0.48576  0.95510
    179   2.26976  4.30905  3.56579  3.02277  2.88623  3.50557  3.93869  2.83253  2.97426  2.59624  3.51222  3.38276  2.21352  3.27454  3.31539  2.79869  2.49791  2.33807  5.00919  3.77686    189 - -
          2.68618  4.42225  2.77519  2.73123  3.46354  2.40513  3.72494  3.29354  2.67741  2.69355  4.24690  2.90347  2.73739  3.18146  2.89801  2.37887  2.77519  2.98518  4.58477  3.61503
          0.02242  4.20466  4.92701  0.61958  0.77255  0.48576  0.95510
    180   3.15967  5.75572  0.90089  1.90414  5.04401  3.32623  3.94314  4.59009  3.03946  4.08805  4.97931  2.79476  3.98807  3.12512  3.67567  3.01941  3.46698  4.15410  6.22261  4.69321    190 - -
          2.68618  4.42225  2.77519  2.73123  3.46354  2.40513  3.72494  3.29354  2.67741  2.69355  4.24690  2.90347  2.73739  3.18146  2.89801  2.37887  2.77519  2.98518  4.58477  3.61503
          0.02242  4.20466  4.92701  0.61958  0.77255  0.48576  0.95510
    181   3.04148  5.02559  2.95414  2.88011  4.44641  3.44201  4.24827  4.24421  3.18902  3.85550  4.81898  0.68171  4.11572  3.53281  3.54559  3.10282  3.44102  3.83124  5.71341  4.37956    191 - -
          2.68618  4.42225  2.77519  2.73123  3.46354  2.40513  3.72494  3.29354  2.67741  2.69355  4.24690  2.90347  2.73739  3.18146  2.89801  2.37887  2.77519  2.98518  4.58477  3.61503
          0.02242  4.20466  4.92701  0.61958  0.77255  0.48576  0.95510
    182   3.38593  5.52437  0.53844  2.60801  4.95522  3.49832  4.27441  4.62756  3.42873  4.18032  5.17848  3.17653  4.17517  3.52281  3.98065  3.31921  3.73575  4.23504  6.05410  4.78957    192 - -
          2.68618  4.42225  2.77519  2.73123  3.46354  2.40513  3.72494  3.29354  2.67741  2.69355  4.24690  2.90347  2.73739  3.18146  2.89801  2.37887  2.77519  2.98518  4.58477  3.61503
          0.02242  4.20466  4.92701  0.61958  0.77255  0.48576  0.95510
    183   0.88679  4.24592  3.77512  3.49169  4.33867  3.09147  4.46436  3.47587  3.47631  3.35939  4.27310  3.54860  3.85340  3.77584  3.73559  2.55801  2.26055  3.04261  5.75566  4.56709    193 - -
          2.68618  4.42225  2.77519  2.73123  3.46354  2.40513  3.72494  3.29354  2.67741  2.69355  4.24690  2.90347  2.73739  3.18146  2.89801  2.37887  2.77519  2.98518  4.58477  3.61503
          0.02242  4.20466  4.92701  0.61958  0.77255  0.48576  0.95510
    184   2.49184  4.54309  3.10212  2.78835  4.38927  3.18928  4.02417  3.82660  2.89762  3.45859  4.27628  2.36745  3.83592  3.22232  3.29998  1.29158  2.42565  3.35232  5.67096  4.37566    194 - -
          2.68618  4.42225  2.77519  2.73123  3.46354  2.40513  3.72494  3.29354  2.67741  2.69355  4.24690  2.90347  2.73739  3.18146  2.89801  2.37887  2.77519  2.98518  4.58477  3.61503
          0.02242  4.20466  4.92701  0.61958  0.77255  0.48576  0.95510
    185   2.89285  4.35957  4.23456  3.66400  3.29632  4.02347  4.32788  1.64426  3.52815  1.57645  3.19138  3.94482  4.35215  2.92509  3.74793  3.32077  3.12527  1.99773  5.01342  3.84262    195 - -
          2.68618  4.42225  2.77519  2.73123  3.46354  2.40513  3.72494  3.29354  2.67741  2.69355  4.24690  2.90347  2.73739  3.18146  2.89801  2.37887  2.77519  2.98518  4.58477  3.61503
          0.02242  4.20466  4.92701  0.61958  0.77255  0.48576  0.95510
    186   3.43254  5.16651  3.52066  3.32641  3.57608  3.77789  0.60127  4.18883  3.16323  3.63404  4.71346  3.71704  4.35458  3.70072  3.40220  3.50418  3.75267  3.91791  5.03280  3.52020    196 - -
          2.68618  4.42225  2.77519  2.73123  3.46354  2.40513  3.72494  3.29354  2.67741  2.69355  4.24690  2.90347  2.73739  3.18146  2.89801  2.37887  2.77519  2.98518  4.58477  3.61503
          0.02242  4.20466  4.92701  0.61958  0.77255  0.48576  0.95510
    187   3.38593  5.52437  0.53844  2.60801  4.95522  3.49832  4.27441  4.62756  3.42873  4.18032  5.17848  3.17653  4.17517  3.52281  3.98065  3.31921  3.73575  4.23504  6.05410  4.78957    197 - -
          2.68618  4.42225  2.77519  2.73123  3.46354  2.40513  3.72494  3.29354  2.67741  2.69355  4.24690  2.90347  2.73739  3.18146  2.89801  2.37887  2.77519  2.98518  4.58477  3.61503
          0.02242  4.20466  4.92701  0.61958  0.77255  0.48576  0.95510
    188   2.69827  3.40273  2.95888  2.06200  4.18941  3.45021  3.69992  3.59837  2.43925  3.19380  4.02120  3.00326  3.88117  1.77450  2.85381  2.72403  2.94093  3.26760  5.41898  4.08894    198 - -
          2.68618  4.42225  2.77519  2.73123  3.46354  2.40513  3.72494  3.29354  2.67741  2.69355  4.24690  2.90347  2.73739  3.18146  2.89801  2.37887  2.77519  2.98518  4.58477  3.61503
          0.02242  4.20466  4.92701  0.61958  0.77255  0.48576  0.95510
    189   3.16887  4.52534  4.79431  4.32081  3.57743  4.41689  4.99851  1.91125  4.16281  1.82925  3.43392  4.52624  4.77488  4.45228  4.35145  3.82193  3.44840  0.89816  5.52155  4.28820    199 - -
          2.68618  4.42225  2.77519  2.73123  3.46354  2.40513  3.72494  3.29354  2.67741  2.69355  4.24690  2.90347  2.73739  3.18146  2.89801  2.37887  2.77519  2.98518  4.58477  3.61503
          0.02242  4.20466  4.92701  0.61958  0.77255  0.48576  0.95510
    190   3.48028  4.78277  5.06646  4.54137  3.19184  4.74546  5.07424  1.86706  4.35323  0.75878  2.99736  4.79328  4.92212  4.48778  4.46057  4.13581  3.71173  2.26511  5.32139  4.21850    200 - -
          2.68618  4.42225  2.77519  2.73123  3.46354  2.40513  3.72494  3.29354  2.67741  2.69355  4.24690  2.90347  2.73739  3.18146  2.89801  2.37887  2.77519  2.98518  4.58477  3.61503
          0.02242  4.20466  4.92701  0.61958  0.77255  0.48576  0.95510
    191   3.74814  4.97574  4.83411  4.51882  1.53808  4.49902  3.65718  3.37877  4.31708  2.66633  3.95666  4.25196  4.81793  4.29724  4.32653  3.90485  3.97599  3.33527  1.15903  2.07575    201 - -
          2.68618  4.42225  2.77519  2.73123  3.46354  2.40513  3.72494  3.29354  2.67741  2.69355  4.24690  2.90347  2.73739  3.18146  2.89801  2.37887  2.77519  2.98518  4.58477  3.61503
          0.02242  4.20466  4.92701  0.61958  0.77255  0.48576  0.95510
    192   0.62414  4.39414  3.83570  3.65844  4.41853  3.20699  4.63588  3.59667  3.68435  3.46158  4.46673  3.71258  3.97885  3.99630  3.90188  2.74678  3.04796  3.19104  5.81068  4.65377    202 - -
          2.68618  4.42225  2.77519  2.73123  3.46354  2.40513  3.72494  3.29354  2.67741  2.69355  4.24690  2.90347  2.73739  3.18146  2.89801  2.37887  2.77519  2.98518  4.58477  3.61503
          0.02242  4.20466  4.92701  0.61958  0.77255  0.48576  0.95510
    193   3.55103  4.92213  4.72263  4.37676  3.29831  4.40060  4.93020  2.53224  4.14219  0.55240  3.23977  4.62077  4.78683  4.42882  4.25856  4.03076  3.83446  2.65344  5.28423  4.08005    203 - -
          2.68618  4.42225  2.77519  2.73123  3.46354  2.40513  3.72494  3.29354  2.67741  2.69355  4.24690  2.90347  2.73739  3.18146  2.89801  2.37887  2.77519  2.98518  4.58477  3.61503
          0.02242  4.20466  4.92701  0.61958  0.77255  0.48576  0.95510
    194   2.92063  5.11674  2.76807  2.53195  3.97911  3.46453  1.61492  3.95673  2.60402  3.48441  4.36200  1.92079  3.99348  3.03176  2.98365  2.91336  3.19459  3.60333  5.33881  3.84816    204 - -
          2.68618  4.42225  2.77519  2.73123  3.46354  2.40513  3.72494  3.29354  2.67741  2.69355  4.24690  2.90347  2.73739  3.18146  2.89801  2.37887  2.77519  2.98518  4.58477  3.61503
          0.02242  4.20466  4.92701  0.61958  0.77255  0.48576  0.95510
    195   2.33499  4.77552  3.02856  2.63138  4.27857  3.37363  3.83010  3.64533  2.56162  3.27063  4.12520  3.09458  3.89738  1.48699  2.93790  2.72765  2.51218  3.28845  5.52285  4.21775    205 - -
          2.68618  4.42225  2.77519  2.73123  3.46354  2.40513  3.72494  3.29354  2.67741  2.69355  4.24690  2.90347  2.73739  3.18146  2.89801  2.37887  2.77519  2.98518  4.58477  3.61503
          0.02242  4.20466  4.92701  0.61958  0.77255  0.48576  0.95510
    196   1.70701  4.27417  3.62116  3.23724  4.33178  3.08070  4.27205  3.70366  3.23771  3.41306  4.24063  3.40783  3.80343  3.53231  3.56800  1.43889  1.90614  3.19959  5.67964  4.46528    206 - -
          2.68618  4.42225  2.77519  2.73123  3.46354  2.40513  3.72494  3.29354  2.67741  2.69355  4.24690  2.90347  2.73739  3.18146  2.89801  2.37887  2.77519  2.98518  4.58477  3.61503
          0.02242  4.20466  4.92701  0.61958  0.77255  0.48576  0.95510
    197   2.78427  4.85246  2.89554  2.71174  4.49532  1.14457  4.03454  4.01455  2.84545  3.59676  4.46907  3.16603  3.96854  2.28620  3.20937  2.85062  3.15387  3.59005  5.72096  4.42229    207 - -
          2.68618  4.42225  2.77519  2.73123  3.46354  2.40513  3.72494  3.29354  2.67741  2.69355  4.24690  2.90347  2.73739  3.18146  2.89801  2.37887  2.77519  2.98518  4.58477  3.61503
          0.02242  4.20466  4.92701  0.61958  0.77255  0.48576  0.95510
    198   3.19485  4.50163  4.96341  4.39839  3.30334  4.50807  4.88481  1.62696  4.27380  1.52162  2.06318  4.57986  4.74375  4.39615  4.37598  3.85180  3.42588  1.61443  5.26044  4.15884    208 - -
          2.68618  4.42225  2.77519  2.73123  3.46354  2.40513  3.72494  3.29354  2.67741  2.69355  4.24690  2.90347  2.73739  3.18146  2.89801  2.37887  2.77519  2.98518  4.58477  3.61503
          0.02242  4.20466  4.92701  0.61958  0.77255  0.48576  0.95510
    199   3.03124  4.40998  4.61403  4.05455  3.37279  4.26141  4.64982  1.76802  3.93312  1.27056  3.22125  4.27842  4.56799  4.14180  4.10737  3.58905  2.67475  1.78693  5.20083  4.05013    209 - -
          2.68618  4.42225  2.77519  2.73123  3.46354  2.40513  3.72494  3.29354  2.67741  2.69355  4.24690  2.90347  2.73739  3.18146  2.89801  2.37887  2.77519  2.98518  4.58477  3.61503
          0.02242  4.20466  4.92701  0.61958  0.77255  0.48576  0.95510
    200   3.15663  5.75888  0.91543  1.87477  5.04546  3.32515  3.93918  4.59159  3.03365  4.08705  4.97614  2.79176  3.98590  3.12017  3.67030  3.01576  3.46299  4.15436  6.22302  4.69148    210 - -
          2.68618  4.42225  2.77519  2.73123  3.46354  2.40513  3.72494  3.29354  2.67741  2.69355  4.24690  2.90347  2.73739  3.18146  2.89801  2.37887  2.77519  2.98518  4.58477  3.61503
          0.02242  4.20466  4.92701  0.61958  0.77255  0.48576  0.95510
    201   3.37703  4.65793  5.08642  4.56494  3.33704  4.72159  5.12326  1.17163  4.40517  1.24651  3.13961  4.78828  4.92537  4.56630  4.52556  4.10922  3.61617  1.97844  5.42157  4.29269    211 - -
          2.68618  4.42225  2.77519  2.73123  3.46354  2.40513  3.72494  3.29354  2.67741  2.69355  4.24690  2.90347  2.73739  3.18146  2.89801  2.37887  2.77519  2.98518  4.58477  3.61503
          0.02242  4.20466  4.92701  0.61958  0.77255  0.48576  0.95510
    202   3.28863  4.55621  5.10236  4.57425  3.48991  4.70162  5.17622  1.13376  4.46097  1.53915  3.27273  4.77955  4.92419  4.63327  4.59915  4.07890  3.53231  1.57584  5.53153  4.39684    212 - -
          2.68618  4.42225  2.77519  2.73123  3.46354  2.40513  3.72494  3.29354  2.67741  2.69355  4.24690  2.90347  2.73739  3.18146  2.89801  2.37887  2.77519  2.98518  4.58477  3.61503
          0.02242  4.20466  4.92701  0.61958  0.77255  0.48576  0.95510
    203   3.36678  4.69262  4.97784  4.41056  3.17062  4.62339  4.94424  2.22135  4.26587  0.89214  2.27846  4.65667  4.81027  4.36693  4.37546  3.97151  3.58986  2.00978  5.24976  4.19797    213 - -
          2.68618  4.42225  2.77519  2.73123  3.46354  2.40513  3.72494  3.29354  2.67741  2.69355  4.24690  2.90347  2.73739  3.18146  2.89801  2.37887  2.77519  2.98518  4.58477  3.61503
          0.02242  4.20466  4.92701  0.61958  0.77255  0.48576  0.95510
    204   3.95023  5.09461  4.90740  4.66547  1.18006  4.62597  3.55373  3.59622  4.49182  2.87302  4.17237  4.26642  4.91798  4.36352  4.45295  4.01033  4.16538  3.53193  3.66474  1.00148    214 - -
          2.68618  4.42225  2.77519  2.73123  3.46354  2.40513  3.72494  3.29354  2.67741  2.69355  4.24690  2.90347  2.73739  3.18146  2.89801  2.37887  2.77519  2.98518  4.58477  3.61503
          0.02242  4.20466  4.92701  0.61958  0.77255  0.48576  0.95510
    205   3.22618  4.51478  5.00521  4.47102  3.49813  4.60369  5.07425  1.04739  4.35502  1.95594  2.69236  4.67448  4.85320  4.54423  4.50346  3.97063  3.47149  1.58014  5.48638  4.34415    215 - -
          2.68618  4.42225  2.77519  2.73123  3.46354  2.40513  3.72494  3.29354  2.67741  2.69355  4.24690  2.90347  2.73739  3.18146  2.89801  2.37887  2.77519  2.98518  4.58477  3.61503
          0.02242  4.20466  4.92701  0.61958  0.77255  0.48576  0.95510
    206   2.12117  4.29182  3.61715  3.06558  3.50939  3.55943  3.95190  2.39135  3.00362  2.25956  3.47022  3.42226  3.99405  3.30500  3.33225  2.53393  2.08979  2.50214  4.97969  3.75435    216 - -
          2.68618  4.42225  2.77519  2.73123  3.46354  2.40513  3.72494  3.29354  2.67741  2.69355  4.24690  2.90347  2.73739  3.18146  2.89801  2.37887  2.77519  2.98518  4.58477  3.61503
          0.08935  4.20466  2.65144  0.61958  0.77255  0.48576  0.95510
    207   2.25367  2.51222  3.82320  3.43611  4.20602  2.30113  4.34268  3.60615  3.38863  3.31785  4.15495  3.47776  3.76387  3.66133  3.66241  1.24382  2.74128  3.10584  5.59071  4.40284    217 - -
          2.68618  4.42225  2.77519  2.73123  3.46354  2.40513  3.72494  3.29354  2.67741  2.69355  4.24690  2.90347  2.73739  3.18146  2.89801  2.37887  2.77519  2.98518  4.58477  3.61503
          0.02396  4.13927  4.86162  0.61958  0.77255  0.44018  1.03260
    208   2.52001  4.54492  3.05493  2.86187  4.43840  3.16225  4.13952  3.97751  3.05341  3.61411  4.45023  2.54293  3.86408  3.37140  3.42594  1.00716  2.96286  3.45850  5.74930  4.42742    218 - -
          2.68618  4.42225  2.77519  2.73123  3.46354  2.40513  3.72494  3.29354  2.67741  2.69355  4.24690  2.90347  2.73739  3.18146  2.89801  2.37887  2.77519  2.98518  4.58477  3.61503
          0.02242  4.20466  4.92701  0.61958  0.77255  0.48576  0.95510
    209   2.28988  4.86681  2.97008  2.25747  4.18343  3.41103  3.66405  3.61129  2.44116  3.19178  3.99187  2.96418  2.71952  2.80364  2.61423  2.39383  2.46701  3.25725  5.40966  4.06399    219 - -
          2.68618  4.42225  2.77519  2.73123  3.46354  2.40513  3.72494  3.29354  2.67741  2.69355  4.24690  2.90347  2.73739  3.18146  2.89801  2.37887  2.77519  2.98518  4.58477  3.61503
          0.02242  4.20466  4.92701  0.61958  0.77255  0.48576  0.95510
    210   2.73606  5.20289  2.34703  2.30028  4.51541  3.38416  2.96471  3.99329  2.21505  3.49573  4.26941  1.93584  3.84270  2.78633  2.95180  2.41785  2.97797  3.58148  5.64880  4.23583    220 - -
          2.68618  4.42225  2.77519  2.73123  3.46354  2.40513  3.72494  3.29354  2.67741  2.69355  4.24690  2.90347  2.73739  3.18146  2.89801  2.37887  2.77519  2.98518  4.58477  3.61503
          0.02242  4.20466  4.92701  0.61958  0.77255  0.48576  0.95510
    211   3.28544  5.42453  2.68567  0.63064  4.81979  3.52318  4.15703  4.34365  3.08390  3.91230  4.88629  3.17994  4.14790  3.37491  3.51732  3.24168  3.59690  3.99816  5.92687  4.66792    221 - -
          2.68618  4.42225  2.77519  2.73123  3.46354  2.40513  3.72494  3.29354  2.67741  2.69355  4.24690  2.90347  2.73739  3.18146  2.89801  2.37887  2.77519  2.98518  4.58477  3.61503
          0.02242  4.20466  4.92701  0.61958  0.77255  0.48576  0.95510
    212   2.80187  5.25932  2.74138  1.84748  4.60456  3.43536  3.66503  4.06598  1.87492  3.54002  4.32079  2.49195  3.88270  2.20880  2.76452  2.75171  3.03260  3.65488  5.66146  4.28180    222 - -
          2.68618  4.42225  2.77519  2.73123  3.46354  2.40513  3.72494  3.29354  2.67741  2.69355  4.24690  2.90347  2.73739  3.18146  2.89801  2.37887  2.77519  2.98518  4.58477  3.61503
          0.02242  4.20466  4.92701  0.61958  0.77255  0.48576  0.95510
    213   2.31536  4.99411  3.09170  2.59060  4.36917  3.50613  3.70741  3.77743  2.28306  3.31981  4.15190  3.07399  3.93779  1.60409  2.26987  2.81034  3.03082  3.43078  5.48957  4.19629    223 - -
          2.68618  4.42225  2.77519  2.73123  3.46354  2.40513  3.72494  3.29354  2.67741  2.69355  4.24690  2.90347  2.73739  3.18146  2.89801  2.37887  2.77519  2.98518  4.58477  3.61503
          0.02242  4.20466  4.92701  0.61958  0.77255  0.48576  0.95510
    214   3.94354  5.09733  4.88231  4.63538  1.39792  4.61641  3.55507  3.59878  4.46486  2.87803  4.17738  4.25705  4.91180  4.35093  4.43767  4.00142  4.16014  3.53311  3.66879  0.85251    224 - -
          2.68618  4.42225  2.77519  2.73123  3.46354  2.40513  3.72494  3.29354  2.67741  2.69355  4.24690  2.90347  2.73739  3.18146  2.89801  2.37887  2.77519  2.98518  4.58477  3.61503
          0.02242  4.20466  4.92701  0.61958  0.77255  0.48576  0.95510
    215   3.27566  4.74080  4.21991  3.74437  1.97208  4.15146  1.92639  3.26498  3.63470  2.23664  3.85498  3.85226  4.48972  3.80277  3.84399  3.45016  3.49864  3.10310  3.91663  1.51871    225 - -
          2.68618  4.42225  2.77519  2.73123  3.46354  2.40513  3.72494  3.29354  2.67741  2.69355  4.24690  2.90347  2.73739  3.18146  2.89801  2.37887  2.77519  2.98518  4.58477  3.61503
          0.02242  4.20466  4.92701  0.61958  0.77255  0.48576  0.95510
    216   3.41418  4.71632  5.07881  4.50433  3.14481  4.69632  4.99580  1.91362  4.36151  1.04976  1.76195  4.74141  4.85097  4.42291  4.44373  4.04594  3.63022  2.34870  5.24716  4.21336    226 - -
          2.68618  4.42225  2.77519  2.73123  3.46354  2.40513  3.72494  3.29354  2.67741  2.69355  4.24690  2.90347  2.73739  3.18146  2.89801  2.37887  2.77519  2.98518  4.58477  3.61503
          0.02242  4.20466  4.92701  0.61958  0.77255  0.48576  0.95510
    217   2.98414  5.13667  2.97342  2.63512  3.99489  3.56892  1.48905  3.89779  2.39446  3.39868  4.29234  3.12072  4.03884  2.15124  2.70071  2.98172  3.21944  3.57976  5.29811  3.85788    227 - -
          2.68618  4.42225  2.77519  2.73123  3.46354  2.40513  3.72494  3.29354  2.67741  2.69355  4.24690  2.90347  2.73739  3.18146  2.89801  2.37887  2.77519  2.98518  4.58477  3.61503
          0.02242  4.20466  4.92701  0.61958  0.77255  0.48576  0.95510
    218   2.18863  4.25901  3.70563  3.16192  3.52449  2.86632  4.01604  2.14719  3.10067  2.56116  3.48622  3.48180  4.00440  3.38959  3.41321  2.84623  2.11433  2.21635  5.00531  3.78660    228 - -
          2.68618  4.42225  2.77519  2.73123  3.46354  2.40513  3.72494  3.29354  2.67741  2.69355  4.24690  2.90347  2.73739  3.18146  2.89801  2.37887  2.77519  2.98518  4.58477  3.61503
          0.02242  4.20466  4.92701  0.61958  0.77255  0.48576  0.95510
    219   3.48545  4.79322  5.05057  4.52904  3.18430  4.73728  5.06277  1.92727  4.33401  0.73778  2.99466  4.78318  4.91824  4.47618  4.44367  4.13021  3.71794  2.28817  5.31315  4.20389    229 - -
          2.68618  4.42225  2.77519  2.73123  3.46354  2.40513  3.72494  3.29354  2.67741  2.69355  4.24690  2.90347  2.73739  3.18146  2.89801  2.37887  2.77519  2.98518  4.58477  3.61503
          0.02242  4.20466  4.92701  0.61958  0.77255  0.48576  0.95510
    220   3.28544  5.42453  2.68567  0.63064  4.81979  3.52318  4.15703  4.34365  3.08390  3.91230  4.88629  3.17994  4.14790  3.37491  3.51732  3.24168  3.59690  3.99816  5.92687  4.66792    230 - -
          2.68618  4.42225  2.77519  2.73123  3.46354  2.40513  3.72494  3.29354  2.67741  2.69355  4.24690  2.90347  2.73739  3.18146  2.89801  2.37887  2.77519  2.98518  4.58477  3.61503
          0.02242  4.20466  4.92701  0.61958  0.77255  0.48576  0.95510
    221   3.30018  4.64387  4.78376  4.42270  3.62161  4.40813  5.10188  0.74048  4.25809  2.15280  3.51887  4.62400  4.81927  4.58013  4.41877  3.94738  3.59813  1.91402  5.57217  4.33125    231 - -
          2.68618  4.42225  2.77519  2.73123  3.46354  2.40513  3.72494  3.29354  2.67741  2.69355  4.24690  2.90347  2.73739  3.18146  2.89801  2.37887  2.77519  2.98518  4.58477  3.61503
          0.02242  4.20466  4.92701  0.61958  0.77255  0.48576  0.95510
    222   3.29530  4.56510  5.10355  4.57055  3.45251  4.69744  5.15506  1.21339  4.45533  1.41802  3.23520  4.77525  4.91430  4.61328  4.58517  4.07174  3.53658  1.60716  5.49775  4.37475    232 - -
          2.68618  4.42225  2.77519  2.73123  3.46354  2.40513  3.72494  3.29354  2.67741  2.69355  4.24690  2.90347  2.73739  3.18146  2.89801  2.37887  2.77519  2.98518  4.58477  3.61503
          0.02242  4.20466  4.92701  0.61958  0.77255  0.48576  0.95510
    223   1.92037  2.74097  3.95437  3.56469  4.23682  3.05187  4.42810  3.57630  3.49599  3.33574  4.18566  3.55708  3.80797  3.76246  3.75048  1.08299  2.77805  3.09297  5.63758  4.45792    233 - -
          2.68618  4.42225  2.77519  2.73123  3.46354  2.40513  3.72494  3.29354  2.67741  2.69355  4.24690  2.90347  2.73739  3.18146  2.89801  2.37887  2.77519  2.98518  4.58477  3.61503
          0.02242  4.20466  4.92701  0.61958  0.77255  0.48576  0.95510
    224   3.04076  4.49312  4.26608  3.75008  1.88286  4.05414  2.99295  2.76615  3.60107  1.33230  3.37239  3.91151  4.39127  3.80719  3.78004  3.36244  3.26924  2.69045  4.30566  2.74906    234 - -
          2.68618  4.42225  2.77519  2.73123  3.46354  2.40513  3.72494  3.29354  2.67741  2.69355  4.24690  2.90347  2.73739  3.18146  2.89801  2.37887  2.77519  2.98518  4.58477  3.61503
          0.02242  4.20466  4.92701  0.61958  0.77255  0.48576  0.95510
    225   2.45609  4.44878  4.31307  3.76209  3.27040  4.05956  4.43106  2.35769  3.61466  1.52323  1.66695  4.03276  4.40738  3.86871  3.82422  3.38177  3.21413  2.32698  5.07650  3.92595    235 - -
          2.68618  4.42225  2.77519  2.73123  3.46354  2.40513  3.72494  3.29354  2.67741  2.69355  4.24690  2.90347  2.73739  3.18146  2.89801  2.37887  2.77519  2.98518  4.58477  3.61503
          0.02242  4.20466  4.92701  0.61958  0.77255  0.48576  0.95510
    226   3.25122  4.60930  4.65789  4.15131  2.16092  4.31475  4.07187  2.65023  4.00183  1.04317  3.23941  4.21527  4.59697  4.09756  4.10204  3.64035  3.47308  2.68135  4.33495  2.27138    236 - -
          2.68618  4.42225  2.77519  2.73123  3.46354  2.40513  3.72494  3.29354  2.67741  2.69355  4.24690  2.90347  2.73739  3.18146  2.89801  2.37887  2.77519  2.98518  4.58477  3.61503
          0.02242  4.20466  4.92701  0.61958  0.77255  0.48576  0.95510
    227   3.17748  5.24860  3.56175  2.93656  4.65936  3.76391  3.73931  4.06922  2.00991  3.49979  4.39586  3.32695  4.15320  2.37888  1.01947  3.18111  3.35324  3.76049  5.53659  4.35980    237 - -
          2.68618  4.42225  2.77519  2.73123  3.46354  2.40513  3.72494  3.29354  2.67741  2.69355  4.24690  2.90347  2.73739  3.18146  2.89801  2.37887  2.77519  2.98518  4.58477  3.61503
          0.02242  4.20466  4.92701  0.61958  0.77255  0.48576  0.95510
    228   3.00616  5.60027  1.67875  1.30173  4.90613  2.63466  3.84014  4.43057  2.83382  3.91026  4.73940  2.78217  3.92913  2.99634  3.42908  2.89310  3.28918  3.98707  6.06208  4.55451    238 - -
          2.68618  4.42225  2.77519  2.73123  3.46354  2.40513  3.72494  3.29354  2.67741  2.69355  4.24690  2.90347  2.73739  3.18146  2.89801  2.37887  2.77519  2.98518  4.58477  3.61503
          0.02242  4.20466  4.92701  0.61958  0.77255  0.48576  0.95510
    229   3.19760  5.16393  3.17426  2.94874  4.37571  3.62080  4.10480  4.07301  2.74904  3.53997  4.57225  3.40624  4.18772  0.74094  3.02047  3.23766  3.50081  3.78566  5.59288  4.31603    239 - -
          2.68618  4.42225  2.77519  2.73123  3.46354  2.40513  3.72494  3.29354  2.67741  2.69355  4.24690  2.90347  2.73739  3.18146  2.89801  2.37887  2.77519  2.98518  4.58477  3.61503
          0.02242  4.20466  4.92701  0.61958  0.77255  0.48576  0.95510
    230   2.75688  5.07208  2.82665  2.44265  4.47786  3.41568  3.71396  3.92719  1.80047  3.45243  4.25345  2.06593  3.88820  2.84879  2.81018  2.09433  3.01337  3.53348  5.60387  4.25125    240 - -
          2.68618  4.42225  2.77519  2.73123  3.46354  2.40513  3.72494  3.29354  2.67741  2.69355  4.24690  2.90347  2.73739  3.18146  2.89801  2.37887  2.77519  2.98518  4.58477  3.61503
          0.02242  4.20466  4.92701  0.61958  0.77255  0.48576  0.95510
    231   1.01240  4.32771  3.56105  3.27217  4.36331  3.11845  4.33954  3.69534  3.31157  3.43310  4.30757  3.44922  2.22077  3.61788  3.61895  2.58146  2.87752  3.22007  5.72159  4.51359    241 - -
          2.68618  4.42225  2.77519  2.73123  3.46354  2.40513  3.72494  3.29354  2.67741  2.69355  4.24690  2.90347  2.73739  3.18146  2.89801  2.37887  2.77519  2.98518  4.58477  3.61503
          0.02242  4.20466  4.92701  0.61958  0.77255  0.48576  0.95510
    232   1.83398  4.72497  3.00697  2.26366  4.05158  3.40338  3.74081  3.44705  2.57604  3.08350  3.91412  2.67632  3.85731  2.91504  3.02280  2.41725  2.87880  2.67068  5.34833  4.03178    242 - -
          2.68618  4.42225  2.77519  2.73123  3.46354  2.40513  3.72494  3.29354  2.67741  2.69355  4.24690  2.90347  2.73739  3.18146  2.89801  2.37887  2.77519  2.98518  4.58477  3.61503
          0.02242  4.20466  4.92701  0.61958  0.77255  0.48576  0.95510
    233   2.69590  5.10778  2.86509  1.88642  4.42849  3.42936  3.00199  3.88462  2.33094  3.39201  4.16505  2.91027  3.84007  2.48417  2.48634  2.20050  2.92522  3.48863  5.54211  4.16724    243 - -
          2.68618  4.42225  2.77519  2.73123  3.46354  2.40513  3.72494  3.29354  2.67741  2.69355  4.24690  2.90347  2.73739  3.18146  2.89801  2.37887  2.77519  2.98518  4.58477  3.61503
          0.02242  4.20466  4.92701  0.61958  0.77255  0.48576  0.95510
    234   3.55103  4.92213  4.72263  4.37676  3.29831  4.40060  4.93020  2.53224  4.14219  0.55240  3.23977  4.62077  4.78683  4.42882  4.25856  4.03076  3.83446  2.65344  5.28423  4.08005    244 - -
          2.68618  4.42225  2.77519  2.73123  3.46354  2.40513  3.72494  3.29354  2.67741  2.69355  4.24690  2.90347  2.73739  3.18146  2.89801  2.37887  2.77519  2.98518  4.58477  3.61503
          0.02242  4.20466  4.92701  0.61958  0.77255  0.48576  0.95510
    235   0.62414  4.39414  3.83570  3.65844  4.41853  3.20699  4.63588  3.59667  3.68435  3.46158  4.46673  3.71258  3.97885  3.99630  3.90188  2.74678  3.04796  3.19104  5.81068  4.65377    245 - -
          2.68618  4.42225  2.77519  2.73123  3.46354  2.40513  3.72494  3.29354  2.67741  2.69355  4.24690  2.90347  2.73739  3.18146  2.89801  2.37887  2.77519  2.98518  4.58477  3.61503
          0.02242  4.20466  4.92701  0.61958  0.77255  0.48576  0.95510
    236   2.75410  5.21998  1.96660  2.32893  4.55211  3.40723  3.65847  4.02331  2.18114  3.51097  4.28421  2.40957  3.85561  2.77571  2.16687  2.70766  2.99057  3.60878  5.64747  4.24967    246 - -
          2.68618  4.42225  2.77519  2.73123  3.46354  2.40513  3.72494  3.29354  2.67741  2.69355  4.24690  2.90347  2.73739  3.18146  2.89801  2.37887  2.77519  2.98518  4.58477  3.61503
          0.02242  4.20466  4.92701  0.61958  0.77255  0.48576  0.95510
    237   1.09512  4.23777  3.77762  3.38307  4.10130  3.15527  4.31746  3.28081  3.34335  3.14661  4.04378  3.51041  3.86233  3.63467  3.63304  2.18406  2.82533  2.34899  5.53069  4.32364    247 - -
          2.68618  4.42225  2.77519  2.73123  3.46354  2.40513  3.72494  3.29354  2.67741  2.69355  4.24690  2.90347  2.73739  3.18146  2.89801  2.37887  2.77519  2.98518  4.58477  3.61503
          0.02242  4.20466  4.92701  0.61958  0.77255  0.48576  0.95510
    238   1.64751  4.29276  3.56632  3.17320  4.38180  2.07689  4.24077  3.80457  3.19506  3.46776  4.27611  3.37046  3.79022  3.48291  3.54688  1.67834  2.23322  3.26584  5.70708  4.48390    248 - -
          2.68618  4.42225  2.77519  2.73123  3.46354  2.40513  3.72494  3.29354  2.67741  2.69355  4.24690  2.90347  2.73739  3.18146  2.89801  2.37887  2.77519  2.98518  4.58477  3.61503
          0.02242  4.20466  4.92701  0.61958  0.77255  0.48576  0.95510
    239   3.32475  4.68436  4.87589  4.37107  3.26720  4.52325  4.95764  2.15992  4.19265  0.85348  3.09140  4.60271  4.79907  4.38539  4.33322  3.91481  3.58075  1.80163  5.32462  4.18884    249 - -
          2.68618  4.42225  2.77519  2.73123  3.46354  2.40513  3.72494  3.29354  2.67741  2.69355  4.24690  2.90347  2.73739  3.18146  2.89801  2.37887  2.77519  2.98518  4.58477  3.61503
          0.02242  4.20466  4.92701  0.61958  0.77255  0.48576  0.95510
    240   2.91845  5.18830  2.71850  2.48153  4.49605  3.43990  3.80495  4.05666  2.49355  3.57371  4.42789  2.31716  3.97124  1.30334  2.85713  2.89643  3.18870  3.67890  5.65884  4.28489    250 - -
          2.68618  4.42225  2.77519  2.73123  3.46354  2.40513  3.72494  3.29354  2.67741  2.69355  4.24690  2.90347  2.73739  3.18146  2.89801  2.37887  2.77519  2.98518  4.58477  3.61503
          0.02242  4.20466  4.92701  0.61958  0.77255  0.48576  0.95510
    241   3.42265  5.21185  3.95106  3.40807  4.65351  3.82894  4.12354  4.23037  2.44888  3.68585  4.68833  3.73639  4.32537  3.33703  0.57150  3.49783  3.67228  3.94250  5.60715  4.52110    251 - -
          2.68618  4.42225  2.77519  2.73123  3.46354  2.40513  3.72494  3.29354  2.67741  2.69355  4.24690  2.90347  2.73739  3.18146  2.89801  2.37887  2.77519  2.98518  4.58477  3.61503
          0.02242  4.20466  4.92701  0.61958  0.77255  0.48576  0.95510
    242   2.35895  4.30494  3.54787  3.23818  4.38192  3.08491  4.30492  3.75688  3.25536  3.47826  4.32164  3.41238  3.82170  3.57053  3.56890  1.16466  1.77390  3.24487  5.73119  4.50432    252 - -
          2.68618  4.42225  2.77519  2.73123  3.46354  2.40513  3.72494  3.29354  2.67741  2.69355  4.24690  2.90347  2.73739  3.18146  2.89801  2.37887  2.77519  2.98518  4.58477  3.61503
          0.02242  4.20466  4.92701  0.61958  0.77255  0.48576  0.95510
    243   2.64227  4.82515  2.97948  1.96309  4.07500  3.44621  3.67793  3.45606  2.47722  2.69767  3.91394  2.38233  3.85444  2.83345  2.93063  2.67930  2.60013  2.79485  5.34551  4.01285    253 - -
          2.68618  4.42225  2.77519  2.73123  3.46354  2.40513  3.72494  3.29354  2.67741  2.69355  4.24690  2.90347  2.73739  3.18146  2.89801  2.37887  2.77519  2.98518  4.58477  3.61503
          0.02242  4.20466  4.92701  0.61958  0.77255  0.48576  0.95510
    244   2.38847  4.85758  2.59620  2.44650  4.18408  3.39387  3.06436  3.61229  2.51125  3.20374  4.01231  2.96483  3.84029  2.84810  2.97957  2.36450  1.95507  3.26068  5.43133  4.08429    254 - -
          2.68618  4.42225  2.77519  2.73123  3.46354  2.40513  3.72494  3.29354  2.67741  2.69355  4.24690  2.90347  2.73739  3.18146  2.89801  2.37887  2.77519  2.98518  4.58477  3.61503
          0.02242  4.20466  4.92701  0.61958  0.77255  0.48576  0.95510
    245   3.28544  5.42453  2.68567  0.63064  4.81979  3.52318  4.15703  4.34365  3.08390  3.91230  4.88629  3.17994  4.14790  3.37491  3.51732  3.24168  3.59690  3.99816  5.92687  4.66792    255 - -
          2.68618  4.42225  2.77519  2.73123  3.46354  2.40513  3.72494  3.29354  2.67741  2.69355  4.24690  2.90347  2.73739  3.18146  2.89801  2.37887  2.77519  2.98518  4.58477  3.61503
          0.02242  4.20466  4.92701  0.61958  0.77255  0.48576  0.95510
    246   3.31292  5.25937  3.50907  3.08448  4.72362  3.75027  3.99310  4.17799  0.65825  3.67633  4.63229  3.48916  4.23730  3.17458  2.55770  3.34053  3.54728  3.87165  5.64978  4.51770    256 - -
          2.68618  4.42225  2.77519  2.73123  3.46354  2.40513  3.72494  3.29354  2.67741  2.69355  4.24690  2.90347  2.73739  3.18146  2.89801  2.37887  2.77519  2.98518  4.58477  3.61503
          0.02242  4.20466  4.92701  0.61958  0.77255  0.48576  0.95510
    247   2.65192  4.89777  3.00052  2.09670  4.15821  3.45513  3.64360  3.57455  2.17724  3.15540  3.08391  2.97218  3.84755  2.20499  2.82278  2.67020  2.88035  2.87407  5.37798  4.04075    257 - -
          2.68618  4.42225  2.77519  2.73123  3.46354  2.40513  3.72494  3.29354  2.67741  2.69355  4.24690  2.90347  2.73739  3.18146  2.89801  2.37887  2.77519  2.98518  4.58477  3.61503
          0.02242  4.20466  4.92701  0.61958  0.77255  0.48576  0.95510
    248   2.44203  4.96387  3.23457  2.65033  4.34283  3.54777  3.69261  3.72200  2.02139  3.27643  4.10698  3.11687  3.95284  2.83540  1.57894  2.82921  2.55643  3.38731  5.44533  4.17913    258 - -
          2.68618  4.42225  2.77519  2.73123  3.46354  2.40513  3.72494  3.29354  2.67741  2.69355  4.24690  2.90347  2.73739  3.18146  2.89801  2.37887  2.77519  2.98518  4.58477  3.61503
          0.02242  4.20466  4.92701  0.61958  0.77255  0.48576  0.95510
    249   3.15663  5.75888  0.91543  1.87477  5.04546  3.32515  3.93918  4.59159  3.03365  4.08705  4.97614  2.79176  3.98590  3.12017  3.67030  3.01576  3.46299  4.15436  6.22302  4.69148    259 - -
          2.68618  4.42225  2.77519  2.73123  3.46354  2.40513  3.72494  3.29354  2.67741  2.69355  4.24690  2.90347  2.73739  3.18146  2.89801  2.37887  2.77519  2.98518  4.58477  3.61503
          0.02242  4.20466  4.92701  0.61958  0.77255  0.48576  0.95510
    250   2.96310  5.53133  2.06484  1.19241  4.82268  3.34317  3.80066  4.33409  2.72725  3.81592  4.63396  2.79795  3.91795  2.41920  3.27921  2.86229  3.23226  3.90399  5.96544  4.48464    260 - -
          2.68618  4.42225  2.77519  2.73123  3.46354  2.40513  3.72494  3.29354  2.67741  2.69355  4.24690  2.90347  2.73739  3.18146  2.89801  2.37887  2.77519  2.98518  4.58477  3.61503
          0.02242  4.20466  4.92701  0.61958  0.77255  0.48576  0.95510
    251   1.96875  4.74615  3.09400  2.56729  3.94698  3.48627  2.90550  3.37214  2.48176  2.61000  3.84409  3.06149  3.89049  2.32135  2.88672  2.73009  2.89955  3.07923  5.25239  3.93868    261 - -
          2.68618  4.42225  2.77519  2.73123  3.46354  2.40513  3.72494  3.29354  2.67741  2.69355  4.24690  2.90347  2.73739  3.18146  2.89801  2.37887  2.77519  2.98518  4.58477  3.61503
          0.02242  4.20466  4.92701  0.61958  0.77255  0.48576  0.95510
    252   2.66157  5.05306  2.44423  1.82001  4.35187  3.40795  3.62967  3.80295  2.39198  2.85625  4.11359  2.89504  3.82285  2.74907  2.57133  2.64257  2.61449  3.41773  5.51389  4.13093    262 - -
          2.68618  4.42225  2.77519  2.73123  3.46354  2.40513  3.72494  3.29354  2.67741  2.69355  4.24690  2.90347  2.73739  3.18146  2.89801  2.37887  2.77519  2.98518  4.58477  3.61503
          0.02242  4.20466  4.92701  0.61958  0.77255  0.48576  0.95510
    253   3.55103  4.92213  4.72263  4.37676  3.29831  4.40060  4.93020  2.53224  4.14219  0.55240  3.23977  4.62077  4.78683  4.42882  4.25856  4.03076  3.83446  2.65344  5.28423  4.08005    263 - -
          2.68618  4.42225  2.77519  2.73123  3.46354  2.40513  3.72494  3.29354  2.67741  2.69355  4.24690  2.90347  2.73739  3.18146  2.89801  2.37887  2.77519  2.98518  4.58477  3.61503
          0.02242  4.20466  4.92701  0.61958  0.77255  0.48576  0.95510
    254   2.82049  4.35026  4.01674  3.44234  3.36927  3.90435  4.18930  2.09770  2.59150  1.47330  3.28145  3.76405  4.25237  3.60116  3.53691  3.19030  3.05325  2.02099  5.00698  3.81621    264 - -
          2.68618  4.42225  2.77519  2.73123  3.46354  2.40513  3.72494  3.29354  2.67741  2.69355  4.24690  2.90347  2.73739  3.18146  2.89801  2.37887  2.77519  2.98518  4.58477  3.61503
          0.02242  4.20466  4.92701  0.61958  0.77255  0.48576  0.95510
    255   1.92579  4.40219  3.49406  2.93231  3.54225  3.60659  3.87258  2.81827  2.47065  2.28973  2.49986  3.34152  3.99740  3.17636  3.15461  2.86658  2.89257  2.61060  5.00104  3.76684    265 - -
          2.68618  4.42225  2.77519  2.73123  3.46354  2.40513  3.72494  3.29354  2.67741  2.69355  4.24690  2.90347  2.73739  3.18146  2.89801  2.37887  2.77519  2.98518  4.58477  3.61503
          0.02242  4.20466  4.92701  0.61958  0.77255  0.48576  0.95510
    256   1.93194  4.29420  4.35282  3.79188  3.43145  4.04017  4.43242  1.67433  3.68920  2.21218  2.75182  4.03046  4.39433  3.92925  3.89994  3.35323  3.10976  1.69808  5.10757  3.91908    266 - -
          2.68618  4.42225  2.77519  2.73123  3.46354  2.40513  3.72494  3.29354  2.67741  2.69355  4.24690  2.90347  2.73739  3.18146  2.89801  2.37887  2.77519  2.98518  4.58477  3.61503
          0.02242  4.20466  4.92701  0.61958  0.77255  0.48576  0.95510
    257   2.94957  4.85703  3.62482  2.98563  3.99651  3.71629  3.82710  3.34674  2.29568  2.87045  2.71782  3.37718  4.11162  3.02422  1.25007  3.05609  3.17035  3.14995  5.30086  4.06666    267 - -
          2.68618  4.42225  2.77519  2.73123  3.46354  2.40513  3.72494  3.29354  2.67741  2.69355  4.24690  2.90347  2.73739  3.18146  2.89801  2.37887  2.77519  2.98518  4.58477  3.61503
          0.02242  4.20466  4.92701  0.61958  0.77255  0.48576  0.95510
    258   2.63107  4.95694  2.55007  2.39785  4.23434  3.42876  2.95463  3.67578  2.37087  2.88146  3.37172  2.92918  3.82109  2.27683  2.54226  2.63131  2.86106  3.31274  5.42524  4.06323    268 - -
          2.68618  4.42225  2.77519  2.73123  3.46354  2.40513  3.72494  3.29354  2.67741  2.69355  4.24690  2.90347  2.73739  3.18146  2.89801  2.37887  2.77519  2.98518  4.58477  3.61503
          0.02242  4.20466  4.92701  0.61958  0.77255  0.48576  0.95510
    259   2.81418  5.08542  3.16726  2.57619  4.45970  3.54926  3.65169  3.86308  1.62368  3.36764  4.17628  3.06361  3.05289  2.77649  1.93037  2.81002  2.64684  3.50321  5.49698  4.20994    269 - -
          2.68618  4.42225  2.77519  2.73123  3.46354  2.40513  3.72494  3.29354  2.67741  2.69355  4.24690  2.90347  2.73739  3.18146  2.89801  2.37887  2.77519  2.98518  4.58477  3.61503
          0.02242  4.20466  4.92701  0.61958  0.77255  0.48576  0.95510
    260   2.86386  5.13327  2.59478  1.12932  4.55187  3.37352  3.86265  3.91100  2.70690  3.54301  4.41400  2.95363  3.94135  3.02949  3.16010  2.85085  2.51184  3.54944  5.76949  4.38979    270 - -
          2.68618  4.42225  2.77519  2.73123  3.46354  2.40513  3.72494  3.29354  2.67741  2.69355  4.24690  2.90347  2.73739  3.18146  2.89801  2.37887  2.77519  2.98518  4.58477  3.61503
          0.02242  4.20466  4.92701  0.61958  0.77255  0.48576  0.95510
    261   2.40400  5.03658  2.99485  2.43941  4.35632  3.46380  3.62575  3.79054  2.11787  3.31610  4.10231  2.65501  3.85666  2.46735  2.12460  2.68694  2.49353  3.41732  5.47817  4.13410    271 - -
          2.68618  4.42225  2.77519  2.73123  3.46354  2.40513  3.72494  3.29354  2.67741  2.69355  4.24690  2.90347  2.73739  3.18146  2.89801  2.37887  2.77519  2.98518  4.58477  3.61503
          0.02242  4.20466  4.92701  0.61958  0.77255  0.48576  0.95510
    262   1.95991  5.09067  2.79221  2.17569  4.41549  3.42056  3.67511  3.85745  1.93236  3.39152  4.18556  2.44406  3.86535  2.80483  2.84820  2.71519  2.97455  3.47828  5.56396  4.19665    272 - -
          2.68618  4.42225  2.77519  2.73123  3.46354  2.40513  3.72494  3.29354  2.67741  2.69355  4.24690  2.90347  2.73739  3.18146  2.89801  2.37887  2.77519  2.98518  4.58477  3.61503
          0.02242  4.20466  4.92701  0.61958  0.77255  0.48576  0.95510
    263   2.39568  5.14661  2.54736  1.92529  4.47725  3.40156  3.61423  3.95071  2.17758  3.44065  4.19662  2.87269  3.81673  2.37030  2.51394  2.63566  2.90577  3.53057  5.58059  4.18034    273 - -
          2.68618  4.42225  2.77519  2.73123  3.46354  2.40513  3.72494  3.29354  2.67741  2.69355  4.24690  2.90347  2.73739  3.18146  2.89801  2.37887  2.77519  2.98518  4.58477  3.61503
          0.02242  4.20466  4.92701  0.61958  0.77255  0.48576  0.95510
    264   2.46863  5.15374  3.35156  2.72797  4.58572  3.64418  3.68049  3.94985  1.32464  3.43142  4.26817  3.17442  4.02716  2.81015  1.85154  2.95802  3.15561  3.60708  5.52434  4.29789    274 - -
          2.68618  4.42225  2.77519  2.73123  3.46354  2.40513  3.72494  3.29354  2.67741  2.69355  4.24690  2.90347  2.73739  3.18146  2.89801  2.37887  2.77519  2.98518  4.58477  3.61503
          0.02242  4.20466  4.92701  0.61958  0.77255  0.48576  0.95510
    265   2.37548  4.44297  3.50315  2.94358  3.51010  3.64408  3.89492  2.81735  2.83913  2.01996  2.46818  3.36191  4.02412  2.32763  3.18393  2.90007  2.92514  2.64608  5.01405  3.78452    275 - -
          2.68618  4.42225  2.77519  2.73123  3.46354  2.40513  3.72494  3.29354  2.67741  2.69355  4.24690  2.90347  2.73739  3.18146  2.89801  2.37887  2.77519  2.98518  4.58477  3.61503
          0.02242  4.20466  4.92701  0.61958  0.77255  0.48576  0.95510
    266   1.94631  5.23419  2.20731  2.08238  4.54271  3.37206  3.68781  4.02051  2.51192  3.52746  4.30706  2.51927  3.85039  2.35859  3.02481  2.71001  3.00778  3.60928  5.68863  4.26611    276 - -
          2.68618  4.42225  2.77519  2.73123  3.46354  2.40513  3.72494  3.29354  2.67741  2.69355  4.24690  2.90347  2.73739  3.18146  2.89801  2.37887  2.77519  2.98518  4.58477  3.61503
          0.02242  4.20466  4.92701  0.61958  0.77255  0.48576  0.95510
    267   2.98122  5.17183  3.39086  2.74680  4.60379  3.66455  3.67652  3.96302  1.31084  3.43710  4.27583  3.18810  4.03910  2.80529  1.82794  2.97848  2.58985  3.62345  5.52294  4.30492    277 - -
          2.68581  4.42231  2.77525  2.73129  3.46360  2.40518  3.72500  3.29360  2.67746  2.69361  4.24695  2.90352  2.73723  3.18152  2.89806  2.37892  2.77502  2.98524  4.58483  3.61509
          0.19573  2.37310  2.47016  1.06329  0.42361  0.48576  0.95510
    268   3.22211  4.52676  4.94916  4.38471  3.24157  4.53685  4.90170  1.54990  4.26466  1.27137  2.48403  4.59264  4.75023  4.37674  4.37316  3.88259  3.45042  1.79980  5.25085  4.16851    282 - -
          2.68618  4.42225  2.77519  2.73123  3.46354  2.40513  3.72494  3.29354  2.67741  2.69355  4.24690  2.90347  2.73739  3.18146  2.89801  2.37887  2.77519  2.98518  4.58477  3.61503
          0.02433  4.12419  4.84653  0.61958  0.77255  0.57964  0.82120
    269   2.91117  5.12897  3.23522  2.65542  4.55853  2.78561  3.65153  3.94192  1.41392  3.41813  4.24834  3.11402  3.98026  2.78105  1.88162  2.90527  3.11387  3.58970  5.50727  4.26748    283 - -
          2.68618  4.42225  2.77519  2.73123  3.46354  2.40513  3.72494  3.29354  2.67741  2.69355  4.24690  2.90347  2.73739  3.18146  2.89801  2.37887  2.77519  2.98518  4.58477  3.61503
          0.02433  4.12419  4.84653  0.61958  0.77255  0.57964  0.82120
    270   2.84432  4.94969  3.24149  2.66631  4.11699  3.58674  2.98166  3.60876  1.44328  2.51052  4.02983  3.12744  3.97065  2.83083  2.47332  2.87766  3.05023  3.31432  5.30278  4.00164    284 - -
          2.68618  4.42225  2.77519  2.73123  3.46354  2.40513  3.72494  3.29354  2.67741  2.69355  4.24690  2.90347  2.73739  3.18146  2.89801  2.37887  2.77519  2.98518  4.58477  3.61503
          0.02433  4.12419  4.84653  0.61958  0.77255  0.43124  1.04898
    271   2.97073  4.69979  3.59167  3.23004  2.91564  3.71232  3.86046  3.35266  3.17044  2.93133  3.95488  3.55132  2.23368  3.51311  3.46301  3.12296  3.26532  3.12962  4.50490  1.23975    285 - -
          2.68618  4.42225  2.77519  2.73123  3.46354  2.40513  3.72494  3.29354  2.67741  2.69355  4.24690  2.90347  2.73739  3.18146  2.89801  2.37887  2.77519  2.98518  4.58477  3.61503
          0.02242  4.20466  4.92701  0.61958  0.77255  0.48576  0.95510
    272   1.95392  4.60011  3.08767  2.68290  4.32102  3.23492  3.90704  3.75538  2.75779  3.36446  4.16993  2.42767  2.39690  3.08135  3.19260  1.91471  2.86475  3.31267  5.58538  4.27631    286 - -
          2.68618  4.42225  2.77519  2.73123  3.46354  2.40513  3.72494  3.29354  2.67741  2.69355  4.24690  2.90347  2.73739  3.18146  2.89801  2.37887  2.77519  2.98518  4.58477  3.61503
          0.02242  4.20466  4.92701  0.61958  0.77255  0.48576  0.95510
    273   1.96733  4.35401  3.40494  3.05168  4.43911  1.60514  4.19189  3.87856  3.12630  3.51993  4.32158  3.30806  2.70070  3.41500  3.50130  1.86547  2.81681  3.32804  5.74178  4.49821    287 - -
          2.68618  4.42225  2.77519  2.73123  3.46354  2.40513  3.72494  3.29354  2.67741  2.69355  4.24690  2.90347  2.73739  3.18146  2.89801  2.37887  2.77519  2.98518  4.58477  3.61503
          0.02242  4.20466  4.92701  0.61958  0.77255  0.48576  0.95510
    274   1.63808  4.28864  3.57081  3.18604  4.39698  1.97365  4.25411  3.82101  3.21214  3.48440  4.29160  3.37584  3.78913  3.49776  3.56129  1.69295  2.31475  3.27441  5.72165  4.50059    288 - -
          2.68618  4.42225  2.77519  2.73123  3.46354  2.40513  3.72494  3.29354  2.67741  2.69355  4.24690  2.90347  2.73739  3.18146  2.89801  2.37887  2.77519  2.98518  4.58477  3.61503
          0.02242  4.20466  4.92701  0.61958  0.77255  0.48576  0.95510
    275   3.42265  5.21185  3.95106  3.40807  4.65351  3.82894  4.12354  4.23037  2.44888  3.68585  4.68833  3.73639  4.32537  3.33703  0.57150  3.49783  3.67228  3.94250  5.60715  4.52110    289 - -
          2.68618  4.42225  2.77519  2.73123  3.46354  2.40513  3.72494  3.29354  2.67741  2.69355  4.24690  2.90347  2.73739  3.18146  2.89801  2.37887  2.77519  2.98518  4.58477  3.61503
          0.02242  4.20466  4.92701  0.61958  0.77255  0.48576  0.95510
    276   3.43254  5.16651  3.52066  3.32641  3.57608  3.77789  0.60127  4.18883  3.16323  3.63404  4.71346  3.71704  4.35458  3.70072  3.40220  3.50418  3.75267  3.91791  5.03280  3.52020    290 - -
          2.68618  4.42225  2.77519  2.73123  3.46354  2.40513  3.72494  3.29354  2.67741  2.69355  4.24690  2.90347  2.73739  3.18146  2.89801  2.37887  2.77519  2.98518  4.58477  3.61503
          0.02242  4.20466  4.92701  0.61958  0.77255  0.48576  0.95510
    277   2.51345  4.43123  3.53535  3.38081  4.43045  3.15693  4.47369  4.00561  3.47821  3.70414  4.60996  3.54048  3.92587  3.80251  3.74360  0.68183  3.02089  3.46467  5.77779  4.52008    291 - -
          2.68618  4.42225  2.77519  2.73123  3.46354  2.40513  3.72494  3.29354  2.67741  2.69355  4.24690  2.90347  2.73739  3.18146  2.89801  2.37887  2.77519  2.98518  4.58477  3.61503
          0.02242  4.20466  4.92701  0.61958  0.77255  0.48576  0.95510
    278   3.13725  5.28811  3.56669  2.86303  4.71953  3.76954  2.90025  4.08646  1.66718  3.50899  4.36553  3.27095  4.11857  2.80646  1.22053  3.12196  3.29288  3.76121  5.53328  4.35506    292 - -
          2.68618  4.42225  2.77519  2.73123  3.46354  2.40513  3.72494  3.29354  2.67741  2.69355  4.24690  2.90347  2.73739  3.18146  2.89801  2.37887  2.77519  2.98518  4.58477  3.61503
          0.02242  4.20466  4.92701  0.61958  0.77255  0.48576  0.95510
    279   3.71523  5.02261  4.69863  4.48759  0.59277  4.30223  4.07181  3.21224  4.38996  2.51008  3.89936  4.41179  4.76177  4.46839  4.42668  3.95949  4.02079  3.22548  4.24368  2.57784    293 - -
          2.68618  4.42225  2.77519  2.73123  3.46354  2.40513  3.72494  3.29354  2.67741  2.69355  4.24690  2.90347  2.73739  3.18146  2.89801  2.37887  2.77519  2.98518  4.58477  3.61503
          0.02242  4.20466  4.92701  0.61958  0.77255  0.48576  0.95510
    280   2.77985  4.74262  3.31996  3.02200  4.50111  0.98245  4.13865  3.99814  2.83962  3.59433  4.46829  3.38907  4.01511  3.36323  2.30036  2.89339  3.16749  3.56691  5.67284  4.47460    294 - -
          2.68618  4.42225  2.77519  2.73123  3.46354  2.40513  3.72494  3.29354  2.67741  2.69355  4.24690  2.90347  2.73739  3.18146  2.89801  2.37887  2.77519  2.98518  4.58477  3.61503
          0.02242  4.20466  4.92701  0.61958  0.77255  0.48576  0.95510
    281   3.13258  4.86151  3.87319  3.82091  4.93149  0.36162  4.90759  4.62510  4.04660  4.23221  5.21992  4.03910  4.26194  4.34509  4.23363  3.31601  3.63931  4.08892  5.92554  5.04910    295 - -
          2.68618  4.42225  2.77519  2.73123  3.46354  2.40513  3.72494  3.29354  2.67741  2.69355  4.24690  2.90347  2.73739  3.18146  2.89801  2.37887  2.77519  2.98518  4.58477  3.61503
          0.02242  4.20466  4.92701  0.61958  0.77255  0.48576  0.95510
    282   2.67481  4.63052  3.40821  2.93859  4.16730  3.41311  3.94288  3.50704  2.58686  3.17574  4.07415  3.30623  3.96363  3.15317  2.23496  2.80130  1.28586  3.17873  5.44387  4.20047    296 - -
          2.68618  4.42225  2.77519  2.73123  3.46354  2.40513  3.72494  3.29354  2.67741  2.69355  4.24690  2.90347  2.73739  3.18146  2.89801  2.37887  2.77519  2.98518  4.58477  3.61503
          0.02242  4.20466  4.92701  0.61958  0.77255  0.48576  0.95510
    283   3.76283  5.11540  4.34708  4.15006  2.38900  4.23157  3.82733  3.73077  3.99946  3.09544  4.37245  4.15764  4.70271  4.22211  4.10937  3.86109  4.05398  3.61840  4.04145  0.55290    297 - -
          2.68618  4.42225  2.77519  2.73123  3.46354  2.40513  3.72494  3.29354  2.67741  2.69355  4.24690  2.90347  2.73739  3.18146  2.89801  2.37887  2.77519  2.98518  4.58477  3.61503
          0.02242  4.20466  4.92701  0.61958  0.77255  0.48576  0.95510
    284   2.80541  4.36996  4.33328  3.92794  3.81298  3.80100  4.72212  2.12897  3.80894  2.52117  3.68761  4.06932  4.37031  4.12959  4.03068  3.22776  2.48739  0.93972  5.54774  4.32703    298 - -
          2.68618  4.42225  2.77519  2.73123  3.46354  2.40513  3.72494  3.29354  2.67741  2.69355  4.24690  2.90347  2.73739  3.18146  2.89801  2.37887  2.77519  2.98518  4.58477  3.61503
          0.02242  4.20466  4.92701  0.61958  0.77255  0.48576  0.95510
    285   3.13453  4.44602  4.91276  4.35363  2.63019  4.44291  4.81011  1.77140  4.23045  1.61870  3.18334  4.51559  4.70383  4.37199  4.33883  3.78520  3.36959  1.26345  5.21482  4.04972    299 - -
          2.68618  4.42225  2.77519  2.73123  3.46354  2.40513  3.72494  3.29354  2.67741  2.69355  4.24690  2.90347  2.73739  3.18146  2.89801  2.37887  2.77519  2.98518  4.58477  3.61503
          0.02242  4.20466  4.92701  0.61958  0.77255  0.48576  0.95510
    286   2.74697  5.13254  2.97778  2.44200  4.48268  3.47920  3.62662  3.92218  1.98496  3.41232  4.19297  2.57185  3.87638  2.06309  2.33448  2.32928  2.96708  3.53098  5.54017  4.19761    300 - -
          2.68618  4.42225  2.77519  2.73123  3.46354  2.40513  3.72494  3.29354  2.67741  2.69355  4.24690  2.90347  2.73739  3.18146  2.89801  2.37887  2.77519  2.98518  4.58477  3.61503
          0.02242  4.20466  4.92701  0.61958  0.77255  0.48576  0.95510
    287   2.59377  4.72812  2.81659  2.60528  4.54781  2.37607  3.98290  4.02830  2.88260  3.61366  4.42491  1.45801  3.85486  3.16557  3.33075  2.10865  2.98391  3.53050  5.79209  4.44827    301 - -
          2.68618  4.42225  2.77519  2.73123  3.46354  2.40513  3.72494  3.29354  2.67741  2.69355  4.24690  2.90347  2.73739  3.18146  2.89801  2.37887  2.77519  2.98518  4.58477  3.61503
          0.02242  4.20466  4.92701  0.61958  0.77255  0.48576  0.95510
    288   3.12659  4.57822  4.57663  4.06878  3.31213  4.22541  4.71591  2.25125  3.88231  1.79285  1.26907  4.30139  4.59073  4.14072  4.06268  3.60232  3.40205  1.92571  5.25347  4.09618    302 - -
          2.68618  4.42225  2.77519  2.73123  3.46354  2.40513  3.72494  3.29354  2.67741  2.69355  4.24690  2.90347  2.73739  3.18146  2.89801  2.37887  2.77519  2.98518  4.58477  3.61503
          0.02242  4.20466  4.92701  0.61958  0.77255  0.48576  0.95510
    289   3.31292  5.25937  3.50907  3.08448  4.72362  3.75027  3.99310  4.17799  0.65825  3.67633  4.63229  3.48916  4.23730  3.17458  2.55770  3.34053  3.54728  3.87165  5.64978  4.51770    303 - -
          2.68618  4.42225  2.77519  2.73123  3.46354  2.40513  3.72494  3.29354  2.67741  2.69355  4.24690  2.90347  2.73739  3.18146  2.89801  2.37887  2.77519  2.98518  4.58477  3.61503
          0.02242  4.20466  4.92701  0.61958  0.77255  0.48576  0.95510
    290   1.67587  4.26561  3.60901  3.34623  4.47304  3.03990  4.40552  3.85700  3.40231  3.58432  4.41895  3.45528  3.80834  3.68665  3.69705  1.02722  2.82772  3.29182  5.82384  4.61345    304 - -
          2.68618  4.42225  2.77519  2.73123  3.46354  2.40513  3.72494  3.29354  2.67741  2.69355  4.24690  2.90347  2.73739  3.18146  2.89801  2.37887  2.77519  2.98518  4.58477  3.61503
          0.02242  4.20466  4.92701  0.61958  0.77255  0.48576  0.95510
    291   3.24418  4.53549  5.02816  4.55375  3.66267  4.62156  5.25290  0.90334  4.43273  2.12191  3.45692  4.74884  4.92595  4.69044  4.61029  4.03364  3.51529  1.48303  5.69182  4.48985    305 - -
          2.68618  4.42225  2.77519  2.73123  3.46354  2.40513  3.72494  3.29354  2.67741  2.69355  4.24690  2.90347  2.73739  3.18146  2.89801  2.37887  2.77519  2.98518  4.58477  3.61503
          0.02242  4.20466  4.92701  0.61958  0.77255  0.48576  0.95510
    292   2.37082  4.33957  3.40592  3.20431  4.58109  1.57316  4.37416  4.06569  3.36999  3.72279  4.53392  3.39184  3.81923  3.63801  3.69514  1.21866  2.87326  3.44055  5.88872  4.66516    306 - -
          2.68618  4.42225  2.77519  2.73123  3.46354  2.40513  3.72494  3.29354  2.67741  2.69355  4.24690  2.90347  2.73739  3.18146  2.89801  2.37887  2.77519  2.98518  4.58477  3.61503
          0.02242  4.20466  4.92701  0.61958  0.77255  0.48576  0.95510
    293   3.12655  5.75793  1.09595  1.57559  5.03864  3.32100  3.91037  4.58402  2.98335  4.06508  4.93662  2.77804  3.97025  3.08372  3.61637  2.98590  3.42559  4.13942  6.20650  4.66853    307 - -
          2.68618  4.42225  2.77519  2.73123  3.46354  2.40513  3.72494  3.29354  2.67741  2.69355  4.24690  2.90347  2.73739  3.18146  2.89801  2.37887  2.77519  2.98518  4.58477  3.61503
          0.02242  4.20466  4.92701  0.61958  0.77255  0.48576  0.95510
    294   2.73432  4.95102  2.89157  2.52728  4.41251  3.39346  3.77320  3.87533  2.47060  3.42763  4.24563  1.54164  3.90095  2.92601  2.40747  2.34036  3.01863  3.48338  5.58265  4.24618    308 - -
          2.68618  4.42225  2.77519  2.73123  3.46354  2.40513  3.72494  3.29354  2.67741  2.69355  4.24690  2.90347  2.73739  3.18146  2.89801  2.37887  2.77519  2.98518  4.58477  3.61503
          0.02242  4.20466  4.92701  0.61958  0.77255  0.48576  0.95510
    295   2.98364  5.58488  1.73801  1.30303  4.87366  3.33375  3.81207  4.39534  2.76649  3.86844  4.68812  2.78417  3.92056  2.49198  3.33975  2.87328  3.25672  3.95527  6.01592  4.51730    309 - -
          2.68618  4.42225  2.77519  2.73123  3.46354  2.40513  3.72494  3.29354  2.67741  2.69355  4.24690  2.90347  2.73739  3.18146  2.89801  2.37887  2.77519  2.98518  4.58477  3.61503
          0.02242  4.20466  4.92701  0.61958  0.77255  0.48576  0.95510
    296   2.45916  4.36950  4.42144  3.85105  3.26303  4.09555  4.44366  2.25679  3.72920  1.40819  2.16777  4.08776  4.41950  3.93662  3.91163  3.40680  3.17661  1.93773  5.03629  3.89068    310 - -
          2.68618  4.42225  2.77519  2.73123  3.46354  2.40513  3.72494  3.29354  2.67741  2.69355  4.24690  2.90347  2.73739  3.18146  2.89801  2.37887  2.77519  2.98518  4.58477  3.61503
          0.02242  4.20466  4.92701  0.61958  0.77255  0.48576  0.95510
    297   3.24120  4.51336  5.07988  4.59699  3.71196  4.66732  5.29899  1.02526  4.49320  2.17956  3.49479  4.78827  4.95435  4.74586  4.67151  4.07425  3.50720  1.24808  5.73450  4.53181    311 - -
          2.68618  4.42225  2.77519  2.73123  3.46354  2.40513  3.72494  3.29354  2.67741  2.69355  4.24690  2.90347  2.73739  3.18146  2.89801  2.37887  2.77519  2.98518  4.58477  3.61503
          0.02242  4.20466  4.92701  0.61958  0.77255  0.48576  0.95510
    298   2.68650  1.86355  4.17187  3.62428  3.18024  3.73319  4.12054  2.47793  3.47846  2.33514  3.34163  3.79436  4.16533  3.72355  3.66294  3.06245  2.95835  1.96486  4.75676  2.64902    312 - -
          2.68618  4.42225  2.77519  2.73123  3.46354  2.40513  3.72494  3.29354  2.67741  2.69355  4.24690  2.90347  2.73739  3.18146  2.89801  2.37887  2.77519  2.98518  4.58477  3.61503
          0.02242  4.20466  4.92701  0.61958  0.77255  0.48576  0.95510
    299   2.73224  4.70364  3.19400  2.74170  3.63077  3.51120  1.73453  3.37921  2.61479  2.59535  3.90023  3.18767  3.96963  3.05176  2.96786  2.31564  2.99746  3.09816  5.05592  3.63121    313 - -
          2.68618  4.42225  2.77519  2.73123  3.46354  2.40513  3.72494  3.29354  2.67741  2.69355  4.24690  2.90347  2.73739  3.18146  2.89801  2.37887  2.77519  2.98518  4.58477  3.61503
          0.02242  4.20466  4.92701  0.61958  0.77255  0.48576  0.95510
    300   2.84985  5.15086  3.01756  2.53546  4.53438  3.52356  3.67708  3.95493  1.50425  3.44714  4.25841  3.03481  3.94411  2.11951  2.54383  2.33156  3.07087  3.58332  5.56385  4.26104    314 - -
          2.68618  4.42225  2.77519  2.73123  3.46354  2.40513  3.72494  3.29354  2.67741  2.69355  4.24690  2.90347  2.73739  3.18146  2.89801  2.37887  2.77519  2.98518  4.58477  3.61503
          0.02242  4.20466  4.92701  0.61958  0.77255  0.48576  0.95510
    301   2.19985  4.41513  3.38327  2.88026  3.83642  3.36094  3.92131  3.18826  2.84477  2.88865  2.77543  3.26130  1.99212  3.17695  3.22117  2.31180  2.84194  2.88806  5.22846  3.97549    315 - -
          2.68618  4.42225  2.77519  2.73123  3.46354  2.40513  3.72494  3.29354  2.67741  2.69355  4.24690  2.90347  2.73739  3.18146  2.89801  2.37887  2.77519  2.98518  4.58477  3.61503
          0.02242  4.20466  4.92701  0.61958  0.77255  0.48576  0.95510
    302   2.77674  4.32212  3.95652  3.41337  3.13017  3.80684  4.03545  2.59558  3.27385  1.46837  3.30224  3.69493  4.18447  3.56445  3.51410  3.10550  2.43918  2.46054  4.73672  2.46629    316 - -
          2.68618  4.42225  2.77519  2.73123  3.46354  2.40513  3.72494  3.29354  2.67741  2.69355  4.24690  2.90347  2.73739  3.18146  2.89801  2.37887  2.77519  2.98518  4.58477  3.61503
          0.02242  4.20466  4.92701  0.61958  0.77255  0.48576  0.95510
    303   2.73958  5.18331  2.65653  2.07375  4.50842  2.80093  3.67891  3.97951  2.47505  3.49001  4.26916  2.18714  3.84774  2.23875  2.96807  2.28799  2.98569  3.57177  5.65080  4.24302    317 - -
          2.68618  4.42225  2.77519  2.73123  3.46354  2.40513  3.72494  3.29354  2.67741  2.69355  4.24690  2.90347  2.73739  3.18146  2.89801  2.37887  2.77519  2.98518  4.58477  3.61503
          0.02242  4.20466  4.92701  0.61958  0.77255  0.48576  0.95510
    304   2.99689  5.25138  3.24987  2.68147  4.68151  3.64298  3.67377  4.06598  1.24841  3.51052  4.34010  2.45576  4.03041  2.79838  2.02961  2.97325  3.18657  3.70868  5.57151  4.33461    318 - -
          2.68618  4.42225  2.77519  2.73123  3.46354  2.40513  3.72494  3.29354  2.67741  2.69355  4.24690  2.90347  2.73739  3.18146  2.89801  2.37887  2.77519  2.98518  4.58477  3.61503
          0.02242  4.20466  4.92701  0.61958  0.77255  0.48576  0.95510
    305   3.28373  4.54989  5.09949  4.57658  3.52619  4.70563  5.19753  1.06856  4.46442  1.65894  3.30917  4.78345  4.93417  4.65174  4.61147  4.08620  3.52995  1.54819  5.56572  4.41906    319 - -
          2.68618  4.42225  2.77519  2.73123  3.46354  2.40513  3.72494  3.29354  2.67741  2.69355  4.24690  2.90347  2.73739  3.18146  2.89801  2.37887  2.77519  2.98518  4.58477  3.61503
          0.02242  4.20466  4.92701  0.61958  0.77255  0.48576  0.95510
    306   2.66646  4.95622  2.85713  1.83081  4.24237  3.41412  3.66707  3.67552  2.45338  3.24866  3.19748  2.48697  3.84255  2.80535  2.92088  2.19545  2.90748  3.32066  5.45879  4.09813    320 - -
          2.68618  4.42225  2.77519  2.73123  3.46354  2.40513  3.72494  3.29354  2.67741  2.69355  4.24690  2.90347  2.73739  3.18146  2.89801  2.37887  2.77519  2.98518  4.58477  3.61503
          0.02242  4.20466  4.92701  0.61958  0.77255  0.48576  0.95510
    307   2.16280  5.06779  2.56269  2.34878  4.38710  3.40414  3.61868  3.84770  2.11081  3.36486  4.13144  2.61889  3.81493  2.73213  2.53022  2.37117  2.88583  3.44787  5.52739  4.14026    321 - -
          2.68618  4.42225  2.77519  2.73123  3.46354  2.40513  3.72494  3.29354  2.67741  2.69355  4.24690  2.90347  2.73739  3.18146  2.89801  2.37887  2.77519  2.98518  4.58477  3.61503
          0.02242  4.20466  4.92701  0.61958  0.77255  0.48576  0.95510
    308   2.37974  4.40726  4.50920  3.93616  3.24563  4.17825  4.51149  1.96618  3.81268  1.24641  2.54649  4.17109  4.47943  4.00451  3.98296  3.49062  3.23129  2.19041  5.06240  3.92932    322 - -
          2.68618  4.42225  2.77519  2.73123  3.46354  2.40513  3.72494  3.29354  2.67741  2.69355  4.24690  2.90347  2.73739  3.18146  2.89801  2.37887  2.77519  2.98518  4.58477  3.61503
          0.13029  4.20466  2.23275  0.61958  0.77255  0.48576  0.95510
    309   2.96717  5.47040  1.45002  2.18005  4.79097  3.26586  3.83491  4.35357  2.85498  3.86430  4.71840  1.61854  3.89445  3.00761  3.44095  2.86895  3.27020  3.91759  5.99071  4.49105    323 - -
          2.68618  4.42225  2.77519  2.73123  3.46354  2.40513  3.72494  3.29354  2.67741  2.69355  4.24690  2.90347  2.73739  3.18146  2.89801  2.37887  2.77519  2.98518  4.58477  3.61503
          0.02495  4.09932  4.82166  0.61958  0.77255  0.41753  1.07490
    310   3.71523  5.02261  4.69863  4.48759  0.59277  4.30223  4.07181  3.21224  4.38996  2.51008  3.89936  4.41179  4.76177  4.46839  4.42668  3.95949  4.02079  3.22548  4.24368  2.57784    324 - -
          2.68618  4.42225  2.77519  2.73123  3.46354  2.40513  3.72494  3.29354  2.67741  2.69355  4.24690  2.90347  2.73739  3.18146  2.89801  2.37887  2.77519  2.98518  4.58477  3.61503
          0.02242  4.20466  4.92701  0.61958  0.77255  0.48576  0.95510
    311   2.41391  5.17029  1.61753  2.31268  4.60927  3.32092  3.78756  4.08863  2.68010  3.61829  4.41850  2.47500  3.87197  2.93315  3.20731  2.05586  3.07062  3.65864  5.79278  4.36824    325 - -
          2.68618  4.42225  2.77519  2.73123  3.46354  2.40513  3.72494  3.29354  2.67741  2.69355  4.24690  2.90347  2.73739  3.18146  2.89801  2.37887  2.77519  2.98518  4.58477  3.61503
          0.02242  4.20466  4.92701  0.61958  0.77255  0.48576  0.95510
    312   2.29426  4.79519  3.04966  2.50244  4.08943  2.98924  3.67827  3.50238  2.45070  3.10524  3.92113  3.00756  3.84746  2.56116  2.24004  2.38493  2.86484  2.77940  5.34397  4.02034    326 - -
          2.68618  4.42225  2.77519  2.73123  3.46354  2.40513  3.72494  3.29354  2.67741  2.69355  4.24690  2.90347  2.73739  3.18146  2.89801  2.37887  2.77519  2.98518  4.58477  3.61503
          0.02242  4.20466  4.92701  0.61958  0.77255  0.48576  0.95510
    313   2.73354  5.20674  2.07572  1.87663  4.51747  3.37624  2.83452  3.99574  2.47733  3.50037  4.27333  2.84755  3.83916  2.78969  2.98621  2.41749  2.59877  3.58260  5.65796  4.23925    327 - -
          2.68618  4.42225  2.77519  2.73123  3.46354  2.40513  3.72494  3.29354  2.67741  2.69355  4.24690  2.90347  2.73739  3.18146  2.89801  2.37887  2.77519  2.98518  4.58477  3.61503
          0.02242  4.20466  4.92701  0.61958  0.77255  0.48576  0.95510
    314   3.31292  5.25937  3.50907  3.08448  4.72362  3.75027  3.99310  4.17799  0.65825  3.67633  4.63229  3.48916  4.23730  3.17458  2.55770  3.34053  3.54728  3.87165  5.64978  4.51770    328 - -
          2.68618  4.42225  2.77519  2.73123  3.46354  2.40513  3.72494  3.29354  2.67741  2.69355  4.24690  2.90347  2.73739  3.18146  2.89801  2.37887  2.77519  2.98518  4.58477  3.61503
          0.02242  4.20466  4.92701  0.61958  0.77255  0.48576  0.95510
    315   2.95904  5.24931  3.30223  2.66344  4.66970  3.64515  2.86045  4.05688  1.51005  3.49239  4.30814  3.12873  4.00885  2.10414  1.97351  2.93220  3.14294  3.69226  5.55183  4.30729    329 - -
          2.68619  4.42226  2.77521  2.73124  3.46355  2.40514  3.72496  3.29355  2.67742  2.69356  4.24691  2.90348  2.73741  3.18119  2.89802  2.37888  2.77521  2.98519  4.58478  3.61504
          0.27584  2.54814  1.81501  0.39713  1.11550  0.48576  0.95510
    316   2.81575  4.95823  3.03130  2.61113  4.40530  3.44657  3.72272  3.81466  1.33346  3.35971  4.21836  3.07739  2.60851  2.87879  2.55823  2.83959  3.07272  3.46444  5.49062  4.22880    331 - -
          2.68618  4.42225  2.77519  2.73123  3.46354  2.40513  3.72494  3.29354  2.67741  2.69355  4.24690  2.90347  2.73739  3.18146  2.89801  2.37887  2.77519  2.98518  4.58477  3.61503
          0.02661  4.03555  4.75789  0.61958  0.77255  0.38738  1.13580
    317   2.62737  4.57069  3.22832  2.66289  3.75035  3.51895  3.73516  3.12812  2.58929  2.23753  3.13344  3.13543  3.04871  2.61067  2.63044  2.74602  2.56432  2.86847  5.11535  3.84151    332 - -
          2.68618  4.42225  2.77519  2.73123  3.46354  2.40513  3.72494  3.29354  2.67741  2.69355  4.24690  2.90347  2.73739  3.18146  2.89801  2.37887  2.77519  2.98518  4.58477  3.61503
          0.02242  4.20466  4.92701  0.61958  0.77255  0.48576  0.95510
    318   2.73555  4.99686  3.04480  2.50644  4.31843  3.49009  3.65868  3.73218  1.66892  3.28061  4.08977  3.01241  3.89288  2.19088  2.66228  2.46220  2.96188  2.90892  5.45649  4.13800    333 - -
          2.68618  4.42225  2.77519  2.73123  3.46354  2.40513  3.72494  3.29354  2.67741  2.69355  4.24690  2.90347  2.73739  3.18146  2.89801  2.37887  2.77519  2.98518  4.58477  3.61503
          0.02242  4.20466  4.92701  0.61958  0.77255  0.48576  0.95510
    319   2.81614  4.92519  3.19715  2.71997  4.39771  3.50611  3.78768  3.72881  1.36097  3.33572  4.19891  3.16690  3.97964  2.94439  2.61422  2.86361  2.00486  3.39181  5.52402  4.26297    334 - -
          2.68618  4.42225  2.77519  2.73123  3.46354  2.40513  3.72494  3.29354  2.67741  2.69355  4.24690  2.90347  2.73739  3.18146  2.89801  2.37887  2.77519  2.98518  4.58477  3.61503
          0.02242  4.20466  4.92701  0.61958  0.77255  0.48576  0.95510
    320   2.66502  4.66001  3.29315  2.76316  4.01877  3.46302  3.81604  3.36829  2.52179  3.02522  3.90825  3.19560  1.92093  3.01287  2.16265  2.76983  2.94466  2.56627  5.32185  4.05055    335 - -
          2.68618  4.42225  2.77519  2.73123  3.46354  2.40513  3.72494  3.29354  2.67741  2.69355  4.24690  2.90347  2.73739  3.18146  2.89801  2.37887  2.77519  2.98518  4.58477  3.61503
          0.02242  4.20466  4.92701  0.61958  0.77255  0.48576  0.95510
    321   2.88416  5.12114  3.22273  2.64406  4.53643  3.58267  3.67494  3.93177  1.44631  3.42062  4.24189  3.11313  3.98009  2.80328  2.05108  2.14115  3.09534  3.57348  5.52582  4.26469    336 - -
          2.68618  4.42225  2.77519  2.73123  3.46354  2.40513  3.72494  3.29354  2.67741  2.69355  4.24690  2.90347  2.73739  3.18146  2.89801  2.37887  2.77519  2.98518  4.58477  3.61503
          0.02242  4.20466  4.92701  0.61958  0.77255  0.48576  0.95510
    322   2.81245  4.83395  3.10399  2.68239  2.67605  3.57013  2.89325  3.48099  2.70015  3.05798  3.96607  1.61145  4.00300  3.05134  3.10758  2.86697  3.05803  3.20279  4.78541  3.22598    337 - -
          2.68618  4.42225  2.77519  2.73123  3.46354  2.40513  3.72494  3.29354  2.67741  2.69355  4.24690  2.90347  2.73739  3.18146  2.89801  2.37887  2.77519  2.98518  4.58477  3.61503
          0.02242  4.20466  4.92701  0.61958  0.77255  0.48576  0.95510
    323   3.25970  5.33172  3.74345  3.00084  4.84306  3.83523  3.71259  4.16367  1.52636  3.56554  4.44943  3.36717  4.18789  2.84554  1.07897  3.24931  3.40301  3.85209  5.56649  4.44269    338 - -
          2.68618  4.42225  2.77519  2.73123  3.46354  2.40513  3.72494  3.29354  2.67741  2.69355  4.24690  2.90347  2.73739  3.18146  2.89801  2.37887  2.77519  2.98518  4.58477  3.61503
          0.02242  4.20466  4.92701  0.61958  0.77255  0.48576  0.95510
    324   2.65401  4.71088  3.15090  2.58381  3.90617  3.50440  3.06206  3.31449  2.46763  2.51582  2.98944  2.42697  3.88978  2.87704  2.37652  2.72820  2.88111  3.02890  5.21385  3.91379    339 - -
          2.68618  4.42225  2.77519  2.73123  3.46354  2.40513  3.72494  3.29354  2.67741  2.69355  4.24690  2.90347  2.73739  3.18146  2.89801  2.37887  2.77519  2.98518  4.58477  3.61503
          0.02242  4.20466  4.92701  0.61958  0.77255  0.48576  0.95510
    325   2.32685  4.63012  3.11028  2.35720  3.90289  3.45754  3.78957  2.71908  2.64700  2.92481  3.79756  3.11587  2.05622  2.99625  3.06295  2.73892  2.89657  2.93353  5.25761  3.96831    340 - -
          2.68618  4.42225  2.77519  2.73123  3.46354  2.40513  3.72494  3.29354  2.67741  2.69355  4.24690  2.90347  2.73739  3.18146  2.89801  2.37887  2.77519  2.98518  4.58477  3.61503
          0.02242  4.20466  4.92701  0.61958  0.77255  0.48576  0.95510
    326   2.62606  4.39899  3.42344  2.85456  3.54064  3.57956  3.81789  2.88032  2.46459  2.34537  2.55363  3.27987  3.95944  2.70772  3.13206  2.82215  2.58138  2.31757  4.97341  3.73236    341 - -
          2.68618  4.42225  2.77519  2.73123  3.46354  2.40513  3.72494  3.29354  2.67741  2.69355  4.24690  2.90347  2.73739  3.18146  2.89801  2.37887  2.77519  2.98518  4.58477  3.61503
          0.02242  4.20466  4.92701  0.61958  0.77255  0.48576  0.95510
    327   2.69812  4.97553  3.00523  1.89803  4.25824  3.47351  3.64256  3.68044  2.32498  3.23294  2.85837  2.98050  3.86753  2.39297  2.35652  2.70345  2.92245  3.33433  5.42889  4.09572    342 - -
          2.68618  4.42225  2.77519  2.73123  3.46354  2.40513  3.72494  3.29354  2.67741  2.69355  4.24690  2.90347  2.73739  3.18146  2.89801  2.37887  2.77519  2.98518  4.58477  3.61503
          0.02242  4.20466  4.92701  0.61958  0.77255  0.48576  0.95510
    328   2.76714  5.19289  1.98028  2.04312  4.53297  3.35817  3.72273  4.00247  2.57258  3.52879  4.32013  2.85523  3.85995  2.85742  3.08903  1.87775  2.55165  3.59591  5.70390  4.28629    343 - -
          2.68618  4.42225  2.77519  2.73123  3.46354  2.40513  3.72494  3.29354  2.67741  2.69355  4.24690  2.90347  2.73739  3.18146  2.89801  2.37887  2.77519  2.98518  4.58477  3.61503
          0.02242  4.20466  4.92701  0.61958  0.77255  0.48576  0.95510
    329   2.06982  4.75209  3.01726  2.25767  4.05357  2.96392  3.70419  3.46419  2.52462  2.70740  3.90351  3.01095  3.21099  2.86800  2.97859  2.31255  2.86071  3.13738  5.33643  4.01295    344 - -
          2.68618  4.42225  2.77519  2.73123  3.46354  2.40513  3.72494  3.29354  2.67741  2.69355  4.24690  2.90347  2.73739  3.18146  2.89801  2.37887  2.77519  2.98518  4.58477  3.61503
          0.02242  4.20466  4.92701  0.61958  0.77255  0.48576  0.95510
    330   2.66041  4.83343  3.03251  2.53782  4.20147  2.40609  3.71631  3.61592  2.44086  3.20459  4.02317  3.03140  3.87191  2.49075  2.52592  2.70103  2.00242  3.26866  5.42259  4.10703    345 - -
          2.68618  4.42225  2.77519  2.73123  3.46354  2.40513  3.72494  3.29354  2.67741  2.69355  4.24690  2.90347  2.73739  3.18146  2.89801  2.37887  2.77519  2.98518  4.58477  3.61503
          0.02242  4.20466  4.92701  0.61958  0.77255  0.48576  0.95510
    331   2.61657  4.15129  3.88137  2.84542  2.38461  3.11257  3.97699  2.22545  3.21279  2.31431  2.84794  3.58808  4.05801  3.46487  3.45659  2.96194  2.84917  2.13978  4.76205  3.55896    346 - -
          2.68618  4.42225  2.77519  2.73123  3.46354  2.40513  3.72494  3.29354  2.67741  2.69355  4.24690  2.90347  2.73739  3.18146  2.89801  2.37887  2.77519  2.98518  4.58477  3.61503
          0.02242  4.20466  4.92701  0.61958  0.77255  0.48576  0.95510
    332   2.86487  5.13458  2.59373  1.12693  4.55315  3.37353  3.86316  3.91231  2.70767  3.54428  4.41556  2.95350  3.94172  3.03009  3.16089  2.85163  2.51761  3.55074  5.77068  4.39080    347 - -
          2.68618  4.42225  2.77519  2.73123  3.46354  2.40513  3.72494  3.29354  2.67741  2.69355  4.24690  2.90347  2.73739  3.18146  2.89801  2.37887  2.77519  2.98518  4.58477  3.61503
          0.02242  4.20466  4.92701  0.61958  0.77255  0.48576  0.95510
    333   3.42265  5.21185  3.95106  3.40807  4.65351  3.82894  4.12354  4.23037  2.44888  3.68585  4.68833  3.73639  4.32537  3.33703  0.57150  3.49783  3.67228  3.94250  5.60715  4.52110    348 - -
          2.68618  4.42225  2.77519  2.73123  3.46354  2.40513  3.72494  3.29354  2.67741  2.69355  4.24690  2.90347  2.73739  3.18146  2.89801  2.37887  2.77519  2.98518  4.58477  3.61503
          0.02242  4.20466  4.92701  0.61958  0.77255  0.48576  0.95510
    334   2.80529  4.94331  3.26484  2.64966  4.24346  3.58204  3.67621  2.96234  1.76424  3.18619  4.02692  3.12077  3.95812  2.82415  1.81048  2.83894  2.63949  3.29952  5.38248  4.11697    349 - -
          2.68618  4.42225  2.77519  2.73123  3.46354  2.40513  3.72494  3.29354  2.67741  2.69355  4.24690  2.90347  2.73739  3.18146  2.89801  2.37887  2.77519  2.98518  4.58477  3.61503
          0.02242  4.20466  4.92701  0.61958  0.77255  0.48576  0.95510
    335   2.51345  4.43123  3.53535  3.38081  4.43045  3.15693  4.47369  4.00561  3.47821  3.70414  4.60996  3.54048  3.92587  3.80251  3.74360  0.68183  3.02089  3.46467  5.77779  4.52008    350 - -
          2.68618  4.42225  2.77519  2.73123  3.46354  2.40513  3.72494  3.29354  2.67741  2.69355  4.24690  2.90347  2.73739  3.18146  2.89801  2.37887  2.77519  2.98518  4.58477  3.61503
          0.02242  4.20466  4.92701  0.61958  0.77255  0.48576  0.95510
    336   1.30609  4.30853  3.80536  3.33244  3.78995  3.44370  4.23752  2.24804  3.26014  2.71155  3.71184  3.58035  4.02636  3.57286  3.56220  2.82055  2.47744  2.44651  5.31254  4.09479    351 - -
          2.68618  4.42225  2.77519  2.73123  3.46354  2.40513  3.72494  3.29354  2.67741  2.69355  4.24690  2.90347  2.73739  3.18146  2.89801  2.37887  2.77519  2.98518  4.58477  3.61503
          0.02242  4.20466  4.92701  0.61958  0.77255  0.48576  0.95510
    337   3.50461  4.81546  4.88038  4.43800  1.14636  4.54528  4.24417  2.58429  4.27647  1.41264  3.22099  4.46940  4.80312  4.33235  4.34563  3.92938  3.73680  2.68744  4.42894  2.85271    352 - -
          2.68618  4.42225  2.77519  2.73123  3.46354  2.40513  3.72494  3.29354  2.67741  2.69355  4.24690  2.90347  2.73739  3.18146  2.89801  2.37887  2.77519  2.98518  4.58477  3.61503
          0.02242  4.20466  4.92701  0.61958  0.77255  0.48576  0.95510
    338   1.98519  4.26985  3.61384  3.28018  4.41128  3.05893  4.32795  3.77750  3.29834  3.49621  4.32323  3.42493  3.80274  3.59251  3.61448  1.08510  2.22167  3.24337  5.75460  4.54587    353 - -
          2.68618  4.42225  2.77519  2.73123  3.46354  2.40513  3.72494  3.29354  2.67741  2.69355  4.24690  2.90347  2.73739  3.18146  2.89801  2.37887  2.77519  2.98518  4.58477  3.61503
          0.02242  4.20466  4.92701  0.61958  0.77255  0.48576  0.95510
    339   3.22307  4.50133  5.05056  4.56774  3.73408  4.64059  5.27836  1.37115  4.46513  2.21962  3.52104  4.75977  4.93825  4.72711  4.65044  4.04576  3.49087  0.93153  5.73866  4.52662    354 - -
          2.68618  4.42225  2.77519  2.73123  3.46354  2.40513  3.72494  3.29354  2.67741  2.69355  4.24690  2.90347  2.73739  3.18146  2.89801  2.37887  2.77519  2.98518  4.58477  3.61503
          0.02242  4.20466  4.92701  0.61958  0.77255  0.48576  0.95510
    340   3.42265  5.21185  3.95106  3.40807  4.65351  3.82894  4.12354  4.23037  2.44888  3.68585  4.68833  3.73639  4.32537  3.33703  0.57150  3.49783  3.67228  3.94250  5.60715  4.52110    355 - -
          2.68618  4.42225  2.77519  2.73123  3.46354  2.40513  3.72494  3.29354  2.67741  2.69355  4.24690  2.90347  2.73739  3.18146  2.89801  2.37887  2.77519  2.98518  4.58477  3.61503
          0.02242  4.20466  4.92701  0.61958  0.77255  0.48576  0.95510
    341   3.55103  4.92213  4.72263  4.37676  3.29831  4.40060  4.93020  2.53224  4.14219  0.55240  3.23977  4.62077  4.78683  4.42882  4.25856  4.03076  3.83446  2.65344  5.28423  4.08005    356 - -
          2.68618  4.42225  2.77519  2.73123  3.46354  2.40513  3.72494  3.29354  2.67741  2.69355  4.24690  2.90347  2.73739  3.18146  2.89801  2.37887  2.77519  2.98518  4.58477  3.61503
          0.02242  4.20466  4.92701  0.61958  0.77255  0.48576  0.95510
    342   2.98879  2.86826  4.54328  4.09326  1.08290  3.92784  4.13183  2.69741  3.93790  2.31519  3.50894  4.09289  4.40150  4.09462  4.04541  3.34057  3.29765  2.58521  4.47597  2.93042    357 - -
          2.68618  4.42225  2.77519  2.73123  3.46354  2.40513  3.72494  3.29354  2.67741  2.69355  4.24690  2.90347  2.73739  3.18146  2.89801  2.37887  2.77519  2.98518  4.58477  3.61503
          0.02242  4.20466  4.92701  0.61958  0.77255  0.48576  0.95510
    343   3.55103  4.92213  4.72263  4.37676  3.29831  4.40060  4.93020  2.53224  4.14219  0.55240  3.23977  4.62077  4.78683  4.42882  4.25856  4.03076  3.83446  2.65344  5.28423  4.08005    358 - -
          2.68618  4.42225  2.77519  2.73123  3.46354  2.40513  3.72494  3.29354  2.67741  2.69355  4.24690  2.90347  2.73739  3.18146  2.89801  2.37887  2.77519  2.98518  4.58477  3.61503
          0.02242  4.20466  4.92701  0.61958  0.77255  0.48576  0.95510
    344   3.22748  5.33527  3.68101  2.95497  4.84388  3.81418  3.70281  4.16931  1.05749  3.56860  4.44334  3.33599  4.16746  2.83257  1.61188  3.21153  3.37487  3.84902  5.57154  4.43513    359 - -
          2.68618  4.42225  2.77519  2.73123  3.46354  2.40513  3.72494  3.29354  2.67741  2.69355  4.24690  2.90347  2.73739  3.18146  2.89801  2.37887  2.77519  2.98518  4.58477  3.61503
          0.02242  4.20466  4.92701  0.61958  0.77255  0.48576  0.95510
    345   3.28544  5.42453  2.68567  0.63064  4.81979  3.52318  4.15703  4.34365  3.08390  3.91230  4.88629  3.17994  4.14790  3.37491  3.51732  3.24168  3.59690  3.99816  5.92687  4.66792    360 - -
          2.68618  4.42225  2.77519  2.73123  3.46354  2.40513  3.72494  3.29354  2.67741  2.69355  4.24690  2.90347  2.73739  3.18146  2.89801  2.37887  2.77519  2.98518  4.58477  3.61503
          0.02242  4.20466  4.92701  0.61958  0.77255  0.48576  0.95510
    346   3.90442  5.06682  4.88934  4.63487  0.88462  4.60403  3.57121  3.53603  4.46258  2.81928  4.11722  4.26230  4.89926  4.35070  4.43247  3.98792  4.12190  3.47729  3.68629  1.37962    361 - -
          2.68618  4.42225  2.77519  2.73123  3.46354  2.40513  3.72494  3.29354  2.67741  2.69355  4.24690  2.90347  2.73739  3.18146  2.89801  2.37887  2.77519  2.98518  4.58477  3.61503
          0.02242  4.20466  4.92701  0.61958  0.77255  0.48576  0.95510
    347   3.02711  0.45955  4.60193  4.42658  4.35940  3.56798  5.00256  3.57383  4.26179  3.46662  4.60297  4.32818  4.29882  4.59439  4.32221  3.29752  3.52248  3.29185  5.68781  4.64087    362 - -
          2.68618  4.42225  2.77519  2.73123  3.46354  2.40513  3.72494  3.29354  2.67741  2.69355  4.24690  2.90347  2.73739  3.18146  2.89801  2.37887  2.77519  2.98518  4.58477  3.61503
          0.02242  4.20466  4.92701  0.61958  0.77255  0.48576  0.95510
    348   3.17293  4.46590  4.96302  4.42655  3.53423  4.54800  5.02025  1.50261  4.31571  2.04407  2.62732  4.61895  4.81370  4.51526  4.46762  3.90902  3.41889  1.10032  5.46880  4.30939    363 - -
          2.68618  4.42225  2.77519  2.73123  3.46354  2.40513  3.72494  3.29354  2.67741  2.69355  4.24690  2.90347  2.73739  3.18146  2.89801  2.37887  2.77519  2.98518  4.58477  3.61503
          0.02242  4.20466  4.92701  0.61958  0.77255  0.48576  0.95510
    349   3.28544  5.42453  2.68567  0.63064  4.81979  3.52318  4.15703  4.34365  3.08390  3.91230  4.88629  3.17994  4.14790  3.37491  3.51732  3.24168  3.59690  3.99816  5.92687  4.66792    364 - -
          2.68618  4.42225  2.77519  2.73123  3.46354  2.40513  3.72494  3.29354  2.67741  2.69355  4.24690  2.90347  2.73739  3.18146  2.89801  2.37887  2.77519  2.98518  4.58477  3.61503
          0.02242  4.20466  4.92701  0.61958  0.77255  0.48576  0.95510
    350   3.15598  4.50493  4.78562  4.24643  1.43967  4.35985  4.55056  1.90932  4.11478  1.83602  3.16040  4.39156  4.64439  4.24681  4.22981  3.70098  3.39419  1.88374  4.90701  3.56056    365 - -
          2.68618  4.42225  2.77519  2.73123  3.46354  2.40513  3.72494  3.29354  2.67741  2.69355  4.24690  2.90347  2.73739  3.18146  2.89801  2.37887  2.77519  2.98518  4.58477  3.61503
          0.02242  4.20466  4.92701  0.61958  0.77255  0.48576  0.95510
    351   3.55103  4.92213  4.72263  4.37676  3.29831  4.40060  4.93020  2.53224  4.14219  0.55240  3.23977  4.62077  4.78683  4.42882  4.25856  4.03076  3.83446  2.65344  5.28423  4.08005    366 - -
          2.68618  4.42225  2.77519  2.73123  3.46354  2.40513  3.72494  3.29354  2.67741  2.69355  4.24690  2.90347  2.73739  3.18146  2.89801  2.37887  2.77519  2.98518  4.58477  3.61503
          0.02242  4.20466  4.92701  0.61958  0.77255  0.48576  0.95510
    352   2.83571  5.12202  3.00371  2.52639  4.38851  3.52068  2.76691  3.89702  2.25247  3.40281  4.21878  1.83677  3.93894  2.81245  2.01529  2.82233  3.05682  3.53595  5.49474  4.15827    367 - -
          2.68618  4.42225  2.77519  2.73123  3.46354  2.40513  3.72494  3.29354  2.67741  2.69355  4.24690  2.90347  2.73739  3.18146  2.89801  2.37887  2.77519  2.98518  4.58477  3.61503
          0.10585  4.20466  2.45908  0.61958  0.77255  0.48576  0.95510
    353   1.92226  4.23962  3.43420  3.17435  4.46834  1.45666  4.29719  3.90249  3.29032  3.57328  4.38051  3.34038  3.74419  3.55645  3.61893  1.70332  2.77188  3.30382  5.79094  4.57702    368 - -
          2.68618  4.42225  2.77519  2.73123  3.46354  2.40513  3.72494  3.29354  2.67741  2.69355  4.24690  2.90347  2.73739  3.18146  2.89801  2.37887  2.77519  2.98518  4.58477  3.61503
          0.02435  4.12316  4.84551  0.61958  0.77255  0.43065  1.05007
    354   1.11559  4.23830  3.77975  3.38054  4.08162  3.16486  4.31132  3.25089  3.33949  3.12417  4.02434  3.51234  3.86725  3.63068  3.62948  2.19598  2.82728  2.29524  5.51472  4.30732    369 - -
          2.68618  4.42225  2.77519  2.73123  3.46354  2.40513  3.72494  3.29354  2.67741  2.69355  4.24690  2.90347  2.73739  3.18146  2.89801  2.37887  2.77519  2.98518  4.58477  3.61503
          0.02242  4.20466  4.92701  0.61958  0.77255  0.48576  0.95510
    355   3.76283  5.11540  4.34708  4.15006  2.38900  4.23157  3.82733  3.73077  3.99946  3.09544  4.37245  4.15764  4.70271  4.22211  4.10937  3.86109  4.05398  3.61840  4.04145  0.55290    370 - -
          2.68618  4.42225  2.77519  2.73123  3.46354  2.40513  3.72494  3.29354  2.67741  2.69355  4.24690  2.90347  2.73739  3.18146  2.89801  2.37887  2.77519  2.98518  4.58477  3.61503
          0.02242  4.20466  4.92701  0.61958  0.77255  0.48576  0.95510
    356   3.04148  5.02559  2.95414  2.88011  4.44641  3.44201  4.24827  4.24421  3.18902  3.85550  4.81898  0.68171  4.11572  3.53281  3.54559  3.10282  3.44102  3.83124  5.71341  4.37956    371 - -
          2.68618  4.42225  2.77519  2.73123  3.46354  2.40513  3.72494  3.29354  2.67741  2.69355  4.24690  2.90347  2.73739  3.18146  2.89801  2.37887  2.77519  2.98518  4.58477  3.61503
          0.02242  4.20466  4.92701  0.61958  0.77255  0.48576  0.95510
    357   2.59416  4.47551  3.29827  2.74890  3.69221  3.49500  3.79582  3.04110  2.71392  2.74406  2.87033  2.74289  2.80924  3.04597  3.11141  2.74540  2.20204  2.51718  5.08838  3.82564    372 - -
          2.68618  4.42225  2.77519  2.73123  3.46354  2.40513  3.72494  3.29354  2.67741  2.69355  4.24690  2.90347  2.73739  3.18146  2.89801  2.37887  2.77519  2.98518  4.58477  3.61503
          0.02242  4.20466  4.92701  0.61958  0.77255  0.48576  0.95510
    358   3.29908  4.62728  4.93519  4.37003  3.21411  4.56418  4.90508  2.16735  4.23118  0.99891  2.43137  4.60227  4.77523  4.35097  4.34864  3.90947  3.52641  1.73777  5.25076  4.17792    373 - -
          2.68618  4.42225  2.77519  2.73123  3.46354  2.40513  3.72494  3.29354  2.67741  2.69355  4.24690  2.90347  2.73739  3.18146  2.89801  2.37887  2.77519  2.98518  4.58477  3.61503
          0.02242  4.20466  4.92701  0.61958  0.77255  0.48576  0.95510
    359   3.10619  4.52819  4.61696  4.09580  3.34253  4.25284  4.72627  2.17049  3.92956  1.84497  1.45035  4.32112  4.60119  4.17099  4.10610  3.61848  3.37254  1.63408  5.25950  4.10497    374 - -
          2.68618  4.42225  2.77519  2.73123  3.46354  2.40513  3.72494  3.29354  2.67741  2.69355  4.24690  2.90347  2.73739  3.18146  2.89801  2.37887  2.77519  2.98518  4.58477  3.61503
          0.02242  4.20466  4.92701  0.61958  0.77255  0.48576  0.95510
    360   2.85768  5.06557  3.26056  2.63778  4.32235  3.60248  3.01852  3.78964  1.73552  3.30652  4.13368  3.11122  3.97141  2.79215  1.77882  2.86366  3.05716  3.45803  5.41038  2.95920    375 - -
          2.68618  4.42225  2.77519  2.73123  3.46354  2.40513  3.72494  3.29354  2.67741  2.69355  4.24690  2.90347  2.73739  3.18146  2.89801  2.37887  2.77519  2.98518  4.58477  3.61503
          0.02242  4.20466  4.92701  0.61958  0.77255  0.48576  0.95510
    361   2.87656  4.89498  3.22390  2.73722  3.20573  3.64379  2.25413  3.53352  2.58171  3.08086  3.99402  3.19469  4.04167  2.20009  2.94036  2.92017  3.10156  3.26061  4.71466  2.10062    376 - -
          2.68618  4.42225  2.77519  2.73123  3.46354  2.40513  3.72494  3.29354  2.67741  2.69355  4.24690  2.90347  2.73739  3.18146  2.89801  2.37887  2.77519  2.98518  4.58477  3.61503
          0.02242  4.20466  4.92701  0.61958  0.77255  0.48576  0.95510
    362   1.95108  4.33267  4.26170  3.86470  3.84409  3.66710  4.66857  2.23040  3.77838  2.59501  3.72861  3.98133  4.27408  4.07332  4.00554  3.09658  3.10191  1.05233  5.53622  4.32217    377 - -
          2.68618  4.42225  2.77519  2.73123  3.46354  2.40513  3.72494  3.29354  2.67741  2.69355  4.24690  2.90347  2.73739  3.18146  2.89801  2.37887  2.77519  2.98518  4.58477  3.61503
          0.02242  4.20466  4.92701  0.61958  0.77255  0.48576  0.95510
    363   3.25777  5.33749  3.74289  2.99511  4.85190  3.83547  3.70839  4.17028  1.46329  3.56861  4.45032  3.36291  4.18564  2.84005  1.12399  3.24528  3.39977  3.85703  5.56802  4.44394    378 - -
          2.68618  4.42225  2.77519  2.73123  3.46354  2.40513  3.72494  3.29354  2.67741  2.69355  4.24690  2.90347  2.73739  3.18146  2.89801  2.37887  2.77519  2.98518  4.58477  3.61503
          0.02242  4.20466  4.92701  0.61958  0.77255  0.48576  0.95510
    364   2.72969  5.19693  2.10480  2.02041  4.51991  3.38554  3.66156  3.99498  2.44294  3.49498  4.26632  2.85966  3.84056  2.78028  2.26031  2.18558  2.97138  3.58049  5.64602  4.23551    379 - -
          2.68618  4.42225  2.77519  2.73123  3.46354  2.40513  3.72494  3.29354  2.67741  2.69355  4.24690  2.90347  2.73739  3.18146  2.89801  2.37887  2.77519  2.98518  4.58477  3.61503
          0.02242  4.20466  4.92701  0.61958  0.77255  0.48576  0.95510
    365   2.60566  2.86389  3.91165  3.33349  3.23544  3.67696  3.97504  2.56138  3.23163  2.32232  2.66819  2.86047  4.05317  3.48150  3.46278  2.95653  2.84059  1.98831  4.73902  2.93539    380 - -
          2.68618  4.42225  2.77519  2.73123  3.46354  2.40513  3.72494  3.29354  2.67741  2.69355  4.24690  2.90347  2.73739  3.18146  2.89801  2.37887  2.77519  2.98518  4.58477  3.61503
          0.02242  4.20466  4.92701  0.61958  0.77255  0.48576  0.95510
    366   3.45571  4.74621  5.09862  4.56778  3.22160  4.75398  5.09847  1.66186  4.39523  0.84858  3.01863  4.80984  4.92743  4.51821  4.49831  4.13962  3.68650  2.18748  5.34552  4.25100    381 - -
          2.68618  4.42225  2.77519  2.73123  3.46354  2.40513  3.72494  3.29354  2.67741  2.69355  4.24690  2.90347  2.73739  3.18146  2.89801  2.37887  2.77519  2.98518  4.58477  3.61503
          0.02242  4.20466  4.92701  0.61958  0.77255  0.48576  0.95510
    367   2.66104  4.52208  3.26216  2.43553  3.71323  3.55869  3.82785  2.59090  2.73583  2.73335  3.63655  2.44985  3.96248  3.07684  3.13017  2.81893  2.90071  1.89173  5.12734  3.85856    382 - -
          2.68618  4.42225  2.77519  2.73123  3.46354  2.40513  3.72494  3.29354  2.67741  2.69355  4.24690  2.90347  2.73739  3.18146  2.89801  2.37887  2.77519  2.98518  4.58477  3.61503
          0.02242  4.20466  4.92701  0.61958  0.77255  0.48576  0.95510
    368   2.87464  5.07911  3.15816  2.64303  4.49385  2.47271  3.70754  3.90276  2.19840  3.40974  4.23977  3.11321  3.97952  2.40200  1.49891  2.88127  3.10084  3.54761  5.52903  4.26221    383 - -
          2.68607  4.42232  2.77526  2.73130  3.46361  2.40503  3.72441  3.29361  2.67748  2.69362  4.24697  2.90327  2.73746  3.18153  2.89808  2.37894  2.77503  2.98525  4.58484  3.61510
          0.27683  1.45001  4.92701  0.56114  0.84528  0.48576  0.95510
    369   1.42732  4.26423  3.64517  3.25986  4.31661  3.07966  4.28220  3.68498  3.25674  3.39896  4.22886  3.41934  3.80416  3.54846  3.58208  1.67325  1.95794  3.18553  5.67028  4.45944    387 - -
          2.68618  4.42225  2.77519  2.73123  3.46354  2.40513  3.72494  3.29354  2.67741  2.69355  4.24690  2.90347  2.73739  3.18146  2.89801  2.37887  2.77519  2.98518  4.58477  3.61503
          0.02242  4.20466  4.92701  0.61958  0.77255  0.48576  0.95510
    370   2.66628  4.88842  3.05035  2.49767  4.19689  2.58193  3.66260  3.61242  1.94734  3.18872  3.99785  3.00446  3.86319  2.80384  2.38752  2.44237  2.90206  2.79084  5.39699  4.07355    388 - -
          2.68618  4.42225  2.77519  2.73123  3.46354  2.40513  3.72494  3.29354  2.67741  2.69355  4.24690  2.90347  2.73739  3.18146  2.89801  2.37887  2.77519  2.98518  4.58477  3.61503
          0.02242  4.20466  4.92701  0.61958  0.77255  0.48576  0.95510
    371   1.44404  4.28089  3.59033  3.20277  4.37848  2.24488  4.25980  3.79867  3.22335  3.46668  4.27690  3.38493  3.79045  3.50831  3.56820  1.74236  2.30910  3.25931  5.70899  4.49078    389 - -
          2.68618  4.42225  2.77519  2.73123  3.46354  2.40513  3.72494  3.29354  2.67741  2.69355  4.24690  2.90347  2.73739  3.18146  2.89801  2.37887  2.77519  2.98518  4.58477  3.61503
          0.02242  4.20466  4.92701  0.61958  0.77255  0.48576  0.95510
    372   2.68979  4.99365  2.85397  2.00642  4.29015  3.42243  3.66882  3.72025  2.42784  3.28477  4.08651  2.93696  3.85292  1.95285  2.87889  2.38548  2.92929  2.87155  5.48531  4.12600    390 - -
          2.68618  4.42225  2.77519  2.73123  3.46354  2.40513  3.72494  3.29354  2.67741  2.69355  4.24690  2.90347  2.73739  3.18146  2.89801  2.37887  2.77519  2.98518  4.58477  3.61503
          0.02242  4.20466  4.92701  0.61958  0.77255  0.48576  0.95510
    373   2.09008  4.63024  3.13074  2.59778  3.13309  3.44867  3.73307  3.27796  2.58707  2.92774  3.77347  3.08050  2.99268  2.39995  3.01893  2.40289  2.85104  2.98543  5.21650  3.91849    391 - -
          2.68618  4.42225  2.77519  2.73123  3.46354  2.40513  3.72494  3.29354  2.67741  2.69355  4.24690  2.90347  2.73739  3.18146  2.89801  2.37887  2.77519  2.98518  4.58477  3.61503
          0.02242  4.20466  4.92701  0.61958  0.77255  0.48576  0.95510
    374   2.67917  4.90930  2.86827  2.46099  4.24602  3.39453  2.17824  3.71014  2.50700  3.28686  4.09945  2.22237  3.86406  2.87678  2.94818  2.38610  2.58808  3.34711  5.47872  4.12285    392 - -
          2.68618  4.42225  2.77519  2.73123  3.46354  2.40513  3.72494  3.29354  2.67741  2.69355  4.24690  2.90347  2.73739  3.18146  2.89801  2.37887  2.77519  2.98518  4.58477  3.61503
          0.02242  4.20466  4.92701  0.61958  0.77255  0.48576  0.95510
    375   3.15935  5.75610  0.90243  1.90099  5.04419  3.32611  3.94270  4.59028  3.03883  4.08795  4.97898  2.79442  3.98783  3.12457  3.67509  3.01901  3.46655  4.15415  6.22268  4.69303    393 - -
          2.68618  4.42225  2.77519  2.73123  3.46354  2.40513  3.72494  3.29354  2.67741  2.69355  4.24690  2.90347  2.73739  3.18146  2.89801  2.37887  2.77519  2.98518  4.58477  3.61503
          0.02242  4.20466  4.92701  0.61958  0.77255  0.48576  0.95510
    376   2.42950  5.27648  1.95048  1.58032  4.60119  3.35580  3.73190  4.07196  2.59634  3.59184  4.38480  2.83555  3.86939  2.86658  3.12418  2.74979  2.63423  3.66005  5.76122  4.32712    394 - -
          2.68618  4.42225  2.77519  2.73123  3.46354  2.40513  3.72494  3.29354  2.67741  2.69355  4.24690  2.90347  2.73739  3.18146  2.89801  2.37887  2.77519  2.98518  4.58477  3.61503
          0.02242  4.20466  4.92701  0.61958  0.77255  0.48576  0.95510
    377   2.52587  4.39194  3.56178  3.17356  3.91163  3.30925  4.16914  2.55989  3.11766  2.97551  3.94988  3.44436  3.94579  3.47132  3.43394  1.12040  2.92739  2.84919  5.38354  4.08896    395 - -
          2.68618  4.42225  2.77519  2.73123  3.46354  2.40513  3.72494  3.29354  2.67741  2.69355  4.24690  2.90347  2.73739  3.18146  2.89801  2.37887  2.77519  2.98518  4.58477  3.61503
          0.02242  4.20466  4.92701  0.61958  0.77255  0.48576  0.95510
    378   2.96323  3.18071  3.94947  3.44410  2.59379  3.87945  2.85166  3.06596  3.29235  2.68617  3.68306  3.66975  4.26754  3.57685  3.53779  3.18476  3.20604  2.86904  4.20649  1.28994    396 - -
          2.68618  4.42225  2.77519  2.73123  3.46354  2.40513  3.72494  3.29354  2.67741  2.69355  4.24690  2.90347  2.73739  3.18146  2.89801  2.37887  2.77519  2.98518  4.58477  3.61503
          0.02242  4.20466  4.92701  0.61958  0.77255  0.48576  0.95510
    379   3.35711  4.76877  4.38979  3.96400  2.40753  4.24388  3.81993  2.97898  3.75158  1.69463  3.64865  4.03724  4.58933  3.97277  3.90587  3.60504  3.59321  2.92294  4.09189  1.13005    397 - -
          2.68618  4.42225  2.77519  2.73123  3.46354  2.40513  3.72494  3.29354  2.67741  2.69355  4.24690  2.90347  2.73739  3.18146  2.89801  2.37887  2.77519  2.98518  4.58477  3.61503
          0.02242  4.20466  4.92701  0.61958  0.77255  0.48576  0.95510
    380   3.52233  4.82762  5.02214  4.51980  2.20234  4.68358  4.69207  2.39973  4.36923  0.76126  2.99032  4.68473  4.86995  4.41575  4.44090  4.06606  3.74499  2.57477  4.87957  3.50853    398 - -
          2.68618  4.42225  2.77519  2.73123  3.46354  2.40513  3.72494  3.29354  2.67741  2.69355  4.24690  2.90347  2.73739  3.18146  2.89801  2.37887  2.77519  2.98518  4.58477  3.61503
          0.02242  4.20466  4.92701  0.61958  0.77255  0.48576  0.95510
    381   3.94773  5.19226  4.63675  4.43421  3.08868  4.13541  4.37305  4.00188  4.15879  3.33323  4.61744  4.52088  4.68293  4.52816  4.22380  4.14797  4.26791  3.90051  0.41828  3.07560    399 - -
          2.68618  4.42225  2.77519  2.73123  3.46354  2.40513  3.72494  3.29354  2.67741  2.69355  4.24690  2.90347  2.73739  3.18146  2.89801  2.37887  2.77519  2.98518  4.58477  3.61503
          0.02242  4.20466  4.92701  0.61958  0.77255  0.48576  0.95510
    382   0.87358  4.24633  3.77595  3.49735  4.34331  3.09086  4.47041  3.47701  3.48305  3.36279  4.27869  3.55141  3.85436  3.78279  3.74048  2.55888  2.30136  3.04358  5.76139  4.57318    400 - -
          2.68618  4.42225  2.77519  2.73123  3.46354  2.40513  3.72494  3.29354  2.67741  2.69355  4.24690  2.90347  2.73739  3.18146  2.89801  2.37887  2.77519  2.98518  4.58477  3.61503
          0.02242  4.20466  4.92701  0.61958  0.77255  0.48576  0.95510
    383   3.29067  4.58644  5.05481  4.48583  3.23836  4.60662  4.96151  1.61839  4.36033  1.17476  2.33071  4.68043  4.80459  4.44186  4.44371  3.95494  3.51582  1.88633  5.26817  4.20293    401 - -
          2.68618  4.42225  2.77519  2.73123  3.46354  2.40513  3.72494  3.29354  2.67741  2.69355  4.24690  2.90347  2.73739  3.18146  2.89801  2.37887  2.77519  2.98518  4.58477  3.61503
          0.02242  4.20466  4.92701  0.61958  0.77255  0.48576  0.95510
    384   3.16276  5.31817  3.56711  2.87150  4.79657  3.77757  3.67994  4.12882  1.74841  3.53759  4.39648  3.27669  4.12849  2.22910  1.20210  3.14236  3.31501  3.80149  5.56128  4.40005    402 - -
          2.68618  4.42225  2.77519  2.73123  3.46354  2.40513  3.72494  3.29354  2.67741  2.69355  4.24690  2.90347  2.73739  3.18146  2.89801  2.37887  2.77519  2.98518  4.58477  3.61503
          0.02242  4.20466  4.92701  0.61958  0.77255  0.48576  0.95510
    385   3.71523  5.02261  4.69863  4.48759  0.59277  4.30223  4.07181  3.21224  4.38996  2.51008  3.89936  4.41179  4.76177  4.46839  4.42668  3.95949  4.02079  3.22548  4.24368  2.57784    403 - -
          2.68618  4.42225  2.77519  2.73123  3.46354  2.40513  3.72494  3.29354  2.67741  2.69355  4.24690  2.90347  2.73739  3.18146  2.89801  2.37887  2.77519  2.98518  4.58477  3.61503
          0.02242  4.20466  4.92701  0.61958  0.77255  0.48576  0.95510
    386   3.71523  5.02261  4.69863  4.48759  0.59277  4.30223  4.07181  3.21224  4.38996  2.51008  3.89936  4.41179  4.76177  4.46839  4.42668  3.95949  4.02079  3.22548  4.24368  2.57784    404 - -
          2.68618  4.42225  2.77519  2.73123  3.46354  2.40513  3.72494  3.29354  2.67741  2.69355  4.24690  2.90347  2.73739  3.18146  2.89801  2.37887  2.77519  2.98518  4.58477  3.61503
          0.02242  4.20466  4.92701  0.61958  0.77255  0.48576  0.95510
    387   3.34032  4.73919  4.72735  4.20154  3.16905  4.46754  4.78581  2.33190  3.96451  1.40408  1.21175  4.47004  4.73066  4.20699  4.11971  3.84291  3.58179  2.44028  5.19884  4.04782    405 - -
          2.68618  4.42225  2.77519  2.73123  3.46354  2.40513  3.72494  3.29354  2.67741  2.69355  4.24690  2.90347  2.73739  3.18146  2.89801  2.37887  2.77519  2.98518  4.58477  3.61503
          0.02242  4.20466  4.92701  0.61958  0.77255  0.48576  0.95510
    388   3.01737  5.46628  2.36795  1.02290  4.79087  3.35803  3.86911  4.30962  2.78306  3.83008  4.68633  2.35117  3.96186  3.03747  3.28630  2.93267  3.30608  3.89921  5.95940  4.50713    406 - -
          2.68618  4.42225  2.77519  2.73123  3.46354  2.40513  3.72494  3.29354  2.67741  2.69355  4.24690  2.90347  2.73739  3.18146  2.89801  2.37887  2.77519  2.98518  4.58477  3.61503
          0.02242  4.20466  4.92701  0.61958  0.77255  0.48576  0.95510
    389   3.71523  5.02261  4.69863  4.48759  0.59277  4.30223  4.07181  3.21224  4.38996  2.51008  3.89936  4.41179  4.76177  4.46839  4.42668  3.95949  4.02079  3.22548  4.24368  2.57784    407 - -
          2.68618  4.42225  2.77519  2.73123  3.46354  2.40513  3.72494  3.29354  2.67741  2.69355  4.24690  2.90347  2.73739  3.18146  2.89801  2.37887  2.77519  2.98518  4.58477  3.61503
          0.02242  4.20466  4.92701  0.61958  0.77255  0.48576  0.95510
    390   3.04148  5.02559  2.95414  2.88011  4.44641  3.44201  4.24827  4.24421  3.18902  3.85550  4.81898  0.68171  4.11572  3.53281  3.54559  3.10282  3.44102  3.83124  5.71341  4.37956    408 - -
          2.68618  4.42225  2.77519  2.73123  3.46354  2.40513  3.72494  3.29354  2.67741  2.69355  4.24690  2.90347  2.73739  3.18146  2.89801  2.37887  2.77519  2.98518  4.58477  3.61503
          0.02242  4.20466  4.92701  0.61958  0.77255  0.48576  0.95510
    391   3.42265  5.21185  3.95106  3.40807  4.65351  3.82894  4.12354  4.23037  2.44888  3.68585  4.68833  3.73639  4.32537  3.33703  0.57150  3.49783  3.67228  3.94250  5.60715  4.52110    409 - -
          2.68618  4.42225  2.77519  2.73123  3.46354  2.40513  3.72494  3.29354  2.67741  2.69355  4.24690  2.90347  2.73739  3.18146  2.89801  2.37887  2.77519  2.98518  4.58477  3.61503
          0.02242  4.20466  4.92701  0.61958  0.77255  0.48576  0.95510
    392   2.38244  3.21183  3.29509  2.74498  3.66349  3.51137  2.45737  3.05124  2.69195  2.43671  3.61278  2.65082  3.91692  3.03643  3.08164  2.75861  2.85255  2.79650  5.06036  3.78914    410 - -
          2.68618  4.42225  2.77519  2.73123  3.46354  2.40513  3.72494  3.29354  2.67741  2.69355  4.24690  2.90347  2.73739  3.18146  2.89801  2.37887  2.77519  2.98518  4.58477  3.61503
          0.02242  4.20466  4.92701  0.61958  0.77255  0.48576  0.95510
    393   2.88009  4.69676  3.41152  2.96518  2.90467  3.69242  2.95042  3.31175  2.90482  2.90536  3.85611  3.35630  4.11416  3.25284  3.25033  2.13344  3.12841  3.07097  4.47632  1.59692    411 - -
          2.68618  4.42225  2.77519  2.73123  3.46354  2.40513  3.72494  3.29354  2.67741  2.69355  4.24690  2.90347  2.73739  3.18146  2.89801  2.37887  2.77519  2.98518  4.58477  3.61503
          0.02242  4.20466  4.92701  0.61958  0.77255  0.48576  0.95510
    394   2.69797  5.14426  2.52991  2.34379  4.47666  2.52826  3.63089  3.94243  1.94217  3.43937  4.20560  2.56548  3.83365  2.74349  2.41066  2.66329  2.93167  3.53192  5.58344  4.19329    412 - -
          2.68618  4.42225  2.77519  2.73123  3.46354  2.40513  3.72494  3.29354  2.67741  2.69355  4.24690  2.90347  2.73739  3.18146  2.89801  2.37887  2.77519  2.98518  4.58477  3.61503
          0.02242  4.20466  4.92701  0.61958  0.77255  0.48576  0.95510
    395   3.53372  4.84680  4.83318  4.42601  0.99542  4.51326  4.12678  2.67565  4.25972  1.64644  3.33522  4.41627  4.79960  4.32192  4.32979  3.91102  3.77373  2.75545  4.30520  2.68519    413 - -
          2.68618  4.42225  2.77519  2.73123  3.46354  2.40513  3.72494  3.29354  2.67741  2.69355  4.24690  2.90347  2.73739  3.18146  2.89801  2.37887  2.77519  2.98518  4.58477  3.61503
          0.02242  4.20466  4.92701  0.61958  0.77255  0.48576  0.95510
    396   2.82162  5.22061  2.94406  1.72521  4.58938  3.50185  3.64425  4.02434  1.99105  3.49030  4.27829  2.97674  3.91122  2.18086  2.29209  2.78401  3.03700  3.62940  5.59488  4.26296    414 - -
          2.68618  4.42225  2.77519  2.73123  3.46354  2.40513  3.72494  3.29354  2.67741  2.69355  4.24690  2.90347  2.73739  3.18146  2.89801  2.37887  2.77519  2.98518  4.58477  3.61503
          0.02242  4.20466  4.92701  0.61958  0.77255  0.48576  0.95510
    397   3.24271  4.50537  5.08832  4.57031  3.61576  4.68534  5.20957  1.37104  4.46907  1.81937  3.40141  4.76754  4.93058  4.67994  4.62821  4.06628  3.49231  1.09864  5.61805  4.44621    415 - -
          2.68618  4.42225  2.77519  2.73123  3.46354  2.40513  3.72494  3.29354  2.67741  2.69355  4.24690  2.90347  2.73739  3.18146  2.89801  2.37887  2.77519  2.98518  4.58477  3.61503
          0.02242  4.20466  4.92701  0.61958  0.77255  0.48576  0.95510
    398   2.82915  5.22371  2.83814  2.14366  4.57817  2.91404  3.66918  4.01771  1.49759  3.49994  4.29473  2.95356  3.91010  2.41041  2.66571  2.79003  3.05348  3.62671  5.62131  4.27568    416 - -
          2.68618  4.42225  2.77519  2.73123  3.46354  2.40513  3.72494  3.29354  2.67741  2.69355  4.24690  2.90347  2.73739  3.18146  2.89801  2.37887  2.77519  2.98518  4.58477  3.61503
          0.02242  4.20466  4.92701  0.61958  0.77255  0.48576  0.95510
    399   3.25191  4.61060  4.62540  4.13009  2.16854  4.29023  3.97931  2.72160  3.98040  1.14545  3.32124  4.16947  4.58365  4.07551  4.08135  3.61482  3.47448  2.72397  4.23433  1.94811    417 - -
          2.68618  4.42225  2.77519  2.73123  3.46354  2.40513  3.72494  3.29354  2.67741  2.69355  4.24690  2.90347  2.73739  3.18146  2.89801  2.37887  2.77519  2.98518  4.58477  3.61503
          0.02242  4.20466  4.92701  0.61958  0.77255  0.48576  0.95510
    400   3.08099  4.54674  4.57662  4.26248  3.81835  4.05818  5.01524  2.09670  4.13627  2.45476  3.74410  4.39609  4.60936  4.47776  4.31541  3.59272  3.44010  0.68815  5.65478  4.40223    418 - -
          2.68618  4.42225  2.77519  2.73123  3.46354  2.40513  3.72494  3.29354  2.67741  2.69355  4.24690  2.90347  2.73739  3.18146  2.89801  2.37887  2.77519  2.98518  4.58477  3.61503
          0.02242  4.20466  4.92701  0.61958  0.77255  0.48576  0.95510
    401   2.51345  4.43123  3.53535  3.38081  4.43045  3.15693  4.47369  4.00561  3.47821  3.70414  4.60996  3.54048  3.92587  3.80251  3.74360  0.68183  3.02089  3.46467  5.77779  4.52008    419 - -
          2.68618  4.42225  2.77519  2.73123  3.46354  2.40513  3.72494  3.29354  2.67741  2.69355  4.24690  2.90347  2.73739  3.18146  2.89801  2.37887  2.77519  2.98518  4.58477  3.61503
          0.02242  4.20466  4.92701  0.61958  0.77255  0.48576  0.95510
    402   3.28544  5.42453  2.68567  0.63064  4.81979  3.52318  4.15703  4.34365  3.08390  3.91230  4.88629  3.17994  4.14790  3.37491  3.51732  3.24168  3.59690  3.99816  5.92687  4.66792    420 - -
          2.68618  4.42225  2.77519  2.73123  3.46354  2.40513  3.72494  3.29354  2.67741  2.69355  4.24690  2.90347  2.73739  3.18146  2.89801  2.37887  2.77519  2.98518  4.58477  3.61503
          0.02242  4.20466  4.92701  0.61958  0.77255  0.48576  0.95510
    403   2.36676  4.29896  3.56730  3.25942  4.33378  3.09696  4.30858  3.68800  3.26546  3.42720  4.28177  3.42741  3.83102  3.58478  3.56980  1.74352  1.18976  3.20142  5.69679  4.47274    421 - -
          2.68618  4.42225  2.77519  2.73123  3.46354  2.40513  3.72494  3.29354  2.67741  2.69355  4.24690  2.90347  2.73739  3.18146  2.89801  2.37887  2.77519  2.98518  4.58477  3.61503
          0.02242  4.20466  4.92701  0.61958  0.77255  0.48576  0.95510
    404   3.36294  4.66801  5.04614  4.47390  3.17415  4.64947  4.96511  1.71888  4.33250  1.22579  1.69998  4.69901  4.82444  4.41091  4.42071  3.99741  3.58272  2.26950  5.24649  4.19618    422 - -
          2.68618  4.42225  2.77519  2.73123  3.46354  2.40513  3.72494  3.29354  2.67741  2.69355  4.24690  2.90347  2.73739  3.18146  2.89801  2.37887  2.77519  2.98518  4.58477  3.61503
          0.02242  4.20466  4.92701  0.61958  0.77255  0.48576  0.95510
    405   1.64300  4.46165  3.21179  2.88169  4.37762  3.15389  4.08142  3.80711  2.98324  3.45146  4.26710  2.50413  3.82156  3.29110  3.37818  1.49596  2.86304  3.31730  5.67585  4.40001    423 - -
          2.68618  4.42225  2.77519  2.73123  3.46354  2.40513  3.72494  3.29354  2.67741  2.69355  4.24690  2.90347  2.73739  3.18146  2.89801  2.37887  2.77519  2.98518  4.58477  3.61503
          0.02242  4.20466  4.92701  0.61958  0.77255  0.48576  0.95510
    406   2.95248  4.34174  4.51392  3.96004  3.50113  4.18755  4.60111  1.76541  3.85283  1.88641  3.37628  4.19116  4.52232  4.09622  4.05610  3.51209  2.32735  1.34275  5.23743  4.04716    424 - -
          2.68618  4.42225  2.77519  2.73123  3.46354  2.40513  3.72494  3.29354  2.67741  2.69355  4.24690  2.90347  2.73739  3.18146  2.89801  2.37887  2.77519  2.98518  4.58477  3.61503
          0.02242  4.20466  4.92701  0.61958  0.77255  0.48576  0.95510
    407   2.77811  5.30516  2.24603  1.87928  4.62298  3.36532  3.68719  4.11587  2.51152  3.59879  4.36965  2.35205  3.12299  2.09242  3.03133  2.71441  3.02535  3.68439  5.74177  4.30284    425 - -
          2.68618  4.42225  2.77519  2.73123  3.46354  2.40513  3.72494  3.29354  2.67741  2.69355  4.24690  2.90347  2.73739  3.18146  2.89801  2.37887  2.77519  2.98518  4.58477  3.61503
          0.02242  4.20466  4.92701  0.61958  0.77255  0.48576  0.95510
    408   2.73584  3.13590  4.33608  3.75883  3.30235  3.89788  4.26181  1.77517  3.63123  2.24623  2.79672  3.93320  4.26138  3.84407  3.78999  3.20535  2.16732  1.85498  4.89015  3.70152    426 - -
          2.68618  4.42225  2.77519  2.73123  3.46354  2.40513  3.72494  3.29354  2.67741  2.69355  4.24690  2.90347  2.73739  3.18146  2.89801  2.37887  2.77519  2.98518  4.58477  3.61503
          0.02242  4.20466  4.92701  0.61958  0.77255  0.48576  0.95510
    409   3.71523  5.02261  4.69863  4.48759  0.59277  4.30223  4.07181  3.21224  4.38996  2.51008  3.89936  4.41179  4.76177  4.46839  4.42668  3.95949  4.02079  3.22548  4.24368  2.57784    427 - -
          2.68618  4.42225  2.77519  2.73123  3.46354  2.40513  3.72494  3.29354  2.67741  2.69355  4.24690  2.90347  2.73739  3.18146  2.89801  2.37887  2.77519  2.98518  4.58477  3.61503
          0.02242  4.20466  4.92701  0.61958  0.77255  0.48576  0.95510
    410   2.89073  4.89931  3.32827  2.77901  3.43284  3.65970  1.71707  3.54556  2.41500  3.10005  4.00047  3.22152  4.04554  2.97736  2.24965  2.94235  3.10603  3.27117  4.87394  2.76505    428 - -
          2.68618  4.42225  2.77519  2.73123  3.46354  2.40513  3.72494  3.29354  2.67741  2.69355  4.24690  2.90347  2.73739  3.18146  2.89801  2.37887  2.77519  2.98518  4.58477  3.61503
          0.02242  4.20466  4.92701  0.61958  0.77255  0.48576  0.95510
    411   3.44819  4.71985  4.78075  4.38332  1.72577  4.36181  3.64741  3.17958  4.20947  1.86753  3.78404  4.15624  4.67138  4.18504  4.21713  3.69984  3.66743  3.06558  2.14456  1.51933    429 - -
          2.68618  4.42225  2.77519  2.73123  3.46354  2.40513  3.72494  3.29354  2.67741  2.69355  4.24690  2.90347  2.73739  3.18146  2.89801  2.37887  2.77519  2.98518  4.58477  3.61503
          0.02242  4.20466  4.92701  0.61958  0.77255  0.48576  0.95510
    412   2.80541  4.36996  4.33328  3.92794  3.81298  3.80100  4.72212  2.12897  3.80894  2.52117  3.68761  4.06932  4.37031  4.12959  4.03068  3.22776  2.48739  0.93972  5.54774  4.32703    430 - -
          2.68618  4.42225  2.77519  2.73123  3.46354  2.40513  3.72494  3.29354  2.67741  2.69355  4.24690  2.90347  2.73739  3.18146  2.89801  2.37887  2.77519  2.98518  4.58477  3.61503
          0.02242  4.20466  4.92701  0.61958  0.77255  0.48576  0.95510
    413   2.78785  4.68523  3.37536  2.84981  3.71619  3.64419  3.88391  2.97037  2.65865  2.25109  3.64845  3.30112  4.04922  1.64741  3.00183  2.92608  3.03062  2.41036  5.20904  3.92170    431 - -
          2.68618  4.42225  2.77519  2.73123  3.46354  2.40513  3.72494  3.29354  2.67741  2.69355  4.24690  2.90347  2.73739  3.18146  2.89801  2.37887  2.77519  2.98518  4.58477  3.61503
          0.02242  4.20466  4.92701  0.61958  0.77255  0.48576  0.95510
    414   2.73301  5.07824  2.96112  2.13447  4.40487  3.47077  3.63870  3.83761  2.28466  3.35553  4.14620  2.96470  3.87394  2.17138  2.19910  2.71800  2.29386  3.46331  5.50965  4.16825    432 - -
          2.68618  4.42225  2.77519  2.73123  3.46354  2.40513  3.72494  3.29354  2.67741  2.69355  4.24690  2.90347  2.73739  3.18146  2.89801  2.37887  2.77519  2.98518  4.58477  3.61503
          0.02242  4.20466  4.92701  0.61958  0.77255  0.48576  0.95510
    415   2.90809  5.02827  3.35091  2.72856  4.29427  3.64425  3.69095  3.69733  2.14812  2.54058  4.09283  3.18010  4.01711  1.99398  1.66256  2.93483  3.10625  3.40523  5.40333  4.15011    433 - -
          2.68618  4.42225  2.77519  2.73123  3.46354  2.40513  3.72494  3.29354  2.67741  2.69355  4.24690  2.90347  2.73739  3.18146  2.89801  2.37887  2.77519  2.98518  4.58477  3.61503
          0.02242  4.20466  4.92701  0.61958  0.77255  0.48576  0.95510
    416   2.90591  4.35112  4.36187  3.80275  3.33997  4.05168  4.43152  1.71168  3.66871  2.02059  1.84981  4.04446  4.40031  3.91299  3.86755  3.36967  2.48251  2.10537  5.07667  3.90993    434 - -
          2.68618  4.42225  2.77519  2.73123  3.46354  2.40513  3.72494  3.29354  2.67741  2.69355  4.24690  2.90347  2.73739  3.18146  2.89801  2.37887  2.77519  2.98518  4.58477  3.61503
          0.02242  4.20466  4.92701  0.61958  0.77255  0.48576  0.95510
    417   2.96393  5.53983  2.00627  1.21418  4.83125  3.34113  3.80087  4.34476  2.73194  3.82428  4.64130  2.79479  3.91702  2.41887  3.28844  2.86155  3.23348  3.91201  5.97306  4.48878    435 - -
          2.68618  4.42225  2.77519  2.73123  3.46354  2.40513  3.72494  3.29354  2.67741  2.69355  4.24690  2.90347  2.73739  3.18146  2.89801  2.37887  2.77519  2.98518  4.58477  3.61503
          0.02242  4.20466  4.92701  0.61958  0.77255  0.48576  0.95510
    418   2.74783  5.10055  2.90130  2.11300  4.41704  3.46246  2.35590  3.85622  1.88748  3.37501  4.16785  2.95246  3.87749  2.77353  2.71412  2.72846  2.57013  3.48175  5.52912  4.18038    436 - -
          2.68618  4.42225  2.77519  2.73123  3.46354  2.40513  3.72494  3.29354  2.67741  2.69355  4.24690  2.90347  2.73739  3.18146  2.89801  2.37887  2.77519  2.98518  4.58477  3.61503
          0.02242  4.20466  4.92701  0.61958  0.77255  0.48576  0.95510
    419   2.71902  4.90421  2.43067  2.44132  4.00908  3.42422  3.72476  3.58454  2.60296  3.18694  4.02411  2.57794  3.88658  2.91220  3.07451  2.31047  2.96944  3.26196  5.33978  2.07844    437 - -
          2.68618  4.42225  2.77519  2.73123  3.46354  2.40513  3.72494  3.29354  2.67741  2.69355  4.24690  2.90347  2.73739  3.18146  2.89801  2.37887  2.77519  2.98518  4.58477  3.61503
          0.02242  4.20466  4.92701  0.61958  0.77255  0.48576  0.95510
    420   2.63078  4.23269  3.72324  3.15057  2.67833  3.65710  3.89897  2.69251  3.05968  2.40189  2.82173  3.48383  4.03094  3.34556  2.72090  2.92156  2.51219  2.49077  4.75421  2.39507    438 - -
          2.68618  4.42225  2.77519  2.73123  3.46354  2.40513  3.72494  3.29354  2.67741  2.69355  4.24690  2.90347  2.73739  3.18146  2.89801  2.37887  2.77519  2.98518  4.58477  3.61503
          0.02242  4.20466  4.92701  0.61958  0.77255  0.48576  0.95510
    421   3.09646  5.72156  1.41688  1.24956  5.00563  3.32359  3.89081  4.54580  2.93821  4.02518  4.88423  2.77978  3.96027  3.05892  3.55822  2.96246  3.38987  4.10147  6.16682  4.63776    439 - -
          2.68618  4.42225  2.77519  2.73123  3.46354  2.40513  3.72494  3.29354  2.67741  2.69355  4.24690  2.90347  2.73739  3.18146  2.89801  2.37887  2.77519  2.98518  4.58477  3.61503
          0.02242  4.20466  4.92701  0.61958  0.77255  0.48576  0.95510
    422   2.73678  4.67289  3.23460  2.73372  3.87111  3.55366  3.77751  3.23717  2.14124  2.89601  1.86289  2.67266  3.96907  2.99579  2.82830  2.84809  2.97250  2.98098  5.20538  3.93689    440 - -
          2.68618  4.42225  2.77519  2.73123  3.46354  2.40513  3.72494  3.29354  2.67741  2.69355  4.24690  2.90347  2.73739  3.18146  2.89801  2.37887  2.77519  2.98518  4.58477  3.61503
          0.02242  4.20466  4.92701  0.61958  0.77255  0.48576  0.95510
    423   3.33984  4.62483  5.03741  4.53461  3.42285  4.68897  5.13207  0.97762  4.36799  1.56451  3.24199  4.75656  4.92492  4.58212  4.51203  4.08691  3.58825  1.87403  5.48088  4.30673    441 - -
          2.68618  4.42225  2.77519  2.73123  3.46354  2.40513  3.72494  3.29354  2.67741  2.69355  4.24690  2.90347  2.73739  3.18146  2.89801  2.37887  2.77519  2.98518  4.58477  3.61503
          0.02242  4.20466  4.92701  0.61958  0.77255  0.48576  0.95510
    424   2.62184  4.28343  3.60228  3.03520  3.42026  3.62534  3.89992  2.14915  2.96529  2.24694  3.38910  3.41098  4.00675  2.69648  3.28949  2.59234  2.51548  2.24018  4.89261  3.66888    442 - -
          2.68618  4.42225  2.77519  2.73123  3.46354  2.40513  3.72494  3.29354  2.67741  2.69355  4.24690  2.90347  2.73739  3.18146  2.89801  2.37887  2.77519  2.98518  4.58477  3.61503
          0.02242  4.20466  4.92701  0.61958  0.77255  0.48576  0.95510
    425   2.40896  4.30600  3.60388  3.16017  4.05963  3.20133  4.16029  3.32366  3.12031  3.11238  3.98999  3.40023  3.85775  3.43630  3.45528  1.59629  1.68499  2.46433  5.45809  4.22817    443 - -
          2.68618  4.42225  2.77519  2.73123  3.46354  2.40513  3.72494  3.29354  2.67741  2.69355  4.24690  2.90347  2.73739  3.18146  2.89801  2.37887  2.77519  2.98518  4.58477  3.61503
          0.02242  4.20466  4.92701  0.61958  0.77255  0.48576  0.95510
    426   3.15967  5.75572  0.90089  1.90414  5.04401  3.32623  3.94314  4.59009  3.03946  4.08805  4.97931  2.79476  3.98807  3.12512  3.67567  3.01941  3.46698  4.15410  6.22261  4.69321    444 - -
          2.68618  4.42225  2.77519  2.73123  3.46354  2.40513  3.72494  3.29354  2.67741  2.69355  4.24690  2.90347  2.73739  3.18146  2.89801  2.37887  2.77519  2.98518  4.58477  3.61503
          0.02242  4.20466  4.92701  0.61958  0.77255  0.48576  0.95510
    427   3.31292  5.25937  3.50907  3.08448  4.72362  3.75027  3.99310  4.17799  0.65825  3.67633  4.63229  3.48916  4.23730  3.17458  2.55770  3.34053  3.54728  3.87165  5.64978  4.51770    445 - -
          2.68618  4.42225  2.77519  2.73123  3.46354  2.40513  3.72494  3.29354  2.67741  2.69355  4.24690  2.90347  2.73739  3.18146  2.89801  2.37887  2.77519  2.98518  4.58477  3.61503
          0.02242  4.20466  4.92701  0.61958  0.77255  0.48576  0.95510
    428   2.90567  5.01350  3.24610  2.76944  4.50912  3.55564  3.79071  3.82891  1.09827  3.41021  4.28651  3.20445  4.02528  2.94318  2.50647  2.94243  2.52546  3.49343  5.56508  4.32595    446 - -
          2.68618  4.42225  2.77519  2.73123  3.46354  2.40513  3.72494  3.29354  2.67741  2.69355  4.24690  2.90347  2.73739  3.18146  2.89801  2.37887  2.77519  2.98518  4.58477  3.61503
          0.02242  4.20466  4.92701  0.61958  0.77255  0.48576  0.95510
    429   2.92719  5.24481  3.18542  2.60661  4.65696  3.60470  3.64871  4.05428  1.42412  3.49785  4.30773  2.47785  3.98532  2.37408  2.08671  2.89706  3.12099  3.68152  5.56924  4.30353    447 - -
          2.68618  4.42225  2.77519  2.73123  3.46354  2.40513  3.72494  3.29354  2.67741  2.69355  4.24690  2.90347  2.73739  3.18146  2.89801  2.37887  2.77519  2.98518  4.58477  3.61503
          0.02242  4.20466  4.92701  0.61958  0.77255  0.48576  0.95510
    430   1.90429  4.28995  3.66288  3.10309  2.93736  3.65681  3.94760  2.08699  2.60835  2.43899  3.38951  3.46605  4.04319  3.32684  3.33203  2.92588  2.88786  2.43351  4.91008  3.68234    448 - -
          2.68618  4.42225  2.77519  2.73123  3.46354  2.40513  3.72494  3.29354  2.67741  2.69355  4.24690  2.90347  2.73739  3.18146  2.89801  2.37887  2.77519  2.98518  4.58477  3.61503
          0.02242  4.20466  4.92701  0.61958  0.77255  0.48576  0.95510
    431   2.07516  4.52827  3.26278  2.71951  3.85172  3.42484  3.80292  3.21140  2.66824  2.89630  3.75430  3.16258  2.59659  3.02136  2.63402  2.69391  2.53983  2.45111  5.20926  3.93597    449 - -
          2.68618  4.42225  2.77519  2.73123  3.46354  2.40513  3.72494  3.29354  2.67741  2.69355  4.24690  2.90347  2.73739  3.18146  2.89801  2.37887  2.77519  2.98518  4.58477  3.61503
          0.02242  4.20466  4.92701  0.61958  0.77255  0.48576  0.95510
    432   2.74443  4.19436  4.22373  3.64462  2.72561  3.87597  4.17875  2.03512  3.52483  1.58416  3.18925  3.13321  4.22618  3.73987  3.70424  3.17088  2.97753  1.98513  4.81596  3.61384    450 - -
          2.68618  4.42225  2.77519  2.73123  3.46354  2.40513  3.72494  3.29354  2.67741  2.69355  4.24690  2.90347  2.73739  3.18146  2.89801  2.37887  2.77519  2.98518  4.58477  3.61503
          0.02242  4.20466  4.92701  0.61958  0.77255  0.48576  0.95510
    433   3.94773  5.19226  4.63675  4.43421  3.08868  4.13541  4.37305  4.00188  4.15879  3.33323  4.61744  4.52088  4.68293  4.52816  4.22380  4.14797  4.26791  3.90051  0.41828  3.07560    451 - -
          2.68618  4.42225  2.77519  2.73123  3.46354  2.40513  3.72494  3.29354  2.67741  2.69355  4.24690  2.90347  2.73739  3.18146  2.89801  2.37887  2.77519  2.98518  4.58477  3.61503
          0.02242  4.20466  4.92701  0.61958  0.77255  0.48576  0.95510
    434   1.70260  4.26976  3.67280  3.26201  4.16502  3.13912  4.25296  3.43039  3.23722  3.22504  4.09473  3.43996  3.83799  3.53576  3.55795  1.32357  2.81477  2.46816  5.55950  4.34086    452 - -
          2.68618  4.42225  2.77519  2.73123  3.46354  2.40513  3.72494  3.29354  2.67741  2.69355  4.24690  2.90347  2.73739  3.18146  2.89801  2.37887  2.77519  2.98518  4.58477  3.61503
          0.02242  4.20466  4.92701  0.61958  0.77255  0.48576  0.95510
    435   2.75135  3.52344  3.24572  2.64185  4.18368  3.54252  3.68845  3.56428  1.81296  3.15247  3.98821  3.11256  3.93434  2.84296  1.85786  2.79745  2.58969  3.25083  5.36027  4.08787    453 - -
          2.68618  4.42225  2.77519  2.73123  3.46354  2.40513  3.72494  3.29354  2.67741  2.69355  4.24690  2.90347  2.73739  3.18146  2.89801  2.37887  2.77519  2.98518  4.58477  3.61503
          0.02242  4.20466  4.92701  0.61958  0.77255  0.48576  0.95510
    436   3.42265  5.21185  3.95106  3.40807  4.65351  3.82894  4.12354  4.23037  2.44888  3.68585  4.68833  3.73639  4.32537  3.33703  0.57150  3.49783  3.67228  3.94250  5.60715  4.52110    454 - -
          2.68618  4.42225  2.77519  2.73123  3.46354  2.40513  3.72494  3.29354  2.67741  2.69355  4.24690  2.90347  2.73739  3.18146  2.89801  2.37887  2.77519  2.98518  4.58477  3.61503
          0.02242  4.20466  4.92701  0.61958  0.77255  0.48576  0.95510
    437   3.48455  4.81005  5.01650  4.46373  3.11640  4.70549  4.98787  2.30616  4.26852  0.82668  1.93225  4.72971  4.86805  4.38635  4.37149  4.07421  3.70474  2.48683  5.24409  4.18442    455 - -
          2.68618  4.42225  2.77519  2.73123  3.46354  2.40513  3.72494  3.29354  2.67741  2.69355  4.24690  2.90347  2.73739  3.18146  2.89801  2.37887  2.77519  2.98518  4.58477  3.61503
          0.02242  4.20466  4.92701  0.61958  0.77255  0.48576  0.95510
    438   3.43254  5.16651  3.52066  3.32641  3.57608  3.77789  0.60127  4.18883  3.16323  3.63404  4.71346  3.71704  4.35458  3.70072  3.40220  3.50418  3.75267  3.91791  5.03280  3.52020    456 - -
          2.68618  4.42225  2.77519  2.73123  3.46354  2.40513  3.72494  3.29354  2.67741  2.69355  4.24690  2.90347  2.73739  3.18146  2.89801  2.37887  2.77519  2.98518  4.58477  3.61503
          0.02242  4.20466  4.92701  0.61958  0.77255  0.48576  0.95510
    439   3.29455  4.64797  4.87363  4.36412  3.29915  4.51291  4.95404  2.11780  4.19523  0.93579  3.12270  4.59086  4.79148  4.39030  4.33920  3.89915  3.54978  1.64172  5.33805  4.19852    457 - -
          2.68618  4.42225  2.77519  2.73123  3.46354  2.40513  3.72494  3.29354  2.67741  2.69355  4.24690  2.90347  2.73739  3.18146  2.89801  2.37887  2.77519  2.98518  4.58477  3.61503
          0.02242  4.20466  4.92701  0.61958  0.77255  0.48576  0.95510
    440   1.24195  4.25271  3.64205  3.31254  4.39305  1.86948  4.34766  3.76311  3.34511  3.48091  4.30745  3.44009  3.80103  3.62245  3.65719  2.50001  2.20981  3.23044  5.74412  4.54373    458 - -
          2.68618  4.42225  2.77519  2.73123  3.46354  2.40513  3.72494  3.29354  2.67741  2.69355  4.24690  2.90347  2.73739  3.18146  2.89801  2.37887  2.77519  2.98518  4.58477  3.61503
          0.02242  4.20466  4.92701  0.61958  0.77255  0.48576  0.95510
    441   3.44954  4.73831  5.10211  4.57091  3.22892  4.75327  5.10172  1.61799  4.40061  0.87195  3.02521  4.81077  4.92761  4.52342  4.50355  4.13842  3.68058  2.17065  5.35053  4.25579    459 - -
          2.68618  4.42225  2.77519  2.73123  3.46354  2.40513  3.72494  3.29354  2.67741  2.69355  4.24690  2.90347  2.73739  3.18146  2.89801  2.37887  2.77519  2.98518  4.58477  3.61503
          0.02242  4.20466  4.92701  0.61958  0.77255  0.48576  0.95510
    442   2.78262  5.01431  3.15414  2.56350  4.32267  3.54592  3.64956  3.72661  1.94916  2.33921  4.08172  2.65279  3.92474  2.43287  2.11683  2.79120  2.99317  3.38999  5.43076  4.13838    460 - -
          2.68618  4.42225  2.77519  2.73123  3.46354  2.40513  3.72494  3.29354  2.67741  2.69355  4.24690  2.90347  2.73739  3.18146  2.89801  2.37887  2.77519  2.98518  4.58477  3.61503
          0.02242  4.20466  4.92701  0.61958  0.77255  0.48576  0.95510
    443   1.05904  4.24905  3.75641  3.43569  4.29479  3.10233  4.41016  3.45990  3.41370  3.32373  4.22409  3.52311  3.84917  3.71364  3.68917  2.55690  1.84916  3.03253  5.70463  4.51058    461 - -
          2.68618  4.42225  2.77519  2.73123  3.46354  2.40513  3.72494  3.29354  2.67741  2.69355  4.24690  2.90347  2.73739  3.18146  2.89801  2.37887  2.77519  2.98518  4.58477  3.61503
          0.02242  4.20466  4.92701  0.61958  0.77255  0.48576  0.95510
    444   3.90460  5.09100  4.80992  4.54793  1.66845  4.57963  3.56666  3.58002  4.38398  2.87079  4.16827  4.23067  4.88648  4.31343  4.38810  3.96758  4.12654  3.51196  3.68959  0.73888    462 - -
          2.68618  4.42225  2.77519  2.73123  3.46354  2.40513  3.72494  3.29354  2.67741  2.69355  4.24690  2.90347  2.73739  3.18146  2.89801  2.37887  2.77519  2.98518  4.58477  3.61503
          0.02242  4.20466  4.92701  0.61958  0.77255  0.48576  0.95510
    445   3.12356  5.32392  3.52646  2.82678  4.80599  3.75513  3.66679  4.14458  1.52444  3.54641  4.39268  3.24524  4.10383  2.09674  1.46538  3.09711  3.28010  3.80397  5.56803  4.39252    463 - -
          2.68618  4.42225  2.77519  2.73123  3.46354  2.40513  3.72494  3.29354  2.67741  2.69355  4.24690  2.90347  2.73739  3.18146  2.89801  2.37887  2.77519  2.98518  4.58477  3.61503
          0.02242  4.20466  4.92701  0.61958  0.77255  0.48576  0.95510
    446   3.28544  5.42453  2.68567  0.63064  4.81979  3.52318  4.15703  4.34365  3.08390  3.91230  4.88629  3.17994  4.14790  3.37491  3.51732  3.24168  3.59690  3.99816  5.92687  4.66792    464 - -
          2.68618  4.42225  2.77519  2.73123  3.46354  2.40513  3.72494  3.29354  2.67741  2.69355  4.24690  2.90347  2.73739  3.18146  2.89801  2.37887  2.77519  2.98518  4.58477  3.61503
          0.02242  4.20466  4.92701  0.61958  0.77255  0.48576  0.95510
    447   3.55103  4.92213  4.72263  4.37676  3.29831  4.40060  4.93020  2.53224  4.14219  0.55240  3.23977  4.62077  4.78683  4.42882  4.25856  4.03076  3.83446  2.65344  5.28423  4.08005    465 - -
          2.68618  4.42225  2.77519  2.73123  3.46354  2.40513  3.72494  3.29354  2.67741  2.69355  4.24690  2.90347  2.73739  3.18146  2.89801  2.37887  2.77519  2.98518  4.58477  3.61503
          0.02242  4.20466  4.92701  0.61958  0.77255  0.48576  0.95510
    448   3.41345  4.70504  5.11377  4.55007  2.33348  4.68502  4.89282  1.85582  4.41597  0.90719  2.93804  4.73777  4.84615  4.44208  4.47221  4.03694  3.62966  2.37201  5.10959  3.94250    466 - -
          2.68618  4.42225  2.77519  2.73123  3.46354  2.40513  3.72494  3.29354  2.67741  2.69355  4.24690  2.90347  2.73739  3.18146  2.89801  2.37887  2.77519  2.98518  4.58477  3.61503
          0.02242  4.20466  4.92701  0.61958  0.77255  0.48576  0.95510
    449   2.64129  4.84483  2.99516  2.18540  4.06755  3.45268  3.14611  3.50344  2.43773  2.40011  3.91641  2.63110  3.84846  2.50930  2.88617  2.67137  2.87181  3.17993  5.32769  3.32690    467 - -
          2.68618  4.42225  2.77519  2.73123  3.46354  2.40513  3.72494  3.29354  2.67741  2.69355  4.24690  2.90347  2.73739  3.18146  2.89801  2.37887  2.77519  2.98518  4.58477  3.61503
          0.02242  4.20466  4.92701  0.61958  0.77255  0.48576  0.95510
    450   2.48523  4.49387  3.17894  2.84971  4.28362  3.20230  4.04007  3.69502  2.92396  3.35604  4.18935  2.51915  3.84568  3.25637  3.30753  2.17934  1.34820  3.25747  5.59636  4.31872    468 - -
          2.68618  4.42225  2.77519  2.73123  3.46354  2.40513  3.72494  3.29354  2.67741  2.69355  4.24690  2.90347  2.73739  3.18146  2.89801  2.37887  2.77519  2.98518  4.58477  3.61503
          0.02242  4.20466  4.92701  0.61958  0.77255  0.48576  0.95510
    451   3.51001  4.83440  5.02454  4.47960  3.12062  4.72712  5.01084  2.30161  4.27222  0.71502  2.34237  4.75070  4.88870  4.40208  4.37812  4.10440  3.73231  2.48261  5.25981  4.19133    469 - -
          2.68618  4.42225  2.77519  2.73123  3.46354  2.40513  3.72494  3.29354  2.67741  2.69355  4.24690  2.90347  2.73739  3.18146  2.89801  2.37887  2.77519  2.98518  4.58477  3.61503
          0.02242  4.20466  4.92701  0.61958  0.77255  0.48576  0.95510
    452   2.66514  3.02655  4.11363  3.53087  3.18587  3.76735  3.14441  2.04277  3.38848  1.66230  3.20239  3.74444  4.13406  3.62784  3.57247  3.05974  2.89980  2.29662  4.73887  3.52852    470 - -
          2.68618  4.42225  2.77519  2.73123  3.46354  2.40513  3.72494  3.29354  2.67741  2.69355  4.24690  2.90347  2.73739  3.18146  2.89801  2.37887  2.77519  2.98518  4.58477  3.61503
          0.02242  4.20466  4.92701  0.61958  0.77255  0.48576  0.95510
    453   1.48658  4.51214  3.25824  2.43973  3.89775  3.43329  3.94422  3.02810  2.84554  2.89209  3.80808  3.25186  3.94554  3.18558  3.23042  2.77008  2.92079  2.27196  5.30704  4.04035    471 - -
          2.68618  4.42225  2.77519  2.73123  3.46354  2.40513  3.72494  3.29354  2.67741  2.69355  4.24690  2.90347  2.73739  3.18146  2.89801  2.37887  2.77519  2.98518  4.58477  3.61503
          0.02242  4.20466  4.92701  0.61958  0.77255  0.48576  0.95510
    454   3.39220  4.75702  4.84937  4.30645  3.14287  4.56672  4.86375  2.31535  4.09452  1.20420  1.35306  4.57342  4.78413  4.27901  4.22895  3.93274  3.62209  2.45294  5.21185  4.10475    472 - -
          2.68618  4.42225  2.77519  2.73123  3.46354  2.40513  3.72494  3.29354  2.67741  2.69355  4.24690  2.90347  2.73739  3.18146  2.89801  2.37887  2.77519  2.98518  4.58477  3.61503
          0.02242  4.20466  4.92701  0.61958  0.77255  0.48576  0.95510
    455   2.78169  5.23102  1.69489  2.04041  4.49852  3.37781  3.70099  3.99161  2.53762  3.51027  4.30199  2.84894  3.86280  2.44345  3.04838  2.73232  3.02860  3.59482  5.67132  2.98278    473 - -
          2.68618  4.42225  2.77519  2.73123  3.46354  2.40513  3.72494  3.29354  2.67741  2.69355  4.24690  2.90347  2.73739  3.18146  2.89801  2.37887  2.77519  2.98518  4.58477  3.61503
          0.02242  4.20466  4.92701  0.61958  0.77255  0.48576  0.95510
    456   2.51014  5.14677  3.07444  2.57654  4.53516  3.54930  3.68313  3.93540  1.42953  3.43284  4.25544  3.06584  3.96479  2.08251  2.49912  2.86399  3.09319  3.57589  5.55408  4.26901    474 - -
          2.68618  4.42225  2.77519  2.73123  3.46354  2.40513  3.72494  3.29354  2.67741  2.69355  4.24690  2.90347  2.73739  3.18146  2.89801  2.37887  2.77519  2.98518  4.58477  3.61503
          0.02242  4.20466  4.92701  0.61958  0.77255  0.48576  0.95510
    457   2.66664  4.39462  3.64808  3.13222  3.56215  3.59306  4.04522  2.31969  3.04085  2.19924  3.54806  3.48584  4.06013  3.37903  3.36515  1.55475  2.95602  2.50421  5.09502  3.83056    475 - -
          2.68618  4.42225  2.77519  2.73123  3.46354  2.40513  3.72494  3.29354  2.67741  2.69355  4.24690  2.90347  2.73739  3.18146  2.89801  2.37887  2.77519  2.98518  4.58477  3.61503
          0.02242  4.20466  4.92701  0.61958  0.77255  0.48576  0.95510
    458   2.75581  4.95245  3.07793  2.59384  4.39871  3.46612  3.73085  3.79184  1.38524  3.35072  4.17556  3.07305  2.84131  2.87377  2.66772  2.78088  2.59976  3.42805  5.52225  4.22712    476 - -
          2.68618  4.42225  2.77519  2.73123  3.46354  2.40513  3.72494  3.29354  2.67741  2.69355  4.24690  2.90347  2.73739  3.18146  2.89801  2.37887  2.77519  2.98518  4.58477  3.61503
          0.02242  4.20466  4.92701  0.61958  0.77255  0.48576  0.95510
    459   3.08725  5.62274  0.99172  2.21911  4.94138  3.31372  3.92938  4.52917  3.00410  4.03107  4.90563  2.13032  3.96942  3.11096  3.62121  2.97140  3.40214  4.08130  6.14632  4.62063    477 - -
          2.68619  4.42226  2.77498  2.73125  3.46355  2.40514  3.72496  3.29355  2.67742  2.69356  4.24691  2.90348  2.73741  3.18148  2.89802  2.37888  2.77521  2.98520  4.58478  3.61504
          0.10480  2.38326  4.92701  0.36809  1.17783  0.48576  0.95510
    460   2.64698  5.11087  2.54761  2.08511  4.43361  3.39519  3.12308  3.90634  2.35971  3.40598  4.16080  2.55932  3.01729  2.71391  2.59090  2.61449  2.56416  3.49016  5.55509  4.15347    479 - -
          2.68618  4.42225  2.77519  2.73123  3.46354  2.40513  3.72494  3.29354  2.67741  2.69355  4.24690  2.90347  2.73739  3.18146  2.89801  2.37887  2.77519  2.98518  4.58477  3.61503
          0.02242  4.20466  4.92701  0.61958  0.77255  0.48576  0.95510
    461   2.08806  4.48387  3.21072  2.82537  4.27895  2.23809  4.00691  3.69185  2.89548  3.33678  4.15649  2.54187  3.82444  3.20981  3.30255  2.58099  1.68465  3.24776  5.58198  4.30438    480 - -
          2.68618  4.42225  2.77519  2.73123  3.46354  2.40513  3.72494  3.29354  2.67741  2.69355  4.24690  2.90347  2.73739  3.18146  2.89801  2.37887  2.77519  2.98518  4.58477  3.61503
          0.02242  4.20466  4.92701  0.61958  0.77255  0.48576  0.95510
    462   2.13213  4.34285  4.48379  3.93331  3.51369  4.16337  4.59218  1.80739  3.83178  1.89783  3.38931  4.16900  4.50865  4.07805  4.04301  3.48950  3.19311  1.35663  5.24557  4.05286    481 - -
          2.68618  4.42225  2.77519  2.73123  3.46354  2.40513  3.72494  3.29354  2.67741  2.69355  4.24690  2.90347  2.73739  3.18146  2.89801  2.37887  2.77519  2.98518  4.58477  3.61503
          0.02242  4.20466  4.92701  0.61958  0.77255  0.48576  0.95510
    463   2.84095  5.16450  3.05702  2.15429  4.53409  3.53855  3.65208  3.94803  1.97796  3.43277  4.23618  3.03005  3.93680  2.77355  1.65541  2.43023  3.05171  3.57660  5.54701  4.24571    482 - -
          2.68618  4.42225  2.77519  2.73123  3.46354  2.40513  3.72494  3.29354  2.67741  2.69355  4.24690  2.90347  2.73739  3.18146  2.89801  2.37887  2.77519  2.98518  4.58477  3.61503
          0.02242  4.20466  4.92701  0.61958  0.77255  0.48576  0.95510
    464   2.39366  5.14867  2.34181  1.81735  4.46980  3.38502  3.64744  3.94113  2.43026  3.44923  4.21750  2.86372  3.82729  2.76429  2.58607  2.29445  2.93679  3.53052  5.60716  4.20081    483 - -
          2.68618  4.42225  2.77519  2.73123  3.46354  2.40513  3.72494  3.29354  2.67741  2.69355  4.24690  2.90347  2.73739  3.18146  2.89801  2.37887  2.77519  2.98518  4.58477  3.61503
          0.02242  4.20466  4.92701  0.61958  0.77255  0.48576  0.95510
    465   2.59821  4.43544  3.54109  3.13652  3.74458  3.39682  4.10349  3.09780  3.05372  1.97150  3.82333  3.44300  3.98700  3.42393  3.36512  1.33884  2.96530  2.84640  5.24619  3.93363    484 - -
          2.68618  4.42225  2.77519  2.73123  3.46354  2.40513  3.72494  3.29354  2.67741  2.69355  4.24690  2.90347  2.73739  3.18146  2.89801  2.37887  2.77519  2.98518  4.58477  3.61503
          0.02242  4.20466  4.92701  0.61958  0.77255  0.48576  0.95510
    466   1.79156  4.29266  3.61690  3.07765  2.84264  3.53433  3.94775  2.80148  3.02107  2.24622  3.47596  3.42257  3.98487  3.31680  3.34543  2.24446  2.86170  2.57783  4.94726  3.69629    485 - -
          2.68618  4.42225  2.77519  2.73123  3.46354  2.40513  3.72494  3.29354  2.67741  2.69355  4.24690  2.90347  2.73739  3.18146  2.89801  2.37887  2.77519  2.98518  4.58477  3.61503
          0.02242  4.20466  4.92701  0.61958  0.77255  0.48576  0.95510
    467   2.73619  5.13055  2.53069  2.41066  4.47508  3.45285  3.63757  3.92203  1.95586  3.42024  4.20022  2.93955  3.86609  2.75394  1.87914  2.39128  2.96340  3.52765  5.55753  4.20014    486 - -
          2.68618  4.42225  2.77519  2.73123  3.46354  2.40513  3.72494  3.29354  2.67741  2.69355  4.24690  2.90347  2.73739  3.18146  2.89801  2.37887  2.77519  2.98518  4.58477  3.61503
          0.02242  4.20466  4.92701  0.61958  0.77255  0.48576  0.95510
    468   2.37350  4.25763  4.08190  3.53437  3.47906  3.79153  4.25946  2.27863  3.43806  2.37850  2.76313  3.79317  4.21620  3.70896  3.68807  3.11106  2.41913  1.42254  5.06515  3.86281    487 - -
          2.68618  4.42225  2.77519  2.73123  3.46354  2.40513  3.72494  3.29354  2.67741  2.69355  4.24690  2.90347  2.73739  3.18146  2.89801  2.37887  2.77519  2.98518  4.58477  3.61503
          0.02242  4.20466  4.92701  0.61958  0.77255  0.48576  0.95510
    469   3.37940  4.66031  5.08834  4.56613  3.33245  4.72307  5.12261  1.18492  4.40638  1.22992  3.13442  4.78971  4.92537  4.56510  4.52562  4.11036  3.61812  1.98504  5.41844  4.29159    488 - -
          2.68618  4.42225  2.77519  2.73123  3.46354  2.40513  3.72494  3.29354  2.67741  2.69355  4.24690  2.90347  2.73739  3.18146  2.89801  2.37887  2.77519  2.98518  4.58477  3.61503
          0.02242  4.20466  4.92701  0.61958  0.77255  0.48576  0.95510
    470   2.72656  4.71066  3.28212  2.69777  3.88105  3.57663  3.73411  3.24536  1.83517  2.16362  3.08137  3.16472  3.95410  2.54583  2.77491  2.82134  2.94670  3.00036  5.20842  3.94405    489 - -
          2.68618  4.42225  2.77519  2.73123  3.46354  2.40513  3.72494  3.29354  2.67741  2.69355  4.24690  2.90347  2.73739  3.18146  2.89801  2.37887  2.77519  2.98518  4.58477  3.61503
          0.02242  4.20466  4.92701  0.61958  0.77255  0.48576  0.95510
    471   2.50721  4.61516  3.04880  2.67368  4.37346  2.62960  3.92081  3.81475  2.77532  3.41651  4.21858  2.15182  3.82208  3.09364  3.21273  1.72578  2.28173  3.35550  5.62866  4.31510    490 - -
          2.68618  4.42225  2.77519  2.73123  3.46354  2.40513  3.72494  3.29354  2.67741  2.69355  4.24690  2.90347  2.73739  3.18146  2.89801  2.37887  2.77519  2.98518  4.58477  3.61503
          0.02242  4.20466  4.92701  0.61958  0.77255  0.48576  0.95510
    472   3.04148  5.02559  2.95414  2.88011  4.44641  3.44201  4.24827  4.24421  3.18902  3.85550  4.81898  0.68171  4.11572  3.53281  3.54559  3.10282  3.44102  3.83124  5.71341  4.37956    491 - -
          2.68618  4.42225  2.77519  2.73123  3.46354  2.40513  3.72494  3.29354  2.67741  2.69355  4.24690  2.90347  2.73739  3.18146  2.89801  2.37887  2.77519  2.98518  4.58477  3.61503
          0.02242  4.20466  4.92701  0.61958  0.77255  0.48576  0.95510
    473   3.26442  4.52665  5.10591  4.58347  3.55994  4.69904  5.20287  1.15924  4.47815  1.69363  3.34284  4.78187  4.93221  4.66897  4.62552  4.07889  3.51117  1.38581  5.58220  4.42890    492 - -
          2.68618  4.42225  2.77519  2.73123  3.46354  2.40513  3.72494  3.29354  2.67741  2.69355  4.24690  2.90347  2.73739  3.18146  2.89801  2.37887  2.77519  2.98518  4.58477  3.61503
          0.02242  4.20466  4.92701  0.61958  0.77255  0.48576  0.95510
    474   2.98879  2.86826  4.54328  4.09326  1.08290  3.92784  4.13183  2.69741  3.93790  2.31519  3.50894  4.09289  4.40150  4.09462  4.04541  3.34057  3.29765  2.58521  4.47597  2.93042    493 - -
          2.68618  4.42225  2.77519  2.73123  3.46354  2.40513  3.72494  3.29354  2.67741  2.69355  4.24690  2.90347  2.73739  3.18146  2.89801  2.37887  2.77519  2.98518  4.58477  3.61503
          0.02242  4.20466  4.92701  0.61958  0.77255  0.48576  0.95510
    475   3.76283  5.11540  4.34708  4.15006  2.38900  4.23157  3.82733  3.73077  3.99946  3.09544  4.37245  4.15764  4.70271  4.22211  4.10937  3.86109  4.05398  3.61840  4.04145  0.55290    494 - -
          2.68618  4.42225  2.77519  2.73123  3.46354  2.40513  3.72494  3.29354  2.67741  2.69355  4.24690  2.90347  2.73739  3.18146  2.89801  2.37887  2.77519  2.98518  4.58477  3.61503
          0.02242  4.20466  4.92701  0.61958  0.77255  0.48576  0.95510
    476   3.15940  4.46340  4.91993  4.37945  3.50439  4.51211  4.96931  1.62012  4.26512  2.01949  2.48756  4.57614  4.78261  4.46377  4.41847  3.86841  3.40457  1.09140  5.42822  4.27186    495 - -
          2.68618  4.42225  2.77519  2.73123  3.46354  2.40513  3.72494  3.29354  2.67741  2.69355  4.24690  2.90347  2.73739  3.18146  2.89801  2.37887  2.77519  2.98518  4.58477  3.61503
          0.02242  4.20466  4.92701  0.61958  0.77255  0.48576  0.95510
    477   2.78400  4.34128  4.02321  3.49358  3.44619  3.82607  4.26073  2.35084  3.38245  1.82028  3.37584  3.78491  2.67034  3.67859  3.64332  3.14878  3.05316  1.49948  5.08402  3.87341    496 - -
          2.68618  4.42225  2.77519  2.73123  3.46354  2.40513  3.72494  3.29354  2.67741  2.69355  4.24690  2.90347  2.73739  3.18146  2.89801  2.37887  2.77519  2.98518  4.58477  3.61503
          0.02242  4.20466  4.92701  0.61958  0.77255  0.48576  0.95510
    478   3.28544  5.42453  2.68567  0.63064  4.81979  3.52318  4.15703  4.34365  3.08390  3.91230  4.88629  3.17994  4.14790  3.37491  3.51732  3.24168  3.59690  3.99816  5.92687  4.66792    497 - -
          2.68618  4.42225  2.77519  2.73123  3.46354  2.40513  3.72494  3.29354  2.67741  2.69355  4.24690  2.90347  2.73739  3.18146  2.89801  2.37887  2.77519  2.98518  4.58477  3.61503
          0.02242  4.20466  4.92701  0.61958  0.77255  0.48576  0.95510
    479   3.76283  5.11540  4.34708  4.15006  2.38900  4.23157  3.82733  3.73077  3.99946  3.09544  4.37245  4.15764  4.70271  4.22211  4.10937  3.86109  4.05398  3.61840  4.04145  0.55290    498 - -
          2.68618  4.42225  2.77519  2.73123  3.46354  2.40513  3.72494  3.29354  2.67741  2.69355  4.24690  2.90347  2.73739  3.18146  2.89801  2.37887  2.77519  2.98518  4.58477  3.61503
          0.02242  4.20466  4.92701  0.61958  0.77255  0.48576  0.95510
    480   3.42265  5.21185  3.95106  3.40807  4.65351  3.82894  4.12354  4.23037  2.44888  3.68585  4.68833  3.73639  4.32537  3.33703  0.57150  3.49783  3.67228  3.94250  5.60715  4.52110    499 - -
          2.68618  4.42225  2.77519  2.73123  3.46354  2.40513  3.72494  3.29354  2.67741  2.69355  4.24690  2.90347  2.73739  3.18146  2.89801  2.37887  2.77519  2.98518  4.58477  3.61503
          0.02242  4.20466  4.92701  0.61958  0.77255  0.48576  0.95510
    481   3.08750  5.69982  1.59672  1.13044  4.98666  3.32653  3.88726  4.52302  2.92493  4.00603  4.86298  2.78485  3.95901  3.05453  3.53751  2.95745  3.37949  4.08177  6.14731  4.62558    500 - -
          2.68618  4.42225  2.77519  2.73123  3.46354  2.40513  3.72494  3.29354  2.67741  2.69355  4.24690  2.90347  2.73739  3.18146  2.89801  2.37887  2.77519  2.98518  4.58477  3.61503
          0.02242  4.20466  4.92701  0.61958  0.77255  0.48576  0.95510
    482   2.80959  4.34501  4.06349  3.52043  2.23379  3.85232  4.14885  2.50421  3.41474  1.83530  3.27299  3.78896  4.23872  3.66919  3.65325  3.16054  1.80807  2.39314  4.82677  3.51907    501 - -
          2.68618  4.42225  2.77519  2.73123  3.46354  2.40513  3.72494  3.29354  2.67741  2.69355  4.24690  2.90347  2.73739  3.18146  2.89801  2.37887  2.77519  2.98518  4.58477  3.61503
          0.02242  4.20466  4.92701  0.61958  0.77255  0.48576  0.95510
    483   3.02703  4.36953  4.71067  4.16220  3.53173  4.32528  4.76340  1.44294  4.05137  1.85396  3.38399  4.36443  4.63707  4.27893  4.22796  3.66341  2.62772  1.38765  5.32675  4.14276    502 - -
          2.68618  4.42225  2.77519  2.73123  3.46354  2.40513  3.72494  3.29354  2.67741  2.69355  4.24690  2.90347  2.73739  3.18146  2.89801  2.37887  2.77519  2.98518  4.58477  3.61503
          0.02242  4.20466  4.92701  0.61958  0.77255  0.48576  0.95510
    484   3.47161  4.76843  5.08272  4.55440  3.20281  4.75171  5.08605  1.78595  4.37364  0.79073  3.00377  4.80264  4.92537  4.50124  4.47859  4.13961  3.70237  2.23446  5.33136  4.23391    503 - -
          2.68618  4.42225  2.77519  2.73123  3.46354  2.40513  3.72494  3.29354  2.67741  2.69355  4.24690  2.90347  2.73739  3.18146  2.89801  2.37887  2.77519  2.98518  4.58477  3.61503
          0.02242  4.20466  4.92701  0.61958  0.77255  0.48576  0.95510
    485   2.59454  4.66822  3.08143  2.64928  4.10238  3.34851  2.48029  3.56748  2.63899  3.19062  4.02567  3.10274  3.86884  3.01570  3.04385  1.67542  2.36696  3.20793  5.40401  4.08136    504 - -
          2.68618  4.42225  2.77519  2.73123  3.46354  2.40513  3.72494  3.29354  2.67741  2.69355  4.24690  2.90347  2.73739  3.18146  2.89801  2.37887  2.77519  2.98518  4.58477  3.61503
          0.02242  4.20466  4.92701  0.61958  0.77255  0.48576  0.95510
    486   2.93601  4.55911  3.88650  3.32624  3.32085  3.93456  4.16237  2.62692  3.11836  1.24966  2.71499  3.70674  4.27145  2.46524  3.39564  3.22086  3.16273  2.61976  5.05383  3.86518    505 - -
          2.68618  4.42225  2.77519  2.73123  3.46354  2.40513  3.72494  3.29354  2.67741  2.69355  4.24690  2.90347  2.73739  3.18146  2.89801  2.37887  2.77519  2.98518  4.58477  3.61503
          0.02242  4.20466  4.92701  0.61958  0.77255  0.48576  0.95510
    487   3.25244  4.67585  4.45581  3.97531  2.84354  4.27330  4.25604  2.57397  3.75802  0.87615  3.21209  4.17611  4.58490  4.01117  3.92052  3.63571  3.48697  2.62471  4.63481  2.57135    506 - -
          2.68618  4.42225  2.77519  2.73123  3.46354  2.40513  3.72494  3.29354  2.67741  2.69355  4.24690  2.90347  2.73739  3.18146  2.89801  2.37887  2.77519  2.98518  4.58477  3.61503
          0.02242  4.20466  4.92701  0.61958  0.77255  0.48576  0.95510
    488   2.65142  4.31821  3.61905  3.06450  3.42737  3.64046  3.93131  2.70683  2.97373  1.88214  2.40824  2.74543  4.03070  3.29290  3.28992  2.91087  2.51857  2.51519  4.92470  3.70049    507 - -
          2.68618  4.42225  2.77519  2.73123  3.46354  2.40513  3.72494  3.29354  2.67741  2.69355  4.24690  2.90347  2.73739  3.18146  2.89801  2.37887  2.77519  2.98518  4.58477  3.61503
          0.02242  4.20466  4.92701  0.61958  0.77255  0.48576  0.95510
    489   2.59867  4.64058  3.10351  2.63380  3.99876  3.39535  3.79456  3.38273  2.63311  2.49126  3.89295  1.95157  3.87407  2.98900  3.05076  2.34919  2.40182  3.06572  5.32260  4.02110    508 - -
          2.68618  4.42225  2.77519  2.73123  3.46354  2.40513  3.72494  3.29354  2.67741  2.69355  4.24690  2.90347  2.73739  3.18146  2.89801  2.37887  2.77519  2.98518  4.58477  3.61503
          0.02242  4.20466  4.92701  0.61958  0.77255  0.48576  0.95510
    490   3.93996  5.09698  4.87486  4.62622  1.43799  4.61291  3.55605  3.59734  4.45652  2.87762  4.17683  4.25432  4.90939  4.34705  4.43272  3.99812  4.15705  3.53143  3.67066  0.83153    509 - -
          2.68618  4.42225  2.77519  2.73123  3.46354  2.40513  3.72494  3.29354  2.67741  2.69355  4.24690  2.90347  2.73739  3.18146  2.89801  2.37887  2.77519  2.98518  4.58477  3.61503
          0.02242  4.20466  4.92701  0.61958  0.77255  0.48576  0.95510
    491   2.94724  5.49753  1.39486  2.22583  4.80293  3.34293  3.79779  4.31467  2.27424  3.80015  4.61532  2.04119  3.91453  2.94550  3.26126  2.85254  3.21772  3.88359  5.94694  4.47173    510 - -
          2.68618  4.42225  2.77519  2.73123  3.46354  2.40513  3.72494  3.29354  2.67741  2.69355  4.24690  2.90347  2.73739  3.18146  2.89801  2.37887  2.77519  2.98518  4.58477  3.61503
          0.02242  4.20466  4.92701  0.61958  0.77255  0.48576  0.95510
    492   3.28544  5.42453  2.68567  0.63064  4.81979  3.52318  4.15703  4.34365  3.08390  3.91230  4.88629  3.17994  4.14790  3.37491  3.51732  3.24168  3.59690  3.99816  5.92687  4.66792    511 - -
          2.68618  4.42225  2.77519  2.73123  3.46354  2.40513  3.72494  3.29354  2.67741  2.69355  4.24690  2.90347  2.73739  3.18146  2.89801  2.37887  2.77519  2.98518  4.58477  3.61503
          0.02242  4.20466  4.92701  0.61958  0.77255  0.48576  0.95510
    493   2.02813  4.38814  3.42886  2.92254  3.67027  3.47136  3.91363  2.95310  2.87437  1.89802  3.61733  2.82695  3.94395  3.20639  3.23067  2.77515  2.37771  2.70285  5.10156  3.85801    512 - -
          2.68618  4.42225  2.77519  2.73123  3.46354  2.40513  3.72494  3.29354  2.67741  2.69355  4.24690  2.90347  2.73739  3.18146  2.89801  2.37887  2.77519  2.98518  4.58477  3.61503
          0.02242  4.20466  4.92701  0.61958  0.77255  0.48576  0.95510
    494   2.75653  4.91646  3.15443  2.58528  4.17401  3.53680  2.97754  3.58679  1.56616  2.68700  3.99928  3.07356  3.92498  2.82599  2.63257  2.78806  2.59931  3.27281  5.36244  4.06469    513 - -
          2.68618  4.42225  2.77519  2.73123  3.46354  2.40513  3.72494  3.29354  2.67741  2.69355  4.24690  2.90347  2.73739  3.18146  2.89801  2.37887  2.77519  2.98518  4.58477  3.61503
          0.02242  4.20466  4.92701  0.61958  0.77255  0.48576  0.95510
    495   2.65471  4.26918  3.70761  3.15020  2.61722  3.66218  3.08171  2.73541  3.06295  2.42990  2.03607  3.48396  4.04417  3.35208  3.35355  2.54690  2.89042  2.53465  4.72091  3.40257    514 - -
          2.68618  4.42225  2.77519  2.73123  3.46354  2.40513  3.72494  3.29354  2.67741  2.69355  4.24690  2.90347  2.73739  3.18146  2.89801  2.37887  2.77519  2.98518  4.58477  3.61503
          0.02242  4.20466  4.92701  0.61958  0.77255  0.48576  0.95510
    496   2.38774  4.36913  3.41755  3.03356  4.32407  3.12979  4.14438  3.73393  3.05543  3.39877  4.22120  3.30778  2.86480  3.37275  3.42052  1.33829  1.93087  3.24664  5.64450  4.39800    515 - -
          2.68618  4.42225  2.77519  2.73123  3.46354  2.40513  3.72494  3.29354  2.67741  2.69355  4.24690  2.90347  2.73739  3.18146  2.89801  2.37887  2.77519  2.98518  4.58477  3.61503
          0.02242  4.20466  4.92701  0.61958  0.77255  0.48576  0.95510
    497   2.92928  5.24556  3.21477  2.61679  4.66211  3.61246  3.64507  4.05681  1.67859  3.49707  4.30641  2.48312  3.98771  2.28155  1.75999  2.89952  3.12093  3.68400  5.56524  4.30349    516 - -
          2.68618  4.42225  2.77519  2.73123  3.46354  2.40513  3.72494  3.29354  2.67741  2.69355  4.24690  2.90347  2.73739  3.18146  2.89801  2.37887  2.77519  2.98518  4.58477  3.61503
          0.02242  4.20466  4.92701  0.61958  0.77255  0.48576  0.95510
    498   2.11188  4.66377  2.75333  2.56032  3.87790  3.47160  3.70290  3.26276  2.34897  2.91634  2.98984  3.05651  3.86768  2.89131  2.98889  2.46793  2.84795  2.63309  5.20770  3.90629    517 - -
          2.68618  4.42225  2.77519  2.73123  3.46354  2.40513  3.72494  3.29354  2.67741  2.69355  4.24690  2.90347  2.73739  3.18146  2.89801  2.37887  2.77519  2.98518  4.58477  3.61503
          0.02242  4.20466  4.92701  0.61958  0.77255  0.48576  0.95510
    499   3.90460  5.09100  4.80992  4.54793  1.66845  4.57963  3.56666  3.58002  4.38398  2.87079  4.16827  4.23067  4.88648  4.31343  4.38810  3.96758  4.12654  3.51196  3.68959  0.73888    518 - -
          2.68618  4.42225  2.77519  2.73123  3.46354  2.40513  3.72494  3.29354  2.67741  2.69355  4.24690  2.90347  2.73739  3.18146  2.89801  2.37887  2.77519  2.98518  4.58477  3.61503
          0.02242  4.20466  4.92701  0.61958  0.77255  0.48576  0.95510
    500   3.55103  4.92213  4.72263  4.37676  3.29831  4.40060  4.93020  2.53224  4.14219  0.55240  3.23977  4.62077  4.78683  4.42882  4.25856  4.03076  3.83446  2.65344  5.28423  4.08005    519 - -
          2.68618  4.42225  2.77519  2.73123  3.46354  2.40513  3.72494  3.29354  2.67741  2.69355  4.24690  2.90347  2.73739  3.18146  2.89801  2.37887  2.77519  2.98518  4.58477  3.61503
          0.02242  4.20466  4.92701  0.61958  0.77255  0.48576  0.95510
    501   2.73431  4.72794  3.29999  2.70186  3.95118  3.57809  3.72607  2.82750  1.85854  2.93750  3.81290  3.16496  3.95603  2.91414  2.15093  2.82531  2.95369  2.37161  5.23671  3.97420    520 - -
          2.68618  4.42225  2.77519  2.73123  3.46354  2.40513  3.72494  3.29354  2.67741  2.69355  4.24690  2.90347  2.73739  3.18146  2.89801  2.37887  2.77519  2.98518  4.58477  3.61503
          0.02242  4.20466  4.92701  0.61958  0.77255  0.48576  0.95510
    502   3.38593  5.52437  0.53844  2.60801  4.95522  3.49832  4.27441  4.62756  3.42873  4.18032  5.17848  3.17653  4.17517  3.52281  3.98065  3.31921  3.73575  4.23504  6.05410  4.78957    521 - -
          2.68618  4.42225  2.77519  2.73123  3.46354  2.40513  3.72494  3.29354  2.67741  2.69355  4.24690  2.90347  2.73739  3.18146  2.89801  2.37887  2.77519  2.98518  4.58477  3.61503
          0.02242  4.20466  4.92701  0.61958  0.77255  0.48576  0.95510
    503   3.28555  4.63735  4.87225  4.36197  3.30982  4.50926  4.95314  2.10497  4.19540  0.96437  3.13370  4.58711  4.78931  4.39213  4.34058  3.89438  3.54080  1.59361  5.34274  4.20111    522 - -
          2.68618  4.42225  2.77519  2.73123  3.46354  2.40513  3.72494  3.29354  2.67741  2.69355  4.24690  2.90347  2.73739  3.18146  2.89801  2.37887  2.77519  2.98518  4.58477  3.61503
          0.02242  4.20466  4.92701  0.61958  0.77255  0.48576  0.95510
    504   2.96380  4.32486  4.63105  4.07232  3.45882  4.22495  4.63397  1.53742  3.95498  2.16204  2.56219  4.26407  4.54682  4.17209  4.12096  3.55327  2.69491  1.38467  5.20550  4.02603    523 - -
          2.68618  4.42225  2.77519  2.73123  3.46354  2.40513  3.72494  3.29354  2.67741  2.69355  4.24690  2.90347  2.73739  3.18146  2.89801  2.37887  2.77519  2.98518  4.58477  3.61503
          0.02242  4.20466  4.92701  0.61958  0.77255  0.48576  0.95510
    505   2.82151  5.07414  2.64520  1.25909  4.49196  3.37446  3.84243  3.85043  2.67644  3.48486  4.34524  2.96221  3.92659  3.00666  3.12756  2.81912  2.22894  3.49077  5.71541  4.34482    524 - -
          2.68618  4.42225  2.77519  2.73123  3.46354  2.40513  3.72494  3.29354  2.67741  2.69355  4.24690  2.90347  2.73739  3.18146  2.89801  2.37887  2.77519  2.98518  4.58477  3.61503
          0.02242  4.20466  4.92701  0.61958  0.77255  0.48576  0.95510
    506   2.55112  4.33180  3.88293  3.48644  3.92932  3.37865  4.39282  2.75706  3.38398  2.79852  3.86261  3.65696  4.03487  3.72529  3.65415  2.80575  1.15290  2.08451  5.48957  4.26348    525 - -
          2.68618  4.42225  2.77519  2.73123  3.46354  2.40513  3.72494  3.29354  2.67741  2.69355  4.24690  2.90347  2.73739  3.18146  2.89801  2.37887  2.77519  2.98518  4.58477  3.61503
          0.02242  4.20466  4.92701  0.61958  0.77255  0.48576  0.95510
    507   1.93645  4.65958  3.09721  2.60637  3.95765  3.43335  3.76100  3.32559  2.59408  2.99288  3.84212  2.54920  3.87978  2.47673  3.01432  2.70535  2.88117  2.38667  5.28230  3.98429    526 - -
          2.68618  4.42225  2.77519  2.73123  3.46354  2.40513  3.72494  3.29354  2.67741  2.69355  4.24690  2.90347  2.73739  3.18146  2.89801  2.37887  2.77519  2.98518  4.58477  3.61503
          0.02242  4.20466  4.92701  0.61958  0.77255  0.48576  0.95510
    508   2.96558  5.08227  2.84689  2.62537  3.81971  3.49745  1.27847  3.94006  2.63797  3.46878  4.37516  2.45014  4.03826  3.10367  2.98279  2.97427  3.24879  3.60118  5.22497  3.71164    527 - -
          2.68618  4.42225  2.77519  2.73123  3.46354  2.40513  3.72494  3.29354  2.67741  2.69355  4.24690  2.90347  2.73739  3.18146  2.89801  2.37887  2.77519  2.98518  4.58477  3.61503
          0.02242  4.20466  4.92701  0.61958  0.77255  0.48576  0.95510
    509   3.23492  4.51707  5.01851  4.49037  3.53238  4.62991  5.11085  1.65463  4.37887  1.58715  3.32797  4.69750  4.87834  4.57849  4.53537  4.00094  3.48173  1.08073  5.52568  4.36756    528 - -
          2.68618  4.42225  2.77519  2.73123  3.46354  2.40513  3.72494  3.29354  2.67741  2.69355  4.24690  2.90347  2.73739  3.18146  2.89801  2.37887  2.77519  2.98518  4.58477  3.61503
          0.02242  4.20466  4.92701  0.61958  0.77255  0.48576  0.95510
    510   3.71523  5.02261  4.69863  4.48759  0.59277  4.30223  4.07181  3.21224  4.38996  2.51008  3.89936  4.41179  4.76177  4.46839  4.42668  3.95949  4.02079  3.22548  4.24368  2.57784    529 - -
          2.68618  4.42225  2.77519  2.73123  3.46354  2.40513  3.72494  3.29354  2.67741  2.69355  4.24690  2.90347  2.73739  3.18146  2.89801  2.37887  2.77519  2.98518  4.58477  3.61503
          0.02242  4.20466  4.92701  0.61958  0.77255  0.48576  0.95510
    511   3.30553  4.60907  5.07723  4.49295  2.48850  4.57452  4.86599  1.65491  4.35393  1.14678  2.27330  4.66209  4.76066  4.38401  4.39698  3.91560  3.52213  2.35526  5.12978  4.06034    530 - -
          2.68618  4.42225  2.77519  2.73123  3.46354  2.40513  3.72494  3.29354  2.67741  2.69355  4.24690  2.90347  2.73739  3.18146  2.89801  2.37887  2.77519  2.98518  4.58477  3.61503
          0.02242  4.20466  4.92701  0.61958  0.77255  0.48576  0.95510
    512   2.89412  5.03748  3.13943  2.71798  4.55236  3.51632  3.79125  3.96529  1.09860  3.49594  4.34938  3.16428  4.00686  2.94401  2.54238  2.38554  3.16026  3.59470  5.59688  4.33573    531 - -
          2.68618  4.42225  2.77519  2.73123  3.46354  2.40513  3.72494  3.29354  2.67741  2.69355  4.24690  2.90347  2.73739  3.18146  2.89801  2.37887  2.77519  2.98518  4.58477  3.61503
          0.02242  4.20466  4.92701  0.61958  0.77255  0.48576  0.95510
    513   3.41382  4.76693  4.89639  4.34901  3.13399  4.60319  4.89518  2.31223  4.14430  1.11678  1.43818  4.61456  4.80488  4.30771  4.26956  3.96804  3.64036  2.46171  5.21795  4.12610    532 - -
          2.68618  4.42225  2.77519  2.73123  3.46354  2.40513  3.72494  3.29354  2.67741  2.69355  4.24690  2.90347  2.73739  3.18146  2.89801  2.37887  2.77519  2.98518  4.58477  3.61503
          0.02242  4.20466  4.92701  0.61958  0.77255  0.48576  0.95510
    514   3.51019  4.83467  5.02423  4.47947  3.12076  4.72707  5.01087  2.30156  4.27180  0.71400  2.34773  4.75062  4.88883  4.40208  4.37782  4.10451  3.73256  2.48244  5.25997  4.19114    533 - -
          2.68618  4.42225  2.77519  2.73123  3.46354  2.40513  3.72494  3.29354  2.67741  2.69355  4.24690  2.90347  2.73739  3.18146  2.89801  2.37887  2.77519  2.98518  4.58477  3.61503
          0.02242  4.20466  4.92701  0.61958  0.77255  0.48576  0.95510
    515   2.80593  5.24339  2.67630  1.50972  4.57083  3.41635  3.68813  4.03190  2.16170  3.52808  4.31830  2.89065  3.88328  2.42141  2.85750  2.44163  3.04415  3.63102  5.67103  4.28279    534 - -
          2.68618  4.42225  2.77519  2.73123  3.46354  2.40513  3.72494  3.29354  2.67741  2.69355  4.24690  2.90347  2.73739  3.18146  2.89801  2.37887  2.77519  2.98518  4.58477  3.61503
          0.02242  4.20466  4.92701  0.61958  0.77255  0.48576  0.95510
    516   2.72444  5.04109  2.96087  2.45403  4.35059  3.46276  2.54868  3.80581  2.31423  3.33478  4.13063  2.36236  3.87456  2.77932  2.15268  2.32841  2.95438  3.43598  5.48697  4.14058    535 - -
          2.68618  4.42225  2.77519  2.73123  3.46354  2.40513  3.72494  3.29354  2.67741  2.69355  4.24690  2.90347  2.73739  3.18146  2.89801  2.37887  2.77519  2.98518  4.58477  3.61503
          0.02242  4.20466  4.92701  0.61958  0.77255  0.48576  0.95510
    517   3.20289  4.56520  4.55910  4.08796  1.32014  4.20020  3.80933  2.84787  3.94212  2.37911  3.54310  4.06742  4.53017  4.03275  4.03741  3.52602  3.43283  2.13443  4.05658  1.84572    536 - -
          2.68618  4.42225  2.77519  2.73123  3.46354  2.40513  3.72494  3.29354  2.67741  2.69355  4.24690  2.90347  2.73739  3.18146  2.89801  2.37887  2.77519  2.98518  4.58477  3.61503
          0.02242  4.20466  4.92701  0.61958  0.77255  0.48576  0.95510
    518   2.47080  0.93050  4.21192  3.95218  4.31989  2.07138  4.68465  3.65521  3.85125  3.46519  4.37293  3.82153  3.95056  4.12417  4.00195  2.70367  2.98257  3.20335  5.68289  4.57451    537 - -
          2.68618  4.42225  2.77519  2.73123  3.46354  2.40513  3.72494  3.29354  2.67741  2.69355  4.24690  2.90347  2.73739  3.18146  2.89801  2.37887  2.77519  2.98518  4.58477  3.61503
          0.02242  4.20466  4.92701  0.61958  0.77255  0.48576  0.95510
    519   2.79073  5.21690  2.77690  1.96571  4.55900  2.70966  3.66423  4.01240  1.70745  3.49949  4.28453  2.91700  3.88312  2.41942  2.75305  2.74883  3.02115  3.61165  5.63055  4.26046    538 - -
          2.68618  4.42225  2.77519  2.73123  3.46354  2.40513  3.72494  3.29354  2.67741  2.69355  4.24690  2.90347  2.73739  3.18146  2.89801  2.37887  2.77519  2.98518  4.58477  3.61503
          0.02242  4.20466  4.92701  0.61958  0.77255  0.48576  0.95510
    520   2.67934  5.10638  2.50383  2.35168  4.43964  2.88198  3.62904  3.90212  1.81460  3.40854  4.17596  2.89331  3.82778  2.74263  2.55362  2.30952  2.91460  3.49625  5.56047  4.17379    539 - -
          2.68618  4.42225  2.77519  2.73123  3.46354  2.40513  3.72494  3.29354  2.67741  2.69355  4.24690  2.90347  2.73739  3.18146  2.89801  2.37887  2.77519  2.98518  4.58477  3.61503
          0.16956  4.20466  1.95874  0.61958  0.77255  0.48576  0.95510
    521   2.63310  4.88208  2.79096  2.40072  4.27596  3.33214  3.68221  3.71402  2.46020  3.28410  4.09188  2.15767  3.81234  2.33348  2.90317  2.30190  2.47052  3.33855  5.48413  4.13279    540 - -
          2.68618  4.42225  2.77519  2.73123  3.46354  2.40513  3.72494  3.29354  2.67741  2.69355  4.24690  2.90347  2.73739  3.18146  2.89801  2.37887  2.77519  2.98518  4.58477  3.61503
          0.02593  4.06104  4.78338  0.61958  0.77255  0.39866  1.11236
    522   2.64488  4.84737  3.02213  2.26756  4.10307  2.83837  3.65614  3.51538  2.23392  3.11197  3.92623  2.98965  3.85200  2.80463  2.45980  2.67567  2.60659  2.47726  5.34504  4.01679    541 - -
          2.68618  4.42225  2.77519  2.73123  3.46354  2.40513  3.72494  3.29354  2.67741  2.69355  4.24690  2.90347  2.73739  3.18146  2.89801  2.37887  2.77519  2.98518  4.58477  3.61503
          0.02242  4.20466  4.92701  0.61958  0.77255  0.48576  0.95510
    523   2.62403  4.82026  3.03259  2.50398  4.16539  2.95220  3.69068  3.58526  2.44639  3.17559  3.98533  2.52461  3.84701  2.83887  2.10807  2.30365  2.87863  2.76508  5.39761  4.06975    542 - -
          2.68618  4.42225  2.77519  2.73123  3.46354  2.40513  3.72494  3.29354  2.67741  2.69355  4.24690  2.90347  2.73739  3.18146  2.89801  2.37887  2.77519  2.98518  4.58477  3.61503
          0.02242  4.20466  4.92701  0.61958  0.77255  0.48576  0.95510
    524   2.62647  4.28966  3.64388  3.11609  3.46924  3.60039  3.97359  2.67291  3.03802  1.98810  3.45175  2.89011  4.02818  3.35052  3.34568  2.56038  2.88781  1.75604  4.95495  3.72292    543 - -
          2.68618  4.42225  2.77519  2.73123  3.46354  2.40513  3.72494  3.29354  2.67741  2.69355  4.24690  2.90347  2.73739  3.18146  2.89801  2.37887  2.77519  2.98518  4.58477  3.61503
          0.02242  4.20466  4.92701  0.61958  0.77255  0.48576  0.95510
    525   2.80222  4.39437  3.84741  3.30388  3.49726  3.84106  4.15505  2.03478  3.16975  2.33098  3.41877  3.66334  4.21862  2.42520  3.46436  3.13299  3.04610  1.51123  5.09620  3.87374    544 - -
          2.68618  4.42225  2.77519  2.73123  3.46354  2.40513  3.72494  3.29354  2.67741  2.69355  4.24690  2.90347  2.73739  3.18146  2.89801  2.37887  2.77519  2.98518  4.58477  3.61503
          0.02242  4.20466  4.92701  0.61958  0.77255  0.48576  0.95510
    526   2.76398  4.79280  2.42042  2.21634  4.03077  3.47173  3.84407  3.18833  2.75928  3.03191  3.93256  3.05645  3.95498  3.05091  3.21284  2.83997  3.02183  1.58058  5.40244  4.08151    545 - -
          2.68618  4.42225  2.77519  2.73123  3.46354  2.40513  3.72494  3.29354  2.67741  2.69355  4.24690  2.90347  2.73739  3.18146  2.89801  2.37887  2.77519  2.98518  4.58477  3.61503
          0.02242  4.20466  4.92701  0.61958  0.77255  0.48576  0.95510
    527   2.78539  4.97447  3.17744  2.59092  4.27326  3.55296  3.66405  3.66479  2.01389  3.22261  4.05083  3.07712  3.93485  1.90470  2.26562  2.80559  2.99781  2.51493  5.40684  4.12252    546 - -
          2.68618  4.42225  2.77519  2.73123  3.46354  2.40513  3.72494  3.29354  2.67741  2.69355  4.24690  2.90347  2.73739  3.18146  2.89801  2.37887  2.77519  2.98518  4.58477  3.61503
          0.02242  4.20466  4.92701  0.61958  0.77255  0.48576  0.95510
    528   2.66898  3.23306  3.19556  2.62675  3.94390  3.51099  3.71440  3.30965  1.84203  2.95983  3.81315  3.10549  3.90656  2.34355  2.83075  2.75024  2.90167  2.62685  5.24071  3.95647    547 - -
          2.68618  4.42225  2.77519  2.73123  3.46354  2.40513  3.72494  3.29354  2.67741  2.69355  4.24690  2.90347  2.73739  3.18146  2.89801  2.37887  2.77519  2.98518  4.58477  3.61503
          0.02242  4.20466  4.92701  0.61958  0.77255  0.48576  0.95510
    529   3.14044  5.32434  3.51567  2.83763  4.80351  3.75873  3.67542  4.14209  1.09864  3.54730  4.39972  3.25330  4.11324  2.40127  1.88959  3.11554  3.29705  3.80643  5.57016  4.39818    548 - -
          2.68618  4.42225  2.77519  2.73123  3.46354  2.40513  3.72494  3.29354  2.67741  2.69355  4.24690  2.90347  2.73739  3.18146  2.89801  2.37887  2.77519  2.98518  4.58477  3.61503
          0.02242  4.20466  4.92701  0.61958  0.77255  0.48576  0.95510
    530   2.26678  4.24951  3.72736  3.18458  3.50007  2.87547  4.02039  2.66241  3.11697  2.16725  3.46501  3.49841  4.01326  3.40551  3.42057  2.86075  2.37695  1.84445  4.98602  3.76981    549 - -
          2.68618  4.42225  2.77519  2.73123  3.46354  2.40513  3.72494  3.29354  2.67741  2.69355  4.24690  2.90347  2.73739  3.18146  2.89801  2.37887  2.77519  2.98518  4.58477  3.61503
          0.02242  4.20466  4.92701  0.61958  0.77255  0.48576  0.95510
    531   3.24055  5.34436  3.71470  2.96884  4.86057  3.82591  3.69989  4.17937  1.18371  3.57296  4.44830  3.34473  4.17396  2.82885  1.40758  3.22362  3.38334  3.86031  5.57166  4.44140    550 - -
          2.68608  4.42237  2.77531  2.73135  3.46365  2.40508  3.72506  3.29366  2.67733  2.69366  4.24701  2.90336  2.73751  3.18129  2.89745  2.37883  2.77531  2.98530  4.58488  3.61515
          0.68417  1.48374  1.31416  0.97683  0.47241  0.48576  0.95510
    532   2.99186  5.05835  3.39771  2.77052  4.47968  3.60571  3.59469  3.84167  1.64812  3.31693  4.20132  3.16881  3.99238  2.74027  1.38207  3.00408  3.17148  3.53535  5.38148  4.20695    555 - -
          2.68618  4.42225  2.77519  2.73123  3.46354  2.40513  3.72494  3.29354  2.67741  2.69355  4.24690  2.90347  2.73739  3.18146  2.89801  2.37887  2.77519  2.98518  4.58477  3.61503
          0.03048  3.90159  4.62394  0.61958  0.77255  0.77305  0.61916
    533   2.69303  4.93130  2.77304  2.39738  4.31121  3.34280  3.62629  3.74048  1.75493  3.28893  4.11445  2.47857  2.91927  2.77435  2.64160  2.69643  2.94528  3.37806  5.45124  4.12844    556 - -
          2.68618  4.42225  2.77519  2.73123  3.46354  2.40513  3.72494  3.29354  2.67741  2.69355  4.24690  2.90347  2.73739  3.18146  2.89801  2.37887  2.77519  2.98518  4.58477  3.61503
          0.03048  3.90159  4.62394  0.61958  0.77255  0.58814  0.81048
    534   3.11828  5.08270  3.30415  2.89999  4.50443  3.58834  3.85296  3.94400  0.84548  3.47676  4.43232  3.31676  4.07979  3.03745  2.47224  3.15160  3.36130  3.64397  5.49765  4.33370    557 - -
          2.68618  4.42225  2.77519  2.73123  3.46354  2.40513  3.72494  3.29354  2.67741  2.69355  4.24690  2.90347  2.73739  3.18146  2.89801  2.37887  2.77519  2.98518  4.58477  3.61503
          0.02686  4.02639  4.74874  0.61958  0.77255  0.67461  0.71204
    535   2.26107  4.84865  3.08377  2.66060  4.34182  3.41804  3.74441  3.65496  1.33110  3.28096  4.16157  3.10296  3.91585  2.90797  2.56421  2.81076  3.03725  3.32128  5.47613  4.21706    558 - -
          2.68618  4.42225  2.77519  2.73123  3.46354  2.40513  3.72494  3.29354  2.67741  2.69355  4.24690  2.90347  2.73739  3.18146  2.89801  2.37887  2.77519  2.98518  4.58477  3.61503
          0.02686  4.02639  4.74874  0.61958  0.77255  0.48657  0.95381
    536   2.77877  5.14063  2.82959  2.41091  4.49675  2.67999  3.65223  3.93631  1.64161  3.43658  4.23407  2.56527  3.87911  2.39790  2.67363  2.75070  3.00944  3.55105  5.57229  4.22776    559 - -
          2.68618  4.42225  2.77519  2.73123  3.46354  2.40513  3.72494  3.29354  2.67741  2.69355  4.24690  2.90347  2.73739  3.18146  2.89801  2.37887  2.77519  2.98518  4.58477  3.61503
          0.02396  4.13927  4.86162  0.61958  0.77255  0.44018  1.03260
    537   2.41699  5.03783  3.13866  2.57263  4.42469  3.52217  3.66757  3.83035  1.52260  3.35080  4.16100  3.05975  3.92620  2.79701  2.17505  2.44804  3.01162  3.46946  5.49381  4.20185    560 - -
          2.68618  4.42225  2.77519  2.73123  3.46354  2.40513  3.72494  3.29354  2.67741  2.69355  4.24690  2.90347  2.73739  3.18146  2.89801  2.37887  2.77519  2.98518  4.58477  3.61503
          0.02242  4.20466  4.92701  0.61958  0.77255  0.48576  0.95510
    538   2.44126  5.12743  3.09420  2.60173  4.52328  3.55466  3.69543  3.91598  1.30368  3.42231  4.25246  3.08428  3.97556  2.40017  2.49350  2.88040  3.10557  3.56284  5.54890  4.27256    561 - -
          2.68618  4.42225  2.77519  2.73123  3.46354  2.40513  3.72494  3.29354  2.67741  2.69355  4.24690  2.90347  2.73739  3.18146  2.89801  2.37887  2.77519  2.98518  4.58477  3.61503
          0.02242  4.20466  4.92701  0.61958  0.77255  0.48576  0.95510
    539   2.23698  4.77834  3.03867  2.52065  4.18294  3.38075  3.71648  3.60295  2.00596  3.19738  4.00426  3.01450  3.06517  2.86634  2.93408  2.36456  2.28303  3.23998  5.42204  4.09367    562 - -
          2.68618  4.42225  2.77519  2.73123  3.46354  2.40513  3.72494  3.29354  2.67741  2.69355  4.24690  2.90347  2.73739  3.18146  2.89801  2.37887  2.77519  2.98518  4.58477  3.61503
          0.02242  4.20466  4.92701  0.61958  0.77255  0.48576  0.95510
    540   2.20017  4.96864  3.07924  2.53065  4.33931  3.47688  3.67043  3.75406  1.71007  3.29821  4.10413  3.02768  3.89088  2.80351  2.34078  2.31889  2.95749  3.39310  5.46861  4.15676    563 - -
          2.68618  4.42225  2.77519  2.73123  3.46354  2.40513  3.72494  3.29354  2.67741  2.69355  4.24690  2.90347  2.73739  3.18146  2.89801  2.37887  2.77519  2.98518  4.58477  3.61503
          0.02242  4.20466  4.92701  0.61958  0.77255  0.48576  0.95510
    541   2.13978  5.06116  2.82116  2.18105  4.38506  3.41022  3.65386  3.83430  1.92655  3.36603  4.14968  2.57463  3.84181  2.77810  2.85977  2.37648  2.93040  3.44864  5.53948  4.16515    564 - -
          2.68618  4.42225  2.77519  2.73123  3.46354  2.40513  3.72494  3.29354  2.67741  2.69355  4.24690  2.90347  2.73739  3.18146  2.89801  2.37887  2.77519  2.98518  4.58477  3.61503
          0.02242  4.20466  4.92701  0.61958  0.77255  0.48576  0.95510
    542   2.81813  4.98019  3.08606  2.66552  4.49658  3.46848  3.78644  3.91781  1.28638  3.46059  4.29951  3.12399  3.96446  2.93825  2.63435  2.01967  3.09451  3.53728  5.58597  4.30383    565 - -
          2.68618  4.42225  2.77519  2.73123  3.46354  2.40513  3.72494  3.29354  2.67741  2.69355  4.24690  2.90347  2.73739  3.18146  2.89801  2.37887  2.77519  2.98518  4.58477  3.61503
          0.10585  4.20466  2.45908  0.61958  0.77255  0.48576  0.95510
    543   2.38814  4.98053  2.87025  2.18716  4.27744  3.40027  3.61254  3.71916  2.18363  3.26514  4.05074  2.90015  3.11505  2.37579  2.81897  2.63011  2.46061  3.34791  5.45203  4.08651    566 - -
          2.68618  4.42225  2.77519  2.73123  3.46354  2.40513  3.72494  3.29354  2.67741  2.69355  4.24690  2.90347  2.73739  3.18146  2.89801  2.37887  2.77519  2.98518  4.58477  3.61503
          0.02435  4.12316  4.84551  0.61958  0.77255  0.58073  0.81982
    544   2.39386  5.09826  2.35786  2.30657  4.41609  3.37308  3.61632  3.88082  2.09325  3.39347  4.16407  2.85414  3.07789  2.26149  2.86230  2.63356  2.90267  3.47764  5.55358  4.15782    567 - -
          2.68618  4.42225  2.77519  2.73123  3.46354  2.40513  3.72494  3.29354  2.67741  2.69355  4.24690  2.90347  2.73739  3.18146  2.89801  2.37887  2.77519  2.98518  4.58477  3.61503
          0.02435  4.12316  4.84551  0.61958  0.77255  0.58073  0.81982
    545   2.34275  4.96145  2.36992  2.36849  4.29610  3.36963  3.65813  3.72521  2.05072  3.29344  4.09002  2.90096  3.81826  2.79311  2.91357  2.64849  2.19843  3.35351  5.49392  4.12609    568 - -
          2.68618  4.42225  2.77519  2.73123  3.46354  2.40513  3.72494  3.29354  2.67741  2.69355  4.24690  2.90347  2.73739  3.18146  2.89801  2.37887  2.77519  2.98518  4.58477  3.61503
          0.02435  4.12316  4.84551  0.61958  0.77255  0.43065  1.05007
    546   1.96795  4.69077  3.06988  2.57146  4.17194  2.66220  3.76929  3.59542  2.58765  3.20109  4.01022  3.04551  3.12823  2.55229  3.03619  2.34977  2.46396  3.21901  5.43625  4.11517    569 - -
          2.68618  4.42225  2.77519  2.73123  3.46354  2.40513  3.72494  3.29354  2.67741  2.69355  4.24690  2.90347  2.73739  3.18146  2.89801  2.37887  2.77519  2.98518  4.58477  3.61503
          0.02242  4.20466  4.92701  0.61958  0.77255  0.48576  0.95510
    547   2.63428  4.76936  3.03433  2.30779  4.02101  3.45288  3.68845  3.41411  2.29114  3.04314  3.87223  3.01705  2.76272  2.85402  2.92571  2.68633  2.23240  2.62035  5.30469  3.98717    570 - -
          2.68618  4.42225  2.77519  2.73123  3.46354  2.40513  3.72494  3.29354  2.67741  2.69355  4.24690  2.90347  2.73739  3.18146  2.89801  2.37887  2.77519  2.98518  4.58477  3.61503
          0.02242  4.20466  4.92701  0.61958  0.77255  0.48576  0.95510
    548   2.40149  4.89231  2.94973  2.21344  4.15850  3.43629  3.65594  3.08625  2.42993  3.16395  3.97251  2.96038  3.01926  2.05333  2.88428  2.66499  2.88107  3.23799  5.39123  4.04723    571 - -
          2.68618  4.42225  2.77519  2.73123  3.46354  2.40513  3.72494  3.29354  2.67741  2.69355  4.24690  2.90347  2.73739  3.18146  2.89801  2.37887  2.77519  2.98518  4.58477  3.61503
          0.02242  4.20466  4.92701  0.61958  0.77255  0.48576  0.95510
    549   2.40215  4.93582  2.93805  2.19756  4.21245  3.42527  3.63059  3.64726  2.22920  3.21244  4.00365  2.93304  3.16603  2.41834  2.86454  2.42522  2.86373  2.75631  5.41811  4.05967    572 - -
          2.68618  4.42225  2.77519  2.73123  3.46354  2.40513  3.72494  3.29354  2.67741  2.69355  4.24690  2.90347  2.73739  3.18146  2.89801  2.37887  2.77519  2.98518  4.58477  3.61503
          0.02242  4.20466  4.92701  0.61958  0.77255  0.48576  0.95510
    550   2.66824  4.80764  2.87754  2.19775  4.25411  3.35960  3.81686  3.64486  2.64068  3.27382  4.11152  3.03004  1.95578  2.99014  3.07261  2.71948  2.08852  3.28897  5.52040  4.19471    573 - -
          2.68618  4.42225  2.77519  2.73123  3.46354  2.40513  3.72494  3.29354  2.67741  2.69355  4.24690  2.90347  2.73739  3.18146  2.89801  2.37887  2.77519  2.98518  4.58477  3.61503
          0.02242  4.20466  4.92701  0.61958  0.77255  0.48576  0.95510
    551   2.68700  5.11218  2.37816  1.93794  4.41575  3.39620  3.64147  3.87760  2.22597  2.91081  4.17252  2.87565  2.64978  2.76043  2.90700  2.65697  2.92404  3.48114  5.56685  4.17076    574 - -
          2.68618  4.42225  2.77519  2.73123  3.46354  2.40513  3.72494  3.29354  2.67741  2.69355  4.24690  2.90347  2.73739  3.18146  2.89801  2.37887  2.77519  2.98518  4.58477  3.61503
          0.02242  4.20466  4.92701  0.61958  0.77255  0.48576  0.95510
    552   2.68204  4.79830  2.93690  1.77864  4.09144  3.43505  3.76586  3.39841  2.59282  3.09481  3.95647  3.03395  2.69981  2.94077  3.03266  2.73785  2.94198  2.28931  5.39755  4.07409    575 - -
          2.68618  4.42225  2.77519  2.73123  3.46354  2.40513  3.72494  3.29354  2.67741  2.69355  4.24690  2.90347  2.73739  3.18146  2.89801  2.37887  2.77519  2.98518  4.58477  3.61503
          0.02242  4.20466  4.92701  0.61958  0.77255  0.48576  0.95510
    553   2.67834  4.91619  2.85008  2.18082  4.20503  3.41319  3.69875  3.05798  2.50237  3.22180  4.03709  1.96060  3.85820  2.84937  2.96309  2.20087  2.92648  3.28225  5.44773  4.09656    576 - -
          2.68618  4.42225  2.77519  2.73123  3.46354  2.40513  3.72494  3.29354  2.67741  2.69355  4.24690  2.90347  2.73739  3.18146  2.89801  2.37887  2.77519  2.98518  4.58477  3.61503
          0.02242  4.20466  4.92701  0.61958  0.77255  0.48576  0.95510
    554   2.65222  4.47771  2.72984  2.52732  3.62956  3.58436  3.83288  2.50932  2.77446  1.93112  3.55411  3.24723  3.96978  3.09658  3.16924  2.82699  2.88561  2.39239  5.06969  3.81171    577 - -
          2.68618  4.42225  2.77519  2.73123  3.46354  2.40513  3.72494  3.29354  2.67741  2.69355  4.24690  2.90347  2.73739  3.18146  2.89801  2.37887  2.77519  2.98518  4.58477  3.61503
          0.02242  4.20466  4.92701  0.61958  0.77255  0.48576  0.95510
    555   2.76065  5.18649  2.21347  1.55609  4.48267  3.37719  3.69978  3.94519  2.53160  2.92987  4.27082  2.85856  3.85769  2.83227  3.03948  2.37043  3.00929  3.55296  5.65647  4.24465    578 - -
          2.68618  4.42225  2.77519  2.73123  3.46354  2.40513  3.72494  3.29354  2.67741  2.69355  4.24690  2.90347  2.73739  3.18146  2.89801  2.37887  2.77519  2.98518  4.58477  3.61503
          0.02242  4.20466  4.92701  0.61958  0.77255  0.48576  0.95510
    556   2.71614  5.20436  2.29745  1.94036  4.52768  3.38105  3.65047  4.00842  2.43509  3.50120  4.26516  2.49247  3.83076  2.76531  2.47306  2.17148  2.95671  3.58627  5.64762  4.23052    579 - -
          2.68618  4.42225  2.77519  2.73123  3.46354  2.40513  3.72494  3.29354  2.67741  2.69355  4.24690  2.90347  2.73739  3.18146  2.89801  2.37887  2.77519  2.98518  4.58477  3.61503
          0.02242  4.20466  4.92701  0.61958  0.77255  0.48576  0.95510
    557   2.77751  4.91158  3.23245  2.62924  4.19507  3.56361  3.67567  3.58133  2.02797  3.15506  2.95269  3.10565  3.19958  2.82732  1.70607  2.81490  2.99078  3.27311  5.36127  4.08808    580 - -
          2.68618  4.42225  2.77519  2.73123  3.46354  2.40513  3.72494  3.29354  2.67741  2.69355  4.24690  2.90347  2.73739  3.18146  2.89801  2.37887  2.77519  2.98518  4.58477  3.61503
          0.02242  4.20466  4.92701  0.61958  0.77255  0.48576  0.95510
    558   3.94773  5.19226  4.63675  4.43421  3.08868  4.13541  4.37305  4.00188  4.15879  3.33323  4.61744  4.52088  4.68293  4.52816  4.22380  4.14797  4.26791  3.90051  0.41828  3.07560    581 - -
          2.68618  4.42225  2.77519  2.73123  3.46354  2.40513  3.72494  3.29354  2.67741  2.69355  4.24690  2.90347  2.73739  3.18146  2.89801  2.37887  2.77519  2.98518  4.58477  3.61503
          0.02242  4.20466  4.92701  0.61958  0.77255  0.48576  0.95510
    559   2.39676  5.14640  1.90955  2.11677  4.44068  3.38308  3.68106  3.89933  2.50080  2.83956  4.22183  2.40289  3.84676  2.81047  3.00522  2.69695  2.97606  3.51019  5.61526  4.21132    582 - -
          2.68618  4.42225  2.77519  2.73123  3.46354  2.40513  3.72494  3.29354  2.67741  2.69355  4.24690  2.90347  2.73739  3.18146  2.89801  2.37887  2.77519  2.98518  4.58477  3.61503
          0.02242  4.20466  4.92701  0.61958  0.77255  0.48576  0.95510
    560   2.90893  5.48571  2.08754  1.41709  4.78705  3.34389  3.76634  4.29793  2.66999  3.77246  4.57078  2.25289  3.89536  2.41622  3.22185  2.81546  3.17157  3.85948  5.91707  4.44100    583 - -
          2.68618  4.42225  2.77519  2.73123  3.46354  2.40513  3.72494  3.29354  2.67741  2.69355  4.24690  2.90347  2.73739  3.18146  2.89801  2.37887  2.77519  2.98518  4.58477  3.61503
          0.02242  4.20466  4.92701  0.61958  0.77255  0.48576  0.95510
    561   2.29023  4.18336  3.94098  2.82021  2.66745  3.74710  4.04365  2.06804  3.27535  2.06943  3.26363  3.65036  4.11293  3.52708  3.51923  3.02504  2.89524  2.07847  4.82015  3.61895    584 - -
          2.68618  4.42225  2.77519  2.73123  3.46354  2.40513  3.72494  3.29354  2.67741  2.69355  4.24690  2.90347  2.73739  3.18146  2.89801  2.37887  2.77519  2.98518  4.58477  3.61503
          0.02242  4.20466  4.92701  0.61958  0.77255  0.48576  0.95510
    562   1.62390  4.51872  3.24886  2.78693  4.22171  2.65205  3.93094  3.63906  2.76567  3.26903  4.08754  3.17700  3.82866  3.12160  2.65299  1.91034  2.84479  3.22036  5.51008  4.22942    585 - -
          2.68618  4.42225  2.77519  2.73123  3.46354  2.40513  3.72494  3.29354  2.67741  2.69355  4.24690  2.90347  2.73739  3.18146  2.89801  2.37887  2.77519  2.98518  4.58477  3.61503
          0.02242  4.20466  4.92701  0.61958  0.77255  0.48576  0.95510
    563   2.49468  4.42362  3.44985  3.20180  4.36847  3.18218  4.31099  3.69747  3.22399  3.42565  4.34000  3.43618  1.08030  3.58268  3.52421  2.66518  2.26426  3.25852  5.71923  4.49756    586 - -
          2.68618  4.42225  2.77519  2.73123  3.46354  2.40513  3.72494  3.29354  2.67741  2.69355  4.24690  2.90347  2.73739  3.18146  2.89801  2.37887  2.77519  2.98518  4.58477  3.61503
          0.02242  4.20466  4.92701  0.61958  0.77255  0.48576  0.95510
    564   2.77852  5.27191  2.18497  1.85694  4.58481  3.37156  3.69237  4.06675  2.51279  3.56433  4.34316  2.83849  3.85569  1.95723  3.02333  2.72134  2.56663  3.64874  5.71752  4.28957    587 - -
          2.68618  4.42225  2.77519  2.73123  3.46354  2.40513  3.72494  3.29354  2.67741  2.69355  4.24690  2.90347  2.73739  3.18146  2.89801  2.37887  2.77519  2.98518  4.58477  3.61503
          0.02242  4.20466  4.92701  0.61958  0.77255  0.48576  0.95510
    565   3.29816  4.58808  5.04307  4.49849  3.36176  4.64980  5.06311  1.73566  4.37595  1.10186  3.14953  4.71375  4.86494  4.51642  4.50068  4.01363  3.53499  1.52897  5.40499  4.30106    588 - -
          2.68618  4.42225  2.77519  2.73123  3.46354  2.40513  3.72494  3.29354  2.67741  2.69355  4.24690  2.90347  2.73739  3.18146  2.89801  2.37887  2.77519  2.98518  4.58477  3.61503
          0.02242  4.20466  4.92701  0.61958  0.77255  0.48576  0.95510
    566   1.99275  3.18212  3.33471  2.81201  3.95014  3.33459  3.88523  3.32815  2.27815  3.00379  3.85281  3.20963  3.86107  3.10783  3.14358  1.82444  2.83510  2.99661  5.29962  4.03507    589 - -
          2.68618  4.42225  2.77519  2.73123  3.46354  2.40513  3.72494  3.29354  2.67741  2.69355  4.24690  2.90347  2.73739  3.18146  2.89801  2.37887  2.77519  2.98518  4.58477  3.61503
          0.02242  4.20466  4.92701  0.61958  0.77255  0.48576  0.95510
    567   2.16928  4.64722  3.11208  2.25357  3.92358  3.43897  3.73831  2.87759  2.58637  2.96004  3.80381  3.07329  3.86734  2.92801  3.02230  2.16612  2.44329  2.99629  5.25192  3.95226    590 - -
          2.68618  4.42225  2.77519  2.73123  3.46354  2.40513  3.72494  3.29354  2.67741  2.69355  4.24690  2.90347  2.73739  3.18146  2.89801  2.37887  2.77519  2.98518  4.58477  3.61503
          0.02242  4.20466  4.92701  0.61958  0.77255  0.48576  0.95510
    568   3.24107  4.51763  5.04565  4.51580  3.52261  4.64394  5.12213  1.58321  4.40624  1.54399  3.31492  4.71709  4.88556  4.59472  4.55424  4.01506  3.48632  1.14672  5.52097  4.37035    591 - -
          2.68618  4.42225  2.77519  2.73123  3.46354  2.40513  3.72494  3.29354  2.67741  2.69355  4.24690  2.90347  2.73739  3.18146  2.89801  2.37887  2.77519  2.98518  4.58477  3.61503
          0.02242  4.20466  4.92701  0.61958  0.77255  0.48576  0.95510
    569   3.43611  4.72732  5.12820  4.55420  3.14804  4.73374  5.03709  1.82980  4.41406  0.93903  2.09765  4.78812  4.87701  4.46061  4.48664  4.08738  3.65148  2.33411  5.26504  4.23912    592 - -
          2.68618  4.42225  2.77519  2.73123  3.46354  2.40513  3.72494  3.29354  2.67741  2.69355  4.24690  2.90347  2.73739  3.18146  2.89801  2.37887  2.77519  2.98518  4.58477  3.61503
          0.02242  4.20466  4.92701  0.61958  0.77255  0.48576  0.95510
    570   2.73037  5.13236  2.83374  1.90525  4.46219  3.43326  3.64594  3.91461  2.34261  3.42093  4.20161  2.91795  3.85835  2.14172  2.48929  2.18892  2.96184  3.52079  5.56919  4.19900    593 - -
          2.68618  4.42225  2.77519  2.73123  3.46354  2.40513  3.72494  3.29354  2.67741  2.69355  4.24690  2.90347  2.73739  3.18146  2.89801  2.37887  2.77519  2.98518  4.58477  3.61503
          0.10585  4.20466  2.45908  0.61958  0.77255  0.48576  0.95510
    571   2.60601  4.72714  3.00575  2.28768  3.96436  2.80580  3.66749  2.76285  2.48707  2.99405  3.82466  2.99433  3.83657  2.54223  2.93321  2.43166  2.52171  3.06098  5.26098  3.94440    594 - -
          2.68618  4.42225  2.77519  2.73123  3.46354  2.40513  3.72494  3.29354  2.67741  2.69355  4.24690  2.90347  2.73739  3.18146  2.89801  2.37887  2.77519  2.98518  4.58477  3.61503
          0.02435  4.12316  4.84551  0.61958  0.77255  0.43065  1.05007
    572   2.75597  5.15055  2.73405  2.10936  4.48846  2.55478  3.68253  3.94493  2.42242  3.46010  4.24925  1.95642  3.86780  2.80984  2.38797  2.72463  2.99870  3.55024  5.61765  4.23729    595 - -
          2.68618  4.42225  2.77519  2.73123  3.46354  2.40513  3.72494  3.29354  2.67741  2.69355  4.24690  2.90347  2.73739  3.18146  2.89801  2.37887  2.77519  2.98518  4.58477  3.61503
          0.02242  4.20466  4.92701  0.61958  0.77255  0.48576  0.95510
    573   2.31418  4.82754  2.55837  2.25357  4.07872  2.93634  3.65935  3.48955  2.46387  2.72158  3.91049  2.97132  3.83732  2.80954  2.92952  2.65360  2.59692  2.82773  5.34127  4.00333    596 - -
          2.68618  4.42225  2.77519  2.73123  3.46354  2.40513  3.72494  3.29354  2.67741  2.69355  4.24690  2.90347  2.73739  3.18146  2.89801  2.37887  2.77519  2.98518  4.58477  3.61503
          0.24848  4.20466  1.58431  0.61958  0.77255  0.48576  0.95510
    574   2.72035  5.04618  2.11864  1.78037  4.28875  3.32113  3.66579  3.70053  2.52149  2.54309  4.13539  2.81782  3.81441  2.81895  3.01494  2.69720  2.97126  3.35927  5.52867  4.13603    597 - -
          2.68618  4.42225  2.77519  2.73123  3.46354  2.40513  3.72494  3.29354  2.67741  2.69355  4.24690  2.90347  2.73739  3.18146  2.89801  2.37887  2.77519  2.98518  4.58477  3.61503
          0.02803  3.98421  4.70656  0.61958  0.77255  0.71038  0.67621
    575   2.25507  4.26147  4.09018  3.52140  2.45954  3.86793  4.15814  2.34244  3.41813  1.68647  2.54064  3.79571  4.20960  3.64725  3.64038  3.16165  3.00554  2.26885  4.82246  3.61563    598 - -
          2.68618  4.42225  2.77519  2.73123  3.46354  2.40513  3.72494  3.29354  2.67741  2.69355  4.24690  2.90347  2.73739  3.18146  2.89801  2.37887  2.77519  2.98518  4.58477  3.61503
          0.02803  3.98421  4.70656  0.61958  0.77255  0.36725  1.17971
    576   2.61773  4.59968  3.16870  2.40485  3.79236  3.49707  3.72432  2.53940  2.33773  2.83743  3.69311  3.10106  3.17947  2.93412  3.01011  2.38039  2.85082  2.49464  5.14744  3.86204    599 - -
          2.68618  4.42225  2.77519  2.73123  3.46354  2.40513  3.72494  3.29354  2.67741  2.69355  4.24690  2.90347  2.73739  3.18146  2.89801  2.37887  2.77519  2.98518  4.58477  3.61503
          0.02242  4.20466  4.92701  0.61958  0.77255  0.48576  0.95510
    577   2.65820  5.11043  2.43297  2.12846  4.42976  3.39689  3.61575  3.89917  2.37132  3.40395  4.16393  2.87302  2.82725  2.44131  2.59286  2.62666  2.49514  3.48834  5.55739  4.15854    600 - -
          2.68618  4.42225  2.77519  2.73123  3.46354  2.40513  3.72494  3.29354  2.67741  2.69355  4.24690  2.90347  2.73739  3.18146  2.89801  2.37887  2.77519  2.98518  4.58477  3.61503
          0.02242  4.20466  4.92701  0.61958  0.77255  0.48576  0.95510
    578   2.32052  4.96195  2.27481  2.21119  4.23400  3.41671  3.63440  3.67313  2.41632  3.23601  4.02593  2.91777  3.82313  2.47644  2.89557  2.63877  2.87305  2.89461  5.44011  3.38124    601 - -
          2.68618  4.42225  2.77519  2.73123  3.46354  2.40513  3.72494  3.29354  2.67741  2.69355  4.24690  2.90347  2.73739  3.18146  2.89801  2.37887  2.77519  2.98518  4.58477  3.61503
          0.02242  4.20466  4.92701  0.61958  0.77255  0.48576  0.95510
    579   2.80444  4.38193  3.84815  2.36930  3.53071  3.87712  4.17879  1.97647  3.22783  2.14986  3.43694  3.67387  4.23803  3.53616  3.54608  3.15344  3.04202  1.58180  5.12662  3.90429    602 - -
          2.68618  4.42225  2.77519  2.73123  3.46354  2.40513  3.72494  3.29354  2.67741  2.69355  4.24690  2.90347  2.73739  3.18146  2.89801  2.37887  2.77519  2.98518  4.58477  3.61503
          0.02242  4.20466  4.92701  0.61958  0.77255  0.48576  0.95510
    580   2.38263  4.56073  3.20477  2.32373  3.74034  3.50934  3.73593  2.77837  2.62065  2.49102  3.65044  3.12444  3.28481  2.61942  3.03977  2.73301  2.84603  2.46865  5.11238  3.83366    603 - -
          2.68618  4.42225  2.77519  2.73123  3.46354  2.40513  3.72494  3.29354  2.67741  2.69355  4.24690  2.90347  2.73739  3.18146  2.89801  2.37887  2.77519  2.98518  4.58477  3.61503
          0.02242  4.20466  4.92701  0.61958  0.77255  0.48576  0.95510
    581   1.86642  4.38602  3.48380  3.25340  4.41697  3.14532  4.36455  3.74871  3.32098  3.48456  4.38517  3.45486  1.10186  3.64431  3.62070  2.63305  2.93802  3.27812  5.76681  4.55670    604 - -
          2.68627  4.42234  2.77529  2.73133  3.46363  2.40522  3.72504  3.29363  2.67750  2.69343  4.24699  2.90356  2.73675  3.18156  2.89776  2.37896  2.77505  2.98528  4.58486  3.61512
          0.32538  1.30748  4.92701  0.67556  0.71104  0.48576  0.95510
    582   3.86255  5.04588  4.85772  4.59081  0.80670  4.57971  3.59081  3.48135  4.42168  2.76852  4.06854  4.25470  4.88011  4.33313  4.40626  3.96483  4.08324  3.42904  3.71136  1.57008    607 - -
          2.68618  4.42225  2.77519  2.73123  3.46354  2.40513  3.72494  3.29354  2.67741  2.69355  4.24690  2.90347  2.73739  3.18146  2.89801  2.37887  2.77519  2.98518  4.58477  3.61503
          0.02242  4.20466  4.92701  0.61958  0.77255  0.48576  0.95510
    583   3.38593  5.52437  0.53844  2.60801  4.95522  3.49832  4.27441  4.62756  3.42873  4.18032  5.17848  3.17653  4.17517  3.52281  3.98065  3.31921  3.73575  4.23504  6.05410  4.78957    608 - -
          2.68618  4.42225  2.77519  2.73123  3.46354  2.40513  3.72494  3.29354  2.67741  2.69355  4.24690  2.90347  2.73739  3.18146  2.89801  2.37887  2.77519  2.98518  4.58477  3.61503
          0.02242  4.20466  4.92701  0.61958  0.77255  0.48576  0.95510
    584   1.31813  4.33319  3.46231  3.08431  4.36933  2.45961  4.19071  3.79752  3.13164  3.45093  4.26110  3.32805  2.53308  3.42330  3.49846  2.07418  2.80851  3.27445  5.68849  4.45170    609 - -
          2.68618  4.42225  2.77519  2.73123  3.46354  2.40513  3.72494  3.29354  2.67741  2.69355  4.24690  2.90347  2.73739  3.18146  2.89801  2.37887  2.77519  2.98518  4.58477  3.61503
          0.02242  4.20466  4.92701  0.61958  0.77255  0.48576  0.95510
    585   1.36747  4.30638  3.83411  3.35377  3.74990  3.48607  4.24262  2.12267  3.27971  2.66379  3.67189  3.60570  4.05205  3.58889  3.57773  2.85712  2.49330  2.38767  5.28434  4.06800    610 - -
          2.68618  4.42225  2.77519  2.73123  3.46354  2.40513  3.72494  3.29354  2.67741  2.69355  4.24690  2.90347  2.73739  3.18146  2.89801  2.37887  2.77519  2.98518  4.58477  3.61503
          0.02242  4.20466  4.92701  0.61958  0.77255  0.48576  0.95510
    586   2.54693  4.44300  3.48821  3.13278  3.91820  3.29567  4.14559  3.33717  3.06914  2.49329  4.03909  3.41550  3.94210  3.44785  3.38156  1.07995  2.95525  3.01779  5.37950  4.04619    611 - -
          2.68618  4.42225  2.77519  2.73123  3.46354  2.40513  3.72494  3.29354  2.67741  2.69355  4.24690  2.90347  2.73739  3.18146  2.89801  2.37887  2.77519  2.98518  4.58477  3.61503
          0.02242  4.20466  4.92701  0.61958  0.77255  0.48576  0.95510
    587   2.96142  5.52966  1.73000  1.34819  4.83856  3.32873  3.81486  4.35249  2.77665  3.84002  4.65912  2.79013  3.91552  2.96591  3.35402  2.35497  3.23872  3.91556  5.99540  4.50299    612 - -
          2.68618  4.42225  2.77519  2.73123  3.46354  2.40513  3.72494  3.29354  2.67741  2.69355  4.24690  2.90347  2.73739  3.18146  2.89801  2.37887  2.77519  2.98518  4.58477  3.61503
          0.02242  4.20466  4.92701  0.61958  0.77255  0.48576  0.95510
    588   2.71043  4.41107  3.65140  3.15249  3.69925  3.63942  4.06885  2.59223  2.48784  2.64075  3.62346  3.50811  4.09885  3.38110  3.25017  2.97109  2.58040  1.35624  5.18794  3.95928    613 - -
          2.68618  4.42225  2.77519  2.73123  3.46354  2.40513  3.72494  3.29354  2.67741  2.69355  4.24690  2.90347  2.73739  3.18146  2.89801  2.37887  2.77519  2.98518  4.58477  3.61503
          0.02242  4.20466  4.92701  0.61958  0.77255  0.48576  0.95510
    589   2.46838  4.42566  3.33349  3.13493  4.44319  3.13455  4.30403  3.92820  3.24503  3.59913  4.45970  3.38135  1.07107  3.57401  3.55971  2.08149  2.94619  3.40139  5.77019  4.51650    614 - -
          2.68618  4.42225  2.77519  2.73123  3.46354  2.40513  3.72494  3.29354  2.67741  2.69355  4.24690  2.90347  2.73739  3.18146  2.89801  2.37887  2.77519  2.98518  4.58477  3.61503
          0.02242  4.20466  4.92701  0.61958  0.77255  0.48576  0.95510
    590   3.21209  4.50744  4.98289  4.44170  3.45538  4.57084  5.01916  1.11983  4.32290  1.91936  2.44820  4.64057  4.82076  4.50006  4.46275  3.93160  3.45469  1.61341  5.42954  4.29516    615 - -
          2.68618  4.42225  2.77519  2.73123  3.46354  2.40513  3.72494  3.29354  2.67741  2.69355  4.24690  2.90347  2.73739  3.18146  2.89801  2.37887  2.77519  2.98518  4.58477  3.61503
          0.02242  4.20466  4.92701  0.61958  0.77255  0.48576  0.95510
    591   3.12293  5.75517  1.12393  1.53868  5.03596  3.32101  3.90765  4.58099  2.97778  4.06124  4.93103  2.77759  3.96881  3.08027  3.60969  2.98280  3.42124  4.13601  6.20282  4.66523    616 - -
          2.68618  4.42225  2.77519  2.73123  3.46354  2.40513  3.72494  3.29354  2.67741  2.69355  4.24690  2.90347  2.73739  3.18146  2.89801  2.37887  2.77519  2.98518  4.58477  3.61503
          0.02242  4.20466  4.92701  0.61958  0.77255  0.48576  0.95510
    592   3.00020  5.61389  1.49286  1.46821  4.89994  3.33006  3.82163  4.42598  2.79093  3.89645  4.72009  2.77904  3.92494  2.49681  3.37313  2.88477  3.27589  3.98307  6.04395  4.53714    617 - -
          2.68618  4.42225  2.77519  2.73123  3.46354  2.40513  3.72494  3.29354  2.67741  2.69355  4.24690  2.90347  2.73739  3.18146  2.89801  2.37887  2.77519  2.98518  4.58477  3.61503
          0.02242  4.20466  4.92701  0.61958  0.77255  0.48576  0.95510
    593   3.19760  5.16393  3.17426  2.94874  4.37571  3.62080  4.10480  4.07301  2.74904  3.53997  4.57225  3.40624  4.18772  0.74094  3.02047  3.23766  3.50081  3.78566  5.59288  4.31603    618 - -
          2.68618  4.42225  2.77519  2.73123  3.46354  2.40513  3.72494  3.29354  2.67741  2.69355  4.24690  2.90347  2.73739  3.18146  2.89801  2.37887  2.77519  2.98518  4.58477  3.61503
          0.02242  4.20466  4.92701  0.61958  0.77255  0.48576  0.95510
    594   3.21163  5.31351  3.62000  2.94055  4.80616  3.79333  3.71699  4.14655  0.95192  3.56044  4.43866  3.32829  4.16122  2.85049  1.85712  3.20010  3.36931  3.82677  5.57180  4.42557    619 - -
          2.68618  4.42225  2.77519  2.73123  3.46354  2.40513  3.72494  3.29354  2.67741  2.69355  4.24690  2.90347  2.73739  3.18146  2.89801  2.37887  2.77519  2.98518  4.58477  3.61503
          0.02242  4.20466  4.92701  0.61958  0.77255  0.48576  0.95510
    595   2.23225  4.64969  3.05439  2.10241  3.98900  2.47121  3.79465  3.32422  2.65931  3.02148  3.87336  3.08621  3.87937  2.99041  3.09265  2.70271  2.88929  2.24987  5.32220  4.02253    620 - -
          2.68618  4.42225  2.77519  2.73123  3.46354  2.40513  3.72494  3.29354  2.67741  2.69355  4.24690  2.90347  2.73739  3.18146  2.89801  2.37887  2.77519  2.98518  4.58477  3.61503
          0.02242  4.20466  4.92701  0.61958  0.77255  0.48576  0.95510
    596   3.11818  5.75091  1.16381  1.48955  5.03195  3.32113  3.90423  4.57644  2.97054  4.05585  4.92344  2.77725  3.96700  3.07592  3.60082  2.97884  3.41554  4.13111  6.19756  4.66075    621 - -
          2.68618  4.42225  2.77519  2.73123  3.46354  2.40513  3.72494  3.29354  2.67741  2.69355  4.24690  2.90347  2.73739  3.18146  2.89801  2.37887  2.77519  2.98518  4.58477  3.61503
          0.02242  4.20466  4.92701  0.61958  0.77255  0.48576  0.95510
    597   1.14761  1.82475  4.20765  3.85832  4.10942  3.12588  4.57127  3.21333  3.73750  3.14498  4.08323  3.72321  3.88689  3.98857  3.91400  2.59034  2.83814  2.84273  5.58474  4.41907    622 - -
          2.68618  4.42225  2.77519  2.73123  3.46354  2.40513  3.72494  3.29354  2.67741  2.69355  4.24690  2.90347  2.73739  3.18146  2.89801  2.37887  2.77519  2.98518  4.58477  3.61503
          0.02242  4.20466  4.92701  0.61958  0.77255  0.48576  0.95510
    598   3.34032  4.73919  4.72735  4.20154  3.16905  4.46754  4.78581  2.33190  3.96451  1.40408  1.21175  4.47004  4.73066  4.20699  4.11971  3.84291  3.58179  2.44028  5.19884  4.04782    623 - -
          2.68618  4.42225  2.77519  2.73123  3.46354  2.40513  3.72494  3.29354  2.67741  2.69355  4.24690  2.90347  2.73739  3.18146  2.89801  2.37887  2.77519  2.98518  4.58477  3.61503
          0.02242  4.20466  4.92701  0.61958  0.77255  0.48576  0.95510
    599   2.85343  5.01560  3.22252  2.64781  4.30635  3.59307  3.68591  2.91628  1.38733  3.22997  4.08863  3.12147  3.97832  2.34195  2.50067  2.87431  3.06122  3.36788  5.42678  4.15614    624 - -
          2.68618  4.42225  2.77519  2.73123  3.46354  2.40513  3.72494  3.29354  2.67741  2.69355  4.24690  2.90347  2.73739  3.18146  2.89801  2.37887  2.77519  2.98518  4.58477  3.61503
          0.02242  4.20466  4.92701  0.61958  0.77255  0.48576  0.95510
    600   2.83237  5.14344  3.10147  2.54771  4.52608  3.54173  3.65112  3.93998  1.83206  3.42476  4.22773  2.48707  3.93689  2.77228  1.75963  2.42869  3.04465  3.56742  5.53679  4.24055    625 - -
          2.68618  4.42225  2.77519  2.73123  3.46354  2.40513  3.72494  3.29354  2.67741  2.69355  4.24690  2.90347  2.73739  3.18146  2.89801  2.37887  2.77519  2.98518  4.58477  3.61503
          0.02242  4.20466  4.92701  0.61958  0.77255  0.48576  0.95510
    601   3.24390  4.52890  5.04518  4.56741  3.67670  4.63712  5.26757  0.92690  4.45219  2.13719  3.46673  4.76182  4.93524  4.70733  4.62997  4.04718  3.51315  1.42550  5.70471  4.50368    626 - -
          2.68618  4.42225  2.77519  2.73123  3.46354  2.40513  3.72494  3.29354  2.67741  2.69355  4.24690  2.90347  2.73739  3.18146  2.89801  2.37887  2.77519  2.98518  4.58477  3.61503
          0.02242  4.20466  4.92701  0.61958  0.77255  0.48576  0.95510
    602   2.80871  5.15076  3.01928  2.49560  4.48292  3.51743  2.93222  3.92898  2.21121  3.41829  4.21599  2.57247  3.91631  1.79847  2.18922  2.78596  3.02289  3.55364  5.53071  4.20670    627 - -
          2.68618  4.42225  2.77519  2.73123  3.46354  2.40513  3.72494  3.29354  2.67741  2.69355  4.24690  2.90347  2.73739  3.18146  2.89801  2.37887  2.77519  2.98518  4.58477  3.61503
          0.02242  4.20466  4.92701  0.61958  0.77255  0.48576  0.95510
    603   2.76239  4.91244  3.20232  2.60736  4.20001  3.54890  3.67250  2.79855  1.74655  3.16603  3.99868  3.08920  3.93122  2.82206  2.05354  2.44219  2.97847  3.27165  5.36825  4.08698    628 - -
          2.68618  4.42225  2.77519  2.73123  3.46354  2.40513  3.72494  3.29354  2.67741  2.69355  4.24690  2.90347  2.73739  3.18146  2.89801  2.37887  2.77519  2.98518  4.58477  3.61503
          0.02242  4.20466  4.92701  0.61958  0.77255  0.48576  0.95510
    604   2.79856  4.66801  3.38319  2.83660  3.71094  3.63528  2.81741  3.19417  2.11351  1.65983  3.74129  3.26618  4.02313  3.02620  2.75820  2.92760  3.01795  2.96375  5.08750  3.78679    629 - -
          2.68618  4.42225  2.77519  2.73123  3.46354  2.40513  3.72494  3.29354  2.67741  2.69355  4.24690  2.90347  2.73739  3.18146  2.89801  2.37887  2.77519  2.98518  4.58477  3.61503
          0.02242  4.20466  4.92701  0.61958  0.77255  0.48576  0.95510
    605   3.46386  4.74955  5.14838  4.57807  3.15760  4.77178  5.07663  1.81656  4.43620  0.84552  2.45036  4.82167  4.90569  4.48591  4.51288  4.13007  3.67959  2.31626  5.29258  4.26736    630 - -
          2.68618  4.42225  2.77519  2.73123  3.46354  2.40513  3.72494  3.29354  2.67741  2.69355  4.24690  2.90347  2.73739  3.18146  2.89801  2.37887  2.77519  2.98518  4.58477  3.61503
          0.02242  4.20466  4.92701  0.61958  0.77255  0.48576  0.95510
    606   3.42265  5.21185  3.95106  3.40807  4.65351  3.82894  4.12354  4.23037  2.44888  3.68585  4.68833  3.73639  4.32537  3.33703  0.57150  3.49783  3.67228  3.94250  5.60715  4.52110    631 - -
          2.68618  4.42225  2.77519  2.73123  3.46354  2.40513  3.72494  3.29354  2.67741  2.69355  4.24690  2.90347  2.73739  3.18146  2.89801  2.37887  2.77519  2.98518  4.58477  3.61503
          0.02242  4.20466  4.92701  0.61958  0.77255  0.48576  0.95510
    607   2.63979  3.66690  2.61285  2.36432  4.31464  3.40838  3.62309  3.76577  2.17971  3.30379  4.07980  2.22545  3.81564  2.50613  2.86357  2.37515  2.87430  3.38329  5.48501  4.10719    632 - -
          2.68618  4.42225  2.77519  2.73123  3.46354  2.40513  3.72494  3.29354  2.67741  2.69355  4.24690  2.90347  2.73739  3.18146  2.89801  2.37887  2.77519  2.98518  4.58477  3.61503
          0.02242  4.20466  4.92701  0.61958  0.77255  0.48576  0.95510
    608   2.34566  5.11329  2.91073  2.17921  4.43889  3.47095  3.05671  3.87444  1.58549  3.38905  4.18426  2.96215  3.88743  2.77816  2.68874  2.74449  2.98968  3.50007  5.53800  4.19525    633 - -
          2.68618  4.42225  2.77519  2.73123  3.46354  2.40513  3.72494  3.29354  2.67741  2.69355  4.24690  2.90347  2.73739  3.18146  2.89801  2.37887  2.77519  2.98518  4.58477  3.61503
          0.02242  4.20466  4.92701  0.61958  0.77255  0.48576  0.95510
    609   2.64963  5.05654  2.28394  2.35567  3.50736  3.41211  3.61407  3.82124  2.02198  3.34280  4.11196  2.57371  3.81606  2.72853  2.45514  2.62906  2.88133  3.42802  5.50685  4.12297    634 - -
          2.68618  4.42225  2.77519  2.73123  3.46354  2.40513  3.72494  3.29354  2.67741  2.69355  4.24690  2.90347  2.73739  3.18146  2.89801  2.37887  2.77519  2.98518  4.58477  3.61503
          0.02242  4.20466  4.92701  0.61958  0.77255  0.48576  0.95510
    610   3.28448  4.70148  4.39388  3.94267  2.50402  4.22160  3.90037  2.85338  3.73732  1.41904  3.51409  4.04645  4.55895  3.95985  3.89397  3.57362  3.51859  2.81539  4.19887  1.37881    635 - -
          2.68618  4.42225  2.77519  2.73123  3.46354  2.40513  3.72494  3.29354  2.67741  2.69355  4.24690  2.90347  2.73739  3.18146  2.89801  2.37887  2.77519  2.98518  4.58477  3.61503
          0.02242  4.20466  4.92701  0.61958  0.77255  0.48576  0.95510
    611   3.08161  5.64959  1.90943  0.98165  4.94447  3.33647  3.89255  4.47100  2.91427  3.96921  4.82952  2.80457  3.96436  3.06154  3.50823  2.96103  3.37322  4.04125  6.10813  4.60735    636 - -
          2.68618  4.42225  2.77519  2.73123  3.46354  2.40513  3.72494  3.29354  2.67741  2.69355  4.24690  2.90347  2.73739  3.18146  2.89801  2.37887  2.77519  2.98518  4.58477  3.61503
          0.02242  4.20466  4.92701  0.61958  0.77255  0.48576  0.95510
    612   2.86146  5.40364  2.18626  1.91451  4.71129  3.35731  3.73702  4.21029  2.59827  3.69188  4.48196  2.29920  3.88235  1.73625  3.12588  2.78219  3.11695  3.78020  5.83688  4.38304    637 - -
          2.68618  4.42225  2.77519  2.73123  3.46354  2.40513  3.72494  3.29354  2.67741  2.69355  4.24690  2.90347  2.73739  3.18146  2.89801  2.37887  2.77519  2.98518  4.58477  3.61503
          0.02242  4.20466  4.92701  0.61958  0.77255  0.48576  0.95510
    613   1.14600  4.24289  3.74780  3.34704  4.12419  3.14331  4.29746  3.34901  3.31260  3.17957  4.06333  3.48678  3.84972  3.60424  3.61183  2.00776  2.81741  2.42491  5.53975  4.33085    638 - -
          2.68618  4.42225  2.77519  2.73123  3.46354  2.40513  3.72494  3.29354  2.67741  2.69355  4.24690  2.90347  2.73739  3.18146  2.89801  2.37887  2.77519  2.98518  4.58477  3.61503
          0.02242  4.20466  4.92701  0.61958  0.77255  0.48576  0.95510
    614   3.24178  4.51535  5.07615  4.59372  3.70730  4.66420  5.29544  1.00680  4.48865  2.17364  3.49083  4.78547  4.95228  4.74131  4.66684  4.07142  3.50810  1.27594  5.73080  4.52863    639 - -
          2.68618  4.42225  2.77519  2.73123  3.46354  2.40513  3.72494  3.29354  2.67741  2.69355  4.24690  2.90347  2.73739  3.18146  2.89801  2.37887  2.77519  2.98518  4.58477  3.61503
          0.02242  4.20466  4.92701  0.61958  0.77255  0.48576  0.95510
    615   2.35429  4.93718  2.89987  2.43581  4.30382  2.33520  3.68501  3.74068  2.18860  3.29995  4.09565  2.95563  3.84359  2.39050  2.88885  2.29329  2.91132  3.36531  5.49539  4.14269    640 - -
          2.68618  4.42225  2.77519  2.73123  3.46354  2.40513  3.72494  3.29354  2.67741  2.69355  4.24690  2.90347  2.73739  3.18146  2.89801  2.37887  2.77519  2.98518  4.58477  3.61503
          0.02242  4.20466  4.92701  0.61958  0.77255  0.48576  0.95510
    616   3.07475  4.52185  4.46467  3.90714  3.23138  4.20047  4.54747  2.33042  3.74284  1.01101  2.50001  4.17619  4.51014  3.97916  3.93220  3.52621  2.72986  2.34730  5.11706  3.99319    641 - -
          2.68618  4.42225  2.77519  2.73123  3.46354  2.40513  3.72494  3.29354  2.67741  2.69355  4.24690  2.90347  2.73739  3.18146  2.89801  2.37887  2.77519  2.98518  4.58477  3.61503
          0.02242  4.20466  4.92701  0.61958  0.77255  0.48576  0.95510
    617   3.53179  4.84177  5.01419  4.51453  2.42945  4.69381  4.75327  2.38233  4.36186  0.71046  2.98338  4.70261  4.88053  4.42276  4.44280  4.08375  3.75681  2.55874  4.94660  3.60712    642 - -
          2.68618  4.42225  2.77519  2.73123  3.46354  2.40513  3.72494  3.29354  2.67741  2.69355  4.24690  2.90347  2.73739  3.18146  2.89801  2.37887  2.77519  2.98518  4.58477  3.61503
          0.02242  4.20466  4.92701  0.61958  0.77255  0.48576  0.95510
    618   3.04092  4.98348  3.57022  2.96897  3.70013  3.74303  3.75337  3.64617  2.27739  3.16906  4.11525  3.36065  4.13722  3.01603  1.14619  3.10307  3.24913  3.39132  5.05475  2.72231    643 - -
          2.68618  4.42225  2.77519  2.73123  3.46354  2.40513  3.72494  3.29354  2.67741  2.69355  4.24690  2.90347  2.73739  3.18146  2.89801  2.37887  2.77519  2.98518  4.58477  3.61503
          0.02242  4.20466  4.92701  0.61958  0.77255  0.48576  0.95510
    619   0.85693  4.23918  3.69028  3.44975  4.43333  3.03939  4.46393  3.77047  3.49225  3.54202  4.39598  3.50640  3.81802  3.77227  3.75686  2.05031  2.83062  3.23287  5.80957  4.61107    644 - -
          2.68618  4.42225  2.77519  2.73123  3.46354  2.40513  3.72494  3.29354  2.67741  2.69355  4.24690  2.90347  2.73739  3.18146  2.89801  2.37887  2.77519  2.98518  4.58477  3.61503
          0.02242  4.20466  4.92701  0.61958  0.77255  0.48576  0.95510
    620   1.03375  4.24437  3.66876  3.39631  4.43703  3.03837  4.42294  3.80414  3.43708  3.54437  4.38309  3.47882  3.80817  3.71572  3.72126  1.65825  2.81905  3.25395  5.79935  4.59840    645 - -
          2.68618  4.42225  2.77519  2.73123  3.46354  2.40513  3.72494  3.29354  2.67741  2.69355  4.24690  2.90347  2.73739  3.18146  2.89801  2.37887  2.77519  2.98518  4.58477  3.61503
          0.02242  4.20466  4.92701  0.61958  0.77255  0.48576  0.95510
    621   3.42265  5.21185  3.95106  3.40807  4.65351  3.82894  4.12354  4.23037  2.44888  3.68585  4.68833  3.73639  4.32537  3.33703  0.57150  3.49783  3.67228  3.94250  5.60715  4.52110    646 - -
          2.68618  4.42225  2.77519  2.73123  3.46354  2.40513  3.72494  3.29354  2.67741  2.69355  4.24690  2.90347  2.73739  3.18146  2.89801  2.37887  2.77519  2.98518  4.58477  3.61503
          0.02242  4.20466  4.92701  0.61958  0.77255  0.48576  0.95510
    622   2.89675  5.22572  2.48765  1.08615  4.65498  3.34261  3.87147  4.12715  2.75911  3.69153  4.54166  2.90737  3.93691  3.04075  3.23905  2.32888  3.20242  3.72146  5.85530  4.44044    647 - -
          2.68618  4.42225  2.77519  2.73123  3.46354  2.40513  3.72494  3.29354  2.67741  2.69355  4.24690  2.90347  2.73739  3.18146  2.89801  2.37887  2.77519  2.98518  4.58477  3.61503
          0.02242  4.20466  4.92701  0.61958  0.77255  0.48576  0.95510
    623   3.08099  4.54674  4.57662  4.26248  3.81835  4.05818  5.01524  2.09670  4.13627  2.45476  3.74410  4.39609  4.60936  4.47776  4.31541  3.59272  3.44010  0.68815  5.65478  4.40223    648 - -
          2.68618  4.42225  2.77519  2.73123  3.46354  2.40513  3.72494  3.29354  2.67741  2.69355  4.24690  2.90347  2.73739  3.18146  2.89801  2.37887  2.77519  2.98518  4.58477  3.61503
          0.02242  4.20466  4.92701  0.61958  0.77255  0.48576  0.95510
    624   3.94773  5.19226  4.63675  4.43421  3.08868  4.13541  4.37305  4.00188  4.15879  3.33323  4.61744  4.52088  4.68293  4.52816  4.22380  4.14797  4.26791  3.90051  0.41828  3.07560    649 - -
          2.68618  4.42225  2.77519  2.73123  3.46354  2.40513  3.72494  3.29354  2.67741  2.69355  4.24690  2.90347  2.73739  3.18146  2.89801  2.37887  2.77519  2.98518  4.58477  3.61503
          0.02242  4.20466  4.92701  0.61958  0.77255  0.48576  0.95510
    625   2.49413  4.42319  3.44995  3.20114  4.36774  3.18202  4.31012  3.69664  3.22309  3.42485  4.33882  3.43566  1.08314  3.58164  3.52357  2.66462  2.25834  3.25775  5.71852  4.49678    650 - -
          2.68618  4.42225  2.77519  2.73123  3.46354  2.40513  3.72494  3.29354  2.67741  2.69355  4.24690  2.90347  2.73739  3.18146  2.89801  2.37887  2.77519  2.98518  4.58477  3.61503
          0.02242  4.20466  4.92701  0.61958  0.77255  0.48576  0.95510
    626   2.86386  5.13327  2.59478  1.12932  4.55187  3.37352  3.86265  3.91100  2.70690  3.54301  4.41400  2.95363  3.94135  3.02949  3.16010  2.85085  2.51184  3.54944  5.76949  4.38979    651 - -
          2.68618  4.42225  2.77519  2.73123  3.46354  2.40513  3.72494  3.29354  2.67741  2.69355  4.24690  2.90347  2.73739  3.18146  2.89801  2.37887  2.77519  2.98518  4.58477  3.61503
          0.02242  4.20466  4.92701  0.61958  0.77255  0.48576  0.95510
    627   2.90114  5.37043  1.76171  2.25331  4.75620  3.31746  3.82841  4.27078  2.77974  3.77982  4.59844  1.56806  3.90676  2.98369  3.33817  2.33683  3.19396  3.83184  5.93701  4.46849    652 - -
          2.68618  4.42225  2.77519  2.73123  3.46354  2.40513  3.72494  3.29354  2.67741  2.69355  4.24690  2.90347  2.73739  3.18146  2.89801  2.37887  2.77519  2.98518  4.58477  3.61503
          0.02242  4.20466  4.92701  0.61958  0.77255  0.48576  0.95510
    628   2.82592  5.34268  1.97897  1.99093  4.66478  2.80654  3.73254  4.15961  2.60556  3.65264  4.43932  2.31289  3.86993  2.86480  3.14447  2.00419  3.08474  3.73106  5.80741  4.35740    653 - -
          2.68618  4.42225  2.77519  2.73123  3.46354  2.40513  3.72494  3.29354  2.67741  2.69355  4.24690  2.90347  2.73739  3.18146  2.89801  2.37887  2.77519  2.98518  4.58477  3.61503
          0.02242  4.20466  4.92701  0.61958  0.77255  0.48576  0.95510
    629   2.61057  2.36749  4.06870  3.48950  3.20485  3.70029  4.03416  2.27214  3.36768  2.29126  3.22677  3.69659  4.08564  3.59643  3.55534  2.62236  2.85232  2.07744  4.72430  2.78505    654 - -
          2.68618  4.42225  2.77519  2.73123  3.46354  2.40513  3.72494  3.29354  2.67741  2.69355  4.24690  2.90347  2.73739  3.18146  2.89801  2.37887  2.77519  2.98518  4.58477  3.61503
          0.02242  4.20466  4.92701  0.61958  0.77255  0.48576  0.95510
    630   3.71523  5.02261  4.69863  4.48759  0.59277  4.30223  4.07181  3.21224  4.38996  2.51008  3.89936  4.41179  4.76177  4.46839  4.42668  3.95949  4.02079  3.22548  4.24368  2.57784    655 - -
          2.68618  4.42225  2.77519  2.73123  3.46354  2.40513  3.72494  3.29354  2.67741  2.69355  4.24690  2.90347  2.73739  3.18146  2.89801  2.37887  2.77519  2.98518  4.58477  3.61503
          0.02242  4.20466  4.92701  0.61958  0.77255  0.48576  0.95510
    631   3.13258  4.86151  3.87319  3.82091  4.93149  0.36162  4.90759  4.62510  4.04660  4.23221  5.21992  4.03910  4.26194  4.34509  4.23363  3.31601  3.63931  4.08892  5.92554  5.04910    656 - -
          2.68618  4.42225  2.77519  2.73123  3.46354  2.40513  3.72494  3.29354  2.67741  2.69355  4.24690  2.90347  2.73739  3.18146  2.89801  2.37887  2.77519  2.98518  4.58477  3.61503
          0.02242  4.20466  4.92701  0.61958  0.77255  0.48576  0.95510
    632   2.36821  4.83435  3.06880  2.51431  4.13642  3.45315  3.67428  3.54380  1.95899  3.13902  3.95488  3.01686  3.86140  2.82337  2.53930  2.11672  2.88834  2.82948  5.36513  4.04639    657 - -
          2.68618  4.42225  2.77519  2.73123  3.46354  2.40513  3.72494  3.29354  2.67741  2.69355  4.24690  2.90347  2.73739  3.18146  2.89801  2.37887  2.77519  2.98518  4.58477  3.61503
          0.02242  4.20466  4.92701  0.61958  0.77255  0.48576  0.95510
    633   2.20750  4.81526  2.97944  2.23570  4.08147  3.42912  3.67240  2.96059  2.47908  3.10243  3.91753  2.55029  3.01114  2.82588  2.94044  2.43468  2.86332  3.16830  5.34687  4.01217    658 - -
          2.68618  4.42225  2.77519  2.73123  3.46354  2.40513  3.72494  3.29354  2.67741  2.69355  4.24690  2.90347  2.73739  3.18146  2.89801  2.37887  2.77519  2.98518  4.58477  3.61503
          0.02242  4.20466  4.92701  0.61958  0.77255  0.48576  0.95510
    634   2.68345  5.02278  2.39902  2.36885  4.46257  2.34320  3.73571  3.92608  2.56976  3.46653  4.25401  2.14338  3.84085  2.87195  3.06887  2.32758  2.51772  3.50933  5.64847  4.25678    659 - -
          2.68618  4.42225  2.77519  2.73123  3.46354  2.40513  3.72494  3.29354  2.67741  2.69355  4.24690  2.90347  2.73739  3.18146  2.89801  2.37887  2.77519  2.98518  4.58477  3.61503
          0.02242  4.20466  4.92701  0.61958  0.77255  0.48576  0.95510
    635   2.14125  4.34638  4.34759  3.77432  3.25854  4.05181  4.38090  2.05742  3.65765  1.53850  2.22358  4.02220  4.37763  3.87237  3.85077  3.35518  3.13878  2.20765  5.00104  3.84773    660 - -
          2.68618  4.42225  2.77519  2.73123  3.46354  2.40513  3.72494  3.29354  2.67741  2.69355  4.24690  2.90347  2.73739  3.18146  2.89801  2.37887  2.77519  2.98518  4.58477  3.61503
          0.02242  4.20466  4.92701  0.61958  0.77255  0.48576  0.95510
    636   1.87273  4.57928  3.15559  2.68654  4.20489  3.26804  3.86774  3.62527  2.71391  3.24710  4.05990  2.46453  3.04388  3.04507  3.14691  2.26833  2.15170  3.22002  5.48784  4.18642    661 - -
          2.68618  4.42225  2.77519  2.73123  3.46354  2.40513  3.72494  3.29354  2.67741  2.69355  4.24690  2.90347  2.73739  3.18146  2.89801  2.37887  2.77519  2.98518  4.58477  3.61503
          0.02242  4.20466  4.92701  0.61958  0.77255  0.48576  0.95510
    637   2.64855  4.85867  2.93554  2.25675  4.14375  3.42422  3.68427  3.56170  2.47653  3.15884  3.97367  2.97485  2.33049  2.55287  2.92901  2.31548  2.89293  2.79999  5.39313  4.05510    662 - -
          2.68618  4.42225  2.77519  2.73123  3.46354  2.40513  3.72494  3.29354  2.67741  2.69355  4.24690  2.90347  2.73739  3.18146  2.89801  2.37887  2.77519  2.98518  4.58477  3.61503
          0.02242  4.20466  4.92701  0.61958  0.77255  0.48576  0.95510
    638   3.09688  5.72235  1.41017  1.25468  5.00633  3.32350  3.89103  4.54663  2.93883  4.02592  4.88511  2.77964  3.96037  3.05920  3.55911  2.96274  3.39037  4.10221  6.16757  4.63827    663 - -
          2.68618  4.42225  2.77519  2.73123  3.46354  2.40513  3.72494  3.29354  2.67741  2.69355  4.24690  2.90347  2.73739  3.18146  2.89801  2.37887  2.77519  2.98518  4.58477  3.61503
          0.02242  4.20466  4.92701  0.61958  0.77255  0.48576  0.95510
    639   3.08826  5.70226  1.57734  1.14181  4.98877  3.32616  3.88744  4.52559  2.92607  4.00807  4.86511  2.78416  3.95902  3.05475  3.53950  2.95776  3.38036  4.08391  6.14939  4.62679    664 - -
          2.68618  4.42225  2.77519  2.73123  3.46354  2.40513  3.72494  3.29354  2.67741  2.69355  4.24690  2.90347  2.73739  3.18146  2.89801  2.37887  2.77519  2.98518  4.58477  3.61503
          0.02242  4.20466  4.92701  0.61958  0.77255  0.48576  0.95510
    640   3.08160  5.65042  1.90560  0.98317  4.94514  3.33627  3.89236  4.47183  2.91431  3.96976  4.82996  2.80416  3.96420  3.06129  3.50861  2.96086  3.37320  4.04187  6.10874  4.60758    665 - -
          2.68618  4.42225  2.77519  2.73123  3.46354  2.40513  3.72494  3.29354  2.67741  2.69355  4.24690  2.90347  2.73739  3.18146  2.89801  2.37887  2.77519  2.98518  4.58477  3.61503
          0.02242  4.20466  4.92701  0.61958  0.77255  0.48576  0.95510
    641   3.49571  4.80009  4.98583  4.49506  1.65420  4.62649  4.51305  2.45600  4.34179  0.97234  3.04980  4.60308  4.83452  4.38148  4.40472  4.00166  3.71889  2.60863  4.70009  3.24122    666 - -
          2.68618  4.42225  2.77519  2.73123  3.46354  2.40513  3.72494  3.29354  2.67741  2.69355  4.24690  2.90347  2.73739  3.18146  2.89801  2.37887  2.77519  2.98518  4.58477  3.61503
          0.02242  4.20466  4.92701  0.61958  0.77255  0.48576  0.95510
    642   2.80675  4.54082  2.39544  3.01163  3.53749  3.74928  4.03691  2.27657  3.01912  1.55257  3.45930  3.45168  4.13841  3.32718  3.39063  3.03513  3.04741  2.47148  5.13956  3.88296    667 - -
          2.68618  4.42225  2.77519  2.73123  3.46354  2.40513  3.72494  3.29354  2.67741  2.69355  4.24690  2.90347  2.73739  3.18146  2.89801  2.37887  2.77519  2.98518  4.58477  3.61503
          0.02242  4.20466  4.92701  0.61958  0.77255  0.48576  0.95510
    643   2.10497  4.20690  4.13621  3.56208  3.32665  3.86358  4.19297  1.98383  3.46136  2.02083  2.81512  3.81400  4.22314  3.70138  3.67928  3.15518  2.54249  1.92500  4.90964  3.71635    668 - -
          2.68618  4.42225  2.77519  2.73123  3.46354  2.40513  3.72494  3.29354  2.67741  2.69355  4.24690  2.90347  2.73739  3.18146  2.89801  2.37887  2.77519  2.98518  4.58477  3.61503
          0.02242  4.20466  4.92701  0.61958  0.77255  0.48576  0.95510
    644   3.55103  4.92213  4.72263  4.37676  3.29831  4.40060  4.93020  2.53224  4.14219  0.55240  3.23977  4.62077  4.78683  4.42882  4.25856  4.03076  3.83446  2.65344  5.28423  4.08005    669 - -
          2.68618  4.42225  2.77519  2.73123  3.46354  2.40513  3.72494  3.29354  2.67741  2.69355  4.24690  2.90347  2.73739  3.18146  2.89801  2.37887  2.77519  2.98518  4.58477  3.61503
          0.02242  4.20466  4.92701  0.61958  0.77255  0.48576  0.95510
    645   2.99686  5.27858  3.28426  2.35347  4.71373  3.65626  3.65531  4.08882  1.75702  3.51766  4.34008  3.13891  4.02690  2.35557  1.47097  2.96655  3.17797  3.72720  5.57208  4.33814    670 - -
          2.68618  4.42225  2.77519  2.73123  3.46354  2.40513  3.72494  3.29354  2.67741  2.69355  4.24690  2.90347  2.73739  3.18146  2.89801  2.37887  2.77519  2.98518  4.58477  3.61503
          0.02242  4.20466  4.92701  0.61958  0.77255  0.48576  0.95510
    646   2.82659  5.35233  1.88100  1.66812  4.66169  3.35855  3.72117  4.15413  2.57626  3.64382  4.42874  2.81965  3.86991  2.33276  3.10507  2.75567  2.64785  3.72798  5.79451  4.34761    671 - -
          2.68618  4.42225  2.77519  2.73123  3.46354  2.40513  3.72494  3.29354  2.67741  2.69355  4.24690  2.90347  2.73739  3.18146  2.89801  2.37887  2.77519  2.98518  4.58477  3.61503
          0.02242  4.20466  4.92701  0.61958  0.77255  0.48576  0.95510
    647   3.30018  4.64387  4.78376  4.42270  3.62161  4.40813  5.10188  0.74048  4.25809  2.15280  3.51887  4.62400  4.81927  4.58013  4.41877  3.94738  3.59813  1.91402  5.57217  4.33125    672 - -
          2.68618  4.42225  2.77519  2.73123  3.46354  2.40513  3.72494  3.29354  2.67741  2.69355  4.24690  2.90347  2.73739  3.18146  2.89801  2.37887  2.77519  2.98518  4.58477  3.61503
          0.02242  4.20466  4.92701  0.61958  0.77255  0.48576  0.95510
    648   3.81997  5.02627  4.82091  4.54303  0.76464  4.55327  3.61715  3.41870  4.37753  2.70691  4.01328  4.24835  4.86042  4.31560  4.37846  3.94203  4.04497  3.37596  3.74416  1.73111    673 - -
          2.68618  4.42225  2.77519  2.73123  3.46354  2.40513  3.72494  3.29354  2.67741  2.69355  4.24690  2.90347  2.73739  3.18146  2.89801  2.37887  2.77519  2.98518  4.58477  3.61503
          0.02242  4.20466  4.92701  0.61958  0.77255  0.48576  0.95510
    649   2.34531  4.33238  3.51030  2.95343  2.26518  3.59925  2.96695  2.82868  2.89608  2.53569  2.89620  2.91649  3.98310  3.20276  3.23801  2.85310  2.85953  2.60760  4.84540  3.56019    674 - -
          2.68618  4.42225  2.77519  2.73123  3.46354  2.40513  3.72494  3.29354  2.67741  2.69355  4.24690  2.90347  2.73739  3.18146  2.89801  2.37887  2.77519  2.98518  4.58477  3.61503
          0.02242  4.20466  4.92701  0.61958  0.77255  0.48576  0.95510
    650   1.02501  4.23259  3.71366  3.37956  4.35753  3.05461  4.37483  3.69640  3.38131  3.44327  4.28115  3.47344  3.80629  3.66436  3.67441  2.03502  2.29548  3.18350  5.72441  4.53039    675 - -
          2.68618  4.42225  2.77519  2.73123  3.46354  2.40513  3.72494  3.29354  2.67741  2.69355  4.24690  2.90347  2.73739  3.18146  2.89801  2.37887  2.77519  2.98518  4.58477  3.61503
          0.02242  4.20466  4.92701  0.61958  0.77255  0.48576  0.95510
    651   3.06200  5.70295  1.26728  1.88961  4.98355  3.31654  3.86331  4.52435  2.89490  3.99381  4.83778  1.92926  3.94332  3.02576  3.51226  2.93074  3.35054  4.07478  6.14433  4.60917    676 - -
          2.68618  4.42225  2.77519  2.73123  3.46354  2.40513  3.72494  3.29354  2.67741  2.69355  4.24690  2.90347  2.73739  3.18146  2.89801  2.37887  2.77519  2.98518  4.58477  3.61503
          0.02242  4.20466  4.92701  0.61958  0.77255  0.48576  0.95510
    652   3.48028  4.78277  5.06646  4.54137  3.19184  4.74546  5.07424  1.86706  4.35323  0.75878  2.99736  4.79328  4.92212  4.48778  4.46057  4.13581  3.71173  2.26511  5.32139  4.21850    677 - -
          2.68618  4.42225  2.77519  2.73123  3.46354  2.40513  3.72494  3.29354  2.67741  2.69355  4.24690  2.90347  2.73739  3.18146  2.89801  2.37887  2.77519  2.98518  4.58477  3.61503
          0.02242  4.20466  4.92701  0.61958  0.77255  0.48576  0.95510
    653   2.33420  4.29438  3.48470  3.22941  4.50637  1.19343  4.34735  3.93459  3.33242  3.61055  4.42284  3.39566  3.80125  3.60961  3.65393  2.02480  2.21707  3.34662  5.83145  4.61839    678 - -
          2.68618  4.42225  2.77519  2.73123  3.46354  2.40513  3.72494  3.29354  2.67741  2.69355  4.24690  2.90347  2.73739  3.18146  2.89801  2.37887  2.77519  2.98518  4.58477  3.61503
          0.02242  4.20466  4.92701  0.61958  0.77255  0.48576  0.95510
    654   2.60811  4.57177  2.65172  2.65519  3.80563  3.47815  3.76731  3.12458  2.65191  2.56489  3.71015  3.12810  3.89541  2.98359  3.07580  2.42197  2.20771  2.32902  5.17477  3.89089    679 - -
          2.68618  4.42225  2.77519  2.73123  3.46354  2.40513  3.72494  3.29354  2.67741  2.69355  4.24690  2.90347  2.73739  3.18146  2.89801  2.37887  2.77519  2.98518  4.58477  3.61503
          0.02242  4.20466  4.92701  0.61958  0.77255  0.48576  0.95510
    655   2.36448  4.75409  2.52739  2.49846  3.98905  3.45139  3.68086  2.96914  2.50268  3.01476  3.84426  3.00899  2.69944  2.66084  2.95757  2.67243  2.85529  2.70148  5.28472  3.96345    680 - -
          2.68618  4.42225  2.77519  2.73123  3.46354  2.40513  3.72494  3.29354  2.67741  2.69355  4.24690  2.90347  2.73739  3.18146  2.89801  2.37887  2.77519  2.98518  4.58477  3.61503
          0.02242  4.20466  4.92701  0.61958  0.77255  0.48576  0.95510
    656   2.62660  4.86058  2.65736  1.97237  4.10369  3.43622  3.28065  2.89010  2.44308  3.12222  3.92998  2.95753  3.83371  2.79222  2.91067  2.65001  2.55278  3.19661  5.35424  3.35938    681 - -
          2.68606  4.42234  2.77505  2.73110  3.46363  2.40501  3.72504  3.29363  2.67750  2.69364  4.24699  2.90356  2.73749  3.18156  2.89810  2.37881  2.77529  2.98528  4.58486  3.61443
          0.32538  1.30748  4.92701  0.67556  0.71104  0.48576  0.95510
    657   2.86002  5.38071  1.63286  1.66266  4.69582  3.34663  3.75361  4.18828  2.64570  3.68630  4.48260  2.81348  3.13798  2.89118  3.19034  2.78470  2.77175  3.76305  5.84509  4.38869    684 - -
          2.68618  4.42225  2.77519  2.73123  3.46354  2.40513  3.72494  3.29354  2.67741  2.69355  4.24690  2.90347  2.73739  3.18146  2.89801  2.37887  2.77519  2.98518  4.58477  3.61503
          0.02242  4.20466  4.92701  0.61958  0.77255  0.48576  0.95510
    658   2.67054  5.04887  2.34399  1.94620  4.34136  3.40427  3.64252  3.78430  2.19758  3.33143  4.11401  2.89376  3.82807  2.76633  2.90710  2.65305  2.65482  2.63280  5.51792  4.13471    685 - -
          2.68618  4.42225  2.77519  2.73123  3.46354  2.40513  3.72494  3.29354  2.67741  2.69355  4.24690  2.90347  2.73739  3.18146  2.89801  2.37887  2.77519  2.98518  4.58477  3.61503
          0.02242  4.20466  4.92701  0.61958  0.77255  0.48576  0.95510
    659   2.42544  5.08959  2.65282  2.08421  4.46096  3.36422  3.73716  3.91406  2.56435  3.46204  4.26363  1.80657  2.68197  2.87887  3.05052  2.72465  3.01072  3.52106  5.64969  4.25969    686 - -
          2.68618  4.42225  2.77519  2.73123  3.46354  2.40513  3.72494  3.29354  2.67741  2.69355  4.24690  2.90347  2.73739  3.18146  2.89801  2.37887  2.77519  2.98518  4.58477  3.61503
          0.02242  4.20466  4.92701  0.61958  0.77255  0.48576  0.95510
    660   2.64059  4.96749  2.56308  2.38138  4.24759  2.95707  3.63536  3.68786  2.28906  3.24728  4.03565  2.59000  3.82314  2.52341  2.89196  2.63887  2.64407  2.52062  5.44861  4.08114    687 - -
          2.68618  4.42225  2.77519  2.73123  3.46354  2.40513  3.72494  3.29354  2.67741  2.69355  4.24690  2.90347  2.73739  3.18146  2.89801  2.37887  2.77519  2.98518  4.58477  3.61503
          0.02242  4.20466  4.92701  0.61958  0.77255  0.48576  0.95510
    661   2.40111  4.65413  3.11642  2.32686  3.86287  2.95644  3.17824  2.93348  2.55182  2.90389  3.74761  3.06109  3.86915  2.89465  2.98966  2.69569  2.26465  2.76154  5.19586  3.89678    688 - -
          2.68618  4.42225  2.77519  2.73123  3.46354  2.40513  3.72494  3.29354  2.67741  2.69355  4.24690  2.90347  2.73739  3.18146  2.89801  2.37887  2.77519  2.98518  4.58477  3.61503
          0.02242  4.20466  4.92701  0.61958  0.77255  0.48576  0.95510
    662   2.88666  5.32049  2.66631  1.42672  4.65924  3.44328  3.71049  4.11371  2.09354  3.59257  4.39779  2.91339  3.92295  2.25364  2.78813  2.82895  3.12104  3.71648  5.71633  4.34340    689 - -
          2.68618  4.42225  2.77519  2.73123  3.46354  2.40513  3.72494  3.29354  2.67741  2.69355  4.24690  2.90347  2.73739  3.18146  2.89801  2.37887  2.77519  2.98518  4.58477  3.61503
          0.02242  4.20466  4.92701  0.61958  0.77255  0.48576  0.95510
    663   2.68325  5.02778  2.21475  2.18813  4.34899  2.64806  3.68269  3.79672  2.49671  3.35120  4.14284  2.89879  3.83822  2.81636  2.98997  2.10466  2.93386  2.84776  5.54761  4.16487    690 - -
          2.68618  4.42225  2.77519  2.73123  3.46354  2.40513  3.72494  3.29354  2.67741  2.69355  4.24690  2.90347  2.73739  3.18146  2.89801  2.37887  2.77519  2.98518  4.58477  3.61503
          0.06846  4.20466  2.97125  0.61958  0.77255  0.48576  0.95510
    664   2.42106  5.00268  2.89980  2.40671  4.33867  3.41569  3.63851  3.77939  2.34847  3.31585  4.10454  2.47156  3.83654  2.05252  2.49981  2.39146  2.91028  3.40164  5.48917  4.13407    691 - -
          2.68618  4.42225  2.77519  2.73123  3.46354  2.40513  3.72494  3.29354  2.67741  2.69355  4.24690  2.90347  2.73739  3.18146  2.89801  2.37887  2.77519  2.98518  4.58477  3.61503
          0.02347  4.15967  4.88202  0.61958  0.77255  0.54025  0.87372
    665   2.71031  5.20458  2.26414  2.05069  4.52424  2.54259  3.64075  4.00633  2.17906  3.49841  4.26336  2.83138  3.22630  2.47391  2.93667  2.66085  2.95141  3.58371  5.64531  4.22488    692 - -
          2.68618  4.42225  2.77519  2.73123  3.46354  2.40513  3.72494  3.29354  2.67741  2.69355  4.24690  2.90347  2.73739  3.18146  2.89801  2.37887  2.77519  2.98518  4.58477  3.61503
          0.02347  4.15967  4.88202  0.61958  0.77255  0.54025  0.87372
    666   2.64657  5.05798  2.48850  2.01184  4.35888  3.38740  3.61473  3.28985  2.38654  3.34428  4.11583  2.56962  3.80489  2.44298  2.87536  2.62321  2.47399  3.42509  5.51667  4.12601    693 - -
          2.68618  4.42225  2.77519  2.73123  3.46354  2.40513  3.72494  3.29354  2.67741  2.69355  4.24690  2.90347  2.73739  3.18146  2.89801  2.37887  2.77519  2.98518  4.58477  3.61503
          0.02347  4.15967  4.88202  0.61958  0.77255  0.54025  0.87372
    667   2.67353  5.07259  2.43471  2.05172  4.35892  3.38516  3.63441  3.82173  2.42208  3.35445  4.13504  2.86869  3.81786  2.26132  2.91219  2.35938  2.91092  3.43603  5.53080  2.96441    694 - -
          2.68618  4.42225  2.77519  2.73123  3.46354  2.40513  3.72494  3.29354  2.67741  2.69355  4.24690  2.90347  2.73739  3.18146  2.89801  2.37887  2.77519  2.98518  4.58477  3.61503
          0.08323  4.15967  2.74498  0.61958  0.77255  0.54025  0.87372
    668   2.63768  4.94333  2.86676  1.97027  4.23622  3.39651  3.62223  3.67025  2.37633  3.23128  4.02671  2.46993  3.81268  2.75454  2.54741  2.40269  2.87376  2.85283  5.42974  4.07243    695 - -
          2.68633  4.42240  2.77534  2.73063  3.46369  2.40513  3.72509  3.29336  2.67755  2.69295  4.24704  2.90340  2.73754  3.18161  2.89815  2.37889  2.77534  2.98533  4.58492  3.61518
          0.43825  1.79737  1.66549  1.47188  0.26071  0.60351  0.79162
    669   2.68202  4.87743  2.66289  2.04951  3.96264  3.34290  3.63297  3.54234  2.46498  3.13874  3.98652  2.18032  3.81324  2.82059  2.90246  2.69339  2.92759  3.22375  5.27613  2.93488    704 - -
          2.68618  4.42225  2.77519  2.73123  3.46354  2.40513  3.72494  3.29354  2.67741  2.69355  4.24690  2.90347  2.73739  3.18146  2.89801  2.37887  2.77519  2.98518  4.58477  3.61503
          0.03048  3.90159  4.62394  0.61958  0.77255  0.77305  0.61916
    670   2.70140  5.03385  2.19985  1.74333  4.20993  3.29040  3.63253  3.72920  2.50243  3.29803  4.12588  2.78294  3.78708  2.79335  2.99913  2.67350  2.95195  3.37712  5.46628  3.03875    705 - -
          2.68618  4.42225  2.77519  2.73123  3.46354  2.40513  3.72494  3.29354  2.67741  2.69355  4.24690  2.90347  2.73739  3.18146  2.89801  2.37887  2.77519  2.98518  4.58477  3.61503
          0.03048  3.90159  4.62394  0.61958  0.77255  0.58502  0.81440
    671   2.70953  5.01006  2.00251  1.87916  4.26298  3.34570  3.67586  2.72460  2.52918  3.26210  4.09955  2.84741  3.82589  2.82791  3.02316  2.69752  2.95833  3.29099  5.51163  4.12854    706 - -
          2.68618  4.42225  2.77519  2.73123  3.46354  2.40513  3.72494  3.29354  2.67741  2.69355  4.24690  2.90347  2.73739  3.18146  2.89801  2.37887  2.77519  2.98518  4.58477  3.61503
          0.02680  4.02856  4.75091  0.61958  0.77255  0.67269  0.71403
    672   2.80400  5.32729  2.05486  1.68163  4.63149  3.27641  3.68793  4.12751  2.58512  3.62414  4.42407  2.20331  2.96864  2.82770  3.13001  2.72558  3.06610  3.70483  5.78316  4.32523    707 - -
          2.68618  4.42225  2.77519  2.73123  3.46354  2.40513  3.72494  3.29354  2.67741  2.69355  4.24690  2.90347  2.73739  3.18146  2.89801  2.37887  2.77519  2.98518  4.58477  3.61503
          0.02680  4.02856  4.75091  0.61958  0.77255  0.67269  0.71403
    673   2.63219  4.77132  2.27504  2.20104  3.99434  3.40928  3.67357  3.29516  2.51052  2.58341  3.85579  2.95440  3.83557  2.84303  2.96953  2.67878  2.87178  2.50080  5.30638  3.97400    708 - -
          2.68618  4.42225  2.77519  2.73123  3.46354  2.40513  3.72494  3.29354  2.67741  2.69355  4.24690  2.90347  2.73739  3.18146  2.89801  2.37887  2.77519  2.98518  4.58477  3.61503
          0.02680  4.02856  4.75091  0.61958  0.77255  0.67269  0.71403
    674   2.89023  5.43128  1.69262  1.61727  4.74426  2.37917  3.74814  4.25236  2.72297  3.75130  4.57883  2.71490  3.84054  2.90439  3.30139  2.79236  3.17127  3.82364  5.91314  4.42781    709 - -
          2.68618  4.42225  2.77519  2.73123  3.46354  2.40513  3.72494  3.29354  2.67741  2.69355  4.24690  2.90347  2.73739  3.18146  2.89801  2.37887  2.77519  2.98518  4.58477  3.61503
          0.02680  4.02856  4.75091  0.61958  0.77255  0.54961  0.86080
    675   3.03194  5.63550  1.34820  1.43331  4.91945  3.27068  3.83330  4.45113  2.87371  3.94080  4.80037  2.73001  3.90404  3.00186  3.48621  2.90322  3.32447  4.01454  6.08647  4.56631    710 - -
          2.68618  4.42225  2.77519  2.73123  3.46354  2.40513  3.72494  3.29354  2.67741  2.69355  4.24690  2.90347  2.73739  3.18146  2.89801  2.37887  2.77519  2.98518  4.58477  3.61503
          0.02489  4.10134  4.82368  0.61958  0.77255  0.60351  0.79162
    676   2.79517  5.21751  1.78694  1.71160  4.48251  3.33510  3.70858  3.92855  2.58037  2.76119  4.30685  2.81324  3.84999  2.85367  3.09780  2.74409  3.05052  3.55354  5.68218  4.25830    711 - -
          2.68618  4.42225  2.77519  2.73123  3.46354  2.40513  3.72494  3.29354  2.67741  2.69355  4.24690  2.90347  2.73739  3.18146  2.89801  2.37887  2.77519  2.98518  4.58477  3.61503
          0.02489  4.10134  4.82368  0.61958  0.77255  0.49727  0.93698
    677   2.99634  5.59031  1.39693  1.60830  4.89518  2.54897  3.82698  4.42039  2.83358  3.90228  4.73673  2.75769  3.91082  2.98600  3.43479  2.88092  3.28215  3.97779  6.05668  4.54529    712 - -
          2.68618  4.42225  2.77519  2.73123  3.46354  2.40513  3.72494  3.29354  2.67741  2.69355  4.24690  2.90347  2.73739  3.18146  2.89801  2.37887  2.77519  2.98518  4.58477  3.61503
          0.02347  4.15967  4.88202  0.61958  0.77255  0.54025  0.87372
    678   2.86978  5.43742  1.91365  1.56976  4.74358  3.33007  3.73376  4.24982  2.23395  3.72482  4.51814  2.34810  3.87019  2.86900  3.15967  2.78138  3.12914  3.81264  5.86788  4.40014    713 - -
          2.68618  4.42225  2.77519  2.73123  3.46354  2.40513  3.72494  3.29354  2.67741  2.69355  4.24690  2.90347  2.73739  3.18146  2.89801  2.37887  2.77519  2.98518  4.58477  3.61503
          0.02347  4.15967  4.88202  0.61958  0.77255  0.54025  0.87372
    679   2.90280  5.48371  1.95077  1.43715  4.78217  3.32170  3.75509  4.29470  2.66906  3.76944  4.57156  2.43910  3.88006  2.39575  3.22545  2.80628  3.16733  3.85630  5.91524  4.43501    714 - -
          2.68618  4.42225  2.77519  2.73123  3.46354  2.40513  3.72494  3.29354  2.67741  2.69355  4.24690  2.90347  2.73739  3.18146  2.89801  2.37887  2.77519  2.98518  4.58477  3.61503
          0.02347  4.15967  4.88202  0.61958  0.77255  0.54025  0.87372
    680   2.70423  3.42825  2.10779  1.78080  4.40891  3.36776  3.66610  3.86708  2.48171  3.40493  4.19218  2.51211  3.82949  2.79579  2.98242  2.67497  2.95067  3.47810  5.58648  4.18708    715 - -
          2.68618  4.42225  2.77519  2.73123  3.46354  2.40513  3.72494  3.29354  2.67741  2.69355  4.24690  2.90347  2.73739  3.18146  2.89801  2.37887  2.77519  2.98518  4.58477  3.61503
          0.02347  4.15967  4.88202  0.61958  0.77255  0.54025  0.87372
    681   2.63459  4.93749  2.62546  1.87354  4.19450  3.41588  3.62519  3.63972  2.39702  2.78004  4.00162  2.92008  3.81941  2.75842  2.59482  2.63803  2.86671  3.28629  5.40772  3.25011    716 - -
          2.68618  4.42225  2.77519  2.73123  3.46354  2.40513  3.72494  3.29354  2.67741  2.69355  4.24690  2.90347  2.73739  3.18146  2.89801  2.37887  2.77519  2.98518  4.58477  3.61503
          0.02347  4.15967  4.88202  0.61958  0.77255  0.54025  0.87372
    682   3.23325  5.37343  2.65110  0.67616  4.76092  3.48412  4.10933  4.27448  3.02914  3.84931  4.82149  3.13856  4.10559  3.32580  3.46032  3.19223  3.54317  3.93243  5.87731  4.61325    717 - -
          2.68618  4.42225  2.77519  2.73123  3.46354  2.40513  3.72494  3.29354  2.67741  2.69355  4.24690  2.90347  2.73739  3.18146  2.89801  2.37887  2.77519  2.98518  4.58477  3.61503
          0.02347  4.15967  4.88202  0.61958  0.77255  0.54025  0.87372
    683   2.39448  5.12984  2.53433  1.11477  4.56793  3.34003  3.87067  3.92332  2.74552  3.56483  4.44571  2.92896  3.92779  3.04333  3.20975  2.84772  3.17001  3.55863  5.79305  4.40716    718 - -
          2.68618  4.42225  2.77519  2.73123  3.46354  2.40513  3.72494  3.29354  2.67741  2.69355  4.24690  2.90347  2.73739  3.18146  2.89801  2.37887  2.77519  2.98518  4.58477  3.61503
          0.02347  4.15967  4.88202  0.61958  0.77255  0.54025  0.87372
    684   2.65204  5.01316  2.57227  2.00282  3.31490  3.39333  3.63001  3.74472  2.41638  3.29251  4.07803  2.88582  3.81494  2.26135  2.90190  2.29864  2.88815  3.37159  5.48228  4.10176    719 - -
          2.68618  4.42225  2.77519  2.73123  3.46354  2.40513  3.72494  3.29354  2.67741  2.69355  4.24690  2.90347  2.73739  3.18146  2.89801  2.37887  2.77519  2.98518  4.58477  3.61503
          0.02347  4.15967  4.88202  0.61958  0.77255  0.54025  0.87372
    685   2.75602  5.23044  2.22758  1.71150  4.56086  2.82797  3.69086  4.04362  2.53405  3.54886  4.33040  2.82236  3.08788  2.81919  3.05637  2.25813  3.01079  3.62451  5.70960  4.28007    720 - -
          2.68618  4.42225  2.77519  2.73123  3.46354  2.40513  3.72494  3.29354  2.67741  2.69355  4.24690  2.90347  2.73739  3.18146  2.89801  2.37887  2.77519  2.98518  4.58477  3.61503
          0.02347  4.15967  4.88202  0.61958  0.77255  0.45314  1.00959
    686   2.61993  4.79792  3.01829  2.14541  4.02952  3.45004  3.65748  2.95042  2.46063  3.05338  3.87154  2.65120  3.84216  2.45335  2.91800  2.44854  2.85141  2.89479  5.30341  3.33927    721 - -
          2.68618  4.42225  2.77519  2.73123  3.46354  2.40513  3.72494  3.29354  2.67741  2.69355  4.24690  2.90347  2.73739  3.18146  2.89801  2.37887  2.77519  2.98518  4.58477  3.61503
          0.02242  4.20466  4.92701  0.61958  0.77255  0.48576  0.95510
    687   2.19858  4.38031  3.40949  2.85164  3.58087  2.93731  3.83242  2.48559  2.80939  2.64744  3.53041  3.26738  3.93050  3.12556  2.90577  2.50375  2.52629  2.39198  5.00417  3.75930    722 - -
          2.68618  4.42225  2.77519  2.73123  3.46354  2.40513  3.72494  3.29354  2.67741  2.69355  4.24690  2.90347  2.73739  3.18146  2.89801  2.37887  2.77519  2.98518  4.58477  3.61503
          0.02242  4.20466  4.92701  0.61958  0.77255  0.48576  0.95510
    688   2.42168  4.84069  3.04015  2.48057  4.10395  3.07065  3.65484  3.51793  2.19419  2.72329  3.92519  2.99328  3.40161  2.80239  2.25314  2.67072  2.60118  3.19010  5.34348  4.01629    723 - -
          2.68618  4.42225  2.77519  2.73123  3.46354  2.40513  3.72494  3.29354  2.67741  2.69355  4.24690  2.90347  2.73739  3.18146  2.89801  2.37887  2.77519  2.98518  4.58477  3.61503
          0.02242  4.20466  4.92701  0.61958  0.77255  0.48576  0.95510
    689   2.60294  4.20465  3.70529  3.13253  2.85861  3.63509  3.14497  2.43556  3.06027  2.40486  3.31383  3.46860  4.01078  3.33462  3.35107  2.68797  2.20171  2.26575  4.78685  3.11762    724 - -
          2.68618  4.42225  2.77519  2.73123  3.46354  2.40513  3.72494  3.29354  2.67741  2.69355  4.24690  2.90347  2.73739  3.18146  2.89801  2.37887  2.77519  2.98518  4.58477  3.61503
          0.10480  4.20466  2.47016  0.61958  0.77255  0.48576  0.95510
    690   2.63189  4.77262  2.86586  1.74521  4.11329  2.91503  3.73537  3.49216  2.57418  3.13910  3.97425  2.98171  3.84512  2.90753  3.02442  2.47105  2.90284  2.42328  5.39948  4.07043    725 - -
          2.68618  4.42225  2.77519  2.73123  3.46354  2.40513  3.72494  3.29354  2.67741  2.69355  4.24690  2.90347  2.73739  3.18146  2.89801  2.37887  2.77519  2.98518  4.58477  3.61503
          0.02433  4.12419  4.84653  0.61958  0.77255  0.43124  1.04898
    691   2.91322  5.19463  2.54969  1.03306  4.60863  3.37534  3.88820  3.97121  2.74483  3.60087  4.48726  2.94987  3.96003  3.05952  3.19882  2.88971  2.76084  3.61015  5.82308  4.43539    726 - -
          2.68618  4.42225  2.77519  2.73123  3.46354  2.40513  3.72494  3.29354  2.67741  2.69355  4.24690  2.90347  2.73739  3.18146  2.89801  2.37887  2.77519  2.98518  4.58477  3.61503
          0.02242  4.20466  4.92701  0.61958  0.77255  0.48576  0.95510
    692   2.24955  4.67085  3.13450  2.59532  3.99155  3.42649  3.73784  3.36642  2.06617  3.01907  3.85625  3.07487  3.36264  2.91686  2.96841  2.67755  2.13165  2.74954  5.29498  3.99449    727 - -
          2.68618  4.42225  2.77519  2.73123  3.46354  2.40513  3.72494  3.29354  2.67741  2.69355  4.24690  2.90347  2.73739  3.18146  2.89801  2.37887  2.77519  2.98518  4.58477  3.61503
          0.02242  4.20466  4.92701  0.61958  0.77255  0.48576  0.95510
    693   2.70135  5.12729  2.01458  2.32175  4.46469  3.37719  3.66760  3.93354  2.46267  3.45070  4.22554  2.23918  3.83365  2.78965  2.71637  2.38475  2.55841  3.52552  5.61554  4.21235    728 - -
          2.68618  4.42225  2.77519  2.73123  3.46354  2.40513  3.72494  3.29354  2.67741  2.69355  4.24690  2.90347  2.73739  3.18146  2.89801  2.37887  2.77519  2.98518  4.58477  3.61503
          0.02242  4.20466  4.92701  0.61958  0.77255  0.48576  0.95510
    694   3.71523  5.02261  4.69863  4.48759  0.59277  4.30223  4.07181  3.21224  4.38996  2.51008  3.89936  4.41179  4.76177  4.46839  4.42668  3.95949  4.02079  3.22548  4.24368  2.57784    729 - -
          2.68618  4.42225  2.77519  2.73123  3.46354  2.40513  3.72494  3.29354  2.67741  2.69355  4.24690  2.90347  2.73739  3.18146  2.89801  2.37887  2.77519  2.98518  4.58477  3.61503
          0.02242  4.20466  4.92701  0.61958  0.77255  0.48576  0.95510
    695   2.55673  5.25246  2.35579  1.99939  4.57643  3.39406  3.68695  4.04514  1.56003  3.54308  4.32605  2.86524  3.86705  2.81122  2.93015  2.73451  3.02877  3.63482  5.69035  4.28303    730 - -
          2.68618  4.42225  2.77519  2.73123  3.46354  2.40513  3.72494  3.29354  2.67741  2.69355  4.24690  2.90347  2.73739  3.18146  2.89801  2.37887  2.77519  2.98518  4.58477  3.61503
          0.02242  4.20466  4.92701  0.61958  0.77255  0.48576  0.95510
    696   3.19017  4.70545  4.16827  3.75359  0.94865  4.00968  3.91558  3.06371  3.49946  2.50424  3.70596  3.91427  4.43777  3.83749  2.94526  3.42775  3.45987  2.96849  4.31027  2.69289    731 - -
          2.68618  4.42225  2.77519  2.73123  3.46354  2.40513  3.72494  3.29354  2.67741  2.69355  4.24690  2.90347  2.73739  3.18146  2.89801  2.37887  2.77519  2.98518  4.58477  3.61503
          0.02242  4.20466  4.92701  0.61958  0.77255  0.48576  0.95510
    697   2.61767  4.84682  2.65419  2.23084  4.09355  3.13670  3.64362  2.89336  2.43776  3.10934  3.27067  2.96110  3.83057  2.55408  2.90487  2.43582  2.63444  3.18325  5.34453  4.00241    732 - -
          2.68618  4.42225  2.77519  2.73123  3.46354  2.40513  3.72494  3.29354  2.67741  2.69355  4.24690  2.90347  2.73739  3.18146  2.89801  2.37887  2.77519  2.98518  4.58477  3.61503
          0.02242  4.20466  4.92701  0.61958  0.77255  0.48576  0.95510
    698   2.91833  5.37552  1.23499  1.95849  4.66835  3.34911  3.81139  4.10379  2.74940  3.67455  4.51258  2.82952  3.91701  2.96735  3.29841  2.84697  3.19220  3.10757  5.87195  4.41782    733 - -
          2.68618  4.42225  2.77519  2.73123  3.46354  2.40513  3.72494  3.29354  2.67741  2.69355  4.24690  2.90347  2.73739  3.18146  2.89801  2.37887  2.77519  2.98518  4.58477  3.61503
          0.02242  4.20466  4.92701  0.61958  0.77255  0.48576  0.95510
    699   3.78935  5.01346  4.79197  4.50832  0.74674  4.53283  3.64262  3.36688  4.34572  2.65370  3.96820  4.24615  4.84643  4.30481  4.35886  3.92689  4.01857  3.33362  3.77489  1.83840    734 - -
          2.68618  4.42225  2.77519  2.73123  3.46354  2.40513  3.72494  3.29354  2.67741  2.69355  4.24690  2.90347  2.73739  3.18146  2.89801  2.37887  2.77519  2.98518  4.58477  3.61503
          0.02242  4.20466  4.92701  0.61958  0.77255  0.48576  0.95510
    700   2.25038  4.27390  3.75748  3.23238  3.57343  3.53869  4.08572  2.63799  3.16084  2.26546  3.52959  3.53172  4.03019  3.45827  3.46418  2.07078  2.89317  1.72460  5.07407  3.85390    735 - -
          2.68618  4.42225  2.77519  2.73123  3.46354  2.40513  3.72494  3.29354  2.67741  2.69355  4.24690  2.90347  2.73739  3.18146  2.89801  2.37887  2.77519  2.98518  4.58477  3.61503
          0.02242  4.20466  4.92701  0.61958  0.77255  0.48576  0.95510
    701   2.74073  4.98421  3.12728  2.53205  4.27957  3.52212  3.07584  3.25390  1.72519  2.83139  4.04898  3.03228  3.90014  2.47322  2.32230  2.75091  2.95544  3.35228  5.41418  4.10799    736 - -
          2.68618  4.42225  2.77519  2.73123  3.46354  2.40513  3.72494  3.29354  2.67741  2.69355  4.24690  2.90347  2.73739  3.18146  2.89801  2.37887  2.77519  2.98518  4.58477  3.61503
          0.02242  4.20466  4.92701  0.61958  0.77255  0.48576  0.95510
    702   3.06632  5.20745  3.47990  2.83249  4.67377  3.71023  3.69601  4.02649  1.71197  3.48123  4.33503  3.24787  4.08883  2.82913  1.21956  2.70525  3.24847  3.69379  5.53959  4.35262    737 - -
          2.68618  4.42225  2.77519  2.73123  3.46354  2.40513  3.72494  3.29354  2.67741  2.69355  4.24690  2.90347  2.73739  3.18146  2.89801  2.37887  2.77519  2.98518  4.58477  3.61503
          0.02242  4.20466  4.92701  0.61958  0.77255  0.48576  0.95510
    703   2.70482  4.49593  4.53179  4.00352  1.64908  4.18362  4.35715  2.42002  3.86976  1.34334  3.13209  4.18096  4.50608  4.03621  4.01634  3.51729  3.32104  2.42129  4.77164  3.40505    738 - -
          2.68618  4.42225  2.77519  2.73123  3.46354  2.40513  3.72494  3.29354  2.67741  2.69355  4.24690  2.90347  2.73739  3.18146  2.89801  2.37887  2.77519  2.98518  4.58477  3.61503
          0.02242  4.20466  4.92701  0.61958  0.77255  0.48576  0.95510
    704   1.66834  3.23094  3.89950  3.35469  3.45913  3.52809  4.09017  2.63625  3.26683  2.19456  3.43743  3.59218  4.01885  3.53177  3.52604  2.60068  2.85439  2.12463  4.95945  3.75554    739 - -
          2.68618  4.42225  2.77519  2.73123  3.46354  2.40513  3.72494  3.29354  2.67741  2.69355  4.24690  2.90347  2.73739  3.18146  2.89801  2.37887  2.77519  2.98518  4.58477  3.61503
          0.02242  4.20466  4.92701  0.61958  0.77255  0.48576  0.95510
    705   2.70338  5.16211  2.46111  2.33506  4.48791  3.40902  2.78126  3.95868  2.08347  3.45182  4.21680  2.12030  3.83379  2.74258  2.62310  2.66521  2.93638  3.54581  5.59243  4.19759    740 - -
          2.68618  4.42225  2.77519  2.73123  3.46354  2.40513  3.72494  3.29354  2.67741  2.69355  4.24690  2.90347  2.73739  3.18146  2.89801  2.37887  2.77519  2.98518  4.58477  3.61503
          0.02242  4.20466  4.92701  0.61958  0.77255  0.48576  0.95510
    706   2.61700  4.53192  3.25044  2.71256  3.71826  3.49746  3.06286  3.11677  2.65887  2.49422  3.66702  3.16837  2.21082  3.01392  3.05330  2.56008  2.86440  2.56325  5.10375  3.82028    741 - -
          2.68618  4.42225  2.77519  2.73123  3.46354  2.40513  3.72494  3.29354  2.67741  2.69355  4.24690  2.90347  2.73739  3.18146  2.89801  2.37887  2.77519  2.98518  4.58477  3.61503
          0.02242  4.20466  4.92701  0.61958  0.77255  0.48576  0.95510
    707   3.24142  5.34466  3.71658  2.96986  4.86118  3.82657  3.69991  4.17968  1.19381  3.57309  4.44857  3.34541  4.17444  2.82888  1.39401  3.22451  3.38399  3.86077  5.57162  4.44173    742 - -
          2.68618  4.42225  2.77519  2.73123  3.46354  2.40513  3.72494  3.29354  2.67741  2.69355  4.24690  2.90347  2.73739  3.18146  2.89801  2.37887  2.77519  2.98518  4.58477  3.61503
          0.02242  4.20466  4.92701  0.61958  0.77255  0.48576  0.95510
    708   3.26125  4.52080  5.10694  4.59574  3.63035  4.71158  5.25390  1.06529  4.49248  1.92316  3.41144  4.79723  4.95569  4.71096  4.65614  4.09941  3.51316  1.33209  5.65462  4.47920    743 - -
          2.68618  4.42225  2.77519  2.73123  3.46354  2.40513  3.72494  3.29354  2.67741  2.69355  4.24690  2.90347  2.73739  3.18146  2.89801  2.37887  2.77519  2.98518  4.58477  3.61503
          0.02242  4.20466  4.92701  0.61958  0.77255  0.48576  0.95510
    709   2.99703  4.41185  4.54903  4.03760  3.59074  4.18872  4.73882  1.97013  3.90187  1.86837  3.44646  4.25864  4.57587  4.18811  4.11357  3.55242  2.84295  1.05022  5.39643  4.19433    744 - -
          2.68618  4.42225  2.77519  2.73123  3.46354  2.40513  3.72494  3.29354  2.67741  2.69355  4.24690  2.90347  2.73739  3.18146  2.89801  2.37887  2.77519  2.98518  4.58477  3.61503
          0.02242  4.20466  4.92701  0.61958  0.77255  0.48576  0.95510
    710   2.67537  4.82171  3.10358  2.53695  4.03867  3.49472  3.66713  3.47005  2.39009  2.82850  3.90033  3.03760  3.88207  2.42950  2.13466  2.25652  2.90097  3.16048  5.29453  3.18360    745 - -
          2.68618  4.42225  2.77519  2.73123  3.46354  2.40513  3.72494  3.29354  2.67741  2.69355  4.24690  2.90347  2.73739  3.18146  2.89801  2.37887  2.77519  2.98518  4.58477  3.61503
          0.02242  4.20466  4.92701  0.61958  0.77255  0.48576  0.95510
    711   1.35453  4.49596  3.17541  2.84787  4.31210  3.19795  4.04921  3.67867  2.93777  3.36883  4.20538  2.05205  3.84448  3.26102  3.32867  2.60941  2.54449  3.24316  5.62402  4.34602    746 - -
          2.68618  4.42225  2.77519  2.73123  3.46354  2.40513  3.72494  3.29354  2.67741  2.69355  4.24690  2.90347  2.73739  3.18146  2.89801  2.37887  2.77519  2.98518  4.58477  3.61503
          0.02242  4.20466  4.92701  0.61958  0.77255  0.48576  0.95510
    712   2.85513  1.63366  4.39759  3.84360  3.30262  3.94475  4.40242  2.30556  3.66707  1.82904  2.70237  4.02784  4.34714  3.91964  3.84238  3.28685  3.12606  2.20275  5.02284  3.82301    747 - -
          2.68618  4.42225  2.77519  2.73123  3.46354  2.40513  3.72494  3.29354  2.67741  2.69355  4.24690  2.90347  2.73739  3.18146  2.89801  2.37887  2.77519  2.98518  4.58477  3.61503
          0.02242  4.20466  4.92701  0.61958  0.77255  0.48576  0.95510
    713   2.12004  2.97224  3.80022  3.24869  3.44017  3.00984  4.01800  2.71836  3.17201  2.26028  3.42250  3.52064  3.98722  3.44150  3.45006  2.82888  2.16308  2.24635  4.92147  3.71412    748 - -
          2.68618  4.42225  2.77519  2.73123  3.46354  2.40513  3.72494  3.29354  2.67741  2.69355  4.24690  2.90347  2.73739  3.18146  2.89801  2.37887  2.77519  2.98518  4.58477  3.61503
          0.02242  4.20466  4.92701  0.61958  0.77255  0.48576  0.95510
    714   2.63344  3.36007  3.82101  3.24675  3.31535  3.68478  3.98036  2.12977  3.15016  1.98926  3.29563  3.55805  4.06146  2.75389  3.41748  2.95871  2.35518  2.37371  4.82361  3.61752    749 - -
          2.68618  4.42225  2.77519  2.73123  3.46354  2.40513  3.72494  3.29354  2.67741  2.69355  4.24690  2.90347  2.73739  3.18146  2.89801  2.37887  2.77519  2.98518  4.58477  3.61503
          0.02242  4.20466  4.92701  0.61958  0.77255  0.48576  0.95510
    715   2.32770  4.38459  4.39265  3.86407  3.44455  4.04697  4.54300  2.14737  3.74325  1.36504  3.31788  4.09572  4.43964  3.99871  3.95468  3.39171  3.19318  1.60568  5.21138  4.03360    750 - -
          2.68618  4.42225  2.77519  2.73123  3.46354  2.40513  3.72494  3.29354  2.67741  2.69355  4.24690  2.90347  2.73739  3.18146  2.89801  2.37887  2.77519  2.98518  4.58477  3.61503
          0.02242  4.20466  4.92701  0.61958  0.77255  0.48576  0.95510
    716   3.08965  4.66339  4.09674  3.58873  3.36537  3.99176  4.28381  2.68490  3.12565  0.90642  3.34413  3.89507  4.38681  3.65979  2.81882  3.39656  3.34293  2.68154  5.10388  3.86146    751 - -
          2.68618  4.42225  2.77519  2.73123  3.46354  2.40513  3.72494  3.29354  2.67741  2.69355  4.24690  2.90347  2.73739  3.18146  2.89801  2.37887  2.77519  2.98518  4.58477  3.61503
          0.06846  4.20466  2.97125  0.61958  0.77255  0.48576  0.95510
    717   2.69074  5.07345  2.94310  2.21322  4.40222  3.44392  3.60696  3.84533  1.86811  3.35317  4.13093  2.92963  3.83968  2.46698  2.46822  2.38325  2.55691  3.45794  5.50038  4.14578    752 - -
          2.68618  4.42225  2.77519  2.73123  3.46354  2.40513  3.72494  3.29354  2.67741  2.69355  4.24690  2.90347  2.73739  3.18146  2.89801  2.37887  2.77519  2.98518  4.58477  3.61503
          0.02347  4.15967  4.88202  0.61958  0.77255  0.54025  0.87372
    718   2.76484  5.28566  1.86949  1.95506  4.60505  3.35615  3.66890  4.09494  2.47827  3.57692  4.34883  2.45942  3.83753  2.46735  2.60961  2.70223  3.01032  3.66569  5.71768  4.28461    753 - -
          2.68618  4.42225  2.77519  2.73123  3.46354  2.40513  3.72494  3.29354  2.67741  2.69355  4.24690  2.90347  2.73739  3.18146  2.89801  2.37887  2.77519  2.98518  4.58477  3.61503
          0.02347  4.15967  4.88202  0.61958  0.77255  0.54025  0.87372
    719   3.85028  4.99288  4.93127  4.66864  1.05015  4.57654  3.50970  3.54491  4.47736  2.86259  4.11233  4.23042  4.86057  4.32755  4.41449  3.94321  4.05937  3.45298  1.97806  1.62301    754 - -
          2.68618  4.42225  2.77519  2.73123  3.46354  2.40513  3.72494  3.29354  2.67741  2.69355  4.24690  2.90347  2.73739  3.18146  2.89801  2.37887  2.77519  2.98518  4.58477  3.61503
          0.02347  4.15967  4.88202  0.61958  0.77255  0.54025  0.87372
    720   2.39416  5.45637  1.56764  1.56601  4.76897  3.31227  3.78904  4.25975  2.74101  3.76872  4.58925  2.77954  3.89157  2.94004  3.31008  2.82925  3.19660  3.83549  5.93546  4.45633    755 - -
          2.68618  4.42225  2.77519  2.73123  3.46354  2.40513  3.72494  3.29354  2.67741  2.69355  4.24690  2.90347  2.73739  3.18146  2.89801  2.37887  2.77519  2.98518  4.58477  3.61503
          0.02347  4.15967  4.88202  0.61958  0.77255  0.54025  0.87372
    721   2.69455  5.09798  2.48853  2.36424  4.43211  3.41217  3.62586  3.88646  1.82289  3.39496  4.17144  2.90061  3.83375  2.74316  2.46830  2.14002  2.92768  3.48954  5.54516  4.17185    756 - -
          2.68618  4.42225  2.77519  2.73123  3.46354  2.40513  3.72494  3.29354  2.67741  2.69355  4.24690  2.90347  2.73739  3.18146  2.89801  2.37887  2.77519  2.98518  4.58477  3.61503
          0.02347  4.15967  4.88202  0.61958  0.77255  0.54025  0.87372
    722   2.73490  4.59823  3.23425  2.86679  3.75769  3.52432  3.96455  2.07803  2.85434  2.81344  3.81457  1.61966  4.02643  3.23710  3.21056  2.89545  3.02932  2.69599  5.23649  3.89586    757 - -
          2.68618  4.42225  2.77519  2.73123  3.46354  2.40513  3.72494  3.29354  2.67741  2.69355  4.24690  2.90347  2.73739  3.18146  2.89801  2.37887  2.77519  2.98518  4.58477  3.61503
          0.02347  4.15967  4.88202  0.61958  0.77255  0.54025  0.87372
    723   2.63155  4.86874  3.00316  2.46508  4.19752  3.41899  3.65360  3.62050  2.15516  3.19433  3.99771  2.97520  3.10325  2.79285  2.53333  2.14730  2.33344  3.26765  5.40224  4.06900    758 - -
          2.68618  4.42225  2.77519  2.73123  3.46354  2.40513  3.72494  3.29354  2.67741  2.69355  4.24690  2.90347  2.73739  3.18146  2.89801  2.37887  2.77519  2.98518  4.58477  3.61503
          0.02347  4.15967  4.88202  0.61958  0.77255  0.54025  0.87372
    724   2.56516  4.67684  2.66274  2.54661  4.06201  3.35910  3.74288  3.46068  2.58097  3.09512  3.92057  3.03056  3.09212  2.91497  3.03039  2.37503  1.93823  2.77561  5.35562  4.03951    759 - -
          2.68618  4.42225  2.77519  2.73123  3.46354  2.40513  3.72494  3.29354  2.67741  2.69355  4.24690  2.90347  2.73739  3.18146  2.89801  2.37887  2.77519  2.98518  4.58477  3.61503
          0.02347  4.15967  4.88202  0.61958  0.77255  0.54025  0.87372
    725   2.63434  4.93930  2.93553  2.06054  4.20938  3.42392  3.12287  3.64916  2.36711  3.20995  4.00258  2.68484  3.82049  2.74849  2.51902  2.63779  2.54726  3.29325  5.40745  3.11044    760 - -
          2.68618  4.42225  2.77519  2.73123  3.46354  2.40513  3.72494  3.29354  2.67741  2.69355  4.24690  2.90347  2.73739  3.18146  2.89801  2.37887  2.77519  2.98518  4.58477  3.61503
          0.02347  4.15967  4.88202  0.61958  0.77255  0.54025  0.87372
    726   2.54241  3.12005  3.80230  3.25087  3.42949  3.52097  4.01900  2.65719  3.16737  2.21272  3.40871  3.52384  3.99034  3.44212  3.44361  2.43965  1.97165  2.19550  4.91899  3.71053    761 - -
          2.68618  4.42225  2.77519  2.73123  3.46354  2.40513  3.72494  3.29354  2.67741  2.69355  4.24690  2.90347  2.73739  3.18146  2.89801  2.37887  2.77519  2.98518  4.58477  3.61503
          0.02347  4.15967  4.88202  0.61958  0.77255  0.54025  0.87372
    727   2.78224  4.71697  3.12760  2.79034  3.73600  3.50240  3.90464  3.22156  2.76377  2.03072  3.91178  1.55106  4.01279  3.17665  3.11499  2.89572  3.07499  2.98995  5.20121  3.80942    762 - -
          2.68618  4.42225  2.77519  2.73123  3.46354  2.40513  3.72494  3.29354  2.67741  2.69355  4.24690  2.90347  2.73739  3.18146  2.89801  2.37887  2.77519  2.98518  4.58477  3.61503
          0.02347  4.15967  4.88202  0.61958  0.77255  0.54025  0.87372
    728   2.99641  5.14653  3.12332  2.68242  4.27228  3.60389  1.62991  3.91676  1.67672  3.41357  4.28428  3.14648  4.03540  2.88818  2.46182  2.99447  3.20753  3.59368  5.40771  4.07724    763 - -
          2.68618  4.42225  2.77519  2.73123  3.46354  2.40513  3.72494  3.29354  2.67741  2.69355  4.24690  2.90347  2.73739  3.18146  2.89801  2.37887  2.77519  2.98518  4.58477  3.61503
          0.02347  4.15967  4.88202  0.61958  0.77255  0.54025  0.87372
    729   1.71001  2.77907  3.81912  3.28902  3.36550  3.49519  4.01559  2.74383  3.19232  2.51750  3.44768  3.53636  3.98891  3.47263  3.45581  2.82796  2.84653  2.51535  4.86993  2.51234    764 - -
          2.68618  4.42225  2.77519  2.73123  3.46354  2.40513  3.72494  3.29354  2.67741  2.69355  4.24690  2.90347  2.73739  3.18146  2.89801  2.37887  2.77519  2.98518  4.58477  3.61503
          0.02347  4.15967  4.88202  0.61958  0.77255  0.54025  0.87372
    730   2.08118  4.34416  4.49614  3.97506  3.61538  4.12479  4.68438  1.40413  3.87911  2.31002  3.47401  4.19458  4.51873  4.14391  4.10180  3.47888  3.20210  1.45494  5.36988  4.16555    765 - -
          2.68618  4.42225  2.77519  2.73123  3.46354  2.40513  3.72494  3.29354  2.67741  2.69355  4.24690  2.90347  2.73739  3.18146  2.89801  2.37887  2.77519  2.98518  4.58477  3.61503
          0.02347  4.15967  4.88202  0.61958  0.77255  0.54025  0.87372
    731   2.79414  4.29136  4.07527  3.52429  3.44319  3.91085  4.26291  2.00520  3.41594  2.07229  3.38396  3.06078  4.28077  3.70681  3.67358  3.21229  3.04042  1.35219  5.05805  3.83537    766 - -
          2.68618  4.42225  2.77519  2.73123  3.46354  2.40513  3.72494  3.29354  2.67741  2.69355  4.24690  2.90347  2.73739  3.18146  2.89801  2.37887  2.77519  2.98518  4.58477  3.61503
          0.02347  4.15967  4.88202  0.61958  0.77255  0.54025  0.87372
    732   2.80820  4.91595  3.17959  2.70480  4.38623  3.49321  3.76825  3.71353  1.33528  3.32029  4.18642  3.15095  3.96594  2.92491  2.58201  2.85456  2.13675  3.37870  5.50732  4.24830    767 - -
          2.68618  4.42225  2.77519  2.73123  3.46354  2.40513  3.72494  3.29354  2.67741  2.69355  4.24690  2.90347  2.73739  3.18146  2.89801  2.37887  2.77519  2.98518  4.58477  3.61503
          0.02347  4.15967  4.88202  0.61958  0.77255  0.54025  0.87372
    733   3.37465  4.68388  5.01767  4.44424  3.12994  4.65050  4.95088  1.89361  4.30262  1.05177  1.85302  4.68635  4.81364  4.37760  4.39544  3.99758  3.59176  2.31404  5.22245  4.18186    768 - -
          2.68618  4.42225  2.77519  2.73123  3.46354  2.40513  3.72494  3.29354  2.67741  2.69355  4.24690  2.90347  2.73739  3.18146  2.89801  2.37887  2.77519  2.98518  4.58477  3.61503
          0.02347  4.15967  4.88202  0.61958  0.77255  0.54025  0.87372
    734   3.47962  4.79872  4.94431  4.44352  2.35770  4.63304  4.68237  2.36454  4.29294  0.75963  2.97367  4.63083  4.83111  4.36576  4.38298  4.01682  3.70550  2.52913  4.89287  3.53744    769 - -
          2.68618  4.42225  2.77519  2.73123  3.46354  2.40513  3.72494  3.29354  2.67741  2.69355  4.24690  2.90347  2.73739  3.18146  2.89801  2.37887  2.77519  2.98518  4.58477  3.61503
          0.02347  4.15967  4.88202  0.61958  0.77255  0.54025  0.87372
    735   3.23077  4.96093  3.59817  3.21836  2.51680  3.91347  1.25695  3.60394  3.03324  3.04853  4.12382  3.53497  4.32731  3.44315  3.31064  3.28455  3.46826  3.40027  4.13956  2.01639    770 - -
          2.68618  4.42225  2.77519  2.73123  3.46354  2.40513  3.72494  3.29354  2.67741  2.69355  4.24690  2.90347  2.73739  3.18146  2.89801  2.37887  2.77519  2.98518  4.58477  3.61503
          0.02347  4.15967  4.88202  0.61958  0.77255  0.54025  0.87372
    736   3.35998  5.15931  3.88278  3.34546  4.58862  3.77964  4.07518  4.15909  2.41027  3.62288  4.62382  3.67874  4.27577  3.28849  0.61641  3.43553  3.61111  3.87258  5.55932  4.46279    771 - -
          2.68618  4.42225  2.77519  2.73123  3.46354  2.40513  3.72494  3.29354  2.67741  2.69355  4.24690  2.90347  2.73739  3.18146  2.89801  2.37887  2.77519  2.98518  4.58477  3.61503
          0.02347  4.15967  4.88202  0.61958  0.77255  0.54025  0.87372
    737   3.26183  4.61376  4.72535  4.35995  3.58482  4.36318  5.04405  0.77920  4.19407  2.12211  3.48585  4.56676  4.77568  4.51879  4.35930  3.89500  3.55945  1.89794  5.52831  4.28534    772 - -
          2.68618  4.42225  2.77519  2.73123  3.46354  2.40513  3.72494  3.29354  2.67741  2.69355  4.24690  2.90347  2.73739  3.18146  2.89801  2.37887  2.77519  2.98518  4.58477  3.61503
          0.02347  4.15967  4.88202  0.61958  0.77255  0.54025  0.87372
    738   1.36288  2.77533  3.96371  3.52745  3.97609  3.12692  4.33958  3.17337  3.44168  3.03126  3.92707  3.56415  3.83803  3.70758  3.69141  2.55348  1.83414  2.81004  5.42460  4.24112    773 - -
          2.68618  4.42225  2.77519  2.73123  3.46354  2.40513  3.72494  3.29354  2.67741  2.69355  4.24690  2.90347  2.73739  3.18146  2.89801  2.37887  2.77519  2.98518  4.58477  3.61503
          0.02347  4.15967  4.88202  0.61958  0.77255  0.54025  0.87372
    739   2.97246  4.34480  4.49443  3.97683  1.94764  4.02477  3.80223  2.75737  3.81840  2.04209  3.40453  3.96462  4.36456  3.92037  3.89532  3.33785  3.19972  2.19296  3.04036  1.78870    774 - -
          2.68618  4.42225  2.77519  2.73123  3.46354  2.40513  3.72494  3.29354  2.67741  2.69355  4.24690  2.90347  2.73739  3.18146  2.89801  2.37887  2.77519  2.98518  4.58477  3.61503
          0.02347  4.15967  4.88202  0.61958  0.77255  0.54025  0.87372
    740   3.01879  5.60175  1.20039  1.85258  4.91372  2.53515  3.84775  4.43965  2.87697  3.92796  4.77347  2.75876  3.91991  3.01271  3.48617  2.90122  3.31134  3.99881  6.08548  4.57068    775 - -
          2.68618  4.42225  2.77519  2.73123  3.46354  2.40513  3.72494  3.29354  2.67741  2.69355  4.24690  2.90347  2.73739  3.18146  2.89801  2.37887  2.77519  2.98518  4.58477  3.61503
          0.02347  4.15967  4.88202  0.61958  0.77255  0.54025  0.87372
    741   2.68552  1.25386  3.78955  3.36516  3.47862  3.46759  2.71014  3.18326  3.13274  2.89009  3.85058  3.59392  4.04732  3.55519  3.37064  2.90875  3.04250  2.91738  4.97118  3.58922    776 - -
          2.68618  4.42225  2.77519  2.73123  3.46354  2.40513  3.72494  3.29354  2.67741  2.69355  4.24690  2.90347  2.73739  3.18146  2.89801  2.37887  2.77519  2.98518  4.58477  3.61503
          0.02347  4.15967  4.88202  0.61958  0.77255  0.54025  0.87372
    742   2.99474  5.19654  3.02461  2.64263  4.61728  3.55425  3.74123  4.05339  1.08998  3.54255  4.39935  2.57066  4.02138  2.88857  2.45970  2.98135  3.22415  3.69566  5.60209  4.33670    777 - -
          2.68618  4.42225  2.77519  2.73123  3.46354  2.40513  3.72494  3.29354  2.67741  2.69355  4.24690  2.90347  2.73739  3.18146  2.89801  2.37887  2.77519  2.98518  4.58477  3.61503
          0.02347  4.15967  4.88202  0.61958  0.77255  0.54025  0.87372
    743   2.60930  3.21008  3.92534  3.34212  3.19977  3.68311  3.96414  2.55571  3.21438  2.12161  2.23750  3.60377  4.05318  3.47674  2.95644  2.96289  2.84143  2.36765  4.71448  2.78863    778 - -
          2.68618  4.42225  2.77519  2.73123  3.46354  2.40513  3.72494  3.29354  2.67741  2.69355  4.24690  2.90347  2.73739  3.18146  2.89801  2.37887  2.77519  2.98518  4.58477  3.61503
          0.02347  4.15967  4.88202  0.61958  0.77255  0.54025  0.87372
    744   2.21725  4.50526  3.19938  2.72823  3.88880  3.34816  3.84021  3.30505  2.73039  2.97265  3.82829  3.15498  2.06085  3.06711  3.13329  2.22308  2.84546  2.98781  5.25188  3.22208    779 - -
          2.68618  4.42225  2.77519  2.73123  3.46354  2.40513  3.72494  3.29354  2.67741  2.69355  4.24690  2.90347  2.73739  3.18146  2.89801  2.37887  2.77519  2.98518  4.58477  3.61503
          0.02347  4.15967  4.88202  0.61958  0.77255  0.54025  0.87372
    745   1.46493  4.25297  3.58545  3.16677  4.16648  2.07218  4.18478  3.53749  3.16270  3.24733  4.08630  3.36955  3.79105  3.45381  3.50143  2.07088  2.77378  2.57023  5.53426  4.31431    780 - -
          2.68618  4.42225  2.77519  2.73123  3.46354  2.40513  3.72494  3.29354  2.67741  2.69355  4.24690  2.90347  2.73739  3.18146  2.89801  2.37887  2.77519  2.98518  4.58477  3.61503
          0.02347  4.15967  4.88202  0.61958  0.77255  0.54025  0.87372
    746   3.31878  4.71229  4.71340  4.17955  3.14166  4.45997  4.76744  2.30266  3.95613  1.32731  1.31809  4.45295  4.71098  4.18457  4.11171  3.82709  3.55577  2.41437  5.17601  4.03732    781 - -
          2.68618  4.42225  2.77519  2.73123  3.46354  2.40513  3.72494  3.29354  2.67741  2.69355  4.24690  2.90347  2.73739  3.18146  2.89801  2.37887  2.77519  2.98518  4.58477  3.61503
          0.02347  4.15967  4.88202  0.61958  0.77255  0.54025  0.87372
    747   3.37986  4.69540  4.99444  4.42145  3.12369  4.64554  4.93947  1.98846  4.27599  1.05552  1.75705  4.67182  4.80955  4.35962  4.37576  3.99168  3.59676  2.33972  5.21808  4.17522    782 - -
          2.68618  4.42225  2.77519  2.73123  3.46354  2.40513  3.72494  3.29354  2.67741  2.69355  4.24690  2.90347  2.73739  3.18146  2.89801  2.37887  2.77519  2.98518  4.58477  3.61503
          0.02347  4.15967  4.88202  0.61958  0.77255  0.54025  0.87372
    748   3.76199  4.98020  4.76693  4.47694  0.82052  4.50607  3.58733  3.37629  4.31458  2.67575  3.97301  4.20296  4.81439  4.26479  4.32595  3.88976  3.98679  3.32776  3.71896  1.67987    783 - -
          2.68618  4.42225  2.77519  2.73123  3.46354  2.40513  3.72494  3.29354  2.67741  2.69355  4.24690  2.90347  2.73739  3.18146  2.89801  2.37887  2.77519  2.98518  4.58477  3.61503
          0.02347  4.15967  4.88202  0.61958  0.77255  0.54025  0.87372
    749   3.14669  5.11946  3.12981  2.89980  4.32513  3.58064  4.05685  4.01120  2.70264  3.48339  4.51338  3.35824  4.14470  0.79770  2.97659  3.18702  3.44825  3.72579  5.54958  4.26752    784 - -
          2.68618  4.42225  2.77519  2.73123  3.46354  2.40513  3.72494  3.29354  2.67741  2.69355  4.24690  2.90347  2.73739  3.18146  2.89801  2.37887  2.77519  2.98518  4.58477  3.61503
          0.02347  4.15967  4.88202  0.61958  0.77255  0.54025  0.87372
    750   1.21130  4.27074  3.95625  3.56555  3.91354  3.35339  4.44333  2.64187  3.49556  2.77249  3.83357  3.69065  4.02176  3.79723  3.75587  2.78462  2.93714  1.79007  5.49075  4.27731    785 - -
          2.68618  4.42225  2.77519  2.73123  3.46354  2.40513  3.72494  3.29354  2.67741  2.69355  4.24690  2.90347  2.73739  3.18146  2.89801  2.37887  2.77519  2.98518  4.58477  3.61503
          0.02347  4.15967  4.88202  0.61958  0.77255  0.54025  0.87372
    751   2.58124  4.65907  3.07724  2.67097  4.25241  3.30548  3.84877  3.64994  2.22001  3.27635  4.10874  3.10720  3.85698  3.02785  2.97699  1.45432  2.49375  3.26345  5.50263  4.21006    786 - -
          2.68618  4.42225  2.77519  2.73123  3.46354  2.40513  3.72494  3.29354  2.67741  2.69355  4.24690  2.90347  2.73739  3.18146  2.89801  2.37887  2.77519  2.98518  4.58477  3.61503
          0.02347  4.15967  4.88202  0.61958  0.77255  0.54025  0.87372
    752   3.23503  4.53650  4.98146  4.41678  3.25905  4.55360  4.92145  1.65428  4.29606  1.22080  2.54144  4.61695  4.76734  4.40369  4.39845  3.90026  3.46349  1.70784  5.26529  4.18285    787 - -
          2.68618  4.42225  2.77519  2.73123  3.46354  2.40513  3.72494  3.29354  2.67741  2.69355  4.24690  2.90347  2.73739  3.18146  2.89801  2.37887  2.77519  2.98518  4.58477  3.61503
          0.02347  4.15967  4.88202  0.61958  0.77255  0.54025  0.87372
    753   3.48100  4.80420  4.77820  4.36135  1.06013  4.46894  4.11472  2.63137  4.19813  1.61246  3.29538  4.37363  4.75678  4.27317  4.27882  3.86187  3.72091  2.70737  4.30415  2.69207    788 - -
          2.68618  4.42225  2.77519  2.73123  3.46354  2.40513  3.72494  3.29354  2.67741  2.69355  4.24690  2.90347  2.73739  3.18146  2.89801  2.37887  2.77519  2.98518  4.58477  3.61503
          0.02347  4.15967  4.88202  0.61958  0.77255  0.54025  0.87372
    754   3.05264  4.96794  3.68523  3.03981  4.08323  3.74090  3.81576  3.51075  2.20213  2.49302  4.06201  3.40971  4.14585  3.01120  1.10402  3.13705  3.26725  3.30184  5.32234  4.06959    789 - -
          2.68618  4.42225  2.77519  2.73123  3.46354  2.40513  3.72494  3.29354  2.67741  2.69355  4.24690  2.90347  2.73739  3.18146  2.89801  2.37887  2.77519  2.98518  4.58477  3.61503
          0.02347  4.15967  4.88202  0.61958  0.77255  0.54025  0.87372
    755   2.95483  4.34997  4.54153  4.01427  3.61425  4.18670  4.71218  1.50768  3.91069  2.30157  3.46945  4.23765  4.55752  4.17847  4.12862  3.53653  2.37211  1.25977  5.37843  4.17336    790 - -
          2.68618  4.42225  2.77519  2.73123  3.46354  2.40513  3.72494  3.29354  2.67741  2.69355  4.24690  2.90347  2.73739  3.18146  2.89801  2.37887  2.77519  2.98518  4.58477  3.61503
          0.02347  4.15967  4.88202  0.61958  0.77255  0.54025  0.87372
    756   3.64869  4.96870  4.63530  4.41290  0.63745  4.25273  4.03943  3.14742  4.31536  2.45470  3.83988  4.35599  4.71123  4.40578  4.36347  3.89754  3.95320  3.15781  4.21932  2.55691    791 - -
          2.68618  4.42225  2.77519  2.73123  3.46354  2.40513  3.72494  3.29354  2.67741  2.69355  4.24690  2.90347  2.73739  3.18146  2.89801  2.37887  2.77519  2.98518  4.58477  3.61503
          0.02347  4.15967  4.88202  0.61958  0.77255  0.54025  0.87372
    757   3.14669  5.11946  3.12981  2.89980  4.32513  3.58064  4.05685  4.01120  2.70264  3.48339  4.51338  3.35824  4.14470  0.79770  2.97659  3.18702  3.44825  3.72579  5.54958  4.26752    792 - -
          2.68618  4.42225  2.77519  2.73123  3.46354  2.40513  3.72494  3.29354  2.67741  2.69355  4.24690  2.90347  2.73739  3.18146  2.89801  2.37887  2.77519  2.98518  4.58477  3.61503
          0.02347  4.15967  4.88202  0.61958  0.77255  0.54025  0.87372
    758   2.44795  5.14761  3.21406  2.60693  4.53661  3.58493  3.63399  3.92805  1.56957  3.40431  4.21977  3.08296  3.96082  2.37198  1.93069  2.86254  3.07403  3.57118  5.50439  4.24121    793 - -
          2.68618  4.42225  2.77519  2.73123  3.46354  2.40513  3.72494  3.29354  2.67741  2.69355  4.24690  2.90347  2.73739  3.18146  2.89801  2.37887  2.77519  2.98518  4.58477  3.61503
          0.02347  4.15967  4.88202  0.61958  0.77255  0.54025  0.87372
    759   3.20530  4.48391  5.02371  4.53698  3.68807  4.62043  5.24054  1.14511  4.43335  2.16729  3.47501  4.73268  4.91203  4.68870  4.61612  4.02250  3.47090  1.15084  5.69474  4.49024    794 - -
          2.68618  4.42225  2.77519  2.73123  3.46354  2.40513  3.72494  3.29354  2.67741  2.69355  4.24690  2.90347  2.73739  3.18146  2.89801  2.37887  2.77519  2.98518  4.58477  3.61503
          0.02347  4.15967  4.88202  0.61958  0.77255  0.45314  1.00959
    760   3.35056  4.67025  4.71615  4.25939  1.44807  4.34574  3.85317  2.86274  4.10074  1.47810  3.46126  4.19327  4.63955  4.14392  4.16195  3.67837  3.57155  2.84493  4.05677  1.93007    795 - -
          2.68618  4.42225  2.77519  2.73123  3.46354  2.40513  3.72494  3.29354  2.67741  2.69355  4.24690  2.90347  2.73739  3.18146  2.89801  2.37887  2.77519  2.98518  4.58477  3.61503
          0.02242  4.20466  4.92701  0.61958  0.77255  0.48576  0.95510
    761   2.45291  4.97160  2.91597  2.21673  4.25492  3.41934  3.14109  3.69760  2.38498  3.24986  3.53379  2.59743  3.81820  2.49445  2.85779  2.13358  2.86437  3.32966  5.44387  4.07638    796 - -
          2.68618  4.42225  2.77519  2.73123  3.46354  2.40513  3.72494  3.29354  2.67741  2.69355  4.24690  2.90347  2.73739  3.18146  2.89801  2.37887  2.77519  2.98518  4.58477  3.61503
          0.02242  4.20466  4.92701  0.61958  0.77255  0.48576  0.95510
    762   2.31172  4.69991  3.05978  2.55675  4.02411  3.40522  3.27777  3.43503  2.56282  3.06374  3.89297  2.47034  3.85319  2.91063  3.00345  1.94269  2.86358  2.67481  5.32308  4.00884    797 - -
          2.68618  4.42225  2.77519  2.73123  3.46354  2.40513  3.72494  3.29354  2.67741  2.69355  4.24690  2.90347  2.73739  3.18146  2.89801  2.37887  2.77519  2.98518  4.58477  3.61503
          0.02242  4.20466  4.92701  0.61958  0.77255  0.48576  0.95510
    763   2.65589  5.04420  2.56269  2.15450  4.34298  3.41082  3.62511  3.12212  1.88112  3.32741  4.10325  2.89827  2.96728  2.74386  2.85791  2.63839  2.88905  3.40895  5.50403  4.12342    798 - -
          2.68618  4.42225  2.77519  2.73123  3.46354  2.40513  3.72494  3.29354  2.67741  2.69355  4.24690  2.90347  2.73739  3.18146  2.89801  2.37887  2.77519  2.98518  4.58477  3.61503
          0.02242  4.20466  4.92701  0.61958  0.77255  0.48576  0.95510
    764   2.63162  5.06778  2.50239  2.14924  4.38219  3.40211  3.13104  3.84748  2.35082  3.35917  3.42745  2.50552  3.80200  2.71021  2.54549  2.38817  2.86357  3.44225  5.51767  4.12510    799 - -
          2.68618  4.42225  2.77519  2.73123  3.46354  2.40513  3.72494  3.29354  2.67741  2.69355  4.24690  2.90347  2.73739  3.18146  2.89801  2.37887  2.77519  2.98518  4.58477  3.61503
          0.02242  4.20466  4.92701  0.61958  0.77255  0.48576  0.95510
    765   2.64305  4.88787  2.33907  2.43315  3.13136  3.43205  3.65725  3.57481  2.44868  3.16002  3.97018  2.95806  2.70039  2.80340  2.38548  2.66192  2.87940  3.23716  5.37402  4.01762    800 - -
          2.68622  4.42229  2.77523  2.73105  3.46358  2.40516  3.72498  3.29358  2.67744  2.69359  4.24693  2.90350  2.73728  3.18150  2.89804  2.37891  2.77523  2.98494  4.58481  3.61507
          0.27788  1.44805  4.88202  0.21822  1.62936  0.48576  0.95510
    766   2.65486  4.88217  2.91846  2.43686  4.13960  2.95696  2.38460  3.57723  2.43235  3.16382  3.97714  2.49789  3.84375  2.56803  2.87536  2.67558  2.89261  2.80524  5.37943  4.03498    802 - -
          2.68618  4.42225  2.77519  2.73123  3.46354  2.40513  3.72494  3.29354  2.67741  2.69355  4.24690  2.90347  2.73739  3.18146  2.89801  2.37887  2.77519  2.98518  4.58477  3.61503
          0.02347  4.15967  4.88202  0.61958  0.77255  0.48576  0.95510
    767   2.65586  4.70505  3.12022  2.57848  3.74971  3.49718  2.34995  3.31114  2.50314  2.63350  3.79193  3.06823  3.88891  2.54226  2.91235  2.42252  2.88552  3.02707  5.11132  3.22398    803 - -
          2.68618  4.42225  2.77519  2.73123  3.46354  2.40513  3.72494  3.29354  2.67741  2.69355  4.24690  2.90347  2.73739  3.18146  2.89801  2.37887  2.77519  2.98518  4.58477  3.61503
          0.02347  4.15967  4.88202  0.61958  0.77255  0.48576  0.95510
    768   2.99853  5.26151  3.25497  2.27429  4.69657  3.64219  3.64794  4.06759  1.33811  3.50176  4.33147  3.12999  4.01988  2.76990  1.82837  2.96976  3.18003  3.71193  5.55771  4.32920    804 - -
          2.68618  4.42225  2.77519  2.73123  3.46354  2.40513  3.72494  3.29354  2.67741  2.69355  4.24690  2.90347  2.73739  3.18146  2.89801  2.37887  2.77519  2.98518  4.58477  3.61503
          0.02347  4.15967  4.88202  0.61958  0.77255  0.48576  0.95510
    769   3.23325  5.37343  2.65110  0.67616  4.76092  3.48412  4.10933  4.27448  3.02914  3.84931  4.82149  3.13856  4.10559  3.32580  3.46032  3.19223  3.54317  3.93243  5.87731  4.61325    805 - -
          2.68618  4.42225  2.77519  2.73123  3.46354  2.40513  3.72494  3.29354  2.67741  2.69355  4.24690  2.90347  2.73739  3.18146  2.89801  2.37887  2.77519  2.98518  4.58477  3.61503
          0.02347  4.15967  4.88202  0.61958  0.77255  0.48576  0.95510
    770   3.49406  4.87667  4.65004  4.30078  3.27140  4.34373  4.86765  2.50022  4.06622  0.58782  3.22146  4.54875  4.73572  4.36441  4.19131  3.96326  3.77852  2.61034  5.24461  4.03106    806 - -
          2.68618  4.42225  2.77519  2.73123  3.46354  2.40513  3.72494  3.29354  2.67741  2.69355  4.24690  2.90347  2.73739  3.18146  2.89801  2.37887  2.77519  2.98518  4.58477  3.61503
          0.02347  4.15967  4.88202  0.61958  0.77255  0.48576  0.95510
    771   2.42053  5.01676  2.99943  2.24216  4.32815  3.45997  3.61253  3.75797  2.01582  3.28770  4.07736  2.95585  3.84864  2.47793  2.15878  2.68121  2.91034  3.00122  5.45298  4.11394    807 - -
          2.68618  4.42225  2.77519  2.73123  3.46354  2.40513  3.72494  3.29354  2.67741  2.69355  4.24690  2.90347  2.73739  3.18146  2.89801  2.37887  2.77519  2.98518  4.58477  3.61503
          0.02347  4.15967  4.88202  0.61958  0.77255  0.48576  0.95510
    772   2.84910  5.12895  3.18075  2.58140  4.49569  3.56738  2.75238  3.90296  1.66538  3.38700  4.19841  3.06435  3.94493  2.75357  1.91134  2.46591  3.05025  3.54463  5.49247  4.21507    808 - -
          2.68618  4.42225  2.77519  2.73123  3.46354  2.40513  3.72494  3.29354  2.67741  2.69355  4.24690  2.90347  2.73739  3.18146  2.89801  2.37887  2.77519  2.98518  4.58477  3.61503
          0.02347  4.15967  4.88202  0.61958  0.77255  0.48576  0.95510
    773   3.45049  4.76987  4.84044  4.38206  1.27618  4.51149  4.26860  2.52333  4.22470  1.32054  3.15809  4.44407  4.76459  4.29093  4.30333  3.88916  3.68129  2.62910  4.46679  2.91489    809 - -
          2.68618  4.42225  2.77519  2.73123  3.46354  2.40513  3.72494  3.29354  2.67741  2.69355  4.24690  2.90347  2.73739  3.18146  2.89801  2.37887  2.77519  2.98518  4.58477  3.61503
          0.02347  4.15967  4.88202  0.61958  0.77255  0.48576  0.95510
    774   0.66779  4.36186  3.77992  3.59642  4.36366  3.17659  4.58076  3.53416  3.62084  3.40153  4.40935  3.66517  3.94394  3.93680  3.84420  2.71364  3.01151  3.13726  5.76104  4.59736    810 - -
          2.68618  4.42225  2.77519  2.73123  3.46354  2.40513  3.72494  3.29354  2.67741  2.69355  4.24690  2.90347  2.73739  3.18146  2.89801  2.37887  2.77519  2.98518  4.58477  3.61503
          0.02347  4.15967  4.88202  0.61958  0.77255  0.48576  0.95510
    775   2.67089  4.28567  3.76010  3.19433  3.44913  3.69333  4.01628  1.84073  3.06378  2.41824  3.39838  3.53829  4.08602  3.39642  2.82376  2.97567  2.22823  2.10211  4.96583  3.74979    811 - -
          2.68618  4.42225  2.77519  2.73123  3.46354  2.40513  3.72494  3.29354  2.67741  2.69355  4.24690  2.90347  2.73739  3.18146  2.89801  2.37887  2.77519  2.98518  4.58477  3.61503
          0.02347  4.15967  4.88202  0.61958  0.77255  0.48576  0.95510
    776   3.81999  5.00816  4.81507  4.54064  0.90459  4.54127  3.55385  3.45814  4.37378  2.75489  4.04552  4.21292  4.84142  4.28968  4.36390  3.92168  4.03969  3.39819  3.67647  1.43493    812 - -
          2.68618  4.42225  2.77519  2.73123  3.46354  2.40513  3.72494  3.29354  2.67741  2.69355  4.24690  2.90347  2.73739  3.18146  2.89801  2.37887  2.77519  2.98518  4.58477  3.61503
          0.02347  4.15967  4.88202  0.61958  0.77255  0.48576  0.95510
    777   3.00613  4.37350  4.65350  4.13293  3.63412  4.27561  4.82105  1.24232  4.02606  2.27409  3.47231  4.34434  4.63285  4.29101  4.23277  3.63505  2.59879  1.37384  5.44477  4.24233    813 - -
          2.68618  4.42225  2.77519  2.73123  3.46354  2.40513  3.72494  3.29354  2.67741  2.69355  4.24690  2.90347  2.73739  3.18146  2.89801  2.37887  2.77519  2.98518  4.58477  3.61503
          0.02347  4.15967  4.88202  0.61958  0.77255  0.48576  0.95510
    778   3.06635  4.39791  4.83911  4.26008  2.61615  4.32462  4.66650  1.75105  4.12222  1.58405  2.37258  4.40712  4.58794  4.23531  4.20430  3.65470  3.29471  1.63530  5.06878  3.94980    814 - -
          2.68618  4.42225  2.77519  2.73123  3.46354  2.40513  3.72494  3.29354  2.67741  2.69355  4.24690  2.90347  2.73739  3.18146  2.89801  2.37887  2.77519  2.98518  4.58477  3.61503
          0.02347  4.15967  4.88202  0.61958  0.77255  0.48576  0.95510
    779   3.35998  5.15931  3.88278  3.34546  4.58862  3.77964  4.07518  4.15909  2.41027  3.62288  4.62382  3.67874  4.27577  3.28849  0.61641  3.43553  3.61111  3.87258  5.55932  4.46279    815 - -
          2.68618  4.42225  2.77519  2.73123  3.46354  2.40513  3.72494  3.29354  2.67741  2.69355  4.24690  2.90347  2.73739  3.18146  2.89801  2.37887  2.77519  2.98518  4.58477  3.61503
          0.02347  4.15967  4.88202  0.61958  0.77255  0.48576  0.95510
    780   2.85683  5.16660  3.12218  2.55719  4.55472  2.89450  3.63327  3.96005  1.55232  3.43089  4.23802  3.04659  3.94196  2.17206  2.17981  2.83517  3.06038  3.59060  5.52913  4.24674    816 - -
          2.68618  4.42225  2.77519  2.73123  3.46354  2.40513  3.72494  3.29354  2.67741  2.69355  4.24690  2.90347  2.73739  3.18146  2.89801  2.37887  2.77519  2.98518  4.58477  3.61503
          0.02347  4.15967  4.88202  0.61958  0.77255  0.48576  0.95510
    781   3.48100  4.80420  4.77820  4.36135  1.06013  4.46894  4.11472  2.63137  4.19813  1.61246  3.29538  4.37363  4.75678  4.27317  4.27882  3.86187  3.72091  2.70737  4.30415  2.69207    817 - -
          2.68618  4.42225  2.77519  2.73123  3.46354  2.40513  3.72494  3.29354  2.67741  2.69355  4.24690  2.90347  2.73739  3.18146  2.89801  2.37887  2.77519  2.98518  4.58477  3.61503
          0.02347  4.15967  4.88202  0.61958  0.77255  0.48576  0.95510
    782   2.15521  4.33373  3.51392  2.95752  3.51221  3.58130  3.88939  2.26735  2.89774  2.53845  3.46204  3.35420  3.98294  2.73235  3.24648  2.84452  2.41793  2.23867  4.97467  3.74082    818 - -
          2.68618  4.42225  2.77519  2.73123  3.46354  2.40513  3.72494  3.29354  2.67741  2.69355  4.24690  2.90347  2.73739  3.18146  2.89801  2.37887  2.77519  2.98518  4.58477  3.61503
          0.02347  4.15967  4.88202  0.61958  0.77255  0.48576  0.95510
    783   2.84001  5.37071  2.19163  1.44382  4.68138  3.34871  3.71190  4.17384  2.29688  3.65542  4.44557  2.80674  3.86595  2.40058  3.06006  2.76380  3.09229  3.74770  5.79852  4.35483    819 - -
          2.68618  4.42225  2.77519  2.73123  3.46354  2.40513  3.72494  3.29354  2.67741  2.69355  4.24690  2.90347  2.73739  3.18146  2.89801  2.37887  2.77519  2.98518  4.58477  3.61503
          0.02347  4.15967  4.88202  0.61958  0.77255  0.48576  0.95510
    784   2.83870  4.34333  4.06724  3.51746  3.53032  3.94981  4.29714  1.80545  2.70224  2.35332  3.43792  3.83306  4.31783  3.69731  3.59977  3.25809  3.08476  1.33038  5.15528  3.93923    820 - -
          2.68618  4.42225  2.77519  2.73123  3.46354  2.40513  3.72494  3.29354  2.67741  2.69355  4.24690  2.90347  2.73739  3.18146  2.89801  2.37887  2.77519  2.98518  4.58477  3.61503
          0.02347  4.15967  4.88202  0.61958  0.77255  0.48576  0.95510
    785   1.20796  4.23827  3.83324  3.40835  3.96782  3.24757  4.31774  2.88709  3.34554  2.91681  3.88616  3.55874  3.92026  3.64498  3.63192  2.66364  2.43030  2.13503  5.45955  4.25418    821 - -
          2.68618  4.42225  2.77519  2.73123  3.46354  2.40513  3.72494  3.29354  2.67741  2.69355  4.24690  2.90347  2.73739  3.18146  2.89801  2.37887  2.77519  2.98518  4.58477  3.61503
          0.02347  4.15967  4.88202  0.61958  0.77255  0.48576  0.95510
    786   2.64418  4.95779  2.92486  2.24390  4.24146  3.42383  3.62081  3.67623  2.10110  2.79178  4.02348  2.92685  3.13711  2.50291  2.80889  2.22231  2.87446  3.31661  5.42708  4.07190    822 - -
          2.68618  4.42225  2.77519  2.73123  3.46354  2.40513  3.72494  3.29354  2.67741  2.69355  4.24690  2.90347  2.73739  3.18146  2.89801  2.37887  2.77519  2.98518  4.58477  3.61503
          0.02347  4.15967  4.88202  0.61958  0.77255  0.48576  0.95510
    787   2.72316  4.84481  3.18210  2.59550  4.12001  3.52369  3.66976  3.02868  1.73942  3.09627  3.93674  3.07749  3.91025  2.82678  2.35695  2.76941  2.26414  3.18552  5.32576  4.04291    823 - -
          2.68618  4.42225  2.77519  2.73123  3.46354  2.40513  3.72494  3.29354  2.67741  2.69355  4.24690  2.90347  2.73739  3.18146  2.89801  2.37887  2.77519  2.98518  4.58477  3.61503
          0.02347  4.15967  4.88202  0.61958  0.77255  0.48576  0.95510
    788   2.59106  4.72258  2.76437  2.57550  4.52791  2.47622  3.96808  4.01360  2.87324  3.60231  4.42042  1.39050  3.84123  3.15556  3.31781  2.25517  2.98231  3.52054  5.77726  4.43015    824 - -
          2.68618  4.42225  2.77519  2.73123  3.46354  2.40513  3.72494  3.29354  2.67741  2.69355  4.24690  2.90347  2.73739  3.18146  2.89801  2.37887  2.77519  2.98518  4.58477  3.61503
          0.02347  4.15967  4.88202  0.61958  0.77255  0.48576  0.95510
    789   2.35938  4.93510  2.98087  2.45179  4.28058  2.95179  3.64580  3.70902  1.93846  3.26127  4.05771  2.96521  2.69676  2.77713  2.48495  2.66674  2.89772  3.34285  5.44719  4.10949    825 - -
          2.68618  4.42225  2.77519  2.73123  3.46354  2.40513  3.72494  3.29354  2.67741  2.69355  4.24690  2.90347  2.73739  3.18146  2.89801  2.37887  2.77519  2.98518  4.58477  3.61503
          0.02347  4.15967  4.88202  0.61958  0.77255  0.48576  0.95510
    790   3.02236  5.28647  2.92768  2.16196  4.68694  3.55803  3.72650  4.07841  1.12897  3.55923  4.41244  3.06714  4.01609  2.86649  2.48339  2.98598  3.23573  3.72650  5.64233  4.37543    826 - -
          2.68625  4.42232  2.77480  2.73130  3.46361  2.40488  3.72502  3.29361  2.67748  2.69340  4.24697  2.90354  2.73747  3.18153  2.89808  2.37894  2.77527  2.98525  4.58484  3.61510
          0.11100  2.32811  4.88202  1.21799  0.35073  0.48576  0.95510
    791   2.19327  4.33381  4.47511  3.92669  3.51397  4.16343  4.59776  1.74014  3.82686  1.94720  3.38434  4.16656  4.50737  4.07680  4.04225  3.49109  3.18749  1.34817  5.25467  4.06013    832 - -
          2.68618  4.42225  2.77519  2.73123  3.46354  2.40513  3.72494  3.29354  2.67741  2.69355  4.24690  2.90347  2.73739  3.18146  2.89801  2.37887  2.77519  2.98518  4.58477  3.61503
          0.02347  4.15967  4.88202  0.61958  0.77255  0.48576  0.95510
    792   3.87026  5.03757  4.84010  4.57953  1.15704  4.56693  3.53232  3.52470  4.41066  2.81538  4.10611  4.21878  4.86287  4.30597  4.38915  3.94740  4.08715  3.45805  3.64948  1.07717    833 - -
          2.68618  4.42225  2.77519  2.73123  3.46354  2.40513  3.72494  3.29354  2.67741  2.69355  4.24690  2.90347  2.73739  3.18146  2.89801  2.37887  2.77519  2.98518  4.58477  3.61503
          0.02347  4.15967  4.88202  0.61958  0.77255  0.48576  0.95510
    793   2.07847  4.33535  4.11795  3.57106  3.36376  3.88016  4.29628  2.07896  3.45502  2.08834  1.84082  3.84962  4.27229  3.72746  3.69780  3.19769  3.07079  2.20029  5.05399  3.87207    834 - -
          2.68618  4.42225  2.77519  2.73123  3.46354  2.40513  3.72494  3.29354  2.67741  2.69355  4.24690  2.90347  2.73739  3.18146  2.89801  2.37887  2.77519  2.98518  4.58477  3.61503
          0.02347  4.15967  4.88202  0.61958  0.77255  0.48576  0.95510
    794   3.23325  5.37343  2.65110  0.67616  4.76092  3.48412  4.10933  4.27448  3.02914  3.84931  4.82149  3.13856  4.10559  3.32580  3.46032  3.19223  3.54317  3.93243  5.87731  4.61325    835 - -
          2.68618  4.42225  2.77519  2.73123  3.46354  2.40513  3.72494  3.29354  2.67741  2.69355  4.24690  2.90347  2.73739  3.18146  2.89801  2.37887  2.77519  2.98518  4.58477  3.61503
          0.02347  4.15967  4.88202  0.61958  0.77255  0.48576  0.95510
    795   2.86917  4.35387  4.22195  3.68322  3.29315  3.96212  4.33526  1.93669  3.53206  1.25682  3.22498  3.93933  4.33370  3.80823  3.74411  2.80246  3.12245  2.19259  5.01354  3.80848    836 - -
          2.68618  4.42225  2.77519  2.73123  3.46354  2.40513  3.72494  3.29354  2.67741  2.69355  4.24690  2.90347  2.73739  3.18146  2.89801  2.37887  2.77519  2.98518  4.58477  3.61503
          0.02347  4.15967  4.88202  0.61958  0.77255  0.48576  0.95510
    796   3.49406  4.87667  4.65004  4.30078  3.27140  4.34373  4.86765  2.50022  4.06622  0.58782  3.22146  4.54875  4.73572  4.36441  4.19131  3.96326  3.77852  2.61034  5.24461  4.03106    837 - -
          2.68618  4.42225  2.77519  2.73123  3.46354  2.40513  3.72494  3.29354  2.67741  2.69355  4.24690  2.90347  2.73739  3.18146  2.89801  2.37887  2.77519  2.98518  4.58477  3.61503
          0.02347  4.15967  4.88202  0.61958  0.77255  0.48576  0.95510
    797   3.64869  4.96870  4.63530  4.41290  0.63745  4.25273  4.03943  3.14742  4.31536  2.45470  3.83988  4.35599  4.71123  4.40578  4.36347  3.89754  3.95320  3.15781  4.21932  2.55691    838 - -
          2.68618  4.42225  2.77519  2.73123  3.46354  2.40513  3.72494  3.29354  2.67741  2.69355  4.24690  2.90347  2.73739  3.18146  2.89801  2.37887  2.77519  2.98518  4.58477  3.61503
          0.02347  4.15967  4.88202  0.61958  0.77255  0.48576  0.95510
    798   2.41735  4.43417  4.22594  3.71344  2.18235  3.97678  3.73342  2.89928  3.58799  2.50801  3.53661  3.82167  4.33039  3.75966  3.75997  3.27843  3.21725  2.73072  1.80689  2.09913    839 - -
          2.68618  4.42225  2.77519  2.73123  3.46354  2.40513  3.72494  3.29354  2.67741  2.69355  4.24690  2.90347  2.73739  3.18146  2.89801  2.37887  2.77519  2.98518  4.58477  3.61503
          0.02347  4.15967  4.88202  0.61958  0.77255  0.48576  0.95510
    799   3.26095  5.21360  3.45456  3.03446  4.66686  3.70750  3.95455  4.11717  0.70229  3.62404  4.57934  3.44248  4.19520  3.13640  2.53246  3.28966  3.49728  3.81221  5.60975  4.46910    840 - -
          2.68618  4.42225  2.77519  2.73123  3.46354  2.40513  3.72494  3.29354  2.67741  2.69355  4.24690  2.90347  2.73739  3.18146  2.89801  2.37887  2.77519  2.98518  4.58477  3.61503
          0.02347  4.15967  4.88202  0.61958  0.77255  0.48576  0.95510
    800   2.66403  4.98308  2.74464  2.05125  4.35565  2.78291  3.69226  3.80489  2.50423  3.35899  4.15270  2.34506  3.82743  2.82939  2.98807  2.35996  2.27277  3.41658  5.55367  4.17684    841 - -
          2.68618  4.42225  2.77519  2.73123  3.46354  2.40513  3.72494  3.29354  2.67741  2.69355  4.24690  2.90347  2.73739  3.18146  2.89801  2.37887  2.77519  2.98518  4.58477  3.61503
          0.02347  4.15967  4.88202  0.61958  0.77255  0.48576  0.95510
    801   2.60537  4.29914  3.61374  3.06594  3.49616  3.57293  3.95447  2.34707  2.99238  2.15187  3.45469  3.42621  4.00267  3.30434  3.31810  2.23994  2.10132  2.46553  4.98168  3.75332    842 - -
          2.68618  4.42225  2.77519  2.73123  3.46354  2.40513  3.72494  3.29354  2.67741  2.69355  4.24690  2.90347  2.73739  3.18146  2.89801  2.37887  2.77519  2.98518  4.58477  3.61503
          0.02347  4.15967  4.88202  0.61958  0.77255  0.48576  0.95510
    802   3.04222  5.25491  3.37971  2.74671  4.70929  3.68252  3.65410  4.07048  1.41010  3.49992  4.34040  2.71819  4.05166  2.77886  1.56552  3.02113  3.21649  3.72486  5.54320  4.34043    843 - -
          2.68618  4.42225  2.77519  2.73123  3.46354  2.40513  3.72494  3.29354  2.67741  2.69355  4.24690  2.90347  2.73739  3.18146  2.89801  2.37887  2.77519  2.98518  4.58477  3.61503
          0.02347  4.15967  4.88202  0.61958  0.77255  0.48576  0.95510
    803   2.65144  5.01443  2.33140  2.01089  4.29929  3.39435  3.62907  3.07301  2.41194  3.29306  4.07850  2.88637  3.81475  2.47745  2.89631  2.63814  2.47008  3.36938  5.48562  4.10644    844 - -
          2.68618  4.42225  2.77519  2.73123  3.46354  2.40513  3.72494  3.29354  2.67741  2.69355  4.24690  2.90347  2.73739  3.18146  2.89801  2.37887  2.77519  2.98518  4.58477  3.61503
          0.02347  4.15967  4.88202  0.61958  0.77255  0.48576  0.95510
    804   0.66779  4.36186  3.77992  3.59642  4.36366  3.17659  4.58076  3.53416  3.62084  3.40153  4.40935  3.66517  3.94394  3.93680  3.84420  2.71364  3.01151  3.13726  5.76104  4.59736    845 - -
          2.68618  4.42225  2.77519  2.73123  3.46354  2.40513  3.72494  3.29354  2.67741  2.69355  4.24690  2.90347  2.73739  3.18146  2.89801  2.37887  2.77519  2.98518  4.58477  3.61503
          0.02347  4.15967  4.88202  0.61958  0.77255  0.48576  0.95510
    805   2.58613  3.22669  3.80966  3.23471  2.66891  3.63914  3.93078  2.60027  3.14844  2.34556  3.26073  2.94016  4.01826  3.40669  3.40520  2.91302  2.29790  2.20478  4.74104  3.08047    846 - -
          2.68618  4.42225  2.77519  2.73123  3.46354  2.40513  3.72494  3.29354  2.67741  2.69355  4.24690  2.90347  2.73739  3.18146  2.89801  2.37887  2.77519  2.98518  4.58477  3.61503
          0.02347  4.15967  4.88202  0.61958  0.77255  0.48576  0.95510
    806   2.31179  5.10550  2.55068  1.15272  4.54865  3.33822  3.86406  3.90280  2.73581  3.54569  4.42136  2.93151  3.92142  3.03553  3.19989  2.83383  3.15122  3.53736  5.77578  4.39283    847 - -
          2.68618  4.42225  2.77519  2.73123  3.46354  2.40513  3.72494  3.29354  2.67741  2.69355  4.24690  2.90347  2.73739  3.18146  2.89801  2.37887  2.77519  2.98518  4.58477  3.61503
          0.02347  4.15967  4.88202  0.61958  0.77255  0.48576  0.95510
    807   3.23608  4.53277  4.99502  4.43334  3.28165  4.56636  4.94412  1.42521  4.31319  1.34943  2.51402  4.63211  4.78080  4.42639  4.41774  3.91572  3.46595  1.77971  5.28891  4.20163    848 - -
          2.68618  4.42225  2.77519  2.73123  3.46354  2.40513  3.72494  3.29354  2.67741  2.69355  4.24690  2.90347  2.73739  3.18146  2.89801  2.37887  2.77519  2.98518  4.58477  3.61503
          0.02347  4.15967  4.88202  0.61958  0.77255  0.48576  0.95510
    808   2.78544  4.84528  2.88860  1.42270  4.11538  3.47108  3.87116  3.19401  2.70237  3.04815  4.01154  3.09112  3.97051  3.06042  3.12131  2.85493  3.05952  2.18652  5.48687  4.15579    849 - -
          2.68618  4.42225  2.77519  2.73123  3.46354  2.40513  3.72494  3.29354  2.67741  2.69355  4.24690  2.90347  2.73739  3.18146  2.89801  2.37887  2.77519  2.98518  4.58477  3.61503
          0.02347  4.15967  4.88202  0.61958  0.77255  0.48576  0.95510
    809   2.65047  5.00170  2.52118  1.94679  4.27942  3.39618  2.80711  3.06567  2.41583  3.27954  4.06691  2.89049  3.81605  2.75858  2.89886  2.36797  2.88615  3.35797  5.47299  4.09598    850 - -
          2.68618  4.42225  2.77519  2.73123  3.46354  2.40513  3.72494  3.29354  2.67741  2.69355  4.24690  2.90347  2.73739  3.18146  2.89801  2.37887  2.77519  2.98518  4.58477  3.61503
          0.02347  4.15967  4.88202  0.61958  0.77255  0.48576  0.95510
    810   3.06288  4.79974  3.79464  3.73523  4.85317  0.39757  4.82825  4.53227  3.95502  4.14667  5.13166  3.96021  4.19921  4.25699  4.15030  3.24454  3.56630  4.00492  5.86262  4.96810    851 - -
          2.68618  4.42225  2.77519  2.73123  3.46354  2.40513  3.72494  3.29354  2.67741  2.69355  4.24690  2.90347  2.73739  3.18146  2.89801  2.37887  2.77519  2.98518  4.58477  3.61503
          0.02347  4.15967  4.88202  0.61958  0.77255  0.48576  0.95510
    811   3.68867  5.06000  4.27576  4.06752  2.36584  4.17532  3.79255  3.66138  3.91771  3.03858  4.30763  4.09579  4.64631  4.15234  4.03834  3.79284  3.97893  3.54658  4.01758  0.59557    852 - -
          2.68618  4.42225  2.77519  2.73123  3.46354  2.40513  3.72494  3.29354  2.67741  2.69355  4.24690  2.90347  2.73739  3.18146  2.89801  2.37887  2.77519  2.98518  4.58477  3.61503
          0.02347  4.15967  4.88202  0.61958  0.77255  0.48576  0.95510
    812   2.63340  3.34264  2.16815  2.41444  4.28897  2.90161  3.72154  3.72970  2.55220  3.30966  4.11273  2.00343  3.82712  2.86918  3.03254  2.65163  2.91056  3.34864  5.51941  4.15661    853 - -
          2.68618  4.42225  2.77519  2.73123  3.46354  2.40513  3.72494  3.29354  2.67741  2.69355  4.24690  2.90347  2.73739  3.18146  2.89801  2.37887  2.77519  2.98518  4.58477  3.61503
          0.02347  4.15967  4.88202  0.61958  0.77255  0.48576  0.95510
    813   2.20055  4.89746  2.55096  2.17727  4.17766  3.40182  3.64671  3.60376  2.44465  2.82410  3.98867  2.92655  3.82020  2.78622  2.91981  2.30293  2.62623  3.25502  5.40875  4.05292    854 - -
          2.68618  4.42225  2.77519  2.73123  3.46354  2.40513  3.72494  3.29354  2.67741  2.69355  4.24690  2.90347  2.73739  3.18146  2.89801  2.37887  2.77519  2.98518  4.58477  3.61503
          0.02347  4.15967  4.88202  0.61958  0.77255  0.48576  0.95510
    814   2.36593  4.85039  2.52315  2.07578  4.09984  3.42126  3.64261  3.51513  2.44368  3.11547  3.92507  2.94531  3.82435  2.78859  2.91305  2.64268  2.62601  2.76998  5.35210  3.34215    855 - -
          2.68618  4.42225  2.77519  2.73123  3.46354  2.40513  3.72494  3.29354  2.67741  2.69355  4.24690  2.90347  2.73739  3.18146  2.89801  2.37887  2.77519  2.98518  4.58477  3.61503
          0.20389  4.15967  1.77883  0.61958  0.77255  0.48576  0.95510
    815   2.59510  4.73779  2.96196  2.44881  3.97588  3.40121  3.62617  3.39126  2.16868  3.00565  3.83420  2.63592  3.12250  2.79160  2.83492  2.64183  2.54015  3.08003  5.25149  3.13206    856 - -
          2.68618  4.42225  2.77519  2.73123  3.46354  2.40513  3.72494  3.29354  2.67741  2.69355  4.24690  2.90347  2.73739  3.18146  2.89801  2.37887  2.77519  2.98518  4.58477  3.61503
          0.02804  3.98383  4.70617  0.61958  0.77255  0.55870  0.84852
    816   2.73377  5.22997  2.03735  1.97753  4.54027  3.31899  3.64101  4.02317  2.24147  3.51852  4.29854  2.78384  3.80529  2.40715  2.96863  2.31145  2.98058  3.60543  5.67053  4.24244    857 - -
          2.68607  4.42233  2.77509  2.73132  3.46362  2.40521  3.72503  3.29362  2.67713  2.69363  4.24698  2.90333  2.73730  3.18155  2.89788  2.37895  2.77528  2.98527  4.58485  3.61511
          0.29709  1.39210  4.77155  0.78077  0.61258  0.41753  1.07490
    817   2.38562  4.98351  3.00731  2.49034  4.32910  3.46345  3.65484  3.73984  1.67777  3.28767  4.09641  2.99593  3.87824  2.34884  2.66378  2.72787  2.54186  3.38386  5.46341  4.14465    861 - -
          2.68618  4.42225  2.77519  2.73123  3.46354  2.40513  3.72494  3.29354  2.67741  2.69355  4.24690  2.90347  2.73739  3.18146  2.89801  2.37887  2.77519  2.98518  4.58477  3.61503
          0.10195  4.15967  2.50947  0.61958  0.77255  0.48576  0.95510
    818   2.11275  4.21916  3.77476  3.21898  3.40604  2.91708  4.02249  2.09486  3.14363  2.16865  3.36297  3.54101  4.05462  3.42823  3.43619  2.93466  2.87412  2.04870  4.92835  3.71387    862 - -
          2.68618  4.42225  2.77519  2.73123  3.46354  2.40513  3.72494  3.29354  2.67741  2.69355  4.24690  2.90347  2.73739  3.18146  2.89801  2.37887  2.77519  2.98518  4.58477  3.61503
          0.02536  4.08309  4.80543  0.61958  0.77255  0.43555  1.04103
    819   2.37782  4.39150  3.30955  2.90961  4.32160  2.54906  4.05721  3.75115  2.95407  3.38862  4.19748  3.22736  2.24881  3.26526  3.34679  1.63450  2.28086  3.25828  5.62056  4.35796    863 - -
          2.68618  4.42225  2.77519  2.73123  3.46354  2.40513  3.72494  3.29354  2.67741  2.69355  4.24690  2.90347  2.73739  3.18146  2.89801  2.37887  2.77519  2.98518  4.58477  3.61503
          0.02347  4.15967  4.88202  0.61958  0.77255  0.48576  0.95510
    820   2.91260  5.18407  3.21610  2.62280  4.58859  3.59877  3.63945  3.97782  1.37977  3.43995  4.25879  3.09468  3.97793  2.35786  2.10618  2.56218  3.10674  3.61916  5.52476  4.27025    864 - -
          2.68618  4.42225  2.77519  2.73123  3.46354  2.40513  3.72494  3.29354  2.67741  2.69355  4.24690  2.90347  2.73739  3.18146  2.89801  2.37887  2.77519  2.98518  4.58477  3.61503
          0.02347  4.15967  4.88202  0.61958  0.77255  0.48576  0.95510
    821   2.39719  4.91346  2.93976  2.40878  4.23455  2.89696  3.63321  3.67126  2.17278  3.23138  4.02091  2.64024  3.81382  2.76284  2.61259  2.38177  2.45754  3.30373  5.43007  4.07461    865 - -
          2.68618  4.42225  2.77519  2.73123  3.46354  2.40513  3.72494  3.29354  2.67741  2.69355  4.24690  2.90347  2.73739  3.18146  2.89801  2.37887  2.77519  2.98518  4.58477  3.61503
          0.02347  4.15967  4.88202  0.61958  0.77255  0.48576  0.95510
    822   1.79010  4.55112  3.14040  2.67110  4.01540  2.86467  3.82533  3.41362  2.69088  2.64178  3.90318  2.48957  3.83591  3.02484  3.11222  2.33980  2.83869  3.07022  5.34081  4.05084    866 - -
          2.68618  4.42225  2.77519  2.73123  3.46354  2.40513  3.72494  3.29354  2.67741  2.69355  4.24690  2.90347  2.73739  3.18146  2.89801  2.37887  2.77519  2.98518  4.58477  3.61503
          0.02347  4.15967  4.88202  0.61958  0.77255  0.48576  0.95510
    823   3.85805  5.12177  4.55891  4.34295  3.02173  4.07677  4.30143  3.90558  4.06556  3.24633  4.52409  4.43720  4.62014  4.43770  4.13981  4.05872  4.17520  3.80331  0.46276  3.01043    867 - -
          2.68618  4.42225  2.77519  2.73123  3.46354  2.40513  3.72494  3.29354  2.67741  2.69355  4.24690  2.90347  2.73739  3.18146  2.89801  2.37887  2.77519  2.98518  4.58477  3.61503
          0.02347  4.15967  4.88202  0.61958  0.77255  0.48576  0.95510
    824   2.34254  4.28312  3.51386  3.19366  4.30969  3.07369  4.25555  3.67237  3.20339  3.40092  4.25044  3.38043  3.80083  3.52257  3.51875  1.48080  1.46066  3.18404  5.66558  4.43686    868 - -
          2.68618  4.42225  2.77519  2.73123  3.46354  2.40513  3.72494  3.29354  2.67741  2.69355  4.24690  2.90347  2.73739  3.18146  2.89801  2.37887  2.77519  2.98518  4.58477  3.61503
          0.02347  4.15967  4.88202  0.61958  0.77255  0.48576  0.95510
    825   3.23325  5.37343  2.65110  0.67616  4.76092  3.48412  4.10933  4.27448  3.02914  3.84931  4.82149  3.13856  4.10559  3.32580  3.46032  3.19223  3.54317  3.93243  5.87731  4.61325    869 - -
          2.68618  4.42225  2.77519  2.73123  3.46354  2.40513  3.72494  3.29354  2.67741  2.69355  4.24690  2.90347  2.73739  3.18146  2.89801  2.37887  2.77519  2.98518  4.58477  3.61503
          0.02347  4.15967  4.88202  0.61958  0.77255  0.48576  0.95510
    826   2.85178  5.11758  2.56847  1.14654  4.53086  3.35419  3.84614  3.88565  2.69064  3.52158  4.39799  2.93399  3.92450  3.01468  3.14133  2.83832  2.58149  3.52780  5.75119  4.37186    870 - -
          2.68618  4.42225  2.77519  2.73123  3.46354  2.40513  3.72494  3.29354  2.67741  2.69355  4.24690  2.90347  2.73739  3.18146  2.89801  2.37887  2.77519  2.98518  4.58477  3.61503
          0.02347  4.15967  4.88202  0.61958  0.77255  0.48576  0.95510
    827   2.93742  5.29923  2.59633  1.87780  4.60668  3.42374  3.76137  4.07720  2.47187  3.58086  4.43022  2.92133  3.94413  1.42981  2.86361  2.88477  3.18684  3.70664  5.72030  4.35034    871 - -
          2.68618  4.42225  2.77519  2.73123  3.46354  2.40513  3.72494  3.29354  2.67741  2.69355  4.24690  2.90347  2.73739  3.18146  2.89801  2.37887  2.77519  2.98518  4.58477  3.61503
          0.02347  4.15967  4.88202  0.61958  0.77255  0.48576  0.95510
    828   3.23325  5.37343  2.65110  0.67616  4.76092  3.48412  4.10933  4.27448  3.02914  3.84931  4.82149  3.13856  4.10559  3.32580  3.46032  3.19223  3.54317  3.93243  5.87731  4.61325    872 - -
          2.68618  4.42225  2.77519  2.73123  3.46354  2.40513  3.72494  3.29354  2.67741  2.69355  4.24690  2.90347  2.73739  3.18146  2.89801  2.37887  2.77519  2.98518  4.58477  3.61503
          0.02347  4.15967  4.88202  0.61958  0.77255  0.48576  0.95510
    829   2.89004  5.36609  1.33826  2.23178  4.69770  3.31509  3.78870  4.20449  2.71722  3.71578  4.53692  2.80341  3.88930  2.40618  3.26109  2.33482  3.16994  3.78397  5.87694  4.41646    873 - -
          2.68618  4.42225  2.77519  2.73123  3.46354  2.40513  3.72494  3.29354  2.67741  2.69355  4.24690  2.90347  2.73739  3.18146  2.89801  2.37887  2.77519  2.98518  4.58477  3.61503
          0.02347  4.15967  4.88202  0.61958  0.77255  0.48576  0.95510
    830   3.23325  5.37343  2.65110  0.67616  4.76092  3.48412  4.10933  4.27448  3.02914  3.84931  4.82149  3.13856  4.10559  3.32580  3.46032  3.19223  3.54317  3.93243  5.87731  4.61325    874 - -
          2.68618  4.42225  2.77519  2.73123  3.46354  2.40513  3.72494  3.29354  2.67741  2.69355  4.24690  2.90347  2.73739  3.18146  2.89801  2.37887  2.77519  2.98518  4.58477  3.61503
          0.02347  4.15967  4.88202  0.61958  0.77255  0.48576  0.95510
    831   3.49406  4.87667  4.65004  4.30078  3.27140  4.34373  4.86765  2.50022  4.06622  0.58782  3.22146  4.54875  4.73572  4.36441  4.19131  3.96326  3.77852  2.61034  5.24461  4.03106    875 - -
          2.68618  4.42225  2.77519  2.73123  3.46354  2.40513  3.72494  3.29354  2.67741  2.69355  4.24690  2.90347  2.73739  3.18146  2.89801  2.37887  2.77519  2.98518  4.58477  3.61503
          0.02347  4.15967  4.88202  0.61958  0.77255  0.48576  0.95510
    832   3.04977  5.13710  3.42523  2.83105  4.26344  3.69000  2.17186  3.92254  2.08621  3.39615  4.27599  3.25019  4.08217  2.87360  1.33240  3.06139  3.24164  3.61097  5.35842  4.05879    876 - -
          2.68618  4.42225  2.77519  2.73123  3.46354  2.40513  3.72494  3.29354  2.67741  2.69355  4.24690  2.90347  2.73739  3.18146  2.89801  2.37887  2.77519  2.98518  4.58477  3.61503
          0.02347  4.15967  4.88202  0.61958  0.77255  0.48576  0.95510
    833   2.63549  4.66062  3.16011  2.61119  3.10589  3.47891  3.70955  3.28210  2.49915  2.92740  3.78085  2.73296  3.88492  2.90669  2.06292  2.72262  2.32429  2.99724  5.19132  3.88880    877 - -
          2.68618  4.42225  2.77519  2.73123  3.46354  2.40513  3.72494  3.29354  2.67741  2.69355  4.24690  2.90347  2.73739  3.18146  2.89801  2.37887  2.77519  2.98518  4.58477  3.61503
          0.02347  4.15967  4.88202  0.61958  0.77255  0.48576  0.95510
    834   3.49406  4.87667  4.65004  4.30078  3.27140  4.34373  4.86765  2.50022  4.06622  0.58782  3.22146  4.54875  4.73572  4.36441  4.19131  3.96326  3.77852  2.61034  5.24461  4.03106    878 - -
          2.68618  4.42225  2.77519  2.73123  3.46354  2.40513  3.72494  3.29354  2.67741  2.69355  4.24690  2.90347  2.73739  3.18146  2.89801  2.37887  2.77519  2.98518  4.58477  3.61503
          0.02347  4.15967  4.88202  0.61958  0.77255  0.48576  0.95510
    835   3.59612  4.91689  4.49794  4.12248  1.02307  4.36715  2.34206  3.48556  3.98410  2.87772  4.05678  4.02267  4.68562  4.04442  4.09762  3.70413  3.81406  3.35304  3.71208  1.71790    879 - -
          2.68618  4.42225  2.77519  2.73123  3.46354  2.40513  3.72494  3.29354  2.67741  2.69355  4.24690  2.90347  2.73739  3.18146  2.89801  2.37887  2.77519  2.98518  4.58477  3.61503
          0.02347  4.15967  4.88202  0.61958  0.77255  0.48576  0.95510
    836   2.79107  4.69071  3.14616  1.98339  3.77520  3.57652  3.89003  3.03658  2.72627  2.65125  1.81399  3.22939  4.02123  3.12500  3.08888  2.91946  3.04145  2.85458  5.24489  3.96946    880 - -
          2.68618  4.42225  2.77519  2.73123  3.46354  2.40513  3.72494  3.29354  2.67741  2.69355  4.24690  2.90347  2.73739  3.18146  2.89801  2.37887  2.77519  2.98518  4.58477  3.61503
          0.02347  4.15967  4.88202  0.61958  0.77255  0.48576  0.95510
    837   3.23325  5.37343  2.65110  0.67616  4.76092  3.48412  4.10933  4.27448  3.02914  3.84931  4.82149  3.13856  4.10559  3.32580  3.46032  3.19223  3.54317  3.93243  5.87731  4.61325    881 - -
          2.68618  4.42225  2.77519  2.73123  3.46354  2.40513  3.72494  3.29354  2.67741  2.69355  4.24690  2.90347  2.73739  3.18146  2.89801  2.37887  2.77519  2.98518  4.58477  3.61503
          0.02347  4.15967  4.88202  0.61958  0.77255  0.48576  0.95510
    838   2.82061  4.90941  3.04005  2.61492  3.30914  3.55573  2.29124  3.57540  2.59769  3.12686  4.02071  2.02211  3.97995  2.98049  3.00046  2.84838  3.05658  3.28230  4.80351  2.53539    882 - -
          2.68618  4.42225  2.77519  2.73123  3.46354  2.40513  3.72494  3.29354  2.67741  2.69355  4.24690  2.90347  2.73739  3.18146  2.89801  2.37887  2.77519  2.98518  4.58477  3.61503
          0.02347  4.15967  4.88202  0.61958  0.77255  0.48576  0.95510
    839   2.74609  4.84992  2.99829  2.64341  4.27778  3.40734  3.82924  3.67751  2.50207  3.27194  4.16908  3.10670  3.93321  1.40836  2.83982  2.80118  2.34936  3.34328  5.51736  4.20917    883 - -
          2.68618  4.42225  2.77519  2.73123  3.46354  2.40513  3.72494  3.29354  2.67741  2.69355  4.24690  2.90347  2.73739  3.18146  2.89801  2.37887  2.77519  2.98518  4.58477  3.61503
          0.02347  4.15967  4.88202  0.61958  0.77255  0.48576  0.95510
    840   2.74099  4.93547  3.02732  2.22952  4.27214  3.47470  3.68530  3.66563  2.31981  3.24084  4.06895  3.03122  3.90100  2.83238  2.01595  2.76337  1.94922  3.33002  5.43731  4.13458    884 - -
          2.68618  4.42225  2.77519  2.73123  3.46354  2.40513  3.72494  3.29354  2.67741  2.69355  4.24690  2.90347  2.73739  3.18146  2.89801  2.37887  2.77519  2.98518  4.58477  3.61503
          0.02347  4.15967  4.88202  0.61958  0.77255  0.48576  0.95510
    841   2.98214  5.42974  1.84833  2.24412  4.76860  3.30132  3.87890  4.33879  2.88768  3.86379  4.72160  1.22966  3.93007  3.05617  3.45445  2.89884  3.29109  3.90775  5.97983  4.49715    885 - -
          2.68622  4.42229  2.77523  2.73127  3.46358  2.40517  3.72498  3.29358  2.67745  2.69359  4.24694  2.90351  2.73680  3.18150  2.89805  2.37891  2.77523  2.98522  4.58481  3.61507
          0.29056  1.40823  4.88202  0.21228  1.65409  0.48576  0.95510
    842   2.70977  5.00172  2.99207  2.20801  4.29847  3.46982  3.62936  3.71934  1.93901  3.26110  3.03014  2.97153  3.86498  2.08467  2.67415  2.70869  2.93170  3.36753  5.44142  4.11149    887 - -
          2.68618  4.42225  2.77519  2.73123  3.46354  2.40513  3.72494  3.29354  2.67741  2.69355  4.24690  2.90347  2.73739  3.18146  2.89801  2.37887  2.77519  2.98518  4.58477  3.61503
          0.02347  4.15967  4.88202  0.61958  0.77255  0.48576  0.95510
    843   2.60626  4.43212  3.35394  2.81638  3.57531  3.51529  3.81333  2.96499  2.75830  2.43983  3.56745  3.24250  2.59595  3.09872  3.13020  2.77987  2.05586  2.72572  5.00825  3.10825    888 - -
          2.68618  4.42225  2.77519  2.73123  3.46354  2.40513  3.72494  3.29354  2.67741  2.69355  4.24690  2.90347  2.73739  3.18146  2.89801  2.37887  2.77519  2.98518  4.58477  3.61503
          0.02347  4.15967  4.88202  0.61958  0.77255  0.48576  0.95510
    844   2.80299  5.25205  1.52192  2.25937  4.59480  3.32968  3.73690  4.07951  2.61412  3.59550  4.39521  2.82279  3.03645  2.53768  3.14048  2.36787  3.07035  3.66461  5.76396  4.33024    889 - -
          2.68618  4.42225  2.77519  2.73123  3.46354  2.40513  3.72494  3.29354  2.67741  2.69355  4.24690  2.90347  2.73739  3.18146  2.89801  2.37887  2.77519  2.98518  4.58477  3.61503
          0.02347  4.15967  4.88202  0.61958  0.77255  0.48576  0.95510
    845   2.79182  5.28419  2.33896  1.96454  4.60535  3.37433  3.67664  4.08367  2.16002  3.56881  4.35110  2.83819  3.85577  1.80035  2.92877  2.73148  3.03460  3.66608  5.70837  4.29253    890 - -
          2.68618  4.42225  2.77519  2.73123  3.46354  2.40513  3.72494  3.29354  2.67741  2.69355  4.24690  2.90347  2.73739  3.18146  2.89801  2.37887  2.77519  2.98518  4.58477  3.61503
          0.02347  4.15967  4.88202  0.61958  0.77255  0.48576  0.95510
    846   3.32671  5.46857  0.58003  2.56287  4.89084  3.45421  4.22132  4.55055  3.36528  4.11068  5.10463  3.13022  4.12786  3.46749  3.91344  3.26300  3.67458  4.16198  6.00010  4.72852    891 - -
          2.68618  4.42225  2.77519  2.73123  3.46354  2.40513  3.72494  3.29354  2.67741  2.69355  4.24690  2.90347  2.73739  3.18146  2.89801  2.37887  2.77519  2.98518  4.58477  3.61503
          0.02347  4.15967  4.88202  0.61958  0.77255  0.48576  0.95510
    847   2.81711  4.53570  3.38586  2.36142  3.78938  3.67375  4.14045  2.51627  3.06152  2.65732  3.71410  3.46896  4.15595  3.43072  3.39645  3.06534  3.09984  1.24111  5.33192  4.06852    892 - -
          2.68618  4.42225  2.77519  2.73123  3.46354  2.40513  3.72494  3.29354  2.67741  2.69355  4.24690  2.90347  2.73739  3.18146  2.89801  2.37887  2.77519  2.98518  4.58477  3.61503
          0.02347  4.15967  4.88202  0.61958  0.77255  0.48576  0.95510
    848   3.20540  4.48403  5.02372  4.53700  3.68781  4.62044  5.24052  1.14289  4.43332  2.16691  3.47476  4.73271  4.91203  4.68863  4.61605  4.02253  3.47100  1.15324  5.69460  4.49016    893 - -
          2.68618  4.42225  2.77519  2.73123  3.46354  2.40513  3.72494  3.29354  2.67741  2.69355  4.24690  2.90347  2.73739  3.18146  2.89801  2.37887  2.77519  2.98518  4.58477  3.61503
          0.02347  4.15967  4.88202  0.61958  0.77255  0.48576  0.95510
    849   2.16175  5.14465  1.12674  2.34853  4.67648  3.27668  3.93292  4.07961  2.94019  3.72152  4.59669  2.89431  3.91570  3.11670  3.48425  2.83829  3.20151  3.66957  5.92587  4.49925    894 - -
          2.68618  4.42225  2.77519  2.73123  3.46354  2.40513  3.72494  3.29354  2.67741  2.69355  4.24690  2.90347  2.73739  3.18146  2.89801  2.37887  2.77519  2.98518  4.58477  3.61503
          0.02347  4.15967  4.88202  0.61958  0.77255  0.48576  0.95510
    850   3.66358  4.96003  4.57397  4.22535  2.09462  4.37232  3.58467  3.50412  3.96211  2.85699  4.08092  4.09039  4.71404  4.10206  4.04930  3.77513  3.89131  3.39714  1.08447  1.70970    895 - -
          2.68618  4.42225  2.77519  2.73123  3.46354  2.40513  3.72494  3.29354  2.67741  2.69355  4.24690  2.90347  2.73739  3.18146  2.89801  2.37887  2.77519  2.98518  4.58477  3.61503
          0.02347  4.15967  4.88202  0.61958  0.77255  0.48576  0.95510
    851   3.29956  4.59527  4.96242  4.46392  3.41200  4.63104  5.07644  0.98669  4.29256  1.61947  3.24117  4.69107  4.88182  4.52634  4.44727  4.02909  3.55064  1.84635  5.45410  4.26513    896 - -
          2.68618  4.42225  2.77519  2.73123  3.46354  2.40513  3.72494  3.29354  2.67741  2.69355  4.24690  2.90347  2.73739  3.18146  2.89801  2.37887  2.77519  2.98518  4.58477  3.61503
          0.02347  4.15967  4.88202  0.61958  0.77255  0.48576  0.95510
    852   2.90701  2.83325  4.54765  3.99850  3.30685  4.04540  4.52931  2.17243  3.84479  1.19691  3.20369  4.16027  4.42799  4.05733  3.99764  3.39458  3.17579  1.89742  5.08612  3.91169    897 - -
          2.68618  4.42225  2.77519  2.73123  3.46354  2.40513  3.72494  3.29354  2.67741  2.69355  4.24690  2.90347  2.73739  3.18146  2.89801  2.37887  2.77519  2.98518  4.58477  3.61503
          0.02347  4.15967  4.88202  0.61958  0.77255  0.48576  0.95510
    853   2.78588  5.31628  1.99942  1.82607  4.63168  3.34577  3.68598  4.12565  2.13316  3.60887  4.38538  2.51162  3.84324  2.81061  3.04491  2.37590  3.03570  3.69486  5.75330  4.31017    898 - -
          2.68618  4.42225  2.77519  2.73123  3.46354  2.40513  3.72494  3.29354  2.67741  2.69355  4.24690  2.90347  2.73739  3.18146  2.89801  2.37887  2.77519  2.98518  4.58477  3.61503
          0.02347  4.15967  4.88202  0.61958  0.77255  0.48576  0.95510
    854   2.99207  4.98074  2.91250  2.83218  4.39296  3.40167  4.19583  4.17677  3.13026  3.79286  4.75399  0.73486  4.07185  3.47740  3.48767  3.05341  3.38844  3.76890  5.66563  4.32712    899 - -
          2.68618  4.42225  2.77519  2.73123  3.46354  2.40513  3.72494  3.29354  2.67741  2.69355  4.24690  2.90347  2.73739  3.18146  2.89801  2.37887  2.77519  2.98518  4.58477  3.61503
          0.09452  4.15967  2.59585  0.61958  0.77255  0.48576  0.95510
    855   3.40832  4.80910  4.53850  4.18474  3.23289  4.25642  4.77266  2.45421  3.95047  0.64685  3.19737  4.43910  4.65775  4.26610  4.08868  3.86102  3.69456  2.54710  5.18553  3.95734    900 - -
          2.68618  4.42225  2.77519  2.73123  3.46354  2.40513  3.72494  3.29354  2.67741  2.69355  4.24690  2.90347  2.73739  3.18146  2.89801  2.37887  2.77519  2.98518  4.58477  3.61503
          0.02517  4.09032  4.81267  0.61958  0.77255  0.43969  1.03348
    856   3.21169  4.51085  4.97046  4.49302  3.62991  4.57488  5.19396  0.94426  4.37061  2.09572  3.42831  4.69359  4.88345  4.63047  4.55195  3.98293  3.48263  1.47161  5.64814  4.44597    901 - -
          2.68618  4.42225  2.77519  2.73123  3.46354  2.40513  3.72494  3.29354  2.67741  2.69355  4.24690  2.90347  2.73739  3.18146  2.89801  2.37887  2.77519  2.98518  4.58477  3.61503
          0.02347  4.15967  4.88202  0.61958  0.77255  0.48576  0.95510
    857   2.74947  5.19359  1.73701  2.28912  4.52871  3.35656  3.68576  4.00658  2.49593  3.51615  4.30075  2.50159  3.84272  2.81448  2.43772  2.37438  3.00204  3.59481  5.67374  4.25977    902 - -
          2.68618  4.42225  2.77519  2.73123  3.46354  2.40513  3.72494  3.29354  2.67741  2.69355  4.24690  2.90347  2.73739  3.18146  2.89801  2.37887  2.77519  2.98518  4.58477  3.61503
          0.02347  4.15967  4.88202  0.61958  0.77255  0.48576  0.95510
    858   2.90221  5.21395  2.86135  2.48760  4.57098  3.49884  3.69083  4.00684  1.97488  3.49488  4.32017  2.61602  3.95072  1.51302  2.57240  2.87034  3.12528  3.63918  5.60280  4.28952    903 - -
          2.68618  4.42225  2.77519  2.73123  3.46354  2.40513  3.72494  3.29354  2.67741  2.69355  4.24690  2.90347  2.73739  3.18146  2.89801  2.37887  2.77519  2.98518  4.58477  3.61503
          0.02347  4.15967  4.88202  0.61958  0.77255  0.48576  0.95510
    859   2.81266  5.20752  1.85155  2.03999  4.53276  3.33750  3.75568  3.97753  2.64727  3.53789  4.35568  2.83900  3.87261  2.90579  3.16927  2.76821  1.81194  3.59102  5.73429  4.31492    904 - -
          2.68618  4.42225  2.77519  2.73123  3.46354  2.40513  3.72494  3.29354  2.67741  2.69355  4.24690  2.90347  2.73739  3.18146  2.89801  2.37887  2.77519  2.98518  4.58477  3.61503
          0.02347  4.15967  4.88202  0.61958  0.77255  0.48576  0.95510
    860   3.35998  5.15931  3.88278  3.34546  4.58862  3.77964  4.07518  4.15909  2.41027  3.62288  4.62382  3.67874  4.27577  3.28849  0.61641  3.43553  3.61111  3.87258  5.55932  4.46279    905 - -
          2.68618  4.42225  2.77519  2.73123  3.46354  2.40513  3.72494  3.29354  2.67741  2.69355  4.24690  2.90347  2.73739  3.18146  2.89801  2.37887  2.77519  2.98518  4.58477  3.61503
          0.02347  4.15967  4.88202  0.61958  0.77255  0.48576  0.95510
    861   2.46605  4.48235  3.14840  2.80664  4.25479  3.18691  3.99834  3.66748  2.87760  3.32370  4.15485  2.50696  3.82147  3.20988  3.26717  2.06687  1.48032  3.23343  5.56385  4.28319    906 - -
          2.68618  4.42225  2.77519  2.73123  3.46354  2.40513  3.72494  3.29354  2.67741  2.69355  4.24690  2.90347  2.73739  3.18146  2.89801  2.37887  2.77519  2.98518  4.58477  3.61503
          0.02347  4.15967  4.88202  0.61958  0.77255  0.48576  0.95510
    862   3.35998  5.15931  3.88278  3.34546  4.58862  3.77964  4.07518  4.15909  2.41027  3.62288  4.62382  3.67874  4.27577  3.28849  0.61641  3.43553  3.61111  3.87258  5.55932  4.46279    907 - -
          2.68618  4.42225  2.77519  2.73123  3.46354  2.40513  3.72494  3.29354  2.67741  2.69355  4.24690  2.90347  2.73739  3.18146  2.89801  2.37887  2.77519  2.98518  4.58477  3.61503
          0.02347  4.15967  4.88202  0.61958  0.77255  0.48576  0.95510
    863   2.91613  4.77276  3.62892  3.01311  3.90824  3.70677  3.85696  2.39757  2.36641  2.80344  3.84187  3.39862  4.11138  3.07130  1.32236  3.05247  3.14687  2.93689  5.26327  4.01556    908 - -
          2.68618  4.42225  2.77519  2.73123  3.46354  2.40513  3.72494  3.29354  2.67741  2.69355  4.24690  2.90347  2.73739  3.18146  2.89801  2.37887  2.77519  2.98518  4.58477  3.61503
          0.02347  4.15967  4.88202  0.61958  0.77255  0.48576  0.95510
    864   2.01569  4.27225  3.50394  3.14388  4.38949  1.72298  4.23034  3.81265  3.18788  3.47668  4.28447  3.34163  3.76560  3.47346  3.53706  1.68838  2.20911  3.26228  5.71159  4.48880    909 - -
          2.68618  4.42225  2.77519  2.73123  3.46354  2.40513  3.72494  3.29354  2.67741  2.69355  4.24690  2.90347  2.73739  3.18146  2.89801  2.37887  2.77519  2.98518  4.58477  3.61503
          0.02347  4.15967  4.88202  0.61958  0.77255  0.48576  0.95510
    865   3.15834  4.48045  4.88408  4.40918  3.68409  4.48830  5.13454  1.60448  4.28917  2.19602  3.49562  4.60973  4.83116  4.57214  4.48791  3.89385  3.43685  0.86640  5.65598  4.43068    910 - -
          2.68618  4.42225  2.77519  2.73123  3.46354  2.40513  3.72494  3.29354  2.67741  2.69355  4.24690  2.90347  2.73739  3.18146  2.89801  2.37887  2.77519  2.98518  4.58477  3.61503
          0.02347  4.15967  4.88202  0.61958  0.77255  0.48576  0.95510
    866   3.36105  4.66273  5.04156  4.46918  3.14738  4.65163  4.96439  1.71686  4.33074  1.06993  2.03945  4.69954  4.81772  4.40155  4.41738  4.00064  3.57963  2.26000  5.23334  4.19028    911 - -
[truncated: 206,793 more chars]
