# Supplementary material for: Potential Conservation of Circadian Clock Proteins in the phylum Nematoda as Revealed by Bioinformatic Searches
Source: PLoS One. 2014 Nov 14;9(11):e112871. doi: 10.1371/journal.pone.0112871 (PMC4232591; doi:10.1371/journal.pone.0112871)
Supplement: File S1 — HMM profiles used in this work and HMMsearch results. (ZIP) [file pone.0112871.s007.zip › HMMs-CE/Artropodos/slo-PA(slowpoke)_FBpp0084064-aln.hmm]

HMMER3/b [3.0 | March 2010]
NAME  slo-PA(slowpoke)_FBpp0084064-aln
LENG  1144
ALPH  amino
RF    no
CS    no
MAP   yes
DATE  Tue Jun 12 14:34:02 2012
NSEQ  7
EFFN  0.440918
CKSUM 2704403046
STATS LOCAL MSV      -13.2233  0.69528
STATS LOCAL VITERBI  -13.9237  0.69528
STATS LOCAL FORWARD   -7.4338  0.69528
HMM          A        C        D        E        F        G        H        I        K        L        M        N        P        Q        R        S        T        V        W        Y   
            m->m     m->i     m->d     i->m     i->i     d->m     d->d
  COMPO   2.52580  4.00231  2.86456  2.79535  3.17573  2.86092  3.81289  2.75348  2.78194  2.36000  3.62841  3.10981  3.39278  3.18151  2.99051  2.64606  2.85209  2.59322  4.53871  3.44709
          2.68620  4.42035  2.77530  2.73134  3.46354  2.40506  3.72515  3.29358  2.67761  2.69347  4.24536  2.90344  2.73750  3.18151  2.89809  2.37874  2.77520  2.98539  4.58498  3.61524
          0.37913  1.78124  1.91657  1.93704  0.15564  0.00000        *
      1   2.33372  4.52057  2.43546  2.48530  3.78446  3.28490  3.69636  3.00238  2.57367  2.76546  3.11337  2.96466  3.77376  2.90681  2.99425  2.62350  2.80301  2.74700  5.18364  3.87025     22 - -
          2.68618  4.42225  2.77519  2.73123  3.46354  2.40513  3.72494  3.29354  2.67741  2.69355  4.24690  2.90347  2.73739  3.18146  2.89801  2.37887  2.77519  2.98518  4.58477  3.61503
          0.03820  3.67974  4.40209  0.61958  0.77255  0.53167  0.88582
      2   2.37843  4.61517  2.93474  2.34111  3.84291  3.36460  3.62107  3.18988  2.37989  2.83716  3.28768  2.96309  3.79407  2.43439  2.75599  2.65732  2.82208  2.91830  5.16023  3.86976     23 - -
          2.68618  4.42225  2.77519  2.73123  3.46354  2.40513  3.72494  3.29354  2.67741  2.69355  4.24690  2.90347  2.73739  3.18146  2.89801  2.37887  2.77519  2.98518  4.58477  3.61503
          0.03613  3.73448  4.45683  0.61958  0.77255  0.44217  1.02901
      3   2.53136  4.38930  3.20794  2.53221  3.58634  3.42629  3.71440  2.88832  2.60733  2.45738  2.97894  3.12120  3.84025  2.96989  2.98209  2.35679  2.60650  2.64701  4.99379  3.73449     24 - -
          2.68618  4.42225  2.77519  2.73123  3.46354  2.40513  3.72494  3.29354  2.67741  2.69355  4.24690  2.90347  2.73739  3.18146  2.89801  2.37887  2.77519  2.98518  4.58477  3.61503
          0.03290  3.82654  4.54889  0.61958  0.77255  0.48576  0.95510
      4   2.34226  3.42753  3.31454  2.82376  3.74756  3.16629  3.83655  3.10207  2.74952  2.81179  3.68175  3.16155  3.73353  2.80458  3.10023  2.12813  2.16408  2.77888  5.13412  3.89019     25 - -
          2.68618  4.42225  2.77519  2.73123  3.46354  2.40513  3.72494  3.29354  2.67741  2.69355  4.24690  2.90347  2.73739  3.18146  2.89801  2.37887  2.77519  2.98518  4.58477  3.61503
          0.03290  3.82654  4.54889  0.61958  0.77255  0.48576  0.95510
      5   2.46611  3.76156  3.12769  2.28412  3.72990  3.31969  3.69740  3.08341  2.57755  2.77723  3.63751  3.05083  3.32349  2.92013  2.98407  2.45181  2.58521  2.61085  5.09400  3.81974     26 - -
          2.68618  4.42225  2.77519  2.73123  3.46354  2.40513  3.72494  3.29354  2.67741  2.69355  4.24690  2.90347  2.73739  3.18146  2.89801  2.37887  2.77519  2.98518  4.58477  3.61503
          0.03290  3.82654  4.54889  0.61958  0.77255  0.48576  0.95510
      6   2.65979  4.68412  2.79342  1.75963  3.94019  3.34304  3.75791  3.06394  2.57793  2.88380  3.86218  2.99069  3.85088  2.95938  2.97292  2.74083  2.93981  2.35679  5.32531  4.00133     27 - -
          2.68618  4.42225  2.77519  2.73123  3.46354  2.40513  3.72494  3.29354  2.67741  2.69355  4.24690  2.90347  2.73739  3.18146  2.89801  2.37887  2.77519  2.98518  4.58477  3.61503
          0.03290  3.82654  4.54889  0.61958  0.77255  0.48576  0.95510
      7   2.45397  4.88273  2.48871  2.04006  4.14947  3.30043  3.59345  3.57562  2.41049  2.91727  3.97781  2.81479  3.75732  2.55367  2.87985  2.45206  2.85640  3.23309  5.38416  4.02320     28 - -
          2.68618  4.42225  2.77519  2.73123  3.46354  2.40513  3.72494  3.29354  2.67741  2.69355  4.24690  2.90347  2.73739  3.18146  2.89801  2.37887  2.77519  2.98518  4.58477  3.61503
          0.03290  3.82654  4.54889  0.61958  0.77255  0.48576  0.95510
      8   1.99596  4.21809  3.44502  3.01364  3.73866  3.21532  4.00365  2.73970  2.92684  2.41562  3.66379  3.30363  3.81521  3.28982  3.24339  2.60403  1.98885  2.48611  5.22460  3.98589     29 - -
          2.68618  4.42225  2.77519  2.73123  3.46354  2.40513  3.72494  3.29354  2.67741  2.69355  4.24690  2.90347  2.73739  3.18146  2.89801  2.37887  2.77519  2.98518  4.58477  3.61503
          0.03290  3.82654  4.54889  0.61958  0.77255  0.48576  0.95510
      9   1.99900  4.11310  3.33009  3.01465  4.04196  2.94150  4.06504  3.27284  3.00780  3.09113  3.97530  3.21645  3.65295  3.34238  3.31316  2.16950  1.63145  2.85936  5.42764  4.20373     30 - -
          2.68618  4.42225  2.77519  2.73123  3.46354  2.40513  3.72494  3.29354  2.67741  2.69355  4.24690  2.90347  2.73739  3.18146  2.89801  2.37887  2.77519  2.98518  4.58477  3.61503
          0.03290  3.82654  4.54889  0.61958  0.77255  0.48576  0.95510
     10   2.69037  5.00773  2.22093  1.74858  4.32941  3.22364  3.65076  3.73756  2.53461  3.33931  4.17737  2.74605  3.76230  2.81240  3.03040  2.66389  2.39577  3.37774  5.55971  4.16395     31 - -
          2.68618  4.42225  2.77519  2.73123  3.46354  2.40513  3.72494  3.29354  2.67741  2.69355  4.24690  2.90347  2.73739  3.18146  2.89801  2.37887  2.77519  2.98518  4.58477  3.61503
          0.03290  3.82654  4.54889  0.61958  0.77255  0.48576  0.95510
     11   2.38448  4.62131  2.78110  2.44922  3.84154  3.37431  3.61176  3.22765  2.43692  2.71124  3.33753  2.95014  3.40350  2.52428  2.87212  2.61049  2.77849  2.93736  5.15884  3.85104     32 - -
          2.68618  4.42225  2.77519  2.73123  3.46354  2.40513  3.72494  3.29354  2.67741  2.69355  4.24690  2.90347  2.73739  3.18146  2.89801  2.37887  2.77519  2.98518  4.58477  3.61503
          0.03290  3.82654  4.54889  0.61958  0.77255  0.48576  0.95510
     12   2.69325  4.45730  3.29562  3.12870  4.12632  3.14746  4.20929  3.66068  3.18221  3.29222  4.34070  3.43962  0.91761  3.57242  3.43226  2.85949  3.13139  3.31121  5.32473  4.24664     33 - -
          2.68618  4.42225  2.77519  2.73123  3.46354  2.40513  3.72494  3.29354  2.67741  2.69355  4.24690  2.90347  2.73739  3.18146  2.89801  2.37887  2.77519  2.98518  4.58477  3.61503
          0.08064  3.82654  2.88802  0.61958  0.77255  0.48576  0.95510
     13   2.41248  4.27769  3.28721  2.83218  3.70206  3.23757  3.86421  2.59458  2.76056  2.67241  3.63415  3.18975  2.61592  3.12758  3.10568  2.59461  2.26321  2.60187  5.14685  3.89173     34 - -
          2.68621  4.42228  2.77513  2.73126  3.46357  2.40516  3.72498  3.29357  2.67744  2.69358  4.24693  2.90350  2.73743  3.18149  2.89804  2.37861  2.77523  2.98521  4.58480  3.61506
          0.42846  1.65704  1.84650  0.54097  0.87272  0.46237  0.99369
     14   2.51099  4.57946  2.66422  2.15730  4.03145  3.16197  3.68082  3.37168  2.50106  3.04719  3.92595  2.87439  2.78760  2.87789  2.89389  2.58063  2.54491  3.04131  5.32817  4.01977     37 - -
          2.68618  4.42225  2.77519  2.73123  3.46354  2.40513  3.72494  3.29354  2.67741  2.69355  4.24690  2.90347  2.73739  3.18146  2.89801  2.37887  2.77519  2.98518  4.58477  3.61503
          0.03836  3.67561  4.39796  0.61958  0.77255  0.60104  0.79461
     15   2.31098  4.42165  2.62927  2.54810  3.20296  3.27330  3.70886  2.95815  2.63069  2.73074  3.64732  3.00462  3.76590  2.94634  3.04499  2.60373  2.56379  2.69546  5.09425  3.78228     38 - -
          2.68618  4.42225  2.77519  2.73123  3.46354  2.40513  3.72494  3.29354  2.67741  2.69355  4.24690  2.90347  2.73739  3.18146  2.89801  2.37887  2.77519  2.98518  4.58477  3.61503
          0.03836  3.67561  4.39796  0.61958  0.77255  0.60104  0.79461
     16   2.49449  4.64002  2.04304  2.27069  4.20108  2.59409  3.70510  3.59845  2.64407  3.25503  4.11008  2.77246  3.67135  2.89851  3.11620  2.53697  2.52496  3.20798  5.48618  4.12991     39 - -
          2.68618  4.42225  2.77519  2.73123  3.46354  2.40513  3.72494  3.29354  2.67741  2.69355  4.24690  2.90347  2.73739  3.18146  2.89801  2.37887  2.77519  2.98518  4.58477  3.61503
          0.03836  3.67561  4.39796  0.61958  0.77255  0.41989  1.07037
     17   2.38749  4.34517  3.30506  2.77203  3.55328  3.44562  3.76580  2.77321  2.48510  2.24762  3.48441  3.19011  3.39763  3.03929  3.01233  2.72421  2.79296  2.29165  4.98742  3.74029     40 - -
          2.68618  4.42225  2.77519  2.73123  3.46354  2.40513  3.72494  3.29354  2.67741  2.69355  4.24690  2.90347  2.73739  3.18146  2.89801  2.37887  2.77519  2.98518  4.58477  3.61503
          0.03290  3.82654  4.54889  0.61958  0.77255  0.48576  0.95510
     18   2.61814  4.87312  1.74034  2.24032  4.33082  3.16488  3.69782  3.74891  2.61146  3.35982  4.20134  2.77346  3.05217  2.86762  3.11111  2.61941  2.61526  3.36136  5.57947  4.19027     41 - -
          2.68618  4.42225  2.77519  2.73123  3.46354  2.40513  3.72494  3.29354  2.67741  2.69355  4.24690  2.90347  2.73739  3.18146  2.89801  2.37887  2.77519  2.98518  4.58477  3.61503
          0.03290  3.82654  4.54889  0.61958  0.77255  0.48576  0.95510
     19   2.78378  5.22416  1.55705  1.93347  4.53944  3.17263  3.67433  4.01725  2.63573  3.56035  4.40314  2.66489  3.14821  2.83913  3.18616  2.70956  3.06734  3.62010  5.74167  4.29112     42 - -
          2.68618  4.42225  2.77519  2.73123  3.46354  2.40513  3.72494  3.29354  2.67741  2.69355  4.24690  2.90347  2.73739  3.18146  2.89801  2.37887  2.77519  2.98518  4.58477  3.61503
          0.03290  3.82654  4.54889  0.61958  0.77255  0.48576  0.95510
     20   2.53667  1.03861  4.04377  3.77358  3.77631  3.16858  4.43087  2.91331  3.60050  2.83049  3.95063  3.77284  3.87189  3.94858  3.73273  2.80809  2.99969  2.66081  5.20126  4.06408     43 - -
          2.68618  4.42225  2.77519  2.73123  3.46354  2.40513  3.72494  3.29354  2.67741  2.69355  4.24690  2.90347  2.73739  3.18146  2.89801  2.37887  2.77519  2.98518  4.58477  3.61503
          0.03290  3.82654  4.54889  0.61958  0.77255  0.48576  0.95510
     21   3.10454  4.58091  4.11534  3.75585  3.11967  3.92305  4.42603  2.32226  3.52402  0.93394  3.15856  4.03568  4.36690  3.90337  3.70725  3.48981  3.40122  2.34750  4.98142  3.69385     44 - -
          2.68618  4.42225  2.77519  2.73123  3.46354  2.40513  3.72494  3.29354  2.67741  2.69355  4.24690  2.90347  2.73739  3.18146  2.89801  2.37887  2.77519  2.98518  4.58477  3.61503
          0.03290  3.82654  4.54889  0.61958  0.77255  0.48576  0.95510
     22   2.65536  4.97131  2.54872  2.31328  4.28029  3.34036  3.56310  3.71269  1.95081  3.24912  4.05543  2.84056  3.77620  2.50977  2.49381  2.43088  2.88695  3.35080  5.42051  4.07563     45 - -
          2.68618  4.42225  2.77519  2.73123  3.46354  2.40513  3.72494  3.29354  2.67741  2.69355  4.24690  2.90347  2.73739  3.18146  2.89801  2.37887  2.77519  2.98518  4.58477  3.61503
          0.03290  3.82654  4.54889  0.61958  0.77255  0.48576  0.95510
     23   2.62216  4.66780  2.51222  2.14740  3.91440  3.33338  3.70285  3.12274  2.58784  2.92008  3.81816  2.92943  3.81635  2.90430  3.02843  2.69369  2.88338  2.13598  5.27308  3.95053     46 - -
          2.68618  4.42225  2.77519  2.73123  3.46354  2.40513  3.72494  3.29354  2.67741  2.69355  4.24690  2.90347  2.73739  3.18146  2.89801  2.37887  2.77519  2.98518  4.58477  3.61503
          0.03290  3.82654  4.54889  0.61958  0.77255  0.48576  0.95510
     24   2.95513  4.79586  3.44126  2.96305  4.13882  3.45086  3.79356  3.67805  2.22259  3.20241  4.20459  3.32589  3.95640  3.01687  1.05099  3.04200  3.22470  3.40418  5.24098  4.07697     47 - -
          2.68618  4.42225  2.77519  2.73123  3.46354  2.40513  3.72494  3.29354  2.67741  2.69355  4.24690  2.90347  2.73739  3.18146  2.89801  2.37887  2.77519  2.98518  4.58477  3.61503
          0.03290  3.82654  4.54889  0.61958  0.77255  0.48576  0.95510
     25   2.93136  4.89160  3.10420  2.73535  4.26751  3.42487  3.73594  3.69410  1.10300  3.26966  4.23438  3.16156  3.92912  2.93062  2.42598  2.97683  3.18847  3.40476  5.34170  4.14816     48 - -
          2.68618  4.42225  2.77519  2.73123  3.46354  2.40513  3.72494  3.29354  2.67741  2.69355  4.24690  2.90347  2.73739  3.18146  2.89801  2.37887  2.77519  2.98518  4.58477  3.61503
          0.03290  3.82654  4.54889  0.61958  0.77255  0.48576  0.95510
     26   3.23569  4.63972  4.15342  3.73409  2.01071  4.02777  3.42643  3.14691  3.50967  2.57156  3.73812  3.75685  4.37897  3.72032  3.66480  3.39020  3.46520  3.01900  1.82572  1.64282     49 - -
          2.68618  4.42225  2.77519  2.73123  3.46354  2.40513  3.72494  3.29354  2.67741  2.69355  4.24690  2.90347  2.73739  3.18146  2.89801  2.37887  2.77519  2.98518  4.58477  3.61503
          0.03290  3.82654  4.54889  0.61958  0.77255  0.48576  0.95510
     27   3.26182  4.65242  4.02254  3.71787  2.62280  3.68001  3.84614  3.28421  3.44136  2.68668  3.92006  3.87638  4.19412  3.83144  3.57755  3.46590  3.56008  3.17327  0.98328  2.62744     50 - -
          2.68618  4.42225  2.77519  2.73123  3.46354  2.40513  3.72494  3.29354  2.67741  2.69355  4.24690  2.90347  2.73739  3.18146  2.89801  2.37887  2.77519  2.98518  4.58477  3.61503
          0.03290  3.82654  4.54889  0.61958  0.77255  0.48576  0.95510
     28   2.53667  1.03861  4.04377  3.77358  3.77631  3.16858  4.43087  2.91331  3.60050  2.83049  3.95063  3.77284  3.87189  3.94858  3.73273  2.80809  2.99969  2.66081  5.20126  4.06408     51 - -
          2.68618  4.42225  2.77519  2.73123  3.46354  2.40513  3.72494  3.29354  2.67741  2.69355  4.24690  2.90347  2.73739  3.18146  2.89801  2.37887  2.77519  2.98518  4.58477  3.61503
          0.03290  3.82654  4.54889  0.61958  0.77255  0.48576  0.95510
     29   3.20113  4.61672  4.17548  3.88195  1.09002  3.90023  3.85896  2.73129  3.79031  2.11236  3.46879  3.96793  4.36044  3.97118  3.92136  3.47297  3.50255  2.71846  4.12301  2.49633     52 - -
          2.68618  4.42225  2.77519  2.73123  3.46354  2.40513  3.72494  3.29354  2.67741  2.69355  4.24690  2.90347  2.73739  3.18146  2.89801  2.37887  2.77519  2.98518  4.58477  3.61503
          0.03290  3.82654  4.54889  0.61958  0.77255  0.48576  0.95510
     30   3.10790  4.53543  4.38493  3.88744  3.07504  4.21965  4.55102  1.92713  3.67052  1.08428  2.97832  4.18116  4.52441  3.97042  3.86999  3.59936  3.36166  2.08706  5.05786  3.82383     53 - -
          2.68618  4.42225  2.77519  2.73123  3.46354  2.40513  3.72494  3.29354  2.67741  2.69355  4.24690  2.90347  2.73739  3.18146  2.89801  2.37887  2.77519  2.98518  4.58477  3.61503
          0.03290  3.82654  4.54889  0.61958  0.77255  0.48576  0.95510
     31   3.10454  4.58091  4.11534  3.75585  3.11967  3.92305  4.42603  2.32226  3.52402  0.93394  3.15856  4.03568  4.36690  3.90337  3.70725  3.48981  3.40122  2.34750  4.98142  3.69385     54 - -
          2.68618  4.42225  2.77519  2.73123  3.46354  2.40513  3.72494  3.29354  2.67741  2.69355  4.24690  2.90347  2.73739  3.18146  2.89801  2.37887  2.77519  2.98518  4.58477  3.61503
          0.03290  3.82654  4.54889  0.61958  0.77255  0.48576  0.95510
     32   2.29385  4.21318  3.16791  2.98240  4.03098  2.94398  4.09311  3.54777  3.05303  3.27188  4.20242  3.21399  3.67917  3.40615  3.33990  1.16248  2.77070  3.09296  5.40735  4.11447     55 - -
          2.68618  4.42225  2.77519  2.73123  3.46354  2.40513  3.72494  3.29354  2.67741  2.69355  4.24690  2.90347  2.73739  3.18146  2.89801  2.37887  2.77519  2.98518  4.58477  3.61503
          0.03290  3.82654  4.54889  0.61958  0.77255  0.48576  0.95510
     33   2.29385  4.21318  3.16791  2.98240  4.03098  2.94398  4.09311  3.54777  3.05303  3.27188  4.20242  3.21399  3.67917  3.40615  3.33990  1.16248  2.77070  3.09296  5.40735  4.11447     56 - -
          2.68618  4.42225  2.77519  2.73123  3.46354  2.40513  3.72494  3.29354  2.67741  2.69355  4.24690  2.90347  2.73739  3.18146  2.89801  2.37887  2.77519  2.98518  4.58477  3.61503
          0.03290  3.82654  4.54889  0.61958  0.77255  0.48576  0.95510
     34   2.97544  4.37783  4.45105  3.97542  3.37865  4.16682  4.72179  1.25614  3.82614  1.90143  3.23214  4.22575  4.53726  4.12991  4.04451  3.55916  3.25673  1.58664  5.31830  4.09176     57 - -
          2.68618  4.42225  2.77519  2.73123  3.46354  2.40513  3.72494  3.29354  2.67741  2.69355  4.24690  2.90347  2.73739  3.18146  2.89801  2.37887  2.77519  2.98518  4.58477  3.61503
          0.03290  3.82654  4.54889  0.61958  0.77255  0.48576  0.95510
     35   3.06574  4.48437  4.33887  3.86725  1.62027  4.10553  4.08467  2.04391  3.73797  1.75685  3.10854  4.03711  4.43756  3.92013  3.90970  3.46752  3.31807  2.28053  4.42178  2.89355     58 - -
          2.68618  4.42225  2.77519  2.73123  3.46354  2.40513  3.72494  3.29354  2.67741  2.69355  4.24690  2.90347  2.73739  3.18146  2.89801  2.37887  2.77519  2.98518  4.58477  3.61503
          0.03290  3.82654  4.54889  0.61958  0.77255  0.48576  0.95510
     36   2.38953  4.23423  3.38881  3.13969  3.92974  3.07476  4.16032  3.05133  3.08174  2.91642  3.97060  3.35586  3.77521  3.47909  3.34213  2.59038  1.25225  2.75123  5.37164  4.14662     59 - -
          2.68618  4.42225  2.77519  2.73123  3.46354  2.40513  3.72494  3.29354  2.67741  2.69355  4.24690  2.90347  2.73739  3.18146  2.89801  2.37887  2.77519  2.98518  4.58477  3.61503
          0.03290  3.82654  4.54889  0.61958  0.77255  0.48576  0.95510
     37   3.20113  4.61672  4.17548  3.88195  1.09002  3.90023  3.85896  2.73129  3.79031  2.11236  3.46879  3.96793  4.36044  3.97118  3.92136  3.47297  3.50255  2.71846  4.12301  2.49633     60 - -
          2.68618  4.42225  2.77519  2.73123  3.46354  2.40513  3.72494  3.29354  2.67741  2.69355  4.24690  2.90347  2.73739  3.18146  2.89801  2.37887  2.77519  2.98518  4.58477  3.61503
          0.03290  3.82654  4.54889  0.61958  0.77255  0.48576  0.95510
     38   3.10454  4.58091  4.11534  3.75585  3.11967  3.92305  4.42603  2.32226  3.52402  0.93394  3.15856  4.03568  4.36690  3.90337  3.70725  3.48981  3.40122  2.34750  4.98142  3.69385     61 - -
          2.68618  4.42225  2.77519  2.73123  3.46354  2.40513  3.72494  3.29354  2.67741  2.69355  4.24690  2.90347  2.73739  3.18146  2.89801  2.37887  2.77519  2.98518  4.58477  3.61503
          0.03290  3.82654  4.54889  0.61958  0.77255  0.48576  0.95510
     39   1.08207  4.17062  3.41714  3.20728  4.00773  2.99619  4.23459  3.12648  3.22237  3.01009  4.04772  3.36813  3.73116  3.56797  3.47554  2.52169  2.79591  2.78889  5.43952  4.23484     62 - -
          2.68618  4.42225  2.77519  2.73123  3.46354  2.40513  3.72494  3.29354  2.67741  2.69355  4.24690  2.90347  2.73739  3.18146  2.89801  2.37887  2.77519  2.98518  4.58477  3.61503
          0.03290  3.82654  4.54889  0.61958  0.77255  0.48576  0.95510
     40   2.61010  4.38912  3.27437  3.16844  4.30977  0.80364  4.29074  3.89894  3.34336  3.55868  4.53471  3.43889  3.77877  3.67130  3.58368  2.78085  3.08780  3.43620  5.41626  4.41041     63 - -
          2.68618  4.42225  2.77519  2.73123  3.46354  2.40513  3.72494  3.29354  2.67741  2.69355  4.24690  2.90347  2.73739  3.18146  2.89801  2.37887  2.77519  2.98518  4.58477  3.61503
          0.03290  3.82654  4.54889  0.61958  0.77255  0.48576  0.95510
     41   3.10454  4.58091  4.11534  3.75585  3.11967  3.92305  4.42603  2.32226  3.52402  0.93394  3.15856  4.03568  4.36690  3.90337  3.70725  3.48981  3.40122  2.34750  4.98142  3.69385     64 - -
          2.68618  4.42225  2.77519  2.73123  3.46354  2.40513  3.72494  3.29354  2.67741  2.69355  4.24690  2.90347  2.73739  3.18146  2.89801  2.37887  2.77519  2.98518  4.58477  3.61503
          0.03290  3.82654  4.54889  0.61958  0.77255  0.48576  0.95510
     42   3.10454  4.58091  4.11534  3.75585  3.11967  3.92305  4.42603  2.32226  3.52402  0.93394  3.15856  4.03568  4.36690  3.90337  3.70725  3.48981  3.40122  2.34750  4.98142  3.69385     65 - -
          2.68618  4.42225  2.77519  2.73123  3.46354  2.40513  3.72494  3.29354  2.67741  2.69355  4.24690  2.90347  2.73739  3.18146  2.89801  2.37887  2.77519  2.98518  4.58477  3.61503
          0.03290  3.82654  4.54889  0.61958  0.77255  0.48576  0.95510
     43   2.59205  4.26355  4.23654  3.69328  2.95564  3.99994  4.40354  1.63421  3.60202  1.97691  3.19562  3.96710  4.34823  3.85332  3.83987  3.32329  3.07803  1.59220  5.07701  3.86605     66 - -
          2.68618  4.42225  2.77519  2.73123  3.46354  2.40513  3.72494  3.29354  2.67741  2.69355  4.24690  2.90347  2.73739  3.18146  2.89801  2.37887  2.77519  2.98518  4.58477  3.61503
          0.03290  3.82654  4.54889  0.61958  0.77255  0.48576  0.95510
     44   2.77205  4.32826  4.06102  3.72356  3.51746  3.67547  4.53350  2.05556  3.59060  2.21309  3.49045  3.92051  4.23914  3.95410  3.80737  3.17678  3.13510  1.08499  5.29384  4.02222     67 - -
          2.68618  4.42225  2.77519  2.73123  3.46354  2.40513  3.72494  3.29354  2.67741  2.69355  4.24690  2.90347  2.73739  3.18146  2.89801  2.37887  2.77519  2.98518  4.58477  3.61503
          0.03290  3.82654  4.54889  0.61958  0.77255  0.48576  0.95510
     45   3.10454  4.58091  4.11534  3.75585  3.11967  3.92305  4.42603  2.32226  3.52402  0.93394  3.15856  4.03568  4.36690  3.90337  3.70725  3.48981  3.40122  2.34750  4.98142  3.69385     68 - -
          2.68618  4.42225  2.77519  2.73123  3.46354  2.40513  3.72494  3.29354  2.67741  2.69355  4.24690  2.90347  2.73739  3.18146  2.89801  2.37887  2.77519  2.98518  4.58477  3.61503
          0.03290  3.82654  4.54889  0.61958  0.77255  0.48576  0.95510
     46   3.06329  4.47125  4.44329  3.91076  3.15590  4.24705  4.61257  1.85361  3.74948  1.20221  2.99954  4.20713  4.53433  4.00777  3.96075  3.59687  3.31168  1.82551  5.14157  3.96409     69 - -
          2.68618  4.42225  2.77519  2.73123  3.46354  2.40513  3.72494  3.29354  2.67741  2.69355  4.24690  2.90347  2.73739  3.18146  2.89801  2.37887  2.77519  2.98518  4.58477  3.61503
          0.03290  3.82654  4.54889  0.61958  0.77255  0.48576  0.95510
     47   3.18535  4.62508  4.07560  3.65303  2.09755  3.96660  3.47521  3.10694  3.40128  2.53120  3.70457  3.72729  4.33651  3.67017  3.57111  3.34999  3.42185  2.98528  1.65868  1.88614     70 - -
          2.68618  4.42225  2.77519  2.73123  3.46354  2.40513  3.72494  3.29354  2.67741  2.69355  4.24690  2.90347  2.73739  3.18146  2.89801  2.37887  2.77519  2.98518  4.58477  3.61503
          0.03290  3.82654  4.54889  0.61958  0.77255  0.48576  0.95510
     48   2.95513  4.79586  3.44126  2.96305  4.13882  3.45086  3.79356  3.67805  2.22259  3.20241  4.20459  3.32589  3.95640  3.01687  1.05099  3.04200  3.22470  3.40418  5.24098  4.07697     71 - -
          2.68618  4.42225  2.77519  2.73123  3.46354  2.40513  3.72494  3.29354  2.67741  2.69355  4.24690  2.90347  2.73739  3.18146  2.89801  2.37887  2.77519  2.98518  4.58477  3.61503
          0.03290  3.82654  4.54889  0.61958  0.77255  0.48576  0.95510
     49   2.02636  4.29712  3.74702  3.23747  2.85065  3.64307  4.04521  2.37044  3.15074  1.82242  3.26136  3.56121  4.07728  3.45260  3.44453  2.96840  2.94582  2.24713  4.88448  3.58051     72 - -
          2.68618  4.42225  2.77519  2.73123  3.46354  2.40513  3.72494  3.29354  2.67741  2.69355  4.24690  2.90347  2.73739  3.18146  2.89801  2.37887  2.77519  2.98518  4.58477  3.61503
          0.03290  3.82654  4.54889  0.61958  0.77255  0.48576  0.95510
     50   2.73385  3.16103  4.14487  3.66605  1.65702  3.68307  3.98402  2.44558  3.53415  2.10518  3.29038  3.78882  4.15217  3.75192  3.71264  3.07348  3.03764  2.32733  4.44681  2.95415     73 - -
          2.68618  4.42225  2.77519  2.73123  3.46354  2.40513  3.72494  3.29354  2.67741  2.69355  4.24690  2.90347  2.73739  3.18146  2.89801  2.37887  2.77519  2.98518  4.58477  3.61503
          0.03290  3.82654  4.54889  0.61958  0.77255  0.48576  0.95510
     51   1.50341  4.44300  2.87149  2.38651  4.03160  3.14543  3.88012  3.23531  2.75006  3.03955  3.97096  3.05044  3.76740  3.11515  3.10943  2.60762  2.85350  2.91539  5.39195  4.11412     74 - -
          2.68618  4.42225  2.77519  2.73123  3.46354  2.40513  3.72494  3.29354  2.67741  2.69355  4.24690  2.90347  2.73739  3.18146  2.89801  2.37887  2.77519  2.98518  4.58477  3.61503
          0.03290  3.82654  4.54889  0.61958  0.77255  0.48576  0.95510
     52   3.07965  4.50461  4.31711  3.86119  1.53985  4.08927  4.02840  2.14488  3.72947  1.78810  3.14140  4.01664  4.43287  3.91213  3.89967  3.45909  3.33649  2.33466  4.35045  2.79481     75 - -
          2.68618  4.42225  2.77519  2.73123  3.46354  2.40513  3.72494  3.29354  2.67741  2.69355  4.24690  2.90347  2.73739  3.18146  2.89801  2.37887  2.77519  2.98518  4.58477  3.61503
          0.03290  3.82654  4.54889  0.61958  0.77255  0.48576  0.95510
     53   3.02653  4.42332  4.44770  3.91205  3.22455  4.23901  4.62784  1.79796  3.77164  1.36108  3.06056  4.20345  4.53200  4.02803  3.98988  3.58457  3.27557  1.60650  5.18368  4.00651     76 - -
          2.68618  4.42225  2.77519  2.73123  3.46354  2.40513  3.72494  3.29354  2.67741  2.69355  4.24690  2.90347  2.73739  3.18146  2.89801  2.37887  2.77519  2.98518  4.58477  3.61503
          0.03290  3.82654  4.54889  0.61958  0.77255  0.48576  0.95510
     54   2.57717  1.85501  4.04434  3.58257  2.67437  3.47850  4.12793  2.43189  3.44634  2.24642  3.38664  3.70952  4.02988  3.71337  3.64689  2.90082  2.92662  2.26912  4.76565  3.38807     77 - -
          2.68618  4.42225  2.77519  2.73123  3.46354  2.40513  3.72494  3.29354  2.67741  2.69355  4.24690  2.90347  2.73739  3.18146  2.89801  2.37887  2.77519  2.98518  4.58477  3.61503
          0.03290  3.82654  4.54889  0.61958  0.77255  0.48576  0.95510
     55   2.25386  1.71721  3.90862  3.53581  3.73512  3.05298  4.28104  2.72974  3.36230  2.71235  3.73339  3.52989  3.76534  3.68955  3.56012  2.51445  2.35223  2.44633  5.25902  4.05274     78 - -
          2.68618  4.42225  2.77519  2.73123  3.46354  2.40513  3.72494  3.29354  2.67741  2.69355  4.24690  2.90347  2.73739  3.18146  2.89801  2.37887  2.77519  2.98518  4.58477  3.61503
          0.03290  3.82654  4.54889  0.61958  0.77255  0.48576  0.95510
     56   2.95513  4.79586  3.44126  2.96305  4.13882  3.45086  3.79356  3.67805  2.22259  3.20241  4.20459  3.32589  3.95640  3.01687  1.05099  3.04200  3.22470  3.40418  5.24098  4.07697     79 - -
          2.68618  4.42225  2.77519  2.73123  3.46354  2.40513  3.72494  3.29354  2.67741  2.69355  4.24690  2.90347  2.73739  3.18146  2.89801  2.37887  2.77519  2.98518  4.58477  3.61503
          0.03290  3.82654  4.54889  0.61958  0.77255  0.48576  0.95510
     57   2.93136  4.89160  3.10420  2.73535  4.26751  3.42487  3.73594  3.69410  1.10300  3.26966  4.23438  3.16156  3.92912  2.93062  2.42598  2.97683  3.18847  3.40476  5.34170  4.14816     80 - -
          2.68618  4.42225  2.77519  2.73123  3.46354  2.40513  3.72494  3.29354  2.67741  2.69355  4.24690  2.90347  2.73739  3.18146  2.89801  2.37887  2.77519  2.98518  4.58477  3.61503
          0.03290  3.82654  4.54889  0.61958  0.77255  0.48576  0.95510
     58   2.81635  5.12671  2.36798  1.46342  4.39634  3.25063  3.66664  3.86261  2.45672  3.40723  4.29300  2.76665  3.80817  2.52149  2.87037  2.76951  3.08319  3.51682  5.58620  4.20377     81 - -
          2.68618  4.42225  2.77519  2.73123  3.46354  2.40513  3.72494  3.29354  2.67741  2.69355  4.24690  2.90347  2.73739  3.18146  2.89801  2.37887  2.77519  2.98518  4.58477  3.61503
          0.03290  3.82654  4.54889  0.61958  0.77255  0.48576  0.95510
     59   2.39652  4.27399  3.30150  2.97440  3.81092  3.12721  4.01794  3.04533  2.92507  2.80474  3.83749  3.26220  1.72980  3.30681  3.23138  2.57905  2.80727  2.42486  5.27664  4.00154     82 - -
          2.68618  4.42225  2.77519  2.73123  3.46354  2.40513  3.72494  3.29354  2.67741  2.69355  4.24690  2.90347  2.73739  3.18146  2.89801  2.37887  2.77519  2.98518  4.58477  3.61503
          0.03290  3.82654  4.54889  0.61958  0.77255  0.48576  0.95510
     60   2.48805  5.13966  2.16068  1.68787  4.42908  3.22169  3.63194  3.88603  2.51378  3.43149  4.25728  2.70564  3.76138  2.54532  3.02165  2.67669  2.99451  3.50652  5.62389  4.20430     83 - -
          2.68619  4.42226  2.77521  2.73114  3.46355  2.40514  3.72496  3.29355  2.67742  2.69346  4.24691  2.90348  2.73741  3.18147  2.89802  2.37888  2.77521  2.98520  4.58478  3.61504
          0.08829  2.60469  4.54889  0.64224  0.74678  0.48576  0.95510
     61   2.50853  4.27524  3.88446  3.34132  2.44926  3.77419  3.89627  2.45971  3.23886  1.69341  3.16785  3.62432  4.12933  3.49253  3.48942  3.06485  2.97646  2.35892  4.50470  2.78786     86 - -
          2.68618  4.42225  2.77519  2.73123  3.46354  2.40513  3.72494  3.29354  2.67741  2.69355  4.24690  2.90347  2.73739  3.18146  2.89801  2.37887  2.77519  2.98518  4.58477  3.61503
          0.03290  3.82654  4.54889  0.61958  0.77255  0.48576  0.95510
     62   1.35478  4.10831  3.25540  3.02416  4.16406  2.17580  4.12830  3.48258  3.11528  3.25231  4.12490  3.21005  3.62706  3.41467  3.41718  2.36410  2.66676  3.00251  5.51735  4.30884     87 - -
          2.68618  4.42225  2.77519  2.73123  3.46354  2.40513  3.72494  3.29354  2.67741  2.69355  4.24690  2.90347  2.73739  3.18146  2.89801  2.37887  2.77519  2.98518  4.58477  3.61503
          0.03290  3.82654  4.54889  0.61958  0.77255  0.48576  0.95510
     63   2.69325  4.45730  3.29562  3.12870  4.12632  3.14746  4.20929  3.66068  3.18221  3.29222  4.34070  3.43962  0.91761  3.57242  3.43226  2.85949  3.13139  3.31121  5.32473  4.24664     88 - -
          2.68618  4.42225  2.77519  2.73123  3.46354  2.40513  3.72494  3.29354  2.67741  2.69355  4.24690  2.90347  2.73739  3.18146  2.89801  2.37887  2.77519  2.98518  4.58477  3.61503
          0.03290  3.82654  4.54889  0.61958  0.77255  0.48576  0.95510
     64   2.54170  4.61584  2.59777  2.45797  4.24974  2.60166  3.83979  3.79763  2.73774  3.42272  4.29132  1.54829  3.73393  3.06139  3.13647  2.60849  2.92793  3.35994  5.51910  4.18054     89 - -
          2.68618  4.42225  2.77519  2.73123  3.46354  2.40513  3.72494  3.29354  2.67741  2.69355  4.24690  2.90347  2.73739  3.18146  2.89801  2.37887  2.77519  2.98518  4.58477  3.61503
          0.03290  3.82654  4.54889  0.61958  0.77255  0.48576  0.95510
     65   2.55040  3.35418  1.61676  2.52979  4.01908  3.20361  3.80530  3.34111  2.71944  3.09998  4.00300  2.99796  3.77210  3.02006  3.15236  2.63729  2.88244  3.01909  5.34426  4.03293     90 - -
          2.68618  4.42225  2.77519  2.73123  3.46354  2.40513  3.72494  3.29354  2.67741  2.69355  4.24690  2.90347  2.73739  3.18146  2.89801  2.37887  2.77519  2.98518  4.58477  3.61503
          0.03290  3.82654  4.54889  0.61958  0.77255  0.48576  0.95510
     66   2.69325  4.45730  3.29562  3.12870  4.12632  3.14746  4.20929  3.66068  3.18221  3.29222  4.34070  3.43962  0.91761  3.57242  3.43226  2.85949  3.13139  3.31121  5.32473  4.24664     91 - -
          2.68618  4.42225  2.77519  2.73123  3.46354  2.40513  3.72494  3.29354  2.67741  2.69355  4.24690  2.90347  2.73739  3.18146  2.89801  2.37887  2.77519  2.98518  4.58477  3.61503
          0.03290  3.82654  4.54889  0.61958  0.77255  0.48576  0.95510
     67   2.80294  4.94678  2.84045  2.49743  4.32005  3.37368  3.62687  3.76210  1.43735  3.31185  4.18387  2.62115  3.86293  2.79146  2.41628  2.81230  3.05117  3.42325  5.40853  4.12522     92 - -
          2.68618  4.42225  2.77519  2.73123  3.46354  2.40513  3.72494  3.29354  2.67741  2.69355  4.24690  2.90347  2.73739  3.18146  2.89801  2.37887  2.77519  2.98518  4.58477  3.61503
          0.03290  3.82654  4.54889  0.61958  0.77255  0.48576  0.95510
     68   2.64679  4.74423  2.75039  2.47795  4.10137  3.25003  3.70137  3.62198  2.39505  3.20555  4.10164  2.94583  3.80301  1.73912  2.72533  2.41904  2.95429  3.27656  5.36297  4.01847     93 - -
          2.68618  4.42225  2.77519  2.73123  3.46354  2.40513  3.72494  3.29354  2.67741  2.69355  4.24690  2.90347  2.73739  3.18146  2.89801  2.37887  2.77519  2.98518  4.58477  3.61503
          0.03290  3.82654  4.54889  0.61958  0.77255  0.48576  0.95510
     69   2.85858  5.03635  2.79090  2.23705  4.39839  3.40328  3.61452  3.77340  1.42815  3.31786  4.19513  2.94718  3.87596  2.77069  2.40154  2.84793  3.08449  3.45009  5.44501  4.17992     94 - -
          2.68618  4.42225  2.77519  2.73123  3.46354  2.40513  3.72494  3.29354  2.67741  2.69355  4.24690  2.90347  2.73739  3.18146  2.89801  2.37887  2.77519  2.98518  4.58477  3.61503
          0.03290  3.82654  4.54889  0.61958  0.77255  0.48576  0.95510
     70   2.74356  4.96559  2.43691  1.43074  4.34614  3.21820  3.71564  3.77573  2.56453  3.37144  4.25384  2.81176  3.06080  2.89657  3.00137  2.73187  3.03673  3.42206  5.55563  4.20689     95 - -
          2.68618  4.42225  2.77519  2.73123  3.46354  2.40513  3.72494  3.29354  2.67741  2.69355  4.24690  2.90347  2.73739  3.18146  2.89801  2.37887  2.77519  2.98518  4.58477  3.61503
          0.03290  3.82654  4.54889  0.61958  0.77255  0.48576  0.95510
     71   2.82157  4.96941  2.81076  2.47609  4.25992  3.39166  3.62322  3.71271  1.99255  3.24170  4.13721  2.95772  3.86986  1.72370  2.44254  2.82593  3.05830  3.39882  5.38642  4.09485     96 - -
          2.68618  4.42225  2.77519  2.73123  3.46354  2.40513  3.72494  3.29354  2.67741  2.69355  4.24690  2.90347  2.73739  3.18146  2.89801  2.37887  2.77519  2.98518  4.58477  3.61503
          0.03290  3.82654  4.54889  0.61958  0.77255  0.48576  0.95510
     72   2.93136  4.89160  3.10420  2.73535  4.26751  3.42487  3.73594  3.69410  1.10300  3.26966  4.23438  3.16156  3.92912  2.93062  2.42598  2.97683  3.18847  3.40476  5.34170  4.14816     97 - -
          2.68618  4.42226  2.77520  2.73114  3.46354  2.40513  3.72495  3.29354  2.67741  2.69355  4.24690  2.90347  2.73740  3.18147  2.89801  2.37887  2.77520  2.98519  4.58477  3.61504
          0.08829  2.60469  4.54889  0.47033  0.98028  0.48576  0.95510
     73   1.46247  4.13262  3.30019  2.97193  4.04023  2.95330  4.03979  3.29338  2.98152  3.07632  3.96202  3.19738  2.96954  3.30762  3.30205  2.39055  2.39521  2.88154  5.42127  4.19657     99 - -
          2.68618  4.42225  2.77519  2.73123  3.46354  2.40513  3.72494  3.29354  2.67741  2.69355  4.24690  2.90347  2.73739  3.18146  2.89801  2.37887  2.77519  2.98518  4.58477  3.61503
          0.03290  3.82654  4.54889  0.61958  0.77255  0.48576  0.95510
     74   1.88282  4.39223  2.99084  2.64485  4.03943  3.11732  3.81089  3.40030  2.38142  3.08542  3.94096  3.03724  3.71874  3.02569  2.99111  2.00366  2.76312  3.02290  5.35073  4.07792    100 - -
          2.68618  4.42225  2.77519  2.73123  3.46354  2.40513  3.72494  3.29354  2.67741  2.69355  4.24690  2.90347  2.73739  3.18146  2.89801  2.37887  2.77519  2.98518  4.58477  3.61503
          0.03290  3.82654  4.54889  0.61958  0.77255  0.48576  0.95510
     75   2.95513  4.79586  3.44126  2.96305  4.13882  3.45086  3.79356  3.67805  2.22259  3.20241  4.20459  3.32589  3.95640  3.01687  1.05099  3.04200  3.22470  3.40418  5.24098  4.07697    101 - -
          2.68618  4.42225  2.77519  2.73123  3.46354  2.40513  3.72494  3.29354  2.67741  2.69355  4.24690  2.90347  2.73739  3.18146  2.89801  2.37887  2.77519  2.98518  4.58477  3.61503
          0.03290  3.82654  4.54889  0.61958  0.77255  0.48576  0.95510
     76   2.74195  4.90561  2.64161  2.39781  4.16509  3.28777  3.66356  3.73498  2.34198  3.29086  4.17611  2.58135  3.82304  1.71529  2.67732  2.75110  3.02045  3.39087  5.39035  4.02740    102 - -
          2.68618  4.42225  2.77519  2.73123  3.46354  2.40513  3.72494  3.29354  2.67741  2.69355  4.24690  2.90347  2.73739  3.18146  2.89801  2.37887  2.77519  2.98518  4.58477  3.61503
          0.08530  3.82654  2.81384  0.61958  0.77255  0.48576  0.95510
     77   2.55316  4.33473  3.20674  3.09563  4.23324  0.89517  4.21910  3.81181  3.26333  3.47764  4.45497  3.37181  3.72276  3.59571  3.50732  2.72285  3.02702  3.35915  5.35122  4.33289    103 - -
          2.68618  4.42225  2.77519  2.73123  3.46354  2.40513  3.72494  3.29354  2.67741  2.69355  4.24690  2.90347  2.73739  3.18146  2.89801  2.37887  2.77519  2.98518  4.58477  3.61503
          0.03464  3.77588  4.49823  0.61958  0.77255  0.46026  0.99728
     78   2.93136  4.89160  3.10420  2.73535  4.26751  3.42487  3.73594  3.69410  1.10300  3.26966  4.23438  3.16156  3.92912  2.93062  2.42598  2.97683  3.18847  3.40476  5.34170  4.14816    104 - -
          2.68618  4.42225  2.77519  2.73123  3.46354  2.40513  3.72494  3.29354  2.67741  2.69355  4.24690  2.90347  2.73739  3.18146  2.89801  2.37887  2.77519  2.98518  4.58477  3.61503
          0.12819  3.82654  2.31740  0.61958  0.77255  0.48576  0.95510
     79   2.78140  4.75192  2.82325  2.58223  3.89993  3.27968  3.73705  3.51499  2.41466  3.03069  4.06894  3.03824  3.83528  1.50350  2.69902  2.83809  3.08161  3.25534  5.20025  3.88632    105 - -
          2.68618  4.42225  2.77519  2.73123  3.46354  2.40513  3.72494  3.29354  2.67741  2.69355  4.24690  2.90347  2.73739  3.18146  2.89801  2.37887  2.77519  2.98518  4.58477  3.61503
          0.03613  3.73448  4.45683  0.61958  0.77255  0.44217  1.02901
     80   2.84373  5.30654  1.85081  1.42694  4.59647  3.16825  3.69312  4.08040  2.67219  3.62690  4.48952  2.65440  3.77478  2.86421  3.22547  2.75283  3.12953  3.68681  5.78936  4.33128    106 - -
          2.68618  4.42225  2.77519  2.73123  3.46354  2.40513  3.72494  3.29354  2.67741  2.69355  4.24690  2.90347  2.73739  3.18146  2.89801  2.37887  2.77519  2.98518  4.58477  3.61503
          0.03290  3.82654  4.54889  0.61958  0.77255  0.48576  0.95510
     81   3.20113  4.61672  4.17548  3.88195  1.09002  3.90023  3.85896  2.73129  3.79031  2.11236  3.46879  3.96793  4.36044  3.97118  3.92136  3.47297  3.50255  2.71846  4.12301  2.49633    107 - -
          2.68618  4.42225  2.77519  2.73123  3.46354  2.40513  3.72494  3.29354  2.67741  2.69355  4.24690  2.90347  2.73739  3.18146  2.89801  2.37887  2.77519  2.98518  4.58477  3.61503
          0.03290  3.82654  4.54889  0.61958  0.77255  0.48576  0.95510
     82   2.91441  5.01372  2.47091  1.09258  4.35444  3.24560  3.82956  3.79925  2.70441  3.42419  4.40116  2.90942  3.84827  3.04677  3.10778  2.90207  3.21861  3.48819  5.53476  4.25799    108 - -
          2.68618  4.42225  2.77519  2.73123  3.46354  2.40513  3.72494  3.29354  2.67741  2.69355  4.24690  2.90347  2.73739  3.18146  2.89801  2.37887  2.77519  2.98518  4.58477  3.61503
          0.03290  3.82654  4.54889  0.61958  0.77255  0.48576  0.95510
     83   2.61010  4.38912  3.27437  3.16844  4.30977  0.80364  4.29074  3.89894  3.34336  3.55868  4.53471  3.43889  3.77877  3.67130  3.58368  2.78085  3.08780  3.43620  5.41626  4.41041    109 - -
          2.68618  4.42225  2.77519  2.73123  3.46354  2.40513  3.72494  3.29354  2.67741  2.69355  4.24690  2.90347  2.73739  3.18146  2.89801  2.37887  2.77519  2.98518  4.58477  3.61503
          0.03290  3.82654  4.54889  0.61958  0.77255  0.48576  0.95510
     84   2.38953  4.23423  3.38881  3.13969  3.92974  3.07476  4.16032  3.05133  3.08174  2.91642  3.97060  3.35586  3.77521  3.47909  3.34213  2.59038  1.25225  2.75123  5.37164  4.14662    110 - -
          2.68618  4.42225  2.77519  2.73123  3.46354  2.40513  3.72494  3.29354  2.67741  2.69355  4.24690  2.90347  2.73739  3.18146  2.89801  2.37887  2.77519  2.98518  4.58477  3.61503
          0.03290  3.82654  4.54889  0.61958  0.77255  0.48576  0.95510
     85   3.20113  4.61672  4.17548  3.88195  1.09002  3.90023  3.85896  2.73129  3.79031  2.11236  3.46879  3.96793  4.36044  3.97118  3.92136  3.47297  3.50255  2.71846  4.12301  2.49633    111 - -
          2.68618  4.42225  2.77519  2.73123  3.46354  2.40513  3.72494  3.29354  2.67741  2.69355  4.24690  2.90347  2.73739  3.18146  2.89801  2.37887  2.77519  2.98518  4.58477  3.61503
          0.03290  3.82654  4.54889  0.61958  0.77255  0.48576  0.95510
     86   2.93418  4.49055  4.00053  3.59122  3.18938  3.79985  4.33704  2.36047  3.36154  1.79165  1.46891  3.87417  4.26082  3.74683  3.57211  3.27817  3.23891  2.36107  5.02366  3.78098    112 - -
          2.68618  4.42225  2.77519  2.73123  3.46354  2.40513  3.72494  3.29354  2.67741  2.69355  4.24690  2.90347  2.73739  3.18146  2.89801  2.37887  2.77519  2.98518  4.58477  3.61503
          0.03290  3.82654  4.54889  0.61958  0.77255  0.48576  0.95510
     87   2.38953  4.23423  3.38881  3.13969  3.92974  3.07476  4.16032  3.05133  3.08174  2.91642  3.97060  3.35586  3.77521  3.47909  3.34213  2.59038  1.25225  2.75123  5.37164  4.14662    113 - -
          2.68618  4.42225  2.77519  2.73123  3.46354  2.40513  3.72494  3.29354  2.67741  2.69355  4.24690  2.90347  2.73739  3.18146  2.89801  2.37887  2.77519  2.98518  4.58477  3.61503
          0.03290  3.82654  4.54889  0.61958  0.77255  0.48576  0.95510
     88   2.91441  5.01372  2.47091  1.09258  4.35444  3.24560  3.82956  3.79925  2.70441  3.42419  4.40116  2.90942  3.84827  3.04677  3.10778  2.90207  3.21861  3.48819  5.53476  4.25799    114 - -
          2.68618  4.42225  2.77519  2.73123  3.46354  2.40513  3.72494  3.29354  2.67741  2.69355  4.24690  2.90347  2.73739  3.18146  2.89801  2.37887  2.77519  2.98518  4.58477  3.61503
          0.03290  3.82654  4.54889  0.61958  0.77255  0.48576  0.95510
     89   1.08207  4.17062  3.41714  3.20728  4.00773  2.99619  4.23459  3.12648  3.22237  3.01009  4.04772  3.36813  3.73116  3.56797  3.47554  2.52169  2.79591  2.78889  5.43952  4.23484    115 - -
          2.68618  4.42225  2.77519  2.73123  3.46354  2.40513  3.72494  3.29354  2.67741  2.69355  4.24690  2.90347  2.73739  3.18146  2.89801  2.37887  2.77519  2.98518  4.58477  3.61503
          0.03290  3.82654  4.54889  0.61958  0.77255  0.48576  0.95510
     90   2.93136  4.89160  3.10420  2.73535  4.26751  3.42487  3.73594  3.69410  1.10300  3.26966  4.23438  3.16156  3.92912  2.93062  2.42598  2.97683  3.18847  3.40476  5.34170  4.14816    116 - -
          2.68618  4.42225  2.77519  2.73123  3.46354  2.40513  3.72494  3.29354  2.67741  2.69355  4.24690  2.90347  2.73739  3.18146  2.89801  2.37887  2.77519  2.98518  4.58477  3.61503
          0.03290  3.82654  4.54889  0.61958  0.77255  0.48576  0.95510
     91   2.94164  5.06049  0.98623  2.30919  4.43170  3.17710  3.89276  4.00972  2.96855  3.62665  4.60457  2.86289  3.82675  3.13244  3.47783  2.90979  3.27954  3.65410  5.60917  4.31327    117 - -
          2.68618  4.42225  2.77519  2.73123  3.46354  2.40513  3.72494  3.29354  2.67741  2.69355  4.24690  2.90347  2.73739  3.18146  2.89801  2.37887  2.77519  2.98518  4.58477  3.61503
          0.03290  3.82654  4.54889  0.61958  0.77255  0.48576  0.95510
     92   3.26182  4.65242  4.02254  3.71787  2.62280  3.68001  3.84614  3.28421  3.44136  2.68668  3.92006  3.87638  4.19412  3.83144  3.57755  3.46590  3.56008  3.17327  0.98328  2.62744    118 - -
          2.68618  4.42225  2.77519  2.73123  3.46354  2.40513  3.72494  3.29354  2.67741  2.69355  4.24690  2.90347  2.73739  3.18146  2.89801  2.37887  2.77519  2.98518  4.58477  3.61503
          0.03290  3.82654  4.54889  0.61958  0.77255  0.48576  0.95510
     93   1.08207  4.17062  3.41714  3.20728  4.00773  2.99619  4.23459  3.12648  3.22237  3.01009  4.04772  3.36813  3.73116  3.56797  3.47554  2.52169  2.79591  2.78889  5.43952  4.23484    119 - -
          2.68618  4.42225  2.77519  2.73123  3.46354  2.40513  3.72494  3.29354  2.67741  2.69355  4.24690  2.90347  2.73739  3.18146  2.89801  2.37887  2.77519  2.98518  4.58477  3.61503
          0.03290  3.82654  4.54889  0.61958  0.77255  0.48576  0.95510
     94   2.61010  4.38912  3.27437  3.16844  4.30977  0.80364  4.29074  3.89894  3.34336  3.55868  4.53471  3.43889  3.77877  3.67130  3.58368  2.78085  3.08780  3.43620  5.41626  4.41041    120 - -
          2.68618  4.42225  2.77519  2.73123  3.46354  2.40513  3.72494  3.29354  2.67741  2.69355  4.24690  2.90347  2.73739  3.18146  2.89801  2.37887  2.77519  2.98518  4.58477  3.61503
          0.03290  3.82654  4.54889  0.61958  0.77255  0.48576  0.95510
     95   2.91441  5.01372  2.47091  1.09258  4.35444  3.24560  3.82956  3.79925  2.70441  3.42419  4.40116  2.90942  3.84827  3.04677  3.10778  2.90207  3.21861  3.48819  5.53476  4.25799    121 - -
          2.68618  4.42225  2.77519  2.73123  3.46354  2.40513  3.72494  3.29354  2.67741  2.69355  4.24690  2.90347  2.73739  3.18146  2.89801  2.37887  2.77519  2.98518  4.58477  3.61503
          0.03290  3.82654  4.54889  0.61958  0.77255  0.48576  0.95510
     96   3.10454  4.58091  4.11534  3.75585  3.11967  3.92305  4.42603  2.32226  3.52402  0.93394  3.15856  4.03568  4.36690  3.90337  3.70725  3.48981  3.40122  2.34750  4.98142  3.69385    122 - -
          2.68618  4.42225  2.77519  2.73123  3.46354  2.40513  3.72494  3.29354  2.67741  2.69355  4.24690  2.90347  2.73739  3.18146  2.89801  2.37887  2.77519  2.98518  4.58477  3.61503
          0.03290  3.82654  4.54889  0.61958  0.77255  0.48576  0.95510
     97   2.99543  4.42804  4.26873  3.88348  3.34415  4.01554  4.62071  1.13671  3.71066  1.94058  3.28767  4.13531  4.45193  4.06420  3.91254  3.50710  3.29575  1.84713  5.22486  3.95860    123 - -
          2.68618  4.42225  2.77519  2.73123  3.46354  2.40513  3.72494  3.29354  2.67741  2.69355  4.24690  2.90347  2.73739  3.18146  2.89801  2.37887  2.77519  2.98518  4.58477  3.61503
          0.03290  3.82654  4.54889  0.61958  0.77255  0.48576  0.95510
     98   2.29385  4.21318  3.16791  2.98240  4.03098  2.94398  4.09311  3.54777  3.05303  3.27188  4.20242  3.21399  3.67917  3.40615  3.33990  1.16248  2.77070  3.09296  5.40735  4.11447    124 - -
          2.68618  4.42225  2.77519  2.73123  3.46354  2.40513  3.72494  3.29354  2.67741  2.69355  4.24690  2.90347  2.73739  3.18146  2.89801  2.37887  2.77519  2.98518  4.58477  3.61503
          0.03290  3.82654  4.54889  0.61958  0.77255  0.48576  0.95510
     99   2.61010  4.38912  3.27437  3.16844  4.30977  0.80364  4.29074  3.89894  3.34336  3.55868  4.53471  3.43889  3.77877  3.67130  3.58368  2.78085  3.08780  3.43620  5.41626  4.41041    125 - -
          2.68618  4.42225  2.77519  2.73123  3.46354  2.40513  3.72494  3.29354  2.67741  2.69355  4.24690  2.90347  2.73739  3.18146  2.89801  2.37887  2.77519  2.98518  4.58477  3.61503
          0.03290  3.82654  4.54889  0.61958  0.77255  0.48576  0.95510
    100   2.84607  4.82876  2.87443  2.62942  3.99096  3.33666  3.78699  3.61554  2.45364  3.12237  4.15248  3.08839  3.89007  1.31808  2.73832  2.89621  3.14352  3.34837  5.27161  3.96260    126 - -
          2.68618  4.42225  2.77519  2.73123  3.46354  2.40513  3.72494  3.29354  2.67741  2.69355  4.24690  2.90347  2.73739  3.18146  2.89801  2.37887  2.77519  2.98518  4.58477  3.61503
          0.03290  3.82654  4.54889  0.61958  0.77255  0.48576  0.95510
    101   2.38953  4.23423  3.38881  3.13969  3.92974  3.07476  4.16032  3.05133  3.08174  2.91642  3.97060  3.35586  3.77521  3.47909  3.34213  2.59038  1.25225  2.75123  5.37164  4.14662    127 - -
          2.68618  4.42225  2.77519  2.73123  3.46354  2.40513  3.72494  3.29354  2.67741  2.69355  4.24690  2.90347  2.73739  3.18146  2.89801  2.37887  2.77519  2.98518  4.58477  3.61503
          0.03290  3.82654  4.54889  0.61958  0.77255  0.48576  0.95510
    102   2.38953  4.23423  3.38881  3.13969  3.92974  3.07476  4.16032  3.05133  3.08174  2.91642  3.97060  3.35586  3.77521  3.47909  3.34213  2.59038  1.25225  2.75123  5.37164  4.14662    128 - -
          2.68618  4.42225  2.77519  2.73123  3.46354  2.40513  3.72494  3.29354  2.67741  2.69355  4.24690  2.90347  2.73739  3.18146  2.89801  2.37887  2.77519  2.98518  4.58477  3.61503
          0.03290  3.82654  4.54889  0.61958  0.77255  0.48576  0.95510
    103   2.38953  4.23423  3.38881  3.13969  3.92974  3.07476  4.16032  3.05133  3.08174  2.91642  3.97060  3.35586  3.77521  3.47909  3.34213  2.59038  1.25225  2.75123  5.37164  4.14662    129 - -
          2.68618  4.42225  2.77519  2.73123  3.46354  2.40513  3.72494  3.29354  2.67741  2.69355  4.24690  2.90347  2.73739  3.18146  2.89801  2.37887  2.77519  2.98518  4.58477  3.61503
          0.03290  3.82654  4.54889  0.61958  0.77255  0.48576  0.95510
    104   2.61010  4.38912  3.27437  3.16844  4.30977  0.80364  4.29074  3.89894  3.34336  3.55868  4.53471  3.43889  3.77877  3.67130  3.58368  2.78085  3.08780  3.43620  5.41626  4.41041    130 - -
          2.68618  4.42225  2.77519  2.73123  3.46354  2.40513  3.72494  3.29354  2.67741  2.69355  4.24690  2.90347  2.73739  3.18146  2.89801  2.37887  2.77519  2.98518  4.58477  3.61503
          0.03290  3.82654  4.54889  0.61958  0.77255  0.48576  0.95510
    105   2.95513  4.79586  3.44126  2.96305  4.13882  3.45086  3.79356  3.67805  2.22259  3.20241  4.20459  3.32589  3.95640  3.01687  1.05099  3.04200  3.22470  3.40418  5.24098  4.07697    131 - -
          2.68618  4.42225  2.77519  2.73123  3.46354  2.40513  3.72494  3.29354  2.67741  2.69355  4.24690  2.90347  2.73739  3.18146  2.89801  2.37887  2.77519  2.98518  4.58477  3.61503
          0.03290  3.82654  4.54889  0.61958  0.77255  0.48576  0.95510
    106   2.99543  4.42804  4.26873  3.88348  3.34415  4.01554  4.62071  1.13671  3.71066  1.94058  3.28767  4.13531  4.45193  4.06420  3.91254  3.50710  3.29575  1.84713  5.22486  3.95860    132 - -
          2.68618  4.42225  2.77519  2.73123  3.46354  2.40513  3.72494  3.29354  2.67741  2.69355  4.24690  2.90347  2.73739  3.18146  2.89801  2.37887  2.77519  2.98518  4.58477  3.61503
          0.03290  3.82654  4.54889  0.61958  0.77255  0.48576  0.95510
    107   3.10454  4.58091  4.11534  3.75585  3.11967  3.92305  4.42603  2.32226  3.52402  0.93394  3.15856  4.03568  4.36690  3.90337  3.70725  3.48981  3.40122  2.34750  4.98142  3.69385    133 - -
          2.68618  4.42225  2.77519  2.73123  3.46354  2.40513  3.72494  3.29354  2.67741  2.69355  4.24690  2.90347  2.73739  3.18146  2.89801  2.37887  2.77519  2.98518  4.58477  3.61503
          0.03290  3.82654  4.54889  0.61958  0.77255  0.48576  0.95510
    108   2.77205  4.32826  4.06102  3.72356  3.51746  3.67547  4.53350  2.05556  3.59060  2.21309  3.49045  3.92051  4.23914  3.95410  3.80737  3.17678  3.13510  1.08499  5.29384  4.02222    134 - -
          2.68618  4.42225  2.77519  2.73123  3.46354  2.40513  3.72494  3.29354  2.67741  2.69355  4.24690  2.90347  2.73739  3.18146  2.89801  2.37887  2.77519  2.98518  4.58477  3.61503
          0.03290  3.82654  4.54889  0.61958  0.77255  0.48576  0.95510
    109   2.77205  4.32826  4.06102  3.72356  3.51746  3.67547  4.53350  2.05556  3.59060  2.21309  3.49045  3.92051  4.23914  3.95410  3.80737  3.17678  3.13510  1.08499  5.29384  4.02222    135 - -
          2.68618  4.42225  2.77519  2.73123  3.46354  2.40513  3.72494  3.29354  2.67741  2.69355  4.24690  2.90347  2.73739  3.18146  2.89801  2.37887  2.77519  2.98518  4.58477  3.61503
          0.03290  3.82654  4.54889  0.61958  0.77255  0.48576  0.95510
    110   3.10454  4.58091  4.11534  3.75585  3.11967  3.92305  4.42603  2.32226  3.52402  0.93394  3.15856  4.03568  4.36690  3.90337  3.70725  3.48981  3.40122  2.34750  4.98142  3.69385    136 - -
          2.68618  4.42225  2.77519  2.73123  3.46354  2.40513  3.72494  3.29354  2.67741  2.69355  4.24690  2.90347  2.73739  3.18146  2.89801  2.37887  2.77519  2.98518  4.58477  3.61503
          0.03290  3.82654  4.54889  0.61958  0.77255  0.48576  0.95510
    111   2.77205  4.32826  4.06102  3.72356  3.51746  3.67547  4.53350  2.05556  3.59060  2.21309  3.49045  3.92051  4.23914  3.95410  3.80737  3.17678  3.13510  1.08499  5.29384  4.02222    137 - -
          2.68618  4.42225  2.77519  2.73123  3.46354  2.40513  3.72494  3.29354  2.67741  2.69355  4.24690  2.90347  2.73739  3.18146  2.89801  2.37887  2.77519  2.98518  4.58477  3.61503
          0.03290  3.82654  4.54889  0.61958  0.77255  0.48576  0.95510
    112   3.20113  4.61672  4.17548  3.88195  1.09002  3.90023  3.85896  2.73129  3.79031  2.11236  3.46879  3.96793  4.36044  3.97118  3.92136  3.47297  3.50255  2.71846  4.12301  2.49633    138 - -
          2.68618  4.42225  2.77519  2.73123  3.46354  2.40513  3.72494  3.29354  2.67741  2.69355  4.24690  2.90347  2.73739  3.18146  2.89801  2.37887  2.77519  2.98518  4.58477  3.61503
          0.03290  3.82654  4.54889  0.61958  0.77255  0.48576  0.95510
    113   2.99543  4.42804  4.26873  3.88348  3.34415  4.01554  4.62071  1.13671  3.71066  1.94058  3.28767  4.13531  4.45193  4.06420  3.91254  3.50710  3.29575  1.84713  5.22486  3.95860    139 - -
          2.68618  4.42225  2.77519  2.73123  3.46354  2.40513  3.72494  3.29354  2.67741  2.69355  4.24690  2.90347  2.73739  3.18146  2.89801  2.37887  2.77519  2.98518  4.58477  3.61503
          0.03290  3.82654  4.54889  0.61958  0.77255  0.48576  0.95510
    114   3.10454  4.58091  4.11534  3.75585  3.11967  3.92305  4.42603  2.32226  3.52402  0.93394  3.15856  4.03568  4.36690  3.90337  3.70725  3.48981  3.40122  2.34750  4.98142  3.69385    140 - -
          2.68618  4.42225  2.77519  2.73123  3.46354  2.40513  3.72494  3.29354  2.67741  2.69355  4.24690  2.90347  2.73739  3.18146  2.89801  2.37887  2.77519  2.98518  4.58477  3.61503
          0.03290  3.82654  4.54889  0.61958  0.77255  0.48576  0.95510
    115   2.29385  4.21318  3.16791  2.98240  4.03098  2.94398  4.09311  3.54777  3.05303  3.27188  4.20242  3.21399  3.67917  3.40615  3.33990  1.16248  2.77070  3.09296  5.40735  4.11447    141 - -
          2.68618  4.42225  2.77519  2.73123  3.46354  2.40513  3.72494  3.29354  2.67741  2.69355  4.24690  2.90347  2.73739  3.18146  2.89801  2.37887  2.77519  2.98518  4.58477  3.61503
          0.03290  3.82654  4.54889  0.61958  0.77255  0.48576  0.95510
    116   2.99543  4.42804  4.26873  3.88348  3.34415  4.01554  4.62071  1.13671  3.71066  1.94058  3.28767  4.13531  4.45193  4.06420  3.91254  3.50710  3.29575  1.84713  5.22486  3.95860    142 - -
          2.68618  4.42225  2.77519  2.73123  3.46354  2.40513  3.72494  3.29354  2.67741  2.69355  4.24690  2.90347  2.73739  3.18146  2.89801  2.37887  2.77519  2.98518  4.58477  3.61503
          0.03290  3.82654  4.54889  0.61958  0.77255  0.48576  0.95510
    117   1.08207  4.17062  3.41714  3.20728  4.00773  2.99619  4.23459  3.12648  3.22237  3.01009  4.04772  3.36813  3.73116  3.56797  3.47554  2.52169  2.79591  2.78889  5.43952  4.23484    143 - -
          2.68618  4.42225  2.77519  2.73123  3.46354  2.40513  3.72494  3.29354  2.67741  2.69355  4.24690  2.90347  2.73739  3.18146  2.89801  2.37887  2.77519  2.98518  4.58477  3.61503
          0.03290  3.82654  4.54889  0.61958  0.77255  0.48576  0.95510
    118   2.29385  4.21318  3.16791  2.98240  4.03098  2.94398  4.09311  3.54777  3.05303  3.27188  4.20242  3.21399  3.67917  3.40615  3.33990  1.16248  2.77070  3.09296  5.40735  4.11447    144 - -
          2.68618  4.42225  2.77519  2.73123  3.46354  2.40513  3.72494  3.29354  2.67741  2.69355  4.24690  2.90347  2.73739  3.18146  2.89801  2.37887  2.77519  2.98518  4.58477  3.61503
          0.03290  3.82654  4.54889  0.61958  0.77255  0.48576  0.95510
    119   3.10454  4.58091  4.11534  3.75585  3.11967  3.92305  4.42603  2.32226  3.52402  0.93394  3.15856  4.03568  4.36690  3.90337  3.70725  3.48981  3.40122  2.34750  4.98142  3.69385    145 - -
          2.68618  4.42225  2.77519  2.73123  3.46354  2.40513  3.72494  3.29354  2.67741  2.69355  4.24690  2.90347  2.73739  3.18146  2.89801  2.37887  2.77519  2.98518  4.58477  3.61503
          0.03290  3.82654  4.54889  0.61958  0.77255  0.48576  0.95510
    120   2.99543  4.42804  4.26873  3.88348  3.34415  4.01554  4.62071  1.13671  3.71066  1.94058  3.28767  4.13531  4.45193  4.06420  3.91254  3.50710  3.29575  1.84713  5.22486  3.95860    146 - -
          2.68618  4.42225  2.77519  2.73123  3.46354  2.40513  3.72494  3.29354  2.67741  2.69355  4.24690  2.90347  2.73739  3.18146  2.89801  2.37887  2.77519  2.98518  4.58477  3.61503
          0.03290  3.82654  4.54889  0.61958  0.77255  0.48576  0.95510
    121   2.99543  4.42804  4.26873  3.88348  3.34415  4.01554  4.62071  1.13671  3.71066  1.94058  3.28767  4.13531  4.45193  4.06420  3.91254  3.50710  3.29575  1.84713  5.22486  3.95860    147 - -
          2.68618  4.42225  2.77519  2.73123  3.46354  2.40513  3.72494  3.29354  2.67741  2.69355  4.24690  2.90347  2.73739  3.18146  2.89801  2.37887  2.77519  2.98518  4.58477  3.61503
          0.03290  3.82654  4.54889  0.61958  0.77255  0.48576  0.95510
    122   3.18232  4.68991  3.77110  3.49262  2.29692  3.77715  3.59953  3.19809  3.35146  2.66369  3.87813  3.66800  4.25245  3.66852  3.54427  3.32332  3.46900  3.06659  3.93866  1.04573    148 - -
          2.68618  4.42225  2.77519  2.73123  3.46354  2.40513  3.72494  3.29354  2.67741  2.69355  4.24690  2.90347  2.73739  3.18146  2.89801  2.37887  2.77519  2.98518  4.58477  3.61503
          0.03290  3.82654  4.54889  0.61958  0.77255  0.48576  0.95510
    123   3.20113  4.61672  4.17548  3.88195  1.09002  3.90023  3.85896  2.73129  3.79031  2.11236  3.46879  3.96793  4.36044  3.97118  3.92136  3.47297  3.50255  2.71846  4.12301  2.49633    149 - -
          2.68618  4.42225  2.77519  2.73123  3.46354  2.40513  3.72494  3.29354  2.67741  2.69355  4.24690  2.90347  2.73739  3.18146  2.89801  2.37887  2.77519  2.98518  4.58477  3.61503
          0.03290  3.82654  4.54889  0.61958  0.77255  0.48576  0.95510
    124   2.97522  4.37891  4.44753  3.97327  3.37665  4.16373  4.71934  1.25294  3.82270  1.90022  3.23170  4.22340  4.53555  4.12767  4.04082  3.55694  3.25701  1.59486  5.31614  4.08840    150 - -
          2.68618  4.42225  2.77519  2.73123  3.46354  2.40513  3.72494  3.29354  2.67741  2.69355  4.24690  2.90347  2.73739  3.18146  2.89801  2.37887  2.77519  2.98518  4.58477  3.61503
          0.03290  3.82654  4.54889  0.61958  0.77255  0.48576  0.95510
    125   2.94164  5.06049  0.98623  2.30919  4.43170  3.17710  3.89276  4.00972  2.96855  3.62665  4.60457  2.86289  3.82675  3.13244  3.47783  2.90979  3.27954  3.65410  5.60917  4.31327    151 - -
          2.68618  4.42225  2.77519  2.73123  3.46354  2.40513  3.72494  3.29354  2.67741  2.69355  4.24690  2.90347  2.73739  3.18146  2.89801  2.37887  2.77519  2.98518  4.58477  3.61503
          0.03290  3.82654  4.54889  0.61958  0.77255  0.48576  0.95510
    126   1.08207  4.17062  3.41714  3.20728  4.00773  2.99619  4.23459  3.12648  3.22237  3.01009  4.04772  3.36813  3.73116  3.56797  3.47554  2.52169  2.79591  2.78889  5.43952  4.23484    152 - -
          2.68618  4.42225  2.77519  2.73123  3.46354  2.40513  3.72494  3.29354  2.67741  2.69355  4.24690  2.90347  2.73739  3.18146  2.89801  2.37887  2.77519  2.98518  4.58477  3.61503
          0.03290  3.82654  4.54889  0.61958  0.77255  0.48576  0.95510
    127   2.29385  4.21318  3.16791  2.98240  4.03098  2.94398  4.09311  3.54777  3.05303  3.27188  4.20242  3.21399  3.67917  3.40615  3.33990  1.16248  2.77070  3.09296  5.40735  4.11447    153 - -
          2.68618  4.42225  2.77519  2.73123  3.46354  2.40513  3.72494  3.29354  2.67741  2.69355  4.24690  2.90347  2.73739  3.18146  2.89801  2.37887  2.77519  2.98518  4.58477  3.61503
          0.03290  3.82654  4.54889  0.61958  0.77255  0.48576  0.95510
    128   2.41898  4.47266  2.73847  2.53409  4.15882  3.04636  3.83725  3.67692  2.72053  3.31712  4.16776  2.12705  3.69997  3.05682  3.10927  1.75600  2.81650  3.23190  5.46990  4.12607    154 - -
          2.68618  4.42225  2.77519  2.73123  3.46354  2.40513  3.72494  3.29354  2.67741  2.69355  4.24690  2.90347  2.73739  3.18146  2.89801  2.37887  2.77519  2.98518  4.58477  3.61503
          0.03290  3.82654  4.54889  0.61958  0.77255  0.48576  0.95510
    129   2.91441  5.01372  2.47091  1.09258  4.35444  3.24560  3.82956  3.79925  2.70441  3.42419  4.40116  2.90942  3.84827  3.04677  3.10778  2.90207  3.21861  3.48819  5.53476  4.25799    155 - -
          2.68618  4.42225  2.77519  2.73123  3.46354  2.40513  3.72494  3.29354  2.67741  2.69355  4.24690  2.90347  2.73739  3.18146  2.89801  2.37887  2.77519  2.98518  4.58477  3.61503
          0.03290  3.82654  4.54889  0.61958  0.77255  0.48576  0.95510
    130   2.76804  4.98435  2.38149  1.35516  4.41498  2.71325  3.74644  3.86373  2.63136  3.46314  4.34345  2.80138  3.78843  2.93542  3.07821  2.75110  3.07559  3.49180  5.60581  4.26210    156 - -
          2.68618  4.42225  2.77519  2.73123  3.46354  2.40513  3.72494  3.29354  2.67741  2.69355  4.24690  2.90347  2.73739  3.18146  2.89801  2.37887  2.77519  2.98518  4.58477  3.61503
          0.03290  3.82654  4.54889  0.61958  0.77255  0.48576  0.95510
    131   2.77205  4.32826  4.06102  3.72356  3.51746  3.67547  4.53350  2.05556  3.59060  2.21309  3.49045  3.92051  4.23914  3.95410  3.80737  3.17678  3.13510  1.08499  5.29384  4.02222    157 - -
          2.68618  4.42225  2.77519  2.73123  3.46354  2.40513  3.72494  3.29354  2.67741  2.69355  4.24690  2.90347  2.73739  3.18146  2.89801  2.37887  2.77519  2.98518  4.58477  3.61503
          0.03290  3.82654  4.54889  0.61958  0.77255  0.48576  0.95510
    132   2.91441  5.01372  2.47091  1.09258  4.35444  3.24560  3.82956  3.79925  2.70441  3.42419  4.40116  2.90942  3.84827  3.04677  3.10778  2.90207  3.21861  3.48819  5.53476  4.25799    158 - -
          2.68618  4.42225  2.77519  2.73123  3.46354  2.40513  3.72494  3.29354  2.67741  2.69355  4.24690  2.90347  2.73739  3.18146  2.89801  2.37887  2.77519  2.98518  4.58477  3.61503
          0.03290  3.82654  4.54889  0.61958  0.77255  0.48576  0.95510
    133   2.95513  4.79586  3.44126  2.96305  4.13882  3.45086  3.79356  3.67805  2.22259  3.20241  4.20459  3.32589  3.95640  3.01687  1.05099  3.04200  3.22470  3.40418  5.24098  4.07697    159 - -
          2.68618  4.42225  2.77519  2.73123  3.46354  2.40513  3.72494  3.29354  2.67741  2.69355  4.24690  2.90347  2.73739  3.18146  2.89801  2.37887  2.77519  2.98518  4.58477  3.61503
          0.03290  3.82654  4.54889  0.61958  0.77255  0.48576  0.95510
    134   2.53667  1.03861  4.04377  3.77358  3.77631  3.16858  4.43087  2.91331  3.60050  2.83049  3.95063  3.77284  3.87189  3.94858  3.73273  2.80809  2.99969  2.66081  5.20126  4.06408    160 - -
          2.68618  4.42225  2.77519  2.73123  3.46354  2.40513  3.72494  3.29354  2.67741  2.69355  4.24690  2.90347  2.73739  3.18146  2.89801  2.37887  2.77519  2.98518  4.58477  3.61503
          0.03290  3.82654  4.54889  0.61958  0.77255  0.48576  0.95510
    135   2.84607  4.82876  2.87443  2.62942  3.99096  3.33666  3.78699  3.61554  2.45364  3.12237  4.15248  3.08839  3.89007  1.31808  2.73832  2.89621  3.14352  3.34837  5.27161  3.96260    161 - -
          2.68618  4.42225  2.77519  2.73123  3.46354  2.40513  3.72494  3.29354  2.67741  2.69355  4.24690  2.90347  2.73739  3.18146  2.89801  2.37887  2.77519  2.98518  4.58477  3.61503
          0.03290  3.82654  4.54889  0.61958  0.77255  0.48576  0.95510
    136   2.83595  5.06134  2.70701  2.06552  4.41168  3.37706  3.60993  3.79935  1.54152  3.33802  4.20306  2.90264  3.85590  2.76298  2.46653  2.81492  3.06493  3.46562  5.47187  4.18380    162 - -
          2.68618  4.42225  2.77519  2.73123  3.46354  2.40513  3.72494  3.29354  2.67741  2.69355  4.24690  2.90347  2.73739  3.18146  2.89801  2.37887  2.77519  2.98518  4.58477  3.61503
          0.03290  3.82654  4.54889  0.61958  0.77255  0.48576  0.95510
    137   3.26182  4.65242  4.02254  3.71787  2.62280  3.68001  3.84614  3.28421  3.44136  2.68668  3.92006  3.87638  4.19412  3.83144  3.57755  3.46590  3.56008  3.17327  0.98328  2.62744    163 - -
          2.68618  4.42225  2.77519  2.73123  3.46354  2.40513  3.72494  3.29354  2.67741  2.69355  4.24690  2.90347  2.73739  3.18146  2.89801  2.37887  2.77519  2.98518  4.58477  3.61503
          0.03290  3.82654  4.54889  0.61958  0.77255  0.48576  0.95510
    138   2.29385  4.21318  3.16791  2.98240  4.03098  2.94398  4.09311  3.54777  3.05303  3.27188  4.20242  3.21399  3.67917  3.40615  3.33990  1.16248  2.77070  3.09296  5.40735  4.11447    164 - -
          2.68618  4.42225  2.77519  2.73123  3.46354  2.40513  3.72494  3.29354  2.67741  2.69355  4.24690  2.90347  2.73739  3.18146  2.89801  2.37887  2.77519  2.98518  4.58477  3.61503
          0.03290  3.82654  4.54889  0.61958  0.77255  0.48576  0.95510
    139   2.73354  5.09539  2.12886  2.16681  4.28835  3.22117  3.09964  3.87098  2.53282  3.41512  4.25172  1.90383  3.76887  2.81092  3.02772  2.68711  3.00316  3.49480  5.53756  4.09625    165 - -
          2.68618  4.42225  2.77519  2.73123  3.46354  2.40513  3.72494  3.29354  2.67741  2.69355  4.24690  2.90347  2.73739  3.18146  2.89801  2.37887  2.77519  2.98518  4.58477  3.61503
          0.03290  3.82654  4.54889  0.61958  0.77255  0.48576  0.95510
    140   2.68674  4.68040  2.68549  2.56676  4.03685  3.15423  3.88629  3.73814  2.78659  3.39050  4.34667  1.24207  3.80424  3.15966  3.13908  2.75614  3.06752  3.36500  5.34817  3.98903    166 - -
          2.68618  4.42225  2.77519  2.73123  3.46354  2.40513  3.72494  3.29354  2.67741  2.69355  4.24690  2.90347  2.73739  3.18146  2.89801  2.37887  2.77519  2.98518  4.58477  3.61503
          0.03290  3.82654  4.54889  0.61958  0.77255  0.48576  0.95510
    141   2.97544  4.37783  4.45105  3.97542  3.37865  4.16682  4.72179  1.25614  3.82614  1.90143  3.23214  4.22575  4.53726  4.12991  4.04451  3.55916  3.25673  1.58664  5.31830  4.09176    167 - -
          2.68618  4.42225  2.77519  2.73123  3.46354  2.40513  3.72494  3.29354  2.67741  2.69355  4.24690  2.90347  2.73739  3.18146  2.89801  2.37887  2.77519  2.98518  4.58477  3.61503
          0.03290  3.82654  4.54889  0.61958  0.77255  0.48576  0.95510
    142   2.38953  4.23423  3.38881  3.13969  3.92974  3.07476  4.16032  3.05133  3.08174  2.91642  3.97060  3.35586  3.77521  3.47909  3.34213  2.59038  1.25225  2.75123  5.37164  4.14662    168 - -
          2.68618  4.42225  2.77519  2.73123  3.46354  2.40513  3.72494  3.29354  2.67741  2.69355  4.24690  2.90347  2.73739  3.18146  2.89801  2.37887  2.77519  2.98518  4.58477  3.61503
          0.03290  3.82654  4.54889  0.61958  0.77255  0.48576  0.95510
    143   2.84607  4.82876  2.87443  2.62942  3.99096  3.33666  3.78699  3.61554  2.45364  3.12237  4.15248  3.08839  3.89007  1.31808  2.73832  2.89621  3.14352  3.34837  5.27161  3.96260    169 - -
          2.68618  4.42225  2.77519  2.73123  3.46354  2.40513  3.72494  3.29354  2.67741  2.69355  4.24690  2.90347  2.73739  3.18146  2.89801  2.37887  2.77519  2.98518  4.58477  3.61503
          0.03290  3.82654  4.54889  0.61958  0.77255  0.48576  0.95510
    144   2.84607  4.82876  2.87443  2.62942  3.99096  3.33666  3.78699  3.61554  2.45364  3.12237  4.15248  3.08839  3.89007  1.31808  2.73832  2.89621  3.14352  3.34837  5.27161  3.96260    170 - -
          2.68618  4.42225  2.77519  2.73123  3.46354  2.40513  3.72494  3.29354  2.67741  2.69355  4.24690  2.90347  2.73739  3.18146  2.89801  2.37887  2.77519  2.98518  4.58477  3.61503
          0.03290  3.82654  4.54889  0.61958  0.77255  0.48576  0.95510
    145   2.97544  4.37783  4.45105  3.97542  3.37865  4.16682  4.72179  1.25614  3.82614  1.90143  3.23214  4.22575  4.53726  4.12991  4.04451  3.55916  3.25673  1.58664  5.31830  4.09176    171 - -
          2.68618  4.42225  2.77519  2.73123  3.46354  2.40513  3.72494  3.29354  2.67741  2.69355  4.24690  2.90347  2.73739  3.18146  2.89801  2.37887  2.77519  2.98518  4.58477  3.61503
          0.03290  3.82654  4.54889  0.61958  0.77255  0.48576  0.95510
    146   2.94164  5.06049  0.98623  2.30919  4.43170  3.17710  3.89276  4.00972  2.96855  3.62665  4.60457  2.86289  3.82675  3.13244  3.47783  2.90979  3.27954  3.65410  5.60917  4.31327    172 - -
          2.68618  4.42225  2.77519  2.73123  3.46354  2.40513  3.72494  3.29354  2.67741  2.69355  4.24690  2.90347  2.73739  3.18146  2.89801  2.37887  2.77519  2.98518  4.58477  3.61503
          0.03290  3.82654  4.54889  0.61958  0.77255  0.48576  0.95510
    147   3.10454  4.58091  4.11534  3.75585  3.11967  3.92305  4.42603  2.32226  3.52402  0.93394  3.15856  4.03568  4.36690  3.90337  3.70725  3.48981  3.40122  2.34750  4.98142  3.69385    173 - -
          2.68618  4.42225  2.77519  2.73123  3.46354  2.40513  3.72494  3.29354  2.67741  2.69355  4.24690  2.90347  2.73739  3.18146  2.89801  2.37887  2.77519  2.98518  4.58477  3.61503
          0.03290  3.82654  4.54889  0.61958  0.77255  0.48576  0.95510
    148   1.08207  4.17062  3.41714  3.20728  4.00773  2.99619  4.23459  3.12648  3.22237  3.01009  4.04772  3.36813  3.73116  3.56797  3.47554  2.52169  2.79591  2.78889  5.43952  4.23484    174 - -
          2.68618  4.42225  2.77519  2.73123  3.46354  2.40513  3.72494  3.29354  2.67741  2.69355  4.24690  2.90347  2.73739  3.18146  2.89801  2.37887  2.77519  2.98518  4.58477  3.61503
          0.03290  3.82654  4.54889  0.61958  0.77255  0.48576  0.95510
    149   3.20113  4.61672  4.17548  3.88195  1.09002  3.90023  3.85896  2.73129  3.79031  2.11236  3.46879  3.96793  4.36044  3.97118  3.92136  3.47297  3.50255  2.71846  4.12301  2.49633    175 - -
          2.68618  4.42225  2.77519  2.73123  3.46354  2.40513  3.72494  3.29354  2.67741  2.69355  4.24690  2.90347  2.73739  3.18146  2.89801  2.37887  2.77519  2.98518  4.58477  3.61503
          0.03290  3.82654  4.54889  0.61958  0.77255  0.48576  0.95510
    150   2.68674  4.68040  2.68549  2.56676  4.03685  3.15423  3.88629  3.73814  2.78659  3.39050  4.34667  1.24207  3.80424  3.15966  3.13908  2.75614  3.06752  3.36500  5.34817  3.98903    176 - -
          2.68618  4.42225  2.77519  2.73123  3.46354  2.40513  3.72494  3.29354  2.67741  2.69355  4.24690  2.90347  2.73739  3.18146  2.89801  2.37887  2.77519  2.98518  4.58477  3.61503
          0.03290  3.82654  4.54889  0.61958  0.77255  0.48576  0.95510
    151   2.99543  4.42804  4.26873  3.88348  3.34415  4.01554  4.62071  1.13671  3.71066  1.94058  3.28767  4.13531  4.45193  4.06420  3.91254  3.50710  3.29575  1.84713  5.22486  3.95860    177 - -
          2.68618  4.42225  2.77519  2.73123  3.46354  2.40513  3.72494  3.29354  2.67741  2.69355  4.24690  2.90347  2.73739  3.18146  2.89801  2.37887  2.77519  2.98518  4.58477  3.61503
          0.03290  3.82654  4.54889  0.61958  0.77255  0.48576  0.95510
    152   3.20113  4.61672  4.17548  3.88195  1.09002  3.90023  3.85896  2.73129  3.79031  2.11236  3.46879  3.96793  4.36044  3.97118  3.92136  3.47297  3.50255  2.71846  4.12301  2.49633    178 - -
          2.68618  4.42225  2.77519  2.73123  3.46354  2.40513  3.72494  3.29354  2.67741  2.69355  4.24690  2.90347  2.73739  3.18146  2.89801  2.37887  2.77519  2.98518  4.58477  3.61503
          0.03290  3.82654  4.54889  0.61958  0.77255  0.48576  0.95510
    153   3.20113  4.61672  4.17548  3.88195  1.09002  3.90023  3.85896  2.73129  3.79031  2.11236  3.46879  3.96793  4.36044  3.97118  3.92136  3.47297  3.50255  2.71846  4.12301  2.49633    179 - -
          2.68618  4.42225  2.77519  2.73123  3.46354  2.40513  3.72494  3.29354  2.67741  2.69355  4.24690  2.90347  2.73739  3.18146  2.89801  2.37887  2.77519  2.98518  4.58477  3.61503
          0.03290  3.82654  4.54889  0.61958  0.77255  0.48576  0.95510
    154   2.93418  4.49055  4.00053  3.59122  3.18938  3.79985  4.33704  2.36047  3.36154  1.79165  1.46891  3.87417  4.26082  3.74683  3.57211  3.27817  3.23891  2.36107  5.02366  3.78098    180 - -
          2.68618  4.42225  2.77519  2.73123  3.46354  2.40513  3.72494  3.29354  2.67741  2.69355  4.24690  2.90347  2.73739  3.18146  2.89801  2.37887  2.77519  2.98518  4.58477  3.61503
          0.03290  3.82654  4.54889  0.61958  0.77255  0.48576  0.95510
    155   2.77205  4.32826  4.06102  3.72356  3.51746  3.67547  4.53350  2.05556  3.59060  2.21309  3.49045  3.92051  4.23914  3.95410  3.80737  3.17678  3.13510  1.08499  5.29384  4.02222    181 - -
          2.68618  4.42225  2.77519  2.73123  3.46354  2.40513  3.72494  3.29354  2.67741  2.69355  4.24690  2.90347  2.73739  3.18146  2.89801  2.37887  2.77519  2.98518  4.58477  3.61503
          0.03290  3.82654  4.54889  0.61958  0.77255  0.48576  0.95510
    156   3.18232  4.68991  3.77110  3.49262  2.29692  3.77715  3.59953  3.19809  3.35146  2.66369  3.87813  3.66800  4.25245  3.66852  3.54427  3.32332  3.46900  3.06659  3.93866  1.04573    182 - -
          2.68618  4.42225  2.77519  2.73123  3.46354  2.40513  3.72494  3.29354  2.67741  2.69355  4.24690  2.90347  2.73739  3.18146  2.89801  2.37887  2.77519  2.98518  4.58477  3.61503
          0.03290  3.82654  4.54889  0.61958  0.77255  0.48576  0.95510
    157   3.25806  4.63463  4.24357  3.85898  1.25398  4.09701  3.52097  2.90980  3.72919  2.28245  3.55093  3.85987  4.44002  3.84529  3.86479  3.46218  3.49623  2.85556  3.73714  1.84922    183 - -
          2.68618  4.42225  2.77519  2.73123  3.46354  2.40513  3.72494  3.29354  2.67741  2.69355  4.24690  2.90347  2.73739  3.18146  2.89801  2.37887  2.77519  2.98518  4.58477  3.61503
          0.03290  3.82654  4.54889  0.61958  0.77255  0.48576  0.95510
    158   3.16209  4.57574  4.31043  3.88725  1.44437  4.10800  3.91799  2.46380  3.74263  1.68463  3.19389  4.00922  4.45408  3.91876  3.89982  3.49950  3.41834  2.48616  4.19599  2.59376    184 - -
          2.68618  4.42225  2.77519  2.73123  3.46354  2.40513  3.72494  3.29354  2.67741  2.69355  4.24690  2.90347  2.73739  3.18146  2.89801  2.37887  2.77519  2.98518  4.58477  3.61503
          0.03290  3.82654  4.54889  0.61958  0.77255  0.48576  0.95510
    159   2.99543  4.42804  4.26873  3.88348  3.34415  4.01554  4.62071  1.13671  3.71066  1.94058  3.28767  4.13531  4.45193  4.06420  3.91254  3.50710  3.29575  1.84713  5.22486  3.95860    185 - -
          2.68618  4.42225  2.77519  2.73123  3.46354  2.40513  3.72494  3.29354  2.67741  2.69355  4.24690  2.90347  2.73739  3.18146  2.89801  2.37887  2.77519  2.98518  4.58477  3.61503
          0.03290  3.82654  4.54889  0.61958  0.77255  0.48576  0.95510
    160   2.95513  4.79586  3.44126  2.96305  4.13882  3.45086  3.79356  3.67805  2.22259  3.20241  4.20459  3.32589  3.95640  3.01687  1.05099  3.04200  3.22470  3.40418  5.24098  4.07697    186 - -
          2.68618  4.42225  2.77519  2.73123  3.46354  2.40513  3.72494  3.29354  2.67741  2.69355  4.24690  2.90347  2.73739  3.18146  2.89801  2.37887  2.77519  2.98518  4.58477  3.61503
          0.03290  3.82654  4.54889  0.61958  0.77255  0.48576  0.95510
    161   3.20113  4.61672  4.17548  3.88195  1.09002  3.90023  3.85896  2.73129  3.79031  2.11236  3.46879  3.96793  4.36044  3.97118  3.92136  3.47297  3.50255  2.71846  4.12301  2.49633    187 - -
          2.68618  4.42225  2.77519  2.73123  3.46354  2.40513  3.72494  3.29354  2.67741  2.69355  4.24690  2.90347  2.73739  3.18146  2.89801  2.37887  2.77519  2.98518  4.58477  3.61503
          0.03290  3.82654  4.54889  0.61958  0.77255  0.48576  0.95510
    162   2.99543  4.42804  4.26873  3.88348  3.34415  4.01554  4.62071  1.13671  3.71066  1.94058  3.28767  4.13531  4.45193  4.06420  3.91254  3.50710  3.29575  1.84713  5.22486  3.95860    188 - -
          2.68618  4.42225  2.77519  2.73123  3.46354  2.40513  3.72494  3.29354  2.67741  2.69355  4.24690  2.90347  2.73739  3.18146  2.89801  2.37887  2.77519  2.98518  4.58477  3.61503
          0.03290  3.82654  4.54889  0.61958  0.77255  0.48576  0.95510
    163   1.08207  4.17062  3.41714  3.20728  4.00773  2.99619  4.23459  3.12648  3.22237  3.01009  4.04772  3.36813  3.73116  3.56797  3.47554  2.52169  2.79591  2.78889  5.43952  4.23484    189 - -
          2.68618  4.42225  2.77519  2.73123  3.46354  2.40513  3.72494  3.29354  2.67741  2.69355  4.24690  2.90347  2.73739  3.18146  2.89801  2.37887  2.77519  2.98518  4.58477  3.61503
          0.03290  3.82654  4.54889  0.61958  0.77255  0.48576  0.95510
    164   1.08207  4.17062  3.41714  3.20728  4.00773  2.99619  4.23459  3.12648  3.22237  3.01009  4.04772  3.36813  3.73116  3.56797  3.47554  2.52169  2.79591  2.78889  5.43952  4.23484    190 - -
          2.68618  4.42225  2.77519  2.73123  3.46354  2.40513  3.72494  3.29354  2.67741  2.69355  4.24690  2.90347  2.73739  3.18146  2.89801  2.37887  2.77519  2.98518  4.58477  3.61503
          0.03290  3.82654  4.54889  0.61958  0.77255  0.48576  0.95510
    165   2.29385  4.21318  3.16791  2.98240  4.03098  2.94398  4.09311  3.54777  3.05303  3.27188  4.20242  3.21399  3.67917  3.40615  3.33990  1.16248  2.77070  3.09296  5.40735  4.11447    191 - -
          2.68618  4.42225  2.77519  2.73123  3.46354  2.40513  3.72494  3.29354  2.67741  2.69355  4.24690  2.90347  2.73739  3.18146  2.89801  2.37887  2.77519  2.98518  4.58477  3.61503
          0.03290  3.82654  4.54889  0.61958  0.77255  0.48576  0.95510
    166   2.94164  5.06049  0.98623  2.30919  4.43170  3.17710  3.89276  4.00972  2.96855  3.62665  4.60457  2.86289  3.82675  3.13244  3.47783  2.90979  3.27954  3.65410  5.60917  4.31327    192 - -
          2.68618  4.42225  2.77519  2.73123  3.46354  2.40513  3.72494  3.29354  2.67741  2.69355  4.24690  2.90347  2.73739  3.18146  2.89801  2.37887  2.77519  2.98518  4.58477  3.61503
          0.03290  3.82654  4.54889  0.61958  0.77255  0.48576  0.95510
    167   2.93136  4.89160  3.10420  2.73535  4.26751  3.42487  3.73594  3.69410  1.10300  3.26966  4.23438  3.16156  3.92912  2.93062  2.42598  2.97683  3.18847  3.40476  5.34170  4.14816    193 - -
          2.68618  4.42225  2.77519  2.73123  3.46354  2.40513  3.72494  3.29354  2.67741  2.69355  4.24690  2.90347  2.73739  3.18146  2.89801  2.37887  2.77519  2.98518  4.58477  3.61503
          0.03290  3.82654  4.54889  0.61958  0.77255  0.48576  0.95510
    168   3.10454  4.58091  4.11534  3.75585  3.11967  3.92305  4.42603  2.32226  3.52402  0.93394  3.15856  4.03568  4.36690  3.90337  3.70725  3.48981  3.40122  2.34750  4.98142  3.69385    194 - -
          2.68618  4.42225  2.77519  2.73123  3.46354  2.40513  3.72494  3.29354  2.67741  2.69355  4.24690  2.90347  2.73739  3.18146  2.89801  2.37887  2.77519  2.98518  4.58477  3.61503
          0.03290  3.82654  4.54889  0.61958  0.77255  0.48576  0.95510
    169   3.26182  4.65242  4.02254  3.71787  2.62280  3.68001  3.84614  3.28421  3.44136  2.68668  3.92006  3.87638  4.19412  3.83144  3.57755  3.46590  3.56008  3.17327  0.98328  2.62744    195 - -
          2.68618  4.42225  2.77519  2.73123  3.46354  2.40513  3.72494  3.29354  2.67741  2.69355  4.24690  2.90347  2.73739  3.18146  2.89801  2.37887  2.77519  2.98518  4.58477  3.61503
          0.03290  3.82654  4.54889  0.61958  0.77255  0.48576  0.95510
    170   3.20113  4.61672  4.17548  3.88195  1.09002  3.90023  3.85896  2.73129  3.79031  2.11236  3.46879  3.96793  4.36044  3.97118  3.92136  3.47297  3.50255  2.71846  4.12301  2.49633    196 - -
          2.68618  4.42225  2.77519  2.73123  3.46354  2.40513  3.72494  3.29354  2.67741  2.69355  4.24690  2.90347  2.73739  3.18146  2.89801  2.37887  2.77519  2.98518  4.58477  3.61503
          0.03290  3.82654  4.54889  0.61958  0.77255  0.48576  0.95510
    171   2.93418  4.49055  4.00053  3.59122  3.18938  3.79985  4.33704  2.36047  3.36154  1.79165  1.46891  3.87417  4.26082  3.74683  3.57211  3.27817  3.23891  2.36107  5.02366  3.78098    197 - -
          2.68618  4.42225  2.77519  2.73123  3.46354  2.40513  3.72494  3.29354  2.67741  2.69355  4.24690  2.90347  2.73739  3.18146  2.89801  2.37887  2.77519  2.98518  4.58477  3.61503
          0.03290  3.82654  4.54889  0.61958  0.77255  0.48576  0.95510
    172   3.10454  4.58091  4.11534  3.75585  3.11967  3.92305  4.42603  2.32226  3.52402  0.93394  3.15856  4.03568  4.36690  3.90337  3.70725  3.48981  3.40122  2.34750  4.98142  3.69385    198 - -
          2.68618  4.42225  2.77519  2.73123  3.46354  2.40513  3.72494  3.29354  2.67741  2.69355  4.24690  2.90347  2.73739  3.18146  2.89801  2.37887  2.77519  2.98518  4.58477  3.61503
          0.03290  3.82654  4.54889  0.61958  0.77255  0.48576  0.95510
    173   2.91441  5.01372  2.47091  1.09258  4.35444  3.24560  3.82956  3.79925  2.70441  3.42419  4.40116  2.90942  3.84827  3.04677  3.10778  2.90207  3.21861  3.48819  5.53476  4.25799    199 - -
          2.68618  4.42225  2.77519  2.73123  3.46354  2.40513  3.72494  3.29354  2.67741  2.69355  4.24690  2.90347  2.73739  3.18146  2.89801  2.37887  2.77519  2.98518  4.58477  3.61503
          0.03290  3.82654  4.54889  0.61958  0.77255  0.48576  0.95510
    174   2.93418  4.49055  4.00053  3.59122  3.18938  3.79985  4.33704  2.36047  3.36154  1.79165  1.46891  3.87417  4.26082  3.74683  3.57211  3.27817  3.23891  2.36107  5.02366  3.78098    200 - -
          2.68618  4.42225  2.77519  2.73123  3.46354  2.40513  3.72494  3.29354  2.67741  2.69355  4.24690  2.90347  2.73739  3.18146  2.89801  2.37887  2.77519  2.98518  4.58477  3.61503
          0.03290  3.82654  4.54889  0.61958  0.77255  0.48576  0.95510
    175   3.18232  4.68991  3.77110  3.49262  2.29692  3.77715  3.59953  3.19809  3.35146  2.66369  3.87813  3.66800  4.25245  3.66852  3.54427  3.32332  3.46900  3.06659  3.93866  1.04573    201 - -
          2.68618  4.42225  2.77519  2.73123  3.46354  2.40513  3.72494  3.29354  2.67741  2.69355  4.24690  2.90347  2.73739  3.18146  2.89801  2.37887  2.77519  2.98518  4.58477  3.61503
          0.03290  3.82654  4.54889  0.61958  0.77255  0.48576  0.95510
    176   2.29385  4.21318  3.16791  2.98240  4.03098  2.94398  4.09311  3.54777  3.05303  3.27188  4.20242  3.21399  3.67917  3.40615  3.33990  1.16248  2.77070  3.09296  5.40735  4.11447    202 - -
          2.68618  4.42225  2.77519  2.73123  3.46354  2.40513  3.72494  3.29354  2.67741  2.69355  4.24690  2.90347  2.73739  3.18146  2.89801  2.37887  2.77519  2.98518  4.58477  3.61503
          0.03290  3.82654  4.54889  0.61958  0.77255  0.48576  0.95510
    177   3.20113  4.61672  4.17548  3.88195  1.09002  3.90023  3.85896  2.73129  3.79031  2.11236  3.46879  3.96793  4.36044  3.97118  3.92136  3.47297  3.50255  2.71846  4.12301  2.49633    203 - -
          2.68618  4.42225  2.77519  2.73123  3.46354  2.40513  3.72494  3.29354  2.67741  2.69355  4.24690  2.90347  2.73739  3.18146  2.89801  2.37887  2.77519  2.98518  4.58477  3.61503
          0.03290  3.82654  4.54889  0.61958  0.77255  0.48576  0.95510
    178   2.77205  4.32826  4.06102  3.72356  3.51746  3.67547  4.53350  2.05556  3.59060  2.21309  3.49045  3.92051  4.23914  3.95410  3.80737  3.17678  3.13510  1.08499  5.29384  4.02222    204 - -
          2.68618  4.42225  2.77519  2.73123  3.46354  2.40513  3.72494  3.29354  2.67741  2.69355  4.24690  2.90347  2.73739  3.18146  2.89801  2.37887  2.77519  2.98518  4.58477  3.61503
          0.03290  3.82654  4.54889  0.61958  0.77255  0.48576  0.95510
    179   2.94164  5.06049  0.98623  2.30919  4.43170  3.17710  3.89276  4.00972  2.96855  3.62665  4.60457  2.86289  3.82675  3.13244  3.47783  2.90979  3.27954  3.65410  5.60917  4.31327    205 - -
          2.68618  4.42225  2.77519  2.73123  3.46354  2.40513  3.72494  3.29354  2.67741  2.69355  4.24690  2.90347  2.73739  3.18146  2.89801  2.37887  2.77519  2.98518  4.58477  3.61503
          0.03290  3.82654  4.54889  0.61958  0.77255  0.48576  0.95510
    180   3.18232  4.68991  3.77110  3.49262  2.29692  3.77715  3.59953  3.19809  3.35146  2.66369  3.87813  3.66800  4.25245  3.66852  3.54427  3.32332  3.46900  3.06659  3.93866  1.04573    206 - -
          2.68618  4.42225  2.77519  2.73123  3.46354  2.40513  3.72494  3.29354  2.67741  2.69355  4.24690  2.90347  2.73739  3.18146  2.89801  2.37887  2.77519  2.98518  4.58477  3.61503
          0.03290  3.82654  4.54889  0.61958  0.77255  0.48576  0.95510
    181   3.20113  4.61672  4.17548  3.88195  1.09002  3.90023  3.85896  2.73129  3.79031  2.11236  3.46879  3.96793  4.36044  3.97118  3.92136  3.47297  3.50255  2.71846  4.12301  2.49633    207 - -
          2.68618  4.42225  2.77519  2.73123  3.46354  2.40513  3.72494  3.29354  2.67741  2.69355  4.24690  2.90347  2.73739  3.18146  2.89801  2.37887  2.77519  2.98518  4.58477  3.61503
          0.03290  3.82654  4.54889  0.61958  0.77255  0.48576  0.95510
    182   2.38953  4.23423  3.38881  3.13969  3.92974  3.07476  4.16032  3.05133  3.08174  2.91642  3.97060  3.35586  3.77521  3.47909  3.34213  2.59038  1.25225  2.75123  5.37164  4.14662    208 - -
          2.68618  4.42225  2.77519  2.73123  3.46354  2.40513  3.72494  3.29354  2.67741  2.69355  4.24690  2.90347  2.73739  3.18146  2.89801  2.37887  2.77519  2.98518  4.58477  3.61503
          0.03290  3.82654  4.54889  0.61958  0.77255  0.48576  0.95510
    183   2.99543  4.42804  4.26873  3.88348  3.34415  4.01554  4.62071  1.13671  3.71066  1.94058  3.28767  4.13531  4.45193  4.06420  3.91254  3.50710  3.29575  1.84713  5.22486  3.95860    209 - -
          2.68618  4.42225  2.77519  2.73123  3.46354  2.40513  3.72494  3.29354  2.67741  2.69355  4.24690  2.90347  2.73739  3.18146  2.89801  2.37887  2.77519  2.98518  4.58477  3.61503
          0.03290  3.82654  4.54889  0.61958  0.77255  0.48576  0.95510
    184   2.69325  4.45730  3.29562  3.12870  4.12632  3.14746  4.20929  3.66068  3.18221  3.29222  4.34070  3.43962  0.91761  3.57242  3.43226  2.85949  3.13139  3.31121  5.32473  4.24664    210 - -
          2.68618  4.42225  2.77519  2.73123  3.46354  2.40513  3.72494  3.29354  2.67741  2.69355  4.24690  2.90347  2.73739  3.18146  2.89801  2.37887  2.77519  2.98518  4.58477  3.61503
          0.03290  3.82654  4.54889  0.61958  0.77255  0.48576  0.95510
    185   2.69325  4.45730  3.29562  3.12870  4.12632  3.14746  4.20929  3.66068  3.18221  3.29222  4.34070  3.43962  0.91761  3.57242  3.43226  2.85949  3.13139  3.31121  5.32473  4.24664    211 - -
          2.68618  4.42225  2.77519  2.73123  3.46354  2.40513  3.72494  3.29354  2.67741  2.69355  4.24690  2.90347  2.73739  3.18146  2.89801  2.37887  2.77519  2.98518  4.58477  3.61503
          0.03290  3.82654  4.54889  0.61958  0.77255  0.48576  0.95510
    186   2.29385  4.21318  3.16791  2.98240  4.03098  2.94398  4.09311  3.54777  3.05303  3.27188  4.20242  3.21399  3.67917  3.40615  3.33990  1.16248  2.77070  3.09296  5.40735  4.11447    212 - -
          2.68618  4.42225  2.77519  2.73123  3.46354  2.40513  3.72494  3.29354  2.67741  2.69355  4.24690  2.90347  2.73739  3.18146  2.89801  2.37887  2.77519  2.98518  4.58477  3.61503
          0.03290  3.82654  4.54889  0.61958  0.77255  0.48576  0.95510
    187   3.20113  4.61672  4.17548  3.88195  1.09002  3.90023  3.85896  2.73129  3.79031  2.11236  3.46879  3.96793  4.36044  3.97118  3.92136  3.47297  3.50255  2.71846  4.12301  2.49633    213 - -
          2.68618  4.42225  2.77519  2.73123  3.46354  2.40513  3.72494  3.29354  2.67741  2.69355  4.24690  2.90347  2.73739  3.18146  2.89801  2.37887  2.77519  2.98518  4.58477  3.61503
          0.03290  3.82654  4.54889  0.61958  0.77255  0.48576  0.95510
    188   2.88537  4.36470  4.23269  3.77570  3.36824  3.96618  4.53997  1.92062  3.60444  1.83578  3.28829  4.02996  4.39814  3.94902  3.83698  3.36723  3.18520  1.24414  5.22945  3.95747    214 - -
          2.68618  4.42225  2.77519  2.73123  3.46354  2.40513  3.72494  3.29354  2.67741  2.69355  4.24690  2.90347  2.73739  3.18146  2.89801  2.37887  2.77519  2.98518  4.58477  3.61503
          0.03290  3.82654  4.54889  0.61958  0.77255  0.48576  0.95510
    189   2.29385  4.21318  3.16791  2.98240  4.03098  2.94398  4.09311  3.54777  3.05303  3.27188  4.20242  3.21399  3.67917  3.40615  3.33990  1.16248  2.77070  3.09296  5.40735  4.11447    215 - -
          2.68618  4.42225  2.77519  2.73123  3.46354  2.40513  3.72494  3.29354  2.67741  2.69355  4.24690  2.90347  2.73739  3.18146  2.89801  2.37887  2.77519  2.98518  4.58477  3.61503
          0.03290  3.82654  4.54889  0.61958  0.77255  0.48576  0.95510
    190   2.99543  4.42804  4.26873  3.88348  3.34415  4.01554  4.62071  1.13671  3.71066  1.94058  3.28767  4.13531  4.45193  4.06420  3.91254  3.50710  3.29575  1.84713  5.22486  3.95860    216 - -
          2.68618  4.42225  2.77519  2.73123  3.46354  2.40513  3.72494  3.29354  2.67741  2.69355  4.24690  2.90347  2.73739  3.18146  2.89801  2.37887  2.77519  2.98518  4.58477  3.61503
          0.03290  3.82654  4.54889  0.61958  0.77255  0.48576  0.95510
    191   3.18232  4.68991  3.77110  3.49262  2.29692  3.77715  3.59953  3.19809  3.35146  2.66369  3.87813  3.66800  4.25245  3.66852  3.54427  3.32332  3.46900  3.06659  3.93866  1.04573    217 - -
          2.68618  4.42225  2.77519  2.73123  3.46354  2.40513  3.72494  3.29354  2.67741  2.69355  4.24690  2.90347  2.73739  3.18146  2.89801  2.37887  2.77519  2.98518  4.58477  3.61503
          0.03290  3.82654  4.54889  0.61958  0.77255  0.48576  0.95510
    192   3.10454  4.58091  4.11534  3.75585  3.11967  3.92305  4.42603  2.32226  3.52402  0.93394  3.15856  4.03568  4.36690  3.90337  3.70725  3.48981  3.40122  2.34750  4.98142  3.69385    218 - -
          2.68618  4.42225  2.77519  2.73123  3.46354  2.40513  3.72494  3.29354  2.67741  2.69355  4.24690  2.90347  2.73739  3.18146  2.89801  2.37887  2.77519  2.98518  4.58477  3.61503
          0.03290  3.82654  4.54889  0.61958  0.77255  0.48576  0.95510
    193   2.77754  5.03436  1.29487  2.19620  4.52157  2.60482  3.79131  4.04204  2.81949  3.62555  4.50652  2.74874  3.76774  2.98993  3.35668  2.74406  3.11422  3.62532  5.72048  4.34120    219 - -
          2.68618  4.42225  2.77519  2.73123  3.46354  2.40513  3.72494  3.29354  2.67741  2.69355  4.24690  2.90347  2.73739  3.18146  2.89801  2.37887  2.77519  2.98518  4.58477  3.61503
          0.03290  3.82654  4.54889  0.61958  0.77255  0.48576  0.95510
    194   2.95513  4.79586  3.44126  2.96305  4.13882  3.45086  3.79356  3.67805  2.22259  3.20241  4.20459  3.32589  3.95640  3.01687  1.05099  3.04200  3.22470  3.40418  5.24098  4.07697    220 - -
          2.68618  4.42225  2.77519  2.73123  3.46354  2.40513  3.72494  3.29354  2.67741  2.69355  4.24690  2.90347  2.73739  3.18146  2.89801  2.37887  2.77519  2.98518  4.58477  3.61503
          0.03290  3.82654  4.54889  0.61958  0.77255  0.48576  0.95510
    195   2.38953  4.23423  3.38881  3.13969  3.92974  3.07476  4.16032  3.05133  3.08174  2.91642  3.97060  3.35586  3.77521  3.47909  3.34213  2.59038  1.25225  2.75123  5.37164  4.14662    221 - -
          2.68618  4.42225  2.77519  2.73123  3.46354  2.40513  3.72494  3.29354  2.67741  2.69355  4.24690  2.90347  2.73739  3.18146  2.89801  2.37887  2.77519  2.98518  4.58477  3.61503
          0.03290  3.82654  4.54889  0.61958  0.77255  0.48576  0.95510
    196   3.26182  4.65242  4.02254  3.71787  2.62280  3.68001  3.84614  3.28421  3.44136  2.68668  3.92006  3.87638  4.19412  3.83144  3.57755  3.46590  3.56008  3.17327  0.98328  2.62744    222 - -
          2.68618  4.42225  2.77519  2.73123  3.46354  2.40513  3.72494  3.29354  2.67741  2.69355  4.24690  2.90347  2.73739  3.18146  2.89801  2.37887  2.77519  2.98518  4.58477  3.61503
          0.03290  3.82654  4.54889  0.61958  0.77255  0.48576  0.95510
    197   2.99543  4.42804  4.26873  3.88348  3.34415  4.01554  4.62071  1.13671  3.71066  1.94058  3.28767  4.13531  4.45193  4.06420  3.91254  3.50710  3.29575  1.84713  5.22486  3.95860    223 - -
          2.68618  4.42225  2.77519  2.73123  3.46354  2.40513  3.72494  3.29354  2.67741  2.69355  4.24690  2.90347  2.73739  3.18146  2.89801  2.37887  2.77519  2.98518  4.58477  3.61503
          0.03290  3.82654  4.54889  0.61958  0.77255  0.48576  0.95510
    198   2.61010  4.38912  3.27437  3.16844  4.30977  0.80364  4.29074  3.89894  3.34336  3.55868  4.53471  3.43889  3.77877  3.67130  3.58368  2.78085  3.08780  3.43620  5.41626  4.41041    224 - -
          2.68618  4.42225  2.77519  2.73123  3.46354  2.40513  3.72494  3.29354  2.67741  2.69355  4.24690  2.90347  2.73739  3.18146  2.89801  2.37887  2.77519  2.98518  4.58477  3.61503
          0.03290  3.82654  4.54889  0.61958  0.77255  0.48576  0.95510
    199   3.10454  4.58091  4.11534  3.75585  3.11967  3.92305  4.42603  2.32226  3.52402  0.93394  3.15856  4.03568  4.36690  3.90337  3.70725  3.48981  3.40122  2.34750  4.98142  3.69385    225 - -
          2.68618  4.42225  2.77519  2.73123  3.46354  2.40513  3.72494  3.29354  2.67741  2.69355  4.24690  2.90347  2.73739  3.18146  2.89801  2.37887  2.77519  2.98518  4.58477  3.61503
          0.03290  3.82654  4.54889  0.61958  0.77255  0.48576  0.95510
    200   2.95513  4.79586  3.44126  2.96305  4.13882  3.45086  3.79356  3.67805  2.22259  3.20241  4.20459  3.32589  3.95640  3.01687  1.05099  3.04200  3.22470  3.40418  5.24098  4.07697    226 - -
          2.68618  4.42225  2.77519  2.73123  3.46354  2.40513  3.72494  3.29354  2.67741  2.69355  4.24690  2.90347  2.73739  3.18146  2.89801  2.37887  2.77519  2.98518  4.58477  3.61503
          0.03290  3.82654  4.54889  0.61958  0.77255  0.48576  0.95510
    201   3.20113  4.61672  4.17548  3.88195  1.09002  3.90023  3.85896  2.73129  3.79031  2.11236  3.46879  3.96793  4.36044  3.97118  3.92136  3.47297  3.50255  2.71846  4.12301  2.49633    227 - -
          2.68618  4.42225  2.77519  2.73123  3.46354  2.40513  3.72494  3.29354  2.67741  2.69355  4.24690  2.90347  2.73739  3.18146  2.89801  2.37887  2.77519  2.98518  4.58477  3.61503
          0.03290  3.82654  4.54889  0.61958  0.77255  0.48576  0.95510
    202   3.10454  4.58091  4.11534  3.75585  3.11967  3.92305  4.42603  2.32226  3.52402  0.93394  3.15856  4.03568  4.36690  3.90337  3.70725  3.48981  3.40122  2.34750  4.98142  3.69385    228 - -
          2.68618  4.42225  2.77519  2.73123  3.46354  2.40513  3.72494  3.29354  2.67741  2.69355  4.24690  2.90347  2.73739  3.18146  2.89801  2.37887  2.77519  2.98518  4.58477  3.61503
          0.03290  3.82654  4.54889  0.61958  0.77255  0.48576  0.95510
    203   2.95513  4.79586  3.44126  2.96305  4.13882  3.45086  3.79356  3.67805  2.22259  3.20241  4.20459  3.32589  3.95640  3.01687  1.05099  3.04200  3.22470  3.40418  5.24098  4.07697    229 - -
          2.68618  4.42225  2.77519  2.73123  3.46354  2.40513  3.72494  3.29354  2.67741  2.69355  4.24690  2.90347  2.73739  3.18146  2.89801  2.37887  2.77519  2.98518  4.58477  3.61503
          0.03290  3.82654  4.54889  0.61958  0.77255  0.48576  0.95510
    204   1.08207  4.17062  3.41714  3.20728  4.00773  2.99619  4.23459  3.12648  3.22237  3.01009  4.04772  3.36813  3.73116  3.56797  3.47554  2.52169  2.79591  2.78889  5.43952  4.23484    230 - -
          2.68618  4.42225  2.77519  2.73123  3.46354  2.40513  3.72494  3.29354  2.67741  2.69355  4.24690  2.90347  2.73739  3.18146  2.89801  2.37887  2.77519  2.98518  4.58477  3.61503
          0.03290  3.82654  4.54889  0.61958  0.77255  0.48576  0.95510
    205   3.10454  4.58091  4.11534  3.75585  3.11967  3.92305  4.42603  2.32226  3.52402  0.93394  3.15856  4.03568  4.36690  3.90337  3.70725  3.48981  3.40122  2.34750  4.98142  3.69385    231 - -
          2.68618  4.42225  2.77519  2.73123  3.46354  2.40513  3.72494  3.29354  2.67741  2.69355  4.24690  2.90347  2.73739  3.18146  2.89801  2.37887  2.77519  2.98518  4.58477  3.61503
          0.03290  3.82654  4.54889  0.61958  0.77255  0.48576  0.95510
    206   2.95513  4.79586  3.44126  2.96305  4.13882  3.45086  3.79356  3.67805  2.22259  3.20241  4.20459  3.32589  3.95640  3.01687  1.05099  3.04200  3.22470  3.40418  5.24098  4.07697    232 - -
          2.68618  4.42225  2.77519  2.73123  3.46354  2.40513  3.72494  3.29354  2.67741  2.69355  4.24690  2.90347  2.73739  3.18146  2.89801  2.37887  2.77519  2.98518  4.58477  3.61503
          0.03290  3.82654  4.54889  0.61958  0.77255  0.48576  0.95510
    207   3.10454  4.58091  4.11534  3.75585  3.11967  3.92305  4.42603  2.32226  3.52402  0.93394  3.15856  4.03568  4.36690  3.90337  3.70725  3.48981  3.40122  2.34750  4.98142  3.69385    233 - -
          2.68618  4.42225  2.77519  2.73123  3.46354  2.40513  3.72494  3.29354  2.67741  2.69355  4.24690  2.90347  2.73739  3.18146  2.89801  2.37887  2.77519  2.98518  4.58477  3.61503
          0.03290  3.82654  4.54889  0.61958  0.77255  0.48576  0.95510
    208   2.93418  4.49055  4.00053  3.59122  3.18938  3.79985  4.33704  2.36047  3.36154  1.79165  1.46891  3.87417  4.26082  3.74683  3.57211  3.27817  3.23891  2.36107  5.02366  3.78098    234 - -
          2.68618  4.42225  2.77519  2.73123  3.46354  2.40513  3.72494  3.29354  2.67741  2.69355  4.24690  2.90347  2.73739  3.18146  2.89801  2.37887  2.77519  2.98518  4.58477  3.61503
          0.03290  3.82654  4.54889  0.61958  0.77255  0.48576  0.95510
    209   2.38953  4.23423  3.38881  3.13969  3.92974  3.07476  4.16032  3.05133  3.08174  2.91642  3.97060  3.35586  3.77521  3.47909  3.34213  2.59038  1.25225  2.75123  5.37164  4.14662    235 - -
          2.68618  4.42225  2.77519  2.73123  3.46354  2.40513  3.72494  3.29354  2.67741  2.69355  4.24690  2.90347  2.73739  3.18146  2.89801  2.37887  2.77519  2.98518  4.58477  3.61503
          0.03290  3.82654  4.54889  0.61958  0.77255  0.48576  0.95510
    210   2.77205  4.32826  4.06102  3.72356  3.51746  3.67547  4.53350  2.05556  3.59060  2.21309  3.49045  3.92051  4.23914  3.95410  3.80737  3.17678  3.13510  1.08499  5.29384  4.02222    236 - -
          2.68618  4.42225  2.77519  2.73123  3.46354  2.40513  3.72494  3.29354  2.67741  2.69355  4.24690  2.90347  2.73739  3.18146  2.89801  2.37887  2.77519  2.98518  4.58477  3.61503
          0.03290  3.82654  4.54889  0.61958  0.77255  0.48576  0.95510
    211   2.69325  4.45730  3.29562  3.12870  4.12632  3.14746  4.20929  3.66068  3.18221  3.29222  4.34070  3.43962  0.91761  3.57242  3.43226  2.85949  3.13139  3.31121  5.32473  4.24664    237 - -
          2.68618  4.42225  2.77519  2.73123  3.46354  2.40513  3.72494  3.29354  2.67741  2.69355  4.24690  2.90347  2.73739  3.18146  2.89801  2.37887  2.77519  2.98518  4.58477  3.61503
          0.03290  3.82654  4.54889  0.61958  0.77255  0.48576  0.95510
    212   2.94164  5.06049  0.98623  2.30919  4.43170  3.17710  3.89276  4.00972  2.96855  3.62665  4.60457  2.86289  3.82675  3.13244  3.47783  2.90979  3.27954  3.65410  5.60917  4.31327    238 - -
          2.68618  4.42225  2.77519  2.73123  3.46354  2.40513  3.72494  3.29354  2.67741  2.69355  4.24690  2.90347  2.73739  3.18146  2.89801  2.37887  2.77519  2.98518  4.58477  3.61503
          0.03290  3.82654  4.54889  0.61958  0.77255  0.48576  0.95510
    213   2.99543  4.42804  4.26873  3.88348  3.34415  4.01554  4.62071  1.13671  3.71066  1.94058  3.28767  4.13531  4.45193  4.06420  3.91254  3.50710  3.29575  1.84713  5.22486  3.95860    239 - -
          2.68618  4.42225  2.77519  2.73123  3.46354  2.40513  3.72494  3.29354  2.67741  2.69355  4.24690  2.90347  2.73739  3.18146  2.89801  2.37887  2.77519  2.98518  4.58477  3.61503
          0.03290  3.82654  4.54889  0.61958  0.77255  0.48576  0.95510
    214   3.10454  4.58091  4.11534  3.75585  3.11967  3.92305  4.42603  2.32226  3.52402  0.93394  3.15856  4.03568  4.36690  3.90337  3.70725  3.48981  3.40122  2.34750  4.98142  3.69385    240 - -
          2.68618  4.42225  2.77519  2.73123  3.46354  2.40513  3.72494  3.29354  2.67741  2.69355  4.24690  2.90347  2.73739  3.18146  2.89801  2.37887  2.77519  2.98518  4.58477  3.61503
          0.03290  3.82654  4.54889  0.61958  0.77255  0.48576  0.95510
    215   2.84607  4.82876  2.87443  2.62942  3.99096  3.33666  3.78699  3.61554  2.45364  3.12237  4.15248  3.08839  3.89007  1.31808  2.73832  2.89621  3.14352  3.34837  5.27161  3.96260    241 - -
          2.68618  4.42225  2.77519  2.73123  3.46354  2.40513  3.72494  3.29354  2.67741  2.69355  4.24690  2.90347  2.73739  3.18146  2.89801  2.37887  2.77519  2.98518  4.58477  3.61503
          0.03290  3.82654  4.54889  0.61958  0.77255  0.48576  0.95510
    216   3.18232  4.68991  3.77110  3.49262  2.29692  3.77715  3.59953  3.19809  3.35146  2.66369  3.87813  3.66800  4.25245  3.66852  3.54427  3.32332  3.46900  3.06659  3.93866  1.04573    242 - -
          2.68618  4.42225  2.77519  2.73123  3.46354  2.40513  3.72494  3.29354  2.67741  2.69355  4.24690  2.90347  2.73739  3.18146  2.89801  2.37887  2.77519  2.98518  4.58477  3.61503
          0.03290  3.82654  4.54889  0.61958  0.77255  0.48576  0.95510
    217   3.10454  4.58091  4.11534  3.75585  3.11967  3.92305  4.42603  2.32226  3.52402  0.93394  3.15856  4.03568  4.36690  3.90337  3.70725  3.48981  3.40122  2.34750  4.98142  3.69385    243 - -
          2.68618  4.42225  2.77519  2.73123  3.46354  2.40513  3.72494  3.29354  2.67741  2.69355  4.24690  2.90347  2.73739  3.18146  2.89801  2.37887  2.77519  2.98518  4.58477  3.61503
          0.03290  3.82654  4.54889  0.61958  0.77255  0.48576  0.95510
    218   2.68674  4.68040  2.68549  2.56676  4.03685  3.15423  3.88629  3.73814  2.78659  3.39050  4.34667  1.24207  3.80424  3.15966  3.13908  2.75614  3.06752  3.36500  5.34817  3.98903    244 - -
          2.68618  4.42225  2.77519  2.73123  3.46354  2.40513  3.72494  3.29354  2.67741  2.69355  4.24690  2.90347  2.73739  3.18146  2.89801  2.37887  2.77519  2.98518  4.58477  3.61503
          0.03290  3.82654  4.54889  0.61958  0.77255  0.48576  0.95510
    219   2.97522  4.37891  4.44753  3.97327  3.37665  4.16373  4.71934  1.25294  3.82270  1.90022  3.23170  4.22340  4.53555  4.12767  4.04082  3.55694  3.25701  1.59486  5.31614  4.08840    245 - -
          2.68618  4.42225  2.77519  2.73123  3.46354  2.40513  3.72494  3.29354  2.67741  2.69355  4.24690  2.90347  2.73739  3.18146  2.89801  2.37887  2.77519  2.98518  4.58477  3.61503
          0.03290  3.82654  4.54889  0.61958  0.77255  0.48576  0.95510
    220   3.10454  4.58091  4.11534  3.75585  3.11967  3.92305  4.42603  2.32226  3.52402  0.93394  3.15856  4.03568  4.36690  3.90337  3.70725  3.48981  3.40122  2.34750  4.98142  3.69385    246 - -
          2.68618  4.42225  2.77519  2.73123  3.46354  2.40513  3.72494  3.29354  2.67741  2.69355  4.24690  2.90347  2.73739  3.18146  2.89801  2.37887  2.77519  2.98518  4.58477  3.61503
          0.03290  3.82654  4.54889  0.61958  0.77255  0.48576  0.95510
    221   2.93136  4.89160  3.10420  2.73535  4.26751  3.42487  3.73594  3.69410  1.10300  3.26966  4.23438  3.16156  3.92912  2.93062  2.42598  2.97683  3.18847  3.40476  5.34170  4.14816    247 - -
          2.68618  4.42225  2.77519  2.73123  3.46354  2.40513  3.72494  3.29354  2.67741  2.69355  4.24690  2.90347  2.73739  3.18146  2.89801  2.37887  2.77519  2.98518  4.58477  3.61503
          0.03290  3.82654  4.54889  0.61958  0.77255  0.48576  0.95510
    222   2.38953  4.23423  3.38881  3.13969  3.92974  3.07476  4.16032  3.05133  3.08174  2.91642  3.97060  3.35586  3.77521  3.47909  3.34213  2.59038  1.25225  2.75123  5.37164  4.14662    248 - -
          2.68618  4.42225  2.77519  2.73123  3.46354  2.40513  3.72494  3.29354  2.67741  2.69355  4.24690  2.90347  2.73739  3.18146  2.89801  2.37887  2.77519  2.98518  4.58477  3.61503
          0.03290  3.82654  4.54889  0.61958  0.77255  0.48576  0.95510
    223   2.29385  4.21318  3.16791  2.98240  4.03098  2.94398  4.09311  3.54777  3.05303  3.27188  4.20242  3.21399  3.67917  3.40615  3.33990  1.16248  2.77070  3.09296  5.40735  4.11447    249 - -
          2.68618  4.42225  2.77519  2.73123  3.46354  2.40513  3.72494  3.29354  2.67741  2.69355  4.24690  2.90347  2.73739  3.18146  2.89801  2.37887  2.77519  2.98518  4.58477  3.61503
          0.03290  3.82654  4.54889  0.61958  0.77255  0.48576  0.95510
    224   2.29385  4.21318  3.16791  2.98240  4.03098  2.94398  4.09311  3.54777  3.05303  3.27188  4.20242  3.21399  3.67917  3.40615  3.33990  1.16248  2.77070  3.09296  5.40735  4.11447    250 - -
          2.68618  4.42225  2.77519  2.73123  3.46354  2.40513  3.72494  3.29354  2.67741  2.69355  4.24690  2.90347  2.73739  3.18146  2.89801  2.37887  2.77519  2.98518  4.58477  3.61503
          0.03290  3.82654  4.54889  0.61958  0.77255  0.48576  0.95510
    225   2.29385  4.21318  3.16791  2.98240  4.03098  2.94398  4.09311  3.54777  3.05303  3.27188  4.20242  3.21399  3.67917  3.40615  3.33990  1.16248  2.77070  3.09296  5.40735  4.11447    251 - -
          2.68618  4.42225  2.77519  2.73123  3.46354  2.40513  3.72494  3.29354  2.67741  2.69355  4.24690  2.90347  2.73739  3.18146  2.89801  2.37887  2.77519  2.98518  4.58477  3.61503
          0.03290  3.82654  4.54889  0.61958  0.77255  0.48576  0.95510
    226   2.99543  4.42804  4.26873  3.88348  3.34415  4.01554  4.62071  1.13671  3.71066  1.94058  3.28767  4.13531  4.45193  4.06420  3.91254  3.50710  3.29575  1.84713  5.22486  3.95860    252 - -
          2.68618  4.42225  2.77519  2.73123  3.46354  2.40513  3.72494  3.29354  2.67741  2.69355  4.24690  2.90347  2.73739  3.18146  2.89801  2.37887  2.77519  2.98518  4.58477  3.61503
          0.03290  3.82654  4.54889  0.61958  0.77255  0.48576  0.95510
    227   2.95513  4.79586  3.44126  2.96305  4.13882  3.45086  3.79356  3.67805  2.22259  3.20241  4.20459  3.32589  3.95640  3.01687  1.05099  3.04200  3.22470  3.40418  5.24098  4.07697    253 - -
          2.68618  4.42225  2.77519  2.73123  3.46354  2.40513  3.72494  3.29354  2.67741  2.69355  4.24690  2.90347  2.73739  3.18146  2.89801  2.37887  2.77519  2.98518  4.58477  3.61503
          0.03290  3.82654  4.54889  0.61958  0.77255  0.48576  0.95510
    228   3.10454  4.58091  4.11534  3.75585  3.11967  3.92305  4.42603  2.32226  3.52402  0.93394  3.15856  4.03568  4.36690  3.90337  3.70725  3.48981  3.40122  2.34750  4.98142  3.69385    254 - -
          2.68618  4.42225  2.77519  2.73123  3.46354  2.40513  3.72494  3.29354  2.67741  2.69355  4.24690  2.90347  2.73739  3.18146  2.89801  2.37887  2.77519  2.98518  4.58477  3.61503
          0.03290  3.82654  4.54889  0.61958  0.77255  0.48576  0.95510
    229   1.08207  4.17062  3.41714  3.20728  4.00773  2.99619  4.23459  3.12648  3.22237  3.01009  4.04772  3.36813  3.73116  3.56797  3.47554  2.52169  2.79591  2.78889  5.43952  4.23484    255 - -
          2.68618  4.42225  2.77519  2.73123  3.46354  2.40513  3.72494  3.29354  2.67741  2.69355  4.24690  2.90347  2.73739  3.18146  2.89801  2.37887  2.77519  2.98518  4.58477  3.61503
          0.03290  3.82654  4.54889  0.61958  0.77255  0.48576  0.95510
    230   2.84607  4.82876  2.87443  2.62942  3.99096  3.33666  3.78699  3.61554  2.45364  3.12237  4.15248  3.08839  3.89007  1.31808  2.73832  2.89621  3.14352  3.34837  5.27161  3.96260    256 - -
          2.68618  4.42225  2.77519  2.73123  3.46354  2.40513  3.72494  3.29354  2.67741  2.69355  4.24690  2.90347  2.73739  3.18146  2.89801  2.37887  2.77519  2.98518  4.58477  3.61503
          0.03290  3.82654  4.54889  0.61958  0.77255  0.48576  0.95510
    231   3.10454  4.58091  4.11534  3.75585  3.11967  3.92305  4.42603  2.32226  3.52402  0.93394  3.15856  4.03568  4.36690  3.90337  3.70725  3.48981  3.40122  2.34750  4.98142  3.69385    257 - -
          2.68618  4.42225  2.77519  2.73123  3.46354  2.40513  3.72494  3.29354  2.67741  2.69355  4.24690  2.90347  2.73739  3.18146  2.89801  2.37887  2.77519  2.98518  4.58477  3.61503
          0.03290  3.82654  4.54889  0.61958  0.77255  0.48576  0.95510
    232   2.77205  4.32826  4.06102  3.72356  3.51746  3.67547  4.53350  2.05556  3.59060  2.21309  3.49045  3.92051  4.23914  3.95410  3.80737  3.17678  3.13510  1.08499  5.29384  4.02222    258 - -
          2.68618  4.42225  2.77519  2.73123  3.46354  2.40513  3.72494  3.29354  2.67741  2.69355  4.24690  2.90347  2.73739  3.18146  2.89801  2.37887  2.77519  2.98518  4.58477  3.61503
          0.03290  3.82654  4.54889  0.61958  0.77255  0.48576  0.95510
    233   2.29385  4.21318  3.16791  2.98240  4.03098  2.94398  4.09311  3.54777  3.05303  3.27188  4.20242  3.21399  3.67917  3.40615  3.33990  1.16248  2.77070  3.09296  5.40735  4.11447    259 - -
          2.68618  4.42225  2.77519  2.73123  3.46354  2.40513  3.72494  3.29354  2.67741  2.69355  4.24690  2.90347  2.73739  3.18146  2.89801  2.37887  2.77519  2.98518  4.58477  3.61503
          0.03290  3.82654  4.54889  0.61958  0.77255  0.48576  0.95510
    234   2.99543  4.42804  4.26873  3.88348  3.34415  4.01554  4.62071  1.13671  3.71066  1.94058  3.28767  4.13531  4.45193  4.06420  3.91254  3.50710  3.29575  1.84713  5.22486  3.95860    260 - -
          2.68618  4.42225  2.77519  2.73123  3.46354  2.40513  3.72494  3.29354  2.67741  2.69355  4.24690  2.90347  2.73739  3.18146  2.89801  2.37887  2.77519  2.98518  4.58477  3.61503
          0.03290  3.82654  4.54889  0.61958  0.77255  0.48576  0.95510
    235   3.20113  4.61672  4.17548  3.88195  1.09002  3.90023  3.85896  2.73129  3.79031  2.11236  3.46879  3.96793  4.36044  3.97118  3.92136  3.47297  3.50255  2.71846  4.12301  2.49633    261 - -
          2.68618  4.42225  2.77519  2.73123  3.46354  2.40513  3.72494  3.29354  2.67741  2.69355  4.24690  2.90347  2.73739  3.18146  2.89801  2.37887  2.77519  2.98518  4.58477  3.61503
          0.03290  3.82654  4.54889  0.61958  0.77255  0.48576  0.95510
    236   2.99543  4.42804  4.26873  3.88348  3.34415  4.01554  4.62071  1.13671  3.71066  1.94058  3.28767  4.13531  4.45193  4.06420  3.91254  3.50710  3.29575  1.84713  5.22486  3.95860    262 - -
          2.68618  4.42225  2.77519  2.73123  3.46354  2.40513  3.72494  3.29354  2.67741  2.69355  4.24690  2.90347  2.73739  3.18146  2.89801  2.37887  2.77519  2.98518  4.58477  3.61503
          0.03290  3.82654  4.54889  0.61958  0.77255  0.48576  0.95510
    237   2.29385  4.21318  3.16791  2.98240  4.03098  2.94398  4.09311  3.54777  3.05303  3.27188  4.20242  3.21399  3.67917  3.40615  3.33990  1.16248  2.77070  3.09296  5.40735  4.11447    263 - -
          2.68618  4.42225  2.77519  2.73123  3.46354  2.40513  3.72494  3.29354  2.67741  2.69355  4.24690  2.90347  2.73739  3.18146  2.89801  2.37887  2.77519  2.98518  4.58477  3.61503
          0.03290  3.82654  4.54889  0.61958  0.77255  0.48576  0.95510
    238   2.77205  4.32826  4.06102  3.72356  3.51746  3.67547  4.53350  2.05556  3.59060  2.21309  3.49045  3.92051  4.23914  3.95410  3.80737  3.17678  3.13510  1.08499  5.29384  4.02222    264 - -
          2.68618  4.42225  2.77519  2.73123  3.46354  2.40513  3.72494  3.29354  2.67741  2.69355  4.24690  2.90347  2.73739  3.18146  2.89801  2.37887  2.77519  2.98518  4.58477  3.61503
          0.03290  3.82654  4.54889  0.61958  0.77255  0.48576  0.95510
    239   3.26182  4.65242  4.02254  3.71787  2.62280  3.68001  3.84614  3.28421  3.44136  2.68668  3.92006  3.87638  4.19412  3.83144  3.57755  3.46590  3.56008  3.17327  0.98328  2.62744    265 - -
          2.68618  4.42225  2.77519  2.73123  3.46354  2.40513  3.72494  3.29354  2.67741  2.69355  4.24690  2.90347  2.73739  3.18146  2.89801  2.37887  2.77519  2.98518  4.58477  3.61503
          0.03290  3.82654  4.54889  0.61958  0.77255  0.48576  0.95510
    240   3.10454  4.58091  4.11534  3.75585  3.11967  3.92305  4.42603  2.32226  3.52402  0.93394  3.15856  4.03568  4.36690  3.90337  3.70725  3.48981  3.40122  2.34750  4.98142  3.69385    266 - -
          2.68618  4.42225  2.77519  2.73123  3.46354  2.40513  3.72494  3.29354  2.67741  2.69355  4.24690  2.90347  2.73739  3.18146  2.89801  2.37887  2.77519  2.98518  4.58477  3.61503
          0.03290  3.82654  4.54889  0.61958  0.77255  0.48576  0.95510
    241   2.38953  4.23423  3.38881  3.13969  3.92974  3.07476  4.16032  3.05133  3.08174  2.91642  3.97060  3.35586  3.77521  3.47909  3.34213  2.59038  1.25225  2.75123  5.37164  4.14662    267 - -
          2.68618  4.42225  2.77519  2.73123  3.46354  2.40513  3.72494  3.29354  2.67741  2.69355  4.24690  2.90347  2.73739  3.18146  2.89801  2.37887  2.77519  2.98518  4.58477  3.61503
          0.03290  3.82654  4.54889  0.61958  0.77255  0.48576  0.95510
    242   1.08207  4.17062  3.41714  3.20728  4.00773  2.99619  4.23459  3.12648  3.22237  3.01009  4.04772  3.36813  3.73116  3.56797  3.47554  2.52169  2.79591  2.78889  5.43952  4.23484    268 - -
          2.68618  4.42225  2.77519  2.73123  3.46354  2.40513  3.72494  3.29354  2.67741  2.69355  4.24690  2.90347  2.73739  3.18146  2.89801  2.37887  2.77519  2.98518  4.58477  3.61503
          0.03290  3.82654  4.54889  0.61958  0.77255  0.48576  0.95510
    243   1.08207  4.17062  3.41714  3.20728  4.00773  2.99619  4.23459  3.12648  3.22237  3.01009  4.04772  3.36813  3.73116  3.56797  3.47554  2.52169  2.79591  2.78889  5.43952  4.23484    269 - -
          2.68618  4.42225  2.77519  2.73123  3.46354  2.40513  3.72494  3.29354  2.67741  2.69355  4.24690  2.90347  2.73739  3.18146  2.89801  2.37887  2.77519  2.98518  4.58477  3.61503
          0.03290  3.82654  4.54889  0.61958  0.77255  0.48576  0.95510
    244   2.61010  4.38912  3.27437  3.16844  4.30977  0.80364  4.29074  3.89894  3.34336  3.55868  4.53471  3.43889  3.77877  3.67130  3.58368  2.78085  3.08780  3.43620  5.41626  4.41041    270 - -
          2.68618  4.42225  2.77519  2.73123  3.46354  2.40513  3.72494  3.29354  2.67741  2.69355  4.24690  2.90347  2.73739  3.18146  2.89801  2.37887  2.77519  2.98518  4.58477  3.61503
          0.03290  3.82654  4.54889  0.61958  0.77255  0.48576  0.95510
    245   2.99543  4.42804  4.26873  3.88348  3.34415  4.01554  4.62071  1.13671  3.71066  1.94058  3.28767  4.13531  4.45193  4.06420  3.91254  3.50710  3.29575  1.84713  5.22486  3.95860    271 - -
          2.68618  4.42225  2.77519  2.73123  3.46354  2.40513  3.72494  3.29354  2.67741  2.69355  4.24690  2.90347  2.73739  3.18146  2.89801  2.37887  2.77519  2.98518  4.58477  3.61503
          0.03290  3.82654  4.54889  0.61958  0.77255  0.48576  0.95510
    246   2.99543  4.42804  4.26873  3.88348  3.34415  4.01554  4.62071  1.13671  3.71066  1.94058  3.28767  4.13531  4.45193  4.06420  3.91254  3.50710  3.29575  1.84713  5.22486  3.95860    272 - -
          2.68618  4.42225  2.77519  2.73123  3.46354  2.40513  3.72494  3.29354  2.67741  2.69355  4.24690  2.90347  2.73739  3.18146  2.89801  2.37887  2.77519  2.98518  4.58477  3.61503
          0.03290  3.82654  4.54889  0.61958  0.77255  0.48576  0.95510
    247   2.94719  4.77141  3.08331  2.83943  3.25441  3.41030  1.24320  3.64290  2.68383  3.14232  4.18234  3.25030  3.96072  3.20530  2.95189  3.01853  3.24933  3.37898  4.71994  3.20673    273 - -
          2.68618  4.42225  2.77519  2.73123  3.46354  2.40513  3.72494  3.29354  2.67741  2.69355  4.24690  2.90347  2.73739  3.18146  2.89801  2.37887  2.77519  2.98518  4.58477  3.61503
          0.03290  3.82654  4.54889  0.61958  0.77255  0.48576  0.95510
    248   3.10454  4.58091  4.11534  3.75585  3.11967  3.92305  4.42603  2.32226  3.52402  0.93394  3.15856  4.03568  4.36690  3.90337  3.70725  3.48981  3.40122  2.34750  4.98142  3.69385    274 - -
          2.68618  4.42225  2.77519  2.73123  3.46354  2.40513  3.72494  3.29354  2.67741  2.69355  4.24690  2.90347  2.73739  3.18146  2.89801  2.37887  2.77519  2.98518  4.58477  3.61503
          0.03290  3.82654  4.54889  0.61958  0.77255  0.48576  0.95510
    249   3.10454  4.58091  4.11534  3.75585  3.11967  3.92305  4.42603  2.32226  3.52402  0.93394  3.15856  4.03568  4.36690  3.90337  3.70725  3.48981  3.40122  2.34750  4.98142  3.69385    275 - -
          2.68618  4.42225  2.77519  2.73123  3.46354  2.40513  3.72494  3.29354  2.67741  2.69355  4.24690  2.90347  2.73739  3.18146  2.89801  2.37887  2.77519  2.98518  4.58477  3.61503
          0.03290  3.82654  4.54889  0.61958  0.77255  0.48576  0.95510
    250   2.91441  5.01372  2.47091  1.09258  4.35444  3.24560  3.82956  3.79925  2.70441  3.42419  4.40116  2.90942  3.84827  3.04677  3.10778  2.90207  3.21861  3.48819  5.53476  4.25799    276 - -
          2.68618  4.42225  2.77519  2.73123  3.46354  2.40513  3.72494  3.29354  2.67741  2.69355  4.24690  2.90347  2.73739  3.18146  2.89801  2.37887  2.77519  2.98518  4.58477  3.61503
          0.03290  3.82654  4.54889  0.61958  0.77255  0.48576  0.95510
    251   2.68674  4.68040  2.68549  2.56676  4.03685  3.15423  3.88629  3.73814  2.78659  3.39050  4.34667  1.24207  3.80424  3.15966  3.13908  2.75614  3.06752  3.36500  5.34817  3.98903    277 - -
          2.68618  4.42225  2.77519  2.73123  3.46354  2.40513  3.72494  3.29354  2.67741  2.69355  4.24690  2.90347  2.73739  3.18146  2.89801  2.37887  2.77519  2.98518  4.58477  3.61503
          0.03290  3.82654  4.54889  0.61958  0.77255  0.48576  0.95510
    252   2.29385  4.21318  3.16791  2.98240  4.03098  2.94398  4.09311  3.54777  3.05303  3.27188  4.20242  3.21399  3.67917  3.40615  3.33990  1.16248  2.77070  3.09296  5.40735  4.11447    278 - -
          2.68618  4.42225  2.77519  2.73123  3.46354  2.40513  3.72494  3.29354  2.67741  2.69355  4.24690  2.90347  2.73739  3.18146  2.89801  2.37887  2.77519  2.98518  4.58477  3.61503
          0.03290  3.82654  4.54889  0.61958  0.77255  0.48576  0.95510
    253   2.61010  4.38912  3.27437  3.16844  4.30977  0.80364  4.29074  3.89894  3.34336  3.55868  4.53471  3.43889  3.77877  3.67130  3.58368  2.78085  3.08780  3.43620  5.41626  4.41041    279 - -
          2.68618  4.42225  2.77519  2.73123  3.46354  2.40513  3.72494  3.29354  2.67741  2.69355  4.24690  2.90347  2.73739  3.18146  2.89801  2.37887  2.77519  2.98518  4.58477  3.61503
          0.03290  3.82654  4.54889  0.61958  0.77255  0.48576  0.95510
    254   2.94164  5.06049  0.98623  2.30919  4.43170  3.17710  3.89276  4.00972  2.96855  3.62665  4.60457  2.86289  3.82675  3.13244  3.47783  2.90979  3.27954  3.65410  5.60917  4.31327    280 - -
          2.68618  4.42225  2.77519  2.73123  3.46354  2.40513  3.72494  3.29354  2.67741  2.69355  4.24690  2.90347  2.73739  3.18146  2.89801  2.37887  2.77519  2.98518  4.58477  3.61503
          0.03290  3.82654  4.54889  0.61958  0.77255  0.48576  0.95510
    255   2.69325  4.45730  3.29562  3.12870  4.12632  3.14746  4.20929  3.66068  3.18221  3.29222  4.34070  3.43962  0.91761  3.57242  3.43226  2.85949  3.13139  3.31121  5.32473  4.24664    281 - -
          2.68618  4.42225  2.77519  2.73123  3.46354  2.40513  3.72494  3.29354  2.67741  2.69355  4.24690  2.90347  2.73739  3.18146  2.89801  2.37887  2.77519  2.98518  4.58477  3.61503
          0.03290  3.82654  4.54889  0.61958  0.77255  0.48576  0.95510
    256   3.08027  4.48380  4.44008  3.88852  2.17780  4.22186  4.35774  2.21553  3.76332  1.26112  2.51003  4.14518  4.47210  3.92598  3.93786  3.54264  3.30484  2.29752  4.75922  3.45396    282 - -
          2.68618  4.42225  2.77519  2.73123  3.46354  2.40513  3.72494  3.29354  2.67741  2.69355  4.24690  2.90347  2.73739  3.18146  2.89801  2.37887  2.77519  2.98518  4.58477  3.61503
          0.03290  3.82654  4.54889  0.61958  0.77255  0.48576  0.95510
    257   2.84669  5.32447  1.78252  1.46591  4.61282  3.16497  3.69194  4.10069  2.67711  3.64178  4.50280  2.64725  3.77332  2.86223  3.23712  2.75210  3.13265  3.70316  5.80395  4.33931    283 - -
          2.68618  4.42225  2.77519  2.73123  3.46354  2.40513  3.72494  3.29354  2.67741  2.69355  4.24690  2.90347  2.73739  3.18146  2.89801  2.37887  2.77519  2.98518  4.58477  3.61503
          0.03290  3.82654  4.54889  0.61958  0.77255  0.48576  0.95510
    258   3.20113  4.61672  4.17548  3.88195  1.09002  3.90023  3.85896  2.73129  3.79031  2.11236  3.46879  3.96793  4.36044  3.97118  3.92136  3.47297  3.50255  2.71846  4.12301  2.49633    284 - -
          2.68618  4.42225  2.77519  2.73123  3.46354  2.40513  3.72494  3.29354  2.67741  2.69355  4.24690  2.90347  2.73739  3.18146  2.89801  2.37887  2.77519  2.98518  4.58477  3.61503
          0.03290  3.82654  4.54889  0.61958  0.77255  0.48576  0.95510
    259   2.66431  5.03347  2.33025  2.22341  4.33323  3.28034  3.58655  3.78311  2.11928  3.32123  4.12662  2.41091  3.75816  2.51975  2.83181  2.63270  2.70329  3.40785  5.50186  4.11850    285 - -
          2.68618  4.42225  2.77519  2.73123  3.46354  2.40513  3.72494  3.29354  2.67741  2.69355  4.24690  2.90347  2.73739  3.18146  2.89801  2.37887  2.77519  2.98518  4.58477  3.61503
          0.03290  3.82654  4.54889  0.61958  0.77255  0.48576  0.95510
    260   2.68674  4.68040  2.68549  2.56676  4.03685  3.15423  3.88629  3.73814  2.78659  3.39050  4.34667  1.24207  3.80424  3.15966  3.13908  2.75614  3.06752  3.36500  5.34817  3.98903    286 - -
          2.68618  4.42225  2.77519  2.73123  3.46354  2.40513  3.72494  3.29354  2.67741  2.69355  4.24690  2.90347  2.73739  3.18146  2.89801  2.37887  2.77519  2.98518  4.58477  3.61503
          0.03290  3.82654  4.54889  0.61958  0.77255  0.48576  0.95510
    261   2.06024  4.48263  2.90196  2.56576  4.02346  3.16662  3.76771  3.40967  2.58799  3.05715  3.92842  2.99639  2.38932  2.65047  2.96478  2.55948  2.79972  3.05516  5.33688  4.04618    287 - -
          2.68618  4.42225  2.77519  2.73123  3.46354  2.40513  3.72494  3.29354  2.67741  2.69355  4.24690  2.90347  2.73739  3.18146  2.89801  2.37887  2.77519  2.98518  4.58477  3.61503
          0.03290  3.82654  4.54889  0.61958  0.77255  0.48576  0.95510
    262   2.74666  4.96644  2.68499  2.36635  4.11088  3.34798  3.12054  3.71333  2.26486  3.25238  4.10363  2.62017  3.82426  1.92034  2.61405  2.73938  2.98666  3.37598  5.32902  3.95235    288 - -
          2.68618  4.42225  2.77519  2.73123  3.46354  2.40513  3.72494  3.29354  2.67741  2.69355  4.24690  2.90347  2.73739  3.18146  2.89801  2.37887  2.77519  2.98518  4.58477  3.61503
          0.03290  3.82654  4.54889  0.61958  0.77255  0.48576  0.95510
    263   2.63541  4.81008  2.92169  2.44608  4.15756  3.36018  3.59121  3.57241  2.22372  3.13935  3.96905  2.93500  3.31518  2.27828  2.24951  2.43517  2.87825  3.23370  5.32841  4.02831    289 - -
          2.68618  4.42225  2.77519  2.73123  3.46354  2.40513  3.72494  3.29354  2.67741  2.69355  4.24690  2.90347  2.73739  3.18146  2.89801  2.37887  2.77519  2.98518  4.58477  3.61503
          0.03290  3.82654  4.54889  0.61958  0.77255  0.48576  0.95510
    264   3.10454  4.58091  4.11534  3.75585  3.11967  3.92305  4.42603  2.32226  3.52402  0.93394  3.15856  4.03568  4.36690  3.90337  3.70725  3.48981  3.40122  2.34750  4.98142  3.69385    290 - -
          2.68618  4.42225  2.77519  2.73123  3.46354  2.40513  3.72494  3.29354  2.67741  2.69355  4.24690  2.90347  2.73739  3.18146  2.89801  2.37887  2.77519  2.98518  4.58477  3.61503
          0.03290  3.82654  4.54889  0.61958  0.77255  0.48576  0.95510
    265   2.25239  4.21445  3.09058  2.84488  4.12769  2.93835  4.00302  3.58114  2.92496  3.26246  4.12567  3.12259  2.95541  3.26166  3.25608  1.38910  2.70755  3.10151  5.46768  4.19974    291 - -
          2.68618  4.42225  2.77519  2.73123  3.46354  2.40513  3.72494  3.29354  2.67741  2.69355  4.24690  2.90347  2.73739  3.18146  2.89801  2.37887  2.77519  2.98518  4.58477  3.61503
          0.03290  3.82654  4.54889  0.61958  0.77255  0.48576  0.95510
    266   3.18232  4.68991  3.77110  3.49262  2.29692  3.77715  3.59953  3.19809  3.35146  2.66369  3.87813  3.66800  4.25245  3.66852  3.54427  3.32332  3.46900  3.06659  3.93866  1.04573    292 - -
          2.68618  4.42225  2.77519  2.73123  3.46354  2.40513  3.72494  3.29354  2.67741  2.69355  4.24690  2.90347  2.73739  3.18146  2.89801  2.37887  2.77519  2.98518  4.58477  3.61503
          0.03290  3.82654  4.54889  0.61958  0.77255  0.48576  0.95510
    267   3.26182  4.65242  4.02254  3.71787  2.62280  3.68001  3.84614  3.28421  3.44136  2.68668  3.92006  3.87638  4.19412  3.83144  3.57755  3.46590  3.56008  3.17327  0.98328  2.62744    293 - -
          2.68618  4.42225  2.77519  2.73123  3.46354  2.40513  3.72494  3.29354  2.67741  2.69355  4.24690  2.90347  2.73739  3.18146  2.89801  2.37887  2.77519  2.98518  4.58477  3.61503
          0.03290  3.82654  4.54889  0.61958  0.77255  0.48576  0.95510
    268   2.38953  4.23423  3.38881  3.13969  3.92974  3.07476  4.16032  3.05133  3.08174  2.91642  3.97060  3.35586  3.77521  3.47909  3.34213  2.59038  1.25225  2.75123  5.37164  4.14662    294 - -
          2.68618  4.42225  2.77519  2.73123  3.46354  2.40513  3.72494  3.29354  2.67741  2.69355  4.24690  2.90347  2.73739  3.18146  2.89801  2.37887  2.77519  2.98518  4.58477  3.61503
          0.03290  3.82654  4.54889  0.61958  0.77255  0.48576  0.95510
    269   2.53667  1.03861  4.04377  3.77358  3.77631  3.16858  4.43087  2.91331  3.60050  2.83049  3.95063  3.77284  3.87189  3.94858  3.73273  2.80809  2.99969  2.66081  5.20126  4.06408    295 - -
          2.68618  4.42225  2.77519  2.73123  3.46354  2.40513  3.72494  3.29354  2.67741  2.69355  4.24690  2.90347  2.73739  3.18146  2.89801  2.37887  2.77519  2.98518  4.58477  3.61503
          0.03290  3.82654  4.54889  0.61958  0.77255  0.48576  0.95510
    270   2.77205  4.32826  4.06102  3.72356  3.51746  3.67547  4.53350  2.05556  3.59060  2.21309  3.49045  3.92051  4.23914  3.95410  3.80737  3.17678  3.13510  1.08499  5.29384  4.02222    296 - -
          2.68618  4.42225  2.77519  2.73123  3.46354  2.40513  3.72494  3.29354  2.67741  2.69355  4.24690  2.90347  2.73739  3.18146  2.89801  2.37887  2.77519  2.98518  4.58477  3.61503
          0.03290  3.82654  4.54889  0.61958  0.77255  0.48576  0.95510
    271   3.18232  4.68991  3.77110  3.49262  2.29692  3.77715  3.59953  3.19809  3.35146  2.66369  3.87813  3.66800  4.25245  3.66852  3.54427  3.32332  3.46900  3.06659  3.93866  1.04573    297 - -
          2.68618  4.42225  2.77519  2.73123  3.46354  2.40513  3.72494  3.29354  2.67741  2.69355  4.24690  2.90347  2.73739  3.18146  2.89801  2.37887  2.77519  2.98518  4.58477  3.61503
          0.03290  3.82654  4.54889  0.61958  0.77255  0.48576  0.95510
    272   3.20113  4.61672  4.17548  3.88195  1.09002  3.90023  3.85896  2.73129  3.79031  2.11236  3.46879  3.96793  4.36044  3.97118  3.92136  3.47297  3.50255  2.71846  4.12301  2.49633    298 - -
          2.68618  4.42225  2.77519  2.73123  3.46354  2.40513  3.72494  3.29354  2.67741  2.69355  4.24690  2.90347  2.73739  3.18146  2.89801  2.37887  2.77519  2.98518  4.58477  3.61503
          0.03290  3.82654  4.54889  0.61958  0.77255  0.48576  0.95510
    273   3.10454  4.58091  4.11534  3.75585  3.11967  3.92305  4.42603  2.32226  3.52402  0.93394  3.15856  4.03568  4.36690  3.90337  3.70725  3.48981  3.40122  2.34750  4.98142  3.69385    299 - -
          2.68618  4.42225  2.77519  2.73123  3.46354  2.40513  3.72494  3.29354  2.67741  2.69355  4.24690  2.90347  2.73739  3.18146  2.89801  2.37887  2.77519  2.98518  4.58477  3.61503
          0.03290  3.82654  4.54889  0.61958  0.77255  0.48576  0.95510
    274   2.99543  4.42804  4.26873  3.88348  3.34415  4.01554  4.62071  1.13671  3.71066  1.94058  3.28767  4.13531  4.45193  4.06420  3.91254  3.50710  3.29575  1.84713  5.22486  3.95860    300 - -
          2.68618  4.42225  2.77519  2.73123  3.46354  2.40513  3.72494  3.29354  2.67741  2.69355  4.24690  2.90347  2.73739  3.18146  2.89801  2.37887  2.77519  2.98518  4.58477  3.61503
          0.03290  3.82654  4.54889  0.61958  0.77255  0.48576  0.95510
    275   2.77205  4.32826  4.06102  3.72356  3.51746  3.67547  4.53350  2.05556  3.59060  2.21309  3.49045  3.92051  4.23914  3.95410  3.80737  3.17678  3.13510  1.08499  5.29384  4.02222    301 - -
          2.68618  4.42225  2.77519  2.73123  3.46354  2.40513  3.72494  3.29354  2.67741  2.69355  4.24690  2.90347  2.73739  3.18146  2.89801  2.37887  2.77519  2.98518  4.58477  3.61503
          0.03290  3.82654  4.54889  0.61958  0.77255  0.48576  0.95510
    276   2.38953  4.23423  3.38881  3.13969  3.92974  3.07476  4.16032  3.05133  3.08174  2.91642  3.97060  3.35586  3.77521  3.47909  3.34213  2.59038  1.25225  2.75123  5.37164  4.14662    302 - -
          2.68618  4.42225  2.77519  2.73123  3.46354  2.40513  3.72494  3.29354  2.67741  2.69355  4.24690  2.90347  2.73739  3.18146  2.89801  2.37887  2.77519  2.98518  4.58477  3.61503
          0.03290  3.82654  4.54889  0.61958  0.77255  0.48576  0.95510
    277   2.93418  4.49055  4.00053  3.59122  3.18938  3.79985  4.33704  2.36047  3.36154  1.79165  1.46891  3.87417  4.26082  3.74683  3.57211  3.27817  3.23891  2.36107  5.02366  3.78098    303 - -
          2.68618  4.42225  2.77519  2.73123  3.46354  2.40513  3.72494  3.29354  2.67741  2.69355  4.24690  2.90347  2.73739  3.18146  2.89801  2.37887  2.77519  2.98518  4.58477  3.61503
          0.03290  3.82654  4.54889  0.61958  0.77255  0.48576  0.95510
    278   2.29385  4.21318  3.16791  2.98240  4.03098  2.94398  4.09311  3.54777  3.05303  3.27188  4.20242  3.21399  3.67917  3.40615  3.33990  1.16248  2.77070  3.09296  5.40735  4.11447    304 - -
          2.68618  4.42225  2.77519  2.73123  3.46354  2.40513  3.72494  3.29354  2.67741  2.69355  4.24690  2.90347  2.73739  3.18146  2.89801  2.37887  2.77519  2.98518  4.58477  3.61503
          0.03290  3.82654  4.54889  0.61958  0.77255  0.48576  0.95510
    279   2.38953  4.23423  3.38881  3.13969  3.92974  3.07476  4.16032  3.05133  3.08174  2.91642  3.97060  3.35586  3.77521  3.47909  3.34213  2.59038  1.25225  2.75123  5.37164  4.14662    305 - -
          2.68618  4.42225  2.77519  2.73123  3.46354  2.40513  3.72494  3.29354  2.67741  2.69355  4.24690  2.90347  2.73739  3.18146  2.89801  2.37887  2.77519  2.98518  4.58477  3.61503
          0.03290  3.82654  4.54889  0.61958  0.77255  0.48576  0.95510
    280   2.77205  4.32826  4.06102  3.72356  3.51746  3.67547  4.53350  2.05556  3.59060  2.21309  3.49045  3.92051  4.23914  3.95410  3.80737  3.17678  3.13510  1.08499  5.29384  4.02222    306 - -
          2.68618  4.42225  2.77519  2.73123  3.46354  2.40513  3.72494  3.29354  2.67741  2.69355  4.24690  2.90347  2.73739  3.18146  2.89801  2.37887  2.77519  2.98518  4.58477  3.61503
          0.03290  3.82654  4.54889  0.61958  0.77255  0.48576  0.95510
    281   2.61010  4.38912  3.27437  3.16844  4.30977  0.80364  4.29074  3.89894  3.34336  3.55868  4.53471  3.43889  3.77877  3.67130  3.58368  2.78085  3.08780  3.43620  5.41626  4.41041    307 - -
          2.68618  4.42225  2.77519  2.73123  3.46354  2.40513  3.72494  3.29354  2.67741  2.69355  4.24690  2.90347  2.73739  3.18146  2.89801  2.37887  2.77519  2.98518  4.58477  3.61503
          0.03290  3.82654  4.54889  0.61958  0.77255  0.48576  0.95510
    282   3.18232  4.68991  3.77110  3.49262  2.29692  3.77715  3.59953  3.19809  3.35146  2.66369  3.87813  3.66800  4.25245  3.66852  3.54427  3.32332  3.46900  3.06659  3.93866  1.04573    308 - -
          2.68618  4.42225  2.77519  2.73123  3.46354  2.40513  3.72494  3.29354  2.67741  2.69355  4.24690  2.90347  2.73739  3.18146  2.89801  2.37887  2.77519  2.98518  4.58477  3.61503
          0.03290  3.82654  4.54889  0.61958  0.77255  0.48576  0.95510
    283   2.61010  4.38912  3.27437  3.16844  4.30977  0.80364  4.29074  3.89894  3.34336  3.55868  4.53471  3.43889  3.77877  3.67130  3.58368  2.78085  3.08780  3.43620  5.41626  4.41041    309 - -
          2.68618  4.42225  2.77519  2.73123  3.46354  2.40513  3.72494  3.29354  2.67741  2.69355  4.24690  2.90347  2.73739  3.18146  2.89801  2.37887  2.77519  2.98518  4.58477  3.61503
          0.03290  3.82654  4.54889  0.61958  0.77255  0.48576  0.95510
    284   2.94164  5.06049  0.98623  2.30919  4.43170  3.17710  3.89276  4.00972  2.96855  3.62665  4.60457  2.86289  3.82675  3.13244  3.47783  2.90979  3.27954  3.65410  5.60917  4.31327    310 - -
          2.68618  4.42225  2.77519  2.73123  3.46354  2.40513  3.72494  3.29354  2.67741  2.69355  4.24690  2.90347  2.73739  3.18146  2.89801  2.37887  2.77519  2.98518  4.58477  3.61503
          0.03290  3.82654  4.54889  0.61958  0.77255  0.48576  0.95510
    285   2.77205  4.32826  4.06102  3.72356  3.51746  3.67547  4.53350  2.05556  3.59060  2.21309  3.49045  3.92051  4.23914  3.95410  3.80737  3.17678  3.13510  1.08499  5.29384  4.02222    311 - -
          2.68618  4.42225  2.77519  2.73123  3.46354  2.40513  3.72494  3.29354  2.67741  2.69355  4.24690  2.90347  2.73739  3.18146  2.89801  2.37887  2.77519  2.98518  4.58477  3.61503
          0.03290  3.82654  4.54889  0.61958  0.77255  0.48576  0.95510
    286   3.30788  4.67100  4.24693  3.86429  1.59494  4.11540  3.43476  3.05811  3.73535  2.45145  3.68503  3.83284  4.45232  3.83355  3.86901  3.46942  3.53985  2.97087  3.63754  1.30329    312 - -
          2.68618  4.42225  2.77519  2.73123  3.46354  2.40513  3.72494  3.29354  2.67741  2.69355  4.24690  2.90347  2.73739  3.18146  2.89801  2.37887  2.77519  2.98518  4.58477  3.61503
          0.03290  3.82654  4.54889  0.61958  0.77255  0.48576  0.95510
    287   2.53667  1.03861  4.04377  3.77358  3.77631  3.16858  4.43087  2.91331  3.60050  2.83049  3.95063  3.77284  3.87189  3.94858  3.73273  2.80809  2.99969  2.66081  5.20126  4.06408    313 - -
          2.68618  4.42225  2.77519  2.73123  3.46354  2.40513  3.72494  3.29354  2.67741  2.69355  4.24690  2.90347  2.73739  3.18146  2.89801  2.37887  2.77519  2.98518  4.58477  3.61503
          0.03290  3.82654  4.54889  0.61958  0.77255  0.48576  0.95510
    288   2.73622  5.02551  2.61813  2.03984  4.25789  3.33487  2.76497  3.74891  2.27633  3.28348  4.11788  2.83224  3.80505  2.21608  2.65591  2.71293  2.96989  3.40229  5.42485  4.06646    314 - -
          2.68618  4.42225  2.77519  2.73123  3.46354  2.40513  3.72494  3.29354  2.67741  2.69355  4.24690  2.90347  2.73739  3.18146  2.89801  2.37887  2.77519  2.98518  4.58477  3.61503
          0.03290  3.82654  4.54889  0.61958  0.77255  0.48576  0.95510
    289   2.38953  4.23423  3.38881  3.13969  3.92974  3.07476  4.16032  3.05133  3.08174  2.91642  3.97060  3.35586  3.77521  3.47909  3.34213  2.59038  1.25225  2.75123  5.37164  4.14662    315 - -
          2.68618  4.42225  2.77519  2.73123  3.46354  2.40513  3.72494  3.29354  2.67741  2.69355  4.24690  2.90347  2.73739  3.18146  2.89801  2.37887  2.77519  2.98518  4.58477  3.61503
          0.03290  3.82654  4.54889  0.61958  0.77255  0.48576  0.95510
    290   2.94146  4.34640  4.43239  3.94382  3.43752  4.14559  4.71032  1.57159  3.81328  1.98457  3.28382  4.19737  4.52040  4.11488  4.04456  3.52749  3.22216  1.23346  5.34678  4.12002    316 - -
          2.68618  4.42225  2.77519  2.73123  3.46354  2.40513  3.72494  3.29354  2.67741  2.69355  4.24690  2.90347  2.73739  3.18146  2.89801  2.37887  2.77519  2.98518  4.58477  3.61503
          0.03290  3.82654  4.54889  0.61958  0.77255  0.48576  0.95510
    291   3.10454  4.58091  4.11534  3.75585  3.11967  3.92305  4.42603  2.32226  3.52402  0.93394  3.15856  4.03568  4.36690  3.90337  3.70725  3.48981  3.40122  2.34750  4.98142  3.69385    317 - -
          2.68618  4.42225  2.77519  2.73123  3.46354  2.40513  3.72494  3.29354  2.67741  2.69355  4.24690  2.90347  2.73739  3.18146  2.89801  2.37887  2.77519  2.98518  4.58477  3.61503
          0.03290  3.82654  4.54889  0.61958  0.77255  0.48576  0.95510
    292   2.61010  4.38912  3.27437  3.16844  4.30977  0.80364  4.29074  3.89894  3.34336  3.55868  4.53471  3.43889  3.77877  3.67130  3.58368  2.78085  3.08780  3.43620  5.41626  4.41041    318 - -
          2.68618  4.42225  2.77519  2.73123  3.46354  2.40513  3.72494  3.29354  2.67741  2.69355  4.24690  2.90347  2.73739  3.18146  2.89801  2.37887  2.77519  2.98518  4.58477  3.61503
          0.03290  3.82654  4.54889  0.61958  0.77255  0.48576  0.95510
    293   2.95513  4.79586  3.44126  2.96305  4.13882  3.45086  3.79356  3.67805  2.22259  3.20241  4.20459  3.32589  3.95640  3.01687  1.05099  3.04200  3.22470  3.40418  5.24098  4.07697    319 - -
          2.68618  4.42225  2.77519  2.73123  3.46354  2.40513  3.72494  3.29354  2.67741  2.69355  4.24690  2.90347  2.73739  3.18146  2.89801  2.37887  2.77519  2.98518  4.58477  3.61503
          0.03290  3.82654  4.54889  0.61958  0.77255  0.48576  0.95510
    294   2.38953  4.23423  3.38881  3.13969  3.92974  3.07476  4.16032  3.05133  3.08174  2.91642  3.97060  3.35586  3.77521  3.47909  3.34213  2.59038  1.25225  2.75123  5.37164  4.14662    320 - -
          2.68618  4.42225  2.77519  2.73123  3.46354  2.40513  3.72494  3.29354  2.67741  2.69355  4.24690  2.90347  2.73739  3.18146  2.89801  2.37887  2.77519  2.98518  4.58477  3.61503
          0.03290  3.82654  4.54889  0.61958  0.77255  0.48576  0.95510
    295   3.20113  4.61672  4.17548  3.88195  1.09002  3.90023  3.85896  2.73129  3.79031  2.11236  3.46879  3.96793  4.36044  3.97118  3.92136  3.47297  3.50255  2.71846  4.12301  2.49633    321 - -
          2.68618  4.42225  2.77519  2.73123  3.46354  2.40513  3.72494  3.29354  2.67741  2.69355  4.24690  2.90347  2.73739  3.18146  2.89801  2.37887  2.77519  2.98518  4.58477  3.61503
          0.03290  3.82654  4.54889  0.61958  0.77255  0.48576  0.95510
    296   3.10454  4.58091  4.11534  3.75585  3.11967  3.92305  4.42603  2.32226  3.52402  0.93394  3.15856  4.03568  4.36690  3.90337  3.70725  3.48981  3.40122  2.34750  4.98142  3.69385    322 - -
          2.68618  4.42225  2.77519  2.73123  3.46354  2.40513  3.72494  3.29354  2.67741  2.69355  4.24690  2.90347  2.73739  3.18146  2.89801  2.37887  2.77519  2.98518  4.58477  3.61503
          0.03290  3.82654  4.54889  0.61958  0.77255  0.48576  0.95510
    297   2.77205  4.32826  4.06102  3.72356  3.51746  3.67547  4.53350  2.05556  3.59060  2.21309  3.49045  3.92051  4.23914  3.95410  3.80737  3.17678  3.13510  1.08499  5.29384  4.02222    323 - -
          2.68618  4.42225  2.77519  2.73123  3.46354  2.40513  3.72494  3.29354  2.67741  2.69355  4.24690  2.90347  2.73739  3.18146  2.89801  2.37887  2.77519  2.98518  4.58477  3.61503
          0.03290  3.82654  4.54889  0.61958  0.77255  0.48576  0.95510
    298   3.20113  4.61672  4.17548  3.88195  1.09002  3.90023  3.85896  2.73129  3.79031  2.11236  3.46879  3.96793  4.36044  3.97118  3.92136  3.47297  3.50255  2.71846  4.12301  2.49633    324 - -
          2.68618  4.42225  2.77519  2.73123  3.46354  2.40513  3.72494  3.29354  2.67741  2.69355  4.24690  2.90347  2.73739  3.18146  2.89801  2.37887  2.77519  2.98518  4.58477  3.61503
          0.03290  3.82654  4.54889  0.61958  0.77255  0.48576  0.95510
    299   3.20113  4.61672  4.17548  3.88195  1.09002  3.90023  3.85896  2.73129  3.79031  2.11236  3.46879  3.96793  4.36044  3.97118  3.92136  3.47297  3.50255  2.71846  4.12301  2.49633    325 - -
          2.68618  4.42225  2.77519  2.73123  3.46354  2.40513  3.72494  3.29354  2.67741  2.69355  4.24690  2.90347  2.73739  3.18146  2.89801  2.37887  2.77519  2.98518  4.58477  3.61503
          0.03290  3.82654  4.54889  0.61958  0.77255  0.48576  0.95510
    300   3.10454  4.58091  4.11534  3.75585  3.11967  3.92305  4.42603  2.32226  3.52402  0.93394  3.15856  4.03568  4.36690  3.90337  3.70725  3.48981  3.40122  2.34750  4.98142  3.69385    326 - -
          2.68618  4.42225  2.77519  2.73123  3.46354  2.40513  3.72494  3.29354  2.67741  2.69355  4.24690  2.90347  2.73739  3.18146  2.89801  2.37887  2.77519  2.98518  4.58477  3.61503
          0.03290  3.82654  4.54889  0.61958  0.77255  0.48576  0.95510
    301   3.10454  4.58091  4.11534  3.75585  3.11967  3.92305  4.42603  2.32226  3.52402  0.93394  3.15856  4.03568  4.36690  3.90337  3.70725  3.48981  3.40122  2.34750  4.98142  3.69385    327 - -
          2.68618  4.42225  2.77519  2.73123  3.46354  2.40513  3.72494  3.29354  2.67741  2.69355  4.24690  2.90347  2.73739  3.18146  2.89801  2.37887  2.77519  2.98518  4.58477  3.61503
          0.03290  3.82654  4.54889  0.61958  0.77255  0.48576  0.95510
    302   2.77205  4.32826  4.06102  3.72356  3.51746  3.67547  4.53350  2.05556  3.59060  2.21309  3.49045  3.92051  4.23914  3.95410  3.80737  3.17678  3.13510  1.08499  5.29384  4.02222    328 - -
          2.68618  4.42225  2.77519  2.73123  3.46354  2.40513  3.72494  3.29354  2.67741  2.69355  4.24690  2.90347  2.73739  3.18146  2.89801  2.37887  2.77519  2.98518  4.58477  3.61503
          0.03290  3.82654  4.54889  0.61958  0.77255  0.48576  0.95510
    303   2.61010  4.38912  3.27437  3.16844  4.30977  0.80364  4.29074  3.89894  3.34336  3.55868  4.53471  3.43889  3.77877  3.67130  3.58368  2.78085  3.08780  3.43620  5.41626  4.41041    329 - -
          2.68618  4.42225  2.77519  2.73123  3.46354  2.40513  3.72494  3.29354  2.67741  2.69355  4.24690  2.90347  2.73739  3.18146  2.89801  2.37887  2.77519  2.98518  4.58477  3.61503
          0.03290  3.82654  4.54889  0.61958  0.77255  0.48576  0.95510
    304   3.10454  4.58091  4.11534  3.75585  3.11967  3.92305  4.42603  2.32226  3.52402  0.93394  3.15856  4.03568  4.36690  3.90337  3.70725  3.48981  3.40122  2.34750  4.98142  3.69385    330 - -
          2.68618  4.42225  2.77519  2.73123  3.46354  2.40513  3.72494  3.29354  2.67741  2.69355  4.24690  2.90347  2.73739  3.18146  2.89801  2.37887  2.77519  2.98518  4.58477  3.61503
          0.03290  3.82654  4.54889  0.61958  0.77255  0.48576  0.95510
    305   1.08207  4.17062  3.41714  3.20728  4.00773  2.99619  4.23459  3.12648  3.22237  3.01009  4.04772  3.36813  3.73116  3.56797  3.47554  2.52169  2.79591  2.78889  5.43952  4.23484    331 - -
          2.68618  4.42225  2.77519  2.73123  3.46354  2.40513  3.72494  3.29354  2.67741  2.69355  4.24690  2.90347  2.73739  3.18146  2.89801  2.37887  2.77519  2.98518  4.58477  3.61503
          0.03290  3.82654  4.54889  0.61958  0.77255  0.48576  0.95510
    306   3.01384  4.42506  4.40539  3.86910  3.16417  4.19075  4.55699  1.56027  3.70769  1.64165  2.20299  4.15589  4.48614  3.96580  3.91278  3.53545  3.25930  1.96297  5.10914  3.94793    332 - -
          2.68618  4.42225  2.77519  2.73123  3.46354  2.40513  3.72494  3.29354  2.67741  2.69355  4.24690  2.90347  2.73739  3.18146  2.89801  2.37887  2.77519  2.98518  4.58477  3.61503
          0.03290  3.82654  4.54889  0.61958  0.77255  0.48576  0.95510
    307   3.20113  4.61672  4.17548  3.88195  1.09002  3.90023  3.85896  2.73129  3.79031  2.11236  3.46879  3.96793  4.36044  3.97118  3.92136  3.47297  3.50255  2.71846  4.12301  2.49633    333 - -
          2.68618  4.42225  2.77519  2.73123  3.46354  2.40513  3.72494  3.29354  2.67741  2.69355  4.24690  2.90347  2.73739  3.18146  2.89801  2.37887  2.77519  2.98518  4.58477  3.61503
          0.03290  3.82654  4.54889  0.61958  0.77255  0.48576  0.95510
    308   1.08207  4.17062  3.41714  3.20728  4.00773  2.99619  4.23459  3.12648  3.22237  3.01009  4.04772  3.36813  3.73116  3.56797  3.47554  2.52169  2.79591  2.78889  5.43952  4.23484    334 - -
          2.68618  4.42225  2.77519  2.73123  3.46354  2.40513  3.72494  3.29354  2.67741  2.69355  4.24690  2.90347  2.73739  3.18146  2.89801  2.37887  2.77519  2.98518  4.58477  3.61503
          0.03290  3.82654  4.54889  0.61958  0.77255  0.48576  0.95510
    309   2.29385  4.21318  3.16791  2.98240  4.03098  2.94398  4.09311  3.54777  3.05303  3.27188  4.20242  3.21399  3.67917  3.40615  3.33990  1.16248  2.77070  3.09296  5.40735  4.11447    335 - -
          2.68618  4.42225  2.77519  2.73123  3.46354  2.40513  3.72494  3.29354  2.67741  2.69355  4.24690  2.90347  2.73739  3.18146  2.89801  2.37887  2.77519  2.98518  4.58477  3.61503
          0.03290  3.82654  4.54889  0.61958  0.77255  0.48576  0.95510
    310   2.15013  2.34387  3.70279  3.32264  3.83974  2.92506  4.16215  3.14499  3.21796  2.95742  3.85895  3.36594  3.65243  3.52500  3.46135  1.61113  2.62021  2.75097  5.27936  4.05857    336 - -
          2.68618  4.42225  2.77519  2.73123  3.46354  2.40513  3.72494  3.29354  2.67741  2.69355  4.24690  2.90347  2.73739  3.18146  2.89801  2.37887  2.77519  2.98518  4.58477  3.61503
          0.03290  3.82654  4.54889  0.61958  0.77255  0.48576  0.95510
    311   2.99543  4.42804  4.26873  3.88348  3.34415  4.01554  4.62071  1.13671  3.71066  1.94058  3.28767  4.13531  4.45193  4.06420  3.91254  3.50710  3.29575  1.84713  5.22486  3.95860    337 - -
          2.68618  4.42225  2.77519  2.73123  3.46354  2.40513  3.72494  3.29354  2.67741  2.69355  4.24690  2.90347  2.73739  3.18146  2.89801  2.37887  2.77519  2.98518  4.58477  3.61503
          0.03290  3.82654  4.54889  0.61958  0.77255  0.48576  0.95510
    312   2.69325  4.45730  3.29562  3.12870  4.12632  3.14746  4.20929  3.66068  3.18221  3.29222  4.34070  3.43962  0.91761  3.57242  3.43226  2.85949  3.13139  3.31121  5.32473  4.24664    338 - -
          2.68618  4.42225  2.77519  2.73123  3.46354  2.40513  3.72494  3.29354  2.67741  2.69355  4.24690  2.90347  2.73739  3.18146  2.89801  2.37887  2.77519  2.98518  4.58477  3.61503
          0.03290  3.82654  4.54889  0.61958  0.77255  0.48576  0.95510
    313   2.91441  5.01372  2.47091  1.09258  4.35444  3.24560  3.82956  3.79925  2.70441  3.42419  4.40116  2.90942  3.84827  3.04677  3.10778  2.90207  3.21861  3.48819  5.53476  4.25799    339 - -
          2.68618  4.42225  2.77519  2.73123  3.46354  2.40513  3.72494  3.29354  2.67741  2.69355  4.24690  2.90347  2.73739  3.18146  2.89801  2.37887  2.77519  2.98518  4.58477  3.61503
          0.03290  3.82654  4.54889  0.61958  0.77255  0.48576  0.95510
    314   2.99543  4.42804  4.26873  3.88348  3.34415  4.01554  4.62071  1.13671  3.71066  1.94058  3.28767  4.13531  4.45193  4.06420  3.91254  3.50710  3.29575  1.84713  5.22486  3.95860    340 - -
          2.68618  4.42225  2.77519  2.73123  3.46354  2.40513  3.72494  3.29354  2.67741  2.69355  4.24690  2.90347  2.73739  3.18146  2.89801  2.37887  2.77519  2.98518  4.58477  3.61503
          0.03290  3.82654  4.54889  0.61958  0.77255  0.48576  0.95510
    315   2.99543  4.42804  4.26873  3.88348  3.34415  4.01554  4.62071  1.13671  3.71066  1.94058  3.28767  4.13531  4.45193  4.06420  3.91254  3.50710  3.29575  1.84713  5.22486  3.95860    341 - -
          2.68618  4.42225  2.77519  2.73123  3.46354  2.40513  3.72494  3.29354  2.67741  2.69355  4.24690  2.90347  2.73739  3.18146  2.89801  2.37887  2.77519  2.98518  4.58477  3.61503
          0.03290  3.82654  4.54889  0.61958  0.77255  0.48576  0.95510
    316   2.85151  5.34314  1.68692  1.52847  4.63003  3.16105  3.69230  4.12189  2.68524  3.65838  4.51903  2.64015  3.77236  2.86239  3.25231  2.75308  3.13819  3.72071  5.82007  4.34881    342 - -
          2.68618  4.42225  2.77519  2.73123  3.46354  2.40513  3.72494  3.29354  2.67741  2.69355  4.24690  2.90347  2.73739  3.18146  2.89801  2.37887  2.77519  2.98518  4.58477  3.61503
          0.03290  3.82654  4.54889  0.61958  0.77255  0.48576  0.95510
    317   3.10454  4.58091  4.11534  3.75585  3.11967  3.92305  4.42603  2.32226  3.52402  0.93394  3.15856  4.03568  4.36690  3.90337  3.70725  3.48981  3.40122  2.34750  4.98142  3.69385    343 - -
          2.68618  4.42225  2.77519  2.73123  3.46354  2.40513  3.72494  3.29354  2.67741  2.69355  4.24690  2.90347  2.73739  3.18146  2.89801  2.37887  2.77519  2.98518  4.58477  3.61503
          0.03290  3.82654  4.54889  0.61958  0.77255  0.48576  0.95510
    318   2.95988  4.34917  4.47432  3.98090  3.43152  4.18712  4.73868  1.47127  3.85389  1.96492  3.26908  4.23422  4.54621  4.14652  4.08079  3.56657  3.23557  1.29561  5.35305  4.13478    344 - -
          2.68618  4.42225  2.77519  2.73123  3.46354  2.40513  3.72494  3.29354  2.67741  2.69355  4.24690  2.90347  2.73739  3.18146  2.89801  2.37887  2.77519  2.98518  4.58477  3.61503
          0.03290  3.82654  4.54889  0.61958  0.77255  0.48576  0.95510
    319   2.61010  4.38912  3.27437  3.16844  4.30977  0.80364  4.29074  3.89894  3.34336  3.55868  4.53471  3.43889  3.77877  3.67130  3.58368  2.78085  3.08780  3.43620  5.41626  4.41041    345 - -
          2.68618  4.42225  2.77519  2.73123  3.46354  2.40513  3.72494  3.29354  2.67741  2.69355  4.24690  2.90347  2.73739  3.18146  2.89801  2.37887  2.77519  2.98518  4.58477  3.61503
          0.03290  3.82654  4.54889  0.61958  0.77255  0.48576  0.95510
    320   2.29927  4.28233  3.03575  2.72560  4.07935  3.01412  3.89580  3.47623  2.78367  3.16177  4.00667  2.71550  3.67171  3.12707  3.14601  1.86059  2.03533  3.04577  5.40810  4.13728    346 - -
          2.68618  4.42225  2.77519  2.73123  3.46354  2.40513  3.72494  3.29354  2.67741  2.69355  4.24690  2.90347  2.73739  3.18146  2.89801  2.37887  2.77519  2.98518  4.58477  3.61503
          0.03290  3.82654  4.54889  0.61958  0.77255  0.48576  0.95510
    321   2.71483  4.69246  3.18646  2.74421  4.20156  2.77390  3.72871  3.65580  2.24077  3.22966  4.12101  3.14164  3.85453  2.92205  1.41365  2.79491  3.01078  3.31151  5.31896  4.11244    347 - -
          2.68618  4.42225  2.77519  2.73123  3.46354  2.40513  3.72494  3.29354  2.67741  2.69355  4.24690  2.90347  2.73739  3.18146  2.89801  2.37887  2.77519  2.98518  4.58477  3.61503
          0.03290  3.82654  4.54889  0.61958  0.77255  0.48576  0.95510
    322   2.36771  4.40778  2.85967  2.58044  4.14450  3.04870  3.82973  3.59691  2.70426  3.23267  4.06757  2.63761  2.44399  3.03909  3.09771  1.91234  2.75852  3.15865  5.44423  4.14096    348 - -
          2.68618  4.42225  2.77519  2.73123  3.46354  2.40513  3.72494  3.29354  2.67741  2.69355  4.24690  2.90347  2.73739  3.18146  2.89801  2.37887  2.77519  2.98518  4.58477  3.61503
          0.03290  3.82654  4.54889  0.61958  0.77255  0.48576  0.95510
    323   2.93136  4.89160  3.10420  2.73535  4.26751  3.42487  3.73594  3.69410  1.10300  3.26966  4.23438  3.16156  3.92912  2.93062  2.42598  2.97683  3.18847  3.40476  5.34170  4.14816    349 - -
          2.68618  4.42225  2.77519  2.73123  3.46354  2.40513  3.72494  3.29354  2.67741  2.69355  4.24690  2.90347  2.73739  3.18146  2.89801  2.37887  2.77519  2.98518  4.58477  3.61503
          0.03290  3.82654  4.54889  0.61958  0.77255  0.48576  0.95510
    324   3.18232  4.68991  3.77110  3.49262  2.29692  3.77715  3.59953  3.19809  3.35146  2.66369  3.87813  3.66800  4.25245  3.66852  3.54427  3.32332  3.46900  3.06659  3.93866  1.04573    350 - -
          2.68618  4.42225  2.77519  2.73123  3.46354  2.40513  3.72494  3.29354  2.67741  2.69355  4.24690  2.90347  2.73739  3.18146  2.89801  2.37887  2.77519  2.98518  4.58477  3.61503
          0.03290  3.82654  4.54889  0.61958  0.77255  0.48576  0.95510
    325   2.20493  4.16974  3.06909  2.87062  4.23112  1.78675  4.06172  3.69622  3.02947  3.37322  4.21204  3.12132  3.61846  3.32564  3.36147  1.71606  2.68329  3.15514  5.55539  4.30665    351 - -
          2.68618  4.42225  2.77519  2.73123  3.46354  2.40513  3.72494  3.29354  2.67741  2.69355  4.24690  2.90347  2.73739  3.18146  2.89801  2.37887  2.77519  2.98518  4.58477  3.61503
          0.03290  3.82654  4.54889  0.61958  0.77255  0.48576  0.95510
    326   2.61010  4.38912  3.27437  3.16844  4.30977  0.80364  4.29074  3.89894  3.34336  3.55868  4.53471  3.43889  3.77877  3.67130  3.58368  2.78085  3.08780  3.43620  5.41626  4.41041    352 - -
          2.68618  4.42225  2.77519  2.73123  3.46354  2.40513  3.72494  3.29354  2.67741  2.69355  4.24690  2.90347  2.73739  3.18146  2.89801  2.37887  2.77519  2.98518  4.58477  3.61503
          0.03290  3.82654  4.54889  0.61958  0.77255  0.48576  0.95510
    327   2.63657  4.76632  2.61035  1.77521  4.16914  3.23795  3.71765  3.46281  2.53529  3.16311  4.05578  2.88126  3.78755  2.90221  2.94583  2.67576  2.21680  3.14351  5.44876  4.11604    353 - -
          2.68618  4.42225  2.77519  2.73123  3.46354  2.40513  3.72494  3.29354  2.67741  2.69355  4.24690  2.90347  2.73739  3.18146  2.89801  2.37887  2.77519  2.98518  4.58477  3.61503
          0.03290  3.82654  4.54889  0.61958  0.77255  0.48576  0.95510
    328   2.94707  4.47429  3.93146  3.45235  2.68515  3.89824  3.88968  2.51524  3.25396  1.38821  3.22621  3.72035  4.25814  3.57998  3.48260  3.24208  3.18861  2.47737  4.39565  2.36867    354 - -
          2.68618  4.42225  2.77519  2.73123  3.46354  2.40513  3.72494  3.29354  2.67741  2.69355  4.24690  2.90347  2.73739  3.18146  2.89801  2.37887  2.77519  2.98518  4.58477  3.61503
          0.03290  3.82654  4.54889  0.61958  0.77255  0.48576  0.95510
    329   2.93136  4.89160  3.10420  2.73535  4.26751  3.42487  3.73594  3.69410  1.10300  3.26966  4.23438  3.16156  3.92912  2.93062  2.42598  2.97683  3.18847  3.40476  5.34170  4.14816    355 - -
          2.68618  4.42225  2.77519  2.73123  3.46354  2.40513  3.72494  3.29354  2.67741  2.69355  4.24690  2.90347  2.73739  3.18146  2.89801  2.37887  2.77519  2.98518  4.58477  3.61503
          0.03290  3.82654  4.54889  0.61958  0.77255  0.48576  0.95510
    330   2.73049  4.84348  2.94900  2.54041  4.19562  3.36530  3.62903  3.68327  2.16813  3.23619  4.10094  2.23722  3.84524  2.79925  1.80828  2.76203  2.98784  3.34273  5.33742  4.04470    356 - -
          2.68618  4.42225  2.77519  2.73123  3.46354  2.40513  3.72494  3.29354  2.67741  2.69355  4.24690  2.90347  2.73739  3.18146  2.89801  2.37887  2.77519  2.98518  4.58477  3.61503
          0.03290  3.82654  4.54889  0.61958  0.77255  0.48576  0.95510
    331   2.91441  5.01372  2.47091  1.09258  4.35444  3.24560  3.82956  3.79925  2.70441  3.42419  4.40116  2.90942  3.84827  3.04677  3.10778  2.90207  3.21861  3.48819  5.53476  4.25799    357 - -
          2.68618  4.42225  2.77519  2.73123  3.46354  2.40513  3.72494  3.29354  2.67741  2.69355  4.24690  2.90347  2.73739  3.18146  2.89801  2.37887  2.77519  2.98518  4.58477  3.61503
          0.03290  3.82654  4.54889  0.61958  0.77255  0.48576  0.95510
    332   2.81316  4.86598  3.13682  2.63278  3.88188  3.48087  2.25866  3.60442  2.10275  3.13324  4.02314  3.07186  3.90287  2.79049  1.89459  2.84818  3.03211  3.30610  5.11938  3.76318    358 - -
          2.68618  4.42225  2.77519  2.73123  3.46354  2.40513  3.72494  3.29354  2.67741  2.69355  4.24690  2.90347  2.73739  3.18146  2.89801  2.37887  2.77519  2.98518  4.58477  3.61503
          0.03290  3.82654  4.54889  0.61958  0.77255  0.48576  0.95510
    333   2.61010  4.38912  3.27437  3.16844  4.30977  0.80364  4.29074  3.89894  3.34336  3.55868  4.53471  3.43889  3.77877  3.67130  3.58368  2.78085  3.08780  3.43620  5.41626  4.41041    359 - -
          2.68618  4.42225  2.77519  2.73123  3.46354  2.40513  3.72494  3.29354  2.67741  2.69355  4.24690  2.90347  2.73739  3.18146  2.89801  2.37887  2.77519  2.98518  4.58477  3.61503
          0.03290  3.82654  4.54889  0.61958  0.77255  0.48576  0.95510
    334   2.92871  5.01636  3.29740  2.69716  4.42289  3.55299  3.56368  3.78936  1.46448  3.27444  4.15288  3.10996  3.94417  2.70898  1.71381  2.93951  3.11411  3.47973  5.35191  4.16217    360 - -
          2.68618  4.42225  2.77519  2.73123  3.46354  2.40513  3.72494  3.29354  2.67741  2.69355  4.24690  2.90347  2.73739  3.18146  2.89801  2.37887  2.77519  2.98518  4.58477  3.61503
          0.03290  3.82654  4.54889  0.61958  0.77255  0.48576  0.95510
    335   2.95513  4.79586  3.44126  2.96305  4.13882  3.45086  3.79356  3.67805  2.22259  3.20241  4.20459  3.32589  3.95640  3.01687  1.05099  3.04200  3.22470  3.40418  5.24098  4.07697    361 - -
          2.68618  4.42225  2.77519  2.73123  3.46354  2.40513  3.72494  3.29354  2.67741  2.69355  4.24690  2.90347  2.73739  3.18146  2.89801  2.37887  2.77519  2.98518  4.58477  3.61503
          0.03290  3.82654  4.54889  0.61958  0.77255  0.48576  0.95510
    336   2.94719  4.77141  3.08331  2.83943  3.25441  3.41030  1.24320  3.64290  2.68383  3.14232  4.18234  3.25030  3.96072  3.20530  2.95189  3.01853  3.24933  3.37898  4.71994  3.20673    362 - -
          2.68618  4.42225  2.77519  2.73123  3.46354  2.40513  3.72494  3.29354  2.67741  2.69355  4.24690  2.90347  2.73739  3.18146  2.89801  2.37887  2.77519  2.98518  4.58477  3.61503
          0.03290  3.82654  4.54889  0.61958  0.77255  0.48576  0.95510
    337   2.99543  4.42804  4.26873  3.88348  3.34415  4.01554  4.62071  1.13671  3.71066  1.94058  3.28767  4.13531  4.45193  4.06420  3.91254  3.50710  3.29575  1.84713  5.22486  3.95860    363 - -
          2.68618  4.42225  2.77519  2.73123  3.46354  2.40513  3.72494  3.29354  2.67741  2.69355  4.24690  2.90347  2.73739  3.18146  2.89801  2.37887  2.77519  2.98518  4.58477  3.61503
          0.03290  3.82654  4.54889  0.61958  0.77255  0.48576  0.95510
    338   2.77205  4.32826  4.06102  3.72356  3.51746  3.67547  4.53350  2.05556  3.59060  2.21309  3.49045  3.92051  4.23914  3.95410  3.80737  3.17678  3.13510  1.08499  5.29384  4.02222    364 - -
          2.68618  4.42225  2.77519  2.73123  3.46354  2.40513  3.72494  3.29354  2.67741  2.69355  4.24690  2.90347  2.73739  3.18146  2.89801  2.37887  2.77519  2.98518  4.58477  3.61503
          0.03290  3.82654  4.54889  0.61958  0.77255  0.48576  0.95510
    339   2.77205  4.32826  4.06102  3.72356  3.51746  3.67547  4.53350  2.05556  3.59060  2.21309  3.49045  3.92051  4.23914  3.95410  3.80737  3.17678  3.13510  1.08499  5.29384  4.02222    365 - -
          2.68618  4.42225  2.77519  2.73123  3.46354  2.40513  3.72494  3.29354  2.67741  2.69355  4.24690  2.90347  2.73739  3.18146  2.89801  2.37887  2.77519  2.98518  4.58477  3.61503
          0.03290  3.82654  4.54889  0.61958  0.77255  0.48576  0.95510
    340   2.53667  1.03861  4.04377  3.77358  3.77631  3.16858  4.43087  2.91331  3.60050  2.83049  3.95063  3.77284  3.87189  3.94858  3.73273  2.80809  2.99969  2.66081  5.20126  4.06408    366 - -
          2.68618  4.42225  2.77519  2.73123  3.46354  2.40513  3.72494  3.29354  2.67741  2.69355  4.24690  2.90347  2.73739  3.18146  2.89801  2.37887  2.77519  2.98518  4.58477  3.61503
          0.03290  3.82654  4.54889  0.61958  0.77255  0.48576  0.95510
    341   2.61010  4.38912  3.27437  3.16844  4.30977  0.80364  4.29074  3.89894  3.34336  3.55868  4.53471  3.43889  3.77877  3.67130  3.58368  2.78085  3.08780  3.43620  5.41626  4.41041    367 - -
          2.68618  4.42225  2.77519  2.73123  3.46354  2.40513  3.72494  3.29354  2.67741  2.69355  4.24690  2.90347  2.73739  3.18146  2.89801  2.37887  2.77519  2.98518  4.58477  3.61503
          0.03290  3.82654  4.54889  0.61958  0.77255  0.48576  0.95510
    342   2.94719  4.77141  3.08331  2.83943  3.25441  3.41030  1.24320  3.64290  2.68383  3.14232  4.18234  3.25030  3.96072  3.20530  2.95189  3.01853  3.24933  3.37898  4.71994  3.20673    368 - -
          2.68618  4.42225  2.77519  2.73123  3.46354  2.40513  3.72494  3.29354  2.67741  2.69355  4.24690  2.90347  2.73739  3.18146  2.89801  2.37887  2.77519  2.98518  4.58477  3.61503
          0.03290  3.82654  4.54889  0.61958  0.77255  0.48576  0.95510
    343   2.99543  4.42804  4.26873  3.88348  3.34415  4.01554  4.62071  1.13671  3.71066  1.94058  3.28767  4.13531  4.45193  4.06420  3.91254  3.50710  3.29575  1.84713  5.22486  3.95860    369 - -
          2.68618  4.42225  2.77519  2.73123  3.46354  2.40513  3.72494  3.29354  2.67741  2.69355  4.24690  2.90347  2.73739  3.18146  2.89801  2.37887  2.77519  2.98518  4.58477  3.61503
          0.03290  3.82654  4.54889  0.61958  0.77255  0.48576  0.95510
    344   2.38953  4.23423  3.38881  3.13969  3.92974  3.07476  4.16032  3.05133  3.08174  2.91642  3.97060  3.35586  3.77521  3.47909  3.34213  2.59038  1.25225  2.75123  5.37164  4.14662    370 - -
          2.68618  4.42225  2.77519  2.73123  3.46354  2.40513  3.72494  3.29354  2.67741  2.69355  4.24690  2.90347  2.73739  3.18146  2.89801  2.37887  2.77519  2.98518  4.58477  3.61503
          0.03290  3.82654  4.54889  0.61958  0.77255  0.48576  0.95510
    345   3.26391  4.67699  4.12344  3.74245  1.84599  4.05206  3.45325  3.06176  3.61460  2.47726  3.70621  3.77667  4.41047  3.76652  3.78092  3.41616  3.50441  2.96562  3.68468  1.19443    371 - -
          2.68618  4.42225  2.77519  2.73123  3.46354  2.40513  3.72494  3.29354  2.67741  2.69355  4.24690  2.90347  2.73739  3.18146  2.89801  2.37887  2.77519  2.98518  4.58477  3.61503
          0.03290  3.82654  4.54889  0.61958  0.77255  0.48576  0.95510
    346   2.91441  5.01372  2.47091  1.09258  4.35444  3.24560  3.82956  3.79925  2.70441  3.42419  4.40116  2.90942  3.84827  3.04677  3.10778  2.90207  3.21861  3.48819  5.53476  4.25799    372 - -
          2.68618  4.42225  2.77519  2.73123  3.46354  2.40513  3.72494  3.29354  2.67741  2.69355  4.24690  2.90347  2.73739  3.18146  2.89801  2.37887  2.77519  2.98518  4.58477  3.61503
          0.03290  3.82654  4.54889  0.61958  0.77255  0.48576  0.95510
    347   2.29385  4.21318  3.16791  2.98240  4.03098  2.94398  4.09311  3.54777  3.05303  3.27188  4.20242  3.21399  3.67917  3.40615  3.33990  1.16248  2.77070  3.09296  5.40735  4.11447    373 - -
          2.68618  4.42225  2.77519  2.73123  3.46354  2.40513  3.72494  3.29354  2.67741  2.69355  4.24690  2.90347  2.73739  3.18146  2.89801  2.37887  2.77519  2.98518  4.58477  3.61503
          0.03290  3.82654  4.54889  0.61958  0.77255  0.48576  0.95510
    348   2.77205  4.32826  4.06102  3.72356  3.51746  3.67547  4.53350  2.05556  3.59060  2.21309  3.49045  3.92051  4.23914  3.95410  3.80737  3.17678  3.13510  1.08499  5.29384  4.02222    374 - -
          2.68618  4.42225  2.77519  2.73123  3.46354  2.40513  3.72494  3.29354  2.67741  2.69355  4.24690  2.90347  2.73739  3.18146  2.89801  2.37887  2.77519  2.98518  4.58477  3.61503
          0.03290  3.82654  4.54889  0.61958  0.77255  0.48576  0.95510
    349   2.29385  4.21318  3.16791  2.98240  4.03098  2.94398  4.09311  3.54777  3.05303  3.27188  4.20242  3.21399  3.67917  3.40615  3.33990  1.16248  2.77070  3.09296  5.40735  4.11447    375 - -
          2.68618  4.42225  2.77519  2.73123  3.46354  2.40513  3.72494  3.29354  2.67741  2.69355  4.24690  2.90347  2.73739  3.18146  2.89801  2.37887  2.77519  2.98518  4.58477  3.61503
          0.03290  3.82654  4.54889  0.61958  0.77255  0.48576  0.95510
    350   2.94719  4.77141  3.08331  2.83943  3.25441  3.41030  1.24320  3.64290  2.68383  3.14232  4.18234  3.25030  3.96072  3.20530  2.95189  3.01853  3.24933  3.37898  4.71994  3.20673    376 - -
          2.68618  4.42225  2.77519  2.73123  3.46354  2.40513  3.72494  3.29354  2.67741  2.69355  4.24690  2.90347  2.73739  3.18146  2.89801  2.37887  2.77519  2.98518  4.58477  3.61503
          0.03290  3.82654  4.54889  0.61958  0.77255  0.48576  0.95510
    351   3.20113  4.61672  4.17548  3.88195  1.09002  3.90023  3.85896  2.73129  3.79031  2.11236  3.46879  3.96793  4.36044  3.97118  3.92136  3.47297  3.50255  2.71846  4.12301  2.49633    377 - -
          2.68618  4.42225  2.77519  2.73123  3.46354  2.40513  3.72494  3.29354  2.67741  2.69355  4.24690  2.90347  2.73739  3.18146  2.89801  2.37887  2.77519  2.98518  4.58477  3.61503
          0.03290  3.82654  4.54889  0.61958  0.77255  0.48576  0.95510
    352   3.10454  4.58091  4.11534  3.75585  3.11967  3.92305  4.42603  2.32226  3.52402  0.93394  3.15856  4.03568  4.36690  3.90337  3.70725  3.48981  3.40122  2.34750  4.98142  3.69385    378 - -
          2.68618  4.42225  2.77519  2.73123  3.46354  2.40513  3.72494  3.29354  2.67741  2.69355  4.24690  2.90347  2.73739  3.18146  2.89801  2.37887  2.77519  2.98518  4.58477  3.61503
          0.03290  3.82654  4.54889  0.61958  0.77255  0.48576  0.95510
    353   2.93136  4.89160  3.10420  2.73535  4.26751  3.42487  3.73594  3.69410  1.10300  3.26966  4.23438  3.16156  3.92912  2.93062  2.42598  2.97683  3.18847  3.40476  5.34170  4.14816    379 - -
          2.68618  4.42225  2.77519  2.73123  3.46354  2.40513  3.72494  3.29354  2.67741  2.69355  4.24690  2.90347  2.73739  3.18146  2.89801  2.37887  2.77519  2.98518  4.58477  3.61503
          0.03290  3.82654  4.54889  0.61958  0.77255  0.48576  0.95510
    354   2.94164  5.06049  0.98623  2.30919  4.43170  3.17710  3.89276  4.00972  2.96855  3.62665  4.60457  2.86289  3.82675  3.13244  3.47783  2.90979  3.27954  3.65410  5.60917  4.31327    380 - -
          2.68618  4.42225  2.77519  2.73123  3.46354  2.40513  3.72494  3.29354  2.67741  2.69355  4.24690  2.90347  2.73739  3.18146  2.89801  2.37887  2.77519  2.98518  4.58477  3.61503
          0.03290  3.82654  4.54889  0.61958  0.77255  0.48576  0.95510
    355   3.20113  4.61672  4.17548  3.88195  1.09002  3.90023  3.85896  2.73129  3.79031  2.11236  3.46879  3.96793  4.36044  3.97118  3.92136  3.47297  3.50255  2.71846  4.12301  2.49633    381 - -
          2.68618  4.42225  2.77519  2.73123  3.46354  2.40513  3.72494  3.29354  2.67741  2.69355  4.24690  2.90347  2.73739  3.18146  2.89801  2.37887  2.77519  2.98518  4.58477  3.61503
          0.03290  3.82654  4.54889  0.61958  0.77255  0.48576  0.95510
    356   3.10454  4.58091  4.11534  3.75585  3.11967  3.92305  4.42603  2.32226  3.52402  0.93394  3.15856  4.03568  4.36690  3.90337  3.70725  3.48981  3.40122  2.34750  4.98142  3.69385    382 - -
          2.68618  4.42225  2.77519  2.73123  3.46354  2.40513  3.72494  3.29354  2.67741  2.69355  4.24690  2.90347  2.73739  3.18146  2.89801  2.37887  2.77519  2.98518  4.58477  3.61503
          0.03290  3.82654  4.54889  0.61958  0.77255  0.48576  0.95510
    357   2.94719  4.77141  3.08331  2.83943  3.25441  3.41030  1.24320  3.64290  2.68383  3.14232  4.18234  3.25030  3.96072  3.20530  2.95189  3.01853  3.24933  3.37898  4.71994  3.20673    383 - -
          2.68618  4.42225  2.77519  2.73123  3.46354  2.40513  3.72494  3.29354  2.67741  2.69355  4.24690  2.90347  2.73739  3.18146  2.89801  2.37887  2.77519  2.98518  4.58477  3.61503
          0.03290  3.82654  4.54889  0.61958  0.77255  0.48576  0.95510
    358   2.91441  5.01372  2.47091  1.09258  4.35444  3.24560  3.82956  3.79925  2.70441  3.42419  4.40116  2.90942  3.84827  3.04677  3.10778  2.90207  3.21861  3.48819  5.53476  4.25799    384 - -
          2.68618  4.42225  2.77519  2.73123  3.46354  2.40513  3.72494  3.29354  2.67741  2.69355  4.24690  2.90347  2.73739  3.18146  2.89801  2.37887  2.77519  2.98518  4.58477  3.61503
          0.03290  3.82654  4.54889  0.61958  0.77255  0.48576  0.95510
    359   2.94164  5.06049  0.98623  2.30919  4.43170  3.17710  3.89276  4.00972  2.96855  3.62665  4.60457  2.86289  3.82675  3.13244  3.47783  2.90979  3.27954  3.65410  5.60917  4.31327    385 - -
          2.68618  4.42225  2.77519  2.73123  3.46354  2.40513  3.72494  3.29354  2.67741  2.69355  4.24690  2.90347  2.73739  3.18146  2.89801  2.37887  2.77519  2.98518  4.58477  3.61503
          0.03290  3.82654  4.54889  0.61958  0.77255  0.48576  0.95510
    360   2.95513  4.79586  3.44126  2.96305  4.13882  3.45086  3.79356  3.67805  2.22259  3.20241  4.20459  3.32589  3.95640  3.01687  1.05099  3.04200  3.22470  3.40418  5.24098  4.07697    386 - -
          2.68618  4.42225  2.77519  2.73123  3.46354  2.40513  3.72494  3.29354  2.67741  2.69355  4.24690  2.90347  2.73739  3.18146  2.89801  2.37887  2.77519  2.98518  4.58477  3.61503
          0.03290  3.82654  4.54889  0.61958  0.77255  0.48576  0.95510
    361   2.91441  5.01372  2.47091  1.09258  4.35444  3.24560  3.82956  3.79925  2.70441  3.42419  4.40116  2.90942  3.84827  3.04677  3.10778  2.90207  3.21861  3.48819  5.53476  4.25799    387 - -
          2.68618  4.42225  2.77519  2.73123  3.46354  2.40513  3.72494  3.29354  2.67741  2.69355  4.24690  2.90347  2.73739  3.18146  2.89801  2.37887  2.77519  2.98518  4.58477  3.61503
          0.03290  3.82654  4.54889  0.61958  0.77255  0.48576  0.95510
    362   2.94164  5.06049  0.98623  2.30919  4.43170  3.17710  3.89276  4.00972  2.96855  3.62665  4.60457  2.86289  3.82675  3.13244  3.47783  2.90979  3.27954  3.65410  5.60917  4.31327    388 - -
          2.68618  4.42225  2.77519  2.73123  3.46354  2.40513  3.72494  3.29354  2.67741  2.69355  4.24690  2.90347  2.73739  3.18146  2.89801  2.37887  2.77519  2.98518  4.58477  3.61503
          0.03290  3.82654  4.54889  0.61958  0.77255  0.48576  0.95510
    363   2.77205  4.32826  4.06102  3.72356  3.51746  3.67547  4.53350  2.05556  3.59060  2.21309  3.49045  3.92051  4.23914  3.95410  3.80737  3.17678  3.13510  1.08499  5.29384  4.02222    389 - -
          2.68618  4.42225  2.77519  2.73123  3.46354  2.40513  3.72494  3.29354  2.67741  2.69355  4.24690  2.90347  2.73739  3.18146  2.89801  2.37887  2.77519  2.98518  4.58477  3.61503
          0.03290  3.82654  4.54889  0.61958  0.77255  0.48576  0.95510
    364   2.94164  5.06049  0.98623  2.30919  4.43170  3.17710  3.89276  4.00972  2.96855  3.62665  4.60457  2.86289  3.82675  3.13244  3.47783  2.90979  3.27954  3.65410  5.60917  4.31327    390 - -
          2.68618  4.42225  2.77519  2.73123  3.46354  2.40513  3.72494  3.29354  2.67741  2.69355  4.24690  2.90347  2.73739  3.18146  2.89801  2.37887  2.77519  2.98518  4.58477  3.61503
          0.03290  3.82654  4.54889  0.61958  0.77255  0.48576  0.95510
    365   2.77205  4.32826  4.06102  3.72356  3.51746  3.67547  4.53350  2.05556  3.59060  2.21309  3.49045  3.92051  4.23914  3.95410  3.80737  3.17678  3.13510  1.08499  5.29384  4.02222    391 - -
          2.68618  4.42225  2.77519  2.73123  3.46354  2.40513  3.72494  3.29354  2.67741  2.69355  4.24690  2.90347  2.73739  3.18146  2.89801  2.37887  2.77519  2.98518  4.58477  3.61503
          0.03290  3.82654  4.54889  0.61958  0.77255  0.48576  0.95510
    366   2.91441  5.01372  2.47091  1.09258  4.35444  3.24560  3.82956  3.79925  2.70441  3.42419  4.40116  2.90942  3.84827  3.04677  3.10778  2.90207  3.21861  3.48819  5.53476  4.25799    392 - -
          2.68618  4.42225  2.77519  2.73123  3.46354  2.40513  3.72494  3.29354  2.67741  2.69355  4.24690  2.90347  2.73739  3.18146  2.89801  2.37887  2.77519  2.98518  4.58477  3.61503
          0.03290  3.82654  4.54889  0.61958  0.77255  0.48576  0.95510
    367   2.77205  4.32826  4.06102  3.72356  3.51746  3.67547  4.53350  2.05556  3.59060  2.21309  3.49045  3.92051  4.23914  3.95410  3.80737  3.17678  3.13510  1.08499  5.29384  4.02222    393 - -
          2.68618  4.42225  2.77519  2.73123  3.46354  2.40513  3.72494  3.29354  2.67741  2.69355  4.24690  2.90347  2.73739  3.18146  2.89801  2.37887  2.77519  2.98518  4.58477  3.61503
          0.03290  3.82654  4.54889  0.61958  0.77255  0.48576  0.95510
    368   2.77205  4.32826  4.06102  3.72356  3.51746  3.67547  4.53350  2.05556  3.59060  2.21309  3.49045  3.92051  4.23914  3.95410  3.80737  3.17678  3.13510  1.08499  5.29384  4.02222    394 - -
          2.68618  4.42225  2.77519  2.73123  3.46354  2.40513  3.72494  3.29354  2.67741  2.69355  4.24690  2.90347  2.73739  3.18146  2.89801  2.37887  2.77519  2.98518  4.58477  3.61503
          0.03290  3.82654  4.54889  0.61958  0.77255  0.48576  0.95510
    369   3.20113  4.61672  4.17548  3.88195  1.09002  3.90023  3.85896  2.73129  3.79031  2.11236  3.46879  3.96793  4.36044  3.97118  3.92136  3.47297  3.50255  2.71846  4.12301  2.49633    395 - -
          2.68618  4.42225  2.77519  2.73123  3.46354  2.40513  3.72494  3.29354  2.67741  2.69355  4.24690  2.90347  2.73739  3.18146  2.89801  2.37887  2.77519  2.98518  4.58477  3.61503
          0.03290  3.82654  4.54889  0.61958  0.77255  0.48576  0.95510
    370   3.10454  4.58091  4.11534  3.75585  3.11967  3.92305  4.42603  2.32226  3.52402  0.93394  3.15856  4.03568  4.36690  3.90337  3.70725  3.48981  3.40122  2.34750  4.98142  3.69385    396 - -
          2.68618  4.42225  2.77519  2.73123  3.46354  2.40513  3.72494  3.29354  2.67741  2.69355  4.24690  2.90347  2.73739  3.18146  2.89801  2.37887  2.77519  2.98518  4.58477  3.61503
          0.03290  3.82654  4.54889  0.61958  0.77255  0.48576  0.95510
    371   2.94719  4.77141  3.08331  2.83943  3.25441  3.41030  1.24320  3.64290  2.68383  3.14232  4.18234  3.25030  3.96072  3.20530  2.95189  3.01853  3.24933  3.37898  4.71994  3.20673    397 - -
          2.68618  4.42225  2.77519  2.73123  3.46354  2.40513  3.72494  3.29354  2.67741  2.69355  4.24690  2.90347  2.73739  3.18146  2.89801  2.37887  2.77519  2.98518  4.58477  3.61503
          0.03290  3.82654  4.54889  0.61958  0.77255  0.48576  0.95510
    372   2.95513  4.79586  3.44126  2.96305  4.13882  3.45086  3.79356  3.67805  2.22259  3.20241  4.20459  3.32589  3.95640  3.01687  1.05099  3.04200  3.22470  3.40418  5.24098  4.07697    398 - -
          2.68618  4.42225  2.77519  2.73123  3.46354  2.40513  3.72494  3.29354  2.67741  2.69355  4.24690  2.90347  2.73739  3.18146  2.89801  2.37887  2.77519  2.98518  4.58477  3.61503
          0.03290  3.82654  4.54889  0.61958  0.77255  0.48576  0.95510
    373   2.93136  4.89160  3.10420  2.73535  4.26751  3.42487  3.73594  3.69410  1.10300  3.26966  4.23438  3.16156  3.92912  2.93062  2.42598  2.97683  3.18847  3.40476  5.34170  4.14816    399 - -
          2.68647  4.42265  2.77534  2.73103  3.46267  2.40527  3.72403  3.29394  2.67735  2.69313  4.24619  2.90358  2.73768  3.18168  2.89798  2.37893  2.77522  2.98512  4.58517  3.61514
          0.09949  2.47548  4.54889  2.91875  0.05551  0.48576  0.95510
    374   2.65279  4.69306  2.67952  2.19338  4.16614  3.20302  3.80140  3.57466  2.63538  3.21979  4.13028  2.96151  1.71700  3.01595  3.01235  2.71466  2.98317  3.23610  5.42292  4.14188    451 - -
          2.68618  4.42225  2.77519  2.73123  3.46354  2.40513  3.72494  3.29354  2.67741  2.69355  4.24690  2.90347  2.73739  3.18146  2.89801  2.37887  2.77519  2.98518  4.58477  3.61503
          0.03290  3.82654  4.54889  0.61958  0.77255  0.48576  0.95510
    375   2.69325  4.45730  3.29562  3.12870  4.12632  3.14746  4.20929  3.66068  3.18221  3.29222  4.34070  3.43962  0.91761  3.57242  3.43226  2.85949  3.13139  3.31121  5.32473  4.24664    452 - -
          2.68618  4.42225  2.77519  2.73123  3.46354  2.40513  3.72494  3.29354  2.67741  2.69355  4.24690  2.90347  2.73739  3.18146  2.89801  2.37887  2.77519  2.98518  4.58477  3.61503
          0.03290  3.82654  4.54889  0.61958  0.77255  0.48576  0.95510
    376   2.94164  5.06049  0.98623  2.30919  4.43170  3.17710  3.89276  4.00972  2.96855  3.62665  4.60457  2.86289  3.82675  3.13244  3.47783  2.90979  3.27954  3.65410  5.60917  4.31327    453 - -
          2.68618  4.42225  2.77519  2.73123  3.46354  2.40513  3.72494  3.29354  2.67741  2.69355  4.24690  2.90347  2.73739  3.18146  2.89801  2.37887  2.77519  2.98518  4.58477  3.61503
          0.03290  3.82654  4.54889  0.61958  0.77255  0.48576  0.95510
    377   3.10454  4.58091  4.11534  3.75585  3.11967  3.92305  4.42603  2.32226  3.52402  0.93394  3.15856  4.03568  4.36690  3.90337  3.70725  3.48981  3.40122  2.34750  4.98142  3.69385    454 - -
          2.68618  4.42225  2.77519  2.73123  3.46354  2.40513  3.72494  3.29354  2.67741  2.69355  4.24690  2.90347  2.73739  3.18146  2.89801  2.37887  2.77519  2.98518  4.58477  3.61503
          0.03290  3.82654  4.54889  0.61958  0.77255  0.48576  0.95510
    378   2.91441  5.01372  2.47091  1.09258  4.35444  3.24560  3.82956  3.79925  2.70441  3.42419  4.40116  2.90942  3.84827  3.04677  3.10778  2.90207  3.21861  3.48819  5.53476  4.25799    455 - -
          2.68618  4.42225  2.77519  2.73123  3.46354  2.40513  3.72494  3.29354  2.67741  2.69355  4.24690  2.90347  2.73739  3.18146  2.89801  2.37887  2.77519  2.98518  4.58477  3.61503
          0.03290  3.82654  4.54889  0.61958  0.77255  0.48576  0.95510
    379   3.10454  4.58091  4.11534  3.75585  3.11967  3.92305  4.42603  2.32226  3.52402  0.93394  3.15856  4.03568  4.36690  3.90337  3.70725  3.48981  3.40122  2.34750  4.98142  3.69385    456 - -
          2.68618  4.42225  2.77519  2.73123  3.46354  2.40513  3.72494  3.29354  2.67741  2.69355  4.24690  2.90347  2.73739  3.18146  2.89801  2.37887  2.77519  2.98518  4.58477  3.61503
          0.03290  3.82654  4.54889  0.61958  0.77255  0.48576  0.95510
    380   2.91441  5.01372  2.47091  1.09258  4.35444  3.24560  3.82956  3.79925  2.70441  3.42419  4.40116  2.90942  3.84827  3.04677  3.10778  2.90207  3.21861  3.48819  5.53476  4.25799    457 - -
          2.68618  4.42225  2.77519  2.73123  3.46354  2.40513  3.72494  3.29354  2.67741  2.69355  4.24690  2.90347  2.73739  3.18146  2.89801  2.37887  2.77519  2.98518  4.58477  3.61503
          0.03290  3.82654  4.54889  0.61958  0.77255  0.48576  0.95510
    381   2.61010  4.38912  3.27437  3.16844  4.30977  0.80364  4.29074  3.89894  3.34336  3.55868  4.53471  3.43889  3.77877  3.67130  3.58368  2.78085  3.08780  3.43620  5.41626  4.41041    458 - -
          2.68618  4.42225  2.77519  2.73123  3.46354  2.40513  3.72494  3.29354  2.67741  2.69355  4.24690  2.90347  2.73739  3.18146  2.89801  2.37887  2.77519  2.98518  4.58477  3.61503
          0.03290  3.82654  4.54889  0.61958  0.77255  0.48576  0.95510
    382   3.10454  4.58091  4.11534  3.75585  3.11967  3.92305  4.42603  2.32226  3.52402  0.93394  3.15856  4.03568  4.36690  3.90337  3.70725  3.48981  3.40122  2.34750  4.98142  3.69385    459 - -
          2.68618  4.42225  2.77519  2.73123  3.46354  2.40513  3.72494  3.29354  2.67741  2.69355  4.24690  2.90347  2.73739  3.18146  2.89801  2.37887  2.77519  2.98518  4.58477  3.61503
          0.03290  3.82654  4.54889  0.61958  0.77255  0.48576  0.95510
    383   3.16106  4.57386  4.31493  3.88812  1.45859  4.11276  3.92610  2.45572  3.74335  1.66753  3.18482  4.01298  4.45574  3.91919  3.90100  3.50186  3.41610  2.47960  4.20556  2.60655    460 - -
          2.68618  4.42225  2.77519  2.73123  3.46354  2.40513  3.72494  3.29354  2.67741  2.69355  4.24690  2.90347  2.73739  3.18146  2.89801  2.37887  2.77519  2.98518  4.58477  3.61503
          0.03290  3.82654  4.54889  0.61958  0.77255  0.48576  0.95510
    384   2.93136  4.89160  3.10420  2.73535  4.26751  3.42487  3.73594  3.69410  1.10300  3.26966  4.23438  3.16156  3.92912  2.93062  2.42598  2.97683  3.18847  3.40476  5.34170  4.14816    461 - -
          2.68618  4.42225  2.77519  2.73123  3.46354  2.40513  3.72494  3.29354  2.67741  2.69355  4.24690  2.90347  2.73739  3.18146  2.89801  2.37887  2.77519  2.98518  4.58477  3.61503
          0.03290  3.82654  4.54889  0.61958  0.77255  0.48576  0.95510
    385   2.95513  4.79586  3.44126  2.96305  4.13882  3.45086  3.79356  3.67805  2.22259  3.20241  4.20459  3.32589  3.95640  3.01687  1.05099  3.04200  3.22470  3.40418  5.24098  4.07697    462 - -
          2.68618  4.42225  2.77519  2.73123  3.46354  2.40513  3.72494  3.29354  2.67741  2.69355  4.24690  2.90347  2.73739  3.18146  2.89801  2.37887  2.77519  2.98518  4.58477  3.61503
          0.03290  3.82654  4.54889  0.61958  0.77255  0.48576  0.95510
    386   2.94719  4.77141  3.08331  2.83943  3.25441  3.41030  1.24320  3.64290  2.68383  3.14232  4.18234  3.25030  3.96072  3.20530  2.95189  3.01853  3.24933  3.37898  4.71994  3.20673    463 - -
          2.68618  4.42225  2.77519  2.73123  3.46354  2.40513  3.72494  3.29354  2.67741  2.69355  4.24690  2.90347  2.73739  3.18146  2.89801  2.37887  2.77519  2.98518  4.58477  3.61503
          0.03290  3.82654  4.54889  0.61958  0.77255  0.48576  0.95510
    387   3.25806  4.63463  4.24357  3.85898  1.25398  4.09701  3.52097  2.90980  3.72919  2.28245  3.55093  3.85987  4.44002  3.84529  3.86479  3.46218  3.49623  2.85556  3.73714  1.84922    464 - -
          2.68618  4.42225  2.77519  2.73123  3.46354  2.40513  3.72494  3.29354  2.67741  2.69355  4.24690  2.90347  2.73739  3.18146  2.89801  2.37887  2.77519  2.98518  4.58477  3.61503
          0.03290  3.82654  4.54889  0.61958  0.77255  0.48576  0.95510
    388   2.38953  4.23423  3.38881  3.13969  3.92974  3.07476  4.16032  3.05133  3.08174  2.91642  3.97060  3.35586  3.77521  3.47909  3.34213  2.59038  1.25225  2.75123  5.37164  4.14662    465 - -
          2.68618  4.42225  2.77519  2.73123  3.46354  2.40513  3.72494  3.29354  2.67741  2.69355  4.24690  2.90347  2.73739  3.18146  2.89801  2.37887  2.77519  2.98518  4.58477  3.61503
          0.03290  3.82654  4.54889  0.61958  0.77255  0.48576  0.95510
    389   2.38953  4.23423  3.38881  3.13969  3.92974  3.07476  4.16032  3.05133  3.08174  2.91642  3.97060  3.35586  3.77521  3.47909  3.34213  2.59038  1.25225  2.75123  5.37164  4.14662    466 - -
          2.68618  4.42225  2.77519  2.73123  3.46354  2.40513  3.72494  3.29354  2.67741  2.69355  4.24690  2.90347  2.73739  3.18146  2.89801  2.37887  2.77519  2.98518  4.58477  3.61503
          0.03290  3.82654  4.54889  0.61958  0.77255  0.48576  0.95510
    390   2.77205  4.32826  4.06102  3.72356  3.51746  3.67547  4.53350  2.05556  3.59060  2.21309  3.49045  3.92051  4.23914  3.95410  3.80737  3.17678  3.13510  1.08499  5.29384  4.02222    467 - -
          2.68618  4.42225  2.77519  2.73123  3.46354  2.40513  3.72494  3.29354  2.67741  2.69355  4.24690  2.90347  2.73739  3.18146  2.89801  2.37887  2.77519  2.98518  4.58477  3.61503
          0.03290  3.82654  4.54889  0.61958  0.77255  0.48576  0.95510
    391   2.91441  5.01372  2.47091  1.09258  4.35444  3.24560  3.82956  3.79925  2.70441  3.42419  4.40116  2.90942  3.84827  3.04677  3.10778  2.90207  3.21861  3.48819  5.53476  4.25799    468 - -
          2.68618  4.42225  2.77519  2.73123  3.46354  2.40513  3.72494  3.29354  2.67741  2.69355  4.24690  2.90347  2.73739  3.18146  2.89801  2.37887  2.77519  2.98518  4.58477  3.61503
          0.03290  3.82654  4.54889  0.61958  0.77255  0.48576  0.95510
    392   3.20113  4.61672  4.17548  3.88195  1.09002  3.90023  3.85896  2.73129  3.79031  2.11236  3.46879  3.96793  4.36044  3.97118  3.92136  3.47297  3.50255  2.71846  4.12301  2.49633    469 - -
          2.68618  4.42225  2.77519  2.73123  3.46354  2.40513  3.72494  3.29354  2.67741  2.69355  4.24690  2.90347  2.73739  3.18146  2.89801  2.37887  2.77519  2.98518  4.58477  3.61503
          0.03290  3.82654  4.54889  0.61958  0.77255  0.48576  0.95510
    393   3.20113  4.61672  4.17548  3.88195  1.09002  3.90023  3.85896  2.73129  3.79031  2.11236  3.46879  3.96793  4.36044  3.97118  3.92136  3.47297  3.50255  2.71846  4.12301  2.49633    470 - -
          2.68618  4.42225  2.77519  2.73123  3.46354  2.40513  3.72494  3.29354  2.67741  2.69355  4.24690  2.90347  2.73739  3.18146  2.89801  2.37887  2.77519  2.98518  4.58477  3.61503
          0.03290  3.82654  4.54889  0.61958  0.77255  0.48576  0.95510
    394   2.84607  4.82876  2.87443  2.62942  3.99096  3.33666  3.78699  3.61554  2.45364  3.12237  4.15248  3.08839  3.89007  1.31808  2.73832  2.89621  3.14352  3.34837  5.27161  3.96260    471 - -
          2.68618  4.42225  2.77519  2.73123  3.46354  2.40513  3.72494  3.29354  2.67741  2.69355  4.24690  2.90347  2.73739  3.18146  2.89801  2.37887  2.77519  2.98518  4.58477  3.61503
          0.03290  3.82654  4.54889  0.61958  0.77255  0.48576  0.95510
    395   2.61010  4.38912  3.27437  3.16844  4.30977  0.80364  4.29074  3.89894  3.34336  3.55868  4.53471  3.43889  3.77877  3.67130  3.58368  2.78085  3.08780  3.43620  5.41626  4.41041    472 - -
          2.68618  4.42225  2.77519  2.73123  3.46354  2.40513  3.72494  3.29354  2.67741  2.69355  4.24690  2.90347  2.73739  3.18146  2.89801  2.37887  2.77519  2.98518  4.58477  3.61503
          0.03290  3.82654  4.54889  0.61958  0.77255  0.48576  0.95510
    396   2.38953  4.23423  3.38881  3.13969  3.92974  3.07476  4.16032  3.05133  3.08174  2.91642  3.97060  3.35586  3.77521  3.47909  3.34213  2.59038  1.25225  2.75123  5.37164  4.14662    473 - -
          2.68618  4.42225  2.77519  2.73123  3.46354  2.40513  3.72494  3.29354  2.67741  2.69355  4.24690  2.90347  2.73739  3.18146  2.89801  2.37887  2.77519  2.98518  4.58477  3.61503
          0.03290  3.82654  4.54889  0.61958  0.77255  0.48576  0.95510
    397   3.02212  4.41980  4.43937  3.92022  3.23587  4.21834  4.62469  1.32679  3.74770  1.72695  2.70973  4.20046  4.52724  4.03242  3.95704  3.57924  3.27623  1.84406  5.18550  3.99542    474 - -
          2.68618  4.42225  2.77519  2.73123  3.46354  2.40513  3.72494  3.29354  2.67741  2.69355  4.24690  2.90347  2.73739  3.18146  2.89801  2.37887  2.77519  2.98518  4.58477  3.61503
          0.03290  3.82654  4.54889  0.61958  0.77255  0.48576  0.95510
    398   2.93418  4.49055  4.00053  3.59122  3.18938  3.79985  4.33704  2.36047  3.36154  1.79165  1.46891  3.87417  4.26082  3.74683  3.57211  3.27817  3.23891  2.36107  5.02366  3.78098    475 - -
          2.68618  4.42225  2.77519  2.73123  3.46354  2.40513  3.72494  3.29354  2.67741  2.69355  4.24690  2.90347  2.73739  3.18146  2.89801  2.37887  2.77519  2.98518  4.58477  3.61503
          0.03290  3.82654  4.54889  0.61958  0.77255  0.48576  0.95510
    399   2.51253  4.59137  2.61627  2.46233  4.15004  3.08139  3.81452  3.72348  2.69216  3.36663  4.24002  1.61949  3.73201  3.03917  3.07940  2.33253  2.89779  3.29812  5.46869  4.08558    476 - -
          2.68618  4.42225  2.77519  2.73123  3.46354  2.40513  3.72494  3.29354  2.67741  2.69355  4.24690  2.90347  2.73739  3.18146  2.89801  2.37887  2.77519  2.98518  4.58477  3.61503
          0.03290  3.82654  4.54889  0.61958  0.77255  0.48576  0.95510
    400   2.05481  4.25112  3.13284  2.89417  4.07554  2.99963  4.03594  3.38678  2.94682  3.12295  4.06557  3.17823  1.63629  3.30505  3.26098  2.48663  2.76964  2.99316  5.44044  4.20068    477 - -
          2.68618  4.42225  2.77519  2.73123  3.46354  2.40513  3.72494  3.29354  2.67741  2.69355  4.24690  2.90347  2.73739  3.18146  2.89801  2.37887  2.77519  2.98518  4.58477  3.61503
          0.03290  3.82654  4.54889  0.61958  0.77255  0.48576  0.95510
    401   2.97544  4.37783  4.45105  3.97542  3.37865  4.16682  4.72179  1.25614  3.82614  1.90143  3.23214  4.22575  4.53726  4.12991  4.04451  3.55916  3.25673  1.58664  5.31830  4.09176    478 - -
          2.68618  4.42225  2.77519  2.73123  3.46354  2.40513  3.72494  3.29354  2.67741  2.69355  4.24690  2.90347  2.73739  3.18146  2.89801  2.37887  2.77519  2.98518  4.58477  3.61503
          0.03290  3.82654  4.54889  0.61958  0.77255  0.48576  0.95510
    402   2.94164  5.06049  0.98623  2.30919  4.43170  3.17710  3.89276  4.00972  2.96855  3.62665  4.60457  2.86289  3.82675  3.13244  3.47783  2.90979  3.27954  3.65410  5.60917  4.31327    479 - -
          2.68618  4.42225  2.77519  2.73123  3.46354  2.40513  3.72494  3.29354  2.67741  2.69355  4.24690  2.90347  2.73739  3.18146  2.89801  2.37887  2.77519  2.98518  4.58477  3.61503
          0.03290  3.82654  4.54889  0.61958  0.77255  0.48576  0.95510
    403   3.10454  4.58091  4.11534  3.75585  3.11967  3.92305  4.42603  2.32226  3.52402  0.93394  3.15856  4.03568  4.36690  3.90337  3.70725  3.48981  3.40122  2.34750  4.98142  3.69385    480 - -
          2.68618  4.42225  2.77519  2.73123  3.46354  2.40513  3.72494  3.29354  2.67741  2.69355  4.24690  2.90347  2.73739  3.18146  2.89801  2.37887  2.77519  2.98518  4.58477  3.61503
          0.03290  3.82654  4.54889  0.61958  0.77255  0.48576  0.95510
    404   2.80425  5.01793  2.57693  2.14454  4.29062  3.31769  3.64885  3.74692  2.31627  3.29147  4.18469  2.86280  3.83534  1.72033  2.66034  2.78852  3.05734  3.42287  5.46375  4.13050    481 - -
          2.68618  4.42225  2.77519  2.73123  3.46354  2.40513  3.72494  3.29354  2.67741  2.69355  4.24690  2.90347  2.73739  3.18146  2.89801  2.37887  2.77519  2.98518  4.58477  3.61503
          0.03290  3.82654  4.54889  0.61958  0.77255  0.48576  0.95510
    405   2.95513  4.79586  3.44126  2.96305  4.13882  3.45086  3.79356  3.67805  2.22259  3.20241  4.20459  3.32589  3.95640  3.01687  1.05099  3.04200  3.22470  3.40418  5.24098  4.07697    482 - -
          2.68618  4.42225  2.77519  2.73123  3.46354  2.40513  3.72494  3.29354  2.67741  2.69355  4.24690  2.90347  2.73739  3.18146  2.89801  2.37887  2.77519  2.98518  4.58477  3.61503
          0.03290  3.82654  4.54889  0.61958  0.77255  0.48576  0.95510
    406   2.77205  4.32826  4.06102  3.72356  3.51746  3.67547  4.53350  2.05556  3.59060  2.21309  3.49045  3.92051  4.23914  3.95410  3.80737  3.17678  3.13510  1.08499  5.29384  4.02222    483 - -
          2.68618  4.42225  2.77519  2.73123  3.46354  2.40513  3.72494  3.29354  2.67741  2.69355  4.24690  2.90347  2.73739  3.18146  2.89801  2.37887  2.77519  2.98518  4.58477  3.61503
          0.03290  3.82654  4.54889  0.61958  0.77255  0.48576  0.95510
    407   2.93136  4.89160  3.10420  2.73535  4.26751  3.42487  3.73594  3.69410  1.10300  3.26966  4.23438  3.16156  3.92912  2.93062  2.42598  2.97683  3.18847  3.40476  5.34170  4.14816    484 - -
          2.68618  4.42225  2.77519  2.73123  3.46354  2.40513  3.72494  3.29354  2.67741  2.69355  4.24690  2.90347  2.73739  3.18146  2.89801  2.37887  2.77519  2.98518  4.58477  3.61503
          0.03290  3.82654  4.54889  0.61958  0.77255  0.48576  0.95510
    408   2.77205  4.32826  4.06102  3.72356  3.51746  3.67547  4.53350  2.05556  3.59060  2.21309  3.49045  3.92051  4.23914  3.95410  3.80737  3.17678  3.13510  1.08499  5.29384  4.02222    485 - -
          2.68618  4.42225  2.77519  2.73123  3.46354  2.40513  3.72494  3.29354  2.67741  2.69355  4.24690  2.90347  2.73739  3.18146  2.89801  2.37887  2.77519  2.98518  4.58477  3.61503
          0.03290  3.82654  4.54889  0.61958  0.77255  0.48576  0.95510
    409   2.94719  4.77141  3.08331  2.83943  3.25441  3.41030  1.24320  3.64290  2.68383  3.14232  4.18234  3.25030  3.96072  3.20530  2.95189  3.01853  3.24933  3.37898  4.71994  3.20673    486 - -
          2.68618  4.42225  2.77519  2.73123  3.46354  2.40513  3.72494  3.29354  2.67741  2.69355  4.24690  2.90347  2.73739  3.18146  2.89801  2.37887  2.77519  2.98518  4.58477  3.61503
          0.03290  3.82654  4.54889  0.61958  0.77255  0.48576  0.95510
    410   2.91441  5.01372  2.47091  1.09258  4.35444  3.24560  3.82956  3.79925  2.70441  3.42419  4.40116  2.90942  3.84827  3.04677  3.10778  2.90207  3.21861  3.48819  5.53476  4.25799    487 - -
          2.68618  4.42225  2.77519  2.73123  3.46354  2.40513  3.72494  3.29354  2.67741  2.69355  4.24690  2.90347  2.73739  3.18146  2.89801  2.37887  2.77519  2.98518  4.58477  3.61503
          0.03290  3.82654  4.54889  0.61958  0.77255  0.48576  0.95510
    411   1.08207  4.17062  3.41714  3.20728  4.00773  2.99619  4.23459  3.12648  3.22237  3.01009  4.04772  3.36813  3.73116  3.56797  3.47554  2.52169  2.79591  2.78889  5.43952  4.23484    488 - -
          2.68618  4.42225  2.77519  2.73123  3.46354  2.40513  3.72494  3.29354  2.67741  2.69355  4.24690  2.90347  2.73739  3.18146  2.89801  2.37887  2.77519  2.98518  4.58477  3.61503
          0.03290  3.82654  4.54889  0.61958  0.77255  0.48576  0.95510
    412   2.94164  5.06049  0.98623  2.30919  4.43170  3.17710  3.89276  4.00972  2.96855  3.62665  4.60457  2.86289  3.82675  3.13244  3.47783  2.90979  3.27954  3.65410  5.60917  4.31327    489 - -
          2.68618  4.42225  2.77519  2.73123  3.46354  2.40513  3.72494  3.29354  2.67741  2.69355  4.24690  2.90347  2.73739  3.18146  2.89801  2.37887  2.77519  2.98518  4.58477  3.61503
          0.03290  3.82654  4.54889  0.61958  0.77255  0.48576  0.95510
    413   1.08207  4.17062  3.41714  3.20728  4.00773  2.99619  4.23459  3.12648  3.22237  3.01009  4.04772  3.36813  3.73116  3.56797  3.47554  2.52169  2.79591  2.78889  5.43952  4.23484    490 - -
          2.68618  4.42225  2.77519  2.73123  3.46354  2.40513  3.72494  3.29354  2.67741  2.69355  4.24690  2.90347  2.73739  3.18146  2.89801  2.37887  2.77519  2.98518  4.58477  3.61503
          0.03290  3.82654  4.54889  0.61958  0.77255  0.48576  0.95510
    414   2.53667  1.03861  4.04377  3.77358  3.77631  3.16858  4.43087  2.91331  3.60050  2.83049  3.95063  3.77284  3.87189  3.94858  3.73273  2.80809  2.99969  2.66081  5.20126  4.06408    491 - -
          2.68618  4.42225  2.77519  2.73123  3.46354  2.40513  3.72494  3.29354  2.67741  2.69355  4.24690  2.90347  2.73739  3.18146  2.89801  2.37887  2.77519  2.98518  4.58477  3.61503
          0.03290  3.82654  4.54889  0.61958  0.77255  0.48576  0.95510
    415   3.10454  4.58091  4.11534  3.75585  3.11967  3.92305  4.42603  2.32226  3.52402  0.93394  3.15856  4.03568  4.36690  3.90337  3.70725  3.48981  3.40122  2.34750  4.98142  3.69385    492 - -
          2.68618  4.42225  2.77519  2.73123  3.46354  2.40513  3.72494  3.29354  2.67741  2.69355  4.24690  2.90347  2.73739  3.18146  2.89801  2.37887  2.77519  2.98518  4.58477  3.61503
          0.03290  3.82654  4.54889  0.61958  0.77255  0.48576  0.95510
    416   2.77205  4.32826  4.06102  3.72356  3.51746  3.67547  4.53350  2.05556  3.59060  2.21309  3.49045  3.92051  4.23914  3.95410  3.80737  3.17678  3.13510  1.08499  5.29384  4.02222    493 - -
          2.68618  4.42225  2.77519  2.73123  3.46354  2.40513  3.72494  3.29354  2.67741  2.69355  4.24690  2.90347  2.73739  3.18146  2.89801  2.37887  2.77519  2.98518  4.58477  3.61503
          0.03290  3.82654  4.54889  0.61958  0.77255  0.48576  0.95510
    417   3.10454  4.58091  4.11534  3.75585  3.11967  3.92305  4.42603  2.32226  3.52402  0.93394  3.15856  4.03568  4.36690  3.90337  3.70725  3.48981  3.40122  2.34750  4.98142  3.69385    494 - -
          2.68618  4.42225  2.77519  2.73123  3.46354  2.40513  3.72494  3.29354  2.67741  2.69355  4.24690  2.90347  2.73739  3.18146  2.89801  2.37887  2.77519  2.98518  4.58477  3.61503
          0.03290  3.82654  4.54889  0.61958  0.77255  0.48576  0.95510
    418   1.08207  4.17062  3.41714  3.20728  4.00773  2.99619  4.23459  3.12648  3.22237  3.01009  4.04772  3.36813  3.73116  3.56797  3.47554  2.52169  2.79591  2.78889  5.43952  4.23484    495 - -
          2.68618  4.42225  2.77519  2.73123  3.46354  2.40513  3.72494  3.29354  2.67741  2.69355  4.24690  2.90347  2.73739  3.18146  2.89801  2.37887  2.77519  2.98518  4.58477  3.61503
          0.03290  3.82654  4.54889  0.61958  0.77255  0.48576  0.95510
    419   2.68674  4.68040  2.68549  2.56676  4.03685  3.15423  3.88629  3.73814  2.78659  3.39050  4.34667  1.24207  3.80424  3.15966  3.13908  2.75614  3.06752  3.36500  5.34817  3.98903    496 - -
          2.68618  4.42225  2.77519  2.73123  3.46354  2.40513  3.72494  3.29354  2.67741  2.69355  4.24690  2.90347  2.73739  3.18146  2.89801  2.37887  2.77519  2.98518  4.58477  3.61503
          0.03290  3.82654  4.54889  0.61958  0.77255  0.48576  0.95510
    420   2.93136  4.89160  3.10420  2.73535  4.26751  3.42487  3.73594  3.69410  1.10300  3.26966  4.23438  3.16156  3.92912  2.93062  2.42598  2.97683  3.18847  3.40476  5.34170  4.14816    497 - -
          2.68618  4.42225  2.77519  2.73123  3.46354  2.40513  3.72494  3.29354  2.67741  2.69355  4.24690  2.90347  2.73739  3.18146  2.89801  2.37887  2.77519  2.98518  4.58477  3.61503
          0.03290  3.82654  4.54889  0.61958  0.77255  0.48576  0.95510
    421   3.18232  4.68991  3.77110  3.49262  2.29692  3.77715  3.59953  3.19809  3.35146  2.66369  3.87813  3.66800  4.25245  3.66852  3.54427  3.32332  3.46900  3.06659  3.93866  1.04573    498 - -
          2.68618  4.42225  2.77519  2.73123  3.46354  2.40513  3.72494  3.29354  2.67741  2.69355  4.24690  2.90347  2.73739  3.18146  2.89801  2.37887  2.77519  2.98518  4.58477  3.61503
          0.03290  3.82654  4.54889  0.61958  0.77255  0.48576  0.95510
    422   2.53667  1.03861  4.04377  3.77358  3.77631  3.16858  4.43087  2.91331  3.60050  2.83049  3.95063  3.77284  3.87189  3.94858  3.73273  2.80809  2.99969  2.66081  5.20126  4.06408    499 - -
          2.68618  4.42225  2.77519  2.73123  3.46354  2.40513  3.72494  3.29354  2.67741  2.69355  4.24690  2.90347  2.73739  3.18146  2.89801  2.37887  2.77519  2.98518  4.58477  3.61503
          0.03290  3.82654  4.54889  0.61958  0.77255  0.48576  0.95510
    423   2.84607  4.82876  2.87443  2.62942  3.99096  3.33666  3.78699  3.61554  2.45364  3.12237  4.15248  3.08839  3.89007  1.31808  2.73832  2.89621  3.14352  3.34837  5.27161  3.96260    500 - -
          2.68618  4.42225  2.77519  2.73123  3.46354  2.40513  3.72494  3.29354  2.67741  2.69355  4.24690  2.90347  2.73739  3.18146  2.89801  2.37887  2.77519  2.98518  4.58477  3.61503
          0.03290  3.82654  4.54889  0.61958  0.77255  0.48576  0.95510
    424   2.94164  5.06049  0.98623  2.30919  4.43170  3.17710  3.89276  4.00972  2.96855  3.62665  4.60457  2.86289  3.82675  3.13244  3.47783  2.90979  3.27954  3.65410  5.60917  4.31327    501 - -
          2.68618  4.42225  2.77519  2.73123  3.46354  2.40513  3.72494  3.29354  2.67741  2.69355  4.24690  2.90347  2.73739  3.18146  2.89801  2.37887  2.77519  2.98518  4.58477  3.61503
          0.03290  3.82654  4.54889  0.61958  0.77255  0.48576  0.95510
    425   2.69325  4.45730  3.29562  3.12870  4.12632  3.14746  4.20929  3.66068  3.18221  3.29222  4.34070  3.43962  0.91761  3.57242  3.43226  2.85949  3.13139  3.31121  5.32473  4.24664    502 - -
          2.68618  4.42225  2.77519  2.73123  3.46354  2.40513  3.72494  3.29354  2.67741  2.69355  4.24690  2.90347  2.73739  3.18146  2.89801  2.37887  2.77519  2.98518  4.58477  3.61503
          0.03290  3.82654  4.54889  0.61958  0.77255  0.48576  0.95510
    426   2.94164  5.06049  0.98623  2.30919  4.43170  3.17710  3.89276  4.00972  2.96855  3.62665  4.60457  2.86289  3.82675  3.13244  3.47783  2.90979  3.27954  3.65410  5.60917  4.31327    503 - -
          2.68618  4.42225  2.77519  2.73123  3.46354  2.40513  3.72494  3.29354  2.67741  2.69355  4.24690  2.90347  2.73739  3.18146  2.89801  2.37887  2.77519  2.98518  4.58477  3.61503
          0.03290  3.82654  4.54889  0.61958  0.77255  0.48576  0.95510
    427   1.08207  4.17062  3.41714  3.20728  4.00773  2.99619  4.23459  3.12648  3.22237  3.01009  4.04772  3.36813  3.73116  3.56797  3.47554  2.52169  2.79591  2.78889  5.43952  4.23484    504 - -
          2.68618  4.42225  2.77519  2.73123  3.46354  2.40513  3.72494  3.29354  2.67741  2.69355  4.24690  2.90347  2.73739  3.18146  2.89801  2.37887  2.77519  2.98518  4.58477  3.61503
          0.03290  3.82654  4.54889  0.61958  0.77255  0.48576  0.95510
    428   2.91441  5.01372  2.47091  1.09258  4.35444  3.24560  3.82956  3.79925  2.70441  3.42419  4.40116  2.90942  3.84827  3.04677  3.10778  2.90207  3.21861  3.48819  5.53476  4.25799    505 - -
          2.68618  4.42225  2.77519  2.73123  3.46354  2.40513  3.72494  3.29354  2.67741  2.69355  4.24690  2.90347  2.73739  3.18146  2.89801  2.37887  2.77519  2.98518  4.58477  3.61503
          0.03290  3.82654  4.54889  0.61958  0.77255  0.48576  0.95510
    429   2.94164  5.06049  0.98623  2.30919  4.43170  3.17710  3.89276  4.00972  2.96855  3.62665  4.60457  2.86289  3.82675  3.13244  3.47783  2.90979  3.27954  3.65410  5.60917  4.31327    506 - -
          2.68618  4.42225  2.77519  2.73123  3.46354  2.40513  3.72494  3.29354  2.67741  2.69355  4.24690  2.90347  2.73739  3.18146  2.89801  2.37887  2.77519  2.98518  4.58477  3.61503
          0.03290  3.82654  4.54889  0.61958  0.77255  0.48576  0.95510
    430   1.08207  4.17062  3.41714  3.20728  4.00773  2.99619  4.23459  3.12648  3.22237  3.01009  4.04772  3.36813  3.73116  3.56797  3.47554  2.52169  2.79591  2.78889  5.43952  4.23484    507 - -
          2.68618  4.42225  2.77519  2.73123  3.46354  2.40513  3.72494  3.29354  2.67741  2.69355  4.24690  2.90347  2.73739  3.18146  2.89801  2.37887  2.77519  2.98518  4.58477  3.61503
          0.03290  3.82654  4.54889  0.61958  0.77255  0.48576  0.95510
    431   1.08207  4.17062  3.41714  3.20728  4.00773  2.99619  4.23459  3.12648  3.22237  3.01009  4.04772  3.36813  3.73116  3.56797  3.47554  2.52169  2.79591  2.78889  5.43952  4.23484    508 - -
          2.68618  4.42225  2.77519  2.73123  3.46354  2.40513  3.72494  3.29354  2.67741  2.69355  4.24690  2.90347  2.73739  3.18146  2.89801  2.37887  2.77519  2.98518  4.58477  3.61503
          0.03290  3.82654  4.54889  0.61958  0.77255  0.48576  0.95510
    432   2.68674  4.68040  2.68549  2.56676  4.03685  3.15423  3.88629  3.73814  2.78659  3.39050  4.34667  1.24207  3.80424  3.15966  3.13908  2.75614  3.06752  3.36500  5.34817  3.98903    509 - -
          2.68618  4.42225  2.77519  2.73123  3.46354  2.40513  3.72494  3.29354  2.67741  2.69355  4.24690  2.90347  2.73739  3.18146  2.89801  2.37887  2.77519  2.98518  4.58477  3.61503
          0.03290  3.82654  4.54889  0.61958  0.77255  0.48576  0.95510
    433   2.99543  4.42804  4.26873  3.88348  3.34415  4.01554  4.62071  1.13671  3.71066  1.94058  3.28767  4.13531  4.45193  4.06420  3.91254  3.50710  3.29575  1.84713  5.22486  3.95860    510 - -
          2.68618  4.42225  2.77519  2.73123  3.46354  2.40513  3.72494  3.29354  2.67741  2.69355  4.24690  2.90347  2.73739  3.18146  2.89801  2.37887  2.77519  2.98518  4.58477  3.61503
          0.03290  3.82654  4.54889  0.61958  0.77255  0.48576  0.95510
    434   2.93418  4.49055  4.00053  3.59122  3.18938  3.79985  4.33704  2.36047  3.36154  1.79165  1.46891  3.87417  4.26082  3.74683  3.57211  3.27817  3.23891  2.36107  5.02366  3.78098    511 - -
          2.68618  4.42225  2.77519  2.73123  3.46354  2.40513  3.72494  3.29354  2.67741  2.69355  4.24690  2.90347  2.73739  3.18146  2.89801  2.37887  2.77519  2.98518  4.58477  3.61503
          0.03290  3.82654  4.54889  0.61958  0.77255  0.48576  0.95510
    435   2.95513  4.79586  3.44126  2.96305  4.13882  3.45086  3.79356  3.67805  2.22259  3.20241  4.20459  3.32589  3.95640  3.01687  1.05099  3.04200  3.22470  3.40418  5.24098  4.07697    512 - -
          2.68618  4.42225  2.77519  2.73123  3.46354  2.40513  3.72494  3.29354  2.67741  2.69355  4.24690  2.90347  2.73739  3.18146  2.89801  2.37887  2.77519  2.98518  4.58477  3.61503
          0.03290  3.82654  4.54889  0.61958  0.77255  0.48576  0.95510
    436   2.77205  4.32826  4.06102  3.72356  3.51746  3.67547  4.53350  2.05556  3.59060  2.21309  3.49045  3.92051  4.23914  3.95410  3.80737  3.17678  3.13510  1.08499  5.29384  4.02222    513 - -
          2.68618  4.42225  2.77519  2.73123  3.46354  2.40513  3.72494  3.29354  2.67741  2.69355  4.24690  2.90347  2.73739  3.18146  2.89801  2.37887  2.77519  2.98518  4.58477  3.61503
          0.03290  3.82654  4.54889  0.61958  0.77255  0.48576  0.95510
    437   2.99543  4.42804  4.26873  3.88348  3.34415  4.01554  4.62071  1.13671  3.71066  1.94058  3.28767  4.13531  4.45193  4.06420  3.91254  3.50710  3.29575  1.84713  5.22486  3.95860    514 - -
          2.68618  4.42225  2.77519  2.73123  3.46354  2.40513  3.72494  3.29354  2.67741  2.69355  4.24690  2.90347  2.73739  3.18146  2.89801  2.37887  2.77519  2.98518  4.58477  3.61503
          0.03290  3.82654  4.54889  0.61958  0.77255  0.48576  0.95510
    438   2.29385  4.21318  3.16791  2.98240  4.03098  2.94398  4.09311  3.54777  3.05303  3.27188  4.20242  3.21399  3.67917  3.40615  3.33990  1.16248  2.77070  3.09296  5.40735  4.11447    515 - -
          2.68618  4.42225  2.77519  2.73123  3.46354  2.40513  3.72494  3.29354  2.67741  2.69355  4.24690  2.90347  2.73739  3.18146  2.89801  2.37887  2.77519  2.98518  4.58477  3.61503
          0.03290  3.82654  4.54889  0.61958  0.77255  0.48576  0.95510
    439   2.99543  4.42804  4.26873  3.88348  3.34415  4.01554  4.62071  1.13671  3.71066  1.94058  3.28767  4.13531  4.45193  4.06420  3.91254  3.50710  3.29575  1.84713  5.22486  3.95860    516 - -
          2.68618  4.42225  2.77519  2.73123  3.46354  2.40513  3.72494  3.29354  2.67741  2.69355  4.24690  2.90347  2.73739  3.18146  2.89801  2.37887  2.77519  2.98518  4.58477  3.61503
          0.03290  3.82654  4.54889  0.61958  0.77255  0.48576  0.95510
    440   2.93136  4.89160  3.10420  2.73535  4.26751  3.42487  3.73594  3.69410  1.10300  3.26966  4.23438  3.16156  3.92912  2.93062  2.42598  2.97683  3.18847  3.40476  5.34170  4.14816    517 - -
          2.68618  4.42225  2.77519  2.73123  3.46354  2.40513  3.72494  3.29354  2.67741  2.69355  4.24690  2.90347  2.73739  3.18146  2.89801  2.37887  2.77519  2.98518  4.58477  3.61503
          0.03290  3.82654  4.54889  0.61958  0.77255  0.48576  0.95510
    441   2.68674  4.68040  2.68549  2.56676  4.03685  3.15423  3.88629  3.73814  2.78659  3.39050  4.34667  1.24207  3.80424  3.15966  3.13908  2.75614  3.06752  3.36500  5.34817  3.98903    518 - -
          2.68618  4.42225  2.77519  2.73123  3.46354  2.40513  3.72494  3.29354  2.67741  2.69355  4.24690  2.90347  2.73739  3.18146  2.89801  2.37887  2.77519  2.98518  4.58477  3.61503
          0.03290  3.82654  4.54889  0.61958  0.77255  0.48576  0.95510
    442   3.18232  4.68991  3.77110  3.49262  2.29692  3.77715  3.59953  3.19809  3.35146  2.66369  3.87813  3.66800  4.25245  3.66852  3.54427  3.32332  3.46900  3.06659  3.93866  1.04573    519 - -
          2.68618  4.42225  2.77519  2.73123  3.46354  2.40513  3.72494  3.29354  2.67741  2.69355  4.24690  2.90347  2.73739  3.18146  2.89801  2.37887  2.77519  2.98518  4.58477  3.61503
          0.03290  3.82654  4.54889  0.61958  0.77255  0.48576  0.95510
    443   2.29385  4.21318  3.16791  2.98240  4.03098  2.94398  4.09311  3.54777  3.05303  3.27188  4.20242  3.21399  3.67917  3.40615  3.33990  1.16248  2.77070  3.09296  5.40735  4.11447    520 - -
          2.68618  4.42225  2.77519  2.73123  3.46354  2.40513  3.72494  3.29354  2.67741  2.69355  4.24690  2.90347  2.73739  3.18146  2.89801  2.37887  2.77519  2.98518  4.58477  3.61503
          0.03290  3.82654  4.54889  0.61958  0.77255  0.48576  0.95510
    444   2.94164  5.06049  0.98623  2.30919  4.43170  3.17710  3.89276  4.00972  2.96855  3.62665  4.60457  2.86289  3.82675  3.13244  3.47783  2.90979  3.27954  3.65410  5.60917  4.31327    521 - -
          2.68618  4.42225  2.77519  2.73123  3.46354  2.40513  3.72494  3.29354  2.67741  2.69355  4.24690  2.90347  2.73739  3.18146  2.89801  2.37887  2.77519  2.98518  4.58477  3.61503
          0.03290  3.82654  4.54889  0.61958  0.77255  0.48576  0.95510
    445   2.94164  5.06049  0.98623  2.30919  4.43170  3.17710  3.89276  4.00972  2.96855  3.62665  4.60457  2.86289  3.82675  3.13244  3.47783  2.90979  3.27954  3.65410  5.60917  4.31327    522 - -
          2.68618  4.42225  2.77519  2.73123  3.46354  2.40513  3.72494  3.29354  2.67741  2.69355  4.24690  2.90347  2.73739  3.18146  2.89801  2.37887  2.77519  2.98518  4.58477  3.61503
          0.03290  3.82654  4.54889  0.61958  0.77255  0.48576  0.95510
    446   2.99543  4.42804  4.26873  3.88348  3.34415  4.01554  4.62071  1.13671  3.71066  1.94058  3.28767  4.13531  4.45193  4.06420  3.91254  3.50710  3.29575  1.84713  5.22486  3.95860    523 - -
          2.68618  4.42225  2.77519  2.73123  3.46354  2.40513  3.72494  3.29354  2.67741  2.69355  4.24690  2.90347  2.73739  3.18146  2.89801  2.37887  2.77519  2.98518  4.58477  3.61503
          0.03290  3.82654  4.54889  0.61958  0.77255  0.48576  0.95510
    447   2.95513  4.79586  3.44126  2.96305  4.13882  3.45086  3.79356  3.67805  2.22259  3.20241  4.20459  3.32589  3.95640  3.01687  1.05099  3.04200  3.22470  3.40418  5.24098  4.07697    524 - -
          2.68618  4.42225  2.77519  2.73123  3.46354  2.40513  3.72494  3.29354  2.67741  2.69355  4.24690  2.90347  2.73739  3.18146  2.89801  2.37887  2.77519  2.98518  4.58477  3.61503
          0.03290  3.82654  4.54889  0.61958  0.77255  0.48576  0.95510
    448   2.77205  4.32826  4.06102  3.72356  3.51746  3.67547  4.53350  2.05556  3.59060  2.21309  3.49045  3.92051  4.23914  3.95410  3.80737  3.17678  3.13510  1.08499  5.29384  4.02222    525 - -
          2.68618  4.42225  2.77519  2.73123  3.46354  2.40513  3.72494  3.29354  2.67741  2.69355  4.24690  2.90347  2.73739  3.18146  2.89801  2.37887  2.77519  2.98518  4.58477  3.61503
          0.03290  3.82654  4.54889  0.61958  0.77255  0.48576  0.95510
    449   2.99543  4.42804  4.26873  3.88348  3.34415  4.01554  4.62071  1.13671  3.71066  1.94058  3.28767  4.13531  4.45193  4.06420  3.91254  3.50710  3.29575  1.84713  5.22486  3.95860    526 - -
          2.68618  4.42225  2.77519  2.73123  3.46354  2.40513  3.72494  3.29354  2.67741  2.69355  4.24690  2.90347  2.73739  3.18146  2.89801  2.37887  2.77519  2.98518  4.58477  3.61503
          0.03290  3.82654  4.54889  0.61958  0.77255  0.48576  0.95510
    450   2.99543  4.42804  4.26873  3.88348  3.34415  4.01554  4.62071  1.13671  3.71066  1.94058  3.28767  4.13531  4.45193  4.06420  3.91254  3.50710  3.29575  1.84713  5.22486  3.95860    527 - -
          2.68618  4.42225  2.77519  2.73123  3.46354  2.40513  3.72494  3.29354  2.67741  2.69355  4.24690  2.90347  2.73739  3.18146  2.89801  2.37887  2.77519  2.98518  4.58477  3.61503
          0.03290  3.82654  4.54889  0.61958  0.77255  0.48576  0.95510
    451   2.84607  4.82876  2.87443  2.62942  3.99096  3.33666  3.78699  3.61554  2.45364  3.12237  4.15248  3.08839  3.89007  1.31808  2.73832  2.89621  3.14352  3.34837  5.27161  3.96260    528 - -
          2.68618  4.42225  2.77519  2.73123  3.46354  2.40513  3.72494  3.29354  2.67741  2.69355  4.24690  2.90347  2.73739  3.18146  2.89801  2.37887  2.77519  2.98518  4.58477  3.61503
          0.03290  3.82654  4.54889  0.61958  0.77255  0.48576  0.95510
    452   3.10454  4.58091  4.11534  3.75585  3.11967  3.92305  4.42603  2.32226  3.52402  0.93394  3.15856  4.03568  4.36690  3.90337  3.70725  3.48981  3.40122  2.34750  4.98142  3.69385    529 - -
          2.68618  4.42225  2.77519  2.73123  3.46354  2.40513  3.72494  3.29354  2.67741  2.69355  4.24690  2.90347  2.73739  3.18146  2.89801  2.37887  2.77519  2.98518  4.58477  3.61503
          0.03290  3.82654  4.54889  0.61958  0.77255  0.48576  0.95510
    453   2.93418  4.49055  4.00053  3.59122  3.18938  3.79985  4.33704  2.36047  3.36154  1.79165  1.46891  3.87417  4.26082  3.74683  3.57211  3.27817  3.23891  2.36107  5.02366  3.78098    530 - -
          2.68618  4.42225  2.77519  2.73123  3.46354  2.40513  3.72494  3.29354  2.67741  2.69355  4.24690  2.90347  2.73739  3.18146  2.89801  2.37887  2.77519  2.98518  4.58477  3.61503
          0.03290  3.82654  4.54889  0.61958  0.77255  0.48576  0.95510
    454   2.84607  4.82876  2.87443  2.62942  3.99096  3.33666  3.78699  3.61554  2.45364  3.12237  4.15248  3.08839  3.89007  1.31808  2.73832  2.89621  3.14352  3.34837  5.27161  3.96260    531 - -
          2.68618  4.42225  2.77519  2.73123  3.46354  2.40513  3.72494  3.29354  2.67741  2.69355  4.24690  2.90347  2.73739  3.18146  2.89801  2.37887  2.77519  2.98518  4.58477  3.61503
          0.03290  3.82654  4.54889  0.61958  0.77255  0.48576  0.95510
    455   3.18232  4.68991  3.77110  3.49262  2.29692  3.77715  3.59953  3.19809  3.35146  2.66369  3.87813  3.66800  4.25245  3.66852  3.54427  3.32332  3.46900  3.06659  3.93866  1.04573    532 - -
          2.68618  4.42225  2.77519  2.73123  3.46354  2.40513  3.72494  3.29354  2.67741  2.69355  4.24690  2.90347  2.73739  3.18146  2.89801  2.37887  2.77519  2.98518  4.58477  3.61503
          0.03290  3.82654  4.54889  0.61958  0.77255  0.48576  0.95510
    456   2.94719  4.77141  3.08331  2.83943  3.25441  3.41030  1.24320  3.64290  2.68383  3.14232  4.18234  3.25030  3.96072  3.20530  2.95189  3.01853  3.24933  3.37898  4.71994  3.20673    533 - -
          2.68618  4.42225  2.77519  2.73123  3.46354  2.40513  3.72494  3.29354  2.67741  2.69355  4.24690  2.90347  2.73739  3.18146  2.89801  2.37887  2.77519  2.98518  4.58477  3.61503
          0.03290  3.82654  4.54889  0.61958  0.77255  0.48576  0.95510
    457   2.68674  4.68040  2.68549  2.56676  4.03685  3.15423  3.88629  3.73814  2.78659  3.39050  4.34667  1.24207  3.80424  3.15966  3.13908  2.75614  3.06752  3.36500  5.34817  3.98903    534 - -
          2.68618  4.42225  2.77519  2.73123  3.46354  2.40513  3.72494  3.29354  2.67741  2.69355  4.24690  2.90347  2.73739  3.18146  2.89801  2.37887  2.77519  2.98518  4.58477  3.61503
          0.03290  3.82654  4.54889  0.61958  0.77255  0.48576  0.95510
    458   2.93136  4.89160  3.10420  2.73535  4.26751  3.42487  3.73594  3.69410  1.10300  3.26966  4.23438  3.16156  3.92912  2.93062  2.42598  2.97683  3.18847  3.40476  5.34170  4.14816    535 - -
          2.68618  4.42225  2.77519  2.73123  3.46354  2.40513  3.72494  3.29354  2.67741  2.69355  4.24690  2.90347  2.73739  3.18146  2.89801  2.37887  2.77519  2.98518  4.58477  3.61503
          0.03290  3.82654  4.54889  0.61958  0.77255  0.48576  0.95510
    459   1.08207  4.17062  3.41714  3.20728  4.00773  2.99619  4.23459  3.12648  3.22237  3.01009  4.04772  3.36813  3.73116  3.56797  3.47554  2.52169  2.79591  2.78889  5.43952  4.23484    536 - -
          2.68618  4.42225  2.77519  2.73123  3.46354  2.40513  3.72494  3.29354  2.67741  2.69355  4.24690  2.90347  2.73739  3.18146  2.89801  2.37887  2.77519  2.98518  4.58477  3.61503
          0.03290  3.82654  4.54889  0.61958  0.77255  0.48576  0.95510
    460   3.18232  4.68991  3.77110  3.49262  2.29692  3.77715  3.59953  3.19809  3.35146  2.66369  3.87813  3.66800  4.25245  3.66852  3.54427  3.32332  3.46900  3.06659  3.93866  1.04573    537 - -
          2.68618  4.42225  2.77519  2.73123  3.46354  2.40513  3.72494  3.29354  2.67741  2.69355  4.24690  2.90347  2.73739  3.18146  2.89801  2.37887  2.77519  2.98518  4.58477  3.61503
          0.03290  3.82654  4.54889  0.61958  0.77255  0.48576  0.95510
    461   3.10454  4.58091  4.11534  3.75585  3.11967  3.92305  4.42603  2.32226  3.52402  0.93394  3.15856  4.03568  4.36690  3.90337  3.70725  3.48981  3.40122  2.34750  4.98142  3.69385    538 - -
          2.68618  4.42225  2.77519  2.73123  3.46354  2.40513  3.72494  3.29354  2.67741  2.69355  4.24690  2.90347  2.73739  3.18146  2.89801  2.37887  2.77519  2.98518  4.58477  3.61503
          0.03290  3.82654  4.54889  0.61958  0.77255  0.48576  0.95510
    462   3.10454  4.58091  4.11534  3.75585  3.11967  3.92305  4.42603  2.32226  3.52402  0.93394  3.15856  4.03568  4.36690  3.90337  3.70725  3.48981  3.40122  2.34750  4.98142  3.69385    539 - -
          2.68618  4.42225  2.77519  2.73123  3.46354  2.40513  3.72494  3.29354  2.67741  2.69355  4.24690  2.90347  2.73739  3.18146  2.89801  2.37887  2.77519  2.98518  4.58477  3.61503
          0.03290  3.82654  4.54889  0.61958  0.77255  0.48576  0.95510
    463   2.68674  4.68040  2.68549  2.56676  4.03685  3.15423  3.88629  3.73814  2.78659  3.39050  4.34667  1.24207  3.80424  3.15966  3.13908  2.75614  3.06752  3.36500  5.34817  3.98903    540 - -
          2.68618  4.42225  2.77519  2.73123  3.46354  2.40513  3.72494  3.29354  2.67741  2.69355  4.24690  2.90347  2.73739  3.18146  2.89801  2.37887  2.77519  2.98518  4.58477  3.61503
          0.03290  3.82654  4.54889  0.61958  0.77255  0.48576  0.95510
    464   2.99543  4.42804  4.26873  3.88348  3.34415  4.01554  4.62071  1.13671  3.71066  1.94058  3.28767  4.13531  4.45193  4.06420  3.91254  3.50710  3.29575  1.84713  5.22486  3.95860    541 - -
          2.68618  4.42225  2.77519  2.73123  3.46354  2.40513  3.72494  3.29354  2.67741  2.69355  4.24690  2.90347  2.73739  3.18146  2.89801  2.37887  2.77519  2.98518  4.58477  3.61503
          0.03290  3.82654  4.54889  0.61958  0.77255  0.48576  0.95510
    465   2.69325  4.45730  3.29562  3.12870  4.12632  3.14746  4.20929  3.66068  3.18221  3.29222  4.34070  3.43962  0.91761  3.57242  3.43226  2.85949  3.13139  3.31121  5.32473  4.24664    542 - -
          2.68618  4.42225  2.77519  2.73123  3.46354  2.40513  3.72494  3.29354  2.67741  2.69355  4.24690  2.90347  2.73739  3.18146  2.89801  2.37887  2.77519  2.98518  4.58477  3.61503
          0.03290  3.82654  4.54889  0.61958  0.77255  0.48576  0.95510
    466   2.29385  4.21318  3.16791  2.98240  4.03098  2.94398  4.09311  3.54777  3.05303  3.27188  4.20242  3.21399  3.67917  3.40615  3.33990  1.16248  2.77070  3.09296  5.40735  4.11447    543 - -
          2.68618  4.42225  2.77519  2.73123  3.46354  2.40513  3.72494  3.29354  2.67741  2.69355  4.24690  2.90347  2.73739  3.18146  2.89801  2.37887  2.77519  2.98518  4.58477  3.61503
          0.03290  3.82654  4.54889  0.61958  0.77255  0.48576  0.95510
    467   3.26182  4.65242  4.02254  3.71787  2.62280  3.68001  3.84614  3.28421  3.44136  2.68668  3.92006  3.87638  4.19412  3.83144  3.57755  3.46590  3.56008  3.17327  0.98328  2.62744    544 - -
          2.68618  4.42225  2.77519  2.73123  3.46354  2.40513  3.72494  3.29354  2.67741  2.69355  4.24690  2.90347  2.73739  3.18146  2.89801  2.37887  2.77519  2.98518  4.58477  3.61503
          0.03290  3.82654  4.54889  0.61958  0.77255  0.48576  0.95510
    468   2.94164  5.06049  0.98623  2.30919  4.43170  3.17710  3.89276  4.00972  2.96855  3.62665  4.60457  2.86289  3.82675  3.13244  3.47783  2.90979  3.27954  3.65410  5.60917  4.31327    545 - -
          2.68618  4.42225  2.77519  2.73123  3.46354  2.40513  3.72494  3.29354  2.67741  2.69355  4.24690  2.90347  2.73739  3.18146  2.89801  2.37887  2.77519  2.98518  4.58477  3.61503
          0.03290  3.82654  4.54889  0.61958  0.77255  0.48576  0.95510
    469   3.26182  4.65242  4.02254  3.71787  2.62280  3.68001  3.84614  3.28421  3.44136  2.68668  3.92006  3.87638  4.19412  3.83144  3.57755  3.46590  3.56008  3.17327  0.98328  2.62744    546 - -
          2.68618  4.42225  2.77519  2.73123  3.46354  2.40513  3.72494  3.29354  2.67741  2.69355  4.24690  2.90347  2.73739  3.18146  2.89801  2.37887  2.77519  2.98518  4.58477  3.61503
          0.03290  3.82654  4.54889  0.61958  0.77255  0.48576  0.95510
    470   2.93136  4.89160  3.10420  2.73535  4.26751  3.42487  3.73594  3.69410  1.10300  3.26966  4.23438  3.16156  3.92912  2.93062  2.42598  2.97683  3.18847  3.40476  5.34170  4.14816    547 - -
          2.68618  4.42225  2.77519  2.73123  3.46354  2.40513  3.72494  3.29354  2.67741  2.69355  4.24690  2.90347  2.73739  3.18146  2.89801  2.37887  2.77519  2.98518  4.58477  3.61503
          0.03290  3.82654  4.54889  0.61958  0.77255  0.48576  0.95510
    471   2.84607  4.82876  2.87443  2.62942  3.99096  3.33666  3.78699  3.61554  2.45364  3.12237  4.15248  3.08839  3.89007  1.31808  2.73832  2.89621  3.14352  3.34837  5.27161  3.96260    548 - -
          2.68618  4.42225  2.77519  2.73123  3.46354  2.40513  3.72494  3.29354  2.67741  2.69355  4.24690  2.90347  2.73739  3.18146  2.89801  2.37887  2.77519  2.98518  4.58477  3.61503
          0.03290  3.82654  4.54889  0.61958  0.77255  0.48576  0.95510
    472   2.61010  4.38912  3.27437  3.16844  4.30977  0.80364  4.29074  3.89894  3.34336  3.55868  4.53471  3.43889  3.77877  3.67130  3.58368  2.78085  3.08780  3.43620  5.41626  4.41041    549 - -
          2.68618  4.42225  2.77519  2.73123  3.46354  2.40513  3.72494  3.29354  2.67741  2.69355  4.24690  2.90347  2.73739  3.18146  2.89801  2.37887  2.77519  2.98518  4.58477  3.61503
          0.03290  3.82654  4.54889  0.61958  0.77255  0.48576  0.95510
    473   2.94164  5.06049  0.98623  2.30919  4.43170  3.17710  3.89276  4.00972  2.96855  3.62665  4.60457  2.86289  3.82675  3.13244  3.47783  2.90979  3.27954  3.65410  5.60917  4.31327    550 - -
          2.68618  4.42225  2.77519  2.73123  3.46354  2.40513  3.72494  3.29354  2.67741  2.69355  4.24690  2.90347  2.73739  3.18146  2.89801  2.37887  2.77519  2.98518  4.58477  3.61503
          0.03290  3.82654  4.54889  0.61958  0.77255  0.48576  0.95510
    474   2.94164  5.06049  0.98623  2.30919  4.43170  3.17710  3.89276  4.00972  2.96855  3.62665  4.60457  2.86289  3.82675  3.13244  3.47783  2.90979  3.27954  3.65410  5.60917  4.31327    551 - -
          2.68618  4.42225  2.77519  2.73123  3.46354  2.40513  3.72494  3.29354  2.67741  2.69355  4.24690  2.90347  2.73739  3.18146  2.89801  2.37887  2.77519  2.98518  4.58477  3.61503
          0.03290  3.82654  4.54889  0.61958  0.77255  0.48576  0.95510
    475   2.77205  4.32826  4.06102  3.72356  3.51746  3.67547  4.53350  2.05556  3.59060  2.21309  3.49045  3.92051  4.23914  3.95410  3.80737  3.17678  3.13510  1.08499  5.29384  4.02222    552 - -
          2.68618  4.42225  2.77519  2.73123  3.46354  2.40513  3.72494  3.29354  2.67741  2.69355  4.24690  2.90347  2.73739  3.18146  2.89801  2.37887  2.77519  2.98518  4.58477  3.61503
          0.03290  3.82654  4.54889  0.61958  0.77255  0.48576  0.95510
    476   2.99543  4.42804  4.26873  3.88348  3.34415  4.01554  4.62071  1.13671  3.71066  1.94058  3.28767  4.13531  4.45193  4.06420  3.91254  3.50710  3.29575  1.84713  5.22486  3.95860    553 - -
          2.68618  4.42225  2.77519  2.73123  3.46354  2.40513  3.72494  3.29354  2.67741  2.69355  4.24690  2.90347  2.73739  3.18146  2.89801  2.37887  2.77519  2.98518  4.58477  3.61503
          0.03290  3.82654  4.54889  0.61958  0.77255  0.48576  0.95510
    477   2.53667  1.03861  4.04377  3.77358  3.77631  3.16858  4.43087  2.91331  3.60050  2.83049  3.95063  3.77284  3.87189  3.94858  3.73273  2.80809  2.99969  2.66081  5.20126  4.06408    554 - -
          2.68618  4.42225  2.77519  2.73123  3.46354  2.40513  3.72494  3.29354  2.67741  2.69355  4.24690  2.90347  2.73739  3.18146  2.89801  2.37887  2.77519  2.98518  4.58477  3.61503
          0.03290  3.82654  4.54889  0.61958  0.77255  0.48576  0.95510
    478   3.10454  4.58091  4.11534  3.75585  3.11967  3.92305  4.42603  2.32226  3.52402  0.93394  3.15856  4.03568  4.36690  3.90337  3.70725  3.48981  3.40122  2.34750  4.98142  3.69385    555 - -
          2.68618  4.42225  2.77519  2.73123  3.46354  2.40513  3.72494  3.29354  2.67741  2.69355  4.24690  2.90347  2.73739  3.18146  2.89801  2.37887  2.77519  2.98518  4.58477  3.61503
          0.03290  3.82654  4.54889  0.61958  0.77255  0.48576  0.95510
    479   1.08207  4.17062  3.41714  3.20728  4.00773  2.99619  4.23459  3.12648  3.22237  3.01009  4.04772  3.36813  3.73116  3.56797  3.47554  2.52169  2.79591  2.78889  5.43952  4.23484    556 - -
          2.68618  4.42225  2.77519  2.73123  3.46354  2.40513  3.72494  3.29354  2.67741  2.69355  4.24690  2.90347  2.73739  3.18146  2.89801  2.37887  2.77519  2.98518  4.58477  3.61503
          0.03290  3.82654  4.54889  0.61958  0.77255  0.48576  0.95510
    480   2.91441  5.01372  2.47091  1.09258  4.35444  3.24560  3.82956  3.79925  2.70441  3.42419  4.40116  2.90942  3.84827  3.04677  3.10778  2.90207  3.21861  3.48819  5.53476  4.25799    557 - -
          2.68618  4.42225  2.77519  2.73123  3.46354  2.40513  3.72494  3.29354  2.67741  2.69355  4.24690  2.90347  2.73739  3.18146  2.89801  2.37887  2.77519  2.98518  4.58477  3.61503
          0.03290  3.82654  4.54889  0.61958  0.77255  0.48576  0.95510
    481   3.10454  4.58091  4.11534  3.75585  3.11967  3.92305  4.42603  2.32226  3.52402  0.93394  3.15856  4.03568  4.36690  3.90337  3.70725  3.48981  3.40122  2.34750  4.98142  3.69385    558 - -
          2.68618  4.42225  2.77519  2.73123  3.46354  2.40513  3.72494  3.29354  2.67741  2.69355  4.24690  2.90347  2.73739  3.18146  2.89801  2.37887  2.77519  2.98518  4.58477  3.61503
          0.03290  3.82654  4.54889  0.61958  0.77255  0.48576  0.95510
    482   2.93136  4.89160  3.10420  2.73535  4.26751  3.42487  3.73594  3.69410  1.10300  3.26966  4.23438  3.16156  3.92912  2.93062  2.42598  2.97683  3.18847  3.40476  5.34170  4.14816    559 - -
          2.68618  4.42225  2.77519  2.73123  3.46354  2.40513  3.72494  3.29354  2.67741  2.69355  4.24690  2.90347  2.73739  3.18146  2.89801  2.37887  2.77519  2.98518  4.58477  3.61503
          0.03290  3.82654  4.54889  0.61958  0.77255  0.48576  0.95510
    483   3.10454  4.58091  4.11534  3.75585  3.11967  3.92305  4.42603  2.32226  3.52402  0.93394  3.15856  4.03568  4.36690  3.90337  3.70725  3.48981  3.40122  2.34750  4.98142  3.69385    560 - -
          2.68618  4.42225  2.77519  2.73123  3.46354  2.40513  3.72494  3.29354  2.67741  2.69355  4.24690  2.90347  2.73739  3.18146  2.89801  2.37887  2.77519  2.98518  4.58477  3.61503
          0.03290  3.82654  4.54889  0.61958  0.77255  0.48576  0.95510
    484   2.61010  4.38912  3.27437  3.16844  4.30977  0.80364  4.29074  3.89894  3.34336  3.55868  4.53471  3.43889  3.77877  3.67130  3.58368  2.78085  3.08780  3.43620  5.41626  4.41041    561 - -
          2.68618  4.42225  2.77519  2.73123  3.46354  2.40513  3.72494  3.29354  2.67741  2.69355  4.24690  2.90347  2.73739  3.18146  2.89801  2.37887  2.77519  2.98518  4.58477  3.61503
          0.03290  3.82654  4.54889  0.61958  0.77255  0.48576  0.95510
    485   3.20113  4.61672  4.17548  3.88195  1.09002  3.90023  3.85896  2.73129  3.79031  2.11236  3.46879  3.96793  4.36044  3.97118  3.92136  3.47297  3.50255  2.71846  4.12301  2.49633    562 - -
          2.68618  4.42225  2.77519  2.73123  3.46354  2.40513  3.72494  3.29354  2.67741  2.69355  4.24690  2.90347  2.73739  3.18146  2.89801  2.37887  2.77519  2.98518  4.58477  3.61503
          0.03290  3.82654  4.54889  0.61958  0.77255  0.48576  0.95510
    486   2.99543  4.42804  4.26873  3.88348  3.34415  4.01554  4.62071  1.13671  3.71066  1.94058  3.28767  4.13531  4.45193  4.06420  3.91254  3.50710  3.29575  1.84713  5.22486  3.95860    563 - -
          2.68618  4.42225  2.77519  2.73123  3.46354  2.40513  3.72494  3.29354  2.67741  2.69355  4.24690  2.90347  2.73739  3.18146  2.89801  2.37887  2.77519  2.98518  4.58477  3.61503
          0.03290  3.82654  4.54889  0.61958  0.77255  0.48576  0.95510
    487   1.08207  4.17062  3.41714  3.20728  4.00773  2.99619  4.23459  3.12648  3.22237  3.01009  4.04772  3.36813  3.73116  3.56797  3.47554  2.52169  2.79591  2.78889  5.43952  4.23484    564 - -
          2.68618  4.42225  2.77519  2.73123  3.46354  2.40513  3.72494  3.29354  2.67741  2.69355  4.24690  2.90347  2.73739  3.18146  2.89801  2.37887  2.77519  2.98518  4.58477  3.61503
          0.03290  3.82654  4.54889  0.61958  0.77255  0.48576  0.95510
    488   2.84607  4.82876  2.87443  2.62942  3.99096  3.33666  3.78699  3.61554  2.45364  3.12237  4.15248  3.08839  3.89007  1.31808  2.73832  2.89621  3.14352  3.34837  5.27161  3.96260    565 - -
          2.68618  4.42225  2.77519  2.73123  3.46354  2.40513  3.72494  3.29354  2.67741  2.69355  4.24690  2.90347  2.73739  3.18146  2.89801  2.37887  2.77519  2.98518  4.58477  3.61503
          0.03290  3.82654  4.54889  0.61958  0.77255  0.48576  0.95510
    489   2.29385  4.21318  3.16791  2.98240  4.03098  2.94398  4.09311  3.54777  3.05303  3.27188  4.20242  3.21399  3.67917  3.40615  3.33990  1.16248  2.77070  3.09296  5.40735  4.11447    566 - -
          2.68618  4.42225  2.77519  2.73123  3.46354  2.40513  3.72494  3.29354  2.67741  2.69355  4.24690  2.90347  2.73739  3.18146  2.89801  2.37887  2.77519  2.98518  4.58477  3.61503
          0.03290  3.82654  4.54889  0.61958  0.77255  0.48576  0.95510
    490   2.53667  1.03861  4.04377  3.77358  3.77631  3.16858  4.43087  2.91331  3.60050  2.83049  3.95063  3.77284  3.87189  3.94858  3.73273  2.80809  2.99969  2.66081  5.20126  4.06408    567 - -
          2.68618  4.42225  2.77519  2.73123  3.46354  2.40513  3.72494  3.29354  2.67741  2.69355  4.24690  2.90347  2.73739  3.18146  2.89801  2.37887  2.77519  2.98518  4.58477  3.61503
          0.03290  3.82654  4.54889  0.61958  0.77255  0.48576  0.95510
    491   3.10454  4.58091  4.11534  3.75585  3.11967  3.92305  4.42603  2.32226  3.52402  0.93394  3.15856  4.03568  4.36690  3.90337  3.70725  3.48981  3.40122  2.34750  4.98142  3.69385    568 - -
          2.68618  4.42225  2.77519  2.73123  3.46354  2.40513  3.72494  3.29354  2.67741  2.69355  4.24690  2.90347  2.73739  3.18146  2.89801  2.37887  2.77519  2.98518  4.58477  3.61503
          0.03290  3.82654  4.54889  0.61958  0.77255  0.48576  0.95510
    492   1.08207  4.17062  3.41714  3.20728  4.00773  2.99619  4.23459  3.12648  3.22237  3.01009  4.04772  3.36813  3.73116  3.56797  3.47554  2.52169  2.79591  2.78889  5.43952  4.23484    569 - -
          2.68618  4.42225  2.77519  2.73123  3.46354  2.40513  3.72494  3.29354  2.67741  2.69355  4.24690  2.90347  2.73739  3.18146  2.89801  2.37887  2.77519  2.98518  4.58477  3.61503
          0.03290  3.82654  4.54889  0.61958  0.77255  0.48576  0.95510
    493   2.69325  4.45730  3.29562  3.12870  4.12632  3.14746  4.20929  3.66068  3.18221  3.29222  4.34070  3.43962  0.91761  3.57242  3.43226  2.85949  3.13139  3.31121  5.32473  4.24664    570 - -
          2.68618  4.42225  2.77519  2.73123  3.46354  2.40513  3.72494  3.29354  2.67741  2.69355  4.24690  2.90347  2.73739  3.18146  2.89801  2.37887  2.77519  2.98518  4.58477  3.61503
          0.03290  3.82654  4.54889  0.61958  0.77255  0.48576  0.95510
    494   2.61010  4.38912  3.27437  3.16844  4.30977  0.80364  4.29074  3.89894  3.34336  3.55868  4.53471  3.43889  3.77877  3.67130  3.58368  2.78085  3.08780  3.43620  5.41626  4.41041    571 - -
          2.68618  4.42225  2.77519  2.73123  3.46354  2.40513  3.72494  3.29354  2.67741  2.69355  4.24690  2.90347  2.73739  3.18146  2.89801  2.37887  2.77519  2.98518  4.58477  3.61503
          0.03290  3.82654  4.54889  0.61958  0.77255  0.48576  0.95510
    495   3.20113  4.61672  4.17548  3.88195  1.09002  3.90023  3.85896  2.73129  3.79031  2.11236  3.46879  3.96793  4.36044  3.97118  3.92136  3.47297  3.50255  2.71846  4.12301  2.49633    572 - -
          2.68618  4.42225  2.77519  2.73123  3.46354  2.40513  3.72494  3.29354  2.67741  2.69355  4.24690  2.90347  2.73739  3.18146  2.89801  2.37887  2.77519  2.98518  4.58477  3.61503
          0.03290  3.82654  4.54889  0.61958  0.77255  0.48576  0.95510
    496   2.29385  4.21318  3.16791  2.98240  4.03098  2.94398  4.09311  3.54777  3.05303  3.27188  4.20242  3.21399  3.67917  3.40615  3.33990  1.16248  2.77070  3.09296  5.40735  4.11447    573 - -
          2.68618  4.42225  2.77519  2.73123  3.46354  2.40513  3.72494  3.29354  2.67741  2.69355  4.24690  2.90347  2.73739  3.18146  2.89801  2.37887  2.77519  2.98518  4.58477  3.61503
          0.03290  3.82654  4.54889  0.61958  0.77255  0.48576  0.95510
    497   2.38953  4.23423  3.38881  3.13969  3.92974  3.07476  4.16032  3.05133  3.08174  2.91642  3.97060  3.35586  3.77521  3.47909  3.34213  2.59038  1.25225  2.75123  5.37164  4.14662    574 - -
          2.68618  4.42225  2.77519  2.73123  3.46354  2.40513  3.72494  3.29354  2.67741  2.69355  4.24690  2.90347  2.73739  3.18146  2.89801  2.37887  2.77519  2.98518  4.58477  3.61503
          0.03290  3.82654  4.54889  0.61958  0.77255  0.48576  0.95510
    498   2.93418  4.49055  4.00053  3.59122  3.18938  3.79985  4.33704  2.36047  3.36154  1.79165  1.46891  3.87417  4.26082  3.74683  3.57211  3.27817  3.23891  2.36107  5.02366  3.78098    575 - -
          2.68618  4.42225  2.77519  2.73123  3.46354  2.40513  3.72494  3.29354  2.67741  2.69355  4.24690  2.90347  2.73739  3.18146  2.89801  2.37887  2.77519  2.98518  4.58477  3.61503
          0.03290  3.82654  4.54889  0.61958  0.77255  0.48576  0.95510
    499   2.93418  4.49055  4.00053  3.59122  3.18938  3.79985  4.33704  2.36047  3.36154  1.79165  1.46891  3.87417  4.26082  3.74683  3.57211  3.27817  3.23891  2.36107  5.02366  3.78098    576 - -
          2.68618  4.42225  2.77519  2.73123  3.46354  2.40513  3.72494  3.29354  2.67741  2.69355  4.24690  2.90347  2.73739  3.18146  2.89801  2.37887  2.77519  2.98518  4.58477  3.61503
          0.03290  3.82654  4.54889  0.61958  0.77255  0.48576  0.95510
    500   1.08207  4.17062  3.41714  3.20728  4.00773  2.99619  4.23459  3.12648  3.22237  3.01009  4.04772  3.36813  3.73116  3.56797  3.47554  2.52169  2.79591  2.78889  5.43952  4.23484    577 - -
          2.68618  4.42225  2.77519  2.73123  3.46354  2.40513  3.72494  3.29354  2.67741  2.69355  4.24690  2.90347  2.73739  3.18146  2.89801  2.37887  2.77519  2.98518  4.58477  3.61503
          0.03290  3.82654  4.54889  0.61958  0.77255  0.48576  0.95510
    501   2.68674  4.68040  2.68549  2.56676  4.03685  3.15423  3.88629  3.73814  2.78659  3.39050  4.34667  1.24207  3.80424  3.15966  3.13908  2.75614  3.06752  3.36500  5.34817  3.98903    578 - -
          2.68618  4.42225  2.77519  2.73123  3.46354  2.40513  3.72494  3.29354  2.67741  2.69355  4.24690  2.90347  2.73739  3.18146  2.89801  2.37887  2.77519  2.98518  4.58477  3.61503
          0.03290  3.82654  4.54889  0.61958  0.77255  0.48576  0.95510
    502   3.10454  4.58091  4.11534  3.75585  3.11967  3.92305  4.42603  2.32226  3.52402  0.93394  3.15856  4.03568  4.36690  3.90337  3.70725  3.48981  3.40122  2.34750  4.98142  3.69385    579 - -
          2.68618  4.42225  2.77519  2.73123  3.46354  2.40513  3.72494  3.29354  2.67741  2.69355  4.24690  2.90347  2.73739  3.18146  2.89801  2.37887  2.77519  2.98518  4.58477  3.61503
          0.03290  3.82654  4.54889  0.61958  0.77255  0.48576  0.95510
    503   3.20113  4.61672  4.17548  3.88195  1.09002  3.90023  3.85896  2.73129  3.79031  2.11236  3.46879  3.96793  4.36044  3.97118  3.92136  3.47297  3.50255  2.71846  4.12301  2.49633    580 - -
          2.68618  4.42225  2.77519  2.73123  3.46354  2.40513  3.72494  3.29354  2.67741  2.69355  4.24690  2.90347  2.73739  3.18146  2.89801  2.37887  2.77519  2.98518  4.58477  3.61503
          0.03290  3.82654  4.54889  0.61958  0.77255  0.48576  0.95510
    504   1.08207  4.17062  3.41714  3.20728  4.00773  2.99619  4.23459  3.12648  3.22237  3.01009  4.04772  3.36813  3.73116  3.56797  3.47554  2.52169  2.79591  2.78889  5.43952  4.23484    581 - -
          2.68618  4.42225  2.77519  2.73123  3.46354  2.40513  3.72494  3.29354  2.67741  2.69355  4.24690  2.90347  2.73739  3.18146  2.89801  2.37887  2.77519  2.98518  4.58477  3.61503
          0.03290  3.82654  4.54889  0.61958  0.77255  0.48576  0.95510
    505   2.93418  4.49055  4.00053  3.59122  3.18938  3.79985  4.33704  2.36047  3.36154  1.79165  1.46891  3.87417  4.26082  3.74683  3.57211  3.27817  3.23891  2.36107  5.02366  3.78098    582 - -
          2.68618  4.42225  2.77519  2.73123  3.46354  2.40513  3.72494  3.29354  2.67741  2.69355  4.24690  2.90347  2.73739  3.18146  2.89801  2.37887  2.77519  2.98518  4.58477  3.61503
          0.03290  3.82654  4.54889  0.61958  0.77255  0.48576  0.95510
    506   2.95513  4.79586  3.44126  2.96305  4.13882  3.45086  3.79356  3.67805  2.22259  3.20241  4.20459  3.32589  3.95640  3.01687  1.05099  3.04200  3.22470  3.40418  5.24098  4.07697    583 - -
          2.68618  4.42225  2.77519  2.73123  3.46354  2.40513  3.72494  3.29354  2.67741  2.69355  4.24690  2.90347  2.73739  3.18146  2.89801  2.37887  2.77519  2.98518  4.58477  3.61503
          0.03290  3.82654  4.54889  0.61958  0.77255  0.48576  0.95510
    507   2.29385  4.21318  3.16791  2.98240  4.03098  2.94398  4.09311  3.54777  3.05303  3.27188  4.20242  3.21399  3.67917  3.40615  3.33990  1.16248  2.77070  3.09296  5.40735  4.11447    584 - -
          2.68618  4.42225  2.77519  2.73123  3.46354  2.40513  3.72494  3.29354  2.67741  2.69355  4.24690  2.90347  2.73739  3.18146  2.89801  2.37887  2.77519  2.98518  4.58477  3.61503
          0.03290  3.82654  4.54889  0.61958  0.77255  0.48576  0.95510
    508   3.20113  4.61672  4.17548  3.88195  1.09002  3.90023  3.85896  2.73129  3.79031  2.11236  3.46879  3.96793  4.36044  3.97118  3.92136  3.47297  3.50255  2.71846  4.12301  2.49633    585 - -
          2.68618  4.42225  2.77519  2.73123  3.46354  2.40513  3.72494  3.29354  2.67741  2.69355  4.24690  2.90347  2.73739  3.18146  2.89801  2.37887  2.77519  2.98518  4.58477  3.61503
          0.03290  3.82654  4.54889  0.61958  0.77255  0.48576  0.95510
    509   2.93136  4.89160  3.10420  2.73535  4.26751  3.42487  3.73594  3.69410  1.10300  3.26966  4.23438  3.16156  3.92912  2.93062  2.42598  2.97683  3.18847  3.40476  5.34170  4.14816    586 - -
          2.68618  4.42225  2.77519  2.73123  3.46354  2.40513  3.72494  3.29354  2.67741  2.69355  4.24690  2.90347  2.73739  3.18146  2.89801  2.37887  2.77519  2.98518  4.58477  3.61503
          0.03290  3.82654  4.54889  0.61958  0.77255  0.48576  0.95510
    510   2.38953  4.23423  3.38881  3.13969  3.92974  3.07476  4.16032  3.05133  3.08174  2.91642  3.97060  3.35586  3.77521  3.47909  3.34213  2.59038  1.25225  2.75123  5.37164  4.14662    587 - -
          2.68618  4.42225  2.77519  2.73123  3.46354  2.40513  3.72494  3.29354  2.67741  2.69355  4.24690  2.90347  2.73739  3.18146  2.89801  2.37887  2.77519  2.98518  4.58477  3.61503
          0.03290  3.82654  4.54889  0.61958  0.77255  0.48576  0.95510
    511   2.29385  4.21318  3.16791  2.98240  4.03098  2.94398  4.09311  3.54777  3.05303  3.27188  4.20242  3.21399  3.67917  3.40615  3.33990  1.16248  2.77070  3.09296  5.40735  4.11447    588 - -
          2.68618  4.42225  2.77519  2.73123  3.46354  2.40513  3.72494  3.29354  2.67741  2.69355  4.24690  2.90347  2.73739  3.18146  2.89801  2.37887  2.77519  2.98518  4.58477  3.61503
          0.03290  3.82654  4.54889  0.61958  0.77255  0.48576  0.95510
    512   2.69325  4.45730  3.29562  3.12870  4.12632  3.14746  4.20929  3.66068  3.18221  3.29222  4.34070  3.43962  0.91761  3.57242  3.43226  2.85949  3.13139  3.31121  5.32473  4.24664    589 - -
          2.68618  4.42225  2.77519  2.73123  3.46354  2.40513  3.72494  3.29354  2.67741  2.69355  4.24690  2.90347  2.73739  3.18146  2.89801  2.37887  2.77519  2.98518  4.58477  3.61503
          0.03290  3.82654  4.54889  0.61958  0.77255  0.48576  0.95510
    513   2.94164  5.06049  0.98623  2.30919  4.43170  3.17710  3.89276  4.00972  2.96855  3.62665  4.60457  2.86289  3.82675  3.13244  3.47783  2.90979  3.27954  3.65410  5.60917  4.31327    590 - -
          2.68618  4.42225  2.77519  2.73123  3.46354  2.40513  3.72494  3.29354  2.67741  2.69355  4.24690  2.90347  2.73739  3.18146  2.89801  2.37887  2.77519  2.98518  4.58477  3.61503
          0.03290  3.82654  4.54889  0.61958  0.77255  0.48576  0.95510
    514   2.54331  4.29027  3.56497  3.08925  3.51444  3.42502  4.01690  2.55087  2.94567  2.32867  2.70324  3.41129  3.94478  3.32656  3.24571  2.78756  1.89718  2.37889  5.10013  3.86220    591 - -
          2.68618  4.42225  2.77519  2.73123  3.46354  2.40513  3.72494  3.29354  2.67741  2.69355  4.24690  2.90347  2.73739  3.18146  2.89801  2.37887  2.77519  2.98518  4.58477  3.61503
          0.03290  3.82654  4.54889  0.61958  0.77255  0.48576  0.95510
    515   2.84607  4.82876  2.87443  2.62942  3.99096  3.33666  3.78699  3.61554  2.45364  3.12237  4.15248  3.08839  3.89007  1.31808  2.73832  2.89621  3.14352  3.34837  5.27161  3.96260    592 - -
          2.68618  4.42225  2.77519  2.73123  3.46354  2.40513  3.72494  3.29354  2.67741  2.69355  4.24690  2.90347  2.73739  3.18146  2.89801  2.37887  2.77519  2.98518  4.58477  3.61503
          0.03290  3.82654  4.54889  0.61958  0.77255  0.48576  0.95510
    516   1.62836  4.10547  3.51047  3.11885  3.83183  3.05625  4.08244  2.88879  3.07251  2.83390  3.77570  3.31406  3.72809  3.39209  3.37206  2.23919  2.68618  2.13161  5.29006  4.06367    593 - -
          2.68618  4.42225  2.77519  2.73123  3.46354  2.40513  3.72494  3.29354  2.67741  2.69355  4.24690  2.90347  2.73739  3.18146  2.89801  2.37887  2.77519  2.98518  4.58477  3.61503
          0.03290  3.82654  4.54889  0.61958  0.77255  0.48576  0.95510
    517   3.26182  4.65242  4.02254  3.71787  2.62280  3.68001  3.84614  3.28421  3.44136  2.68668  3.92006  3.87638  4.19412  3.83144  3.57755  3.46590  3.56008  3.17327  0.98328  2.62744    594 - -
          2.68618  4.42225  2.77519  2.73123  3.46354  2.40513  3.72494  3.29354  2.67741  2.69355  4.24690  2.90347  2.73739  3.18146  2.89801  2.37887  2.77519  2.98518  4.58477  3.61503
          0.03290  3.82654  4.54889  0.61958  0.77255  0.48576  0.95510
    518   2.61401  4.67038  2.87499  2.53826  4.05211  3.27873  3.71369  3.43256  2.40317  3.05007  3.97421  2.99415  3.80937  1.88975  2.73291  2.68429  2.40266  3.12470  5.33627  4.03163    595 - -
          2.68618  4.42225  2.77519  2.73123  3.46354  2.40513  3.72494  3.29354  2.67741  2.69355  4.24690  2.90347  2.73739  3.18146  2.89801  2.37887  2.77519  2.98518  4.58477  3.61503
          0.03290  3.82654  4.54889  0.61958  0.77255  0.48576  0.95510
    519   2.68674  4.68040  2.68549  2.56676  4.03685  3.15423  3.88629  3.73814  2.78659  3.39050  4.34667  1.24207  3.80424  3.15966  3.13908  2.75614  3.06752  3.36500  5.34817  3.98903    596 - -
          2.68618  4.42225  2.77519  2.73123  3.46354  2.40513  3.72494  3.29354  2.67741  2.69355  4.24690  2.90347  2.73739  3.18146  2.89801  2.37887  2.77519  2.98518  4.58477  3.61503
          0.03290  3.82654  4.54889  0.61958  0.77255  0.48576  0.95510
    520   2.94164  5.06049  0.98623  2.30919  4.43170  3.17710  3.89276  4.00972  2.96855  3.62665  4.60457  2.86289  3.82675  3.13244  3.47783  2.90979  3.27954  3.65410  5.60917  4.31327    597 - -
          2.68618  4.42225  2.77519  2.73123  3.46354  2.40513  3.72494  3.29354  2.67741  2.69355  4.24690  2.90347  2.73739  3.18146  2.89801  2.37887  2.77519  2.98518  4.58477  3.61503
          0.03290  3.82654  4.54889  0.61958  0.77255  0.48576  0.95510
    521   3.18232  4.68991  3.77110  3.49262  2.29692  3.77715  3.59953  3.19809  3.35146  2.66369  3.87813  3.66800  4.25245  3.66852  3.54427  3.32332  3.46900  3.06659  3.93866  1.04573    598 - -
          2.68618  4.42225  2.77519  2.73123  3.46354  2.40513  3.72494  3.29354  2.67741  2.69355  4.24690  2.90347  2.73739  3.18146  2.89801  2.37887  2.77519  2.98518  4.58477  3.61503
          0.03290  3.82654  4.54889  0.61958  0.77255  0.48576  0.95510
    522   3.10454  4.58091  4.11534  3.75585  3.11967  3.92305  4.42603  2.32226  3.52402  0.93394  3.15856  4.03568  4.36690  3.90337  3.70725  3.48981  3.40122  2.34750  4.98142  3.69385    599 - -
          2.68618  4.42225  2.77519  2.73123  3.46354  2.40513  3.72494  3.29354  2.67741  2.69355  4.24690  2.90347  2.73739  3.18146  2.89801  2.37887  2.77519  2.98518  4.58477  3.61503
          0.03290  3.82654  4.54889  0.61958  0.77255  0.48576  0.95510
    523   2.81771  4.93000  3.04181  2.57672  4.22289  3.45159  3.59823  3.68441  2.06206  3.19247  4.08341  3.02958  3.88800  1.83629  2.00813  2.83673  3.03949  3.37581  5.32312  4.05711    600 - -
          2.68618  4.42225  2.77519  2.73123  3.46354  2.40513  3.72494  3.29354  2.67741  2.69355  4.24690  2.90347  2.73739  3.18146  2.89801  2.37887  2.77519  2.98518  4.58477  3.61503
          0.03290  3.82654  4.54889  0.61958  0.77255  0.48576  0.95510
    524   2.61010  4.38912  3.27437  3.16844  4.30977  0.80364  4.29074  3.89894  3.34336  3.55868  4.53471  3.43889  3.77877  3.67130  3.58368  2.78085  3.08780  3.43620  5.41626  4.41041    601 - -
          2.68618  4.42225  2.77519  2.73123  3.46354  2.40513  3.72494  3.29354  2.67741  2.69355  4.24690  2.90347  2.73739  3.18146  2.89801  2.37887  2.77519  2.98518  4.58477  3.61503
          0.03290  3.82654  4.54889  0.61958  0.77255  0.48576  0.95510
    525   2.38953  4.23423  3.38881  3.13969  3.92974  3.07476  4.16032  3.05133  3.08174  2.91642  3.97060  3.35586  3.77521  3.47909  3.34213  2.59038  1.25225  2.75123  5.37164  4.14662    602 - -
          2.68618  4.42225  2.77519  2.73123  3.46354  2.40513  3.72494  3.29354  2.67741  2.69355  4.24690  2.90347  2.73739  3.18146  2.89801  2.37887  2.77519  2.98518  4.58477  3.61503
          0.03290  3.82654  4.54889  0.61958  0.77255  0.48576  0.95510
    526   2.61010  4.38912  3.27437  3.16844  4.30977  0.80364  4.29074  3.89894  3.34336  3.55868  4.53471  3.43889  3.77877  3.67130  3.58368  2.78085  3.08780  3.43620  5.41626  4.41041    603 - -
          2.68618  4.42225  2.77519  2.73123  3.46354  2.40513  3.72494  3.29354  2.67741  2.69355  4.24690  2.90347  2.73739  3.18146  2.89801  2.37887  2.77519  2.98518  4.58477  3.61503
          0.03290  3.82654  4.54889  0.61958  0.77255  0.48576  0.95510
    527   2.57057  2.15896  4.01638  3.50675  3.31064  3.53059  4.18770  2.31891  3.32821  2.13926  2.59041  3.69177  4.04489  3.63938  3.54663  2.91319  2.89737  2.16959  4.96253  3.73388    604 - -
          2.68618  4.42225  2.77519  2.73123  3.46354  2.40513  3.72494  3.29354  2.67741  2.69355  4.24690  2.90347  2.73739  3.18146  2.89801  2.37887  2.77519  2.98518  4.58477  3.61503
          0.03290  3.82654  4.54889  0.61958  0.77255  0.48576  0.95510
    528   2.91441  5.01372  2.47091  1.09258  4.35444  3.24560  3.82956  3.79925  2.70441  3.42419  4.40116  2.90942  3.84827  3.04677  3.10778  2.90207  3.21861  3.48819  5.53476  4.25799    605 - -
          2.68618  4.42225  2.77519  2.73123  3.46354  2.40513  3.72494  3.29354  2.67741  2.69355  4.24690  2.90347  2.73739  3.18146  2.89801  2.37887  2.77519  2.98518  4.58477  3.61503
          0.03290  3.82654  4.54889  0.61958  0.77255  0.48576  0.95510
    529   2.93418  4.49055  4.00053  3.59122  3.18938  3.79985  4.33704  2.36047  3.36154  1.79165  1.46891  3.87417  4.26082  3.74683  3.57211  3.27817  3.23891  2.36107  5.02366  3.78098    606 - -
          2.68618  4.42225  2.77519  2.73123  3.46354  2.40513  3.72494  3.29354  2.67741  2.69355  4.24690  2.90347  2.73739  3.18146  2.89801  2.37887  2.77519  2.98518  4.58477  3.61503
          0.03290  3.82654  4.54889  0.61958  0.77255  0.48576  0.95510
    530   3.18232  4.68991  3.77110  3.49262  2.29692  3.77715  3.59953  3.19809  3.35146  2.66369  3.87813  3.66800  4.25245  3.66852  3.54427  3.32332  3.46900  3.06659  3.93866  1.04573    607 - -
          2.68618  4.42225  2.77519  2.73123  3.46354  2.40513  3.72494  3.29354  2.67741  2.69355  4.24690  2.90347  2.73739  3.18146  2.89801  2.37887  2.77519  2.98518  4.58477  3.61503
          0.03290  3.82654  4.54889  0.61958  0.77255  0.48576  0.95510
    531   2.38953  4.23423  3.38881  3.13969  3.92974  3.07476  4.16032  3.05133  3.08174  2.91642  3.97060  3.35586  3.77521  3.47909  3.34213  2.59038  1.25225  2.75123  5.37164  4.14662    608 - -
          2.68618  4.42225  2.77519  2.73123  3.46354  2.40513  3.72494  3.29354  2.67741  2.69355  4.24690  2.90347  2.73739  3.18146  2.89801  2.37887  2.77519  2.98518  4.58477  3.61503
          0.03290  3.82654  4.54889  0.61958  0.77255  0.48576  0.95510
    532   2.91441  5.01372  2.47091  1.09258  4.35444  3.24560  3.82956  3.79925  2.70441  3.42419  4.40116  2.90942  3.84827  3.04677  3.10778  2.90207  3.21861  3.48819  5.53476  4.25799    609 - -
          2.68618  4.42225  2.77519  2.73123  3.46354  2.40513  3.72494  3.29354  2.67741  2.69355  4.24690  2.90347  2.73739  3.18146  2.89801  2.37887  2.77519  2.98518  4.58477  3.61503
          0.03290  3.82654  4.54889  0.61958  0.77255  0.48576  0.95510
    533   2.23122  4.14685  3.27505  2.98935  4.02539  2.95677  4.05400  3.29556  2.97642  3.09961  4.00177  3.20796  3.66767  3.33450  3.27461  2.10691  1.54435  2.88810  5.41659  4.16958    610 - -
          2.68618  4.42225  2.77519  2.73123  3.46354  2.40513  3.72494  3.29354  2.67741  2.69355  4.24690  2.90347  2.73739  3.18146  2.89801  2.37887  2.77519  2.98518  4.58477  3.61503
          0.03290  3.82654  4.54889  0.61958  0.77255  0.48576  0.95510
    534   3.10454  4.58091  4.11534  3.75585  3.11967  3.92305  4.42603  2.32226  3.52402  0.93394  3.15856  4.03568  4.36690  3.90337  3.70725  3.48981  3.40122  2.34750  4.98142  3.69385    611 - -
          2.68618  4.42225  2.77519  2.73123  3.46354  2.40513  3.72494  3.29354  2.67741  2.69355  4.24690  2.90347  2.73739  3.18146  2.89801  2.37887  2.77519  2.98518  4.58477  3.61503
          0.03290  3.82654  4.54889  0.61958  0.77255  0.48576  0.95510
    535   2.29385  4.21318  3.16791  2.98240  4.03098  2.94398  4.09311  3.54777  3.05303  3.27188  4.20242  3.21399  3.67917  3.40615  3.33990  1.16248  2.77070  3.09296  5.40735  4.11447    612 - -
          2.68618  4.42225  2.77519  2.73123  3.46354  2.40513  3.72494  3.29354  2.67741  2.69355  4.24690  2.90347  2.73739  3.18146  2.89801  2.37887  2.77519  2.98518  4.58477  3.61503
          0.03290  3.82654  4.54889  0.61958  0.77255  0.48576  0.95510
    536   2.32934  4.26147  3.14317  2.87145  4.04728  3.02174  3.99828  3.35073  2.88274  3.08478  4.02005  3.16679  1.73053  3.25815  3.19983  2.48991  2.33591  2.96870  5.41397  4.16762    613 - -
          2.68618  4.42225  2.77519  2.73123  3.46354  2.40513  3.72494  3.29354  2.67741  2.69355  4.24690  2.90347  2.73739  3.18146  2.89801  2.37887  2.77519  2.98518  4.58477  3.61503
          0.03290  3.82654  4.54889  0.61958  0.77255  0.48576  0.95510
    537   2.20767  4.14805  3.20916  2.95568  4.10943  2.91359  4.06115  3.45967  2.98884  3.21403  4.09676  3.17585  3.64143  3.33327  3.29501  1.38320  2.35250  2.99889  5.48003  4.22353    614 - -
          2.68618  4.42225  2.77519  2.73123  3.46354  2.40513  3.72494  3.29354  2.67741  2.69355  4.24690  2.90347  2.73739  3.18146  2.89801  2.37887  2.77519  2.98518  4.58477  3.61503
          0.03290  3.82654  4.54889  0.61958  0.77255  0.48576  0.95510
    538   3.20113  4.61672  4.17548  3.88195  1.09002  3.90023  3.85896  2.73129  3.79031  2.11236  3.46879  3.96793  4.36044  3.97118  3.92136  3.47297  3.50255  2.71846  4.12301  2.49633    615 - -
          2.68618  4.42225  2.77519  2.73123  3.46354  2.40513  3.72494  3.29354  2.67741  2.69355  4.24690  2.90347  2.73739  3.18146  2.89801  2.37887  2.77519  2.98518  4.58477  3.61503
          0.03290  3.82654  4.54889  0.61958  0.77255  0.48576  0.95510
    539   2.57176  4.27246  3.66758  3.21650  3.55393  3.47638  4.13595  2.01562  3.09054  2.35082  3.48110  3.51390  4.00963  3.46071  3.38236  2.85680  1.87921  2.16322  5.17582  3.92930    616 - -
          2.68618  4.42225  2.77519  2.73123  3.46354  2.40513  3.72494  3.29354  2.67741  2.69355  4.24690  2.90347  2.73739  3.18146  2.89801  2.37887  2.77519  2.98518  4.58477  3.61503
          0.03290  3.82654  4.54889  0.61958  0.77255  0.48576  0.95510
    540   2.61010  4.38912  3.27437  3.16844  4.30977  0.80364  4.29074  3.89894  3.34336  3.55868  4.53471  3.43889  3.77877  3.67130  3.58368  2.78085  3.08780  3.43620  5.41626  4.41041    617 - -
          2.68618  4.42225  2.77519  2.73123  3.46354  2.40513  3.72494  3.29354  2.67741  2.69355  4.24690  2.90347  2.73739  3.18146  2.89801  2.37887  2.77519  2.98518  4.58477  3.61503
          0.03290  3.82654  4.54889  0.61958  0.77255  0.48576  0.95510
    541   2.98686  4.46359  4.24368  3.72147  3.12330  4.07329  4.43902  1.97652  3.52827  1.62167  1.78109  4.02426  4.40578  3.82966  3.74811  3.42546  3.24239  2.13467  5.04974  3.86095    618 - -
          2.68618  4.42225  2.77519  2.73123  3.46354  2.40513  3.72494  3.29354  2.67741  2.69355  4.24690  2.90347  2.73739  3.18146  2.89801  2.37887  2.77519  2.98518  4.58477  3.61503
          0.03290  3.82654  4.54889  0.61958  0.77255  0.48576  0.95510
    542   2.25428  4.20886  3.17916  2.82900  4.03840  2.99371  3.93861  3.40232  2.84326  3.10645  3.95975  3.12408  2.68750  3.18273  3.19126  2.14082  1.87546  2.97761  5.38523  4.13690    619 - -
          2.68618  4.42225  2.77519  2.73123  3.46354  2.40513  3.72494  3.29354  2.67741  2.69355  4.24690  2.90347  2.73739  3.18146  2.89801  2.37887  2.77519  2.98518  4.58477  3.61503
          0.03290  3.82654  4.54889  0.61958  0.77255  0.48576  0.95510
    543   3.20113  4.61672  4.17548  3.88195  1.09002  3.90023  3.85896  2.73129  3.79031  2.11236  3.46879  3.96793  4.36044  3.97118  3.92136  3.47297  3.50255  2.71846  4.12301  2.49633    620 - -
          2.68618  4.42225  2.77519  2.73123  3.46354  2.40513  3.72494  3.29354  2.67741  2.69355  4.24690  2.90347  2.73739  3.18146  2.89801  2.37887  2.77519  2.98518  4.58477  3.61503
          0.03290  3.82654  4.54889  0.61958  0.77255  0.48576  0.95510
    544   1.87733  4.22211  3.16102  2.89750  4.07511  2.98554  4.02801  3.37450  2.94600  3.11918  4.04023  3.17245  1.81706  3.29223  3.26751  2.45516  2.73557  2.97135  5.44099  4.20269    621 - -
          2.68618  4.42225  2.77519  2.73123  3.46354  2.40513  3.72494  3.29354  2.67741  2.69355  4.24690  2.90347  2.73739  3.18146  2.89801  2.37887  2.77519  2.98518  4.58477  3.61503
          0.03290  3.82654  4.54889  0.61958  0.77255  0.48576  0.95510
    545   2.84607  4.82876  2.87443  2.62942  3.99096  3.33666  3.78699  3.61554  2.45364  3.12237  4.15248  3.08839  3.89007  1.31808  2.73832  2.89621  3.14352  3.34837  5.27161  3.96260    622 - -
          2.68618  4.42225  2.77519  2.73123  3.46354  2.40513  3.72494  3.29354  2.67741  2.69355  4.24690  2.90347  2.73739  3.18146  2.89801  2.37887  2.77519  2.98518  4.58477  3.61503
          0.03290  3.82654  4.54889  0.61958  0.77255  0.48576  0.95510
    546   1.08207  4.17062  3.41714  3.20728  4.00773  2.99619  4.23459  3.12648  3.22237  3.01009  4.04772  3.36813  3.73116  3.56797  3.47554  2.52169  2.79591  2.78889  5.43952  4.23484    623 - -
          2.68618  4.42225  2.77519  2.73123  3.46354  2.40513  3.72494  3.29354  2.67741  2.69355  4.24690  2.90347  2.73739  3.18146  2.89801  2.37887  2.77519  2.98518  4.58477  3.61503
          0.03290  3.82654  4.54889  0.61958  0.77255  0.48576  0.95510
    547   2.20529  4.14377  3.23585  2.95493  4.09497  2.92259  4.04796  3.43041  2.97489  3.18544  4.06097  3.17760  3.64186  3.31630  3.28659  1.50160  2.13446  2.97741  5.46264  4.21479    624 - -
          2.68618  4.42225  2.77519  2.73123  3.46354  2.40513  3.72494  3.29354  2.67741  2.69355  4.24690  2.90347  2.73739  3.18146  2.89801  2.37887  2.77519  2.98518  4.58477  3.61503
          0.03290  3.82654  4.54889  0.61958  0.77255  0.48576  0.95510
    548   2.91441  5.01372  2.47091  1.09258  4.35444  3.24560  3.82956  3.79925  2.70441  3.42419  4.40116  2.90942  3.84827  3.04677  3.10778  2.90207  3.21861  3.48819  5.53476  4.25799    625 - -
          2.68618  4.42225  2.77519  2.73123  3.46354  2.40513  3.72494  3.29354  2.67741  2.69355  4.24690  2.90347  2.73739  3.18146  2.89801  2.37887  2.77519  2.98518  4.58477  3.61503
          0.03290  3.82654  4.54889  0.61958  0.77255  0.48576  0.95510
    549   3.10454  4.58091  4.11534  3.75585  3.11967  3.92305  4.42603  2.32226  3.52402  0.93394  3.15856  4.03568  4.36690  3.90337  3.70725  3.48981  3.40122  2.34750  4.98142  3.69385    626 - -
          2.68618  4.42225  2.77519  2.73123  3.46354  2.40513  3.72494  3.29354  2.67741  2.69355  4.24690  2.90347  2.73739  3.18146  2.89801  2.37887  2.77519  2.98518  4.58477  3.61503
          0.03290  3.82654  4.54889  0.61958  0.77255  0.48576  0.95510
    550   2.53667  1.03861  4.04377  3.77358  3.77631  3.16858  4.43087  2.91331  3.60050  2.83049  3.95063  3.77284  3.87189  3.94858  3.73273  2.80809  2.99969  2.66081  5.20126  4.06408    627 - -
          2.68618  4.42225  2.77519  2.73123  3.46354  2.40513  3.72494  3.29354  2.67741  2.69355  4.24690  2.90347  2.73739  3.18146  2.89801  2.37887  2.77519  2.98518  4.58477  3.61503
          0.03290  3.82654  4.54889  0.61958  0.77255  0.48576  0.95510
    551   3.20113  4.61672  4.17548  3.88195  1.09002  3.90023  3.85896  2.73129  3.79031  2.11236  3.46879  3.96793  4.36044  3.97118  3.92136  3.47297  3.50255  2.71846  4.12301  2.49633    628 - -
          2.68618  4.42225  2.77519  2.73123  3.46354  2.40513  3.72494  3.29354  2.67741  2.69355  4.24690  2.90347  2.73739  3.18146  2.89801  2.37887  2.77519  2.98518  4.58477  3.61503
          0.03290  3.82654  4.54889  0.61958  0.77255  0.48576  0.95510
    552   2.23770  4.14964  3.27829  2.99725  4.01725  2.96220  4.05919  3.27285  2.97936  3.08879  3.99945  3.21450  3.67343  3.34222  3.27387  2.16782  1.51129  2.87322  5.41407  4.16502    629 - -
          2.68618  4.42225  2.77519  2.73123  3.46354  2.40513  3.72494  3.29354  2.67741  2.69355  4.24690  2.90347  2.73739  3.18146  2.89801  2.37887  2.77519  2.98518  4.58477  3.61503
          0.03290  3.82654  4.54889  0.61958  0.77255  0.48576  0.95510
    553   2.93136  4.89160  3.10420  2.73535  4.26751  3.42487  3.73594  3.69410  1.10300  3.26966  4.23438  3.16156  3.92912  2.93062  2.42598  2.97683  3.18847  3.40476  5.34170  4.14816    630 - -
          2.68618  4.42225  2.77519  2.73123  3.46354  2.40513  3.72494  3.29354  2.67741  2.69355  4.24690  2.90347  2.73739  3.18146  2.89801  2.37887  2.77519  2.98518  4.58477  3.61503
          0.03290  3.82654  4.54889  0.61958  0.77255  0.48576  0.95510
    554   3.10454  4.58091  4.11534  3.75585  3.11967  3.92305  4.42603  2.32226  3.52402  0.93394  3.15856  4.03568  4.36690  3.90337  3.70725  3.48981  3.40122  2.34750  4.98142  3.69385    631 - -
          2.68618  4.42225  2.77519  2.73123  3.46354  2.40513  3.72494  3.29354  2.67741  2.69355  4.24690  2.90347  2.73739  3.18146  2.89801  2.37887  2.77519  2.98518  4.58477  3.61503
          0.03290  3.82654  4.54889  0.61958  0.77255  0.48576  0.95510
    555   2.93136  4.89160  3.10420  2.73535  4.26751  3.42487  3.73594  3.69410  1.10300  3.26966  4.23438  3.16156  3.92912  2.93062  2.42598  2.97683  3.18847  3.40476  5.34170  4.14816    632 - -
          2.68618  4.42225  2.77519  2.73123  3.46354  2.40513  3.72494  3.29354  2.67741  2.69355  4.24690  2.90347  2.73739  3.18146  2.89801  2.37887  2.77519  2.98518  4.58477  3.61503
          0.03290  3.82654  4.54889  0.61958  0.77255  0.48576  0.95510
    556   3.10454  4.58091  4.11534  3.75585  3.11967  3.92305  4.42603  2.32226  3.52402  0.93394  3.15856  4.03568  4.36690  3.90337  3.70725  3.48981  3.40122  2.34750  4.98142  3.69385    633 - -
          2.68618  4.42225  2.77519  2.73123  3.46354  2.40513  3.72494  3.29354  2.67741  2.69355  4.24690  2.90347  2.73739  3.18146  2.89801  2.37887  2.77519  2.98518  4.58477  3.61503
          0.03290  3.82654  4.54889  0.61958  0.77255  0.48576  0.95510
    557   3.10454  4.58091  4.11534  3.75585  3.11967  3.92305  4.42603  2.32226  3.52402  0.93394  3.15856  4.03568  4.36690  3.90337  3.70725  3.48981  3.40122  2.34750  4.98142  3.69385    634 - -
          2.68618  4.42225  2.77519  2.73123  3.46354  2.40513  3.72494  3.29354  2.67741  2.69355  4.24690  2.90347  2.73739  3.18146  2.89801  2.37887  2.77519  2.98518  4.58477  3.61503
          0.03290  3.82654  4.54889  0.61958  0.77255  0.48576  0.95510
    558   3.10454  4.58091  4.11534  3.75585  3.11967  3.92305  4.42603  2.32226  3.52402  0.93394  3.15856  4.03568  4.36690  3.90337  3.70725  3.48981  3.40122  2.34750  4.98142  3.69385    635 - -
          2.68618  4.42225  2.77519  2.73123  3.46354  2.40513  3.72494  3.29354  2.67741  2.69355  4.24690  2.90347  2.73739  3.18146  2.89801  2.37887  2.77519  2.98518  4.58477  3.61503
          0.03290  3.82654  4.54889  0.61958  0.77255  0.48576  0.95510
    559   3.10454  4.58091  4.11534  3.75585  3.11967  3.92305  4.42603  2.32226  3.52402  0.93394  3.15856  4.03568  4.36690  3.90337  3.70725  3.48981  3.40122  2.34750  4.98142  3.69385    636 - -
          2.68618  4.42225  2.77519  2.73123  3.46354  2.40513  3.72494  3.29354  2.67741  2.69355  4.24690  2.90347  2.73739  3.18146  2.89801  2.37887  2.77519  2.98518  4.58477  3.61503
          0.03290  3.82654  4.54889  0.61958  0.77255  0.48576  0.95510
    560   1.08207  4.17062  3.41714  3.20728  4.00773  2.99619  4.23459  3.12648  3.22237  3.01009  4.04772  3.36813  3.73116  3.56797  3.47554  2.52169  2.79591  2.78889  5.43952  4.23484    637 - -
          2.68618  4.42225  2.77519  2.73123  3.46354  2.40513  3.72494  3.29354  2.67741  2.69355  4.24690  2.90347  2.73739  3.18146  2.89801  2.37887  2.77519  2.98518  4.58477  3.61503
          0.03290  3.82654  4.54889  0.61958  0.77255  0.48576  0.95510
    561   2.99543  4.42804  4.26873  3.88348  3.34415  4.01554  4.62071  1.13671  3.71066  1.94058  3.28767  4.13531  4.45193  4.06420  3.91254  3.50710  3.29575  1.84713  5.22486  3.95860    638 - -
          2.68618  4.42225  2.77519  2.73123  3.46354  2.40513  3.72494  3.29354  2.67741  2.69355  4.24690  2.90347  2.73739  3.18146  2.89801  2.37887  2.77519  2.98518  4.58477  3.61503
          0.03290  3.82654  4.54889  0.61958  0.77255  0.48576  0.95510
    562   2.91441  5.01372  2.47091  1.09258  4.35444  3.24560  3.82956  3.79925  2.70441  3.42419  4.40116  2.90942  3.84827  3.04677  3.10778  2.90207  3.21861  3.48819  5.53476  4.25799    639 - -
          2.68618  4.42225  2.77519  2.73123  3.46354  2.40513  3.72494  3.29354  2.67741  2.69355  4.24690  2.90347  2.73739  3.18146  2.89801  2.37887  2.77519  2.98518  4.58477  3.61503
          0.03290  3.82654  4.54889  0.61958  0.77255  0.48576  0.95510
    563   2.97515  4.37923  4.44644  3.97260  3.37604  4.16278  4.71859  1.25200  3.82164  1.89987  3.23158  4.22267  4.53502  4.12698  4.03969  3.55625  3.25710  1.59734  5.31547  4.08736    640 - -
          2.68618  4.42225  2.77519  2.73123  3.46354  2.40513  3.72494  3.29354  2.67741  2.69355  4.24690  2.90347  2.73739  3.18146  2.89801  2.37887  2.77519  2.98518  4.58477  3.61503
          0.03290  3.82654  4.54889  0.61958  0.77255  0.48576  0.95510
    564   2.93136  4.89160  3.10420  2.73535  4.26751  3.42487  3.73594  3.69410  1.10300  3.26966  4.23438  3.16156  3.92912  2.93062  2.42598  2.97683  3.18847  3.40476  5.34170  4.14816    641 - -
          2.68618  4.42225  2.77519  2.73123  3.46354  2.40513  3.72494  3.29354  2.67741  2.69355  4.24690  2.90347  2.73739  3.18146  2.89801  2.37887  2.77519  2.98518  4.58477  3.61503
          0.03290  3.82654  4.54889  0.61958  0.77255  0.48576  0.95510
    565   2.61010  4.38912  3.27437  3.16844  4.30977  0.80364  4.29074  3.89894  3.34336  3.55868  4.53471  3.43889  3.77877  3.67130  3.58368  2.78085  3.08780  3.43620  5.41626  4.41041    642 - -
          2.68618  4.42225  2.77519  2.73123  3.46354  2.40513  3.72494  3.29354  2.67741  2.69355  4.24690  2.90347  2.73739  3.18146  2.89801  2.37887  2.77519  2.98518  4.58477  3.61503
          0.03290  3.82654  4.54889  0.61958  0.77255  0.48576  0.95510
    566   2.37632  4.79002  2.51337  1.74761  4.26604  2.84571  3.69663  3.68225  2.56641  3.29092  4.12760  2.81360  3.74332  2.87113  3.02459  2.39684  2.90093  3.30156  5.51478  4.15726    643 - -
          2.68618  4.42225  2.77519  2.73123  3.46354  2.40513  3.72494  3.29354  2.67741  2.69355  4.24690  2.90347  2.73739  3.18146  2.89801  2.37887  2.77519  2.98518  4.58477  3.61503
          0.03290  3.82654  4.54889  0.61958  0.77255  0.48576  0.95510
    567   2.76909  5.18542  2.04312  1.58989  4.51625  2.56411  3.67298  3.99099  2.62120  3.53580  4.37477  2.67684  3.76107  2.83781  3.16008  2.70280  3.05273  3.59495  5.71744  4.27895    644 - -
          2.68619  4.42226  2.77521  2.73106  3.46355  2.40514  3.72496  3.29355  2.67742  2.69356  4.24691  2.90348  2.73741  3.18147  2.89802  2.37888  2.77521  2.98519  4.58478  3.61504
          0.13567  2.15169  4.54889  0.39392  1.12212  0.48576  0.95510
    568   2.61010  4.38912  3.27437  3.16844  4.30977  0.80364  4.29074  3.89894  3.34336  3.55868  4.53471  3.43889  3.77877  3.67130  3.58368  2.78085  3.08780  3.43620  5.41626  4.41041    646 - -
          2.68618  4.42225  2.77519  2.73123  3.46354  2.40513  3.72494  3.29354  2.67741  2.69355  4.24690  2.90347  2.73739  3.18146  2.89801  2.37887  2.77519  2.98518  4.58477  3.61503
          0.03290  3.82654  4.54889  0.61958  0.77255  0.48576  0.95510
    569   1.93475  4.46032  2.96162  2.56570  4.03761  2.85554  3.74433  3.44597  2.55988  3.08041  3.91548  2.72171  3.71912  2.93979  2.65209  2.34522  2.75859  3.06857  5.32800  4.04215    647 - -
          2.68618  4.42225  2.77519  2.73123  3.46354  2.40513  3.72494  3.29354  2.67741  2.69355  4.24690  2.90347  2.73739  3.18146  2.89801  2.37887  2.77519  2.98518  4.58477  3.61503
          0.03290  3.82654  4.54889  0.61958  0.77255  0.48576  0.95510
    570   2.94164  5.06049  0.98623  2.30919  4.43170  3.17710  3.89276  4.00972  2.96855  3.62665  4.60457  2.86289  3.82675  3.13244  3.47783  2.90979  3.27954  3.65410  5.60917  4.31327    648 - -
          2.68618  4.42225  2.77519  2.73123  3.46354  2.40513  3.72494  3.29354  2.67741  2.69355  4.24690  2.90347  2.73739  3.18146  2.89801  2.37887  2.77519  2.98518  4.58477  3.61503
          0.03290  3.82654  4.54889  0.61958  0.77255  0.48576  0.95510
    571   2.20783  4.14824  3.20845  2.95565  4.10954  2.91346  4.06142  3.46028  2.98915  3.21460  4.09758  3.17581  3.64148  3.33367  3.29518  1.38105  2.35709  2.99938  5.48028  4.22349    649 - -
          2.68618  4.42225  2.77519  2.73123  3.46354  2.40513  3.72494  3.29354  2.67741  2.69355  4.24690  2.90347  2.73739  3.18146  2.89801  2.37887  2.77519  2.98518  4.58477  3.61503
          0.03290  3.82654  4.54889  0.61958  0.77255  0.48576  0.95510
    572   2.93136  4.89160  3.10420  2.73535  4.26751  3.42487  3.73594  3.69410  1.10300  3.26966  4.23438  3.16156  3.92912  2.93062  2.42598  2.97683  3.18847  3.40476  5.34170  4.14816    650 - -
          2.68618  4.42225  2.77519  2.73123  3.46354  2.40513  3.72494  3.29354  2.67741  2.69355  4.24690  2.90347  2.73739  3.18146  2.89801  2.37887  2.77519  2.98518  4.58477  3.61503
          0.03290  3.82654  4.54889  0.61958  0.77255  0.48576  0.95510
    573   2.99543  4.42804  4.26873  3.88348  3.34415  4.01554  4.62071  1.13671  3.71066  1.94058  3.28767  4.13531  4.45193  4.06420  3.91254  3.50710  3.29575  1.84713  5.22486  3.95860    651 - -
          2.68618  4.42225  2.77519  2.73123  3.46354  2.40513  3.72494  3.29354  2.67741  2.69355  4.24690  2.90347  2.73739  3.18146  2.89801  2.37887  2.77519  2.98518  4.58477  3.61503
          0.03290  3.82654  4.54889  0.61958  0.77255  0.48576  0.95510
    574   2.29385  4.21318  3.16791  2.98240  4.03098  2.94398  4.09311  3.54777  3.05303  3.27188  4.20242  3.21399  3.67917  3.40615  3.33990  1.16248  2.77070  3.09296  5.40735  4.11447    652 - -
          2.68618  4.42225  2.77519  2.73123  3.46354  2.40513  3.72494  3.29354  2.67741  2.69355  4.24690  2.90347  2.73739  3.18146  2.89801  2.37887  2.77519  2.98518  4.58477  3.61503
          0.03290  3.82654  4.54889  0.61958  0.77255  0.48576  0.95510
    575   2.99543  4.42804  4.26873  3.88348  3.34415  4.01554  4.62071  1.13671  3.71066  1.94058  3.28767  4.13531  4.45193  4.06420  3.91254  3.50710  3.29575  1.84713  5.22486  3.95860    653 - -
          2.68618  4.42225  2.77519  2.73123  3.46354  2.40513  3.72494  3.29354  2.67741  2.69355  4.24690  2.90347  2.73739  3.18146  2.89801  2.37887  2.77519  2.98518  4.58477  3.61503
          0.03290  3.82654  4.54889  0.61958  0.77255  0.48576  0.95510
    576   2.68674  4.68040  2.68549  2.56676  4.03685  3.15423  3.88629  3.73814  2.78659  3.39050  4.34667  1.24207  3.80424  3.15966  3.13908  2.75614  3.06752  3.36500  5.34817  3.98903    654 - -
          2.68618  4.42225  2.77519  2.73123  3.46354  2.40513  3.72494  3.29354  2.67741  2.69355  4.24690  2.90347  2.73739  3.18146  2.89801  2.37887  2.77519  2.98518  4.58477  3.61503
          0.03290  3.82654  4.54889  0.61958  0.77255  0.48576  0.95510
    577   2.69325  4.45730  3.29562  3.12870  4.12632  3.14746  4.20929  3.66068  3.18221  3.29222  4.34070  3.43962  0.91761  3.57242  3.43226  2.85949  3.13139  3.31121  5.32473  4.24664    655 - -
          2.68618  4.42225  2.77519  2.73123  3.46354  2.40513  3.72494  3.29354  2.67741  2.69355  4.24690  2.90347  2.73739  3.18146  2.89801  2.37887  2.77519  2.98518  4.58477  3.61503
          0.03290  3.82654  4.54889  0.61958  0.77255  0.48576  0.95510
    578   2.95513  4.79586  3.44126  2.96305  4.13882  3.45086  3.79356  3.67805  2.22259  3.20241  4.20459  3.32589  3.95640  3.01687  1.05099  3.04200  3.22470  3.40418  5.24098  4.07697    656 - -
          2.68618  4.42225  2.77519  2.73123  3.46354  2.40513  3.72494  3.29354  2.67741  2.69355  4.24690  2.90347  2.73739  3.18146  2.89801  2.37887  2.77519  2.98518  4.58477  3.61503
          0.03290  3.82654  4.54889  0.61958  0.77255  0.48576  0.95510
    579   2.41459  4.42126  2.75701  2.61369  4.23273  1.53933  3.93561  3.75876  2.86550  3.40682  4.27031  2.45586  3.69538  3.18033  3.23518  2.52567  2.84488  3.28214  5.52037  4.22536    657 - -
          2.68618  4.42225  2.77519  2.73123  3.46354  2.40513  3.72494  3.29354  2.67741  2.69355  4.24690  2.90347  2.73739  3.18146  2.89801  2.37887  2.77519  2.98518  4.58477  3.61503
          0.03290  3.82654  4.54889  0.61958  0.77255  0.48576  0.95510
    580   1.28735  4.08846  3.31660  3.07210  4.08983  2.89119  4.13530  3.35162  3.11064  3.17327  4.07083  3.23313  3.63583  3.43071  3.39723  2.09512  2.65652  2.90762  5.48665  4.25205    658 - -
          2.68618  4.42225  2.77519  2.73123  3.46354  2.40513  3.72494  3.29354  2.67741  2.69355  4.24690  2.90347  2.73739  3.18146  2.89801  2.37887  2.77519  2.98518  4.58477  3.61503
          0.03290  3.82654  4.54889  0.61958  0.77255  0.48576  0.95510
    581   2.93136  4.89160  3.10420  2.73535  4.26751  3.42487  3.73594  3.69410  1.10300  3.26966  4.23438  3.16156  3.92912  2.93062  2.42598  2.97683  3.18847  3.40476  5.34170  4.14816    659 - -
          2.68618  4.42225  2.77519  2.73123  3.46354  2.40513  3.72494  3.29354  2.67741  2.69355  4.24690  2.90347  2.73739  3.18146  2.89801  2.37887  2.77519  2.98518  4.58477  3.61503
          0.03290  3.82654  4.54889  0.61958  0.77255  0.48576  0.95510
    582   2.99543  4.42804  4.26873  3.88348  3.34415  4.01554  4.62071  1.13671  3.71066  1.94058  3.28767  4.13531  4.45193  4.06420  3.91254  3.50710  3.29575  1.84713  5.22486  3.95860    660 - -
          2.68618  4.42225  2.77519  2.73123  3.46354  2.40513  3.72494  3.29354  2.67741  2.69355  4.24690  2.90347  2.73739  3.18146  2.89801  2.37887  2.77519  2.98518  4.58477  3.61503
          0.03290  3.82654  4.54889  0.61958  0.77255  0.48576  0.95510
    583   2.43830  4.50399  3.12900  2.60004  3.65547  3.42892  3.19776  3.05272  2.47482  2.56182  3.60497  3.06244  3.83265  2.52197  2.84437  2.68856  2.80651  2.48751  5.02958  3.73987    661 - -
          2.68618  4.42225  2.77519  2.73123  3.46354  2.40513  3.72494  3.29354  2.67741  2.69355  4.24690  2.90347  2.73739  3.18146  2.89801  2.37887  2.77519  2.98518  4.58477  3.61503
          0.03290  3.82654  4.54889  0.61958  0.77255  0.48576  0.95510
    584   1.08207  4.17062  3.41714  3.20728  4.00773  2.99619  4.23459  3.12648  3.22237  3.01009  4.04772  3.36813  3.73116  3.56797  3.47554  2.52169  2.79591  2.78889  5.43952  4.23484    662 - -
          2.68618  4.42225  2.77519  2.73123  3.46354  2.40513  3.72494  3.29354  2.67741  2.69355  4.24690  2.90347  2.73739  3.18146  2.89801  2.37887  2.77519  2.98518  4.58477  3.61503
          0.03290  3.82654  4.54889  0.61958  0.77255  0.48576  0.95510
    585   2.50532  4.58443  2.62176  2.46369  4.15637  3.07895  3.81435  3.72253  2.69225  3.36385  4.23397  1.64220  3.72898  3.03728  3.08112  2.29569  2.89078  3.29502  5.47243  4.09303    663 - -
          2.68618  4.42225  2.77519  2.73123  3.46354  2.40513  3.72494  3.29354  2.67741  2.69355  4.24690  2.90347  2.73739  3.18146  2.89801  2.37887  2.77519  2.98518  4.58477  3.61503
          0.03290  3.82654  4.54889  0.61958  0.77255  0.48576  0.95510
    586   2.38953  4.23423  3.38881  3.13969  3.92974  3.07476  4.16032  3.05133  3.08174  2.91642  3.97060  3.35586  3.77521  3.47909  3.34213  2.59038  1.25225  2.75123  5.37164  4.14662    664 - -
          2.68618  4.42225  2.77519  2.73123  3.46354  2.40513  3.72494  3.29354  2.67741  2.69355  4.24690  2.90347  2.73739  3.18146  2.89801  2.37887  2.77519  2.98518  4.58477  3.61503
          0.03290  3.82654  4.54889  0.61958  0.77255  0.48576  0.95510
    587   2.84607  4.82876  2.87443  2.62942  3.99096  3.33666  3.78699  3.61554  2.45364  3.12237  4.15248  3.08839  3.89007  1.31808  2.73832  2.89621  3.14352  3.34837  5.27161  3.96260    665 - -
          2.68618  4.42225  2.77519  2.73123  3.46354  2.40513  3.72494  3.29354  2.67741  2.69355  4.24690  2.90347  2.73739  3.18146  2.89801  2.37887  2.77519  2.98518  4.58477  3.61503
          0.03290  3.82654  4.54889  0.61958  0.77255  0.48576  0.95510
    588   2.61010  4.38912  3.27437  3.16844  4.30977  0.80364  4.29074  3.89894  3.34336  3.55868  4.53471  3.43889  3.77877  3.67130  3.58368  2.78085  3.08780  3.43620  5.41626  4.41041    666 - -
          2.68618  4.42225  2.77519  2.73123  3.46354  2.40513  3.72494  3.29354  2.67741  2.69355  4.24690  2.90347  2.73739  3.18146  2.89801  2.37887  2.77519  2.98518  4.58477  3.61503
          0.03290  3.82654  4.54889  0.61958  0.77255  0.48576  0.95510
    589   3.20113  4.61672  4.17548  3.88195  1.09002  3.90023  3.85896  2.73129  3.79031  2.11236  3.46879  3.96793  4.36044  3.97118  3.92136  3.47297  3.50255  2.71846  4.12301  2.49633    667 - -
          2.68618  4.42225  2.77519  2.73123  3.46354  2.40513  3.72494  3.29354  2.67741  2.69355  4.24690  2.90347  2.73739  3.18146  2.89801  2.37887  2.77519  2.98518  4.58477  3.61503
          0.03290  3.82654  4.54889  0.61958  0.77255  0.48576  0.95510
    590   3.20113  4.61672  4.17548  3.88195  1.09002  3.90023  3.85896  2.73129  3.79031  2.11236  3.46879  3.96793  4.36044  3.97118  3.92136  3.47297  3.50255  2.71846  4.12301  2.49633    668 - -
          2.68618  4.42225  2.77519  2.73123  3.46354  2.40513  3.72494  3.29354  2.67741  2.69355  4.24690  2.90347  2.73739  3.18146  2.89801  2.37887  2.77519  2.98518  4.58477  3.61503
          0.03290  3.82654  4.54889  0.61958  0.77255  0.48576  0.95510
    591   2.99543  4.42804  4.26873  3.88348  3.34415  4.01554  4.62071  1.13671  3.71066  1.94058  3.28767  4.13531  4.45193  4.06420  3.91254  3.50710  3.29575  1.84713  5.22486  3.95860    669 - -
          2.68618  4.42225  2.77519  2.73123  3.46354  2.40513  3.72494  3.29354  2.67741  2.69355  4.24690  2.90347  2.73739  3.18146  2.89801  2.37887  2.77519  2.98518  4.58477  3.61503
          0.03290  3.82654  4.54889  0.61958  0.77255  0.48576  0.95510
    592   1.08207  4.17062  3.41714  3.20728  4.00773  2.99619  4.23459  3.12648  3.22237  3.01009  4.04772  3.36813  3.73116  3.56797  3.47554  2.52169  2.79591  2.78889  5.43952  4.23484    670 - -
          2.68618  4.42225  2.77519  2.73123  3.46354  2.40513  3.72494  3.29354  2.67741  2.69355  4.24690  2.90347  2.73739  3.18146  2.89801  2.37887  2.77519  2.98518  4.58477  3.61503
          0.03290  3.82654  4.54889  0.61958  0.77255  0.48576  0.95510
    593   2.84607  4.82876  2.87443  2.62942  3.99096  3.33666  3.78699  3.61554  2.45364  3.12237  4.15248  3.08839  3.89007  1.31808  2.73832  2.89621  3.14352  3.34837  5.27161  3.96260    671 - -
          2.68618  4.42225  2.77519  2.73123  3.46354  2.40513  3.72494  3.29354  2.67741  2.69355  4.24690  2.90347  2.73739  3.18146  2.89801  2.37887  2.77519  2.98518  4.58477  3.61503
          0.03290  3.82654  4.54889  0.61958  0.77255  0.48576  0.95510
    594   2.29385  4.21318  3.16791  2.98240  4.03098  2.94398  4.09311  3.54777  3.05303  3.27188  4.20242  3.21399  3.67917  3.40615  3.33990  1.16248  2.77070  3.09296  5.40735  4.11447    672 - -
          2.68618  4.42225  2.77519  2.73123  3.46354  2.40513  3.72494  3.29354  2.67741  2.69355  4.24690  2.90347  2.73739  3.18146  2.89801  2.37887  2.77519  2.98518  4.58477  3.61503
          0.03290  3.82654  4.54889  0.61958  0.77255  0.48576  0.95510
    595   1.08207  4.17062  3.41714  3.20728  4.00773  2.99619  4.23459  3.12648  3.22237  3.01009  4.04772  3.36813  3.73116  3.56797  3.47554  2.52169  2.79591  2.78889  5.43952  4.23484    673 - -
          2.68618  4.42225  2.77519  2.73123  3.46354  2.40513  3.72494  3.29354  2.67741  2.69355  4.24690  2.90347  2.73739  3.18146  2.89801  2.37887  2.77519  2.98518  4.58477  3.61503
          0.03290  3.82654  4.54889  0.61958  0.77255  0.48576  0.95510
    596   2.94164  5.06049  0.98623  2.30919  4.43170  3.17710  3.89276  4.00972  2.96855  3.62665  4.60457  2.86289  3.82675  3.13244  3.47783  2.90979  3.27954  3.65410  5.60917  4.31327    674 - -
          2.68618  4.42225  2.77519  2.73123  3.46354  2.40513  3.72494  3.29354  2.67741  2.69355  4.24690  2.90347  2.73739  3.18146  2.89801  2.37887  2.77519  2.98518  4.58477  3.61503
          0.03290  3.82654  4.54889  0.61958  0.77255  0.48576  0.95510
    597   2.91441  5.01372  2.47091  1.09258  4.35444  3.24560  3.82956  3.79925  2.70441  3.42419  4.40116  2.90942  3.84827  3.04677  3.10778  2.90207  3.21861  3.48819  5.53476  4.25799    675 - -
          2.68618  4.42225  2.77519  2.73123  3.46354  2.40513  3.72494  3.29354  2.67741  2.69355  4.24690  2.90347  2.73739  3.18146  2.89801  2.37887  2.77519  2.98518  4.58477  3.61503
          0.03290  3.82654  4.54889  0.61958  0.77255  0.48576  0.95510
    598   2.77205  4.32826  4.06102  3.72356  3.51746  3.67547  4.53350  2.05556  3.59060  2.21309  3.49045  3.92051  4.23914  3.95410  3.80737  3.17678  3.13510  1.08499  5.29384  4.02222    676 - -
          2.68618  4.42225  2.77519  2.73123  3.46354  2.40513  3.72494  3.29354  2.67741  2.69355  4.24690  2.90347  2.73739  3.18146  2.89801  2.37887  2.77519  2.98518  4.58477  3.61503
          0.03290  3.82654  4.54889  0.61958  0.77255  0.48576  0.95510
    599   2.93136  4.89160  3.10420  2.73535  4.26751  3.42487  3.73594  3.69410  1.10300  3.26966  4.23438  3.16156  3.92912  2.93062  2.42598  2.97683  3.18847  3.40476  5.34170  4.14816    677 - -
          2.68618  4.42225  2.77519  2.73123  3.46354  2.40513  3.72494  3.29354  2.67741  2.69355  4.24690  2.90347  2.73739  3.18146  2.89801  2.37887  2.77519  2.98518  4.58477  3.61503
          0.03290  3.82654  4.54889  0.61958  0.77255  0.48576  0.95510
    600   2.95513  4.79586  3.44126  2.96305  4.13882  3.45086  3.79356  3.67805  2.22259  3.20241  4.20459  3.32589  3.95640  3.01687  1.05099  3.04200  3.22470  3.40418  5.24098  4.07697    678 - -
          2.68618  4.42225  2.77519  2.73123  3.46354  2.40513  3.72494  3.29354  2.67741  2.69355  4.24690  2.90347  2.73739  3.18146  2.89801  2.37887  2.77519  2.98518  4.58477  3.61503
          0.03290  3.82654  4.54889  0.61958  0.77255  0.48576  0.95510
    601   1.08207  4.17062  3.41714  3.20728  4.00773  2.99619  4.23459  3.12648  3.22237  3.01009  4.04772  3.36813  3.73116  3.56797  3.47554  2.52169  2.79591  2.78889  5.43952  4.23484    679 - -
          2.68618  4.42225  2.77519  2.73123  3.46354  2.40513  3.72494  3.29354  2.67741  2.69355  4.24690  2.90347  2.73739  3.18146  2.89801  2.37887  2.77519  2.98518  4.58477  3.61503
          0.03290  3.82654  4.54889  0.61958  0.77255  0.48576  0.95510
    602   3.26182  4.65242  4.02254  3.71787  2.62280  3.68001  3.84614  3.28421  3.44136  2.68668  3.92006  3.87638  4.19412  3.83144  3.57755  3.46590  3.56008  3.17327  0.98328  2.62744    680 - -
          2.68618  4.42225  2.77519  2.73123  3.46354  2.40513  3.72494  3.29354  2.67741  2.69355  4.24690  2.90347  2.73739  3.18146  2.89801  2.37887  2.77519  2.98518  4.58477  3.61503
          0.03290  3.82654  4.54889  0.61958  0.77255  0.48576  0.95510
    603   3.29510  4.65029  4.27935  3.89505  1.33724  4.12188  3.46038  3.00056  3.76383  2.38307  3.62758  3.85617  4.45559  3.85426  3.88764  3.47707  3.52699  2.92641  3.66115  1.59380    681 - -
          2.68618  4.42225  2.77519  2.73123  3.46354  2.40513  3.72494  3.29354  2.67741  2.69355  4.24690  2.90347  2.73739  3.18146  2.89801  2.37887  2.77519  2.98518  4.58477  3.61503
          0.03290  3.82654  4.54889  0.61958  0.77255  0.48576  0.95510
    604   3.18232  4.68991  3.77110  3.49262  2.29692  3.77715  3.59953  3.19809  3.35146  2.66369  3.87813  3.66800  4.25245  3.66852  3.54427  3.32332  3.46900  3.06659  3.93866  1.04573    682 - -
          2.68618  4.42225  2.77519  2.73123  3.46354  2.40513  3.72494  3.29354  2.67741  2.69355  4.24690  2.90347  2.73739  3.18146  2.89801  2.37887  2.77519  2.98518  4.58477  3.61503
          0.03290  3.82654  4.54889  0.61958  0.77255  0.48576  0.95510
    605   2.53667  1.03861  4.04377  3.77358  3.77631  3.16858  4.43087  2.91331  3.60050  2.83049  3.95063  3.77284  3.87189  3.94858  3.73273  2.80809  2.99969  2.66081  5.20126  4.06408    683 - -
          2.68618  4.42225  2.77519  2.73123  3.46354  2.40513  3.72494  3.29354  2.67741  2.69355  4.24690  2.90347  2.73739  3.18146  2.89801  2.37887  2.77519  2.98518  4.58477  3.61503
          0.03290  3.82654  4.54889  0.61958  0.77255  0.48576  0.95510
    606   2.93136  4.89160  3.10420  2.73535  4.26751  3.42487  3.73594  3.69410  1.10300  3.26966  4.23438  3.16156  3.92912  2.93062  2.42598  2.97683  3.18847  3.40476  5.34170  4.14816    684 - -
          2.68618  4.42225  2.77519  2.73123  3.46354  2.40513  3.72494  3.29354  2.67741  2.69355  4.24690  2.90347  2.73739  3.18146  2.89801  2.37887  2.77519  2.98518  4.58477  3.61503
          0.03290  3.82654  4.54889  0.61958  0.77255  0.48576  0.95510
    607   1.08207  4.17062  3.41714  3.20728  4.00773  2.99619  4.23459  3.12648  3.22237  3.01009  4.04772  3.36813  3.73116  3.56797  3.47554  2.52169  2.79591  2.78889  5.43952  4.23484    685 - -
          2.68618  4.42225  2.77519  2.73123  3.46354  2.40513  3.72494  3.29354  2.67741  2.69355  4.24690  2.90347  2.73739  3.18146  2.89801  2.37887  2.77519  2.98518  4.58477  3.61503
          0.03290  3.82654  4.54889  0.61958  0.77255  0.48576  0.95510
    608   2.53667  1.03861  4.04377  3.77358  3.77631  3.16858  4.43087  2.91331  3.60050  2.83049  3.95063  3.77284  3.87189  3.94858  3.73273  2.80809  2.99969  2.66081  5.20126  4.06408    686 - -
          2.68618  4.42225  2.77519  2.73123  3.46354  2.40513  3.72494  3.29354  2.67741  2.69355  4.24690  2.90347  2.73739  3.18146  2.89801  2.37887  2.77519  2.98518  4.58477  3.61503
          0.03290  3.82654  4.54889  0.61958  0.77255  0.48576  0.95510
    609   2.94719  4.77141  3.08331  2.83943  3.25441  3.41030  1.24320  3.64290  2.68383  3.14232  4.18234  3.25030  3.96072  3.20530  2.95189  3.01853  3.24933  3.37898  4.71994  3.20673    687 - -
          2.68618  4.42225  2.77519  2.73123  3.46354  2.40513  3.72494  3.29354  2.67741  2.69355  4.24690  2.90347  2.73739  3.18146  2.89801  2.37887  2.77519  2.98518  4.58477  3.61503
          0.03290  3.82654  4.54889  0.61958  0.77255  0.48576  0.95510
    610   2.83897  5.24287  2.01725  1.34718  4.54014  3.17920  3.70284  4.01024  2.66198  3.57840  4.45089  2.68324  3.78219  2.87875  3.18972  2.76165  3.12598  3.63137  5.73957  4.30624    688 - -
          2.68618  4.42225  2.77519  2.73123  3.46354  2.40513  3.72494  3.29354  2.67741  2.69355  4.24690  2.90347  2.73739  3.18146  2.89801  2.37887  2.77519  2.98518  4.58477  3.61503
          0.03290  3.82654  4.54889  0.61958  0.77255  0.48576  0.95510
    611   2.87380  5.32445  1.33079  1.88460  4.61938  3.15108  3.72126  4.11016  2.74432  3.67017  4.55307  2.64795  3.77981  2.90238  3.31573  2.77806  3.17161  3.71794  5.82552  4.36133    689 - -
          2.68618  4.42225  2.77519  2.73123  3.46354  2.40513  3.72494  3.29354  2.67741  2.69355  4.24690  2.90347  2.73739  3.18146  2.89801  2.37887  2.77519  2.98518  4.58477  3.61503
          0.03290  3.82654  4.54889  0.61958  0.77255  0.48576  0.95510
    612   2.99543  4.42804  4.26873  3.88348  3.34415  4.01554  4.62071  1.13671  3.71066  1.94058  3.28767  4.13531  4.45193  4.06420  3.91254  3.50710  3.29575  1.84713  5.22486  3.95860    690 - -
          2.68618  4.42225  2.77519  2.73123  3.46354  2.40513  3.72494  3.29354  2.67741  2.69355  4.24690  2.90347  2.73739  3.18146  2.89801  2.37887  2.77519  2.98518  4.58477  3.61503
          0.03290  3.82654  4.54889  0.61958  0.77255  0.48576  0.95510
    613   2.90910  4.98787  3.21029  2.67491  4.37927  3.51730  3.58568  3.76201  1.32537  3.26521  4.15304  3.09600  3.93294  2.73810  1.99017  2.92490  3.10974  3.45346  5.35276  4.14884    691 - -
          2.68618  4.42225  2.77519  2.73123  3.46354  2.40513  3.72494  3.29354  2.67741  2.69355  4.24690  2.90347  2.73739  3.18146  2.89801  2.37887  2.77519  2.98518  4.58477  3.61503
          0.03290  3.82654  4.54889  0.61958  0.77255  0.48576  0.95510
    614   2.94164  5.06049  0.98623  2.30919  4.43170  3.17710  3.89276  4.00972  2.96855  3.62665  4.60457  2.86289  3.82675  3.13244  3.47783  2.90979  3.27954  3.65410  5.60917  4.31327    692 - -
          2.68618  4.42225  2.77519  2.73123  3.46354  2.40513  3.72494  3.29354  2.67741  2.69355  4.24690  2.90347  2.73739  3.18146  2.89801  2.37887  2.77519  2.98518  4.58477  3.61503
          0.03290  3.82654  4.54889  0.61958  0.77255  0.48576  0.95510
    615   2.91441  5.01372  2.47091  1.09258  4.35444  3.24560  3.82956  3.79925  2.70441  3.42419  4.40116  2.90942  3.84827  3.04677  3.10778  2.90207  3.21861  3.48819  5.53476  4.25799    693 - -
          2.68618  4.42225  2.77519  2.73123  3.46354  2.40513  3.72494  3.29354  2.67741  2.69355  4.24690  2.90347  2.73739  3.18146  2.89801  2.37887  2.77519  2.98518  4.58477  3.61503
          0.03290  3.82654  4.54889  0.61958  0.77255  0.48576  0.95510
    616   2.38953  4.23423  3.38881  3.13969  3.92974  3.07476  4.16032  3.05133  3.08174  2.91642  3.97060  3.35586  3.77521  3.47909  3.34213  2.59038  1.25225  2.75123  5.37164  4.14662    694 - -
          2.68618  4.42225  2.77519  2.73123  3.46354  2.40513  3.72494  3.29354  2.67741  2.69355  4.24690  2.90347  2.73739  3.18146  2.89801  2.37887  2.77519  2.98518  4.58477  3.61503
          0.03290  3.82654  4.54889  0.61958  0.77255  0.48576  0.95510
    617   3.10454  4.58091  4.11534  3.75585  3.11967  3.92305  4.42603  2.32226  3.52402  0.93394  3.15856  4.03568  4.36690  3.90337  3.70725  3.48981  3.40122  2.34750  4.98142  3.69385    695 - -
          2.68618  4.42225  2.77519  2.73123  3.46354  2.40513  3.72494  3.29354  2.67741  2.69355  4.24690  2.90347  2.73739  3.18146  2.89801  2.37887  2.77519  2.98518  4.58477  3.61503
          0.03290  3.82654  4.54889  0.61958  0.77255  0.48576  0.95510
    618   2.99543  4.42804  4.26873  3.88348  3.34415  4.01554  4.62071  1.13671  3.71066  1.94058  3.28767  4.13531  4.45193  4.06420  3.91254  3.50710  3.29575  1.84713  5.22486  3.95860    696 - -
          2.68618  4.42225  2.77519  2.73123  3.46354  2.40513  3.72494  3.29354  2.67741  2.69355  4.24690  2.90347  2.73739  3.18146  2.89801  2.37887  2.77519  2.98518  4.58477  3.61503
          0.03290  3.82654  4.54889  0.61958  0.77255  0.48576  0.95510
    619   2.93136  4.89160  3.10420  2.73535  4.26751  3.42487  3.73594  3.69410  1.10300  3.26966  4.23438  3.16156  3.92912  2.93062  2.42598  2.97683  3.18847  3.40476  5.34170  4.14816    697 - -
          2.68618  4.42225  2.77519  2.73123  3.46354  2.40513  3.72494  3.29354  2.67741  2.69355  4.24690  2.90347  2.73739  3.18146  2.89801  2.37887  2.77519  2.98518  4.58477  3.61503
          0.03290  3.82654  4.54889  0.61958  0.77255  0.48576  0.95510
    620   2.93136  4.89160  3.10420  2.73535  4.26751  3.42487  3.73594  3.69410  1.10300  3.26966  4.23438  3.16156  3.92912  2.93062  2.42598  2.97683  3.18847  3.40476  5.34170  4.14816    698 - -
          2.68618  4.42225  2.77519  2.73123  3.46354  2.40513  3.72494  3.29354  2.67741  2.69355  4.24690  2.90347  2.73739  3.18146  2.89801  2.37887  2.77519  2.98518  4.58477  3.61503
          0.03290  3.82654  4.54889  0.61958  0.77255  0.48576  0.95510
    621   2.53667  1.03861  4.04377  3.77358  3.77631  3.16858  4.43087  2.91331  3.60050  2.83049  3.95063  3.77284  3.87189  3.94858  3.73273  2.80809  2.99969  2.66081  5.20126  4.06408    699 - -
          2.68618  4.42225  2.77519  2.73123  3.46354  2.40513  3.72494  3.29354  2.67741  2.69355  4.24690  2.90347  2.73739  3.18146  2.89801  2.37887  2.77519  2.98518  4.58477  3.61503
          0.03290  3.82654  4.54889  0.61958  0.77255  0.48576  0.95510
    622   2.93136  4.89160  3.10420  2.73535  4.26751  3.42487  3.73594  3.69410  1.10300  3.26966  4.23438  3.16156  3.92912  2.93062  2.42598  2.97683  3.18847  3.40476  5.34170  4.14816    700 - -
          2.68618  4.42225  2.77519  2.73123  3.46354  2.40513  3.72494  3.29354  2.67741  2.69355  4.24690  2.90347  2.73739  3.18146  2.89801  2.37887  2.77519  2.98518  4.58477  3.61503
          0.03290  3.82654  4.54889  0.61958  0.77255  0.48576  0.95510
    623   2.53667  1.03861  4.04377  3.77358  3.77631  3.16858  4.43087  2.91331  3.60050  2.83049  3.95063  3.77284  3.87189  3.94858  3.73273  2.80809  2.99969  2.66081  5.20126  4.06408    701 - -
          2.68618  4.42225  2.77519  2.73123  3.46354  2.40513  3.72494  3.29354  2.67741  2.69355  4.24690  2.90347  2.73739  3.18146  2.89801  2.37887  2.77519  2.98518  4.58477  3.61503
          0.03290  3.82654  4.54889  0.61958  0.77255  0.48576  0.95510
    624   2.93136  4.89160  3.10420  2.73535  4.26751  3.42487  3.73594  3.69410  1.10300  3.26966  4.23438  3.16156  3.92912  2.93062  2.42598  2.97683  3.18847  3.40476  5.34170  4.14816    702 - -
          2.68618  4.42225  2.77519  2.73123  3.46354  2.40513  3.72494  3.29354  2.67741  2.69355  4.24690  2.90347  2.73739  3.18146  2.89801  2.37887  2.77519  2.98518  4.58477  3.61503
          0.03290  3.82654  4.54889  0.61958  0.77255  0.48576  0.95510
    625   2.68674  4.68040  2.68549  2.56676  4.03685  3.15423  3.88629  3.73814  2.78659  3.39050  4.34667  1.24207  3.80424  3.15966  3.13908  2.75614  3.06752  3.36500  5.34817  3.98903    703 - -
          2.68618  4.42225  2.77519  2.73123  3.46354  2.40513  3.72494  3.29354  2.67741  2.69355  4.24690  2.90347  2.73739  3.18146  2.89801  2.37887  2.77519  2.98518  4.58477  3.61503
          0.18929  3.82654  1.89266  0.61958  0.77255  0.48576  0.95510
    626   2.96147  4.46333  3.91874  3.43984  2.07451  3.88151  3.57547  2.67131  3.31159  1.95271  3.35106  3.63252  4.22707  3.54166  3.54068  3.19566  3.19525  2.59383  3.93616  1.87832    704 - -
          2.68618  4.42225  2.77519  2.73123  3.46354  2.40513  3.72494  3.29354  2.67741  2.69355  4.24690  2.90347  2.73739  3.18146  2.89801  2.37887  2.77519  2.98518  4.58477  3.61503
          0.03836  3.67561  4.39796  0.61958  0.77255  0.60104  0.79461
    627   2.41787  4.16135  3.60826  3.21933  3.60775  3.26775  4.15275  2.33445  3.10197  2.40060  3.53531  3.44997  3.88236  3.47461  3.37751  2.69064  2.24993  1.76608  5.23063  3.98421    705 - -
          2.68631  4.42238  2.77532  2.73136  3.46366  2.40494  3.72507  3.29350  2.67753  2.69367  4.24252  2.90359  2.73752  3.18125  2.89813  2.37899  2.77509  2.98531  4.58489  3.61516
          0.18227  1.86870  4.39796  1.66126  0.21060  0.48354  0.95867
    628   2.90774  4.38590  4.20725  3.72335  3.24585  3.99509  4.47529  1.96554  3.54964  1.52094  3.15242  4.00354  4.38614  3.87647  3.78294  3.37507  3.18973  1.51817  5.13502  3.88563    715 - -
          2.68618  4.42225  2.77519  2.73123  3.46354  2.40513  3.72494  3.29354  2.67741  2.69355  4.24690  2.90347  2.73739  3.18146  2.89801  2.37887  2.77519  2.98518  4.58477  3.61503
          0.03474  3.77299  4.49534  0.61958  0.77255  0.53024  0.88786
    629   2.71041  4.88791  2.89509  2.44547  4.23155  2.78138  3.56495  3.63173  1.86049  3.17754  4.01669  2.93075  3.81895  2.50110  2.27754  2.72334  2.93595  3.30067  5.34152  4.06259    716 - -
          2.68618  4.42225  2.77519  2.73123  3.46354  2.40513  3.72494  3.29354  2.67741  2.69355  4.24690  2.90347  2.73739  3.18146  2.89801  2.37887  2.77519  2.98518  4.58477  3.61503
          0.03474  3.77299  4.49534  0.61958  0.77255  0.53024  0.88786
    630   2.69777  4.87036  2.75667  2.40104  4.20112  3.33081  3.59876  3.62330  2.08698  3.18184  4.03862  2.89691  3.23344  2.02266  2.55348  2.71176  2.94408  3.29286  5.36443  4.06087    717 - -
          2.68618  4.42225  2.77519  2.73123  3.46354  2.40513  3.72494  3.29354  2.67741  2.69355  4.24690  2.90347  2.73739  3.18146  2.89801  2.37887  2.77519  2.98518  4.58477  3.61503
          0.14369  3.77299  2.19947  0.61958  0.77255  0.53024  0.88786
    631   2.58613  4.73015  2.52115  2.30651  4.13736  2.76394  3.63888  3.62059  2.41718  3.21256  4.07148  2.44543  3.71968  2.34249  2.79801  2.61535  2.89125  3.25652  5.38290  4.03764    718 - -
          2.68618  4.42225  2.77519  2.73123  3.46354  2.40513  3.72494  3.29354  2.67741  2.69355  4.24690  2.90347  2.73739  3.18146  2.89801  2.37887  2.77519  2.98518  4.58477  3.61503
          0.03866  3.66796  4.39031  0.61958  0.77255  0.60612  0.78848
    632   2.71519  4.54813  3.18507  2.77974  3.39238  3.47551  3.75401  2.82995  2.50470  1.93987  3.49626  3.19773  3.93032  2.46252  2.78627  2.86365  2.97684  2.70300  4.94244  3.59264    719 - -
          2.68618  4.42225  2.77519  2.73123  3.46354  2.40513  3.72494  3.29354  2.67741  2.69355  4.24690  2.90347  2.73739  3.18146  2.89801  2.37887  2.77519  2.98518  4.58477  3.61503
          0.03866  3.66796  4.39031  0.61958  0.77255  0.48040  0.96375
    633   2.61148  4.70826  2.93305  2.50735  4.11839  3.30530  3.62524  3.52755  2.23687  3.12489  3.97796  2.40814  3.79071  2.79623  2.07495  2.66470  2.63724  3.18905  5.31008  4.02288    720 - -
          2.68618  4.42225  2.77519  2.73123  3.46354  2.40513  3.72494  3.29354  2.67741  2.69355  4.24690  2.90347  2.73739  3.18146  2.89801  2.37887  2.77519  2.98518  4.58477  3.61503
          0.03474  3.77299  4.49534  0.61958  0.77255  0.53024  0.88786
    634   2.19011  4.12402  3.20626  2.92429  4.04660  2.90900  4.01469  3.36725  2.93806  3.13269  4.01483  3.15274  3.62346  3.28468  3.24829  1.64959  2.06068  2.92887  5.41956  4.17037    721 - -
          2.68618  4.42225  2.77519  2.73123  3.46354  2.40513  3.72494  3.29354  2.67741  2.69355  4.24690  2.90347  2.73739  3.18146  2.89801  2.37887  2.77519  2.98518  4.58477  3.61503
          0.03474  3.77299  4.49534  0.61958  0.77255  0.53024  0.88786
    635   2.29111  4.30622  3.37238  2.82315  3.21829  3.49848  3.68645  2.81404  2.50540  2.49929  3.41439  3.21914  3.88744  3.05471  2.99940  2.76500  2.79917  2.59099  3.44549  2.96519    722 - -
          2.68618  4.42225  2.77519  2.73123  3.46354  2.40513  3.72494  3.29354  2.67741  2.69355  4.24690  2.90347  2.73739  3.18146  2.89801  2.37887  2.77519  2.98518  4.58477  3.61503
          0.03474  3.77299  4.49534  0.61958  0.77255  0.53024  0.88786
    636   2.53334  4.30655  3.31913  2.76478  3.04287  2.95695  3.69759  2.64189  2.68464  2.49903  3.40862  3.18162  3.86168  3.02523  2.77044  2.72471  2.76929  2.57890  4.78667  3.15661    723 - -
          2.68618  4.42225  2.77519  2.73123  3.46354  2.40513  3.72494  3.29354  2.67741  2.69355  4.24690  2.90347  2.73739  3.18146  2.89801  2.37887  2.77519  2.98518  4.58477  3.61503
          0.13574  3.77299  2.26385  0.61958  0.77255  0.53024  0.88786
    637   2.57296  4.70741  2.40274  2.30926  3.97535  2.81228  3.61585  3.40505  2.46167  2.76485  3.89419  2.82417  3.73499  2.56857  2.89508  2.61003  2.84260  3.08822  5.27710  3.93163    724 - -
          2.68618  4.42225  2.77519  2.73123  3.46354  2.40513  3.72494  3.29354  2.67741  2.69355  4.24690  2.90347  2.73739  3.18146  2.89801  2.37887  2.77519  2.98518  4.58477  3.61503
          0.03836  3.67561  4.39796  0.61958  0.77255  0.60104  0.79461
    638   2.54220  4.49575  2.77188  2.55329  3.67655  3.36605  3.65972  2.96548  2.48257  2.52389  3.62225  3.01979  3.80155  2.88088  2.64696  2.65720  2.79566  2.48283  5.06834  3.76559    725 - -
          2.68600  4.42176  2.77524  2.73141  3.46346  2.40512  3.72512  3.29371  2.67747  2.69372  4.24651  2.90364  2.73757  3.18145  2.89775  2.37896  2.77511  2.98473  4.58494  3.61491
          0.11668  2.32455  4.39796  2.16178  0.12230  0.60104  0.79461
    639   2.30435  2.67674  3.62495  3.16223  3.48271  2.75342  3.98006  2.65383  3.01882  2.28024  3.51092  3.35803  3.75835  3.36194  3.28117  2.55505  2.68432  2.39884  4.98063  3.73411    748 - -
          2.68618  4.42225  2.77519  2.73123  3.46354  2.40513  3.72494  3.29354  2.67741  2.69355  4.24690  2.90347  2.73739  3.18146  2.89801  2.37887  2.77519  2.98518  4.58477  3.61503
          0.03836  3.67561  4.39796  0.61958  0.77255  0.60104  0.79461
    640   2.33716  3.45509  3.27888  2.80519  3.60472  2.81139  3.79216  2.94411  2.71817  2.46796  3.59489  2.72016  3.72170  3.08066  3.05401  2.52087  2.67813  2.64967  5.02081  3.75464    749 - -
          2.68618  4.42225  2.77519  2.73123  3.46354  2.40513  3.72494  3.29354  2.67741  2.69355  4.24690  2.90347  2.73739  3.18146  2.89801  2.37887  2.77519  2.98518  4.58477  3.61503
          0.03836  3.67561  4.39796  0.61958  0.77255  0.48354  0.95867
    641   2.58193  4.74650  2.25209  2.36671  4.02287  3.29653  3.61841  3.40255  2.41005  3.04758  3.90475  2.87797  3.76358  2.78687  2.47565  2.61724  2.84089  2.75424  5.30198  3.95930    750 - -
          2.68618  4.42225  2.77519  2.73123  3.46354  2.40513  3.72494  3.29354  2.67741  2.69355  4.24690  2.90347  2.73739  3.18146  2.89801  2.37887  2.77519  2.98518  4.58477  3.61503
          0.03474  3.77299  4.49534  0.61958  0.77255  0.45892  0.99957
    642   2.52660  4.50219  2.64777  2.53277  3.73429  3.07005  3.67494  2.66793  2.55987  2.59620  3.65105  3.01032  3.79776  2.89189  2.98255  2.44441  2.78103  2.79663  5.10252  3.80918    751 - -
          2.68618  4.42225  2.77519  2.73123  3.46354  2.40513  3.72494  3.29354  2.67741  2.69355  4.24690  2.90347  2.73739  3.18146  2.89801  2.37887  2.77519  2.98518  4.58477  3.61503
          0.03290  3.82654  4.54889  0.61958  0.77255  0.48576  0.95510
    643   2.39755  4.60048  2.71516  2.46497  3.85017  3.34863  3.64785  3.20434  2.48593  2.54801  3.73684  2.95873  3.78736  2.60546  2.91054  2.62934  2.47572  2.91805  5.18100  3.87735    752 - -
          2.68618  4.42225  2.77519  2.73123  3.46354  2.40513  3.72494  3.29354  2.67741  2.69355  4.24690  2.90347  2.73739  3.18146  2.89801  2.37887  2.77519  2.98518  4.58477  3.61503
          0.03290  3.82654  4.54889  0.61958  0.77255  0.48576  0.95510
    644   2.54669  4.62055  2.68038  2.45952  3.81601  3.38835  3.60512  3.22126  2.42162  2.86050  3.35792  2.95858  3.78471  2.78890  2.55343  2.61695  2.61641  2.93303  5.13581  3.35279    753 - -
          2.68618  4.42225  2.77519  2.73123  3.46354  2.40513  3.72494  3.29354  2.67741  2.69355  4.24690  2.90347  2.73739  3.18146  2.89801  2.37887  2.77519  2.98518  4.58477  3.61503
          0.03290  3.82654  4.54889  0.61958  0.77255  0.48576  0.95510
    645   2.65323  4.86766  1.83927  2.28241  3.31001  3.26665  3.64278  3.54704  2.56261  3.16813  4.03116  2.58234  3.77827  2.84078  3.04946  2.65931  2.92166  3.22090  5.28844  3.84897    754 - -
          2.68618  4.42225  2.77519  2.73123  3.46354  2.40513  3.72494  3.29354  2.67741  2.69355  4.24690  2.90347  2.73739  3.18146  2.89801  2.37887  2.77519  2.98518  4.58477  3.61503
          0.03290  3.82654  4.54889  0.61958  0.77255  0.48576  0.95510
    646   2.82594  4.88390  3.16692  2.64271  3.93940  3.49275  2.45988  3.62635  2.06711  3.14870  4.03580  3.07797  3.90797  2.77609  1.75313  2.85813  3.03971  3.32650  5.14608  3.80768    755 - -
          2.68618  4.42225  2.77519  2.73123  3.46354  2.40513  3.72494  3.29354  2.67741  2.69355  4.24690  2.90347  2.73739  3.18146  2.89801  2.37887  2.77519  2.98518  4.58477  3.61503
          0.03290  3.82654  4.54889  0.61958  0.77255  0.48576  0.95510
    647   2.75390  4.99905  2.65648  2.05879  4.23444  3.35193  2.37467  3.71132  2.10202  3.25695  4.10040  2.85891  3.82045  2.75470  2.60995  2.73924  2.98524  3.37651  5.40046  4.05972    756 - -
          2.68618  4.42225  2.77519  2.73123  3.46354  2.40513  3.72494  3.29354  2.67741  2.69355  4.24690  2.90347  2.73739  3.18146  2.89801  2.37887  2.77519  2.98518  4.58477  3.61503
          0.03290  3.82654  4.54889  0.61958  0.77255  0.48576  0.95510
    648   2.61914  4.86768  1.91480  2.24404  4.36295  2.74671  3.71101  3.82703  2.63692  3.40709  4.23905  2.77581  2.46290  2.88365  3.13986  2.62045  2.93654  3.41851  5.59350  4.21392    757 - -
          2.68618  4.42225  2.77519  2.73123  3.46354  2.40513  3.72494  3.29354  2.67741  2.69355  4.24690  2.90347  2.73739  3.18146  2.89801  2.37887  2.77519  2.98518  4.58477  3.61503
          0.13567  3.82654  2.25302  0.61958  0.77255  0.48576  0.95510
    649   2.46671  4.49560  2.54589  2.48060  3.91099  3.18032  3.72406  3.23210  2.61100  2.95412  3.84602  2.94236  2.53563  2.93399  3.03156  2.56196  2.78749  2.61489  5.26604  3.94855    758 - -
          2.68618  4.42225  2.77519  2.73123  3.46354  2.40513  3.72494  3.29354  2.67741  2.69355  4.24690  2.90347  2.73739  3.18146  2.89801  2.37887  2.77519  2.98518  4.58477  3.61503
          0.03640  3.72727  4.44962  0.61958  0.77255  0.56496  0.84021
    650   2.52978  4.46198  3.15959  2.64947  3.70791  3.34511  3.68342  3.06914  2.43637  2.70801  3.18322  3.07801  2.66627  2.90748  2.53663  2.65588  2.80156  2.81435  5.08006  3.80560    759 - -
          2.68618  4.42225  2.77519  2.73123  3.46354  2.40513  3.72494  3.29354  2.67741  2.69355  4.24690  2.90347  2.73739  3.18146  2.89801  2.37887  2.77519  2.98518  4.58477  3.61503
          0.03640  3.72727  4.44962  0.61958  0.77255  0.56496  0.84021
    651   2.22182  4.36874  3.01304  2.64281  3.79162  3.17364  3.17029  3.18477  2.58488  2.88214  3.77608  3.04220  3.73492  2.99539  2.92879  2.55804  2.11562  2.86940  5.16189  3.86631    760 - -
          2.68618  4.42225  2.77519  2.73123  3.46354  2.40513  3.72494  3.29354  2.67741  2.69355  4.24690  2.90347  2.73739  3.18146  2.89801  2.37887  2.77519  2.98518  4.58477  3.61503
          0.03640  3.72727  4.44962  0.61958  0.77255  0.56496  0.84021
    652   2.71223  3.42204  4.10507  3.56389  2.24205  3.78701  4.08793  2.02465  3.44687  1.92749  3.11876  3.78206  4.17316  3.67810  3.65648  3.11359  2.97382  2.07097  4.66327  3.30935    761 - -
          2.68618  4.42225  2.77519  2.73123  3.46354  2.40513  3.72494  3.29354  2.67741  2.69355  4.24690  2.90347  2.73739  3.18146  2.89801  2.37887  2.77519  2.98518  4.58477  3.61503
          0.03640  3.72727  4.44962  0.61958  0.77255  0.43924  1.03430
    653   2.58395  4.54494  3.09668  2.59426  3.78738  3.40472  3.66804  2.86866  2.28222  2.79435  3.68390  3.05304  3.83148  2.65563  2.76827  2.69247  2.18457  2.84491  5.12261  3.85204    762 - -
          2.68618  4.42225  2.77519  2.73123  3.46354  2.40513  3.72494  3.29354  2.67741  2.69355  4.24690  2.90347  2.73739  3.18146  2.89801  2.37887  2.77519  2.98518  4.58477  3.61503
          0.03290  3.82654  4.54889  0.61958  0.77255  0.48576  0.95510
    654   2.53277  4.47997  3.11019  2.60346  3.68862  3.37709  3.68747  3.05402  2.53214  2.55988  3.22205  2.64096  2.79953  2.91395  2.91755  2.65377  2.79187  2.79225  5.07127  3.77765    763 - -
          2.68618  4.42225  2.77519  2.73123  3.46354  2.40513  3.72494  3.29354  2.67741  2.69355  4.24690  2.90347  2.73739  3.18146  2.89801  2.37887  2.77519  2.98518  4.58477  3.61503
          0.03290  3.82654  4.54889  0.61958  0.77255  0.48576  0.95510
    655   2.64123  4.31339  3.62138  3.08182  3.37764  3.62237  3.98744  2.24599  2.98105  1.95353  3.30176  3.45540  2.75921  3.31508  3.30301  2.91800  2.90332  2.11166  4.98943  3.75419    764 - -
          2.68618  4.42225  2.77519  2.73123  3.46354  2.40513  3.72494  3.29354  2.67741  2.69355  4.24690  2.90347  2.73739  3.18146  2.89801  2.37887  2.77519  2.98518  4.58477  3.61503
          0.08530  3.82654  2.81384  0.61958  0.77255  0.48576  0.95510
    656   2.55085  4.64412  2.80583  2.02506  3.94452  2.95984  3.63647  3.32547  2.45295  2.97514  3.33835  2.90947  3.76274  2.82061  2.87208  2.45192  2.81474  3.01578  5.24437  3.92955    765 - -
          2.68618  4.42225  2.77519  2.73123  3.46354  2.40513  3.72494  3.29354  2.67741  2.69355  4.24690  2.90347  2.73739  3.18146  2.89801  2.37887  2.77519  2.98518  4.58477  3.61503
          0.03464  3.77588  4.49823  0.61958  0.77255  0.46026  0.99728
    657   2.60358  3.55032  3.70559  3.14632  3.31192  3.56341  3.93023  2.52700  2.89500  1.67577  3.30316  3.46404  3.99224  3.30449  2.82589  2.88326  2.87101  2.36845  4.87323  3.62977    766 - -
          2.68618  4.42225  2.77519  2.73123  3.46354  2.40513  3.72494  3.29354  2.67741  2.69355  4.24690  2.90347  2.73739  3.18146  2.89801  2.37887  2.77519  2.98518  4.58477  3.61503
          0.03290  3.82654  4.54889  0.61958  0.77255  0.48576  0.95510
    658   2.18944  4.42385  2.90942  2.57347  4.09204  3.09849  3.79462  3.47970  2.65434  3.13997  3.97919  2.44838  2.49951  2.99593  3.05463  2.49190  2.49681  3.08065  5.39388  4.10250    767 - -
          2.68618  4.42225  2.77519  2.73123  3.46354  2.40513  3.72494  3.29354  2.67741  2.69355  4.24690  2.90347  2.73739  3.18146  2.89801  2.37887  2.77519  2.98518  4.58477  3.61503
          0.03290  3.82654  4.54889  0.61958  0.77255  0.48576  0.95510
    659   2.44508  4.65813  3.07955  2.53414  3.93868  3.40417  3.61181  3.02809  1.95911  2.93997  3.79114  3.00534  3.81519  2.78857  2.46452  2.49387  2.83859  3.01074  5.19297  3.91582    768 - -
          2.68618  4.42225  2.77519  2.73123  3.46354  2.40513  3.72494  3.29354  2.67741  2.69355  4.24690  2.90347  2.73739  3.18146  2.89801  2.37887  2.77519  2.98518  4.58477  3.61503
          0.03290  3.82654  4.54889  0.61958  0.77255  0.48576  0.95510
    660   2.57803  4.79640  2.44916  2.33082  4.05667  3.04621  3.58945  3.47552  2.24466  3.07517  3.18857  2.67122  3.75861  2.74419  2.85228  2.59883  2.81945  3.14502  5.30997  3.96599    769 - -
          2.68618  4.42225  2.77519  2.73123  3.46354  2.40513  3.72494  3.29354  2.67741  2.69355  4.24690  2.90347  2.73739  3.18146  2.89801  2.37887  2.77519  2.98518  4.58477  3.61503
          0.03290  3.82654  4.54889  0.61958  0.77255  0.48576  0.95510
    661   2.51558  4.22792  3.64961  3.26462  3.59121  3.36815  4.17352  2.42381  3.17169  2.44594  3.55716  3.51406  3.18870  3.52705  3.44365  2.79405  2.88465  1.41517  5.18736  3.94082    770 - -
          2.68618  4.42225  2.77519  2.73123  3.46354  2.40513  3.72494  3.29354  2.67741  2.69355  4.24690  2.90347  2.73739  3.18146  2.89801  2.37887  2.77519  2.98518  4.58477  3.61503
          0.03290  3.82654  4.54889  0.61958  0.77255  0.48576  0.95510
    662   2.59873  4.49517  3.21112  2.65373  3.34130  3.13016  2.75121  3.05968  2.51702  2.70912  3.59411  3.10147  3.86170  2.91764  2.68566  2.72144  2.82660  2.80709  3.89730  3.09641    771 - -
          2.68618  4.42225  2.77519  2.73123  3.46354  2.40513  3.72494  3.29354  2.67741  2.69355  4.24690  2.90347  2.73739  3.18146  2.89801  2.37887  2.77519  2.98518  4.58477  3.61503
          0.03290  3.82654  4.54889  0.61958  0.77255  0.48576  0.95510
    663   2.59630  4.51217  3.22833  2.67604  3.77187  3.43520  3.67784  3.05406  2.23135  2.77079  3.66423  3.11022  3.85390  2.89396  2.36373  2.72304  2.63334  2.27681  5.09976  3.84953    772 - -
          2.68618  4.42225  2.77519  2.73123  3.46354  2.40513  3.72494  3.29354  2.67741  2.69355  4.24690  2.90347  2.73739  3.18146  2.89801  2.37887  2.77519  2.98518  4.58477  3.61503
          0.03290  3.82654  4.54889  0.61958  0.77255  0.48576  0.95510
    664   2.61773  4.92458  2.50805  2.16063  4.22952  3.30668  3.57790  3.66567  2.33726  3.22212  4.02786  2.81996  3.31783  2.71762  2.29094  2.46145  2.86037  3.30399  5.41620  4.05644    773 - -
          2.68618  4.42225  2.77519  2.73123  3.46354  2.40513  3.72494  3.29354  2.67741  2.69355  4.24690  2.90347  2.73739  3.18146  2.89801  2.37887  2.77519  2.98518  4.58477  3.61503
          0.03290  3.82654  4.54889  0.61958  0.77255  0.48576  0.95510
    665   2.57316  4.75524  2.64310  2.35158  4.21602  2.39434  3.67015  3.64943  2.28186  3.23700  4.06535  2.41241  3.21755  2.83843  2.89555  2.60385  2.87066  3.27244  5.44631  4.10895    774 - -
          2.68618  4.42225  2.77519  2.73123  3.46354  2.40513  3.72494  3.29354  2.67741  2.69355  4.24690  2.90347  2.73739  3.18146  2.89801  2.37887  2.77519  2.98518  4.58477  3.61503
          0.03290  3.82654  4.54889  0.61958  0.77255  0.48576  0.95510
    666   2.71179  4.91239  2.41486  1.60265  4.37792  2.19325  3.74302  3.82416  2.63161  3.42364  4.29093  2.80845  3.77373  2.93068  3.08188  2.70986  3.02613  3.44414  5.58552  4.24194    775 - -
          2.68618  4.42225  2.77519  2.73123  3.46354  2.40513  3.72494  3.29354  2.67741  2.69355  4.24690  2.90347  2.73739  3.18146  2.89801  2.37887  2.77519  2.98518  4.58477  3.61503
          0.03290  3.82654  4.54889  0.61958  0.77255  0.48576  0.95510
    667   2.40903  4.29508  3.43883  2.94693  3.49759  3.49591  3.89442  1.97487  2.82792  2.41497  3.42698  3.32596  3.94219  2.89810  3.14503  2.81258  2.61717  2.35526  5.00585  3.77318    776 - -
          2.68618  4.42225  2.77519  2.73123  3.46354  2.40513  3.72494  3.29354  2.67741  2.69355  4.24690  2.90347  2.73739  3.18146  2.89801  2.37887  2.77519  2.98518  4.58477  3.61503
          0.03290  3.82654  4.54889  0.61958  0.77255  0.48576  0.95510
    668   2.07343  4.21673  3.24556  2.82012  3.89068  2.72323  3.88695  3.23330  2.80725  2.66151  3.81128  3.13851  3.69204  3.13844  3.16656  1.97017  2.41809  2.86398  5.25955  4.01397    777 - -
          2.68618  4.42225  2.77519  2.73123  3.46354  2.40513  3.72494  3.29354  2.67741  2.69355  4.24690  2.90347  2.73739  3.18146  2.89801  2.37887  2.77519  2.98518  4.58477  3.61503
          0.03290  3.82654  4.54889  0.61958  0.77255  0.48576  0.95510
    669   2.71413  4.76668  3.15430  2.58808  4.02490  3.47408  3.58751  3.41389  2.01240  2.55096  3.87146  2.77629  3.86626  2.75817  2.00991  2.76960  2.92735  3.12527  5.21082  3.95098    778 - -
          2.68618  4.42225  2.77519  2.73123  3.46354  2.40513  3.72494  3.29354  2.67741  2.69355  4.24690  2.90347  2.73739  3.18146  2.89801  2.37887  2.77519  2.98518  4.58477  3.61503
          0.03290  3.82654  4.54889  0.61958  0.77255  0.48576  0.95510
    670   2.59521  4.78410  2.38975  2.16653  4.04604  3.00128  3.61924  3.44053  2.46449  2.63053  3.90323  2.84895  3.76553  2.78618  2.93017  2.62062  2.64668  3.12022  5.32432  3.98039    779 - -
          2.68618  4.42225  2.77519  2.73123  3.46354  2.40513  3.72494  3.29354  2.67741  2.69355  4.24690  2.90347  2.73739  3.18146  2.89801  2.37887  2.77519  2.98518  4.58477  3.61503
          0.03290  3.82654  4.54889  0.61958  0.77255  0.48576  0.95510
    671   2.56695  4.54571  3.12761  2.56945  3.76347  3.10180  3.63440  2.91537  2.39794  2.63278  3.65510  3.03714  3.81820  2.66006  2.43132  2.66894  2.62580  2.86266  5.08893  3.81541    780 - -
          2.68618  4.42225  2.77519  2.73123  3.46354  2.40513  3.72494  3.29354  2.67741  2.69355  4.24690  2.90347  2.73739  3.18146  2.89801  2.37887  2.77519  2.98518  4.58477  3.61503
          0.03290  3.82654  4.54889  0.61958  0.77255  0.48576  0.95510
    672   2.71351  5.12160  2.20473  2.03211  4.41995  2.56532  3.62282  3.88423  2.31532  3.42080  4.23764  2.31479  3.75641  2.77272  3.00054  2.66169  2.97405  3.49938  5.60804  4.19228    781 - -
          2.68618  4.42225  2.77519  2.73123  3.46354  2.40513  3.72494  3.29354  2.67741  2.69355  4.24690  2.90347  2.73739  3.18146  2.89801  2.37887  2.77519  2.98518  4.58477  3.61503
          0.03290  3.82654  4.54889  0.61958  0.77255  0.48576  0.95510
    673   2.64507  5.02925  2.27395  2.06943  4.32567  2.97130  3.57964  3.77918  2.23605  3.31572  4.11400  2.76517  3.74892  2.71522  2.66264  2.44643  2.88965  3.39953  5.49850  4.10847    782 - -
          2.68621  4.42228  2.77510  2.73126  3.46357  2.40515  3.72497  3.29335  2.67744  2.69358  4.24692  2.90337  2.73742  3.18149  2.89803  2.37890  2.77512  2.98521  4.58480  3.61506
          0.34239  1.99316  1.87299  0.65594  0.73179  0.48576  0.95510
    674   2.24276  4.19760  2.95685  2.72209  3.98362  2.91611  3.88939  3.42439  2.78946  3.11953  4.01087  3.03468  2.22544  3.15124  3.11667  2.05959  2.67959  2.99487  5.33496  4.05286    785 - -
          2.68618  4.42225  2.77519  2.73123  3.46354  2.40513  3.72494  3.29354  2.67741  2.69355  4.24690  2.90347  2.73739  3.18146  2.89801  2.37887  2.77519  2.98518  4.58477  3.61503
          0.03850  3.67213  4.39447  0.61958  0.77255  0.41868  1.07270
    675   2.55272  4.33112  3.33618  2.78697  3.10971  3.49315  3.75432  2.73719  2.72426  2.29853  3.10362  2.62572  3.88776  3.05758  3.08889  2.74899  2.60709  2.52756  4.88560  3.60675    786 - -
          2.68618  4.42225  2.77519  2.73123  3.46354  2.40513  3.72494  3.29354  2.67741  2.69355  4.24690  2.90347  2.73739  3.18146  2.89801  2.37887  2.77519  2.98518  4.58477  3.61503
          0.03290  3.82654  4.54889  0.61958  0.77255  0.48576  0.95510
    676   2.17555  4.39564  3.24442  2.70991  3.56421  3.43709  3.29340  2.50386  2.55533  2.62659  3.52757  3.13936  3.85129  2.96959  2.70952  2.71186  2.79699  2.68410  4.96680  3.69941    787 - -
          2.68618  4.42225  2.77519  2.73123  3.46354  2.40513  3.72494  3.29354  2.67741  2.69355  4.24690  2.90347  2.73739  3.18146  2.89801  2.37887  2.77519  2.98518  4.58477  3.61503
          0.03290  3.82654  4.54889  0.61958  0.77255  0.48576  0.95510
    677   2.61072  4.63479  3.08931  2.53756  3.84010  3.43502  3.23937  3.24198  2.19534  2.87150  2.84453  2.74414  3.82518  2.79502  2.51194  2.68913  2.83386  2.96204  5.12589  3.84401    788 - -
          2.68618  4.42225  2.77519  2.73123  3.46354  2.40513  3.72494  3.29354  2.67741  2.69355  4.24690  2.90347  2.73739  3.18146  2.89801  2.37887  2.77519  2.98518  4.58477  3.61503
          0.03290  3.82654  4.54889  0.61958  0.77255  0.48576  0.95510
    678   2.53257  4.53672  3.11773  2.56903  3.82693  3.36561  3.64732  3.20153  2.40631  2.85230  3.29774  3.02825  3.33425  2.84390  2.30002  2.48416  2.60593  2.91064  5.13819  3.86180    789 - -
          2.68618  4.42225  2.77519  2.73123  3.46354  2.40513  3.72494  3.29354  2.67741  2.69355  4.24690  2.90347  2.73739  3.18146  2.89801  2.37887  2.77519  2.98518  4.58477  3.61503
          0.03290  3.82654  4.54889  0.61958  0.77255  0.48576  0.95510
    679   2.67742  4.78440  2.73426  2.46680  4.12799  3.25857  3.69666  3.68316  2.38777  3.26917  4.14788  1.70087  3.80794  2.89257  2.43962  2.71525  2.97853  3.32715  5.36414  4.02042    790 - -
          2.68618  4.42225  2.77519  2.73123  3.46354  2.40513  3.72494  3.29354  2.67741  2.69355  4.24690  2.90347  2.73739  3.18146  2.89801  2.37887  2.77519  2.98518  4.58477  3.61503
          0.03290  3.82654  4.54889  0.61958  0.77255  0.48576  0.95510
    680   2.56901  4.64982  2.87464  2.46229  3.85009  3.31408  2.66619  3.37909  2.44327  3.00189  3.85220  2.51696  3.78409  2.84082  2.84089  2.44255  2.83574  2.81772  5.17631  3.82055    791 - -
          2.68618  4.42225  2.77519  2.73123  3.46354  2.40513  3.72494  3.29354  2.67741  2.69355  4.24690  2.90347  2.73739  3.18146  2.89801  2.37887  2.77519  2.98518  4.58477  3.61503
          0.03290  3.82654  4.54889  0.61958  0.77255  0.48576  0.95510
    681   2.48579  3.64757  3.32989  2.76956  3.58065  3.38290  3.74490  2.67205  2.62667  2.62734  3.51757  3.17106  3.82727  3.01551  2.40201  2.50761  2.57061  2.63790  4.98381  3.73857    792 - -
          2.68618  4.42225  2.77519  2.73123  3.46354  2.40513  3.72494  3.29354  2.67741  2.69355  4.24690  2.90347  2.73739  3.18146  2.89801  2.37887  2.77519  2.98518  4.58477  3.61503
          0.03290  3.82654  4.54889  0.61958  0.77255  0.48576  0.95510
    682   2.16019  4.36905  3.14046  2.66973  3.73036  3.27542  3.75049  3.07281  2.63640  2.78562  2.91116  2.63645  3.77647  2.99191  3.01593  2.37301  2.75106  2.78223  5.10976  3.84027    793 - -
          2.68618  4.42225  2.77519  2.73123  3.46354  2.40513  3.72494  3.29354  2.67741  2.69355  4.24690  2.90347  2.73739  3.18146  2.89801  2.37887  2.77519  2.98518  4.58477  3.61503
          0.03290  3.82654  4.54889  0.61958  0.77255  0.48576  0.95510
    683   1.95893  4.19002  3.36830  2.91597  3.78209  3.13463  3.92666  2.66505  2.87104  2.80989  3.71172  3.21570  3.73925  3.20313  3.21275  2.00417  2.47005  2.66405  5.19888  3.96119    794 - -
          2.68618  4.42225  2.77519  2.73123  3.46354  2.40513  3.72494  3.29354  2.67741  2.69355  4.24690  2.90347  2.73739  3.18146  2.89801  2.37887  2.77519  2.98518  4.58477  3.61503
          0.03290  3.82654  4.54889  0.61958  0.77255  0.48576  0.95510
    684   1.74284  4.11222  3.50494  3.11225  3.80032  2.72221  4.07528  2.83757  3.07609  2.79638  3.74027  3.32072  3.74510  3.39022  3.37743  2.50099  2.69737  1.96795  5.26296  4.04070    795 - -
          2.68618  4.42225  2.77519  2.73123  3.46354  2.40513  3.72494  3.29354  2.67741  2.69355  4.24690  2.90347  2.73739  3.18146  2.89801  2.37887  2.77519  2.98518  4.58477  3.61503
          0.03290  3.82654  4.54889  0.61958  0.77255  0.48576  0.95510
    685   1.85541  4.17257  3.20529  2.84072  4.09319  2.38178  3.95651  3.49624  2.89129  3.16731  3.99446  3.11848  2.90367  3.19471  3.25675  2.16533  2.37121  3.02646  5.42663  4.18544    796 - -
          2.68618  4.42225  2.77519  2.73123  3.46354  2.40513  3.72494  3.29354  2.67741  2.69355  4.24690  2.90347  2.73739  3.18146  2.89801  2.37887  2.77519  2.98518  4.58477  3.61503
          0.03290  3.82654  4.54889  0.61958  0.77255  0.48576  0.95510
    686   2.42029  4.57285  3.04308  2.51778  3.80038  3.39520  3.62862  3.17734  2.29083  2.83034  3.09012  2.80843  3.80211  2.65119  2.80840  2.64746  2.58279  2.89707  5.12020  3.83571    797 - -
          2.68618  4.42225  2.77519  2.73123  3.46354  2.40513  3.72494  3.29354  2.67741  2.69355  4.24690  2.90347  2.73739  3.18146  2.89801  2.37887  2.77519  2.98518  4.58477  3.61503
          0.03290  3.82654  4.54889  0.61958  0.77255  0.48576  0.95510
    687   2.20465  4.61025  3.00075  2.52799  3.97663  3.32095  3.65314  3.35232  2.36892  2.98347  3.83713  2.99125  3.78718  2.44169  2.53164  2.63115  2.46569  3.03711  5.24434  3.96140    798 - -
          2.68618  4.42225  2.77519  2.73123  3.46354  2.40513  3.72494  3.29354  2.67741  2.69355  4.24690  2.90347  2.73739  3.18146  2.89801  2.37887  2.77519  2.98518  4.58477  3.61503
          0.03290  3.82654  4.54889  0.61958  0.77255  0.48576  0.95510
    688   2.38889  4.25572  3.44732  2.89502  3.43377  3.49837  3.82429  2.59959  2.81543  2.26479  2.87541  3.00289  3.90797  3.14541  3.15667  2.77069  2.61955  2.25662  4.91077  3.67626    799 - -
          2.68618  4.42225  2.77519  2.73123  3.46354  2.40513  3.72494  3.29354  2.67741  2.69355  4.24690  2.90347  2.73739  3.18146  2.89801  2.37887  2.77519  2.98518  4.58477  3.61503
          0.03290  3.82654  4.54889  0.61958  0.77255  0.48576  0.95510
    689   2.36934  4.29727  3.32762  2.79592  3.48841  3.43213  3.76565  2.78127  2.71137  2.23690  2.91583  2.91944  3.85933  3.06307  3.06100  2.54099  2.77175  2.55021  4.92885  3.67812    800 - -
          2.68618  4.42225  2.77519  2.73123  3.46354  2.40513  3.72494  3.29354  2.67741  2.69355  4.24690  2.90347  2.73739  3.18146  2.89801  2.37887  2.77519  2.98518  4.58477  3.61503
          0.03290  3.82654  4.54889  0.61958  0.77255  0.48576  0.95510
    690   2.36928  4.72387  2.67911  2.38378  4.19130  3.21611  3.67960  3.61045  2.27198  3.21491  4.05058  2.12908  3.75423  2.85300  2.86809  2.35393  2.87160  3.24064  5.42794  4.09966    801 - -
          2.68618  4.42225  2.77519  2.73123  3.46354  2.40513  3.72494  3.29354  2.67741  2.69355  4.24690  2.90347  2.73739  3.18146  2.89801  2.37887  2.77519  2.98518  4.58477  3.61503
          0.12819  3.82654  2.31740  0.61958  0.77255  0.48576  0.95510
    691   2.24276  4.37846  3.03411  2.59990  3.82559  3.19468  3.72255  3.18684  2.57320  2.86896  3.73475  3.01996  3.10881  2.67862  2.95339  2.36293  2.72804  2.60343  5.17317  3.89961    802 - -
          2.68618  4.42225  2.77519  2.73123  3.46354  2.40513  3.72494  3.29354  2.67741  2.69355  4.24690  2.90347  2.73739  3.18146  2.89801  2.37887  2.77519  2.98518  4.58477  3.61503
          0.03613  3.73448  4.45683  0.61958  0.77255  0.55967  0.84723
    692   2.54475  4.52030  3.05305  2.53719  3.73867  3.06824  3.24518  3.12630  2.26790  2.78267  3.17543  3.00568  3.79304  2.83156  2.77241  2.64688  2.61587  2.85235  5.07016  3.79069    803 - -
          2.68618  4.42225  2.77519  2.73123  3.46354  2.40513  3.72494  3.29354  2.67741  2.69355  4.24690  2.90347  2.73739  3.18146  2.89801  2.37887  2.77519  2.98518  4.58477  3.61503
          0.03613  3.73448  4.45683  0.61958  0.77255  0.55967  0.84723
    693   2.36409  4.69022  2.95601  2.48794  4.05921  3.32928  3.59751  3.44003  1.98281  3.04260  3.89145  2.95545  3.23998  2.76615  2.37389  2.65323  2.85253  3.11877  5.26248  3.98614    804 - -
          2.68628  4.42235  2.77529  2.73133  3.46364  2.40522  3.72504  3.29364  2.67751  2.69353  4.24601  2.90305  2.73740  3.18137  2.89810  2.37890  2.77494  2.98516  4.58487  3.61513
          0.30207  1.92757  2.16095  1.46131  0.26388  0.44217  1.02901
    694   2.40629  4.18447  3.46469  2.97569  3.57951  3.28651  3.92605  2.36413  2.88794  2.54110  3.51917  3.29315  3.82693  3.23279  3.21236  2.27227  2.44395  2.18331  5.07001  3.82868    812 - -
          2.68618  4.42225  2.77519  2.73123  3.46354  2.40513  3.72494  3.29354  2.67741  2.69355  4.24690  2.90347  2.73739  3.18146  2.89801  2.37887  2.77519  2.98518  4.58477  3.61503
          0.03640  3.72727  4.44962  0.61958  0.77255  0.56496  0.84021
    695   2.44512  4.30547  3.17570  2.75032  3.05599  3.26414  3.77275  2.91103  2.72414  2.67511  3.61093  2.78487  3.78843  3.07473  3.07871  2.61425  2.15627  2.64950  4.96607  3.62496    813 - -
          2.68618  4.42225  2.77519  2.73123  3.46354  2.40513  3.72494  3.29354  2.67741  2.69355  4.24690  2.90347  2.73739  3.18146  2.89801  2.37887  2.77519  2.98518  4.58477  3.61503
          0.03640  3.72727  4.44962  0.61958  0.77255  0.56496  0.84021
    696   2.72523  4.81270  3.06129  2.55951  4.19215  3.40453  3.56343  3.57914  1.81488  3.13528  3.99585  3.00242  3.83839  2.72322  1.95014  2.51783  2.95427  3.26069  5.28529  4.04165    814 - -
          2.68618  4.42225  2.77519  2.73123  3.46354  2.40513  3.72494  3.29354  2.67741  2.69355  4.24690  2.90347  2.73739  3.18146  2.89801  2.37887  2.77519  2.98518  4.58477  3.61503
          0.03640  3.72727  4.44962  0.61958  0.77255  0.43924  1.03430
    697   2.58709  4.71969  2.75211  2.43077  4.15078  3.24071  3.67552  3.60071  2.40974  3.18986  4.04077  2.91247  3.18244  1.93589  2.78152  2.41805  2.88467  3.24040  5.38780  4.06302    815 - -
          2.68618  4.42225  2.77519  2.73123  3.46354  2.40513  3.72494  3.29354  2.67741  2.69355  4.24690  2.90347  2.73739  3.18146  2.89801  2.37887  2.77519  2.98518  4.58477  3.61503
          0.03290  3.82654  4.54889  0.61958  0.77255  0.48576  0.95510
    698   2.45419  4.27921  4.02396  3.55083  3.48848  3.75289  4.38867  2.00355  3.42168  2.01269  3.37348  3.81565  4.22981  3.75840  3.68514  3.12982  3.03464  1.38028  5.23983  4.00725    816 - -
          2.68618  4.42225  2.77519  2.73123  3.46354  2.40513  3.72494  3.29354  2.67741  2.69355  4.24690  2.90347  2.73739  3.18146  2.89801  2.37887  2.77519  2.98518  4.58477  3.61503
          0.03290  3.82654  4.54889  0.61958  0.77255  0.48576  0.95510
    699   2.73935  5.02322  2.07064  2.18856  4.36654  3.15399  3.72644  3.92087  2.68365  3.50894  4.37775  1.60819  3.76770  2.91822  3.18409  2.70876  3.05595  3.52730  5.62633  4.19562    817 - -
          2.68618  4.42225  2.77519  2.73123  3.46354  2.40513  3.72494  3.29354  2.67741  2.69355  4.24690  2.90347  2.73739  3.18146  2.89801  2.37887  2.77519  2.98518  4.58477  3.61503
          0.03290  3.82654  4.54889  0.61958  0.77255  0.48576  0.95510
    700   2.86104  5.03309  2.80048  2.25538  4.39643  3.40587  3.61551  3.77017  1.41708  3.31562  4.19452  2.95244  3.87818  2.77215  2.39546  2.85171  3.08684  3.44805  5.44204  4.17941    818 - -
          2.68618  4.42225  2.77519  2.73123  3.46354  2.40513  3.72494  3.29354  2.67741  2.69355  4.24690  2.90347  2.73739  3.18146  2.89801  2.37887  2.77519  2.98518  4.58477  3.61503
          0.03290  3.82654  4.54889  0.61958  0.77255  0.48576  0.95510
    701   2.55422  4.22400  3.68978  3.23022  3.48835  2.99107  4.09996  2.33572  3.11629  2.20573  3.46050  3.51584  4.00029  3.46539  3.39919  2.85240  2.87836  1.56904  5.07586  3.81861    819 - -
          2.68618  4.42225  2.77519  2.73123  3.46354  2.40513  3.72494  3.29354  2.67741  2.69355  4.24690  2.90347  2.73739  3.18146  2.89801  2.37887  2.77519  2.98518  4.58477  3.61503
          0.03290  3.82654  4.54889  0.61958  0.77255  0.48576  0.95510
    702   2.68259  4.95263  2.38482  2.29478  4.30556  3.27592  3.62325  3.73958  1.73655  3.30553  4.13677  2.82123  3.78051  2.77807  2.76396  2.44790  2.94417  3.37611  5.48115  4.12673    820 - -
          2.68618  4.42225  2.77519  2.73123  3.46354  2.40513  3.72494  3.29354  2.67741  2.69355  4.24690  2.90347  2.73739  3.18146  2.89801  2.37887  2.77519  2.98518  4.58477  3.61503
          0.03290  3.82654  4.54889  0.61958  0.77255  0.48576  0.95510
    703   2.57659  4.52741  3.06854  2.73044  4.03691  3.21489  3.82918  3.50405  2.54832  3.11766  4.03833  3.12670  1.66467  3.05961  2.46125  2.68800  2.92409  3.16214  5.29846  4.05425    821 - -
          2.68613  4.42229  2.77523  2.73127  3.46358  2.40516  3.72498  3.29358  2.67744  2.69359  4.24693  2.90338  2.73743  3.18134  2.89804  2.37884  2.77513  2.98510  4.58481  3.61507
          0.20148  1.76082  4.54889  0.66090  0.72647  0.48576  0.95510
    704   2.50886  4.58787  2.61896  2.46295  4.15338  3.08013  3.81442  3.72307  2.69219  3.36528  4.23698  1.63079  3.73046  3.03818  3.08027  2.31407  2.89422  3.29660  5.47069  4.08947    824 - -
          2.68618  4.42225  2.77519  2.73123  3.46354  2.40513  3.72494  3.29354  2.67741  2.69355  4.24690  2.90347  2.73739  3.18146  2.89801  2.37887  2.77519  2.98518  4.58477  3.61503
          0.03290  3.82654  4.54889  0.61958  0.77255  0.48576  0.95510
    705   2.78367  4.31118  3.94081  3.41655  3.08208  3.83505  4.08309  2.21140  3.27002  1.92297  3.23454  3.71598  4.20854  3.58438  3.52551  3.15255  3.03490  1.56937  4.77370  2.97097    825 - -
          2.68618  4.42225  2.77519  2.73123  3.46354  2.40513  3.72494  3.29354  2.67741  2.69355  4.24690  2.90347  2.73739  3.18146  2.89801  2.37887  2.77519  2.98518  4.58477  3.61503
          0.03290  3.82654  4.54889  0.61958  0.77255  0.48576  0.95510
    706   2.57002  4.54015  3.02811  2.59650  3.50700  3.34677  3.65863  3.24564  2.53582  2.88200  3.76583  2.08104  3.81980  2.93474  2.90612  2.46907  2.84489  2.95528  3.80161  3.51256    826 - -
          2.68618  4.42225  2.77519  2.73123  3.46354  2.40513  3.72494  3.29354  2.67741  2.69355  4.24690  2.90347  2.73739  3.18146  2.89801  2.37887  2.77519  2.98518  4.58477  3.61503
          0.03290  3.82654  4.54889  0.61958  0.77255  0.48576  0.95510
    707   2.95513  4.79586  3.44126  2.96305  4.13882  3.45086  3.79356  3.67805  2.22259  3.20241  4.20459  3.32589  3.95640  3.01687  1.05099  3.04200  3.22470  3.40418  5.24098  4.07697    827 - -
          2.68618  4.42225  2.77519  2.73123  3.46354  2.40513  3.72494  3.29354  2.67741  2.69355  4.24690  2.90347  2.73739  3.18146  2.89801  2.37887  2.77519  2.98518  4.58477  3.61503
          0.03290  3.82654  4.54889  0.61958  0.77255  0.48576  0.95510
    708   1.99316  4.39642  3.13730  2.68204  3.81522  3.26134  3.77504  3.07562  2.61335  2.81494  3.71894  3.09367  3.78157  2.52550  2.97966  2.59699  2.56684  2.56243  5.18972  3.92453    828 - -
          2.68618  4.42225  2.77519  2.73123  3.46354  2.40513  3.72494  3.29354  2.67741  2.69355  4.24690  2.90347  2.73739  3.18146  2.89801  2.37887  2.77519  2.98518  4.58477  3.61503
          0.03290  3.82654  4.54889  0.61958  0.77255  0.48576  0.95510
    709   2.16282  4.40865  3.10088  2.62759  3.82608  3.24903  3.73807  3.16620  2.59320  2.85710  3.72583  3.05359  2.89208  2.69377  2.98280  2.56623  2.56344  2.62884  5.17908  3.90699    829 - -
          2.68618  4.42225  2.77519  2.73123  3.46354  2.40513  3.72494  3.29354  2.67741  2.69355  4.24690  2.90347  2.73739  3.18146  2.89801  2.37887  2.77519  2.98518  4.58477  3.61503
          0.03290  3.82654  4.54889  0.61958  0.77255  0.48576  0.95510
    710   2.43330  4.83765  2.64688  2.17340  4.16119  3.27815  3.61559  3.58832  2.42268  3.17303  3.99453  2.64199  2.92413  2.56092  2.87272  2.45632  2.86225  3.23880  5.39469  4.04514    830 - -
          2.68618  4.42225  2.77519  2.73123  3.46354  2.40513  3.72494  3.29354  2.67741  2.69355  4.24690  2.90347  2.73739  3.18146  2.89801  2.37887  2.77519  2.98518  4.58477  3.61503
          0.03290  3.82654  4.54889  0.61958  0.77255  0.48576  0.95510
    711   2.76486  5.24167  1.82302  1.84372  4.53452  2.83336  3.63824  4.01499  2.34632  3.53464  4.35656  2.66901  3.75805  2.79040  3.08476  2.68827  3.03175  3.61382  5.71022  4.26291    831 - -
          2.68618  4.42225  2.77519  2.73123  3.46354  2.40513  3.72494  3.29354  2.67741  2.69355  4.24690  2.90347  2.73739  3.18146  2.89801  2.37887  2.77519  2.98518  4.58477  3.61503
          0.09949  3.82654  2.61843  0.61958  0.77255  0.48576  0.95510
    712   2.64459  4.89932  2.46299  2.07714  4.24578  2.62994  3.62583  3.68451  2.45677  3.25998  4.09385  2.54688  3.74533  2.54697  2.90646  2.44839  2.91687  3.32496  5.47053  4.10637    832 - -
          2.68618  4.42225  2.77519  2.73123  3.46354  2.40513  3.72494  3.29354  2.67741  2.69355  4.24690  2.90347  2.73739  3.18146  2.89801  2.37887  2.77519  2.98518  4.58477  3.61503
          0.03513  3.76218  4.48452  0.61958  0.77255  0.53871  0.87588
    713   2.52852  4.32769  3.33957  2.81412  3.51769  3.02690  3.76526  2.79298  2.61963  2.12475  3.48614  3.20617  3.85990  3.04943  2.69509  2.71904  2.79766  2.39505  4.96329  3.70425    833 - -
          2.68618  4.42225  2.77519  2.73123  3.46354  2.40513  3.72494  3.29354  2.67741  2.69355  4.24690  2.90347  2.73739  3.18146  2.89801  2.37887  2.77519  2.98518  4.58477  3.61503
          0.03513  3.76218  4.48452  0.61958  0.77255  0.53871  0.87588
    714   2.39360  4.20528  3.38616  2.94223  3.63424  3.23533  3.92138  2.28846  2.86299  2.62481  3.59271  3.25832  3.80269  3.22083  3.18465  2.06639  2.49381  2.46997  5.10747  3.85474    834 - -
          2.68618  4.42225  2.77519  2.73123  3.46354  2.40513  3.72494  3.29354  2.67741  2.69355  4.24690  2.90347  2.73739  3.18146  2.89801  2.37887  2.77519  2.98518  4.58477  3.61503
          0.03513  3.76218  4.48452  0.61958  0.77255  0.53871  0.87588
    715   2.55001  4.38024  3.23987  2.78270  3.24485  3.38620  3.70767  2.93573  2.69001  2.42010  3.58097  3.17455  3.85899  3.07022  3.02744  2.06155  2.83318  2.69938  4.75180  2.92696    835 - -
          2.68618  4.42225  2.77519  2.73123  3.46354  2.40513  3.72494  3.29354  2.67741  2.69355  4.24690  2.90347  2.73739  3.18146  2.89801  2.37887  2.77519  2.98518  4.58477  3.61503
          0.03513  3.76218  4.48452  0.61958  0.77255  0.53871  0.87588
    716   2.02488  4.17967  3.14825  2.83680  4.02004  2.96694  3.95351  3.28228  2.85503  3.04437  3.94153  3.12037  2.16222  3.20411  3.18785  2.40386  2.37669  2.88691  5.39048  4.14744    836 - -
          2.68618  4.42225  2.77519  2.73123  3.46354  2.40513  3.72494  3.29354  2.67741  2.69355  4.24690  2.90347  2.73739  3.18146  2.89801  2.37887  2.77519  2.98518  4.58477  3.61503
          0.03513  3.76218  4.48452  0.61958  0.77255  0.53871  0.87588
    717   2.22965  3.32414  3.22483  2.80892  3.91115  2.63302  3.87799  3.31427  2.80024  2.99735  3.84146  2.50238  3.64151  3.12810  3.15782  2.02875  2.63526  2.90854  5.26892  4.01949    837 - -
          2.68618  4.42225  2.77519  2.73123  3.46354  2.40513  3.72494  3.29354  2.67741  2.69355  4.24690  2.90347  2.73739  3.18146  2.89801  2.37887  2.77519  2.98518  4.58477  3.61503
          0.03513  3.76218  4.48452  0.61958  0.77255  0.53871  0.87588
    718   2.56907  4.60610  2.94032  2.48317  3.79456  3.35276  3.62079  3.24281  2.40349  2.87172  3.74206  2.96526  3.32994  2.33553  2.78572  2.64576  2.63061  2.95743  5.12466  3.31319    838 - -
          2.68618  4.42225  2.77519  2.73123  3.46354  2.40513  3.72494  3.29354  2.67741  2.69355  4.24690  2.90347  2.73739  3.18146  2.89801  2.37887  2.77519  2.98518  4.58477  3.61503
          0.03513  3.76218  4.48452  0.61958  0.77255  0.53871  0.87588
    719   2.50618  3.67030  3.24766  2.71362  3.44546  3.40618  3.69481  2.89487  2.62831  2.58172  3.47780  3.13516  3.12118  2.75469  2.98875  2.67682  2.75835  2.65038  4.87684  2.95930    839 - -
          2.68618  4.42225  2.77519  2.73123  3.46354  2.40513  3.72494  3.29354  2.67741  2.69355  4.24690  2.90347  2.73739  3.18146  2.89801  2.37887  2.77519  2.98518  4.58477  3.61503
          0.03513  3.76218  4.48452  0.61958  0.77255  0.53871  0.87588
    720   2.57321  4.46626  3.09441  2.63409  3.34435  3.40301  3.64119  3.04869  2.57564  2.51329  3.61984  2.61131  3.83806  2.95304  2.94322  2.50994  2.82602  2.79289  4.80477  2.82622    840 - -
          2.68597  4.42255  2.77549  2.73091  3.46384  2.40530  3.72478  3.29384  2.67718  2.69342  4.24719  2.90356  2.73761  3.18108  2.89810  2.37892  2.77549  2.98513  4.58507  3.61383
          0.20324  1.75655  4.48452  2.28482  0.10735  0.45402  1.00804
    721   2.60832  4.43568  3.35277  2.77431  3.56883  3.50838  3.73377  2.84314  2.51517  2.34745  2.92072  3.19814  3.90043  2.98446  2.33670  2.77669  2.59483  2.64178  5.00169  3.75792    864 - -
          2.68618  4.42225  2.77519  2.73123  3.46354  2.40513  3.72494  3.29354  2.67741  2.69355  4.24690  2.90347  2.73739  3.18146  2.89801  2.37887  2.77519  2.98518  4.58477  3.61503
          0.03290  3.82654  4.54889  0.61958  0.77255  0.48576  0.95510
    722   2.69325  4.45730  3.29562  3.12870  4.12632  3.14746  4.20929  3.66068  3.18221  3.29222  4.34070  3.43962  0.91761  3.57242  3.43226  2.85949  3.13139  3.31121  5.32473  4.24664    865 - -
          2.68618  4.42225  2.77519  2.73123  3.46354  2.40513  3.72494  3.29354  2.67741  2.69355  4.24690  2.90347  2.73739  3.18146  2.89801  2.37887  2.77519  2.98518  4.58477  3.61503
          0.03290  3.82654  4.54889  0.61958  0.77255  0.48576  0.95510
    723   2.38953  4.23423  3.38881  3.13969  3.92974  3.07476  4.16032  3.05133  3.08174  2.91642  3.97060  3.35586  3.77521  3.47909  3.34213  2.59038  1.25225  2.75123  5.37164  4.14662    866 - -
          2.68618  4.42225  2.77519  2.73123  3.46354  2.40513  3.72494  3.29354  2.67741  2.69355  4.24690  2.90347  2.73739  3.18146  2.89801  2.37887  2.77519  2.98518  4.58477  3.61503
          0.03290  3.82654  4.54889  0.61958  0.77255  0.48576  0.95510
    724   2.29762  4.28940  2.98712  2.71428  4.12778  2.99243  3.91097  3.54395  2.79991  3.22382  4.06794  2.69347  3.66567  3.14249  3.15971  1.59769  2.40955  3.09253  5.45091  4.17176    867 - -
          2.68618  4.42225  2.77519  2.73123  3.46354  2.40513  3.72494  3.29354  2.67741  2.69355  4.24690  2.90347  2.73739  3.18146  2.89801  2.37887  2.77519  2.98518  4.58477  3.61503
          0.03290  3.82654  4.54889  0.61958  0.77255  0.48576  0.95510
    725   2.95513  4.79586  3.44126  2.96305  4.13882  3.45086  3.79356  3.67805  2.22259  3.20241  4.20459  3.32589  3.95640  3.01687  1.05099  3.04200  3.22470  3.40418  5.24098  4.07697    868 - -
          2.68618  4.42225  2.77519  2.73123  3.46354  2.40513  3.72494  3.29354  2.67741  2.69355  4.24690  2.90347  2.73739  3.18146  2.89801  2.37887  2.77519  2.98518  4.58477  3.61503
          0.03290  3.82654  4.54889  0.61958  0.77255  0.48576  0.95510
    726   1.81774  4.11103  3.19997  2.93368  4.20055  2.22448  4.06563  3.60623  3.03720  3.29698  4.12444  3.14800  3.60058  3.32481  3.37123  1.70117  2.62927  3.07620  5.53682  4.30866    869 - -
          2.68618  4.42226  2.77520  2.73124  3.46354  2.40506  3.72495  3.29354  2.67741  2.69355  4.24690  2.90347  2.73740  3.18147  2.89801  2.37887  2.77520  2.98519  4.58477  3.61504
          0.08829  2.60469  4.54889  0.47033  0.98028  0.48576  0.95510
    727   2.29385  4.21318  3.16791  2.98240  4.03098  2.94398  4.09311  3.54777  3.05303  3.27188  4.20242  3.21399  3.67917  3.40615  3.33990  1.16248  2.77070  3.09296  5.40735  4.11447    871 - -
          2.68618  4.42225  2.77519  2.73123  3.46354  2.40513  3.72494  3.29354  2.67741  2.69355  4.24690  2.90347  2.73739  3.18146  2.89801  2.37887  2.77519  2.98518  4.58477  3.61503
          0.03290  3.82654  4.54889  0.61958  0.77255  0.48576  0.95510
    728   1.96304  4.16653  3.12970  2.95755  4.22525  1.41552  4.12747  3.58683  3.10814  3.33505  4.22019  3.18340  3.64137  3.41244  3.41282  2.40344  2.71967  3.09246  5.55344  4.34088    872 - -
          2.68618  4.42225  2.77519  2.73123  3.46354  2.40513  3.72494  3.29354  2.67741  2.69355  4.24690  2.90347  2.73739  3.18146  2.89801  2.37887  2.77519  2.98518  4.58477  3.61503
          0.03290  3.82654  4.54889  0.61958  0.77255  0.48576  0.95510
    729   2.18448  4.14340  3.12556  2.89658  4.20740  1.66018  4.05678  3.60417  3.01062  3.30748  4.14720  3.13261  3.61550  3.31707  3.33767  2.12390  2.33937  3.08692  5.54336  4.30556    873 - -
          2.68618  4.42225  2.77519  2.73123  3.46354  2.40513  3.72494  3.29354  2.67741  2.69355  4.24690  2.90347  2.73739  3.18146  2.89801  2.37887  2.77519  2.98518  4.58477  3.61503
          0.03290  3.82654  4.54889  0.61958  0.77255  0.48576  0.95510
    730   2.31593  4.32755  2.95466  2.64944  4.12135  2.42256  3.86316  3.53608  2.75885  3.18879  4.02097  2.58868  3.66893  3.07986  3.14815  2.24525  2.06287  3.09631  5.43227  4.15585    874 - -
          2.68618  4.42225  2.77519  2.73123  3.46354  2.40513  3.72494  3.29354  2.67741  2.69355  4.24690  2.90347  2.73739  3.18146  2.89801  2.37887  2.77519  2.98518  4.58477  3.61503
          0.03290  3.82654  4.54889  0.61958  0.77255  0.48576  0.95510
    731   2.39198  4.71869  2.69557  2.38915  4.15211  3.23061  3.67601  3.56131  2.46449  3.17575  4.01823  2.12558  3.75937  2.54153  2.87063  2.61599  2.61202  3.20497  5.40231  4.07438    875 - -
          2.68618  4.42225  2.77519  2.73123  3.46354  2.40513  3.72494  3.29354  2.67741  2.69355  4.24690  2.90347  2.73739  3.18146  2.89801  2.37887  2.77519  2.98518  4.58477  3.61503
          0.03290  3.82654  4.54889  0.61958  0.77255  0.48576  0.95510
    732   2.56879  4.51536  3.10398  2.59568  3.70333  3.41427  3.67785  2.78337  2.49266  2.73433  3.63549  2.76939  3.83319  2.39301  2.86817  2.68593  2.81429  2.46672  5.07856  3.78869    876 - -
          2.68618  4.42225  2.77519  2.73123  3.46354  2.40513  3.72494  3.29354  2.67741  2.69355  4.24690  2.90347  2.73739  3.18146  2.89801  2.37887  2.77519  2.98518  4.58477  3.61503
          0.03290  3.82654  4.54889  0.61958  0.77255  0.48576  0.95510
    733   2.46628  4.54147  2.66543  2.48201  4.17271  3.06707  3.81644  3.70705  2.69572  3.34239  4.19865  1.81329  3.71425  3.03291  3.09047  2.05789  2.85370  3.27067  5.47974  4.11890    877 - -
          2.68618  4.42225  2.77519  2.73123  3.46354  2.40513  3.72494  3.29354  2.67741  2.69355  4.24690  2.90347  2.73739  3.18146  2.89801  2.37887  2.77519  2.98518  4.58477  3.61503
          0.03290  3.82654  4.54889  0.61958  0.77255  0.48576  0.95510
    734   2.65459  4.86828  2.55421  2.31553  4.24406  3.23042  3.66231  3.73378  2.43929  3.30478  4.14744  2.03074  3.77282  2.37468  2.84329  2.42235  2.94330  3.36182  5.46771  4.10341    878 - -
          2.68618  4.42225  2.77519  2.73123  3.46354  2.40513  3.72494  3.29354  2.67741  2.69355  4.24690  2.90347  2.73739  3.18146  2.89801  2.37887  2.77519  2.98518  4.58477  3.61503
          0.03290  3.82654  4.54889  0.61958  0.77255  0.48576  0.95510
    735   2.53327  4.60968  2.59886  2.45617  4.25568  2.53322  3.83849  3.79683  2.73787  3.42032  4.28566  1.58313  3.73033  3.05818  3.13935  2.60071  2.91993  3.35657  5.52437  4.18687    879 - -
          2.68618  4.42225  2.77519  2.73123  3.46354  2.40513  3.72494  3.29354  2.67741  2.69355  4.24690  2.90347  2.73739  3.18146  2.89801  2.37887  2.77519  2.98518  4.58477  3.61503
          0.03290  3.82654  4.54889  0.61958  0.77255  0.48576  0.95510
    736   2.28900  4.17896  3.30170  3.02375  3.94546  1.56590  4.07977  3.19613  3.04087  3.02136  3.97347  3.25278  3.70575  3.38079  3.34029  2.47572  2.73837  2.36581  5.36218  4.10859    880 - -
          2.68620  4.42227  2.77522  2.73126  3.46356  2.40508  3.72497  3.29356  2.67743  2.69357  4.24692  2.90349  2.73742  3.18149  2.89803  2.37889  2.77522  2.98484  4.58479  3.61505
          0.25824  1.80260  2.76907  0.45794  1.00127  0.48576  0.95510
    737   1.94572  4.09316  3.19499  2.89900  4.12919  2.27581  4.01378  3.51369  2.97219  3.21224  4.04397  3.12383  3.58463  3.27064  3.30823  1.84914  2.33004  3.01197  5.46926  4.24291    883 - -
          2.68618  4.42225  2.77519  2.73123  3.46354  2.40513  3.72494  3.29354  2.67741  2.69355  4.24690  2.90347  2.73739  3.18146  2.89801  2.37887  2.77519  2.98518  4.58477  3.61503
          0.03474  3.77299  4.49534  0.61958  0.77255  0.45892  0.99957
    738   3.10949  4.53082  4.40135  3.89953  3.08054  4.23326  4.56399  1.89468  3.68828  1.09587  2.97606  4.19362  4.53198  3.98158  3.88744  3.60968  3.36140  2.07096  5.06697  3.84014    884 - -
          2.68618  4.42225  2.77519  2.73123  3.46354  2.40513  3.72494  3.29354  2.67741  2.69355  4.24690  2.90347  2.73739  3.18146  2.89801  2.37887  2.77519  2.98518  4.58477  3.61503
          0.03290  3.82654  4.54889  0.61958  0.77255  0.48576  0.95510
    739   2.63736  4.73745  2.77678  2.47010  4.10977  3.26339  3.69998  3.58398  2.42464  3.15567  4.04809  2.94849  2.42643  2.02648  2.77921  2.68501  2.93343  3.24833  5.36053  4.04489    885 - -
          2.68618  4.42225  2.77519  2.73123  3.46354  2.40513  3.72494  3.29354  2.67741  2.69355  4.24690  2.90347  2.73739  3.18146  2.89801  2.37887  2.77519  2.98518  4.58477  3.61503
          0.03290  3.82654  4.54889  0.61958  0.77255  0.48576  0.95510
    740   2.06814  4.24537  3.94838  3.44599  3.50893  3.69471  4.30216  1.80744  3.35256  2.23285  3.38663  3.72810  4.16621  3.66451  3.63734  3.04929  2.97187  1.68515  5.20129  3.98253    886 - -
          2.68618  4.42225  2.77519  2.73123  3.46354  2.40513  3.72494  3.29354  2.67741  2.69355  4.24690  2.90347  2.73739  3.18146  2.89801  2.37887  2.77519  2.98518  4.58477  3.61503
          0.03290  3.82654  4.54889  0.61958  0.77255  0.48576  0.95510
    741   2.61010  4.38912  3.27437  3.16844  4.30977  0.80364  4.29074  3.89894  3.34336  3.55868  4.53471  3.43889  3.77877  3.67130  3.58368  2.78085  3.08780  3.43620  5.41626  4.41041    887 - -
          2.68618  4.42225  2.77519  2.73123  3.46354  2.40513  3.72494  3.29354  2.67741  2.69355  4.24690  2.90347  2.73739  3.18146  2.89801  2.37887  2.77519  2.98518  4.58477  3.61503
          0.03290  3.82654  4.54889  0.61958  0.77255  0.48576  0.95510
    742   3.07571  4.45458  4.48953  3.98208  3.20043  4.28257  4.66096  1.40154  3.80093  1.47213  3.07089  4.26158  4.57590  4.08450  4.00231  3.65487  3.32754  1.84581  5.17357  3.95583    888 - -
          2.68618  4.42225  2.77519  2.73123  3.46354  2.40513  3.72494  3.29354  2.67741  2.69355  4.24690  2.90347  2.73739  3.18146  2.89801  2.37887  2.77519  2.98518  4.58477  3.61503
          0.03290  3.82654  4.54889  0.61958  0.77255  0.48576  0.95510
    743   1.08207  4.17062  3.41714  3.20728  4.00773  2.99619  4.23459  3.12648  3.22237  3.01009  4.04772  3.36813  3.73116  3.56797  3.47554  2.52169  2.79591  2.78889  5.43952  4.23484    889 - -
          2.68618  4.42225  2.77519  2.73123  3.46354  2.40513  3.72494  3.29354  2.67741  2.69355  4.24690  2.90347  2.73739  3.18146  2.89801  2.37887  2.77519  2.98518  4.58477  3.61503
          0.03290  3.82654  4.54889  0.61958  0.77255  0.48576  0.95510
    744   2.94164  5.06049  0.98623  2.30919  4.43170  3.17710  3.89276  4.00972  2.96855  3.62665  4.60457  2.86289  3.82675  3.13244  3.47783  2.90979  3.27954  3.65410  5.60917  4.31327    890 - -
          2.68618  4.42225  2.77519  2.73123  3.46354  2.40513  3.72494  3.29354  2.67741  2.69355  4.24690  2.90347  2.73739  3.18146  2.89801  2.37887  2.77519  2.98518  4.58477  3.61503
          0.03290  3.82654  4.54889  0.61958  0.77255  0.48576  0.95510
    745   2.94164  5.06049  0.98623  2.30919  4.43170  3.17710  3.89276  4.00972  2.96855  3.62665  4.60457  2.86289  3.82675  3.13244  3.47783  2.90979  3.27954  3.65410  5.60917  4.31327    891 - -
          2.68618  4.42225  2.77519  2.73123  3.46354  2.40513  3.72494  3.29354  2.67741  2.69355  4.24690  2.90347  2.73739  3.18146  2.89801  2.37887  2.77519  2.98518  4.58477  3.61503
          0.03290  3.82654  4.54889  0.61958  0.77255  0.48576  0.95510
    746   2.84607  4.82876  2.87443  2.62942  3.99096  3.33666  3.78699  3.61554  2.45364  3.12237  4.15248  3.08839  3.89007  1.31808  2.73832  2.89621  3.14352  3.34837  5.27161  3.96260    892 - -
          2.68618  4.42225  2.77519  2.73123  3.46354  2.40513  3.72494  3.29354  2.67741  2.69355  4.24690  2.90347  2.73739  3.18146  2.89801  2.37887  2.77519  2.98518  4.58477  3.61503
          0.03290  3.82654  4.54889  0.61958  0.77255  0.48576  0.95510
    747   1.52934  4.09345  3.29031  3.02538  4.11951  2.88246  4.10440  3.43967  3.07421  3.21118  4.08153  3.20399  3.62176  3.38565  3.37784  1.71227  2.64248  2.96694  5.49450  4.26190    893 - -
          2.68618  4.42225  2.77519  2.73123  3.46354  2.40513  3.72494  3.29354  2.67741  2.69355  4.24690  2.90347  2.73739  3.18146  2.89801  2.37887  2.77519  2.98518  4.58477  3.61503
          0.03290  3.82654  4.54889  0.61958  0.77255  0.48576  0.95510
    748   2.93136  4.89160  3.10420  2.73535  4.26751  3.42487  3.73594  3.69410  1.10300  3.26966  4.23438  3.16156  3.92912  2.93062  2.42598  2.97683  3.18847  3.40476  5.34170  4.14816    894 - -
          2.68618  4.42225  2.77519  2.73123  3.46354  2.40513  3.72494  3.29354  2.67741  2.69355  4.24690  2.90347  2.73739  3.18146  2.89801  2.37887  2.77519  2.98518  4.58477  3.61503
          0.03290  3.82654  4.54889  0.61958  0.77255  0.48576  0.95510
    749   2.94164  5.06049  0.98623  2.30919  4.43170  3.17710  3.89276  4.00972  2.96855  3.62665  4.60457  2.86289  3.82675  3.13244  3.47783  2.90979  3.27954  3.65410  5.60917  4.31327    895 - -
          2.68618  4.42225  2.77519  2.73123  3.46354  2.40513  3.72494  3.29354  2.67741  2.69355  4.24690  2.90347  2.73739  3.18146  2.89801  2.37887  2.77519  2.98518  4.58477  3.61503
          0.03290  3.82654  4.54889  0.61958  0.77255  0.48576  0.95510
    750   3.20113  4.61672  4.17548  3.88195  1.09002  3.90023  3.85896  2.73129  3.79031  2.11236  3.46879  3.96793  4.36044  3.97118  3.92136  3.47297  3.50255  2.71846  4.12301  2.49633    896 - -
          2.68618  4.42225  2.77519  2.73123  3.46354  2.40513  3.72494  3.29354  2.67741  2.69355  4.24690  2.90347  2.73739  3.18146  2.89801  2.37887  2.77519  2.98518  4.58477  3.61503
          0.03290  3.82654  4.54889  0.61958  0.77255  0.48576  0.95510
    751   2.94164  5.06049  0.98623  2.30919  4.43170  3.17710  3.89276  4.00972  2.96855  3.62665  4.60457  2.86289  3.82675  3.13244  3.47783  2.90979  3.27954  3.65410  5.60917  4.31327    897 - -
          2.68618  4.42225  2.77519  2.73123  3.46354  2.40513  3.72494  3.29354  2.67741  2.69355  4.24690  2.90347  2.73739  3.18146  2.89801  2.37887  2.77519  2.98518  4.58477  3.61503
          0.03290  3.82654  4.54889  0.61958  0.77255  0.48576  0.95510
    752   3.20113  4.61672  4.17548  3.88195  1.09002  3.90023  3.85896  2.73129  3.79031  2.11236  3.46879  3.96793  4.36044  3.97118  3.92136  3.47297  3.50255  2.71846  4.12301  2.49633    898 - -
          2.68618  4.42225  2.77519  2.73123  3.46354  2.40513  3.72494  3.29354  2.67741  2.69355  4.24690  2.90347  2.73739  3.18146  2.89801  2.37887  2.77519  2.98518  4.58477  3.61503
          0.03290  3.82654  4.54889  0.61958  0.77255  0.48576  0.95510
    753   2.91441  5.01372  2.47091  1.09258  4.35444  3.24560  3.82956  3.79925  2.70441  3.42419  4.40116  2.90942  3.84827  3.04677  3.10778  2.90207  3.21861  3.48819  5.53476  4.25799    899 - -
          2.68618  4.42225  2.77519  2.73123  3.46354  2.40513  3.72494  3.29354  2.67741  2.69355  4.24690  2.90347  2.73739  3.18146  2.89801  2.37887  2.77519  2.98518  4.58477  3.61503
          0.03290  3.82654  4.54889  0.61958  0.77255  0.48576  0.95510
    754   2.93136  4.89160  3.10420  2.73535  4.26751  3.42487  3.73594  3.69410  1.10300  3.26966  4.23438  3.16156  3.92912  2.93062  2.42598  2.97683  3.18847  3.40476  5.34170  4.14816    900 - -
          2.68618  4.42225  2.77519  2.73123  3.46354  2.40513  3.72494  3.29354  2.67741  2.69355  4.24690  2.90347  2.73739  3.18146  2.89801  2.37887  2.77519  2.98518  4.58477  3.61503
          0.03290  3.82654  4.54889  0.61958  0.77255  0.48576  0.95510
    755   2.38953  4.23423  3.38881  3.13969  3.92974  3.07476  4.16032  3.05133  3.08174  2.91642  3.97060  3.35586  3.77521  3.47909  3.34213  2.59038  1.25225  2.75123  5.37164  4.14662    901 - -
          2.68618  4.42225  2.77519  2.73123  3.46354  2.40513  3.72494  3.29354  2.67741  2.69355  4.24690  2.90347  2.73739  3.18146  2.89801  2.37887  2.77519  2.98518  4.58477  3.61503
          0.03290  3.82654  4.54889  0.61958  0.77255  0.48576  0.95510
    756   2.91441  5.01372  2.47091  1.09258  4.35444  3.24560  3.82956  3.79925  2.70441  3.42419  4.40116  2.90942  3.84827  3.04677  3.10778  2.90207  3.21861  3.48819  5.53476  4.25799    902 - -
          2.68618  4.42225  2.77519  2.73123  3.46354  2.40513  3.72494  3.29354  2.67741  2.69355  4.24690  2.90347  2.73739  3.18146  2.89801  2.37887  2.77519  2.98518  4.58477  3.61503
          0.03290  3.82654  4.54889  0.61958  0.77255  0.48576  0.95510
    757   2.93418  4.49055  4.00053  3.59122  3.18938  3.79985  4.33704  2.36047  3.36154  1.79165  1.46891  3.87417  4.26082  3.74683  3.57211  3.27817  3.23891  2.36107  5.02366  3.78098    903 - -
          2.68618  4.42225  2.77519  2.73123  3.46354  2.40513  3.72494  3.29354  2.67741  2.69355  4.24690  2.90347  2.73739  3.18146  2.89801  2.37887  2.77519  2.98518  4.58477  3.61503
          0.03290  3.82654  4.54889  0.61958  0.77255  0.48576  0.95510
    758   2.93136  4.89160  3.10420  2.73535  4.26751  3.42487  3.73594  3.69410  1.10300  3.26966  4.23438  3.16156  3.92912  2.93062  2.42598  2.97683  3.18847  3.40476  5.34170  4.14816    904 - -
          2.68618  4.42225  2.77519  2.73123  3.46354  2.40513  3.72494  3.29354  2.67741  2.69355  4.24690  2.90347  2.73739  3.18146  2.89801  2.37887  2.77519  2.98518  4.58477  3.61503
          0.03290  3.82654  4.54889  0.61958  0.77255  0.48576  0.95510
    759   3.18232  4.68991  3.77110  3.49262  2.29692  3.77715  3.59953  3.19809  3.35146  2.66369  3.87813  3.66800  4.25245  3.66852  3.54427  3.32332  3.46900  3.06659  3.93866  1.04573    905 - -
          2.68618  4.42225  2.77519  2.73123  3.46354  2.40513  3.72494  3.29354  2.67741  2.69355  4.24690  2.90347  2.73739  3.18146  2.89801  2.37887  2.77519  2.98518  4.58477  3.61503
          0.03290  3.82654  4.54889  0.61958  0.77255  0.48576  0.95510
    760   2.94164  5.06049  0.98623  2.30919  4.43170  3.17710  3.89276  4.00972  2.96855  3.62665  4.60457  2.86289  3.82675  3.13244  3.47783  2.90979  3.27954  3.65410  5.60917  4.31327    906 - -
          2.68618  4.42225  2.77519  2.73123  3.46354  2.40513  3.72494  3.29354  2.67741  2.69355  4.24690  2.90347  2.73739  3.18146  2.89801  2.37887  2.77519  2.98518  4.58477  3.61503
          0.03290  3.82654  4.54889  0.61958  0.77255  0.48576  0.95510
    761   2.29385  4.21318  3.16791  2.98240  4.03098  2.94398  4.09311  3.54777  3.05303  3.27188  4.20242  3.21399  3.67917  3.40615  3.33990  1.16248  2.77070  3.09296  5.40735  4.11447    907 - -
          2.68618  4.42225  2.77519  2.73123  3.46354  2.40513  3.72494  3.29354  2.67741  2.69355  4.24690  2.90347  2.73739  3.18146  2.89801  2.37887  2.77519  2.98518  4.58477  3.61503
          0.03290  3.82654  4.54889  0.61958  0.77255  0.48576  0.95510
    762   2.38953  4.23423  3.38881  3.13969  3.92974  3.07476  4.16032  3.05133  3.08174  2.91642  3.97060  3.35586  3.77521  3.47909  3.34213  2.59038  1.25225  2.75123  5.37164  4.14662    908 - -
          2.68618  4.42225  2.77519  2.73123  3.46354  2.40513  3.72494  3.29354  2.67741  2.69355  4.24690  2.90347  2.73739  3.18146  2.89801  2.37887  2.77519  2.98518  4.58477  3.61503
          0.03290  3.82654  4.54889  0.61958  0.77255  0.48576  0.95510
    763   2.61010  4.38912  3.27437  3.16844  4.30977  0.80364  4.29074  3.89894  3.34336  3.55868  4.53471  3.43889  3.77877  3.67130  3.58368  2.78085  3.08780  3.43620  5.41626  4.41041    909 - -
          2.68618  4.42225  2.77519  2.73123  3.46354  2.40513  3.72494  3.29354  2.67741  2.69355  4.24690  2.90347  2.73739  3.18146  2.89801  2.37887  2.77519  2.98518  4.58477  3.61503
          0.03290  3.82654  4.54889  0.61958  0.77255  0.48576  0.95510
    764   2.93418  4.49055  4.00053  3.59122  3.18938  3.79985  4.33704  2.36047  3.36154  1.79165  1.46891  3.87417  4.26082  3.74683  3.57211  3.27817  3.23891  2.36107  5.02366  3.78098    910 - -
          2.68618  4.42225  2.77519  2.73123  3.46354  2.40513  3.72494  3.29354  2.67741  2.69355  4.24690  2.90347  2.73739  3.18146  2.89801  2.37887  2.77519  2.98518  4.58477  3.61503
          0.03290  3.82654  4.54889  0.61958  0.77255  0.48576  0.95510
    765   3.20113  4.61672  4.17548  3.88195  1.09002  3.90023  3.85896  2.73129  3.79031  2.11236  3.46879  3.96793  4.36044  3.97118  3.92136  3.47297  3.50255  2.71846  4.12301  2.49633    911 - -
          2.68618  4.42225  2.77519  2.73123  3.46354  2.40513  3.72494  3.29354  2.67741  2.69355  4.24690  2.90347  2.73739  3.18146  2.89801  2.37887  2.77519  2.98518  4.58477  3.61503
          0.03290  3.82654  4.54889  0.61958  0.77255  0.48576  0.95510
    766   2.94719  4.77141  3.08331  2.83943  3.25441  3.41030  1.24320  3.64290  2.68383  3.14232  4.18234  3.25030  3.96072  3.20530  2.95189  3.01853  3.24933  3.37898  4.71994  3.20673    912 - -
          2.68618  4.42225  2.77519  2.73123  3.46354  2.40513  3.72494  3.29354  2.67741  2.69355  4.24690  2.90347  2.73739  3.18146  2.89801  2.37887  2.77519  2.98518  4.58477  3.61503
          0.03290  3.82654  4.54889  0.61958  0.77255  0.48576  0.95510
    767   3.26182  4.65242  4.02254  3.71787  2.62280  3.68001  3.84614  3.28421  3.44136  2.68668  3.92006  3.87638  4.19412  3.83144  3.57755  3.46590  3.56008  3.17327  0.98328  2.62744    913 - -
          2.68618  4.42225  2.77519  2.73123  3.46354  2.40513  3.72494  3.29354  2.67741  2.69355  4.24690  2.90347  2.73739  3.18146  2.89801  2.37887  2.77519  2.98518  4.58477  3.61503
          0.03290  3.82654  4.54889  0.61958  0.77255  0.48576  0.95510
    768   2.21313  4.16956  3.09814  2.89566  4.19746  2.47860  4.06531  3.66710  3.02415  3.35510  4.20325  3.13845  3.62606  3.33621  3.34493  1.32829  2.69099  3.13930  5.52848  4.27576    914 - -
          2.68618  4.42225  2.77519  2.73123  3.46354  2.40513  3.72494  3.29354  2.67741  2.69355  4.24690  2.90347  2.73739  3.18146  2.89801  2.37887  2.77519  2.98518  4.58477  3.61503
          0.03290  3.82654  4.54889  0.61958  0.77255  0.48576  0.95510
    769   2.31329  4.26919  3.04050  2.81430  4.08945  2.98044  3.98472  3.54364  2.88936  3.23235  4.12177  3.11901  1.67577  3.24789  3.21449  2.17143  2.75739  3.09908  5.43403  4.15580    915 - -
          2.68618  4.42225  2.77519  2.73123  3.46354  2.40513  3.72494  3.29354  2.67741  2.69355  4.24690  2.90347  2.73739  3.18146  2.89801  2.37887  2.77519  2.98518  4.58477  3.61503
          0.03290  3.82654  4.54889  0.61958  0.77255  0.48576  0.95510
    770   1.26889  4.09021  3.31900  3.07823  4.08411  2.89460  4.13990  3.33385  3.11486  3.16528  4.06945  3.23797  3.63968  3.43733  3.39895  2.13809  2.66097  2.89624  5.48534  4.24916    916 - -
          2.68618  4.42225  2.77519  2.73123  3.46354  2.40513  3.72494  3.29354  2.67741  2.69355  4.24690  2.90347  2.73739  3.18146  2.89801  2.37887  2.77519  2.98518  4.58477  3.61503
          0.03290  3.82654  4.54889  0.61958  0.77255  0.48576  0.95510
    771   2.92924  5.01648  3.29940  2.69808  4.42321  3.55365  3.56350  3.78943  1.47164  3.27435  4.15281  3.11057  3.94452  2.70878  1.70331  2.94009  3.11442  3.47991  5.35168  4.16229    917 - -
          2.68618  4.42225  2.77519  2.73123  3.46354  2.40513  3.72494  3.29354  2.67741  2.69355  4.24690  2.90347  2.73739  3.18146  2.89801  2.37887  2.77519  2.98518  4.58477  3.61503
          0.03290  3.82654  4.54889  0.61958  0.77255  0.48576  0.95510
    772   2.42142  4.47663  2.73449  2.53062  4.16006  3.04776  3.83551  3.67844  2.71844  3.31809  4.16872  2.10995  3.70064  3.05459  3.10789  1.76940  2.81815  3.23392  5.47057  4.12601    918 - -
          2.68618  4.42225  2.77519  2.73123  3.46354  2.40513  3.72494  3.29354  2.67741  2.69355  4.24690  2.90347  2.73739  3.18146  2.89801  2.37887  2.77519  2.98518  4.58477  3.61503
          0.03290  3.82654  4.54889  0.61958  0.77255  0.48576  0.95510
    773   3.10454  4.58091  4.11534  3.75585  3.11967  3.92305  4.42603  2.32226  3.52402  0.93394  3.15856  4.03568  4.36690  3.90337  3.70725  3.48981  3.40122  2.34750  4.98142  3.69385    919 - -
          2.68618  4.42225  2.77519  2.73123  3.46354  2.40513  3.72494  3.29354  2.67741  2.69355  4.24690  2.90347  2.73739  3.18146  2.89801  2.37887  2.77519  2.98518  4.58477  3.61503
          0.03290  3.82654  4.54889  0.61958  0.77255  0.48576  0.95510
    774   2.91441  5.01372  2.47091  1.09258  4.35444  3.24560  3.82956  3.79925  2.70441  3.42419  4.40116  2.90942  3.84827  3.04677  3.10778  2.90207  3.21861  3.48819  5.53476  4.25799    920 - -
          2.68618  4.42225  2.77519  2.73123  3.46354  2.40513  3.72494  3.29354  2.67741  2.69355  4.24690  2.90347  2.73739  3.18146  2.89801  2.37887  2.77519  2.98518  4.58477  3.61503
          0.03290  3.82654  4.54889  0.61958  0.77255  0.48576  0.95510
    775   2.85969  5.35757  1.55100  1.63732  4.64364  3.15633  3.69671  4.13828  2.70047  3.67420  4.53793  2.63485  3.77286  2.86829  3.27397  2.75812  3.14847  3.73560  5.83534  4.35923    921 - -
          2.68618  4.42225  2.77519  2.73123  3.46354  2.40513  3.72494  3.29354  2.67741  2.69355  4.24690  2.90347  2.73739  3.18146  2.89801  2.37887  2.77519  2.98518  4.58477  3.61503
          0.03290  3.82654  4.54889  0.61958  0.77255  0.48576  0.95510
    776   2.53667  1.03861  4.04377  3.77358  3.77631  3.16858  4.43087  2.91331  3.60050  2.83049  3.95063  3.77284  3.87189  3.94858  3.73273  2.80809  2.99969  2.66081  5.20126  4.06408    922 - -
          2.68618  4.42225  2.77519  2.73123  3.46354  2.40513  3.72494  3.29354  2.67741  2.69355  4.24690  2.90347  2.73739  3.18146  2.89801  2.37887  2.77519  2.98518  4.58477  3.61503
          0.03290  3.82654  4.54889  0.61958  0.77255  0.48576  0.95510
    777   2.99543  4.42804  4.26873  3.88348  3.34415  4.01554  4.62071  1.13671  3.71066  1.94058  3.28767  4.13531  4.45193  4.06420  3.91254  3.50710  3.29575  1.84713  5.22486  3.95860    923 - -
          2.68618  4.42225  2.77519  2.73123  3.46354  2.40513  3.72494  3.29354  2.67741  2.69355  4.24690  2.90347  2.73739  3.18146  2.89801  2.37887  2.77519  2.98518  4.58477  3.61503
          0.03290  3.82654  4.54889  0.61958  0.77255  0.48576  0.95510
    778   3.10454  4.58091  4.11534  3.75585  3.11967  3.92305  4.42603  2.32226  3.52402  0.93394  3.15856  4.03568  4.36690  3.90337  3.70725  3.48981  3.40122  2.34750  4.98142  3.69385    924 - -
          2.68618  4.42225  2.77519  2.73123  3.46354  2.40513  3.72494  3.29354  2.67741  2.69355  4.24690  2.90347  2.73739  3.18146  2.89801  2.37887  2.77519  2.98518  4.58477  3.61503
          0.03290  3.82654  4.54889  0.61958  0.77255  0.48576  0.95510
    779   2.94164  5.06049  0.98623  2.30919  4.43170  3.17710  3.89276  4.00972  2.96855  3.62665  4.60457  2.86289  3.82675  3.13244  3.47783  2.90979  3.27954  3.65410  5.60917  4.31327    925 - -
          2.68618  4.42225  2.77519  2.73123  3.46354  2.40513  3.72494  3.29354  2.67741  2.69355  4.24690  2.90347  2.73739  3.18146  2.89801  2.37887  2.77519  2.98518  4.58477  3.61503
          0.03290  3.82654  4.54889  0.61958  0.77255  0.48576  0.95510
    780   2.95513  4.79586  3.44126  2.96305  4.13882  3.45086  3.79356  3.67805  2.22259  3.20241  4.20459  3.32589  3.95640  3.01687  1.05099  3.04200  3.22470  3.40418  5.24098  4.07697    926 - -
          2.68618  4.42225  2.77519  2.73123  3.46354  2.40513  3.72494  3.29354  2.67741  2.69355  4.24690  2.90347  2.73739  3.18146  2.89801  2.37887  2.77519  2.98518  4.58477  3.61503
          0.03290  3.82654  4.54889  0.61958  0.77255  0.48576  0.95510
    781   2.68674  4.68040  2.68549  2.56676  4.03685  3.15423  3.88629  3.73814  2.78659  3.39050  4.34667  1.24207  3.80424  3.15966  3.13908  2.75614  3.06752  3.36500  5.34817  3.98903    927 - -
          2.68618  4.42225  2.77519  2.73123  3.46354  2.40513  3.72494  3.29354  2.67741  2.69355  4.24690  2.90347  2.73739  3.18146  2.89801  2.37887  2.77519  2.98518  4.58477  3.61503
          0.03290  3.82654  4.54889  0.61958  0.77255  0.48576  0.95510
    782   2.84607  4.82876  2.87443  2.62942  3.99096  3.33666  3.78699  3.61554  2.45364  3.12237  4.15248  3.08839  3.89007  1.31808  2.73832  2.89621  3.14352  3.34837  5.27161  3.96260    928 - -
          2.68618  4.42225  2.77519  2.73123  3.46354  2.40513  3.72494  3.29354  2.67741  2.69355  4.24690  2.90347  2.73739  3.18146  2.89801  2.37887  2.77519  2.98518  4.58477  3.61503
          0.03290  3.82654  4.54889  0.61958  0.77255  0.48576  0.95510
    783   1.08207  4.17062  3.41714  3.20728  4.00773  2.99619  4.23459  3.12648  3.22237  3.01009  4.04772  3.36813  3.73116  3.56797  3.47554  2.52169  2.79591  2.78889  5.43952  4.23484    929 - -
          2.68618  4.42225  2.77519  2.73123  3.46354  2.40513  3.72494  3.29354  2.67741  2.69355  4.24690  2.90347  2.73739  3.18146  2.89801  2.37887  2.77519  2.98518  4.58477  3.61503
          0.03290  3.82654  4.54889  0.61958  0.77255  0.48576  0.95510
    784   1.08207  4.17062  3.41714  3.20728  4.00773  2.99619  4.23459  3.12648  3.22237  3.01009  4.04772  3.36813  3.73116  3.56797  3.47554  2.52169  2.79591  2.78889  5.43952  4.23484    930 - -
          2.68618  4.42225  2.77519  2.73123  3.46354  2.40513  3.72494  3.29354  2.67741  2.69355  4.24690  2.90347  2.73739  3.18146  2.89801  2.37887  2.77519  2.98518  4.58477  3.61503
          0.03290  3.82654  4.54889  0.61958  0.77255  0.48576  0.95510
    785   2.93418  4.49055  4.00053  3.59122  3.18938  3.79985  4.33704  2.36047  3.36154  1.79165  1.46891  3.87417  4.26082  3.74683  3.57211  3.27817  3.23891  2.36107  5.02366  3.78098    931 - -
          2.68618  4.42225  2.77519  2.73123  3.46354  2.40513  3.72494  3.29354  2.67741  2.69355  4.24690  2.90347  2.73739  3.18146  2.89801  2.37887  2.77519  2.98518  4.58477  3.61503
          0.03290  3.82654  4.54889  0.61958  0.77255  0.48576  0.95510
    786   2.38953  4.23423  3.38881  3.13969  3.92974  3.07476  4.16032  3.05133  3.08174  2.91642  3.97060  3.35586  3.77521  3.47909  3.34213  2.59038  1.25225  2.75123  5.37164  4.14662    932 - -
          2.68618  4.42225  2.77519  2.73123  3.46354  2.40513  3.72494  3.29354  2.67741  2.69355  4.24690  2.90347  2.73739  3.18146  2.89801  2.37887  2.77519  2.98518  4.58477  3.61503
          0.03290  3.82654  4.54889  0.61958  0.77255  0.48576  0.95510
    787   2.77205  4.32826  4.06102  3.72356  3.51746  3.67547  4.53350  2.05556  3.59060  2.21309  3.49045  3.92051  4.23914  3.95410  3.80737  3.17678  3.13510  1.08499  5.29384  4.02222    933 - -
          2.68618  4.42225  2.77519  2.73123  3.46354  2.40513  3.72494  3.29354  2.67741  2.69355  4.24690  2.90347  2.73739  3.18146  2.89801  2.37887  2.77519  2.98518  4.58477  3.61503
          0.03290  3.82654  4.54889  0.61958  0.77255  0.48576  0.95510
    788   3.10454  4.58091  4.11534  3.75585  3.11967  3.92305  4.42603  2.32226  3.52402  0.93394  3.15856  4.03568  4.36690  3.90337  3.70725  3.48981  3.40122  2.34750  4.98142  3.69385    934 - -
          2.68618  4.42225  2.77519  2.73123  3.46354  2.40513  3.72494  3.29354  2.67741  2.69355  4.24690  2.90347  2.73739  3.18146  2.89801  2.37887  2.77519  2.98518  4.58477  3.61503
          0.03290  3.82654  4.54889  0.61958  0.77255  0.48576  0.95510
    789   2.68674  4.68040  2.68549  2.56676  4.03685  3.15423  3.88629  3.73814  2.78659  3.39050  4.34667  1.24207  3.80424  3.15966  3.13908  2.75614  3.06752  3.36500  5.34817  3.98903    935 - -
          2.68618  4.42225  2.77519  2.73123  3.46354  2.40513  3.72494  3.29354  2.67741  2.69355  4.24690  2.90347  2.73739  3.18146  2.89801  2.37887  2.77519  2.98518  4.58477  3.61503
          0.03290  3.82654  4.54889  0.61958  0.77255  0.48576  0.95510
    790   2.61010  4.38912  3.27437  3.16844  4.30977  0.80364  4.29074  3.89894  3.34336  3.55868  4.53471  3.43889  3.77877  3.67130  3.58368  2.78085  3.08780  3.43620  5.41626  4.41041    936 - -
          2.68618  4.42225  2.77519  2.73123  3.46354  2.40513  3.72494  3.29354  2.67741  2.69355  4.24690  2.90347  2.73739  3.18146  2.89801  2.37887  2.77519  2.98518  4.58477  3.61503
          0.03290  3.82654  4.54889  0.61958  0.77255  0.48576  0.95510
    791   2.94719  4.77141  3.08331  2.83943  3.25441  3.41030  1.24320  3.64290  2.68383  3.14232  4.18234  3.25030  3.96072  3.20530  2.95189  3.01853  3.24933  3.37898  4.71994  3.20673    937 - -
          2.68618  4.42225  2.77519  2.73123  3.46354  2.40513  3.72494  3.29354  2.67741  2.69355  4.24690  2.90347  2.73739  3.18146  2.89801  2.37887  2.77519  2.98518  4.58477  3.61503
          0.03290  3.82654  4.54889  0.61958  0.77255  0.48576  0.95510
    792   2.77205  4.32826  4.06102  3.72356  3.51746  3.67547  4.53350  2.05556  3.59060  2.21309  3.49045  3.92051  4.23914  3.95410  3.80737  3.17678  3.13510  1.08499  5.29384  4.02222    938 - -
          2.68618  4.42225  2.77519  2.73123  3.46354  2.40513  3.72494  3.29354  2.67741  2.69355  4.24690  2.90347  2.73739  3.18146  2.89801  2.37887  2.77519  2.98518  4.58477  3.61503
          0.03290  3.82654  4.54889  0.61958  0.77255  0.48576  0.95510
    793   2.77205  4.32826  4.06102  3.72356  3.51746  3.67547  4.53350  2.05556  3.59060  2.21309  3.49045  3.92051  4.23914  3.95410  3.80737  3.17678  3.13510  1.08499  5.29384  4.02222    939 - -
          2.68618  4.42225  2.77519  2.73123  3.46354  2.40513  3.72494  3.29354  2.67741  2.69355  4.24690  2.90347  2.73739  3.18146  2.89801  2.37887  2.77519  2.98518  4.58477  3.61503
          0.03290  3.82654  4.54889  0.61958  0.77255  0.48576  0.95510
    794   2.77205  4.32826  4.06102  3.72356  3.51746  3.67547  4.53350  2.05556  3.59060  2.21309  3.49045  3.92051  4.23914  3.95410  3.80737  3.17678  3.13510  1.08499  5.29384  4.02222    940 - -
          2.68618  4.42225  2.77519  2.73123  3.46354  2.40513  3.72494  3.29354  2.67741  2.69355  4.24690  2.90347  2.73739  3.18146  2.89801  2.37887  2.77519  2.98518  4.58477  3.61503
          0.03290  3.82654  4.54889  0.61958  0.77255  0.48576  0.95510
    795   2.53667  1.03861  4.04377  3.77358  3.77631  3.16858  4.43087  2.91331  3.60050  2.83049  3.95063  3.77284  3.87189  3.94858  3.73273  2.80809  2.99969  2.66081  5.20126  4.06408    941 - -
          2.68618  4.42225  2.77519  2.73123  3.46354  2.40513  3.72494  3.29354  2.67741  2.69355  4.24690  2.90347  2.73739  3.18146  2.89801  2.37887  2.77519  2.98518  4.58477  3.61503
          0.03290  3.82654  4.54889  0.61958  0.77255  0.48576  0.95510
    796   3.10454  4.58091  4.11534  3.75585  3.11967  3.92305  4.42603  2.32226  3.52402  0.93394  3.15856  4.03568  4.36690  3.90337  3.70725  3.48981  3.40122  2.34750  4.98142  3.69385    942 - -
          2.68618  4.42225  2.77519  2.73123  3.46354  2.40513  3.72494  3.29354  2.67741  2.69355  4.24690  2.90347  2.73739  3.18146  2.89801  2.37887  2.77519  2.98518  4.58477  3.61503
          0.03290  3.82654  4.54889  0.61958  0.77255  0.48576  0.95510
    797   3.20113  4.61672  4.17548  3.88195  1.09002  3.90023  3.85896  2.73129  3.79031  2.11236  3.46879  3.96793  4.36044  3.97118  3.92136  3.47297  3.50255  2.71846  4.12301  2.49633    943 - -
          2.68618  4.42225  2.77519  2.73123  3.46354  2.40513  3.72494  3.29354  2.67741  2.69355  4.24690  2.90347  2.73739  3.18146  2.89801  2.37887  2.77519  2.98518  4.58477  3.61503
          0.03290  3.82654  4.54889  0.61958  0.77255  0.48576  0.95510
    798   1.08207  4.17062  3.41714  3.20728  4.00773  2.99619  4.23459  3.12648  3.22237  3.01009  4.04772  3.36813  3.73116  3.56797  3.47554  2.52169  2.79591  2.78889  5.43952  4.23484    944 - -
          2.68618  4.42225  2.77519  2.73123  3.46354  2.40513  3.72494  3.29354  2.67741  2.69355  4.24690  2.90347  2.73739  3.18146  2.89801  2.37887  2.77519  2.98518  4.58477  3.61503
          0.03290  3.82654  4.54889  0.61958  0.77255  0.48576  0.95510
    799   2.94164  5.06049  0.98623  2.30919  4.43170  3.17710  3.89276  4.00972  2.96855  3.62665  4.60457  2.86289  3.82675  3.13244  3.47783  2.90979  3.27954  3.65410  5.60917  4.31327    945 - -
          2.68618  4.42225  2.77519  2.73123  3.46354  2.40513  3.72494  3.29354  2.67741  2.69355  4.24690  2.90347  2.73739  3.18146  2.89801  2.37887  2.77519  2.98518  4.58477  3.61503
          0.03290  3.82654  4.54889  0.61958  0.77255  0.48576  0.95510
    800   2.69325  4.45730  3.29562  3.12870  4.12632  3.14746  4.20929  3.66068  3.18221  3.29222  4.34070  3.43962  0.91761  3.57242  3.43226  2.85949  3.13139  3.31121  5.32473  4.24664    946 - -
          2.68618  4.42225  2.77519  2.73123  3.46354  2.40513  3.72494  3.29354  2.67741  2.69355  4.24690  2.90347  2.73739  3.18146  2.89801  2.37887  2.77519  2.98518  4.58477  3.61503
          0.03290  3.82654  4.54889  0.61958  0.77255  0.48576  0.95510
    801   2.94164  5.06049  0.98623  2.30919  4.43170  3.17710  3.89276  4.00972  2.96855  3.62665  4.60457  2.86289  3.82675  3.13244  3.47783  2.90979  3.27954  3.65410  5.60917  4.31327    947 - -
          2.68618  4.42225  2.77519  2.73123  3.46354  2.40513  3.72494  3.29354  2.67741  2.69355  4.24690  2.90347  2.73739  3.18146  2.89801  2.37887  2.77519  2.98518  4.58477  3.61503
          0.03290  3.82654  4.54889  0.61958  0.77255  0.48576  0.95510
    802   2.29385  4.21318  3.16791  2.98240  4.03098  2.94398  4.09311  3.54777  3.05303  3.27188  4.20242  3.21399  3.67917  3.40615  3.33990  1.16248  2.77070  3.09296  5.40735  4.11447    948 - -
          2.68618  4.42225  2.77519  2.73123  3.46354  2.40513  3.72494  3.29354  2.67741  2.69355  4.24690  2.90347  2.73739  3.18146  2.89801  2.37887  2.77519  2.98518  4.58477  3.61503
          0.03290  3.82654  4.54889  0.61958  0.77255  0.48576  0.95510
    803   2.69325  4.45730  3.29562  3.12870  4.12632  3.14746  4.20929  3.66068  3.18221  3.29222  4.34070  3.43962  0.91761  3.57242  3.43226  2.85949  3.13139  3.31121  5.32473  4.24664    949 - -
          2.68618  4.42225  2.77519  2.73123  3.46354  2.40513  3.72494  3.29354  2.67741  2.69355  4.24690  2.90347  2.73739  3.18146  2.89801  2.37887  2.77519  2.98518  4.58477  3.61503
          0.03290  3.82654  4.54889  0.61958  0.77255  0.48576  0.95510
    804   3.10454  4.58091  4.11534  3.75585  3.11967  3.92305  4.42603  2.32226  3.52402  0.93394  3.15856  4.03568  4.36690  3.90337  3.70725  3.48981  3.40122  2.34750  4.98142  3.69385    950 - -
          2.68618  4.42225  2.77519  2.73123  3.46354  2.40513  3.72494  3.29354  2.67741  2.69355  4.24690  2.90347  2.73739  3.18146  2.89801  2.37887  2.77519  2.98518  4.58477  3.61503
          0.03290  3.82654  4.54889  0.61958  0.77255  0.48576  0.95510
    805   2.99543  4.42804  4.26873  3.88348  3.34415  4.01554  4.62071  1.13671  3.71066  1.94058  3.28767  4.13531  4.45193  4.06420  3.91254  3.50710  3.29575  1.84713  5.22486  3.95860    951 - -
          2.68618  4.42225  2.77519  2.73123  3.46354  2.40513  3.72494  3.29354  2.67741  2.69355  4.24690  2.90347  2.73739  3.18146  2.89801  2.37887  2.77519  2.98518  4.58477  3.61503
          0.03290  3.82654  4.54889  0.61958  0.77255  0.48576  0.95510
    806   2.61010  4.38912  3.27437  3.16844  4.30977  0.80364  4.29074  3.89894  3.34336  3.55868  4.53471  3.43889  3.77877  3.67130  3.58368  2.78085  3.08780  3.43620  5.41626  4.41041    952 - -
          2.68618  4.42225  2.77519  2.73123  3.46354  2.40513  3.72494  3.29354  2.67741  2.69355  4.24690  2.90347  2.73739  3.18146  2.89801  2.37887  2.77519  2.98518  4.58477  3.61503
          0.03290  3.82654  4.54889  0.61958  0.77255  0.48576  0.95510
    807   3.10454  4.58091  4.11534  3.75585  3.11967  3.92305  4.42603  2.32226  3.52402  0.93394  3.15856  4.03568  4.36690  3.90337  3.70725  3.48981  3.40122  2.34750  4.98142  3.69385    953 - -
          2.68618  4.42225  2.77519  2.73123  3.46354  2.40513  3.72494  3.29354  2.67741  2.69355  4.24690  2.90347  2.73739  3.18146  2.89801  2.37887  2.77519  2.98518  4.58477  3.61503
          0.03290  3.82654  4.54889  0.61958  0.77255  0.48576  0.95510
    808   2.95513  4.79586  3.44126  2.96305  4.13882  3.45086  3.79356  3.67805  2.22259  3.20241  4.20459  3.32589  3.95640  3.01687  1.05099  3.04200  3.22470  3.40418  5.24098  4.07697    954 - -
          2.68618  4.42225  2.77519  2.73123  3.46354  2.40513  3.72494  3.29354  2.67741  2.69355  4.24690  2.90347  2.73739  3.18146  2.89801  2.37887  2.77519  2.98518  4.58477  3.61503
          0.03290  3.82654  4.54889  0.61958  0.77255  0.48576  0.95510
    809   2.68674  4.68040  2.68549  2.56676  4.03685  3.15423  3.88629  3.73814  2.78659  3.39050  4.34667  1.24207  3.80424  3.15966  3.13908  2.75614  3.06752  3.36500  5.34817  3.98903    955 - -
          2.68618  4.42225  2.77519  2.73123  3.46354  2.40513  3.72494  3.29354  2.67741  2.69355  4.24690  2.90347  2.73739  3.18146  2.89801  2.37887  2.77519  2.98518  4.58477  3.61503
          0.03290  3.82654  4.54889  0.61958  0.77255  0.48576  0.95510
    810   3.10454  4.58091  4.11534  3.75585  3.11967  3.92305  4.42603  2.32226  3.52402  0.93394  3.15856  4.03568  4.36690  3.90337  3.70725  3.48981  3.40122  2.34750  4.98142  3.69385    956 - -
          2.68618  4.42225  2.77519  2.73123  3.46354  2.40513  3.72494  3.29354  2.67741  2.69355  4.24690  2.90347  2.73739  3.18146  2.89801  2.37887  2.77519  2.98518  4.58477  3.61503
          0.03290  3.82654  4.54889  0.61958  0.77255  0.48576  0.95510
    811   2.77205  4.32826  4.06102  3.72356  3.51746  3.67547  4.53350  2.05556  3.59060  2.21309  3.49045  3.92051  4.23914  3.95410  3.80737  3.17678  3.13510  1.08499  5.29384  4.02222    957 - -
          2.68618  4.42225  2.77519  2.73123  3.46354  2.40513  3.72494  3.29354  2.67741  2.69355  4.24690  2.90347  2.73739  3.18146  2.89801  2.37887  2.77519  2.98518  4.58477  3.61503
          0.03290  3.82654  4.54889  0.61958  0.77255  0.48576  0.95510
    812   2.93418  4.49055  4.00053  3.59122  3.18938  3.79985  4.33704  2.36047  3.36154  1.79165  1.46891  3.87417  4.26082  3.74683  3.57211  3.27817  3.23891  2.36107  5.02366  3.78098    958 - -
          2.68618  4.42225  2.77519  2.73123  3.46354  2.40513  3.72494  3.29354  2.67741  2.69355  4.24690  2.90347  2.73739  3.18146  2.89801  2.37887  2.77519  2.98518  4.58477  3.61503
          0.03290  3.82654  4.54889  0.61958  0.77255  0.48576  0.95510
    813   2.69325  4.45730  3.29562  3.12870  4.12632  3.14746  4.20929  3.66068  3.18221  3.29222  4.34070  3.43962  0.91761  3.57242  3.43226  2.85949  3.13139  3.31121  5.32473  4.24664    959 - -
          2.68618  4.42225  2.77519  2.73123  3.46354  2.40513  3.72494  3.29354  2.67741  2.69355  4.24690  2.90347  2.73739  3.18146  2.89801  2.37887  2.77519  2.98518  4.58477  3.61503
          0.03290  3.82654  4.54889  0.61958  0.77255  0.48576  0.95510
    814   3.10454  4.58091  4.11534  3.75585  3.11967  3.92305  4.42603  2.32226  3.52402  0.93394  3.15856  4.03568  4.36690  3.90337  3.70725  3.48981  3.40122  2.34750  4.98142  3.69385    960 - -
          2.68618  4.42225  2.77519  2.73123  3.46354  2.40513  3.72494  3.29354  2.67741  2.69355  4.24690  2.90347  2.73739  3.18146  2.89801  2.37887  2.77519  2.98518  4.58477  3.61503
          0.03290  3.82654  4.54889  0.61958  0.77255  0.48576  0.95510
    815   2.95513  4.79586  3.44126  2.96305  4.13882  3.45086  3.79356  3.67805  2.22259  3.20241  4.20459  3.32589  3.95640  3.01687  1.05099  3.04200  3.22470  3.40418  5.24098  4.07697    961 - -
          2.68618  4.42225  2.77519  2.73123  3.46354  2.40513  3.72494  3.29354  2.67741  2.69355  4.24690  2.90347  2.73739  3.18146  2.89801  2.37887  2.77519  2.98518  4.58477  3.61503
          0.03290  3.82654  4.54889  0.61958  0.77255  0.48576  0.95510
    816   1.08207  4.17062  3.41714  3.20728  4.00773  2.99619  4.23459  3.12648  3.22237  3.01009  4.04772  3.36813  3.73116  3.56797  3.47554  2.52169  2.79591  2.78889  5.43952  4.23484    962 - -
          2.68618  4.42225  2.77519  2.73123  3.46354  2.40513  3.72494  3.29354  2.67741  2.69355  4.24690  2.90347  2.73739  3.18146  2.89801  2.37887  2.77519  2.98518  4.58477  3.61503
          0.03290  3.82654  4.54889  0.61958  0.77255  0.48576  0.95510
    817   2.29385  4.21318  3.16791  2.98240  4.03098  2.94398  4.09311  3.54777  3.05303  3.27188  4.20242  3.21399  3.67917  3.40615  3.33990  1.16248  2.77070  3.09296  5.40735  4.11447    963 - -
          2.68618  4.42225  2.77519  2.73123  3.46354  2.40513  3.72494  3.29354  2.67741  2.69355  4.24690  2.90347  2.73739  3.18146  2.89801  2.37887  2.77519  2.98518  4.58477  3.61503
          0.03290  3.82654  4.54889  0.61958  0.77255  0.48576  0.95510
    818   2.68674  4.68040  2.68549  2.56676  4.03685  3.15423  3.88629  3.73814  2.78659  3.39050  4.34667  1.24207  3.80424  3.15966  3.13908  2.75614  3.06752  3.36500  5.34817  3.98903    964 - -
          2.68618  4.42225  2.77519  2.73123  3.46354  2.40513  3.72494  3.29354  2.67741  2.69355  4.24690  2.90347  2.73739  3.18146  2.89801  2.37887  2.77519  2.98518  4.58477  3.61503
          0.03290  3.82654  4.54889  0.61958  0.77255  0.48576  0.95510
    819   3.20113  4.61672  4.17548  3.88195  1.09002  3.90023  3.85896  2.73129  3.79031  2.11236  3.46879  3.96793  4.36044  3.97118  3.92136  3.47297  3.50255  2.71846  4.12301  2.49633    965 - -
          2.68618  4.42225  2.77519  2.73123  3.46354  2.40513  3.72494  3.29354  2.67741  2.69355  4.24690  2.90347  2.73739  3.18146  2.89801  2.37887  2.77519  2.98518  4.58477  3.61503
          0.03290  3.82654  4.54889  0.61958  0.77255  0.48576  0.95510
    820   2.94719  4.77141  3.08331  2.83943  3.25441  3.41030  1.24320  3.64290  2.68383  3.14232  4.18234  3.25030  3.96072  3.20530  2.95189  3.01853  3.24933  3.37898  4.71994  3.20673    966 - -
          2.68618  4.42225  2.77519  2.73123  3.46354  2.40513  3.72494  3.29354  2.67741  2.69355  4.24690  2.90347  2.73739  3.18146  2.89801  2.37887  2.77519  2.98518  4.58477  3.61503
          0.03290  3.82654  4.54889  0.61958  0.77255  0.48576  0.95510
    821   3.18232  4.68991  3.77110  3.49262  2.29692  3.77715  3.59953  3.19809  3.35146  2.66369  3.87813  3.66800  4.25245  3.66852  3.54427  3.32332  3.46900  3.06659  3.93866  1.04573    967 - -
          2.68618  4.42225  2.77519  2.73123  3.46354  2.40513  3.72494  3.29354  2.67741  2.69355  4.24690  2.90347  2.73739  3.18146  2.89801  2.37887  2.77519  2.98518  4.58477  3.61503
          0.03290  3.82654  4.54889  0.61958  0.77255  0.48576  0.95510
    822   2.94719  4.77141  3.08331  2.83943  3.25441  3.41030  1.24320  3.64290  2.68383  3.14232  4.18234  3.25030  3.96072  3.20530  2.95189  3.01853  3.24933  3.37898  4.71994  3.20673    968 - -
          2.68618  4.42225  2.77519  2.73123  3.46354  2.40513  3.72494  3.29354  2.67741  2.69355  4.24690  2.90347  2.73739  3.18146  2.89801  2.37887  2.77519  2.98518  4.58477  3.61503
          0.03290  3.82654  4.54889  0.61958  0.77255  0.48576  0.95510
    823   2.91441  5.01372  2.47091  1.09258  4.35444  3.24560  3.82956  3.79925  2.70441  3.42419  4.40116  2.90942  3.84827  3.04677  3.10778  2.90207  3.21861  3.48819  5.53476  4.25799    969 - -
          2.68618  4.42225  2.77519  2.73123  3.46354  2.40513  3.72494  3.29354  2.67741  2.69355  4.24690  2.90347  2.73739  3.18146  2.89801  2.37887  2.77519  2.98518  4.58477  3.61503
          0.03290  3.82654  4.54889  0.61958  0.77255  0.48576  0.95510
    824   3.10454  4.58091  4.11534  3.75585  3.11967  3.92305  4.42603  2.32226  3.52402  0.93394  3.15856  4.03568  4.36690  3.90337  3.70725  3.48981  3.40122  2.34750  4.98142  3.69385    970 - -
          2.68618  4.42225  2.77519  2.73123  3.46354  2.40513  3.72494  3.29354  2.67741  2.69355  4.24690  2.90347  2.73739  3.18146  2.89801  2.37887  2.77519  2.98518  4.58477  3.61503
          0.03290  3.82654  4.54889  0.61958  0.77255  0.48576  0.95510
    825   2.93136  4.89160  3.10420  2.73535  4.26751  3.42487  3.73594  3.69410  1.10300  3.26966  4.23438  3.16156  3.92912  2.93062  2.42598  2.97683  3.18847  3.40476  5.34170  4.14816    971 - -
          2.68618  4.42225  2.77519  2.73123  3.46354  2.40513  3.72494  3.29354  2.67741  2.69355  4.24690  2.90347  2.73739  3.18146  2.89801  2.37887  2.77519  2.98518  4.58477  3.61503
          0.03290  3.82654  4.54889  0.61958  0.77255  0.48576  0.95510
    826   2.94719  4.77141  3.08331  2.83943  3.25441  3.41030  1.24320  3.64290  2.68383  3.14232  4.18234  3.25030  3.96072  3.20530  2.95189  3.01853  3.24933  3.37898  4.71994  3.20673    972 - -
          2.68618  4.42225  2.77519  2.73123  3.46354  2.40513  3.72494  3.29354  2.67741  2.69355  4.24690  2.90347  2.73739  3.18146  2.89801  2.37887  2.77519  2.98518  4.58477  3.61503
          0.03290  3.82654  4.54889  0.61958  0.77255  0.48576  0.95510
    827   2.77205  4.32826  4.06102  3.72356  3.51746  3.67547  4.53350  2.05556  3.59060  2.21309  3.49045  3.92051  4.23914  3.95410  3.80737  3.17678  3.13510  1.08499  5.29384  4.02222    973 - -
          2.68618  4.42225  2.77519  2.73123  3.46354  2.40513  3.72494  3.29354  2.67741  2.69355  4.24690  2.90347  2.73739  3.18146  2.89801  2.37887  2.77519  2.98518  4.58477  3.61503
          0.03290  3.82654  4.54889  0.61958  0.77255  0.48576  0.95510
    828   2.77205  4.32826  4.06102  3.72356  3.51746  3.67547  4.53350  2.05556  3.59060  2.21309  3.49045  3.92051  4.23914  3.95410  3.80737  3.17678  3.13510  1.08499  5.29384  4.02222    974 - -
          2.68618  4.42225  2.77519  2.73123  3.46354  2.40513  3.72494  3.29354  2.67741  2.69355  4.24690  2.90347  2.73739  3.18146  2.89801  2.37887  2.77519  2.98518  4.58477  3.61503
          0.03290  3.82654  4.54889  0.61958  0.77255  0.48576  0.95510
    829   2.99543  4.42804  4.26873  3.88348  3.34415  4.01554  4.62071  1.13671  3.71066  1.94058  3.28767  4.13531  4.45193  4.06420  3.91254  3.50710  3.29575  1.84713  5.22486  3.95860    975 - -
          2.68618  4.42225  2.77519  2.73123  3.46354  2.40513  3.72494  3.29354  2.67741  2.69355  4.24690  2.90347  2.73739  3.18146  2.89801  2.37887  2.77519  2.98518  4.58477  3.61503
          0.03290  3.82654  4.54889  0.61958  0.77255  0.48576  0.95510
    830   2.77205  4.32826  4.06102  3.72356  3.51746  3.67547  4.53350  2.05556  3.59060  2.21309  3.49045  3.92051  4.23914  3.95410  3.80737  3.17678  3.13510  1.08499  5.29384  4.02222    976 - -
          2.68618  4.42225  2.77519  2.73123  3.46354  2.40513  3.72494  3.29354  2.67741  2.69355  4.24690  2.90347  2.73739  3.18146  2.89801  2.37887  2.77519  2.98518  4.58477  3.61503
          0.03290  3.82654  4.54889  0.61958  0.77255  0.48576  0.95510
    831   2.61010  4.38912  3.27437  3.16844  4.30977  0.80364  4.29074  3.89894  3.34336  3.55868  4.53471  3.43889  3.77877  3.67130  3.58368  2.78085  3.08780  3.43620  5.41626  4.41041    977 - -
          2.68618  4.42225  2.77519  2.73123  3.46354  2.40513  3.72494  3.29354  2.67741  2.69355  4.24690  2.90347  2.73739  3.18146  2.89801  2.37887  2.77519  2.98518  4.58477  3.61503
          0.03290  3.82654  4.54889  0.61958  0.77255  0.48576  0.95510
    832   1.96062  4.12833  3.20993  2.97741  4.13416  2.88985  4.09089  3.48692  3.04386  3.24596  4.12639  3.18140  3.63019  3.36896  3.34851  1.36397  2.66812  3.00991  5.50717  4.25381    978 - -
          2.68618  4.42225  2.77519  2.73123  3.46354  2.40513  3.72494  3.29354  2.67741  2.69355  4.24690  2.90347  2.73739  3.18146  2.89801  2.37887  2.77519  2.98518  4.58477  3.61503
          0.03290  3.82654  4.54889  0.61958  0.77255  0.48576  0.95510
    833   2.77205  4.32826  4.06102  3.72356  3.51746  3.67547  4.53350  2.05556  3.59060  2.21309  3.49045  3.92051  4.23914  3.95410  3.80737  3.17678  3.13510  1.08499  5.29384  4.02222    979 - -
          2.68618  4.42225  2.77519  2.73123  3.46354  2.40513  3.72494  3.29354  2.67741  2.69355  4.24690  2.90347  2.73739  3.18146  2.89801  2.37887  2.77519  2.98518  4.58477  3.61503
          0.03290  3.82654  4.54889  0.61958  0.77255  0.48576  0.95510
    834   2.86579  5.35686  1.46080  1.72612  4.64381  3.15366  3.70287  4.13823  2.71420  3.67872  4.54735  2.63511  3.77450  2.87686  3.28951  2.76407  3.15696  3.73737  5.83926  4.36357    980 - -
          2.68618  4.42225  2.77519  2.73123  3.46354  2.40513  3.72494  3.29354  2.67741  2.69355  4.24690  2.90347  2.73739  3.18146  2.89801  2.37887  2.77519  2.98518  4.58477  3.61503
          0.03290  3.82654  4.54889  0.61958  0.77255  0.48576  0.95510
    835   3.18232  4.68991  3.77110  3.49262  2.29692  3.77715  3.59953  3.19809  3.35146  2.66369  3.87813  3.66800  4.25245  3.66852  3.54427  3.32332  3.46900  3.06659  3.93866  1.04573    981 - -
          2.68618  4.42225  2.77519  2.73123  3.46354  2.40513  3.72494  3.29354  2.67741  2.69355  4.24690  2.90347  2.73739  3.18146  2.89801  2.37887  2.77519  2.98518  4.58477  3.61503
          0.03290  3.82654  4.54889  0.61958  0.77255  0.48576  0.95510
    836   2.99543  4.42804  4.26873  3.88348  3.34415  4.01554  4.62071  1.13671  3.71066  1.94058  3.28767  4.13531  4.45193  4.06420  3.91254  3.50710  3.29575  1.84713  5.22486  3.95860    982 - -
          2.68618  4.42225  2.77519  2.73123  3.46354  2.40513  3.72494  3.29354  2.67741  2.69355  4.24690  2.90347  2.73739  3.18146  2.89801  2.37887  2.77519  2.98518  4.58477  3.61503
          0.03290  3.82654  4.54889  0.61958  0.77255  0.48576  0.95510
    837   2.95513  4.79586  3.44126  2.96305  4.13882  3.45086  3.79356  3.67805  2.22259  3.20241  4.20459  3.32589  3.95640  3.01687  1.05099  3.04200  3.22470  3.40418  5.24098  4.07697    983 - -
          2.68618  4.42225  2.77519  2.73123  3.46354  2.40513  3.72494  3.29354  2.67741  2.69355  4.24690  2.90347  2.73739  3.18146  2.89801  2.37887  2.77519  2.98518  4.58477  3.61503
          0.03290  3.82654  4.54889  0.61958  0.77255  0.48576  0.95510
    838   2.95513  4.79586  3.44126  2.96305  4.13882  3.45086  3.79356  3.67805  2.22259  3.20241  4.20459  3.32589  3.95640  3.01687  1.05099  3.04200  3.22470  3.40418  5.24098  4.07697    984 - -
          2.68618  4.42225  2.77519  2.73123  3.46354  2.40513  3.72494  3.29354  2.67741  2.69355  4.24690  2.90347  2.73739  3.18146  2.89801  2.37887  2.77519  2.98518  4.58477  3.61503
          0.03290  3.82654  4.54889  0.61958  0.77255  0.48576  0.95510
    839   2.91441  5.01372  2.47091  1.09258  4.35444  3.24560  3.82956  3.79925  2.70441  3.42419  4.40116  2.90942  3.84827  3.04677  3.10778  2.90207  3.21861  3.48819  5.53476  4.25799    985 - -
          2.68618  4.42225  2.77519  2.73123  3.46354  2.40513  3.72494  3.29354  2.67741  2.69355  4.24690  2.90347  2.73739  3.18146  2.89801  2.37887  2.77519  2.98518  4.58477  3.61503
          0.03290  3.82654  4.54889  0.61958  0.77255  0.48576  0.95510
    840   3.26182  4.65242  4.02254  3.71787  2.62280  3.68001  3.84614  3.28421  3.44136  2.68668  3.92006  3.87638  4.19412  3.83144  3.57755  3.46590  3.56008  3.17327  0.98328  2.62744    986 - -
          2.68618  4.42225  2.77519  2.73123  3.46354  2.40513  3.72494  3.29354  2.67741  2.69355  4.24690  2.90347  2.73739  3.18146  2.89801  2.37887  2.77519  2.98518  4.58477  3.61503
          0.03290  3.82654  4.54889  0.61958  0.77255  0.48576  0.95510
    841   2.93136  4.89160  3.10420  2.73535  4.26751  3.42487  3.73594  3.69410  1.10300  3.26966  4.23438  3.16156  3.92912  2.93062  2.42598  2.97683  3.18847  3.40476  5.34170  4.14816    987 - -
          2.68618  4.42225  2.77519  2.73123  3.46354  2.40513  3.72494  3.29354  2.67741  2.69355  4.24690  2.90347  2.73739  3.18146  2.89801  2.37887  2.77519  2.98518  4.58477  3.61503
          0.03290  3.82654  4.54889  0.61958  0.77255  0.48576  0.95510
    842   2.93418  4.49055  4.00053  3.59122  3.18938  3.79985  4.33704  2.36047  3.36154  1.79165  1.46891  3.87417  4.26082  3.74683  3.57211  3.27817  3.23891  2.36107  5.02366  3.78098    988 - -
          2.68618  4.42225  2.77519  2.73123  3.46354  2.40513  3.72494  3.29354  2.67741  2.69355  4.24690  2.90347  2.73739  3.18146  2.89801  2.37887  2.77519  2.98518  4.58477  3.61503
          0.03290  3.82654  4.54889  0.61958  0.77255  0.48576  0.95510
    843   3.10454  4.58091  4.11534  3.75585  3.11967  3.92305  4.42603  2.32226  3.52402  0.93394  3.15856  4.03568  4.36690  3.90337  3.70725  3.48981  3.40122  2.34750  4.98142  3.69385    989 - -
          2.68618  4.42225  2.77519  2.73123  3.46354  2.40513  3.72494  3.29354  2.67741  2.69355  4.24690  2.90347  2.73739  3.18146  2.89801  2.37887  2.77519  2.98518  4.58477  3.61503
          0.03290  3.82654  4.54889  0.61958  0.77255  0.48576  0.95510
    844   2.84607  4.82876  2.87443  2.62942  3.99096  3.33666  3.78699  3.61554  2.45364  3.12237  4.15248  3.08839  3.89007  1.31808  2.73832  2.89621  3.14352  3.34837  5.27161  3.96260    990 - -
          2.68618  4.42225  2.77519  2.73123  3.46354  2.40513  3.72494  3.29354  2.67741  2.69355  4.24690  2.90347  2.73739  3.18146  2.89801  2.37887  2.77519  2.98518  4.58477  3.61503
          0.03290  3.82654  4.54889  0.61958  0.77255  0.48576  0.95510
    845   2.68674  4.68040  2.68549  2.56676  4.03685  3.15423  3.88629  3.73814  2.78659  3.39050  4.34667  1.24207  3.80424  3.15966  3.13908  2.75614  3.06752  3.36500  5.34817  3.98903    991 - -
          2.68618  4.42225  2.77519  2.73123  3.46354  2.40513  3.72494  3.29354  2.67741  2.69355  4.24690  2.90347  2.73739  3.18146  2.89801  2.37887  2.77519  2.98518  4.58477  3.61503
          0.03290  3.82654  4.54889  0.61958  0.77255  0.48576  0.95510
    846   3.10454  4.58091  4.11534  3.75585  3.11967  3.92305  4.42603  2.32226  3.52402  0.93394  3.15856  4.03568  4.36690  3.90337  3.70725  3.48981  3.40122  2.34750  4.98142  3.69385    992 - -
          2.68618  4.42225  2.77519  2.73123  3.46354  2.40513  3.72494  3.29354  2.67741  2.69355  4.24690  2.90347  2.73739  3.18146  2.89801  2.37887  2.77519  2.98518  4.58477  3.61503
          0.03290  3.82654  4.54889  0.61958  0.77255  0.48576  0.95510
    847   2.69325  4.45730  3.29562  3.12870  4.12632  3.14746  4.20929  3.66068  3.18221  3.29222  4.34070  3.43962  0.91761  3.57242  3.43226  2.85949  3.13139  3.31121  5.32473  4.24664    993 - -
          2.68618  4.42225  2.77519  2.73123  3.46354  2.40513  3.72494  3.29354  2.67741  2.69355  4.24690  2.90347  2.73739  3.18146  2.89801  2.37887  2.77519  2.98518  4.58477  3.61503
          0.03290  3.82654  4.54889  0.61958  0.77255  0.48576  0.95510
    848   2.93136  4.89160  3.10420  2.73535  4.26751  3.42487  3.73594  3.69410  1.10300  3.26966  4.23438  3.16156  3.92912  2.93062  2.42598  2.97683  3.18847  3.40476  5.34170  4.14816    994 - -
          2.68618  4.42225  2.77519  2.73123  3.46354  2.40513  3.72494  3.29354  2.67741  2.69355  4.24690  2.90347  2.73739  3.18146  2.89801  2.37887  2.77519  2.98518  4.58477  3.61503
          0.03290  3.82654  4.54889  0.61958  0.77255  0.48576  0.95510
    849   2.99543  4.42804  4.26873  3.88348  3.34415  4.01554  4.62071  1.13671  3.71066  1.94058  3.28767  4.13531  4.45193  4.06420  3.91254  3.50710  3.29575  1.84713  5.22486  3.95860    995 - -
          2.68618  4.42225  2.77519  2.73123  3.46354  2.40513  3.72494  3.29354  2.67741  2.69355  4.24690  2.90347  2.73739  3.18146  2.89801  2.37887  2.77519  2.98518  4.58477  3.61503
          0.03290  3.82654  4.54889  0.61958  0.77255  0.48576  0.95510
    850   2.29385  4.21318  3.16791  2.98240  4.03098  2.94398  4.09311  3.54777  3.05303  3.27188  4.20242  3.21399  3.67917  3.40615  3.33990  1.16248  2.77070  3.09296  5.40735  4.11447    996 - -
          2.68618  4.42225  2.77519  2.73123  3.46354  2.40513  3.72494  3.29354  2.67741  2.69355  4.24690  2.90347  2.73739  3.18146  2.89801  2.37887  2.77519  2.98518  4.58477  3.61503
          0.03290  3.82654  4.54889  0.61958  0.77255  0.48576  0.95510
    851   2.77205  4.32826  4.06102  3.72356  3.51746  3.67547  4.53350  2.05556  3.59060  2.21309  3.49045  3.92051  4.23914  3.95410  3.80737  3.17678  3.13510  1.08499  5.29384  4.02222    997 - -
          2.68618  4.42225  2.77519  2.73123  3.46354  2.40513  3.72494  3.29354  2.67741  2.69355  4.24690  2.90347  2.73739  3.18146  2.89801  2.37887  2.77519  2.98518  4.58477  3.61503
          0.03290  3.82654  4.54889  0.61958  0.77255  0.48576  0.95510
    852   3.10454  4.58091  4.11534  3.75585  3.11967  3.92305  4.42603  2.32226  3.52402  0.93394  3.15856  4.03568  4.36690  3.90337  3.70725  3.48981  3.40122  2.34750  4.98142  3.69385    998 - -
          2.68618  4.42225  2.77519  2.73123  3.46354  2.40513  3.72494  3.29354  2.67741  2.69355  4.24690  2.90347  2.73739  3.18146  2.89801  2.37887  2.77519  2.98518  4.58477  3.61503
          0.03290  3.82654  4.54889  0.61958  0.77255  0.48576  0.95510
    853   2.68674  4.68040  2.68549  2.56676  4.03685  3.15423  3.88629  3.73814  2.78659  3.39050  4.34667  1.24207  3.80424  3.15966  3.13908  2.75614  3.06752  3.36500  5.34817  3.98903    999 - -
          2.68618  4.42225  2.77519  2.73123  3.46354  2.40513  3.72494  3.29354  2.67741  2.69355  4.24690  2.90347  2.73739  3.18146  2.89801  2.37887  2.77519  2.98518  4.58477  3.61503
          0.03290  3.82654  4.54889  0.61958  0.77255  0.48576  0.95510
    854   2.61010  4.38912  3.27437  3.16844  4.30977  0.80364  4.29074  3.89894  3.34336  3.55868  4.53471  3.43889  3.77877  3.67130  3.58368  2.78085  3.08780  3.43620  5.41626  4.41041   1000 - -
          2.68618  4.42225  2.77519  2.73123  3.46354  2.40513  3.72494  3.29354  2.67741  2.69355  4.24690  2.90347  2.73739  3.18146  2.89801  2.37887  2.77519  2.98518  4.58477  3.61503
          0.03290  3.82654  4.54889  0.61958  0.77255  0.48576  0.95510
    855   2.29385  4.21318  3.16791  2.98240  4.03098  2.94398  4.09311  3.54777  3.05303  3.27188  4.20242  3.21399  3.67917  3.40615  3.33990  1.16248  2.77070  3.09296  5.40735  4.11447   1001 - -
          2.68618  4.42225  2.77519  2.73123  3.46354  2.40513  3.72494  3.29354  2.67741  2.69355  4.24690  2.90347  2.73739  3.18146  2.89801  2.37887  2.77519  2.98518  4.58477  3.61503
          0.03290  3.82654  4.54889  0.61958  0.77255  0.48576  0.95510
    856   2.69325  4.45730  3.29562  3.12870  4.12632  3.14746  4.20929  3.66068  3.18221  3.29222  4.34070  3.43962  0.91761  3.57242  3.43226  2.85949  3.13139  3.31121  5.32473  4.24664   1002 - -
          2.68618  4.42225  2.77519  2.73123  3.46354  2.40513  3.72494  3.29354  2.67741  2.69355  4.24690  2.90347  2.73739  3.18146  2.89801  2.37887  2.77519  2.98518  4.58477  3.61503
          0.03290  3.82654  4.54889  0.61958  0.77255  0.48576  0.95510
    857   3.10454  4.58091  4.11534  3.75585  3.11967  3.92305  4.42603  2.32226  3.52402  0.93394  3.15856  4.03568  4.36690  3.90337  3.70725  3.48981  3.40122  2.34750  4.98142  3.69385   1003 - -
          2.68618  4.42225  2.77519  2.73123  3.46354  2.40513  3.72494  3.29354  2.67741  2.69355  4.24690  2.90347  2.73739  3.18146  2.89801  2.37887  2.77519  2.98518  4.58477  3.61503
          0.03290  3.82654  4.54889  0.61958  0.77255  0.48576  0.95510
    858   2.29385  4.21318  3.16791  2.98240  4.03098  2.94398  4.09311  3.54777  3.05303  3.27188  4.20242  3.21399  3.67917  3.40615  3.33990  1.16248  2.77070  3.09296  5.40735  4.11447   1004 - -
          2.68618  4.42225  2.77519  2.73123  3.46354  2.40513  3.72494  3.29354  2.67741  2.69355  4.24690  2.90347  2.73739  3.18146  2.89801  2.37887  2.77519  2.98518  4.58477  3.61503
          0.03290  3.82654  4.54889  0.61958  0.77255  0.48576  0.95510
    859   2.95513  4.79586  3.44126  2.96305  4.13882  3.45086  3.79356  3.67805  2.22259  3.20241  4.20459  3.32589  3.95640  3.01687  1.05099  3.04200  3.22470  3.40418  5.24098  4.07697   1005 - -
          2.68618  4.42225  2.77519  2.73123  3.46354  2.40513  3.72494  3.29354  2.67741  2.69355  4.24690  2.90347  2.73739  3.18146  2.89801  2.37887  2.77519  2.98518  4.58477  3.61503
          0.03290  3.82654  4.54889  0.61958  0.77255  0.48576  0.95510
    860   1.08207  4.17062  3.41714  3.20728  4.00773  2.99619  4.23459  3.12648  3.22237  3.01009  4.04772  3.36813  3.73116  3.56797  3.47554  2.52169  2.79591  2.78889  5.43952  4.23484   1006 - -
          2.68618  4.42225  2.77519  2.73123  3.46354  2.40513  3.72494  3.29354  2.67741  2.69355  4.24690  2.90347  2.73739  3.18146  2.89801  2.37887  2.77519  2.98518  4.58477  3.61503
          0.03290  3.82654  4.54889  0.61958  0.77255  0.48576  0.95510
    861   2.94164  5.06049  0.98623  2.30919  4.43170  3.17710  3.89276  4.00972  2.96855  3.62665  4.60457  2.86289  3.82675  3.13244  3.47783  2.90979  3.27954  3.65410  5.60917  4.31327   1007 - -
          2.68618  4.42225  2.77519  2.73123  3.46354  2.40513  3.72494  3.29354  2.67741  2.69355  4.24690  2.90347  2.73739  3.18146  2.89801  2.37887  2.77519  2.98518  4.58477  3.61503
          0.03290  3.82654  4.54889  0.61958  0.77255  0.48576  0.95510
    862   3.10454  4.58091  4.11534  3.75585  3.11967  3.92305  4.42603  2.32226  3.52402  0.93394  3.15856  4.03568  4.36690  3.90337  3.70725  3.48981  3.40122  2.34750  4.98142  3.69385   1008 - -
          2.68618  4.42225  2.77519  2.73123  3.46354  2.40513  3.72494  3.29354  2.67741  2.69355  4.24690  2.90347  2.73739  3.18146  2.89801  2.37887  2.77519  2.98518  4.58477  3.61503
          0.03290  3.82654  4.54889  0.61958  0.77255  0.48576  0.95510
    863   2.95513  4.79586  3.44126  2.96305  4.13882  3.45086  3.79356  3.67805  2.22259  3.20241  4.20459  3.32589  3.95640  3.01687  1.05099  3.04200  3.22470  3.40418  5.24098  4.07697   1009 - -
          2.68618  4.42225  2.77519  2.73123  3.46354  2.40513  3.72494  3.29354  2.67741  2.69355  4.24690  2.90347  2.73739  3.18146  2.89801  2.37887  2.77519  2.98518  4.58477  3.61503
          0.03290  3.82654  4.54889  0.61958  0.77255  0.48576  0.95510
    864   1.08207  4.17062  3.41714  3.20728  4.00773  2.99619  4.23459  3.12648  3.22237  3.01009  4.04772  3.36813  3.73116  3.56797  3.47554  2.52169  2.79591  2.78889  5.43952  4.23484   1010 - -
          2.68618  4.42225  2.77519  2.73123  3.46354  2.40513  3.72494  3.29354  2.67741  2.69355  4.24690  2.90347  2.73739  3.18146  2.89801  2.37887  2.77519  2.98518  4.58477  3.61503
          0.03290  3.82654  4.54889  0.61958  0.77255  0.48576  0.95510
    865   2.77205  4.32826  4.06102  3.72356  3.51746  3.67547  4.53350  2.05556  3.59060  2.21309  3.49045  3.92051  4.23914  3.95410  3.80737  3.17678  3.13510  1.08499  5.29384  4.02222   1011 - -
          2.68618  4.42225  2.77519  2.73123  3.46354  2.40513  3.72494  3.29354  2.67741  2.69355  4.24690  2.90347  2.73739  3.18146  2.89801  2.37887  2.77519  2.98518  4.58477  3.61503
          0.03290  3.82654  4.54889  0.61958  0.77255  0.48576  0.95510
    866   2.68674  4.68040  2.68549  2.56676  4.03685  3.15423  3.88629  3.73814  2.78659  3.39050  4.34667  1.24207  3.80424  3.15966  3.13908  2.75614  3.06752  3.36500  5.34817  3.98903   1012 - -
[truncated: 128,423 more chars]
