# Supplementary material for: Potential Conservation of Circadian Clock Proteins in the phylum Nematoda as Revealed by Bioinformatic Searches
Source: PLoS One. 2014 Nov 14;9(11):e112871. doi: 10.1371/journal.pone.0112871 (PMC4232591; doi:10.1371/journal.pone.0112871)
Supplement: File S1 — HMM profiles used in this work and HMMsearch results. (ZIP) [file pone.0112871.s007.zip › HMMs-CE/Artropodos/slmb-PA(SLIMB)_FBpp0083434-aln.hmm]

HMMER3/b [3.0 | March 2010]
NAME  slmb-PA(SLIMB)_FBpp0083434-aln
LENG  520
ALPH  amino
RF    no
CS    no
MAP   yes
DATE  Tue Jun 12 14:34:00 2012
NSEQ  7
EFFN  0.454590
CKSUM 498495228
STATS LOCAL MSV      -12.1851  0.69784
STATS LOCAL VITERBI  -12.8610  0.69784
STATS LOCAL FORWARD   -6.2221  0.69784
HMM          A        C        D        E        F        G        H        I        K        L        M        N        P        Q        R        S        T        V        W        Y   
            m->m     m->i     m->d     i->m     i->i     d->m     d->d
  COMPO   2.61423  3.90649  2.83597  2.72747  3.35167  2.90877  3.63060  2.76344  2.71689  2.41369  3.65216  3.09173  3.61827  3.16252  2.82558  2.63264  2.87951  2.58575  4.19213  3.51916
          2.68621  4.42228  2.77502  2.73126  3.46357  2.40516  3.72498  3.29357  2.67744  2.69358  4.24647  2.90338  2.73743  3.18149  2.89792  2.37890  2.77523  2.98521  4.58480  3.61506
          0.19230  2.63383  2.27166  1.02393  0.44501  0.00000        *
      1   2.83879  4.38526  4.04845  3.55034  3.17294  3.85708  4.32441  2.14646  3.36556  1.72231  2.00283  3.84656  4.26278  3.69741  3.60589  3.22318  3.12244  1.95085  5.04172  3.83032      6 - -
          2.68618  4.42225  2.77519  2.73123  3.46354  2.40513  3.72494  3.29354  2.67741  2.69355  4.24690  2.90347  2.73739  3.18146  2.89801  2.37887  2.77519  2.98518  4.58477  3.61503
          0.03593  3.73994  4.46229  0.61958  0.77255  0.50367  0.92713
      2   2.75757  4.31977  3.92542  3.39043  3.26136  3.79838  4.19841  2.05618  3.23731  1.89046  2.14483  3.71430  4.18653  3.56402  3.50335  3.12176  2.70886  2.10635  5.01843  3.82681      7 - -
          2.68618  4.42225  2.77519  2.73123  3.46354  2.40513  3.72494  3.29354  2.67741  2.69355  4.24690  2.90347  2.73739  3.18146  2.89801  2.37887  2.77519  2.98518  4.58477  3.61503
          0.03425  3.78690  4.50925  0.61958  0.77255  0.52810  0.89093
      3   2.41758  4.66286  2.96612  2.48130  3.94574  3.36120  3.61338  3.31087  2.03665  2.95584  3.37840  2.57257  3.79344  2.79048  2.69142  2.64924  2.83084  3.01183  5.21346  3.91891      8 - -
          2.68618  4.42225  2.77519  2.73123  3.46354  2.40513  3.72494  3.29354  2.67741  2.69355  4.24690  2.90347  2.73739  3.18146  2.89801  2.37887  2.77519  2.98518  4.58477  3.61503
          0.03425  3.78690  4.50925  0.61958  0.77255  0.46017  0.99743
      4   2.94219  4.49674  4.01184  3.60309  3.19343  3.80780  4.34642  2.36555  3.37292  1.79384  1.44725  3.88480  4.26861  3.75737  3.58229  3.28740  3.24701  2.36746  5.02928  3.78768      9 - -
          2.68618  4.42225  2.77519  2.73123  3.46354  2.40513  3.72494  3.29354  2.67741  2.69355  4.24690  2.90347  2.73739  3.18146  2.89801  2.37887  2.77519  2.98518  4.58477  3.61503
          0.03254  3.83720  4.55955  0.61958  0.77255  0.48576  0.95510
      5   2.84755  5.30043  1.90261  1.38612  4.59215  3.17510  3.69930  4.07403  2.67419  3.62378  4.48781  2.66423  3.78079  2.87104  3.22267  2.75894  3.13346  3.68273  5.78543  4.33188     10 - -
          2.68618  4.42225  2.77519  2.73123  3.46354  2.40513  3.72494  3.29354  2.67741  2.69355  4.24690  2.90347  2.73739  3.18146  2.89801  2.37887  2.77519  2.98518  4.58477  3.61503
          0.03254  3.83720  4.55955  0.61958  0.77255  0.48576  0.95510
      6   2.39473  4.23955  3.39776  3.14879  3.93867  3.07983  4.16867  3.06154  3.09106  2.92626  3.97951  3.36344  3.78100  3.48779  3.35111  2.59567  1.23315  2.76029  5.37961  4.15546     11 - -
          2.68618  4.42225  2.77519  2.73123  3.46354  2.40513  3.72494  3.29354  2.67741  2.69355  4.24690  2.90347  2.73739  3.18146  2.89801  2.37887  2.77519  2.98518  4.58477  3.61503
          0.03254  3.83720  4.55955  0.61958  0.77255  0.48576  0.95510
      7   2.95262  5.07395  0.96998  2.31480  4.44646  3.18476  3.90139  4.02681  2.97907  3.64168  4.61955  2.86917  3.83512  3.14087  3.49005  2.91935  3.29064  3.66994  5.62188  4.32589     12 - -
          2.68618  4.42225  2.77519  2.73123  3.46354  2.40513  3.72494  3.29354  2.67741  2.69355  4.24690  2.90347  2.73739  3.18146  2.89801  2.37887  2.77519  2.98518  4.58477  3.61503
          0.03254  3.83720  4.55955  0.61958  0.77255  0.48576  0.95510
      8   2.70803  4.77262  3.09395  2.40021  3.94772  3.46540  3.59114  3.41047  1.66314  3.00001  3.86543  3.02496  3.86086  2.77055  2.48572  2.75910  2.92284  3.12332  3.90413  3.88173     13 - -
          2.68618  4.42225  2.77519  2.73123  3.46354  2.40513  3.72494  3.29354  2.67741  2.69355  4.24690  2.90347  2.73739  3.18146  2.89801  2.37887  2.77519  2.98518  4.58477  3.61503
          0.03254  3.83720  4.55955  0.61958  0.77255  0.48576  0.95510
      9   3.02610  4.42301  4.44913  3.91841  3.20345  4.22343  4.60768  1.40627  3.75532  1.68315  2.46391  4.19926  4.51955  4.01892  3.95919  3.57472  3.27419  1.89613  5.15380  3.98433     14 - -
          2.68618  4.42225  2.77519  2.73123  3.46354  2.40513  3.72494  3.29354  2.67741  2.69355  4.24690  2.90347  2.73739  3.18146  2.89801  2.37887  2.77519  2.98518  4.58477  3.61503
          0.03254  3.83720  4.55955  0.61958  0.77255  0.48576  0.95510
     10   2.55848  4.28130  3.13887  2.86561  3.41455  3.53201  3.81329  2.33471  2.81661  2.39010  2.75418  3.27540  3.47933  3.12973  3.17233  2.78959  2.79796  2.27642  4.90188  3.66507     15 - -
          2.68618  4.42225  2.77519  2.73123  3.46354  2.40513  3.72494  3.29354  2.67741  2.69355  4.24690  2.90347  2.73739  3.18146  2.89801  2.37887  2.77519  2.98518  4.58477  3.61503
          0.03254  3.83720  4.55955  0.61958  0.77255  0.48576  0.95510
     11   2.86749  5.37041  1.51802  1.65099  4.65645  3.15946  3.70242  4.15306  2.70951  3.68713  4.55127  2.63715  3.77761  2.87414  3.28562  2.76428  3.15682  3.74883  5.84740  4.36884     16 - -
          2.68618  4.42225  2.77519  2.73123  3.46354  2.40513  3.72494  3.29354  2.67741  2.69355  4.24690  2.90347  2.73739  3.18146  2.89801  2.37887  2.77519  2.98518  4.58477  3.61503
          0.03254  3.83720  4.55955  0.61958  0.77255  0.48576  0.95510
     12   2.80552  5.25279  1.48097  1.93675  4.57450  3.15849  3.69362  4.05788  2.68276  3.60787  4.45959  2.65320  3.76750  2.86433  3.24458  2.47851  3.09877  3.65608  5.78990  4.32170     17 - -
          2.68618  4.42225  2.77519  2.73123  3.46354  2.40513  3.72494  3.29354  2.67741  2.69355  4.24690  2.90347  2.73739  3.18146  2.89801  2.37887  2.77519  2.98518  4.58477  3.61503
          0.03254  3.83720  4.55955  0.61958  0.77255  0.48576  0.95510
     13   2.61757  4.90812  2.34313  2.11763  4.25294  2.78303  3.63124  3.69553  2.49660  3.26907  4.08485  2.58728  3.74642  2.78598  2.99137  2.42617  2.48914  3.32521  5.48449  4.10541     18 - -
          2.68618  4.42225  2.77519  2.73123  3.46354  2.40513  3.72494  3.29354  2.67741  2.69355  4.24690  2.90347  2.73739  3.18146  2.89801  2.37887  2.77519  2.98518  4.58477  3.61503
          0.03254  3.83720  4.55955  0.61958  0.77255  0.48576  0.95510
     14   2.47214  4.33828  3.20193  2.73491  3.66605  3.31846  3.78517  2.39787  2.69265  2.71391  3.60951  2.65846  3.81204  3.04802  3.05755  2.47166  2.39667  2.65866  5.07351  3.81095     19 - -
          2.68618  4.42225  2.77519  2.73123  3.46354  2.40513  3.72494  3.29354  2.67741  2.69355  4.24690  2.90347  2.73739  3.18146  2.89801  2.37887  2.77519  2.98518  4.58477  3.61503
          0.12811  3.83720  2.31580  0.61958  0.77255  0.48576  0.95510
     15   2.33731  4.33251  3.02829  2.64482  4.00854  2.70687  3.77829  3.40820  2.58624  3.06098  3.90438  3.02141  3.67517  2.99145  2.63852  2.01153  2.44662  3.01372  5.30993  4.04467     20 - -
          2.68618  4.42225  2.77520  2.73124  3.46354  2.40513  3.72495  3.29354  2.67741  2.69355  4.24690  2.90347  2.73740  3.18147  2.89801  2.37887  2.77511  2.98519  4.58477  3.61503
          0.21565  2.60918  2.11702  0.48391  0.95807  0.44163  1.02999
     16   2.42331  4.48123  2.72750  2.47353  4.10114  3.07591  3.75213  3.51210  2.59518  3.17062  4.02789  2.08025  3.10591  2.95649  2.98398  2.51181  2.51425  3.11873  5.39669  4.08087     22 - -
          2.68618  4.42225  2.77519  2.73123  3.46354  2.40513  3.72494  3.29354  2.67741  2.69355  4.24690  2.90347  2.73739  3.18146  2.89801  2.37887  2.77519  2.98518  4.58477  3.61503
          0.03620  3.73261  4.45496  0.61958  0.77255  0.50015  0.93251
     17   2.07795  4.26232  2.94106  2.69806  4.12606  2.95595  3.91294  3.54743  2.81985  3.23283  4.07916  2.65901  3.64224  3.15005  3.17922  1.63637  2.70458  3.08615  5.45448  4.17194     23 - -
          2.68618  4.42225  2.77519  2.73123  3.46354  2.40513  3.72494  3.29354  2.67741  2.69355  4.24690  2.90347  2.73739  3.18146  2.89801  2.37887  2.77519  2.98518  4.58477  3.61503
          0.03425  3.78690  4.50925  0.61958  0.77255  0.52810  0.89093
     18   2.58802  4.55507  3.11825  2.58973  3.69530  3.42788  3.65962  3.06515  2.43176  2.50649  3.24452  3.05572  3.35773  2.30660  2.79456  2.69422  2.82713  2.83327  5.08102  3.79516     24 - -
          2.68618  4.42225  2.77519  2.73123  3.46354  2.40513  3.72494  3.29354  2.67741  2.69355  4.24690  2.90347  2.73739  3.18146  2.89801  2.37887  2.77519  2.98518  4.58477  3.61503
          0.03425  3.78690  4.50925  0.61958  0.77255  0.52810  0.89093
     19   2.36917  4.50398  3.06264  2.63966  3.80399  3.32127  3.74491  3.05073  2.51315  2.75704  3.72532  3.07493  3.81993  2.16748  2.85753  2.66990  2.84240  2.45189  5.19490  3.90901     25 - -
          2.68618  4.42225  2.77519  2.73123  3.46354  2.40513  3.72494  3.29354  2.67741  2.69355  4.24690  2.90347  2.73739  3.18146  2.89801  2.37887  2.77519  2.98518  4.58477  3.61503
          0.08456  3.78690  2.84016  0.61958  0.77255  0.52810  0.89093
     20   2.63424  4.41629  3.25368  2.89217  2.82730  3.40437  3.63986  3.04886  2.82466  2.68920  3.68557  3.23338  3.91218  3.19242  3.12846  2.36281  2.93784  2.81126  4.40293  1.96712     26 - -
          2.68618  4.42225  2.77519  2.73123  3.46354  2.40513  3.72494  3.29354  2.67741  2.69355  4.24690  2.90347  2.73739  3.18146  2.89801  2.37887  2.77519  2.98518  4.58477  3.61503
          0.03599  3.73833  4.46068  0.61958  0.77255  0.43896  1.03482
     21   2.65090  4.41524  3.37784  2.88775  2.70718  3.52876  3.68427  2.90567  2.83506  2.52023  3.51961  3.27003  2.34845  3.15667  3.17977  2.82450  2.90721  2.70342  4.52097  2.61278     27 - -
          2.68618  4.42225  2.77519  2.73123  3.46354  2.40513  3.72494  3.29354  2.67741  2.69355  4.24690  2.90347  2.73739  3.18146  2.89801  2.37887  2.77519  2.98518  4.58477  3.61503
          0.18127  3.83720  1.93630  0.61958  0.77255  0.48576  0.95510
     22   2.45308  4.44648  2.92805  2.56398  3.94812  3.17306  3.71063  3.27472  2.26226  2.96471  3.84571  2.98702  3.12635  2.91944  2.80705  2.56218  2.21606  2.94713  5.25235  3.98066     28 - -
          2.68618  4.42225  2.77519  2.73123  3.46354  2.40513  3.72494  3.29354  2.67741  2.69355  4.24690  2.90347  2.73739  3.18146  2.89801  2.37887  2.77519  2.98518  4.58477  3.61503
          0.03767  3.69359  4.41594  0.61958  0.77255  0.42188  1.06657
     23   2.70681  4.26606  3.88993  3.33615  3.32211  3.77069  4.14994  2.06776  3.23173  2.04388  2.47108  3.66556  4.15279  3.52905  3.51493  3.07233  2.41366  1.94358  5.00112  3.80659     29 - -
          2.68618  4.42225  2.77519  2.73123  3.46354  2.40513  3.72494  3.29354  2.67741  2.69355  4.24690  2.90347  2.73739  3.18146  2.89801  2.37887  2.77519  2.98518  4.58477  3.61503
          0.03254  3.83720  4.55955  0.61958  0.77255  0.48576  0.95510
     24   2.52428  4.49651  2.98625  2.65372  3.94243  3.22763  3.79582  3.28361  2.55922  2.95660  3.89177  3.06734  3.79492  2.53875  2.88702  2.64055  1.77247  2.97908  5.29059  4.00399     30 - -
          2.68618  4.42225  2.77519  2.73123  3.46354  2.40513  3.72494  3.29354  2.67741  2.69355  4.24690  2.90347  2.73739  3.18146  2.89801  2.37887  2.77519  2.98518  4.58477  3.61503
          0.03254  3.83720  4.55955  0.61958  0.77255  0.48576  0.95510
     25   2.70016  4.24921  3.91392  3.38676  3.32667  3.75076  4.16251  1.60284  3.24278  2.11972  2.93380  3.68795  4.15788  3.56991  3.50404  2.77301  2.96678  2.01622  4.99008  3.75814     31 - -
          2.68618  4.42225  2.77519  2.73123  3.46354  2.40513  3.72494  3.29354  2.67741  2.69355  4.24690  2.90347  2.73739  3.18146  2.89801  2.37887  2.77519  2.98518  4.58477  3.61503
          0.03254  3.83720  4.55955  0.61958  0.77255  0.48576  0.95510
     26   3.11623  4.58927  4.13261  3.77287  3.12323  3.93687  4.43969  2.32603  3.54094  0.91990  3.15823  4.05170  4.37868  3.91773  3.72255  3.50444  3.41231  2.35409  4.98915  3.70413     32 - -
          2.68618  4.42225  2.77519  2.73123  3.46354  2.40513  3.72494  3.29354  2.67741  2.69355  4.24690  2.90347  2.73739  3.18146  2.89801  2.37887  2.77519  2.98518  4.58477  3.61503
          0.03254  3.83720  4.55955  0.61958  0.77255  0.48576  0.95510
     27   2.56841  4.35479  3.29778  2.88538  3.14003  3.39342  3.74145  2.96386  2.80836  2.66258  3.61284  3.24147  3.89267  3.17529  3.12335  2.52998  2.59800  2.71915  4.66825  2.01182     33 - -
          2.68618  4.42225  2.77519  2.73123  3.46354  2.40513  3.72494  3.29354  2.67741  2.69355  4.24690  2.90347  2.73739  3.18146  2.89801  2.37887  2.77519  2.98518  4.58477  3.61503
          0.03254  3.83720  4.55955  0.61958  0.77255  0.48576  0.95510
     28   2.66275  4.96111  1.58873  2.19009  4.42569  3.14177  3.71320  3.90067  2.66519  3.47876  4.31823  2.73416  3.18281  2.88672  3.18748  2.39589  2.98145  3.48770  5.66602  4.24781     34 - -
          2.68618  4.42225  2.77519  2.73123  3.46354  2.40513  3.72494  3.29354  2.67741  2.69355  4.24690  2.90347  2.73739  3.18146  2.89801  2.37887  2.77519  2.98518  4.58477  3.61503
          0.03254  3.83720  4.55955  0.61958  0.77255  0.48576  0.95510
     29   2.61269  4.45633  3.24341  2.78311  3.32491  3.44282  3.74155  2.94714  2.68177  2.38275  3.58303  3.19470  2.23442  3.07438  3.02314  2.76682  2.88463  2.73610  4.83517  3.05566     35 - -
          2.68618  4.42225  2.77519  2.73123  3.46354  2.40513  3.72494  3.29354  2.67741  2.69355  4.24690  2.90347  2.73739  3.18146  2.89801  2.37887  2.77519  2.98518  4.58477  3.61503
          0.07971  3.83720  2.89921  0.61958  0.77255  0.48576  0.95510
     30   2.19727  4.50522  2.43311  2.47701  3.99329  2.87851  3.71517  3.32994  2.59510  3.02636  3.87126  2.94061  3.71987  2.90649  3.03596  2.52994  2.53127  2.73142  5.31098  4.00267     36 - -
          2.68618  4.42225  2.77519  2.73123  3.46354  2.40513  3.72494  3.29354  2.67741  2.69355  4.24690  2.90347  2.73739  3.18146  2.89801  2.37887  2.77519  2.98518  4.58477  3.61503
          0.03409  3.79157  4.51392  0.61958  0.77255  0.46238  0.99366
     31   2.52105  4.45174  3.20719  2.66991  3.76149  3.36044  3.70445  2.81385  2.47776  2.78779  3.66924  3.09776  3.81456  2.92631  2.37522  2.47376  2.31452  2.80625  5.10877  3.84639     37 - -
          2.68618  4.42225  2.77519  2.73123  3.46354  2.40513  3.72494  3.29354  2.67741  2.69355  4.24690  2.90347  2.73739  3.18146  2.89801  2.37887  2.77519  2.98518  4.58477  3.61503
          0.03254  3.83720  4.55955  0.61958  0.77255  0.48576  0.95510
     32   2.50664  4.83878  3.01624  2.51164  4.22318  3.02299  3.59085  3.60998  1.76654  3.16880  4.00609  2.98148  3.83152  2.74119  2.16209  2.71837  2.92444  3.27535  5.34035  4.07113     38 - -
          2.68618  4.42225  2.77519  2.73123  3.46354  2.40513  3.72494  3.29354  2.67741  2.69355  4.24690  2.90347  2.73739  3.18146  2.89801  2.37887  2.77519  2.98518  4.58477  3.61503
          0.03254  3.83720  4.55955  0.61958  0.77255  0.48576  0.95510
     33   2.75449  4.81744  3.19086  2.62820  4.13743  3.47736  3.60161  3.47664  1.55323  3.07158  3.95575  3.06821  3.88643  2.76365  2.20160  2.80385  2.97486  2.85392  5.27697  4.03085     39 - -
          2.68618  4.42225  2.77519  2.73123  3.46354  2.40513  3.72494  3.29354  2.67741  2.69355  4.24690  2.90347  2.73739  3.18146  2.89801  2.37887  2.77519  2.98518  4.58477  3.61503
          0.03254  3.83720  4.55955  0.61958  0.77255  0.48576  0.95510
     34   2.69158  5.09239  2.24750  2.04702  4.40179  3.29959  3.57688  3.85271  1.98027  3.36839  4.16930  2.77830  3.76944  2.70953  2.54788  2.65018  2.92988  3.46861  5.52666  4.14670     40 - -
          2.68618  4.42225  2.77519  2.73123  3.46354  2.40513  3.72494  3.29354  2.67741  2.69355  4.24690  2.90347  2.73739  3.18146  2.89801  2.37887  2.77519  2.98518  4.58477  3.61503
          0.03254  3.83720  4.55955  0.61958  0.77255  0.48576  0.95510
     35   2.62903  4.86085  2.63372  2.06854  4.20015  3.27964  3.62567  3.62340  2.27219  3.20601  4.03255  2.83667  2.80559  2.78405  2.84023  2.29838  2.89030  3.27216  5.41986  4.07396     41 - -
          2.68618  4.42225  2.77519  2.73123  3.46354  2.40513  3.72494  3.29354  2.67741  2.69355  4.24690  2.90347  2.73739  3.18146  2.89801  2.37887  2.77519  2.98518  4.58477  3.61503
          0.03254  3.83720  4.55955  0.61958  0.77255  0.48576  0.95510
     36   2.33674  4.50423  2.99275  2.39200  3.85938  3.28685  3.68814  3.23000  2.53723  2.69827  3.74916  2.99548  3.33406  2.88983  2.95062  2.22528  2.57101  2.92079  5.19060  3.90122     42 - -
          2.68618  4.42225  2.77519  2.73123  3.46354  2.40513  3.72494  3.29354  2.67741  2.69355  4.24690  2.90347  2.73739  3.18146  2.89801  2.37887  2.77519  2.98518  4.58477  3.61503
          0.03254  3.83720  4.55955  0.61958  0.77255  0.48576  0.95510
     37   2.34139  4.27174  3.14286  2.88235  4.05817  3.02637  4.01258  3.36721  2.89747  3.09820  4.04022  3.17660  1.64878  3.27508  3.21122  2.50190  2.40654  2.98498  5.42474  4.17859     43 - -
          2.68618  4.42225  2.77519  2.73123  3.46354  2.40513  3.72494  3.29354  2.67741  2.69355  4.24690  2.90347  2.73739  3.18146  2.89801  2.37887  2.77519  2.98518  4.58477  3.61503
          0.07866  3.83720  2.91715  0.61958  0.77255  0.48576  0.95510
     38   2.29793  4.28535  2.99180  2.69113  4.06912  3.00684  3.87291  3.46730  2.75679  3.15199  3.99826  2.65372  3.66172  3.10252  3.12054  1.89464  2.11622  3.03982  5.39587  4.12090     44 - -
          2.68604  4.42229  2.77524  2.73127  3.46358  2.40503  3.72499  3.29342  2.67745  2.69359  4.24694  2.90351  2.73744  3.18150  2.89805  2.37891  2.77524  2.98498  4.58481  3.61507
          0.36400  1.77586  1.99679  0.75487  0.63501  0.46287  0.99283
     39   2.17232  4.12506  3.00666  2.81085  4.10143  2.42126  3.98567  3.56456  2.93768  3.26234  4.12061  3.06833  3.57434  3.25909  3.25688  1.55385  2.64406  3.05939  5.43881  4.17892     48 - -
          2.68618  4.42225  2.77519  2.73123  3.46354  2.40513  3.72494  3.29354  2.67741  2.69355  4.24690  2.90347  2.73739  3.18146  2.89801  2.37887  2.77519  2.98518  4.58477  3.61503
          0.03704  3.71007  4.43241  0.61958  0.77255  0.58582  0.81339
     40   1.52274  4.12114  3.16733  2.90477  3.98029  2.91566  4.00358  3.22872  2.93884  3.01378  3.94774  3.14776  2.87405  3.28227  3.24556  2.38653  2.66158  2.83972  5.36903  4.13823     49 - -
          2.68618  4.42225  2.77519  2.73123  3.46354  2.40513  3.72494  3.29354  2.67741  2.69355  4.24690  2.90347  2.73739  3.18146  2.89801  2.37887  2.77519  2.98518  4.58477  3.61503
          0.03704  3.71007  4.43241  0.61958  0.77255  0.58582  0.81339
     41   2.29099  4.52613  2.85348  2.52606  3.98592  3.19404  3.70822  3.30531  2.44687  2.97262  3.88761  2.96657  3.74626  2.20431  2.78679  2.59843  2.56954  2.99214  5.29572  4.00674     50 - -
          2.68618  4.42225  2.77519  2.73123  3.46354  2.40513  3.72494  3.29354  2.67741  2.69355  4.24690  2.90347  2.73739  3.18146  2.89801  2.37887  2.77519  2.98518  4.58477  3.61503
          0.03704  3.71007  4.43241  0.61958  0.77255  0.42792  1.05516
     42   3.31939  4.66545  4.30182  3.92148  1.35955  4.13941  3.45076  3.03281  3.78912  2.41442  3.65644  3.86664  4.47080  3.86994  3.90695  3.49427  3.55003  2.95533  3.64536  1.51418     51 - -
          2.68618  4.42225  2.77519  2.73123  3.46354  2.40513  3.72494  3.29354  2.67741  2.69355  4.24690  2.90347  2.73739  3.18146  2.89801  2.37887  2.77519  2.98518  4.58477  3.61503
          0.03254  3.83720  4.55955  0.61958  0.77255  0.48576  0.95510
     43   2.41235  4.65756  2.98415  2.47427  3.94796  3.36011  3.61665  3.33781  2.36079  2.96359  3.80292  2.77052  3.78633  2.39411  2.59024  2.62584  2.63682  2.80316  5.21853  3.92023     52 - -
          2.68618  4.42225  2.77519  2.73123  3.46354  2.40513  3.72494  3.29354  2.67741  2.69355  4.24690  2.90347  2.73739  3.18146  2.89801  2.37887  2.77519  2.98518  4.58477  3.61503
          0.03254  3.83720  4.55955  0.61958  0.77255  0.48576  0.95510
     44   2.28130  4.66457  2.86070  2.43745  3.96543  3.31875  3.25146  3.37746  2.42779  3.00033  3.84099  2.70298  3.77801  2.63313  2.83542  2.62419  2.38760  3.06101  5.24987  3.93878     53 - -
          2.68618  4.42225  2.77519  2.73123  3.46354  2.40513  3.72494  3.29354  2.67741  2.69355  4.24690  2.90347  2.73739  3.18146  2.89801  2.37887  2.77519  2.98518  4.58477  3.61503
          0.03254  3.83720  4.55955  0.61958  0.77255  0.48576  0.95510
     45   2.92303  5.02534  2.47447  1.07663  4.36730  3.25208  3.83657  3.81422  2.71273  3.43729  4.41348  2.91457  3.85517  3.05336  3.11746  2.90940  3.22720  3.50194  5.54558  4.26847     54 - -
          2.68618  4.42225  2.77519  2.73123  3.46354  2.40513  3.72494  3.29354  2.67741  2.69355  4.24690  2.90347  2.73739  3.18146  2.89801  2.37887  2.77519  2.98518  4.58477  3.61503
          0.03254  3.83720  4.55955  0.61958  0.77255  0.48576  0.95510
     46   2.91555  5.02262  3.24855  2.66315  4.40591  3.55357  3.55697  3.77705  1.79172  3.26094  4.13027  3.08741  3.93902  2.45535  1.53340  2.92291  3.09781  3.46718  5.35237  4.15122     55 - -
          2.68618  4.42225  2.77519  2.73123  3.46354  2.40513  3.72494  3.29354  2.67741  2.69355  4.24690  2.90347  2.73739  3.18146  2.89801  2.37887  2.77519  2.98518  4.58477  3.61503
          0.03254  3.83720  4.55955  0.61958  0.77255  0.48576  0.95510
     47   2.83156  5.36074  1.78199  1.58851  4.64382  3.16758  3.67270  4.14887  2.64966  3.66019  4.49989  2.38517  3.76746  2.83461  3.21891  2.73121  3.11201  3.73446  5.82654  4.34202     56 - -
          2.68618  4.42225  2.77519  2.73123  3.46354  2.40513  3.72494  3.29354  2.67741  2.69355  4.24690  2.90347  2.73739  3.18146  2.89801  2.37887  2.77519  2.98518  4.58477  3.61503
          0.03254  3.83720  4.55955  0.61958  0.77255  0.48576  0.95510
     48   2.57677  4.42753  3.24554  2.77901  3.61678  3.41200  3.79650  2.87849  2.61653  2.23162  3.57009  3.18976  3.88126  2.78553  2.94180  2.74243  2.07827  2.66626  5.07292  3.80305     57 - -
          2.68618  4.42225  2.77519  2.73123  3.46354  2.40513  3.72494  3.29354  2.67741  2.69355  4.24690  2.90347  2.73739  3.18146  2.89801  2.37887  2.77519  2.98518  4.58477  3.61503
          0.03254  3.83720  4.55955  0.61958  0.77255  0.48576  0.95510
     49   2.54788  1.01491  4.05786  3.78987  3.78987  3.17780  4.44478  2.92840  3.61678  2.84523  3.96559  3.78629  3.88195  3.96438  3.74721  2.81936  3.01175  2.67524  5.21286  4.07765     58 - -
          2.68618  4.42225  2.77519  2.73123  3.46354  2.40513  3.72494  3.29354  2.67741  2.69355  4.24690  2.90347  2.73739  3.18146  2.89801  2.37887  2.77519  2.98518  4.58477  3.61503
          0.03254  3.83720  4.55955  0.61958  0.77255  0.48576  0.95510
     50   3.11754  4.52109  4.46914  3.91250  2.64531  4.27739  4.48624  2.17667  3.78570  1.12328  2.36028  4.20217  4.51237  3.95682  3.96892  3.60043  3.34148  2.27395  4.91141  3.70292     59 - -
          2.68618  4.42225  2.77519  2.73123  3.46354  2.40513  3.72494  3.29354  2.67741  2.69355  4.24690  2.90347  2.73739  3.18146  2.89801  2.37887  2.77519  2.98518  4.58477  3.61503
          0.03254  3.83720  4.55955  0.61958  0.77255  0.48576  0.95510
     51   2.61181  4.76242  2.94854  2.43887  4.02999  3.38710  3.58617  3.43502  1.99699  3.03191  3.39564  2.72999  3.79667  2.58410  2.65660  2.41706  2.84243  3.12002  5.25663  3.95132     60 - -
          2.68618  4.42225  2.77519  2.73123  3.46354  2.40513  3.72494  3.29354  2.67741  2.69355  4.24690  2.90347  2.73739  3.18146  2.89801  2.37887  2.77519  2.98518  4.58477  3.61503
          0.03254  3.83720  4.55955  0.61958  0.77255  0.48576  0.95510
     52   2.69857  3.53867  3.85653  3.31774  2.79558  3.69465  3.81212  2.54472  3.17118  1.97258  3.29930  3.57208  4.08493  3.45821  3.41428  2.99990  2.94780  2.39007  4.40924  2.06802     61 - -
          2.68618  4.42225  2.77519  2.73123  3.46354  2.40513  3.72494  3.29354  2.67741  2.69355  4.24690  2.90347  2.73739  3.18146  2.89801  2.37887  2.77519  2.98518  4.58477  3.61503
          0.03254  3.83720  4.55955  0.61958  0.77255  0.48576  0.95510
     53   3.21428  4.62662  4.19020  3.89845  1.07127  3.91138  3.86295  2.74284  3.80648  2.12130  3.47856  3.97977  4.37114  3.98433  3.93491  3.48572  3.51559  2.73085  4.12336  2.49516     62 - -
          2.68618  4.42225  2.77519  2.73123  3.46354  2.40513  3.72494  3.29354  2.67741  2.69355  4.24690  2.90347  2.73739  3.18146  2.89801  2.37887  2.77519  2.98518  4.58477  3.61503
          0.03254  3.83720  4.55955  0.61958  0.77255  0.48576  0.95510
     54   2.65841  4.97496  2.26110  1.87108  4.31747  3.22434  3.64320  3.75578  2.52132  3.33178  4.15477  2.75605  3.75364  2.80047  3.02028  2.18867  2.68603  3.38266  5.54238  4.14989     63 - -
          2.68618  4.42225  2.77519  2.73123  3.46354  2.40513  3.72494  3.29354  2.67741  2.69355  4.24690  2.90347  2.73739  3.18146  2.89801  2.37887  2.77519  2.98518  4.58477  3.61503
          0.03254  3.83720  4.55955  0.61958  0.77255  0.48576  0.95510
     55   2.90150  5.04750  3.16540  2.61479  4.43449  3.53153  3.55511  3.80921  1.41999  3.28785  4.14978  3.05441  3.92428  2.47690  2.00778  2.89909  3.08753  3.48976  5.37701  4.16328     64 - -
          2.68618  4.42225  2.77519  2.73123  3.46354  2.40513  3.72494  3.29354  2.67741  2.69355  4.24690  2.90347  2.73739  3.18146  2.89801  2.37887  2.77519  2.98518  4.58477  3.61503
          0.03254  3.83720  4.55955  0.61958  0.77255  0.48576  0.95510
     56   3.27863  4.66558  4.03827  3.73603  2.63246  3.69149  3.85826  3.30122  3.45920  2.70197  3.93660  3.89233  4.20642  3.84869  3.59359  3.48263  3.57736  3.19058  0.95955  2.63649     65 - -
          2.68618  4.42225  2.77519  2.73123  3.46354  2.40513  3.72494  3.29354  2.67741  2.69355  4.24690  2.90347  2.73739  3.18146  2.89801  2.37887  2.77519  2.98518  4.58477  3.61503
          0.03254  3.83720  4.55955  0.61958  0.77255  0.48576  0.95510
     57   2.40913  4.45506  2.76585  2.55865  4.15968  3.04217  3.85255  3.67674  2.73821  3.31939  4.16949  2.21769  3.70037  3.07462  3.12338  1.67034  2.81157  3.22755  5.47338  4.13365     66 - -
          2.68618  4.42225  2.77519  2.73123  3.46354  2.40513  3.72494  3.29354  2.67741  2.69355  4.24690  2.90347  2.73739  3.18146  2.89801  2.37887  2.77519  2.98518  4.58477  3.61503
          0.03254  3.83720  4.55955  0.61958  0.77255  0.48576  0.95510
     58   2.92303  5.02534  2.47447  1.07663  4.36730  3.25208  3.83657  3.81422  2.71273  3.43729  4.41348  2.91457  3.85517  3.05336  3.11746  2.90940  3.22720  3.50194  5.54558  4.26847     67 - -
          2.68618  4.42225  2.77519  2.73123  3.46354  2.40513  3.72494  3.29354  2.67741  2.69355  4.24690  2.90347  2.73739  3.18146  2.89801  2.37887  2.77519  2.98518  4.58477  3.61503
          0.03254  3.83720  4.55955  0.61958  0.77255  0.48576  0.95510
     59   2.17942  4.44945  2.99511  2.57212  3.97338  3.18450  3.74028  3.36618  2.58280  3.01553  3.85610  3.00390  2.92755  2.66918  2.98480  2.35751  2.36192  3.00918  5.28523  3.99974     68 - -
          2.68618  4.42225  2.77519  2.73123  3.46354  2.40513  3.72494  3.29354  2.67741  2.69355  4.24690  2.90347  2.73739  3.18146  2.89801  2.37887  2.77519  2.98518  4.58477  3.61503
          0.03254  3.83720  4.55955  0.61958  0.77255  0.48576  0.95510
     60   2.72832  5.19412  2.03842  1.89619  4.47620  2.90026  3.13245  3.95942  2.50980  3.47889  4.28848  2.37821  3.75464  2.76590  3.03900  2.66218  2.98732  3.56098  5.65347  4.21571     69 - -
          2.68618  4.42225  2.77519  2.73123  3.46354  2.40513  3.72494  3.29354  2.67741  2.69355  4.24690  2.90347  2.73739  3.18146  2.89801  2.37887  2.77519  2.98518  4.58477  3.61503
          0.03254  3.83720  4.55955  0.61958  0.77255  0.48576  0.95510
     61   2.85393  4.83751  2.88084  2.63566  4.00122  3.34338  3.79344  3.62714  2.45905  3.13294  4.16242  3.09485  3.89673  1.29814  2.74366  2.90346  3.15122  3.35920  5.27981  3.97141     70 - -
          2.68618  4.42225  2.77519  2.73123  3.46354  2.40513  3.72494  3.29354  2.67741  2.69355  4.24690  2.90347  2.73739  3.18146  2.89801  2.37887  2.77519  2.98518  4.58477  3.61503
          0.03254  3.83720  4.55955  0.61958  0.77255  0.48576  0.95510
     62   2.91222  4.34695  4.36965  3.89633  3.44870  4.06957  4.67192  1.69474  3.75551  2.02008  3.31448  4.14309  4.47781  4.07388  3.98959  3.46131  3.20527  1.17330  5.33971  4.09608     71 - -
          2.68618  4.42225  2.77519  2.73123  3.46354  2.40513  3.72494  3.29354  2.67741  2.69355  4.24690  2.90347  2.73739  3.18146  2.89801  2.37887  2.77519  2.98518  4.58477  3.61503
          0.03254  3.83720  4.55955  0.61958  0.77255  0.48576  0.95510
     63   2.83340  5.36702  1.66172  1.78694  4.65041  3.16492  3.67405  4.15802  2.65681  3.66753  4.50742  2.21346  3.76690  2.83629  3.23054  2.73171  3.11477  3.74185  5.83401  4.34647     72 - -
          2.68618  4.42225  2.77519  2.73123  3.46354  2.40513  3.72494  3.29354  2.67741  2.69355  4.24690  2.90347  2.73739  3.18146  2.89801  2.37887  2.77519  2.98518  4.58477  3.61503
          0.03254  3.83720  4.55955  0.61958  0.77255  0.48576  0.95510
     64   3.21428  4.62662  4.19020  3.89845  1.07127  3.91138  3.86295  2.74284  3.80648  2.12130  3.47856  3.97977  4.37114  3.98433  3.93491  3.48572  3.51559  2.73085  4.12336  2.49516     73 - -
          2.68618  4.42225  2.77519  2.73123  3.46354  2.40513  3.72494  3.29354  2.67741  2.69355  4.24690  2.90347  2.73739  3.18146  2.89801  2.37887  2.77519  2.98518  4.58477  3.61503
          0.03254  3.83720  4.55955  0.61958  0.77255  0.48576  0.95510
     65   2.78040  4.33335  4.07604  3.73862  3.52492  3.68683  4.54662  2.05396  3.60584  2.21848  3.49599  3.93395  4.24969  3.96843  3.82164  3.18857  3.14305  1.07064  5.30322  4.03239     74 - -
          2.68618  4.42225  2.77519  2.73123  3.46354  2.40513  3.72494  3.29354  2.67741  2.69355  4.24690  2.90347  2.73739  3.18146  2.89801  2.37887  2.77519  2.98518  4.58477  3.61503
          0.03254  3.83720  4.55955  0.61958  0.77255  0.48576  0.95510
     66   2.92303  5.02534  2.47447  1.07663  4.36730  3.25208  3.83657  3.81422  2.71273  3.43729  4.41348  2.91457  3.85517  3.05336  3.11746  2.90940  3.22720  3.50194  5.54558  4.26847     75 - -
          2.68618  4.42225  2.77519  2.73123  3.46354  2.40513  3.72494  3.29354  2.67741  2.69355  4.24690  2.90347  2.73739  3.18146  2.89801  2.37887  2.77519  2.98518  4.58477  3.61503
          0.03254  3.83720  4.55955  0.61958  0.77255  0.48576  0.95510
     67   2.74023  4.96360  2.71466  2.37398  4.09259  3.35996  2.82989  3.70219  2.26060  3.24156  4.08883  2.65496  3.82575  2.01366  2.61291  2.73400  2.97668  3.36550  5.31467  3.93526     76 - -
          2.68618  4.42225  2.77519  2.73123  3.46354  2.40513  3.72494  3.29354  2.67741  2.69355  4.24690  2.90347  2.73739  3.18146  2.89801  2.37887  2.77519  2.98518  4.58477  3.61503
          0.03254  3.83720  4.55955  0.61958  0.77255  0.48576  0.95510
     68   3.11623  4.58927  4.13261  3.77287  3.12323  3.93687  4.43969  2.32603  3.54094  0.91990  3.15823  4.05170  4.37868  3.91773  3.72255  3.50444  3.41231  2.35409  4.98915  3.70413     77 - -
          2.68618  4.42225  2.77519  2.73123  3.46354  2.40513  3.72494  3.29354  2.67741  2.69355  4.24690  2.90347  2.73739  3.18146  2.89801  2.37887  2.77519  2.98518  4.58477  3.61503
          0.03254  3.83720  4.55955  0.61958  0.77255  0.48576  0.95510
     69   3.11623  4.58927  4.13261  3.77287  3.12323  3.93687  4.43969  2.32603  3.54094  0.91990  3.15823  4.05170  4.37868  3.91773  3.72255  3.50444  3.41231  2.35409  4.98915  3.70413     78 - -
          2.68618  4.42225  2.77519  2.73123  3.46354  2.40513  3.72494  3.29354  2.67741  2.69355  4.24690  2.90347  2.73739  3.18146  2.89801  2.37887  2.77519  2.98518  4.58477  3.61503
          0.03254  3.83720  4.55955  0.61958  0.77255  0.48576  0.95510
     70   1.54958  4.08781  3.35296  3.03700  4.10399  2.89922  4.09012  3.40092  3.05578  3.17259  4.03052  3.21495  3.62613  3.36509  3.36681  1.84890  2.35412  2.93861  5.47332  4.25663     79 - -
          2.68618  4.42225  2.77519  2.73123  3.46354  2.40513  3.72494  3.29354  2.67741  2.69355  4.24690  2.90347  2.73739  3.18146  2.89801  2.37887  2.77519  2.98518  4.58477  3.61503
          0.03254  3.83720  4.55955  0.61958  0.77255  0.48576  0.95510
     71   2.96666  4.80719  3.45381  2.97298  4.15286  3.46071  3.80039  3.69258  2.22558  3.21497  4.21659  3.33515  3.96548  3.02293  1.03369  3.05284  3.23533  3.41818  5.25051  4.08841     80 - -
          2.68618  4.42225  2.77519  2.73123  3.46354  2.40513  3.72494  3.29354  2.67741  2.69355  4.24690  2.90347  2.73739  3.18146  2.89801  2.37887  2.77519  2.98518  4.58477  3.61503
          0.03254  3.83720  4.55955  0.61958  0.77255  0.48576  0.95510
     72   2.94219  4.49674  4.01184  3.60309  3.19343  3.80780  4.34642  2.36555  3.37292  1.79384  1.44725  3.88480  4.26861  3.75737  3.58229  3.28740  3.24701  2.36746  5.02928  3.78768     81 - -
          2.68618  4.42225  2.77519  2.73123  3.46354  2.40513  3.72494  3.29354  2.67741  2.69355  4.24690  2.90347  2.73739  3.18146  2.89801  2.37887  2.77519  2.98518  4.58477  3.61503
          0.03254  3.83720  4.55955  0.61958  0.77255  0.48576  0.95510
     73   2.54788  1.01491  4.05786  3.78987  3.78987  3.17780  4.44478  2.92840  3.61678  2.84523  3.96559  3.78629  3.88195  3.96438  3.74721  2.81936  3.01175  2.67524  5.21286  4.07765     82 - -
          2.68618  4.42225  2.77519  2.73123  3.46354  2.40513  3.72494  3.29354  2.67741  2.69355  4.24690  2.90347  2.73739  3.18146  2.89801  2.37887  2.77519  2.98518  4.58477  3.61503
          0.03254  3.83720  4.55955  0.61958  0.77255  0.48576  0.95510
     74   2.95794  4.78074  3.09286  2.84978  3.26124  3.41875  1.21913  3.65534  2.69385  3.15353  4.19415  3.26032  3.96961  3.21570  2.96141  3.02910  3.26033  3.39119  4.72667  3.21320     83 - -
          2.68618  4.42225  2.77519  2.73123  3.46354  2.40513  3.72494  3.29354  2.67741  2.69355  4.24690  2.90347  2.73739  3.18146  2.89801  2.37887  2.77519  2.98518  4.58477  3.61503
          0.03254  3.83720  4.55955  0.61958  0.77255  0.48576  0.95510
     75   3.19717  4.70044  3.78661  3.50987  2.29565  3.78940  3.60364  3.21140  3.36840  2.67431  3.89025  3.68074  4.26431  3.68291  3.55914  3.33720  3.48382  3.08036  3.93789  1.02652     84 - -
          2.68618  4.42225  2.77519  2.73123  3.46354  2.40513  3.72494  3.29354  2.67741  2.69355  4.24690  2.90347  2.73739  3.18146  2.89801  2.37887  2.77519  2.98518  4.58477  3.61503
          0.03254  3.83720  4.55955  0.61958  0.77255  0.48576  0.95510
     76   2.85393  4.83751  2.88084  2.63566  4.00122  3.34338  3.79344  3.62714  2.45905  3.13294  4.16242  3.09485  3.89673  1.29814  2.74366  2.90346  3.15122  3.35920  5.27981  3.97141     85 - -
          2.68618  4.42225  2.77519  2.73123  3.46354  2.40513  3.72494  3.29354  2.67741  2.69355  4.24690  2.90347  2.73739  3.18146  2.89801  2.37887  2.77519  2.98518  4.58477  3.61503
          0.03254  3.83720  4.55955  0.61958  0.77255  0.48576  0.95510
     77   2.95794  4.78074  3.09286  2.84978  3.26124  3.41875  1.21913  3.65534  2.69385  3.15353  4.19415  3.26032  3.96961  3.21570  2.96141  3.02910  3.26033  3.39119  4.72667  3.21320     86 - -
          2.68618  4.42225  2.77519  2.73123  3.46354  2.40513  3.72494  3.29354  2.67741  2.69355  4.24690  2.90347  2.73739  3.18146  2.89801  2.37887  2.77519  2.98518  4.58477  3.61503
          0.03254  3.83720  4.55955  0.61958  0.77255  0.48576  0.95510
     78   2.62253  4.40083  3.28903  3.18427  4.32603  0.78567  4.30619  3.91755  3.36069  3.57600  4.55189  3.45347  3.79083  3.68773  3.60010  2.79354  3.10105  3.45273  5.42998  4.42693     87 - -
          2.68618  4.42225  2.77519  2.73123  3.46354  2.40513  3.72494  3.29354  2.67741  2.69355  4.24690  2.90347  2.73739  3.18146  2.89801  2.37887  2.77519  2.98518  4.58477  3.61503
          0.03254  3.83720  4.55955  0.61958  0.77255  0.48576  0.95510
     79   2.81521  4.86665  2.84396  2.53797  3.59335  3.40682  1.85464  3.59760  2.34224  3.12346  4.05524  3.00722  3.89556  2.59986  2.64490  2.84237  3.06658  3.30808  4.98692  3.51153     88 - -
          2.68618  4.42225  2.77519  2.73123  3.46354  2.40513  3.72494  3.29354  2.67741  2.69355  4.24690  2.90347  2.73739  3.18146  2.89801  2.37887  2.77519  2.98518  4.58477  3.61503
          0.03254  3.83720  4.55955  0.61958  0.77255  0.48576  0.95510
     80   3.00371  4.43297  4.28448  3.89939  3.35101  4.02756  4.63444  1.12270  3.72680  1.94491  3.29251  4.14971  4.46265  4.07906  3.92745  3.51990  3.30372  1.84652  5.23415  3.96903     89 - -
          2.68618  4.42225  2.77519  2.73123  3.46354  2.40513  3.72494  3.29354  2.67741  2.69355  4.24690  2.90347  2.73739  3.18146  2.89801  2.37887  2.77519  2.98518  4.58477  3.61503
          0.03254  3.83720  4.55955  0.61958  0.77255  0.48576  0.95510
     81   2.74411  5.02705  2.08048  2.19442  4.37178  3.15837  3.73219  3.92762  2.68929  3.51545  4.38446  1.58394  3.77262  2.92420  3.18920  2.71378  3.06125  3.53344  5.63138  4.20080     90 - -
          2.68618  4.42225  2.77519  2.73123  3.46354  2.40513  3.72494  3.29354  2.67741  2.69355  4.24690  2.90347  2.73739  3.18146  2.89801  2.37887  2.77519  2.98518  4.58477  3.61503
          0.03254  3.83720  4.55955  0.61958  0.77255  0.48576  0.95510
     82   1.38705  4.08021  3.37877  3.07657  4.08648  2.90516  4.11580  3.32427  3.08525  3.14267  4.01890  3.23870  3.63639  3.40063  3.38289  2.14068  2.32592  2.88451  5.47176  4.25790     91 - -
          2.68618  4.42225  2.77519  2.73123  3.46354  2.40513  3.72494  3.29354  2.67741  2.69355  4.24690  2.90347  2.73739  3.18146  2.89801  2.37887  2.77519  2.98518  4.58477  3.61503
          0.03254  3.83720  4.55955  0.61958  0.77255  0.48576  0.95510
     83   3.19717  4.70044  3.78661  3.50987  2.29565  3.78940  3.60364  3.21140  3.36840  2.67431  3.89025  3.68074  4.26431  3.68291  3.55914  3.33720  3.48382  3.08036  3.93789  1.02652     92 - -
          2.68618  4.42225  2.77519  2.73123  3.46354  2.40513  3.72494  3.29354  2.67741  2.69355  4.24690  2.90347  2.73739  3.18146  2.89801  2.37887  2.77519  2.98518  4.58477  3.61503
          0.03254  3.83720  4.55955  0.61958  0.77255  0.48576  0.95510
     84   3.11623  4.58927  4.13261  3.77287  3.12323  3.93687  4.43969  2.32603  3.54094  0.91990  3.15823  4.05170  4.37868  3.91773  3.72255  3.50444  3.41231  2.35409  4.98915  3.70413     93 - -
          2.68618  4.42225  2.77519  2.73123  3.46354  2.40513  3.72494  3.29354  2.67741  2.69355  4.24690  2.90347  2.73739  3.18146  2.89801  2.37887  2.77519  2.98518  4.58477  3.61503
          0.03254  3.83720  4.55955  0.61958  0.77255  0.48576  0.95510
     85   2.94070  4.90196  3.11427  2.74305  4.28032  3.43337  3.74109  3.70750  1.08763  3.28058  4.24444  3.16889  3.93663  2.93495  2.42693  2.98531  3.19686  3.41747  5.34989  4.15778     94 - -
          2.68618  4.42225  2.77519  2.73123  3.46354  2.40513  3.72494  3.29354  2.67741  2.69355  4.24690  2.90347  2.73739  3.18146  2.89801  2.37887  2.77519  2.98518  4.58477  3.61503
          0.03254  3.83720  4.55955  0.61958  0.77255  0.48576  0.95510
     86   2.70643  4.46904  3.30990  3.14428  4.14152  3.15858  4.22422  3.67835  3.19865  3.30884  4.35756  3.45427  0.89589  3.58853  3.44774  2.87294  3.14535  3.32770  5.33726  4.26188     95 - -
          2.68618  4.42225  2.77519  2.73123  3.46354  2.40513  3.72494  3.29354  2.67741  2.69355  4.24690  2.90347  2.73739  3.18146  2.89801  2.37887  2.77519  2.98518  4.58477  3.61503
          0.03254  3.83720  4.55955  0.61958  0.77255  0.48576  0.95510
     87   2.94219  4.49674  4.01184  3.60309  3.19343  3.80780  4.34642  2.36555  3.37292  1.79384  1.44725  3.88480  4.26861  3.75737  3.58229  3.28740  3.24701  2.36746  5.02928  3.78768     96 - -
          2.68618  4.42225  2.77519  2.73123  3.46354  2.40513  3.72494  3.29354  2.67741  2.69355  4.24690  2.90347  2.73739  3.18146  2.89801  2.37887  2.77519  2.98518  4.58477  3.61503
          0.03254  3.83720  4.55955  0.61958  0.77255  0.48576  0.95510
     88   3.11623  4.58927  4.13261  3.77287  3.12323  3.93687  4.43969  2.32603  3.54094  0.91990  3.15823  4.05170  4.37868  3.91773  3.72255  3.50444  3.41231  2.35409  4.98915  3.70413     97 - -
          2.68618  4.42225  2.77519  2.73123  3.46354  2.40513  3.72494  3.29354  2.67741  2.69355  4.24690  2.90347  2.73739  3.18146  2.89801  2.37887  2.77519  2.98518  4.58477  3.61503
          0.03254  3.83720  4.55955  0.61958  0.77255  0.48576  0.95510
     89   2.85393  4.83751  2.88084  2.63566  4.00122  3.34338  3.79344  3.62714  2.45905  3.13294  4.16242  3.09485  3.89673  1.29814  2.74366  2.90346  3.15122  3.35920  5.27981  3.97141     98 - -
          2.68618  4.42225  2.77519  2.73123  3.46354  2.40513  3.72494  3.29354  2.67741  2.69355  4.24690  2.90347  2.73739  3.18146  2.89801  2.37887  2.77519  2.98518  4.58477  3.61503
          0.03254  3.83720  4.55955  0.61958  0.77255  0.48576  0.95510
     90   2.96666  4.80719  3.45381  2.97298  4.15286  3.46071  3.80039  3.69258  2.22558  3.21497  4.21659  3.33515  3.96548  3.02293  1.03369  3.05284  3.23533  3.41818  5.25051  4.08841     99 - -
          2.68618  4.42225  2.77519  2.73123  3.46354  2.40513  3.72494  3.29354  2.67741  2.69355  4.24690  2.90347  2.73739  3.18146  2.89801  2.37887  2.77519  2.98518  4.58477  3.61503
          0.03254  3.83720  4.55955  0.61958  0.77255  0.48576  0.95510
     91   2.95262  5.07395  0.96998  2.31480  4.44646  3.18476  3.90139  4.02681  2.97907  3.64168  4.61955  2.86917  3.83512  3.14087  3.49005  2.91935  3.29064  3.66994  5.62188  4.32589    100 - -
          2.68618  4.42225  2.77519  2.73123  3.46354  2.40513  3.72494  3.29354  2.67741  2.69355  4.24690  2.90347  2.73739  3.18146  2.89801  2.37887  2.77519  2.98518  4.58477  3.61503
          0.03254  3.83720  4.55955  0.61958  0.77255  0.48576  0.95510
     92   3.21428  4.62662  4.19020  3.89845  1.07127  3.91138  3.86295  2.74284  3.80648  2.12130  3.47856  3.97977  4.37114  3.98433  3.93491  3.48572  3.51559  2.73085  4.12336  2.49516    101 - -
          2.68618  4.42225  2.77519  2.73123  3.46354  2.40513  3.72494  3.29354  2.67741  2.69355  4.24690  2.90347  2.73739  3.18146  2.89801  2.37887  2.77519  2.98518  4.58477  3.61503
          0.03254  3.83720  4.55955  0.61958  0.77255  0.48576  0.95510
     93   3.00371  4.43297  4.28448  3.89939  3.35101  4.02756  4.63444  1.12270  3.72680  1.94491  3.29251  4.14971  4.46265  4.07906  3.92745  3.51990  3.30372  1.84652  5.23415  3.96903    102 - -
          2.68618  4.42225  2.77519  2.73123  3.46354  2.40513  3.72494  3.29354  2.67741  2.69355  4.24690  2.90347  2.73739  3.18146  2.89801  2.37887  2.77519  2.98518  4.58477  3.61503
          0.03254  3.83720  4.55955  0.61958  0.77255  0.48576  0.95510
     94   2.20986  4.14749  3.25163  2.96089  4.09359  2.93115  4.04904  3.42654  2.97655  3.18085  4.05407  3.18411  3.64746  3.31653  3.29013  1.54914  2.03464  2.97601  5.46072  4.21528    103 - -
          2.68618  4.42225  2.77519  2.73123  3.46354  2.40513  3.72494  3.29354  2.67741  2.69355  4.24690  2.90347  2.73739  3.18146  2.89801  2.37887  2.77519  2.98518  4.58477  3.61503
          0.03254  3.83720  4.55955  0.61958  0.77255  0.48576  0.95510
     95   3.12177  4.56355  4.37368  3.85188  3.04058  4.22202  4.52250  2.15147  3.62499  1.04084  2.58947  4.15956  4.50765  3.91849  3.82424  3.58494  3.36594  2.22015  5.03610  3.84303    104 - -
          2.68618  4.42225  2.77519  2.73123  3.46354  2.40513  3.72494  3.29354  2.67741  2.69355  4.24690  2.90347  2.73739  3.18146  2.89801  2.37887  2.77519  2.98518  4.58477  3.61503
          0.03254  3.83720  4.55955  0.61958  0.77255  0.48576  0.95510
     96   3.11623  4.58927  4.13261  3.77287  3.12323  3.93687  4.43969  2.32603  3.54094  0.91990  3.15823  4.05170  4.37868  3.91773  3.72255  3.50444  3.41231  2.35409  4.98915  3.70413    105 - -
          2.68618  4.42225  2.77519  2.73123  3.46354  2.40513  3.72494  3.29354  2.67741  2.69355  4.24690  2.90347  2.73739  3.18146  2.89801  2.37887  2.77519  2.98518  4.58477  3.61503
          0.03254  3.83720  4.55955  0.61958  0.77255  0.48576  0.95510
     97   2.70643  4.46904  3.30990  3.14428  4.14152  3.15858  4.22422  3.67835  3.19865  3.30884  4.35756  3.45427  0.89589  3.58853  3.44774  2.87294  3.14535  3.32770  5.33726  4.26188    106 - -
          2.68618  4.42225  2.77519  2.73123  3.46354  2.40513  3.72494  3.29354  2.67741  2.69355  4.24690  2.90347  2.73739  3.18146  2.89801  2.37887  2.77519  2.98518  4.58477  3.61503
          0.03254  3.83720  4.55955  0.61958  0.77255  0.48576  0.95510
     98   2.64002  4.63058  3.14901  2.63090  3.92099  3.42827  3.67722  2.85690  1.77535  2.87071  3.78860  3.07958  3.86216  2.86517  2.63200  2.73617  2.54834  2.87105  5.21737  3.94934    107 - -
          2.68618  4.42225  2.77519  2.73123  3.46354  2.40513  3.72494  3.29354  2.67741  2.69355  4.24690  2.90347  2.73739  3.18146  2.89801  2.37887  2.77519  2.98518  4.58477  3.61503
          0.03254  3.83720  4.55955  0.61958  0.77255  0.48576  0.95510
     99   2.88857  5.01597  2.98281  2.56923  4.35955  3.46348  3.60216  3.77595  1.35449  3.28047  4.17335  3.02375  3.91095  2.51100  2.27201  2.89110  3.10359  3.46332  5.38990  4.14327    108 - -
          2.68618  4.42225  2.77519  2.73123  3.46354  2.40513  3.72494  3.29354  2.67741  2.69355  4.24690  2.90347  2.73739  3.18146  2.89801  2.37887  2.77519  2.98518  4.58477  3.61503
          0.03254  3.83720  4.55955  0.61958  0.77255  0.48576  0.95510
    100   2.62253  4.40083  3.28903  3.18427  4.32603  0.78567  4.30619  3.91755  3.36069  3.57600  4.55189  3.45347  3.79083  3.68773  3.60010  2.79354  3.10105  3.45273  5.42998  4.42693    109 - -
          2.68618  4.42225  2.77519  2.73123  3.46354  2.40513  3.72494  3.29354  2.67741  2.69355  4.24690  2.90347  2.73739  3.18146  2.89801  2.37887  2.77519  2.98518  4.58477  3.61503
          0.03254  3.83720  4.55955  0.61958  0.77255  0.48576  0.95510
    101   3.11623  4.58927  4.13261  3.77287  3.12323  3.93687  4.43969  2.32603  3.54094  0.91990  3.15823  4.05170  4.37868  3.91773  3.72255  3.50444  3.41231  2.35409  4.98915  3.70413    110 - -
          2.68618  4.42225  2.77519  2.73123  3.46354  2.40513  3.72494  3.29354  2.67741  2.69355  4.24690  2.90347  2.73739  3.18146  2.89801  2.37887  2.77519  2.98518  4.58477  3.61503
          0.03254  3.83720  4.55955  0.61958  0.77255  0.48576  0.95510
    102   2.95262  5.07395  0.96998  2.31480  4.44646  3.18476  3.90139  4.02681  2.97907  3.64168  4.61955  2.86917  3.83512  3.14087  3.49005  2.91935  3.29064  3.66994  5.62188  4.32589    111 - -
          2.68618  4.42225  2.77519  2.73123  3.46354  2.40513  3.72494  3.29354  2.67741  2.69355  4.24690  2.90347  2.73739  3.18146  2.89801  2.37887  2.77519  2.98518  4.58477  3.61503
          0.03254  3.83720  4.55955  0.61958  0.77255  0.48576  0.95510
    103   2.95794  4.78074  3.09286  2.84978  3.26124  3.41875  1.21913  3.65534  2.69385  3.15353  4.19415  3.26032  3.96961  3.21570  2.96141  3.02910  3.26033  3.39119  4.72667  3.21320    112 - -
          2.68618  4.42225  2.77519  2.73123  3.46354  2.40513  3.72494  3.29354  2.67741  2.69355  4.24690  2.90347  2.73739  3.18146  2.89801  2.37887  2.77519  2.98518  4.58477  3.61503
          0.03254  3.83720  4.55955  0.61958  0.77255  0.48576  0.95510
    104   2.90550  4.34631  4.35641  3.88646  3.44929  4.05338  4.66342  1.71255  3.74363  2.02543  3.31918  4.13161  4.46822  4.06508  3.97793  3.44725  3.20113  1.16888  5.33682  4.09005    113 - -
          2.68618  4.42225  2.77519  2.73123  3.46354  2.40513  3.72494  3.29354  2.67741  2.69355  4.24690  2.90347  2.73739  3.18146  2.89801  2.37887  2.77519  2.98518  4.58477  3.61503
          0.03254  3.83720  4.55955  0.61958  0.77255  0.48576  0.95510
    105   1.06583  4.17542  3.42757  3.21787  4.01798  3.00077  4.24397  3.13829  3.23323  3.02145  4.05764  3.37615  3.73672  3.57777  3.48584  2.52626  2.80121  2.79883  5.44869  4.24514    114 - -
          2.68618  4.42225  2.77519  2.73123  3.46354  2.40513  3.72494  3.29354  2.67741  2.69355  4.24690  2.90347  2.73739  3.18146  2.89801  2.37887  2.77519  2.98518  4.58477  3.61503
          0.03254  3.83720  4.55955  0.61958  0.77255  0.48576  0.95510
    106   2.92303  5.02534  2.47447  1.07663  4.36730  3.25208  3.83657  3.81422  2.71273  3.43729  4.41348  2.91457  3.85517  3.05336  3.11746  2.90940  3.22720  3.50194  5.54558  4.26847    115 - -
          2.68618  4.42225  2.77519  2.73123  3.46354  2.40513  3.72494  3.29354  2.67741  2.69355  4.24690  2.90347  2.73739  3.18146  2.89801  2.37887  2.77519  2.98518  4.58477  3.61503
          0.03254  3.83720  4.55955  0.61958  0.77255  0.48576  0.95510
    107   2.46507  4.56192  2.61997  2.44556  4.27566  2.69369  3.81800  3.76598  2.71152  3.38208  4.22228  1.74804  3.70716  3.02184  3.12731  2.31010  2.85204  3.31208  5.55386  4.21007    116 - -
          2.68618  4.42225  2.77519  2.73123  3.46354  2.40513  3.72494  3.29354  2.67741  2.69355  4.24690  2.90347  2.73739  3.18146  2.89801  2.37887  2.77519  2.98518  4.58477  3.61503
          0.03254  3.83720  4.55955  0.61958  0.77255  0.48576  0.95510
    108   3.00371  4.43297  4.28448  3.89939  3.35101  4.02756  4.63444  1.12270  3.72680  1.94491  3.29251  4.14971  4.46265  4.07906  3.92745  3.51990  3.30372  1.84652  5.23415  3.96903    117 - -
          2.68618  4.42225  2.77519  2.73123  3.46354  2.40513  3.72494  3.29354  2.67741  2.69355  4.24690  2.90347  2.73739  3.18146  2.89801  2.37887  2.77519  2.98518  4.58477  3.61503
          0.03254  3.83720  4.55955  0.61958  0.77255  0.48576  0.95510
    109   3.11623  4.58927  4.13261  3.77287  3.12323  3.93687  4.43969  2.32603  3.54094  0.91990  3.15823  4.05170  4.37868  3.91773  3.72255  3.50444  3.41231  2.35409  4.98915  3.70413    118 - -
          2.68618  4.42225  2.77519  2.73123  3.46354  2.40513  3.72494  3.29354  2.67741  2.69355  4.24690  2.90347  2.73739  3.18146  2.89801  2.37887  2.77519  2.98518  4.58477  3.61503
          0.03254  3.83720  4.55955  0.61958  0.77255  0.48576  0.95510
    110   2.29859  4.21822  3.17668  2.99138  4.04146  2.94879  4.10194  3.55956  3.06275  3.28272  4.21215  3.22145  3.68481  3.41495  3.34949  1.14550  2.77618  3.10240  5.41690  4.12493    119 - -
          2.68618  4.42225  2.77519  2.73123  3.46354  2.40513  3.72494  3.29354  2.67741  2.69355  4.24690  2.90347  2.73739  3.18146  2.89801  2.37887  2.77519  2.98518  4.58477  3.61503
          0.03254  3.83720  4.55955  0.61958  0.77255  0.48576  0.95510
    111   3.19717  4.70044  3.78661  3.50987  2.29565  3.78940  3.60364  3.21140  3.36840  2.67431  3.89025  3.68074  4.26431  3.68291  3.55914  3.33720  3.48382  3.08036  3.93789  1.02652    120 - -
          2.68618  4.42225  2.77519  2.73123  3.46354  2.40513  3.72494  3.29354  2.67741  2.69355  4.24690  2.90347  2.73739  3.18146  2.89801  2.37887  2.77519  2.98518  4.58477  3.61503
          0.03254  3.83720  4.55955  0.61958  0.77255  0.48576  0.95510
    112   3.11623  4.58927  4.13261  3.77287  3.12323  3.93687  4.43969  2.32603  3.54094  0.91990  3.15823  4.05170  4.37868  3.91773  3.72255  3.50444  3.41231  2.35409  4.98915  3.70413    121 - -
          2.68618  4.42225  2.77519  2.73123  3.46354  2.40513  3.72494  3.29354  2.67741  2.69355  4.24690  2.90347  2.73739  3.18146  2.89801  2.37887  2.77519  2.98518  4.58477  3.61503
          0.03254  3.83720  4.55955  0.61958  0.77255  0.48576  0.95510
    113   2.88215  5.32443  1.29298  1.91639  4.62248  3.15505  3.73190  4.11436  2.75911  3.67796  4.56464  2.65615  3.78631  2.91484  3.33055  2.78735  3.18203  3.72309  5.82993  4.36817    122 - -
          2.68618  4.42225  2.77519  2.73123  3.46354  2.40513  3.72494  3.29354  2.67741  2.69355  4.24690  2.90347  2.73739  3.18146  2.89801  2.37887  2.77519  2.98518  4.58477  3.61503
          0.03254  3.83720  4.55955  0.61958  0.77255  0.48576  0.95510
    114   1.35213  4.24408  3.07195  2.84027  4.06270  2.99217  4.00265  3.38098  2.92327  3.16834  4.06363  2.70319  3.69009  3.26906  3.24969  2.46169  2.74415  2.97241  5.43545  4.15923    123 - -
          2.68618  4.42225  2.77519  2.73123  3.46354  2.40513  3.72494  3.29354  2.67741  2.69355  4.24690  2.90347  2.73739  3.18146  2.89801  2.37887  2.77519  2.98518  4.58477  3.61503
          0.03254  3.83720  4.55955  0.61958  0.77255  0.48576  0.95510
    115   2.74384  5.20499  2.03649  1.78154  4.50042  2.86615  3.62627  3.97488  2.22994  3.49456  4.30898  2.69306  3.76038  2.77323  3.01921  2.67604  3.00426  3.57694  5.66779  4.23461    124 - -
          2.68618  4.42225  2.77519  2.73123  3.46354  2.40513  3.72494  3.29354  2.67741  2.69355  4.24690  2.90347  2.73739  3.18146  2.89801  2.37887  2.77519  2.98518  4.58477  3.61503
          0.03254  3.83720  4.55955  0.61958  0.77255  0.48576  0.95510
    116   2.29859  4.21822  3.17668  2.99138  4.04146  2.94879  4.10194  3.55956  3.06275  3.28272  4.21215  3.22145  3.68481  3.41495  3.34949  1.14550  2.77618  3.10240  5.41690  4.12493    125 - -
          2.68618  4.42225  2.77519  2.73123  3.46354  2.40513  3.72494  3.29354  2.67741  2.69355  4.24690  2.90347  2.73739  3.18146  2.89801  2.37887  2.77519  2.98518  4.58477  3.61503
          0.03254  3.83720  4.55955  0.61958  0.77255  0.48576  0.95510
    117   3.11623  4.58927  4.13261  3.77287  3.12323  3.93687  4.43969  2.32603  3.54094  0.91990  3.15823  4.05170  4.37868  3.91773  3.72255  3.50444  3.41231  2.35409  4.98915  3.70413    126 - -
          2.68618  4.42225  2.77519  2.73123  3.46354  2.40513  3.72494  3.29354  2.67741  2.69355  4.24690  2.90347  2.73739  3.18146  2.89801  2.37887  2.77519  2.98518  4.58477  3.61503
          0.03254  3.83720  4.55955  0.61958  0.77255  0.48576  0.95510
    118   2.40078  3.15071  3.43821  2.86808  3.37191  3.49650  3.75913  2.57146  2.60346  2.44316  3.34462  3.25737  3.88388  3.09810  2.88328  2.75504  2.75900  2.49307  4.81877  3.23833    127 - -
          2.68618  4.42225  2.77519  2.73123  3.46354  2.40513  3.72494  3.29354  2.67741  2.69355  4.24690  2.90347  2.73739  3.18146  2.89801  2.37887  2.77519  2.98518  4.58477  3.61503
          0.03254  3.83720  4.55955  0.61958  0.77255  0.48576  0.95510
    119   1.89029  4.48982  3.00149  2.58720  4.02311  3.20102  3.73218  3.42215  2.49878  3.06291  3.90640  2.74540  3.74530  2.92807  2.48953  2.37587  2.78599  3.06155  5.30559  4.02438    128 - -
          2.68618  4.42225  2.77519  2.73123  3.46354  2.40513  3.72494  3.29354  2.67741  2.69355  4.24690  2.90347  2.73739  3.18146  2.89801  2.37887  2.77519  2.98518  4.58477  3.61503
          0.03254  3.83720  4.55955  0.61958  0.77255  0.48576  0.95510
    120   1.25629  4.09305  3.32823  3.08635  4.09365  2.89723  4.14693  3.34786  3.12345  3.17593  4.07733  3.24375  3.64310  3.44425  3.40765  2.13108  2.66387  2.90667  5.49332  4.25853    129 - -
          2.68618  4.42225  2.77519  2.73123  3.46354  2.40513  3.72494  3.29354  2.67741  2.69355  4.24690  2.90347  2.73739  3.18146  2.89801  2.37887  2.77519  2.98518  4.58477  3.61503
          0.03254  3.83720  4.55955  0.61958  0.77255  0.48576  0.95510
    121   2.92303  5.02534  2.47447  1.07663  4.36730  3.25208  3.83657  3.81422  2.71273  3.43729  4.41348  2.91457  3.85517  3.05336  3.11746  2.90940  3.22720  3.50194  5.54558  4.26847    130 - -
          2.68618  4.42225  2.77519  2.73123  3.46354  2.40513  3.72494  3.29354  2.67741  2.69355  4.24690  2.90347  2.73739  3.18146  2.89801  2.37887  2.77519  2.98518  4.58477  3.61503
          0.03254  3.83720  4.55955  0.61958  0.77255  0.48576  0.95510
    122   2.79518  4.50231  3.60361  3.08395  3.36797  3.64214  3.89975  2.69980  2.64131  1.50070  3.40180  3.44432  4.06127  3.21314  2.44884  3.01451  3.04779  2.59999  4.95558  3.66894    131 - -
          2.68618  4.42225  2.77519  2.73123  3.46354  2.40513  3.72494  3.29354  2.67741  2.69355  4.24690  2.90347  2.73739  3.18146  2.89801  2.37887  2.77519  2.98518  4.58477  3.61503
          0.03254  3.83720  4.55955  0.61958  0.77255  0.48576  0.95510
    123   2.78040  4.33335  4.07604  3.73862  3.52492  3.68683  4.54662  2.05396  3.60584  2.21848  3.49599  3.93395  4.24969  3.96843  3.82164  3.18857  3.14305  1.07064  5.30322  4.03239    132 - -
          2.68618  4.42225  2.77519  2.73123  3.46354  2.40513  3.72494  3.29354  2.67741  2.69355  4.24690  2.90347  2.73739  3.18146  2.89801  2.37887  2.77519  2.98518  4.58477  3.61503
          0.03254  3.83720  4.55955  0.61958  0.77255  0.48576  0.95510
    124   2.54788  1.01491  4.05786  3.78987  3.78987  3.17780  4.44478  2.92840  3.61678  2.84523  3.96559  3.78629  3.88195  3.96438  3.74721  2.81936  3.01175  2.67524  5.21286  4.07765    133 - -
          2.68618  4.42225  2.77519  2.73123  3.46354  2.40513  3.72494  3.29354  2.67741  2.69355  4.24690  2.90347  2.73739  3.18146  2.89801  2.37887  2.77519  2.98518  4.58477  3.61503
          0.03254  3.83720  4.55955  0.61958  0.77255  0.48576  0.95510
    125   2.91553  4.99481  3.21431  2.67989  4.38792  3.52169  3.59041  3.77111  1.30685  3.27308  4.16125  3.10080  3.93787  2.74269  2.00075  2.93081  3.11621  3.46214  5.35889  4.15546    134 - -
          2.68618  4.42225  2.77519  2.73123  3.46354  2.40513  3.72494  3.29354  2.67741  2.69355  4.24690  2.90347  2.73739  3.18146  2.89801  2.37887  2.77519  2.98518  4.58477  3.61503
          0.03254  3.83720  4.55955  0.61958  0.77255  0.48576  0.95510
    126   2.92303  5.02534  2.47447  1.07663  4.36730  3.25208  3.83657  3.81422  2.71273  3.43729  4.41348  2.91457  3.85517  3.05336  3.11746  2.90940  3.22720  3.50194  5.54558  4.26847    135 - -
          2.68618  4.42225  2.77519  2.73123  3.46354  2.40513  3.72494  3.29354  2.67741  2.69355  4.24690  2.90347  2.73739  3.18146  2.89801  2.37887  2.77519  2.98518  4.58477  3.61503
          0.03254  3.83720  4.55955  0.61958  0.77255  0.48576  0.95510
    127   3.27863  4.66558  4.03827  3.73603  2.63246  3.69149  3.85826  3.30122  3.45920  2.70197  3.93660  3.89233  4.20642  3.84869  3.59359  3.48263  3.57736  3.19058  0.95955  2.63649    136 - -
          2.68618  4.42225  2.77519  2.73123  3.46354  2.40513  3.72494  3.29354  2.67741  2.69355  4.24690  2.90347  2.73739  3.18146  2.89801  2.37887  2.77519  2.98518  4.58477  3.61503
          0.03254  3.83720  4.55955  0.61958  0.77255  0.48576  0.95510
    128   2.57670  4.44690  3.21192  2.66530  3.06147  3.47440  3.04163  2.99362  2.60464  2.51199  3.54387  3.11291  3.86005  2.74991  2.99064  2.47740  2.80774  2.74751  4.77339  3.07401    137 - -
          2.68618  4.42225  2.77519  2.73123  3.46354  2.40513  3.72494  3.29354  2.67741  2.69355  4.24690  2.90347  2.73739  3.18146  2.89801  2.37887  2.77519  2.98518  4.58477  3.61503
          0.03254  3.83720  4.55955  0.61958  0.77255  0.48576  0.95510
    129   2.96666  4.80719  3.45381  2.97298  4.15286  3.46071  3.80039  3.69258  2.22558  3.21497  4.21659  3.33515  3.96548  3.02293  1.03369  3.05284  3.23533  3.41818  5.25051  4.08841    138 - -
          2.68618  4.42225  2.77519  2.73123  3.46354  2.40513  3.72494  3.29354  2.67741  2.69355  4.24690  2.90347  2.73739  3.18146  2.89801  2.37887  2.77519  2.98518  4.58477  3.61503
          0.03254  3.83720  4.55955  0.61958  0.77255  0.48576  0.95510
    130   2.78040  4.33335  4.07604  3.73862  3.52492  3.68683  4.54662  2.05396  3.60584  2.21848  3.49599  3.93395  4.24969  3.96843  3.82164  3.18857  3.14305  1.07064  5.30322  4.03239    139 - -
          2.68618  4.42225  2.77519  2.73123  3.46354  2.40513  3.72494  3.29354  2.67741  2.69355  4.24690  2.90347  2.73739  3.18146  2.89801  2.37887  2.77519  2.98518  4.58477  3.61503
          0.03254  3.83720  4.55955  0.61958  0.77255  0.48576  0.95510
    131   3.00371  4.43297  4.28448  3.89939  3.35101  4.02756  4.63444  1.12270  3.72680  1.94491  3.29251  4.14971  4.46265  4.07906  3.92745  3.51990  3.30372  1.84652  5.23415  3.96903    140 - -
          2.68618  4.42225  2.77519  2.73123  3.46354  2.40513  3.72494  3.29354  2.67741  2.69355  4.24690  2.90347  2.73739  3.18146  2.89801  2.37887  2.77519  2.98518  4.58477  3.61503
          0.03254  3.83720  4.55955  0.61958  0.77255  0.48576  0.95510
    132   2.29859  4.21822  3.17668  2.99138  4.04146  2.94879  4.10194  3.55956  3.06275  3.28272  4.21215  3.22145  3.68481  3.41495  3.34949  1.14550  2.77618  3.10240  5.41690  4.12493    141 - -
          2.68618  4.42225  2.77519  2.73123  3.46354  2.40513  3.72494  3.29354  2.67741  2.69355  4.24690  2.90347  2.73739  3.18146  2.89801  2.37887  2.77519  2.98518  4.58477  3.61503
          0.03254  3.83720  4.55955  0.61958  0.77255  0.48576  0.95510
    133   2.92303  5.02534  2.47447  1.07663  4.36730  3.25208  3.83657  3.81422  2.71273  3.43729  4.41348  2.91457  3.85517  3.05336  3.11746  2.90940  3.22720  3.50194  5.54558  4.26847    142 - -
          2.68618  4.42225  2.77519  2.73123  3.46354  2.40513  3.72494  3.29354  2.67741  2.69355  4.24690  2.90347  2.73739  3.18146  2.89801  2.37887  2.77519  2.98518  4.58477  3.61503
          0.03254  3.83720  4.55955  0.61958  0.77255  0.48576  0.95510
    134   2.62253  4.40083  3.28903  3.18427  4.32603  0.78567  4.30619  3.91755  3.36069  3.57600  4.55189  3.45347  3.79083  3.68773  3.60010  2.79354  3.10105  3.45273  5.42998  4.42693    143 - -
          2.68618  4.42225  2.77519  2.73123  3.46354  2.40513  3.72494  3.29354  2.67741  2.69355  4.24690  2.90347  2.73739  3.18146  2.89801  2.37887  2.77519  2.98518  4.58477  3.61503
          0.03254  3.83720  4.55955  0.61958  0.77255  0.48576  0.95510
    135   2.94219  4.49674  4.01184  3.60309  3.19343  3.80780  4.34642  2.36555  3.37292  1.79384  1.44725  3.88480  4.26861  3.75737  3.58229  3.28740  3.24701  2.36746  5.02928  3.78768    144 - -
          2.68618  4.42225  2.77519  2.73123  3.46354  2.40513  3.72494  3.29354  2.67741  2.69355  4.24690  2.90347  2.73739  3.18146  2.89801  2.37887  2.77519  2.98518  4.58477  3.61503
          0.03254  3.83720  4.55955  0.61958  0.77255  0.48576  0.95510
    136   3.11623  4.58927  4.13261  3.77287  3.12323  3.93687  4.43969  2.32603  3.54094  0.91990  3.15823  4.05170  4.37868  3.91773  3.72255  3.50444  3.41231  2.35409  4.98915  3.70413    145 - -
          2.68618  4.42225  2.77519  2.73123  3.46354  2.40513  3.72494  3.29354  2.67741  2.69355  4.24690  2.90347  2.73739  3.18146  2.89801  2.37887  2.77519  2.98518  4.58477  3.61503
          0.03254  3.83720  4.55955  0.61958  0.77255  0.48576  0.95510
    137   3.27863  4.66558  4.03827  3.73603  2.63246  3.69149  3.85826  3.30122  3.45920  2.70197  3.93660  3.89233  4.20642  3.84869  3.59359  3.48263  3.57736  3.19058  0.95955  2.63649    146 - -
          2.68618  4.42225  2.77519  2.73123  3.46354  2.40513  3.72494  3.29354  2.67741  2.69355  4.24690  2.90347  2.73739  3.18146  2.89801  2.37887  2.77519  2.98518  4.58477  3.61503
          0.03254  3.83720  4.55955  0.61958  0.77255  0.48576  0.95510
    138   2.94070  4.90196  3.11427  2.74305  4.28032  3.43337  3.74109  3.70750  1.08763  3.28058  4.24444  3.16889  3.93663  2.93495  2.42693  2.98531  3.19686  3.41747  5.34989  4.15778    147 - -
          2.68618  4.42225  2.77519  2.73123  3.46354  2.40513  3.72494  3.29354  2.67741  2.69355  4.24690  2.90347  2.73739  3.18146  2.89801  2.37887  2.77519  2.98518  4.58477  3.61503
          0.03254  3.83720  4.55955  0.61958  0.77255  0.48576  0.95510
    139   2.94070  4.90196  3.11427  2.74305  4.28032  3.43337  3.74109  3.70750  1.08763  3.28058  4.24444  3.16889  3.93663  2.93495  2.42693  2.98531  3.19686  3.41747  5.34989  4.15778    148 - -
          2.68618  4.42225  2.77519  2.73123  3.46354  2.40513  3.72494  3.29354  2.67741  2.69355  4.24690  2.90347  2.73739  3.18146  2.89801  2.37887  2.77519  2.98518  4.58477  3.61503
          0.03254  3.83720  4.55955  0.61958  0.77255  0.48576  0.95510
    140   3.11623  4.58927  4.13261  3.77287  3.12323  3.93687  4.43969  2.32603  3.54094  0.91990  3.15823  4.05170  4.37868  3.91773  3.72255  3.50444  3.41231  2.35409  4.98915  3.70413    149 - -
          2.68618  4.42225  2.77519  2.73123  3.46354  2.40513  3.72494  3.29354  2.67741  2.69355  4.24690  2.90347  2.73739  3.18146  2.89801  2.37887  2.77519  2.98518  4.58477  3.61503
          0.03254  3.83720  4.55955  0.61958  0.77255  0.48576  0.95510
    141   2.98281  4.38279  4.46404  3.98977  3.38288  4.17633  4.73348  1.23894  3.83959  1.90432  3.23622  4.23818  4.54627  4.14306  4.05628  3.57008  3.26424  1.59339  5.32503  4.09832    150 - -
          2.68618  4.42225  2.77519  2.73123  3.46354  2.40513  3.72494  3.29354  2.67741  2.69355  4.24690  2.90347  2.73739  3.18146  2.89801  2.37887  2.77519  2.98518  4.58477  3.61503
          0.03254  3.83720  4.55955  0.61958  0.77255  0.48576  0.95510
    142   2.92303  5.02534  2.47447  1.07663  4.36730  3.25208  3.83657  3.81422  2.71273  3.43729  4.41348  2.91457  3.85517  3.05336  3.11746  2.90940  3.22720  3.50194  5.54558  4.26847    151 - -
          2.68618  4.42225  2.77519  2.73123  3.46354  2.40513  3.72494  3.29354  2.67741  2.69355  4.24690  2.90347  2.73739  3.18146  2.89801  2.37887  2.77519  2.98518  4.58477  3.61503
          0.03254  3.83720  4.55955  0.61958  0.77255  0.48576  0.95510
    143   2.60140  3.45190  3.45393  2.88983  3.87114  3.35171  3.77769  3.22435  2.37948  2.90356  3.84134  3.23958  3.86037  3.00833  1.54671  2.74373  2.90683  2.94368  5.16718  3.93121    152 - -
          2.68618  4.42225  2.77519  2.73123  3.46354  2.40513  3.72494  3.29354  2.67741  2.69355  4.24690  2.90347  2.73739  3.18146  2.89801  2.37887  2.77519  2.98518  4.58477  3.61503
          0.03254  3.83720  4.55955  0.61958  0.77255  0.48576  0.95510
    144   2.79637  4.96272  2.80802  2.47193  4.33389  3.36853  3.62671  3.77748  1.48423  3.32277  4.18786  2.50082  3.85768  2.78859  2.44715  2.80048  3.04427  3.43394  5.42506  4.13376    153 - -
          2.68618  4.42225  2.77519  2.73123  3.46354  2.40513  3.72494  3.29354  2.67741  2.69355  4.24690  2.90347  2.73739  3.18146  2.89801  2.37887  2.77519  2.98518  4.58477  3.61503
          0.03254  3.83720  4.55955  0.61958  0.77255  0.48576  0.95510
    145   2.78040  4.33335  4.07604  3.73862  3.52492  3.68683  4.54662  2.05396  3.60584  2.21848  3.49599  3.93395  4.24969  3.96843  3.82164  3.18857  3.14305  1.07064  5.30322  4.03239    154 - -
          2.68618  4.42225  2.77519  2.73123  3.46354  2.40513  3.72494  3.29354  2.67741  2.69355  4.24690  2.90347  2.73739  3.18146  2.89801  2.37887  2.77519  2.98518  4.58477  3.61503
          0.03254  3.83720  4.55955  0.61958  0.77255  0.48576  0.95510
    146   2.96666  4.80719  3.45381  2.97298  4.15286  3.46071  3.80039  3.69258  2.22558  3.21497  4.21659  3.33515  3.96548  3.02293  1.03369  3.05284  3.23533  3.41818  5.25051  4.08841    155 - -
          2.68618  4.42225  2.77519  2.73123  3.46354  2.40513  3.72494  3.29354  2.67741  2.69355  4.24690  2.90347  2.73739  3.18146  2.89801  2.37887  2.77519  2.98518  4.58477  3.61503
          0.03254  3.83720  4.55955  0.61958  0.77255  0.48576  0.95510
    147   2.39473  4.23955  3.39776  3.14879  3.93867  3.07983  4.16867  3.06154  3.09106  2.92626  3.97951  3.36344  3.78100  3.48779  3.35111  2.59567  1.23315  2.76029  5.37961  4.15546    156 - -
          2.68618  4.42225  2.77519  2.73123  3.46354  2.40513  3.72494  3.29354  2.67741  2.69355  4.24690  2.90347  2.73739  3.18146  2.89801  2.37887  2.77519  2.98518  4.58477  3.61503
          0.03254  3.83720  4.55955  0.61958  0.77255  0.48576  0.95510
    148   2.95262  5.07395  0.96998  2.31480  4.44646  3.18476  3.90139  4.02681  2.97907  3.64168  4.61955  2.86917  3.83512  3.14087  3.49005  2.91935  3.29064  3.66994  5.62188  4.32589    157 - -
          2.68618  4.42225  2.77519  2.73123  3.46354  2.40513  3.72494  3.29354  2.67741  2.69355  4.24690  2.90347  2.73739  3.18146  2.89801  2.37887  2.77519  2.98518  4.58477  3.61503
          0.03254  3.83720  4.55955  0.61958  0.77255  0.48576  0.95510
    149   2.29859  4.21822  3.17668  2.99138  4.04146  2.94879  4.10194  3.55956  3.06275  3.28272  4.21215  3.22145  3.68481  3.41495  3.34949  1.14550  2.77618  3.10240  5.41690  4.12493    158 - -
          2.68618  4.42225  2.77519  2.73123  3.46354  2.40513  3.72494  3.29354  2.67741  2.69355  4.24690  2.90347  2.73739  3.18146  2.89801  2.37887  2.77519  2.98518  4.58477  3.61503
          0.03254  3.83720  4.55955  0.61958  0.77255  0.48576  0.95510
    150   3.07455  4.47967  4.45987  3.92722  3.15316  4.26010  4.62391  1.85808  3.76484  1.18122  2.99548  4.22232  4.54429  4.01997  3.97327  3.61066  3.32238  1.84142  5.14394  3.96906    159 - -
          2.68618  4.42225  2.77519  2.73123  3.46354  2.40513  3.72494  3.29354  2.67741  2.69355  4.24690  2.90347  2.73739  3.18146  2.89801  2.37887  2.77519  2.98518  4.58477  3.61503
          0.03254  3.83720  4.55955  0.61958  0.77255  0.48576  0.95510
    151   3.27863  4.66558  4.03827  3.73603  2.63246  3.69149  3.85826  3.30122  3.45920  2.70197  3.93660  3.89233  4.20642  3.84869  3.59359  3.48263  3.57736  3.19058  0.95955  2.63649    160 - -
          2.68618  4.42225  2.77519  2.73123  3.46354  2.40513  3.72494  3.29354  2.67741  2.69355  4.24690  2.90347  2.73739  3.18146  2.89801  2.37887  2.77519  2.98518  4.58477  3.61503
          0.03254  3.83720  4.55955  0.61958  0.77255  0.48576  0.95510
    152   2.96666  4.80719  3.45381  2.97298  4.15286  3.46071  3.80039  3.69258  2.22558  3.21497  4.21659  3.33515  3.96548  3.02293  1.03369  3.05284  3.23533  3.41818  5.25051  4.08841    161 - -
          2.68618  4.42225  2.77519  2.73123  3.46354  2.40513  3.72494  3.29354  2.67741  2.69355  4.24690  2.90347  2.73739  3.18146  2.89801  2.37887  2.77519  2.98518  4.58477  3.61503
          0.03254  3.83720  4.55955  0.61958  0.77255  0.48576  0.95510
    153   2.62253  4.40083  3.28903  3.18427  4.32603  0.78567  4.30619  3.91755  3.36069  3.57600  4.55189  3.45347  3.79083  3.68773  3.60010  2.79354  3.10105  3.45273  5.42998  4.42693    162 - -
          2.68618  4.42225  2.77519  2.73123  3.46354  2.40513  3.72494  3.29354  2.67741  2.69355  4.24690  2.90347  2.73739  3.18146  2.89801  2.37887  2.77519  2.98518  4.58477  3.61503
          0.03254  3.83720  4.55955  0.61958  0.77255  0.48576  0.95510
    154   3.11623  4.58927  4.13261  3.77287  3.12323  3.93687  4.43969  2.32603  3.54094  0.91990  3.15823  4.05170  4.37868  3.91773  3.72255  3.50444  3.41231  2.35409  4.98915  3.70413    163 - -
          2.68618  4.42225  2.77519  2.73123  3.46354  2.40513  3.72494  3.29354  2.67741  2.69355  4.24690  2.90347  2.73739  3.18146  2.89801  2.37887  2.77519  2.98518  4.58477  3.61503
          0.03254  3.83720  4.55955  0.61958  0.77255  0.48576  0.95510
    155   1.06583  4.17542  3.42757  3.21787  4.01798  3.00077  4.24397  3.13829  3.23323  3.02145  4.05764  3.37615  3.73672  3.57777  3.48584  2.52626  2.80121  2.79883  5.44869  4.24514    164 - -
          2.68618  4.42225  2.77519  2.73123  3.46354  2.40513  3.72494  3.29354  2.67741  2.69355  4.24690  2.90347  2.73739  3.18146  2.89801  2.37887  2.77519  2.98518  4.58477  3.61503
          0.03254  3.83720  4.55955  0.61958  0.77255  0.48576  0.95510
    156   2.84510  5.26156  2.00036  1.34075  4.55793  3.18179  3.70565  4.03137  2.66854  3.59453  4.46483  2.68205  3.78552  2.88044  3.20135  2.76477  3.13184  3.64915  5.75523  4.31695    165 - -
          2.68618  4.42225  2.77519  2.73123  3.46354  2.40513  3.72494  3.29354  2.67741  2.69355  4.24690  2.90347  2.73739  3.18146  2.89801  2.37887  2.77519  2.98518  4.58477  3.61503
          0.03254  3.83720  4.55955  0.61958  0.77255  0.48576  0.95510
    157   2.96666  4.80719  3.45381  2.97298  4.15286  3.46071  3.80039  3.69258  2.22558  3.21497  4.21659  3.33515  3.96548  3.02293  1.03369  3.05284  3.23533  3.41818  5.25051  4.08841    166 - -
          2.68618  4.42225  2.77519  2.73123  3.46354  2.40513  3.72494  3.29354  2.67741  2.69355  4.24690  2.90347  2.73739  3.18146  2.89801  2.37887  2.77519  2.98518  4.58477  3.61503
          0.03254  3.83720  4.55955  0.61958  0.77255  0.48576  0.95510
    158   2.93753  4.98812  3.32876  2.73469  4.38666  3.55567  3.58258  3.76029  1.71226  3.25714  4.14725  3.13692  3.95578  2.73469  1.43776  2.95917  3.12852  3.45817  5.33914  4.15293    167 - -
          2.68618  4.42225  2.77519  2.73123  3.46354  2.40513  3.72494  3.29354  2.67741  2.69355  4.24690  2.90347  2.73739  3.18146  2.89801  2.37887  2.77519  2.98518  4.58477  3.61503
          0.03254  3.83720  4.55955  0.61958  0.77255  0.48576  0.95510
    159   2.66365  4.86096  2.59839  2.33487  4.24734  2.16303  3.65575  3.68262  2.24452  3.25886  4.09941  2.60708  3.78414  2.59524  2.80068  2.67590  2.94006  3.32544  5.45438  4.11904    168 - -
          2.68618  4.42225  2.77519  2.73123  3.46354  2.40513  3.72494  3.29354  2.67741  2.69355  4.24690  2.90347  2.73739  3.18146  2.89801  2.37887  2.77519  2.98518  4.58477  3.61503
          0.03254  3.83720  4.55955  0.61958  0.77255  0.48576  0.95510
    160   3.27863  4.66558  4.03827  3.73603  2.63246  3.69149  3.85826  3.30122  3.45920  2.70197  3.93660  3.89233  4.20642  3.84869  3.59359  3.48263  3.57736  3.19058  0.95955  2.63649    169 - -
          2.68618  4.42225  2.77519  2.73123  3.46354  2.40513  3.72494  3.29354  2.67741  2.69355  4.24690  2.90347  2.73739  3.18146  2.89801  2.37887  2.77519  2.98518  4.58477  3.61503
          0.03254  3.83720  4.55955  0.61958  0.77255  0.48576  0.95510
    161   3.02881  4.42347  4.45389  3.93805  3.24853  4.22801  4.64181  1.29711  3.76309  1.74100  2.75976  4.21550  4.53897  4.05086  3.97142  3.59229  3.28439  1.83350  5.20008  4.00600    170 - -
          2.68618  4.42225  2.77519  2.73123  3.46354  2.40513  3.72494  3.29354  2.67741  2.69355  4.24690  2.90347  2.73739  3.18146  2.89801  2.37887  2.77519  2.98518  4.58477  3.61503
          0.03254  3.83720  4.55955  0.61958  0.77255  0.48576  0.95510
    162   2.65959  4.81892  2.95900  2.45436  4.08346  3.40967  3.58003  3.49018  2.04706  3.07134  3.40565  2.73889  3.81713  2.17098  2.56314  2.68865  2.88323  3.17664  5.27812  3.97849    171 - -
          2.68618  4.42225  2.77519  2.73123  3.46354  2.40513  3.72494  3.29354  2.67741  2.69355  4.24690  2.90347  2.73739  3.18146  2.89801  2.37887  2.77519  2.98518  4.58477  3.61503
          0.03254  3.83720  4.55955  0.61958  0.77255  0.48576  0.95510
    163   2.92970  4.53837  3.66779  3.22591  2.12733  3.77252  3.50798  3.05793  3.15098  2.62043  3.67223  2.94580  4.16216  3.41244  3.42789  3.08684  3.17172  2.87192  3.94008  1.54465    172 - -
          2.68618  4.42225  2.77519  2.73123  3.46354  2.40513  3.72494  3.29354  2.67741  2.69355  4.24690  2.90347  2.73739  3.18146  2.89801  2.37887  2.77519  2.98518  4.58477  3.61503
          0.03254  3.83720  4.55955  0.61958  0.77255  0.48576  0.95510
    164   3.11623  4.58927  4.13261  3.77287  3.12323  3.93687  4.43969  2.32603  3.54094  0.91990  3.15823  4.05170  4.37868  3.91773  3.72255  3.50444  3.41231  2.35409  4.98915  3.70413    173 - -
          2.68618  4.42225  2.77519  2.73123  3.46354  2.40513  3.72494  3.29354  2.67741  2.69355  4.24690  2.90347  2.73739  3.18146  2.89801  2.37887  2.77519  2.98518  4.58477  3.61503
          0.03254  3.83720  4.55955  0.61958  0.77255  0.48576  0.95510
    165   3.21428  4.62662  4.19020  3.89845  1.07127  3.91138  3.86295  2.74284  3.80648  2.12130  3.47856  3.97977  4.37114  3.98433  3.93491  3.48572  3.51559  2.73085  4.12336  2.49516    174 - -
          2.68618  4.42225  2.77519  2.73123  3.46354  2.40513  3.72494  3.29354  2.67741  2.69355  4.24690  2.90347  2.73739  3.18146  2.89801  2.37887  2.77519  2.98518  4.58477  3.61503
          0.03254  3.83720  4.55955  0.61958  0.77255  0.48576  0.95510
    166   2.74087  4.68452  3.23007  2.71587  3.87091  3.50434  3.70309  2.61551  1.61036  2.79405  3.78709  3.15014  3.92857  2.90061  2.55463  2.84467  2.97880  2.83451  5.20001  3.92649    175 - -
          2.68618  4.42225  2.77519  2.73123  3.46354  2.40513  3.72494  3.29354  2.67741  2.69355  4.24690  2.90347  2.73739  3.18146  2.89801  2.37887  2.77519  2.98518  4.58477  3.61503
          0.03254  3.83720  4.55955  0.61958  0.77255  0.48576  0.95510
    167   2.70643  4.46904  3.30990  3.14428  4.14152  3.15858  4.22422  3.67835  3.19865  3.30884  4.35756  3.45427  0.89589  3.58853  3.44774  2.87294  3.14535  3.32770  5.33726  4.26188    176 - -
          2.68618  4.42225  2.77519  2.73123  3.46354  2.40513  3.72494  3.29354  2.67741  2.69355  4.24690  2.90347  2.73739  3.18146  2.89801  2.37887  2.77519  2.98518  4.58477  3.61503
          0.03254  3.83720  4.55955  0.61958  0.77255  0.48576  0.95510
    168   2.94074  5.00462  3.33052  2.72656  4.40867  3.56159  3.57465  3.77695  1.65055  3.26709  4.15227  3.13116  3.95550  2.72346  1.48574  2.95769  3.12743  3.47232  5.34571  4.16085    177 - -
          2.68618  4.42225  2.77519  2.73123  3.46354  2.40513  3.72494  3.29354  2.67741  2.69355  4.24690  2.90347  2.73739  3.18146  2.89801  2.37887  2.77519  2.98518  4.58477  3.61503
          0.03254  3.83720  4.55955  0.61958  0.77255  0.48576  0.95510
    169   2.55877  4.41416  3.25788  2.92712  3.69911  3.25584  3.96131  3.06980  2.83783  2.40185  3.81008  3.27505  1.63775  3.26113  3.13986  2.72585  2.92737  2.83206  5.16699  3.86440    178 - -
          2.68618  4.42225  2.77519  2.73123  3.46354  2.40513  3.72494  3.29354  2.67741  2.69355  4.24690  2.90347  2.73739  3.18146  2.89801  2.37887  2.77519  2.98518  4.58477  3.61503
          0.03254  3.83720  4.55955  0.61958  0.77255  0.48576  0.95510
    170   2.62253  4.40083  3.28903  3.18427  4.32603  0.78567  4.30619  3.91755  3.36069  3.57600  4.55189  3.45347  3.79083  3.68773  3.60010  2.79354  3.10105  3.45273  5.42998  4.42693    179 - -
          2.68618  4.42225  2.77519  2.73123  3.46354  2.40513  3.72494  3.29354  2.67741  2.69355  4.24690  2.90347  2.73739  3.18146  2.89801  2.37887  2.77519  2.98518  4.58477  3.61503
          0.03254  3.83720  4.55955  0.61958  0.77255  0.48576  0.95510
    171   2.54637  3.77987  3.05569  2.09439  3.76250  3.38647  3.66831  3.08267  2.49914  2.78473  3.66309  3.02550  3.81045  2.69701  2.89890  2.65178  2.79538  2.54915  5.11753  3.83087    180 - -
          2.68618  4.42225  2.77519  2.73123  3.46354  2.40513  3.72494  3.29354  2.67741  2.69355  4.24690  2.90347  2.73739  3.18146  2.89801  2.37887  2.77519  2.98518  4.58477  3.61503
          0.03254  3.83720  4.55955  0.61958  0.77255  0.48576  0.95510
    172   2.59793  4.76634  2.77782  2.37897  4.05713  3.31755  3.20152  3.48928  2.38785  3.08747  3.91849  2.52367  3.77596  2.58566  2.80293  2.47300  2.40064  3.15914  5.30926  3.97903    181 - -
          2.68618  4.42225  2.77519  2.73123  3.46354  2.40513  3.72494  3.29354  2.67741  2.69355  4.24690  2.90347  2.73739  3.18146  2.89801  2.37887  2.77519  2.98518  4.58477  3.61503
          0.03254  3.83720  4.55955  0.61958  0.77255  0.48576  0.95510
    173   2.72403  4.69841  3.07743  2.62006  3.46631  3.47642  2.27922  3.28658  2.36104  2.50548  3.79098  3.07318  3.89682  2.65439  2.67524  2.79861  2.95506  3.03698  4.89131  3.45132    182 - -
          2.68618  4.42225  2.77519  2.73123  3.46354  2.40513  3.72494  3.29354  2.67741  2.69355  4.24690  2.90347  2.73739  3.18146  2.89801  2.37887  2.77519  2.98518  4.58477  3.61503
          0.03254  3.83720  4.55955  0.61958  0.77255  0.48576  0.95510
    174   2.64196  4.65722  3.10616  2.66125  4.10371  3.31650  3.71440  3.54213  2.31583  3.12770  4.01555  3.08510  2.22648  2.90472  1.91059  2.72149  2.93581  3.20972  5.30038  4.05181    183 - -
          2.68618  4.42225  2.77519  2.73123  3.46354  2.40513  3.72494  3.29354  2.67741  2.69355  4.24690  2.90347  2.73739  3.18146  2.89801  2.37887  2.77519  2.98518  4.58477  3.61503
          0.03254  3.83720  4.55955  0.61958  0.77255  0.48576  0.95510
    175   2.63986  4.98309  2.33654  2.21942  4.30680  3.25085  3.61098  3.76277  2.44904  3.31488  4.12279  2.41135  2.99677  2.45794  2.93822  2.43503  2.89978  3.38401  5.50922  4.11895    184 - -
          2.68618  4.42225  2.77519  2.73123  3.46354  2.40513  3.72494  3.29354  2.67741  2.69355  4.24690  2.90347  2.73739  3.18146  2.89801  2.37887  2.77519  2.98518  4.58477  3.61503
          0.03254  3.83720  4.55955  0.61958  0.77255  0.48576  0.95510
    176   2.95794  4.78074  3.09286  2.84978  3.26124  3.41875  1.21913  3.65534  2.69385  3.15353  4.19415  3.26032  3.96961  3.21570  2.96141  3.02910  3.26033  3.39119  4.72667  3.21320    185 - -
          2.68618  4.42225  2.77519  2.73123  3.46354  2.40513  3.72494  3.29354  2.67741  2.69355  4.24690  2.90347  2.73739  3.18146  2.89801  2.37887  2.77519  2.98518  4.58477  3.61503
          0.03254  3.83720  4.55955  0.61958  0.77255  0.48576  0.95510
    177   2.54378  4.56978  2.96766  2.51142  3.32725  3.33675  3.65602  3.24683  2.26707  2.89738  3.75335  2.77382  3.79011  2.86350  2.88048  2.10965  2.80605  2.94964  5.13875  3.81870    186 - -
          2.68618  4.42225  2.77519  2.73123  3.46354  2.40513  3.72494  3.29354  2.67741  2.69355  4.24690  2.90347  2.73739  3.18146  2.89801  2.37887  2.77519  2.98518  4.58477  3.61503
          0.03254  3.83720  4.55955  0.61958  0.77255  0.48576  0.95510
    178   2.72630  4.35796  3.73750  3.36741  1.54217  3.56253  3.78283  2.78340  3.30315  2.39346  3.52958  3.56262  4.07748  3.56760  3.53858  2.58575  3.05088  2.62336  4.28342  2.69459    187 - -
          2.68618  4.42225  2.77519  2.73123  3.46354  2.40513  3.72494  3.29354  2.67741  2.69355  4.24690  2.90347  2.73739  3.18146  2.89801  2.37887  2.77519  2.98518  4.58477  3.61503
          0.03254  3.83720  4.55955  0.61958  0.77255  0.48576  0.95510
    179   3.11969  4.71895  3.62263  3.26263  2.19558  3.83174  2.89723  3.31765  3.09581  2.77183  3.87906  3.49585  4.23639  3.44029  3.33840  3.21006  3.36028  3.13972  3.83517  1.28459    188 - -
          2.68618  4.42225  2.77519  2.73123  3.46354  2.40513  3.72494  3.29354  2.67741  2.69355  4.24690  2.90347  2.73739  3.18146  2.89801  2.37887  2.77519  2.98518  4.58477  3.61503
          0.03254  3.83720  4.55955  0.61958  0.77255  0.48576  0.95510
    180   2.96666  4.80719  3.45381  2.97298  4.15286  3.46071  3.80039  3.69258  2.22558  3.21497  4.21659  3.33515  3.96548  3.02293  1.03369  3.05284  3.23533  3.41818  5.25051  4.08841    189 - -
          2.68618  4.42225  2.77519  2.73123  3.46354  2.40513  3.72494  3.29354  2.67741  2.69355  4.24690  2.90347  2.73739  3.18146  2.89801  2.37887  2.77519  2.98518  4.58477  3.61503
          0.03254  3.83720  4.55955  0.61958  0.77255  0.48576  0.95510
    181   2.30631  4.91934  2.54846  1.96145  4.23969  3.26717  3.62582  3.67191  2.44100  3.24762  4.07249  2.59357  3.76623  2.56421  2.89494  2.46709  2.90991  3.31641  5.45950  4.09651    190 - -
          2.68618  4.42225  2.77519  2.73123  3.46354  2.40513  3.72494  3.29354  2.67741  2.69355  4.24690  2.90347  2.73739  3.18146  2.89801  2.37887  2.77519  2.98518  4.58477  3.61503
          0.03254  3.83720  4.55955  0.61958  0.77255  0.48576  0.95510
    182   3.11623  4.58927  4.13261  3.77287  3.12323  3.93687  4.43969  2.32603  3.54094  0.91990  3.15823  4.05170  4.37868  3.91773  3.72255  3.50444  3.41231  2.35409  4.98915  3.70413    191 - -
          2.68618  4.42225  2.77519  2.73123  3.46354  2.40513  3.72494  3.29354  2.67741  2.69355  4.24690  2.90347  2.73739  3.18146  2.89801  2.37887  2.77519  2.98518  4.58477  3.61503
          0.03254  3.83720  4.55955  0.61958  0.77255  0.48576  0.95510
    183   3.30001  4.65459  4.28941  3.90683  1.28544  4.12875  3.47514  2.99089  3.77479  2.36868  3.61928  3.86824  4.46298  3.86560  3.89705  3.48627  3.53270  2.92174  3.67576  1.66117    192 - -
          2.68618  4.42225  2.77519  2.73123  3.46354  2.40513  3.72494  3.29354  2.67741  2.69355  4.24690  2.90347  2.73739  3.18146  2.89801  2.37887  2.77519  2.98518  4.58477  3.61503
          0.03254  3.83720  4.55955  0.61958  0.77255  0.48576  0.95510
    184   2.70643  4.46904  3.30990  3.14428  4.14152  3.15858  4.22422  3.67835  3.19865  3.30884  4.35756  3.45427  0.89589  3.58853  3.44774  2.87294  3.14535  3.32770  5.33726  4.26188    193 - -
          2.68618  4.42225  2.77519  2.73123  3.46354  2.40513  3.72494  3.29354  2.67741  2.69355  4.24690  2.90347  2.73739  3.18146  2.89801  2.37887  2.77519  2.98518  4.58477  3.61503
          0.03254  3.83720  4.55955  0.61958  0.77255  0.48576  0.95510
    185   2.94070  4.90196  3.11427  2.74305  4.28032  3.43337  3.74109  3.70750  1.08763  3.28058  4.24444  3.16889  3.93663  2.93495  2.42693  2.98531  3.19686  3.41747  5.34989  4.15778    194 - -
          2.68618  4.42225  2.77519  2.73123  3.46354  2.40513  3.72494  3.29354  2.67741  2.69355  4.24690  2.90347  2.73739  3.18146  2.89801  2.37887  2.77519  2.98518  4.58477  3.61503
          0.03254  3.83720  4.55955  0.61958  0.77255  0.48576  0.95510
    186   3.00371  4.43297  4.28448  3.89939  3.35101  4.02756  4.63444  1.12270  3.72680  1.94491  3.29251  4.14971  4.46265  4.07906  3.92745  3.51990  3.30372  1.84652  5.23415  3.96903    195 - -
          2.68618  4.42225  2.77519  2.73123  3.46354  2.40513  3.72494  3.29354  2.67741  2.69355  4.24690  2.90347  2.73739  3.18146  2.89801  2.37887  2.77519  2.98518  4.58477  3.61503
          0.03254  3.83720  4.55955  0.61958  0.77255  0.48576  0.95510
    187   2.82509  4.28652  4.17322  3.61846  3.28546  3.97656  4.35625  1.69817  3.50551  1.90664  2.47883  3.91367  4.31705  3.77279  3.74884  3.29038  2.78339  1.80419  5.06436  3.89146    196 - -
          2.68618  4.42225  2.77519  2.73123  3.46354  2.40513  3.72494  3.29354  2.67741  2.69355  4.24690  2.90347  2.73739  3.18146  2.89801  2.37887  2.77519  2.98518  4.58477  3.61503
          0.03254  3.83720  4.55955  0.61958  0.77255  0.48576  0.95510
    188   2.80914  5.03474  3.03312  2.50586  4.40285  3.47508  3.54692  3.79366  1.74724  3.28499  4.11798  2.72790  3.87140  2.29682  2.02666  2.79887  3.00768  3.45349  5.39339  4.13777    197 - -
          2.68618  4.42225  2.77519  2.73123  3.46354  2.40513  3.72494  3.29354  2.67741  2.69355  4.24690  2.90347  2.73739  3.18146  2.89801  2.37887  2.77519  2.98518  4.58477  3.61503
          0.03254  3.83720  4.55955  0.61958  0.77255  0.48576  0.95510
    189   2.95262  5.07395  0.96998  2.31480  4.44646  3.18476  3.90139  4.02681  2.97907  3.64168  4.61955  2.86917  3.83512  3.14087  3.49005  2.91935  3.29064  3.66994  5.62188  4.32589    198 - -
          2.68618  4.42225  2.77519  2.73123  3.46354  2.40513  3.72494  3.29354  2.67741  2.69355  4.24690  2.90347  2.73739  3.18146  2.89801  2.37887  2.77519  2.98518  4.58477  3.61503
          0.03254  3.83720  4.55955  0.61958  0.77255  0.48576  0.95510
    190   3.00371  4.43297  4.28448  3.89939  3.35101  4.02756  4.63444  1.12270  3.72680  1.94491  3.29251  4.14971  4.46265  4.07906  3.92745  3.51990  3.30372  1.84652  5.23415  3.96903    199 - -
          2.68618  4.42225  2.77519  2.73123  3.46354  2.40513  3.72494  3.29354  2.67741  2.69355  4.24690  2.90347  2.73739  3.18146  2.89801  2.37887  2.77519  2.98518  4.58477  3.61503
          0.03254  3.83720  4.55955  0.61958  0.77255  0.48576  0.95510
    191   2.76223  5.24338  2.02101  1.71903  4.53174  3.22440  3.62364  4.01067  2.31219  3.51951  4.33480  2.68865  3.76482  2.52685  2.99490  2.68738  3.01997  3.60995  5.68465  4.24854    200 - -
          2.68618  4.42225  2.77519  2.73123  3.46354  2.40513  3.72494  3.29354  2.67741  2.69355  4.24690  2.90347  2.73739  3.18146  2.89801  2.37887  2.77519  2.98518  4.58477  3.61503
          0.03254  3.83720  4.55955  0.61958  0.77255  0.48576  0.95510
    192   1.87411  4.12186  3.23946  2.99512  4.14549  2.88997  4.10016  3.49041  3.05792  3.24939  4.12279  3.19145  3.63039  3.37699  3.36418  1.39762  2.66267  3.00942  5.51569  4.27045    201 - -
          2.68618  4.42225  2.77519  2.73123  3.46354  2.40513  3.72494  3.29354  2.67741  2.69355  4.24690  2.90347  2.73739  3.18146  2.89801  2.37887  2.77519  2.98518  4.58477  3.61503
          0.03254  3.83720  4.55955  0.61958  0.77255  0.48576  0.95510
    193   3.00371  4.43297  4.28448  3.89939  3.35101  4.02756  4.63444  1.12270  3.72680  1.94491  3.29251  4.14971  4.46265  4.07906  3.92745  3.51990  3.30372  1.84652  5.23415  3.96903    202 - -
          2.68618  4.42225  2.77519  2.73123  3.46354  2.40513  3.72494  3.29354  2.67741  2.69355  4.24690  2.90347  2.73739  3.18146  2.89801  2.37887  2.77519  2.98518  4.58477  3.61503
          0.03254  3.83720  4.55955  0.61958  0.77255  0.48576  0.95510
    194   2.84949  5.31734  1.84915  1.41368  4.60738  3.17216  3.69739  4.09299  2.67758  3.63721  4.49914  2.65716  3.77910  2.86810  3.23252  2.75736  3.13528  3.69780  5.79882  4.33890    203 - -
          2.68618  4.42225  2.77519  2.73123  3.46354  2.40513  3.72494  3.29354  2.67741  2.69355  4.24690  2.90347  2.73739  3.18146  2.89801  2.37887  2.77519  2.98518  4.58477  3.61503
          0.03254  3.83720  4.55955  0.61958  0.77255  0.48576  0.95510
    195   2.62189  4.87886  2.22153  2.23802  4.33748  3.15708  3.70121  3.81881  2.61524  3.39832  4.22996  2.07296  3.74076  2.87456  3.10932  2.07389  2.93667  3.41375  5.58510  4.18739    204 - -
          2.68618  4.42225  2.77519  2.73123  3.46354  2.40513  3.72494  3.29354  2.67741  2.69355  4.24690  2.90347  2.73739  3.18146  2.89801  2.37887  2.77519  2.98518  4.58477  3.61503
          0.03254  3.83720  4.55955  0.61958  0.77255  0.48576  0.95510
    196   2.69511  4.68960  2.69048  2.57267  4.04768  3.16102  3.89407  3.75099  2.79511  3.40204  4.35792  1.22207  3.81141  3.16722  3.14818  2.76394  3.07609  3.37676  5.35773  3.99890    205 - -
          2.68618  4.42225  2.77519  2.73123  3.46354  2.40513  3.72494  3.29354  2.67741  2.69355  4.24690  2.90347  2.73739  3.18146  2.89801  2.37887  2.77519  2.98518  4.58477  3.61503
          0.03254  3.83720  4.55955  0.61958  0.77255  0.48576  0.95510
    197   3.27863  4.66558  4.03827  3.73603  2.63246  3.69149  3.85826  3.30122  3.45920  2.70197  3.93660  3.89233  4.20642  3.84869  3.59359  3.48263  3.57736  3.19058  0.95955  2.63649    206 - -
          2.68618  4.42225  2.77519  2.73123  3.46354  2.40513  3.72494  3.29354  2.67741  2.69355  4.24690  2.90347  2.73739  3.18146  2.89801  2.37887  2.77519  2.98518  4.58477  3.61503
          0.03254  3.83720  4.55955  0.61958  0.77255  0.48576  0.95510
    198   2.96666  4.80719  3.45381  2.97298  4.15286  3.46071  3.80039  3.69258  2.22558  3.21497  4.21659  3.33515  3.96548  3.02293  1.03369  3.05284  3.23533  3.41818  5.25051  4.08841    207 - -
          2.68618  4.42225  2.77519  2.73123  3.46354  2.40513  3.72494  3.29354  2.67741  2.69355  4.24690  2.90347  2.73739  3.18146  2.89801  2.37887  2.77519  2.98518  4.58477  3.61503
          0.03254  3.83720  4.55955  0.61958  0.77255  0.48576  0.95510
    199   2.49621  4.38233  3.19500  2.71573  3.67773  3.33694  3.76805  2.95733  2.63865  2.70569  2.90615  2.65571  3.81996  3.01874  3.00006  2.65204  2.18723  2.69802  5.08499  3.81449    208 - -
          2.68618  4.42225  2.77519  2.73123  3.46354  2.40513  3.72494  3.29354  2.67741  2.69355  4.24690  2.90347  2.73739  3.18146  2.89801  2.37887  2.77519  2.98518  4.58477  3.61503
          0.03254  3.83720  4.55955  0.61958  0.77255  0.48576  0.95510
    200   2.62253  4.40083  3.28903  3.18427  4.32603  0.78567  4.30619  3.91755  3.36069  3.57600  4.55189  3.45347  3.79083  3.68773  3.60010  2.79354  3.10105  3.45273  5.42998  4.42693    209 - -
          2.68618  4.42225  2.77519  2.73123  3.46354  2.40513  3.72494  3.29354  2.67741  2.69355  4.24690  2.90347  2.73739  3.18146  2.89801  2.37887  2.77519  2.98518  4.58477  3.61503
          0.03254  3.83720  4.55955  0.61958  0.77255  0.48576  0.95510
    201   2.65860  4.75218  3.06878  2.52183  3.94817  3.43669  3.18672  3.09434  2.21347  3.00517  3.85390  2.65981  3.83405  2.75888  2.05668  2.70783  2.88072  3.11140  5.18587  3.87877    210 - -
          2.68618  4.42225  2.77519  2.73123  3.46354  2.40513  3.72494  3.29354  2.67741  2.69355  4.24690  2.90347  2.73739  3.18146  2.89801  2.37887  2.77519  2.98518  4.58477  3.61503
          0.03254  3.83720  4.55955  0.61958  0.77255  0.48576  0.95510
    202   2.95973  4.61077  3.59219  3.16904  1.83921  3.74975  2.05812  3.12579  3.05918  2.61157  3.70965  3.45139  4.15456  3.37332  3.34019  3.09187  3.20650  2.95864  3.99941  2.33805    211 - -
          2.68618  4.42225  2.77519  2.73123  3.46354  2.40513  3.72494  3.29354  2.67741  2.69355  4.24690  2.90347  2.73739  3.18146  2.89801  2.37887  2.77519  2.98518  4.58477  3.61503
          0.03254  3.83720  4.55955  0.61958  0.77255  0.48576  0.95510
    203   2.60446  4.43514  3.29499  2.76040  3.50691  3.51098  3.77052  2.56829  2.65773  2.33973  3.15779  2.32648  3.91319  3.03687  3.02160  2.77749  2.84897  2.53563  4.99013  3.69340    212 - -
          2.68618  4.42225  2.77519  2.73123  3.46354  2.40513  3.72494  3.29354  2.67741  2.69355  4.24690  2.90347  2.73739  3.18146  2.89801  2.37887  2.77519  2.98518  4.58477  3.61503
          0.03254  3.83720  4.55955  0.61958  0.77255  0.48576  0.95510
    204   3.11623  4.58927  4.13261  3.77287  3.12323  3.93687  4.43969  2.32603  3.54094  0.91990  3.15823  4.05170  4.37868  3.91773  3.72255  3.50444  3.41231  2.35409  4.98915  3.70413    213 - -
          2.68618  4.42225  2.77519  2.73123  3.46354  2.40513  3.72494  3.29354  2.67741  2.69355  4.24690  2.90347  2.73739  3.18146  2.89801  2.37887  2.77519  2.98518  4.58477  3.61503
          0.03254  3.83720  4.55955  0.61958  0.77255  0.48576  0.95510
    205   2.80828  4.90850  2.96202  2.56063  4.17051  3.41874  3.63048  3.66747  2.14160  3.18141  4.09078  3.02029  3.88322  1.68030  2.22497  2.83181  3.04667  3.36282  5.32268  4.03565    214 - -
          2.68618  4.42225  2.77519  2.73123  3.46354  2.40513  3.72494  3.29354  2.67741  2.69355  4.24690  2.90347  2.73739  3.18146  2.89801  2.37887  2.77519  2.98518  4.58477  3.61503
          0.03254  3.83720  4.55955  0.61958  0.77255  0.48576  0.95510
    206   2.96666  4.80719  3.45381  2.97298  4.15286  3.46071  3.80039  3.69258  2.22558  3.21497  4.21659  3.33515  3.96548  3.02293  1.03369  3.05284  3.23533  3.41818  5.25051  4.08841    215 - -
          2.68618  4.42225  2.77519  2.73123  3.46354  2.40513  3.72494  3.29354  2.67741  2.69355  4.24690  2.90347  2.73739  3.18146  2.89801  2.37887  2.77519  2.98518  4.58477  3.61503
          0.03254  3.83720  4.55955  0.61958  0.77255  0.48576  0.95510
    207   3.00371  4.43297  4.28448  3.89939  3.35101  4.02756  4.63444  1.12270  3.72680  1.94491  3.29251  4.14971  4.46265  4.07906  3.92745  3.51990  3.30372  1.84652  5.23415  3.96903    216 - -
          2.68618  4.42225  2.77519  2.73123  3.46354  2.40513  3.72494  3.29354  2.67741  2.69355  4.24690  2.90347  2.73739  3.18146  2.89801  2.37887  2.77519  2.98518  4.58477  3.61503
          0.03254  3.83720  4.55955  0.61958  0.77255  0.48576  0.95510
    208   2.69511  4.68960  2.69048  2.57267  4.04768  3.16102  3.89407  3.75099  2.79511  3.40204  4.35792  1.22207  3.81141  3.16722  3.14818  2.76394  3.07609  3.37676  5.35773  3.99890    217 - -
          2.68618  4.42225  2.77519  2.73123  3.46354  2.40513  3.72494  3.29354  2.67741  2.69355  4.24690  2.90347  2.73739  3.18146  2.89801  2.37887  2.77519  2.98518  4.58477  3.61503
          0.03254  3.83720  4.55955  0.61958  0.77255  0.48576  0.95510
    209   2.54788  1.01491  4.05786  3.78987  3.78987  3.17780  4.44478  2.92840  3.61678  2.84523  3.96559  3.78629  3.88195  3.96438  3.74721  2.81936  3.01175  2.67524  5.21286  4.07765    218 - -
          2.68618  4.42225  2.77519  2.73123  3.46354  2.40513  3.72494  3.29354  2.67741  2.69355  4.24690  2.90347  2.73739  3.18146  2.89801  2.37887  2.77519  2.98518  4.58477  3.61503
          0.03254  3.83720  4.55955  0.61958  0.77255  0.48576  0.95510
    210   2.96666  4.80719  3.45381  2.97298  4.15286  3.46071  3.80039  3.69258  2.22558  3.21497  4.21659  3.33515  3.96548  3.02293  1.03369  3.05284  3.23533  3.41818  5.25051  4.08841    219 - -
          2.68618  4.42225  2.77519  2.73123  3.46354  2.40513  3.72494  3.29354  2.67741  2.69355  4.24690  2.90347  2.73739  3.18146  2.89801  2.37887  2.77519  2.98518  4.58477  3.61503
          0.03254  3.83720  4.55955  0.61958  0.77255  0.48576  0.95510
    211   2.29859  4.21822  3.17668  2.99138  4.04146  2.94879  4.10194  3.55956  3.06275  3.28272  4.21215  3.22145  3.68481  3.41495  3.34949  1.14550  2.77618  3.10240  5.41690  4.12493    220 - -
          2.68618  4.42225  2.77519  2.73123  3.46354  2.40513  3.72494  3.29354  2.67741  2.69355  4.24690  2.90347  2.73739  3.18146  2.89801  2.37887  2.77519  2.98518  4.58477  3.61503
          0.03254  3.83720  4.55955  0.61958  0.77255  0.48576  0.95510
    212   2.92303  5.02534  2.47447  1.07663  4.36730  3.25208  3.83657  3.81422  2.71273  3.43729  4.41348  2.91457  3.85517  3.05336  3.11746  2.90940  3.22720  3.50194  5.54558  4.26847    221 - -
          2.68618  4.42225  2.77519  2.73123  3.46354  2.40513  3.72494  3.29354  2.67741  2.69355  4.24690  2.90347  2.73739  3.18146  2.89801  2.37887  2.77519  2.98518  4.58477  3.61503
          0.03254  3.83720  4.55955  0.61958  0.77255  0.48576  0.95510
    213   2.69511  4.68960  2.69048  2.57267  4.04768  3.16102  3.89407  3.75099  2.79511  3.40204  4.35792  1.22207  3.81141  3.16722  3.14818  2.76394  3.07609  3.37676  5.35773  3.99890    222 - -
          2.68618  4.42225  2.77519  2.73123  3.46354  2.40513  3.72494  3.29354  2.67741  2.69355  4.24690  2.90347  2.73739  3.18146  2.89801  2.37887  2.77519  2.98518  4.58477  3.61503
          0.03254  3.83720  4.55955  0.61958  0.77255  0.48576  0.95510
    214   2.29859  4.21822  3.17668  2.99138  4.04146  2.94879  4.10194  3.55956  3.06275  3.28272  4.21215  3.22145  3.68481  3.41495  3.34949  1.14550  2.77618  3.10240  5.41690  4.12493    223 - -
          2.68618  4.42225  2.77519  2.73123  3.46354  2.40513  3.72494  3.29354  2.67741  2.69355  4.24690  2.90347  2.73739  3.18146  2.89801  2.37887  2.77519  2.98518  4.58477  3.61503
          0.03254  3.83720  4.55955  0.61958  0.77255  0.48576  0.95510
    215   2.94070  4.90196  3.11427  2.74305  4.28032  3.43337  3.74109  3.70750  1.08763  3.28058  4.24444  3.16889  3.93663  2.93495  2.42693  2.98531  3.19686  3.41747  5.34989  4.15778    224 - -
          2.68618  4.42225  2.77519  2.73123  3.46354  2.40513  3.72494  3.29354  2.67741  2.69355  4.24690  2.90347  2.73739  3.18146  2.89801  2.37887  2.77519  2.98518  4.58477  3.61503
          0.03254  3.83720  4.55955  0.61958  0.77255  0.48576  0.95510
    216   2.62253  4.40083  3.28903  3.18427  4.32603  0.78567  4.30619  3.91755  3.36069  3.57600  4.55189  3.45347  3.79083  3.68773  3.60010  2.79354  3.10105  3.45273  5.42998  4.42693    225 - -
          2.68618  4.42225  2.77519  2.73123  3.46354  2.40513  3.72494  3.29354  2.67741  2.69355  4.24690  2.90347  2.73739  3.18146  2.89801  2.37887  2.77519  2.98518  4.58477  3.61503
          0.03254  3.83720  4.55955  0.61958  0.77255  0.48576  0.95510
    217   2.78040  4.33335  4.07604  3.73862  3.52492  3.68683  4.54662  2.05396  3.60584  2.21848  3.49599  3.93395  4.24969  3.96843  3.82164  3.18857  3.14305  1.07064  5.30322  4.03239    226 - -
          2.68618  4.42225  2.77519  2.73123  3.46354  2.40513  3.72494  3.29354  2.67741  2.69355  4.24690  2.90347  2.73739  3.18146  2.89801  2.37887  2.77519  2.98518  4.58477  3.61503
          0.03254  3.83720  4.55955  0.61958  0.77255  0.48576  0.95510
    218   3.19717  4.70044  3.78661  3.50987  2.29565  3.78940  3.60364  3.21140  3.36840  2.67431  3.89025  3.68074  4.26431  3.68291  3.55914  3.33720  3.48382  3.08036  3.93789  1.02652    227 - -
          2.68618  4.42225  2.77519  2.73123  3.46354  2.40513  3.72494  3.29354  2.67741  2.69355  4.24690  2.90347  2.73739  3.18146  2.89801  2.37887  2.77519  2.98518  4.58477  3.61503
          0.03254  3.83720  4.55955  0.61958  0.77255  0.48576  0.95510
    219   2.54788  1.01491  4.05786  3.78987  3.78987  3.17780  4.44478  2.92840  3.61678  2.84523  3.96559  3.78629  3.88195  3.96438  3.74721  2.81936  3.01175  2.67524  5.21286  4.07765    228 - -
          2.68618  4.42225  2.77519  2.73123  3.46354  2.40513  3.72494  3.29354  2.67741  2.69355  4.24690  2.90347  2.73739  3.18146  2.89801  2.37887  2.77519  2.98518  4.58477  3.61503
          0.03254  3.83720  4.55955  0.61958  0.77255  0.48576  0.95510
    220   3.11623  4.58927  4.13261  3.77287  3.12323  3.93687  4.43969  2.32603  3.54094  0.91990  3.15823  4.05170  4.37868  3.91773  3.72255  3.50444  3.41231  2.35409  4.98915  3.70413    229 - -
          2.68618  4.42225  2.77519  2.73123  3.46354  2.40513  3.72494  3.29354  2.67741  2.69355  4.24690  2.90347  2.73739  3.18146  2.89801  2.37887  2.77519  2.98518  4.58477  3.61503
          0.03254  3.83720  4.55955  0.61958  0.77255  0.48576  0.95510
    221   2.85393  4.83751  2.88084  2.63566  4.00122  3.34338  3.79344  3.62714  2.45905  3.13294  4.16242  3.09485  3.89673  1.29814  2.74366  2.90346  3.15122  3.35920  5.27981  3.97141    230 - -
          2.68618  4.42225  2.77519  2.73123  3.46354  2.40513  3.72494  3.29354  2.67741  2.69355  4.24690  2.90347  2.73739  3.18146  2.89801  2.37887  2.77519  2.98518  4.58477  3.61503
          0.03254  3.83720  4.55955  0.61958  0.77255  0.48576  0.95510
    222   3.19717  4.70044  3.78661  3.50987  2.29565  3.78940  3.60364  3.21140  3.36840  2.67431  3.89025  3.68074  4.26431  3.68291  3.55914  3.33720  3.48382  3.08036  3.93789  1.02652    231 - -
          2.68618  4.42225  2.77519  2.73123  3.46354  2.40513  3.72494  3.29354  2.67741  2.69355  4.24690  2.90347  2.73739  3.18146  2.89801  2.37887  2.77519  2.98518  4.58477  3.61503
          0.03254  3.83720  4.55955  0.61958  0.77255  0.48576  0.95510
    223   2.95262  5.07395  0.96998  2.31480  4.44646  3.18476  3.90139  4.02681  2.97907  3.64168  4.61955  2.86917  3.83512  3.14087  3.49005  2.91935  3.29064  3.66994  5.62188  4.32589    232 - -
          2.68618  4.42225  2.77519  2.73123  3.46354  2.40513  3.72494  3.29354  2.67741  2.69355  4.24690  2.90347  2.73739  3.18146  2.89801  2.37887  2.77519  2.98518  4.58477  3.61503
          0.03254  3.83720  4.55955  0.61958  0.77255  0.48576  0.95510
    224   2.95262  5.07395  0.96998  2.31480  4.44646  3.18476  3.90139  4.02681  2.97907  3.64168  4.61955  2.86917  3.83512  3.14087  3.49005  2.91935  3.29064  3.66994  5.62188  4.32589    233 - -
          2.68618  4.42225  2.77519  2.73123  3.46354  2.40513  3.72494  3.29354  2.67741  2.69355  4.24690  2.90347  2.73739  3.18146  2.89801  2.37887  2.77519  2.98518  4.58477  3.61503
          0.03254  3.83720  4.55955  0.61958  0.77255  0.48576  0.95510
    225   2.71204  5.12018  2.11448  2.15427  4.43460  2.89486  3.63086  3.91173  2.50325  3.44414  4.26011  2.30178  3.75737  2.22889  3.00944  2.66106  2.97797  3.51861  5.62142  4.20109    234 - -
          2.68618  4.42225  2.77519  2.73123  3.46354  2.40513  3.72494  3.29354  2.67741  2.69355  4.24690  2.90347  2.73739  3.18146  2.89801  2.37887  2.77519  2.98518  4.58477  3.61503
          0.03254  3.83720  4.55955  0.61958  0.77255  0.48576  0.95510
    226   2.94070  4.90196  3.11427  2.74305  4.28032  3.43337  3.74109  3.70750  1.08763  3.28058  4.24444  3.16889  3.93663  2.93495  2.42693  2.98531  3.19686  3.41747  5.34989  4.15778    235 - -
          2.68618  4.42225  2.77519  2.73123  3.46354  2.40513  3.72494  3.29354  2.67741  2.69355  4.24690  2.90347  2.73739  3.18146  2.89801  2.37887  2.77519  2.98518  4.58477  3.61503
          0.03254  3.83720  4.55955  0.61958  0.77255  0.48576  0.95510
    227   3.00371  4.43297  4.28448  3.89939  3.35101  4.02756  4.63444  1.12270  3.72680  1.94491  3.29251  4.14971  4.46265  4.07906  3.92745  3.51990  3.30372  1.84652  5.23415  3.96903    236 - -
          2.68618  4.42225  2.77519  2.73123  3.46354  2.40513  3.72494  3.29354  2.67741  2.69355  4.24690  2.90347  2.73739  3.18146  2.89801  2.37887  2.77519  2.98518  4.58477  3.61503
          0.03254  3.83720  4.55955  0.61958  0.77255  0.48576  0.95510
    228   2.78040  4.33335  4.07604  3.73862  3.52492  3.68683  4.54662  2.05396  3.60584  2.21848  3.49599  3.93395  4.24969  3.96843  3.82164  3.18857  3.14305  1.07064  5.30322  4.03239    237 - -
          2.68618  4.42225  2.77519  2.73123  3.46354  2.40513  3.72494  3.29354  2.67741  2.69355  4.24690  2.90347  2.73739  3.18146  2.89801  2.37887  2.77519  2.98518  4.58477  3.61503
          0.03254  3.83720  4.55955  0.61958  0.77255  0.48576  0.95510
    229   2.29859  4.21822  3.17668  2.99138  4.04146  2.94879  4.10194  3.55956  3.06275  3.28272  4.21215  3.22145  3.68481  3.41495  3.34949  1.14550  2.77618  3.10240  5.41690  4.12493    238 - -
          2.68618  4.42225  2.77519  2.73123  3.46354  2.40513  3.72494  3.29354  2.67741  2.69355  4.24690  2.90347  2.73739  3.18146  2.89801  2.37887  2.77519  2.98518  4.58477  3.61503
          0.03254  3.83720  4.55955  0.61958  0.77255  0.48576  0.95510
    230   2.62253  4.40083  3.28903  3.18427  4.32603  0.78567  4.30619  3.91755  3.36069  3.57600  4.55189  3.45347  3.79083  3.68773  3.60010  2.79354  3.10105  3.45273  5.42998  4.42693    239 - -
          2.68618  4.42225  2.77519  2.73123  3.46354  2.40513  3.72494  3.29354  2.67741  2.69355  4.24690  2.90347  2.73739  3.18146  2.89801  2.37887  2.77519  2.98518  4.58477  3.61503
          0.03254  3.83720  4.55955  0.61958  0.77255  0.48576  0.95510
    231   3.11623  4.58927  4.13261  3.77287  3.12323  3.93687  4.43969  2.32603  3.54094  0.91990  3.15823  4.05170  4.37868  3.91773  3.72255  3.50444  3.41231  2.35409  4.98915  3.70413    240 - -
          2.68618  4.42225  2.77519  2.73123  3.46354  2.40513  3.72494  3.29354  2.67741  2.69355  4.24690  2.90347  2.73739  3.18146  2.89801  2.37887  2.77519  2.98518  4.58477  3.61503
          0.03254  3.83720  4.55955  0.61958  0.77255  0.48576  0.95510
    232   2.96666  4.80719  3.45381  2.97298  4.15286  3.46071  3.80039  3.69258  2.22558  3.21497  4.21659  3.33515  3.96548  3.02293  1.03369  3.05284  3.23533  3.41818  5.25051  4.08841    241 - -
          2.68618  4.42225  2.77519  2.73123  3.46354  2.40513  3.72494  3.29354  2.67741  2.69355  4.24690  2.90347  2.73739  3.18146  2.89801  2.37887  2.77519  2.98518  4.58477  3.61503
          0.03254  3.83720  4.55955  0.61958  0.77255  0.48576  0.95510
    233   2.95262  5.07395  0.96998  2.31480  4.44646  3.18476  3.90139  4.02681  2.97907  3.64168  4.61955  2.86917  3.83512  3.14087  3.49005  2.91935  3.29064  3.66994  5.62188  4.32589    242 - -
          2.68618  4.42225  2.77519  2.73123  3.46354  2.40513  3.72494  3.29354  2.67741  2.69355  4.24690  2.90347  2.73739  3.18146  2.89801  2.37887  2.77519  2.98518  4.58477  3.61503
          0.03254  3.83720  4.55955  0.61958  0.77255  0.48576  0.95510
    234   2.69511  4.68960  2.69048  2.57267  4.04768  3.16102  3.89407  3.75099  2.79511  3.40204  4.35792  1.22207  3.81141  3.16722  3.14818  2.76394  3.07609  3.37676  5.35773  3.99890    243 - -
          2.68618  4.42225  2.77519  2.73123  3.46354  2.40513  3.72494  3.29354  2.67741  2.69355  4.24690  2.90347  2.73739  3.18146  2.89801  2.37887  2.77519  2.98518  4.58477  3.61503
          0.03254  3.83720  4.55955  0.61958  0.77255  0.48576  0.95510
    235   2.39473  4.23955  3.39776  3.14879  3.93867  3.07983  4.16867  3.06154  3.09106  2.92626  3.97951  3.36344  3.78100  3.48779  3.35111  2.59567  1.23315  2.76029  5.37961  4.15546    244 - -
          2.68618  4.42225  2.77519  2.73123  3.46354  2.40513  3.72494  3.29354  2.67741  2.69355  4.24690  2.90347  2.73739  3.18146  2.89801  2.37887  2.77519  2.98518  4.58477  3.61503
          0.03254  3.83720  4.55955  0.61958  0.77255  0.48576  0.95510
    236   3.00371  4.43297  4.28448  3.89939  3.35101  4.02756  4.63444  1.12270  3.72680  1.94491  3.29251  4.14971  4.46265  4.07906  3.92745  3.51990  3.30372  1.84652  5.23415  3.96903    245 - -
          2.68618  4.42225  2.77519  2.73123  3.46354  2.40513  3.72494  3.29354  2.67741  2.69355  4.24690  2.90347  2.73739  3.18146  2.89801  2.37887  2.77519  2.98518  4.58477  3.61503
          0.03254  3.83720  4.55955  0.61958  0.77255  0.48576  0.95510
    237   2.94070  4.90196  3.11427  2.74305  4.28032  3.43337  3.74109  3.70750  1.08763  3.28058  4.24444  3.16889  3.93663  2.93495  2.42693  2.98531  3.19686  3.41747  5.34989  4.15778    246 - -
          2.68618  4.42225  2.77519  2.73123  3.46354  2.40513  3.72494  3.29354  2.67741  2.69355  4.24690  2.90347  2.73739  3.18146  2.89801  2.37887  2.77519  2.98518  4.58477  3.61503
          0.03254  3.83720  4.55955  0.61958  0.77255  0.48576  0.95510
    238   3.00371  4.43297  4.28448  3.89939  3.35101  4.02756  4.63444  1.12270  3.72680  1.94491  3.29251  4.14971  4.46265  4.07906  3.92745  3.51990  3.30372  1.84652  5.23415  3.96903    247 - -
          2.68618  4.42225  2.77519  2.73123  3.46354  2.40513  3.72494  3.29354  2.67741  2.69355  4.24690  2.90347  2.73739  3.18146  2.89801  2.37887  2.77519  2.98518  4.58477  3.61503
          0.03254  3.83720  4.55955  0.61958  0.77255  0.48576  0.95510
    239   3.27863  4.66558  4.03827  3.73603  2.63246  3.69149  3.85826  3.30122  3.45920  2.70197  3.93660  3.89233  4.20642  3.84869  3.59359  3.48263  3.57736  3.19058  0.95955  2.63649    248 - -
          2.68618  4.42225  2.77519  2.73123  3.46354  2.40513  3.72494  3.29354  2.67741  2.69355  4.24690  2.90347  2.73739  3.18146  2.89801  2.37887  2.77519  2.98518  4.58477  3.61503
          0.03254  3.83720  4.55955  0.61958  0.77255  0.48576  0.95510
    240   2.69991  4.98457  1.46384  2.18289  4.43380  3.12233  3.74981  3.93421  2.74541  3.53788  4.40401  2.72846  3.75365  2.93845  3.27593  2.27475  3.03480  3.52260  5.69886  4.26208    249 - -
          2.68618  4.42225  2.77519  2.73123  3.46354  2.40513  3.72494  3.29354  2.67741  2.69355  4.24690  2.90347  2.73739  3.18146  2.89801  2.37887  2.77519  2.98518  4.58477  3.61503
          0.03254  3.83720  4.55955  0.61958  0.77255  0.48576  0.95510
    241   2.96666  4.80719  3.45381  2.97298  4.15286  3.46071  3.80039  3.69258  2.22558  3.21497  4.21659  3.33515  3.96548  3.02293  1.03369  3.05284  3.23533  3.41818  5.25051  4.08841    250 - -
          2.68618  4.42225  2.77519  2.73123  3.46354  2.40513  3.72494  3.29354  2.67741  2.69355  4.24690  2.90347  2.73739  3.18146  2.89801  2.37887  2.77519  2.98518  4.58477  3.61503
          0.03254  3.83720  4.55955  0.61958  0.77255  0.48576  0.95510
    242   2.53581  4.65945  2.77202  2.43273  4.13849  3.22021  3.68709  3.55333  2.29164  3.16482  3.99868  2.44769  3.75143  2.86301  2.86942  2.04424  2.60968  3.18654  5.38806  4.07210    251 - -
          2.68618  4.42225  2.77519  2.73123  3.46354  2.40513  3.72494  3.29354  2.67741  2.69355  4.24690  2.90347  2.73739  3.18146  2.89801  2.37887  2.77519  2.98518  4.58477  3.61503
          0.03254  3.83720  4.55955  0.61958  0.77255  0.48576  0.95510
    243   2.48340  4.48275  2.51547  2.57251  4.04566  3.14094  3.85657  3.31222  2.77309  3.09318  4.00218  3.00745  3.75631  3.08377  3.17545  2.59363  1.62722  2.97723  5.40085  4.09633    252 - -
          2.68618  4.42225  2.77519  2.73123  3.46354  2.40513  3.72494  3.29354  2.67741  2.69355  4.24690  2.90347  2.73739  3.18146  2.89801  2.37887  2.77519  2.98518  4.58477  3.61503
          0.03254  3.83720  4.55955  0.61958  0.77255  0.48576  0.95510
    244   3.11623  4.58927  4.13261  3.77287  3.12323  3.93687  4.43969  2.32603  3.54094  0.91990  3.15823  4.05170  4.37868  3.91773  3.72255  3.50444  3.41231  2.35409  4.98915  3.70413    253 - -
          2.68618  4.42225  2.77519  2.73123  3.46354  2.40513  3.72494  3.29354  2.67741  2.69355  4.24690  2.90347  2.73739  3.18146  2.89801  2.37887  2.77519  2.98518  4.58477  3.61503
          0.03254  3.83720  4.55955  0.61958  0.77255  0.48576  0.95510
    245   2.80922  5.02265  2.58372  2.15455  4.29600  3.32263  3.65313  3.75322  2.31856  3.29686  4.19030  2.86832  3.84009  1.69618  2.66172  2.79351  3.06229  3.42895  5.46791  4.13510    254 - -
          2.68618  4.42225  2.77519  2.73123  3.46354  2.40513  3.72494  3.29354  2.67741  2.69355  4.24690  2.90347  2.73739  3.18146  2.89801  2.37887  2.77519  2.98518  4.58477  3.61503
          0.03254  3.83720  4.55955  0.61958  0.77255  0.48576  0.95510
    246   2.54788  1.01491  4.05786  3.78987  3.78987  3.17780  4.44478  2.92840  3.61678  2.84523  3.96559  3.78629  3.88195  3.96438  3.74721  2.81936  3.01175  2.67524  5.21286  4.07765    255 - -
          2.68618  4.42225  2.77519  2.73123  3.46354  2.40513  3.72494  3.29354  2.67741  2.69355  4.24690  2.90347  2.73739  3.18146  2.89801  2.37887  2.77519  2.98518  4.58477  3.61503
          0.03254  3.83720  4.55955  0.61958  0.77255  0.48576  0.95510
    247   2.64305  3.18668  4.13338  3.59852  3.43049  3.72820  4.31047  1.89521  3.48950  2.24604  3.33756  3.81522  4.17924  3.76218  3.72498  3.07546  2.68669  1.48616  5.08091  3.87484    256 - -
          2.68618  4.42225  2.77519  2.73123  3.46354  2.40513  3.72494  3.29354  2.67741  2.69355  4.24690  2.90347  2.73739  3.18146  2.89801  2.37887  2.77519  2.98518  4.58477  3.61503
          0.03254  3.83720  4.55955  0.61958  0.77255  0.48576  0.95510
    248   2.73362  4.70904  3.22571  2.68615  3.89071  3.49704  3.66931  3.17831  1.60491  2.80464  3.04347  3.12439  3.91054  2.85855  2.50951  2.82213  2.96469  2.95186  5.19436  3.92924    257 - -
          2.68618  4.42225  2.77519  2.73123  3.46354  2.40513  3.72494  3.29354  2.67741  2.69355  4.24690  2.90347  2.73739  3.18146  2.89801  2.37887  2.77519  2.98518  4.58477  3.61503
          0.03254  3.83720  4.55955  0.61958  0.77255  0.48576  0.95510
    249   2.64371  4.28462  3.60219  2.80853  3.49237  3.65052  4.01203  2.06786  2.99741  2.36258  3.40145  3.46376  4.05596  3.33906  3.32206  2.94811  2.68286  1.71555  5.05179  3.81944    258 - -
          2.68618  4.42225  2.77519  2.73123  3.46354  2.40513  3.72494  3.29354  2.67741  2.69355  4.24690  2.90347  2.73739  3.18146  2.89801  2.37887  2.77519  2.98518  4.58477  3.61503
          0.03254  3.83720  4.55955  0.61958  0.77255  0.48576  0.95510
    250   3.11623  4.58927  4.13261  3.77287  3.12323  3.93687  4.43969  2.32603  3.54094  0.91990  3.15823  4.05170  4.37868  3.91773  3.72255  3.50444  3.41231  2.35409  4.98915  3.70413    259 - -
          2.68618  4.42225  2.77519  2.73123  3.46354  2.40513  3.72494  3.29354  2.67741  2.69355  4.24690  2.90347  2.73739  3.18146  2.89801  2.37887  2.77519  2.98518  4.58477  3.61503
          0.03254  3.83720  4.55955  0.61958  0.77255  0.48576  0.95510
    251   2.57193  4.36816  3.35085  2.80789  3.51324  3.48991  3.79154  2.56780  2.68580  2.44585  3.12191  3.22685  3.90174  2.81906  3.03297  2.76424  2.14989  2.53418  4.98818  3.74222    260 - -
          2.68618  4.42225  2.77519  2.73123  3.46354  2.40513  3.72494  3.29354  2.67741  2.69355  4.24690  2.90347  2.73739  3.18146  2.89801  2.37887  2.77519  2.98518  4.58477  3.61503
          0.03254  3.83720  4.55955  0.61958  0.77255  0.48576  0.95510
    252   2.62253  4.40083  3.28903  3.18427  4.32603  0.78567  4.30619  3.91755  3.36069  3.57600  4.55189  3.45347  3.79083  3.68773  3.60010  2.79354  3.10105  3.45273  5.42998  4.42693    261 - -
          2.68618  4.42225  2.77519  2.73123  3.46354  2.40513  3.72494  3.29354  2.67741  2.69355  4.24690  2.90347  2.73739  3.18146  2.89801  2.37887  2.77519  2.98518  4.58477  3.61503
          0.03254  3.83720  4.55955  0.61958  0.77255  0.48576  0.95510
    253   2.95794  4.78074  3.09286  2.84978  3.26124  3.41875  1.21913  3.65534  2.69385  3.15353  4.19415  3.26032  3.96961  3.21570  2.96141  3.02910  3.26033  3.39119  4.72667  3.21320    262 - -
          2.68618  4.42225  2.77519  2.73123  3.46354  2.40513  3.72494  3.29354  2.67741  2.69355  4.24690  2.90347  2.73739  3.18146  2.89801  2.37887  2.77519  2.98518  4.58477  3.61503
          0.03254  3.83720  4.55955  0.61958  0.77255  0.48576  0.95510
    254   2.39473  4.23955  3.39776  3.14879  3.93867  3.07983  4.16867  3.06154  3.09106  2.92626  3.97951  3.36344  3.78100  3.48779  3.35111  2.59567  1.23315  2.76029  5.37961  4.15546    263 - -
          2.68618  4.42225  2.77519  2.73123  3.46354  2.40513  3.72494  3.29354  2.67741  2.69355  4.24690  2.90347  2.73739  3.18146  2.89801  2.37887  2.77519  2.98518  4.58477  3.61503
          0.03254  3.83720  4.55955  0.61958  0.77255  0.48576  0.95510
    255   2.62253  4.40083  3.28903  3.18427  4.32603  0.78567  4.30619  3.91755  3.36069  3.57600  4.55189  3.45347  3.79083  3.68773  3.60010  2.79354  3.10105  3.45273  5.42998  4.42693    264 - -
          2.68618  4.42225  2.77519  2.73123  3.46354  2.40513  3.72494  3.29354  2.67741  2.69355  4.24690  2.90347  2.73739  3.18146  2.89801  2.37887  2.77519  2.98518  4.58477  3.61503
          0.03254  3.83720  4.55955  0.61958  0.77255  0.48576  0.95510
    256   2.29859  4.21822  3.17668  2.99138  4.04146  2.94879  4.10194  3.55956  3.06275  3.28272  4.21215  3.22145  3.68481  3.41495  3.34949  1.14550  2.77618  3.10240  5.41690  4.12493    265 - -
          2.68618  4.42225  2.77519  2.73123  3.46354  2.40513  3.72494  3.29354  2.67741  2.69355  4.24690  2.90347  2.73739  3.18146  2.89801  2.37887  2.77519  2.98518  4.58477  3.61503
          0.03254  3.83720  4.55955  0.61958  0.77255  0.48576  0.95510
    257   2.78040  4.33335  4.07604  3.73862  3.52492  3.68683  4.54662  2.05396  3.60584  2.21848  3.49599  3.93395  4.24969  3.96843  3.82164  3.18857  3.14305  1.07064  5.30322  4.03239    266 - -
          2.68618  4.42225  2.77519  2.73123  3.46354  2.40513  3.72494  3.29354  2.67741  2.69355  4.24690  2.90347  2.73739  3.18146  2.89801  2.37887  2.77519  2.98518  4.58477  3.61503
          0.03254  3.83720  4.55955  0.61958  0.77255  0.48576  0.95510
    258   3.11623  4.58927  4.13261  3.77287  3.12323  3.93687  4.43969  2.32603  3.54094  0.91990  3.15823  4.05170  4.37868  3.91773  3.72255  3.50444  3.41231  2.35409  4.98915  3.70413    267 - -
          2.68618  4.42225  2.77519  2.73123  3.46354  2.40513  3.72494  3.29354  2.67741  2.69355  4.24690  2.90347  2.73739  3.18146  2.89801  2.37887  2.77519  2.98518  4.58477  3.61503
          0.03254  3.83720  4.55955  0.61958  0.77255  0.48576  0.95510
    259   2.54788  1.01491  4.05786  3.78987  3.78987  3.17780  4.44478  2.92840  3.61678  2.84523  3.96559  3.78629  3.88195  3.96438  3.74721  2.81936  3.01175  2.67524  5.21286  4.07765    268 - -
          2.68618  4.42225  2.77519  2.73123  3.46354  2.40513  3.72494  3.29354  2.67741  2.69355  4.24690  2.90347  2.73739  3.18146  2.89801  2.37887  2.77519  2.98518  4.58477  3.61503
          0.03254  3.83720  4.55955  0.61958  0.77255  0.48576  0.95510
    260   3.11623  4.58927  4.13261  3.77287  3.12323  3.93687  4.43969  2.32603  3.54094  0.91990  3.15823  4.05170  4.37868  3.91773  3.72255  3.50444  3.41231  2.35409  4.98915  3.70413    269 - -
          2.68618  4.42225  2.77519  2.73123  3.46354  2.40513  3.72494  3.29354  2.67741  2.69355  4.24690  2.90347  2.73739  3.18146  2.89801  2.37887  2.77519  2.98518  4.58477  3.61503
          0.03254  3.83720  4.55955  0.61958  0.77255  0.48576  0.95510
    261   2.85393  4.83751  2.88084  2.63566  4.00122  3.34338  3.79344  3.62714  2.45905  3.13294  4.16242  3.09485  3.89673  1.29814  2.74366  2.90346  3.15122  3.35920  5.27981  3.97141    270 - -
          2.68618  4.42225  2.77519  2.73123  3.46354  2.40513  3.72494  3.29354  2.67741  2.69355  4.24690  2.90347  2.73739  3.18146  2.89801  2.37887  2.77519  2.98518  4.58477  3.61503
          0.03254  3.83720  4.55955  0.61958  0.77255  0.48576  0.95510
    262   3.19717  4.70044  3.78661  3.50987  2.29565  3.78940  3.60364  3.21140  3.36840  2.67431  3.89025  3.68074  4.26431  3.68291  3.55914  3.33720  3.48382  3.08036  3.93789  1.02652    271 - -
          2.68618  4.42225  2.77519  2.73123  3.46354  2.40513  3.72494  3.29354  2.67741  2.69355  4.24690  2.90347  2.73739  3.18146  2.89801  2.37887  2.77519  2.98518  4.58477  3.61503
          0.03254  3.83720  4.55955  0.61958  0.77255  0.48576  0.95510
    263   2.95262  5.07395  0.96998  2.31480  4.44646  3.18476  3.90139  4.02681  2.97907  3.64168  4.61955  2.86917  3.83512  3.14087  3.49005  2.91935  3.29064  3.66994  5.62188  4.32589    272 - -
          2.68618  4.42225  2.77519  2.73123  3.46354  2.40513  3.72494  3.29354  2.67741  2.69355  4.24690  2.90347  2.73739  3.18146  2.89801  2.37887  2.77519  2.98518  4.58477  3.61503
          0.03254  3.83720  4.55955  0.61958  0.77255  0.48576  0.95510
    264   2.88150  5.33268  1.30721  1.89637  4.62860  3.15507  3.72829  4.12089  2.75412  3.68070  4.56479  2.65255  3.78529  2.90993  3.32691  2.78506  3.18013  3.72803  5.83444  4.36968    273 - -
          2.68618  4.42225  2.77519  2.73123  3.46354  2.40513  3.72494  3.29354  2.67741  2.69355  4.24690  2.90347  2.73739  3.18146  2.89801  2.37887  2.77519  2.98518  4.58477  3.61503
          0.03254  3.83720  4.55955  0.61958  0.77255  0.48576  0.95510
    265   2.91553  4.99481  3.21431  2.67989  4.38792  3.52169  3.59041  3.77111  1.30685  3.27308  4.16125  3.10080  3.93787  2.74269  2.00075  2.93081  3.11621  3.46214  5.35889  4.15546    274 - -
          2.68618  4.42225  2.77519  2.73123  3.46354  2.40513  3.72494  3.29354  2.67741  2.69355  4.24690  2.90347  2.73739  3.18146  2.89801  2.37887  2.77519  2.98518  4.58477  3.61503
          0.03254  3.83720  4.55955  0.61958  0.77255  0.48576  0.95510
    266   1.92423  4.18362  3.80367  3.40990  3.67957  3.36008  4.30778  2.28213  3.32842  2.46541  3.58762  3.59976  3.97918  3.65624  3.59578  2.78315  2.87101  1.51406  5.31834  4.08932    275 - -
          2.68618  4.42225  2.77519  2.73123  3.46354  2.40513  3.72494  3.29354  2.67741  2.69355  4.24690  2.90347  2.73739  3.18146  2.89801  2.37887  2.77519  2.98518  4.58477  3.61503
          0.03254  3.83720  4.55955  0.61958  0.77255  0.48576  0.95510
    267   3.00371  4.43297  4.28448  3.89939  3.35101  4.02756  4.63444  1.12270  3.72680  1.94491  3.29251  4.14971  4.46265  4.07906  3.92745  3.51990  3.30372  1.84652  5.23415  3.96903    276 - -
          2.68618  4.42225  2.77519  2.73123  3.46354  2.40513  3.72494  3.29354  2.67741  2.69355  4.24690  2.90347  2.73739  3.18146  2.89801  2.37887  2.77519  2.98518  4.58477  3.61503
          0.03254  3.83720  4.55955  0.61958  0.77255  0.48576  0.95510
    268   2.98292  4.38231  4.46563  3.99076  3.38377  4.17773  4.73459  1.24033  3.84116  1.90485  3.23642  4.23925  4.54704  4.14408  4.05794  3.57109  3.26412  1.58976  5.32600  4.09983    277 - -
          2.68618  4.42225  2.77519  2.73123  3.46354  2.40513  3.72494  3.29354  2.67741  2.69355  4.24690  2.90347  2.73739  3.18146  2.89801  2.37887  2.77519  2.98518  4.58477  3.61503
          0.03254  3.83720  4.55955  0.61958  0.77255  0.48576  0.95510
    269   2.29859  4.21822  3.17668  2.99138  4.04146  2.94879  4.10194  3.55956  3.06275  3.28272  4.21215  3.22145  3.68481  3.41495  3.34949  1.14550  2.77618  3.10240  5.41690  4.12493    278 - -
          2.68618  4.42225  2.77519  2.73123  3.46354  2.40513  3.72494  3.29354  2.67741  2.69355  4.24690  2.90347  2.73739  3.18146  2.89801  2.37887  2.77519  2.98518  4.58477  3.61503
          0.03254  3.83720  4.55955  0.61958  0.77255  0.48576  0.95510
    270   2.62253  4.40083  3.28903  3.18427  4.32603  0.78567  4.30619  3.91755  3.36069  3.57600  4.55189  3.45347  3.79083  3.68773  3.60010  2.79354  3.10105  3.45273  5.42998  4.42693    279 - -
          2.68618  4.42225  2.77519  2.73123  3.46354  2.40513  3.72494  3.29354  2.67741  2.69355  4.24690  2.90347  2.73739  3.18146  2.89801  2.37887  2.77519  2.98518  4.58477  3.61503
          0.03254  3.83720  4.55955  0.61958  0.77255  0.48576  0.95510
    271   2.29859  4.21822  3.17668  2.99138  4.04146  2.94879  4.10194  3.55956  3.06275  3.28272  4.21215  3.22145  3.68481  3.41495  3.34949  1.14550  2.77618  3.10240  5.41690  4.12493    280 - -
          2.68618  4.42225  2.77519  2.73123  3.46354  2.40513  3.72494  3.29354  2.67741  2.69355  4.24690  2.90347  2.73739  3.18146  2.89801  2.37887  2.77519  2.98518  4.58477  3.61503
          0.03254  3.83720  4.55955  0.61958  0.77255  0.48576  0.95510
    272   2.29859  4.21822  3.17668  2.99138  4.04146  2.94879  4.10194  3.55956  3.06275  3.28272  4.21215  3.22145  3.68481  3.41495  3.34949  1.14550  2.77618  3.10240  5.41690  4.12493    281 - -
          2.68618  4.42225  2.77519  2.73123  3.46354  2.40513  3.72494  3.29354  2.67741  2.69355  4.24690  2.90347  2.73739  3.18146  2.89801  2.37887  2.77519  2.98518  4.58477  3.61503
          0.03254  3.83720  4.55955  0.61958  0.77255  0.48576  0.95510
    273   2.95262  5.07395  0.96998  2.31480  4.44646  3.18476  3.90139  4.02681  2.97907  3.64168  4.61955  2.86917  3.83512  3.14087  3.49005  2.91935  3.29064  3.66994  5.62188  4.32589    282 - -
          2.68618  4.42225  2.77519  2.73123  3.46354  2.40513  3.72494  3.29354  2.67741  2.69355  4.24690  2.90347  2.73739  3.18146  2.89801  2.37887  2.77519  2.98518  4.58477  3.61503
          0.03254  3.83720  4.55955  0.61958  0.77255  0.48576  0.95510
    274   2.29859  4.21822  3.17668  2.99138  4.04146  2.94879  4.10194  3.55956  3.06275  3.28272  4.21215  3.22145  3.68481  3.41495  3.34949  1.14550  2.77618  3.10240  5.41690  4.12493    283 - -
          2.68618  4.42225  2.77519  2.73123  3.46354  2.40513  3.72494  3.29354  2.67741  2.69355  4.24690  2.90347  2.73739  3.18146  2.89801  2.37887  2.77519  2.98518  4.58477  3.61503
          0.03254  3.83720  4.55955  0.61958  0.77255  0.48576  0.95510
    275   2.39473  4.23955  3.39776  3.14879  3.93867  3.07983  4.16867  3.06154  3.09106  2.92626  3.97951  3.36344  3.78100  3.48779  3.35111  2.59567  1.23315  2.76029  5.37961  4.15546    284 - -
          2.68618  4.42225  2.77519  2.73123  3.46354  2.40513  3.72494  3.29354  2.67741  2.69355  4.24690  2.90347  2.73739  3.18146  2.89801  2.37887  2.77519  2.98518  4.58477  3.61503
          0.03254  3.83720  4.55955  0.61958  0.77255  0.48576  0.95510
    276   2.78040  4.33335  4.07604  3.73862  3.52492  3.68683  4.54662  2.05396  3.60584  2.21848  3.49599  3.93395  4.24969  3.96843  3.82164  3.18857  3.14305  1.07064  5.30322  4.03239    285 - -
          2.68618  4.42225  2.77519  2.73123  3.46354  2.40513  3.72494  3.29354  2.67741  2.69355  4.24690  2.90347  2.73739  3.18146  2.89801  2.37887  2.77519  2.98518  4.58477  3.61503
          0.03254  3.83720  4.55955  0.61958  0.77255  0.48576  0.95510
    277   2.96666  4.80719  3.45381  2.97298  4.15286  3.46071  3.80039  3.69258  2.22558  3.21497  4.21659  3.33515  3.96548  3.02293  1.03369  3.05284  3.23533  3.41818  5.25051  4.08841    286 - -
          2.68618  4.42225  2.77519  2.73123  3.46354  2.40513  3.72494  3.29354  2.67741  2.69355  4.24690  2.90347  2.73739  3.18146  2.89801  2.37887  2.77519  2.98518  4.58477  3.61503
          0.03254  3.83720  4.55955  0.61958  0.77255  0.48576  0.95510
    278   2.78040  4.33335  4.07604  3.73862  3.52492  3.68683  4.54662  2.05396  3.60584  2.21848  3.49599  3.93395  4.24969  3.96843  3.82164  3.18857  3.14305  1.07064  5.30322  4.03239    287 - -
          2.68618  4.42225  2.77519  2.73123  3.46354  2.40513  3.72494  3.29354  2.67741  2.69355  4.24690  2.90347  2.73739  3.18146  2.89801  2.37887  2.77519  2.98518  4.58477  3.61503
          0.03254  3.83720  4.55955  0.61958  0.77255  0.48576  0.95510
    279   3.27863  4.66558  4.03827  3.73603  2.63246  3.69149  3.85826  3.30122  3.45920  2.70197  3.93660  3.89233  4.20642  3.84869  3.59359  3.48263  3.57736  3.19058  0.95955  2.63649    288 - -
          2.68618  4.42225  2.77519  2.73123  3.46354  2.40513  3.72494  3.29354  2.67741  2.69355  4.24690  2.90347  2.73739  3.18146  2.89801  2.37887  2.77519  2.98518  4.58477  3.61503
          0.03254  3.83720  4.55955  0.61958  0.77255  0.48576  0.95510
    280   2.81254  5.22623  1.44425  2.09509  4.54401  3.14427  3.71928  4.09728  2.72945  3.64875  4.51382  2.18092  3.77058  2.90100  3.29002  2.73769  3.12095  3.68513  5.77692  4.30259    289 - -
          2.68618  4.42225  2.77519  2.73123  3.46354  2.40513  3.72494  3.29354  2.67741  2.69355  4.24690  2.90347  2.73739  3.18146  2.89801  2.37887  2.77519  2.98518  4.58477  3.61503
          0.03254  3.83720  4.55955  0.61958  0.77255  0.48576  0.95510
    281   2.12333  4.20274  3.86981  3.48174  3.65718  3.43699  4.36680  2.18499  3.39214  2.40771  3.55899  3.67113  4.04236  3.72449  3.65079  2.86333  2.91693  1.37482  5.33354  4.10164    290 - -
          2.68618  4.42225  2.77519  2.73123  3.46354  2.40513  3.72494  3.29354  2.67741  2.69355  4.24690  2.90347  2.73739  3.18146  2.89801  2.37887  2.77519  2.98518  4.58477  3.61503
          0.03254  3.83720  4.55955  0.61958  0.77255  0.48576  0.95510
    282   2.51748  4.50775  2.89489  2.62692  3.87383  3.18887  3.82616  3.27175  2.68193  3.04372  3.98756  1.71568  3.78889  3.07163  3.04204  2.62840  2.87614  2.60445  5.27589  3.90226    291 - -
          2.68618  4.42225  2.77519  2.73123  3.46354  2.40513  3.72494  3.29354  2.67741  2.69355  4.24690  2.90347  2.73739  3.18146  2.89801  2.37887  2.77519  2.98518  4.58477  3.61503
          0.03254  3.83720  4.55955  0.61958  0.77255  0.48576  0.95510
    283   2.39473  4.23955  3.39776  3.14879  3.93867  3.07983  4.16867  3.06154  3.09106  2.92626  3.97951  3.36344  3.78100  3.48779  3.35111  2.59567  1.23315  2.76029  5.37961  4.15546    292 - -
          2.68618  4.42225  2.77519  2.73123  3.46354  2.40513  3.72494  3.29354  2.67741  2.69355  4.24690  2.90347  2.73739  3.18146  2.89801  2.37887  2.77519  2.98518  4.58477  3.61503
          0.03254  3.83720  4.55955  0.61958  0.77255  0.48576  0.95510
    284   2.62253  4.40083  3.28903  3.18427  4.32603  0.78567  4.30619  3.91755  3.36069  3.57600  4.55189  3.45347  3.79083  3.68773  3.60010  2.79354  3.10105  3.45273  5.42998  4.42693    293 - -
          2.68618  4.42225  2.77519  2.73123  3.46354  2.40513  3.72494  3.29354  2.67741  2.69355  4.24690  2.90347  2.73739  3.18146  2.89801  2.37887  2.77519  2.98518  4.58477  3.61503
          0.03254  3.83720  4.55955  0.61958  0.77255  0.48576  0.95510
    285   2.43680  4.91330  2.44582  1.45201  4.31108  3.21450  3.73838  3.62319  2.59100  3.30645  4.21815  2.82424  3.79797  2.92310  3.02236  2.72495  3.02585  3.29417  5.57117  4.20908    294 - -
          2.68618  4.42225  2.77519  2.73123  3.46354  2.40513  3.72494  3.29354  2.67741  2.69355  4.24690  2.90347  2.73739  3.18146  2.89801  2.37887  2.77519  2.98518  4.58477  3.61503
          0.03254  3.83720  4.55955  0.61958  0.77255  0.48576  0.95510
    286   2.94219  4.49674  4.01184  3.60309  3.19343  3.80780  4.34642  2.36555  3.37292  1.79384  1.44725  3.88480  4.26861  3.75737  3.58229  3.28740  3.24701  2.36746  5.02928  3.78768    295 - -
          2.68618  4.42225  2.77519  2.73123  3.46354  2.40513  3.72494  3.29354  2.67741  2.69355  4.24690  2.90347  2.73739  3.18146  2.89801  2.37887  2.77519  2.98518  4.58477  3.61503
          0.03254  3.83720  4.55955  0.61958  0.77255  0.48576  0.95510
    287   2.88922  4.36668  4.24399  3.78899  3.37859  3.97135  4.55223  1.91879  3.61803  1.85252  3.29828  4.04039  4.40514  3.96266  3.84951  3.37417  3.19004  1.22390  5.24001  3.96759    296 - -
          2.68618  4.42225  2.77519  2.73123  3.46354  2.40513  3.72494  3.29354  2.67741  2.69355  4.24690  2.90347  2.73739  3.18146  2.89801  2.37887  2.77519  2.98518  4.58477  3.61503
          0.03254  3.83720  4.55955  0.61958  0.77255  0.48576  0.95510
    288   2.69511  4.68960  2.69048  2.57267  4.04768  3.16102  3.89407  3.75099  2.79511  3.40204  4.35792  1.22207  3.81141  3.16722  3.14818  2.76394  3.07609  3.37676  5.35773  3.99890    297 - -
          2.68618  4.42225  2.77519  2.73123  3.46354  2.40513  3.72494  3.29354  2.67741  2.69355  4.24690  2.90347  2.73739  3.18146  2.89801  2.37887  2.77519  2.98518  4.58477  3.61503
          0.03254  3.83720  4.55955  0.61958  0.77255  0.48576  0.95510
    289   2.39473  4.23955  3.39776  3.14879  3.93867  3.07983  4.16867  3.06154  3.09106  2.92626  3.97951  3.36344  3.78100  3.48779  3.35111  2.59567  1.23315  2.76029  5.37961  4.15546    298 - -
          2.68618  4.42225  2.77519  2.73123  3.46354  2.40513  3.72494  3.29354  2.67741  2.69355  4.24690  2.90347  2.73739  3.18146  2.89801  2.37887  2.77519  2.98518  4.58477  3.61503
          0.03254  3.83720  4.55955  0.61958  0.77255  0.48576  0.95510
    290   3.11623  4.58927  4.13261  3.77287  3.12323  3.93687  4.43969  2.32603  3.54094  0.91990  3.15823  4.05170  4.37868  3.91773  3.72255  3.50444  3.41231  2.35409  4.98915  3.70413    299 - -
          2.68618  4.42225  2.77519  2.73123  3.46354  2.40513  3.72494  3.29354  2.67741  2.69355  4.24690  2.90347  2.73739  3.18146  2.89801  2.37887  2.77519  2.98518  4.58477  3.61503
          0.03254  3.83720  4.55955  0.61958  0.77255  0.48576  0.95510
    291   3.00371  4.43297  4.28448  3.89939  3.35101  4.02756  4.63444  1.12270  3.72680  1.94491  3.29251  4.14971  4.46265  4.07906  3.92745  3.51990  3.30372  1.84652  5.23415  3.96903    300 - -
          2.68618  4.42225  2.77519  2.73123  3.46354  2.40513  3.72494  3.29354  2.67741  2.69355  4.24690  2.90347  2.73739  3.18146  2.89801  2.37887  2.77519  2.98518  4.58477  3.61503
          0.03254  3.83720  4.55955  0.61958  0.77255  0.48576  0.95510
    292   2.95794  4.78074  3.09286  2.84978  3.26124  3.41875  1.21913  3.65534  2.69385  3.15353  4.19415  3.26032  3.96961  3.21570  2.96141  3.02910  3.26033  3.39119  4.72667  3.21320    301 - -
          2.68618  4.42225  2.77519  2.73123  3.46354  2.40513  3.72494  3.29354  2.67741  2.69355  4.24690  2.90347  2.73739  3.18146  2.89801  2.37887  2.77519  2.98518  4.58477  3.61503
          0.03254  3.83720  4.55955  0.61958  0.77255  0.48576  0.95510
    293   2.95794  4.78074  3.09286  2.84978  3.26124  3.41875  1.21913  3.65534  2.69385  3.15353  4.19415  3.26032  3.96961  3.21570  2.96141  3.02910  3.26033  3.39119  4.72667  3.21320    302 - -
          2.68618  4.42225  2.77519  2.73123  3.46354  2.40513  3.72494  3.29354  2.67741  2.69355  4.24690  2.90347  2.73739  3.18146  2.89801  2.37887  2.77519  2.98518  4.58477  3.61503
          0.03254  3.83720  4.55955  0.61958  0.77255  0.48576  0.95510
    294   2.54788  1.01491  4.05786  3.78987  3.78987  3.17780  4.44478  2.92840  3.61678  2.84523  3.96559  3.78629  3.88195  3.96438  3.74721  2.81936  3.01175  2.67524  5.21286  4.07765    303 - -
          2.68618  4.42225  2.77519  2.73123  3.46354  2.40513  3.72494  3.29354  2.67741  2.69355  4.24690  2.90347  2.73739  3.18146  2.89801  2.37887  2.77519  2.98518  4.58477  3.61503
          0.03254  3.83720  4.55955  0.61958  0.77255  0.48576  0.95510
    295   2.92303  5.02534  2.47447  1.07663  4.36730  3.25208  3.83657  3.81422  2.71273  3.43729  4.41348  2.91457  3.85517  3.05336  3.11746  2.90940  3.22720  3.50194  5.54558  4.26847    304 - -
          2.68618  4.42225  2.77519  2.73123  3.46354  2.40513  3.72494  3.29354  2.67741  2.69355  4.24690  2.90347  2.73739  3.18146  2.89801  2.37887  2.77519  2.98518  4.58477  3.61503
          0.03254  3.83720  4.55955  0.61958  0.77255  0.48576  0.95510
    296   1.06583  4.17542  3.42757  3.21787  4.01798  3.00077  4.24397  3.13829  3.23323  3.02145  4.05764  3.37615  3.73672  3.57777  3.48584  2.52626  2.80121  2.79883  5.44869  4.24514    305 - -
          2.68618  4.42225  2.77519  2.73123  3.46354  2.40513  3.72494  3.29354  2.67741  2.69355  4.24690  2.90347  2.73739  3.18146  2.89801  2.37887  2.77519  2.98518  4.58477  3.61503
          0.03254  3.83720  4.55955  0.61958  0.77255  0.48576  0.95510
    297   2.78040  4.33335  4.07604  3.73862  3.52492  3.68683  4.54662  2.05396  3.60584  2.21848  3.49599  3.93395  4.24969  3.96843  3.82164  3.18857  3.14305  1.07064  5.30322  4.03239    306 - -
          2.68618  4.42225  2.77519  2.73123  3.46354  2.40513  3.72494  3.29354  2.67741  2.69355  4.24690  2.90347  2.73739  3.18146  2.89801  2.37887  2.77519  2.98518  4.58477  3.61503
          0.03254  3.83720  4.55955  0.61958  0.77255  0.48576  0.95510
    298   3.11623  4.58927  4.13261  3.77287  3.12323  3.93687  4.43969  2.32603  3.54094  0.91990  3.15823  4.05170  4.37868  3.91773  3.72255  3.50444  3.41231  2.35409  4.98915  3.70413    307 - -
          2.68618  4.42225  2.77519  2.73123  3.46354  2.40513  3.72494  3.29354  2.67741  2.69355  4.24690  2.90347  2.73739  3.18146  2.89801  2.37887  2.77519  2.98518  4.58477  3.61503
          0.03254  3.83720  4.55955  0.61958  0.77255  0.48576  0.95510
    299   2.95794  4.78074  3.09286  2.84978  3.26124  3.41875  1.21913  3.65534  2.69385  3.15353  4.19415  3.26032  3.96961  3.21570  2.96141  3.02910  3.26033  3.39119  4.72667  3.21320    308 - -
          2.68618  4.42225  2.77519  2.73123  3.46354  2.40513  3.72494  3.29354  2.67741  2.69355  4.24690  2.90347  2.73739  3.18146  2.89801  2.37887  2.77519  2.98518  4.58477  3.61503
          0.03254  3.83720  4.55955  0.61958  0.77255  0.48576  0.95510
    300   3.11623  4.58927  4.13261  3.77287  3.12323  3.93687  4.43969  2.32603  3.54094  0.91990  3.15823  4.05170  4.37868  3.91773  3.72255  3.50444  3.41231  2.35409  4.98915  3.70413    309 - -
          2.68618  4.42225  2.77519  2.73123  3.46354  2.40513  3.72494  3.29354  2.67741  2.69355  4.24690  2.90347  2.73739  3.18146  2.89801  2.37887  2.77519  2.98518  4.58477  3.61503
          0.03254  3.83720  4.55955  0.61958  0.77255  0.48576  0.95510
    301   2.96666  4.80719  3.45381  2.97298  4.15286  3.46071  3.80039  3.69258  2.22558  3.21497  4.21659  3.33515  3.96548  3.02293  1.03369  3.05284  3.23533  3.41818  5.25051  4.08841    310 - -
          2.68618  4.42225  2.77519  2.73123  3.46354  2.40513  3.72494  3.29354  2.67741  2.69355  4.24690  2.90347  2.73739  3.18146  2.89801  2.37887  2.77519  2.98518  4.58477  3.61503
          0.03254  3.83720  4.55955  0.61958  0.77255  0.48576  0.95510
    302   3.21428  4.62662  4.19020  3.89845  1.07127  3.91138  3.86295  2.74284  3.80648  2.12130  3.47856  3.97977  4.37114  3.98433  3.93491  3.48572  3.51559  2.73085  4.12336  2.49516    311 - -
          2.68618  4.42225  2.77519  2.73123  3.46354  2.40513  3.72494  3.29354  2.67741  2.69355  4.24690  2.90347  2.73739  3.18146  2.89801  2.37887  2.77519  2.98518  4.58477  3.61503
          0.03254  3.83720  4.55955  0.61958  0.77255  0.48576  0.95510
    303   2.32101  3.38511  3.16975  2.77328  3.92351  3.07807  3.86769  3.33149  2.75413  3.03821  3.89507  1.91195  3.70040  3.11073  3.11266  2.25250  2.71065  2.94712  5.28338  3.99882    312 - -
          2.68618  4.42225  2.77519  2.73123  3.46354  2.40513  3.72494  3.29354  2.67741  2.69355  4.24690  2.90347  2.73739  3.18146  2.89801  2.37887  2.77519  2.98518  4.58477  3.61503
          0.03254  3.83720  4.55955  0.61958  0.77255  0.48576  0.95510
    304   2.69511  4.68960  2.69048  2.57267  4.04768  3.16102  3.89407  3.75099  2.79511  3.40204  4.35792  1.22207  3.81141  3.16722  3.14818  2.76394  3.07609  3.37676  5.35773  3.99890    313 - -
          2.68618  4.42225  2.77519  2.73123  3.46354  2.40513  3.72494  3.29354  2.67741  2.69355  4.24690  2.90347  2.73739  3.18146  2.89801  2.37887  2.77519  2.98518  4.58477  3.61503
          0.03254  3.83720  4.55955  0.61958  0.77255  0.48576  0.95510
    305   2.40911  4.40426  2.79144  2.65183  4.23681  1.46064  3.96287  3.76715  2.89838  3.41996  4.28576  2.54393  3.69860  3.21415  3.25987  2.52632  2.84675  3.28440  5.52545  4.23793    314 - -
          2.68618  4.42225  2.77519  2.73123  3.46354  2.40513  3.72494  3.29354  2.67741  2.69355  4.24690  2.90347  2.73739  3.18146  2.89801  2.37887  2.77519  2.98518  4.58477  3.61503
          0.03254  3.83720  4.55955  0.61958  0.77255  0.48576  0.95510
    306   2.94219  4.49674  4.01184  3.60309  3.19343  3.80780  4.34642  2.36555  3.37292  1.79384  1.44725  3.88480  4.26861  3.75737  3.58229  3.28740  3.24701  2.36746  5.02928  3.78768    315 - -
          2.68618  4.42225  2.77519  2.73123  3.46354  2.40513  3.72494  3.29354  2.67741  2.69355  4.24690  2.90347  2.73739  3.18146  2.89801  2.37887  2.77519  2.98518  4.58477  3.61503
          0.03254  3.83720  4.55955  0.61958  0.77255  0.48576  0.95510
    307   2.94219  4.49674  4.01184  3.60309  3.19343  3.80780  4.34642  2.36555  3.37292  1.79384  1.44725  3.88480  4.26861  3.75737  3.58229  3.28740  3.24701  2.36746  5.02928  3.78768    316 - -
          2.68618  4.42225  2.77519  2.73123  3.46354  2.40513  3.72494  3.29354  2.67741  2.69355  4.24690  2.90347  2.73739  3.18146  2.89801  2.37887  2.77519  2.98518  4.58477  3.61503
          0.03254  3.83720  4.55955  0.61958  0.77255  0.48576  0.95510
    308   2.78040  4.33335  4.07604  3.73862  3.52492  3.68683  4.54662  2.05396  3.60584  2.21848  3.49599  3.93395  4.24969  3.96843  3.82164  3.18857  3.14305  1.07064  5.30322  4.03239    317 - -
          2.68618  4.42225  2.77519  2.73123  3.46354  2.40513  3.72494  3.29354  2.67741  2.69355  4.24690  2.90347  2.73739  3.18146  2.89801  2.37887  2.77519  2.98518  4.58477  3.61503
          0.03254  3.83720  4.55955  0.61958  0.77255  0.48576  0.95510
    309   2.39473  4.23955  3.39776  3.14879  3.93867  3.07983  4.16867  3.06154  3.09106  2.92626  3.97951  3.36344  3.78100  3.48779  3.35111  2.59567  1.23315  2.76029  5.37961  4.15546    318 - -
          2.68618  4.42225  2.77519  2.73123  3.46354  2.40513  3.72494  3.29354  2.67741  2.69355  4.24690  2.90347  2.73739  3.18146  2.89801  2.37887  2.77519  2.98518  4.58477  3.61503
          0.03254  3.83720  4.55955  0.61958  0.77255  0.48576  0.95510
    310   2.54788  1.01491  4.05786  3.78987  3.78987  3.17780  4.44478  2.92840  3.61678  2.84523  3.96559  3.78629  3.88195  3.96438  3.74721  2.81936  3.01175  2.67524  5.21286  4.07765    319 - -
          2.68618  4.42225  2.77519  2.73123  3.46354  2.40513  3.72494  3.29354  2.67741  2.69355  4.24690  2.90347  2.73739  3.18146  2.89801  2.37887  2.77519  2.98518  4.58477  3.61503
          0.03254  3.83720  4.55955  0.61958  0.77255  0.48576  0.95510
    311   2.29859  4.21822  3.17668  2.99138  4.04146  2.94879  4.10194  3.55956  3.06275  3.28272  4.21215  3.22145  3.68481  3.41495  3.34949  1.14550  2.77618  3.10240  5.41690  4.12493    320 - -
          2.68618  4.42225  2.77519  2.73123  3.46354  2.40513  3.72494  3.29354  2.67741  2.69355  4.24690  2.90347  2.73739  3.18146  2.89801  2.37887  2.77519  2.98518  4.58477  3.61503
          0.03254  3.83720  4.55955  0.61958  0.77255  0.48576  0.95510
    312   2.94070  4.90196  3.11427  2.74305  4.28032  3.43337  3.74109  3.70750  1.08763  3.28058  4.24444  3.16889  3.93663  2.93495  2.42693  2.98531  3.19686  3.41747  5.34989  4.15778    321 - -
          2.68618  4.42225  2.77519  2.73123  3.46354  2.40513  3.72494  3.29354  2.67741  2.69355  4.24690  2.90347  2.73739  3.18146  2.89801  2.37887  2.77519  2.98518  4.58477  3.61503
          0.03254  3.83720  4.55955  0.61958  0.77255  0.48576  0.95510
    313   2.95262  5.07395  0.96998  2.31480  4.44646  3.18476  3.90139  4.02681  2.97907  3.64168  4.61955  2.86917  3.83512  3.14087  3.49005  2.91935  3.29064  3.66994  5.62188  4.32589    322 - -
          2.68618  4.42225  2.77519  2.73123  3.46354  2.40513  3.72494  3.29354  2.67741  2.69355  4.24690  2.90347  2.73739  3.18146  2.89801  2.37887  2.77519  2.98518  4.58477  3.61503
          0.03254  3.83720  4.55955  0.61958  0.77255  0.48576  0.95510
    314   2.96666  4.80719  3.45381  2.97298  4.15286  3.46071  3.80039  3.69258  2.22558  3.21497  4.21659  3.33515  3.96548  3.02293  1.03369  3.05284  3.23533  3.41818  5.25051  4.08841    323 - -
          2.68618  4.42225  2.77519  2.73123  3.46354  2.40513  3.72494  3.29354  2.67741  2.69355  4.24690  2.90347  2.73739  3.18146  2.89801  2.37887  2.77519  2.98518  4.58477  3.61503
          0.03254  3.83720  4.55955  0.61958  0.77255  0.48576  0.95510
    315   2.29859  4.21822  3.17668  2.99138  4.04146  2.94879  4.10194  3.55956  3.06275  3.28272  4.21215  3.22145  3.68481  3.41495  3.34949  1.14550  2.77618  3.10240  5.41690  4.12493    324 - -
          2.68618  4.42225  2.77519  2.73123  3.46354  2.40513  3.72494  3.29354  2.67741  2.69355  4.24690  2.90347  2.73739  3.18146  2.89801  2.37887  2.77519  2.98518  4.58477  3.61503
          0.03254  3.83720  4.55955  0.61958  0.77255  0.48576  0.95510
    316   3.00371  4.43297  4.28448  3.89939  3.35101  4.02756  4.63444  1.12270  3.72680  1.94491  3.29251  4.14971  4.46265  4.07906  3.92745  3.51990  3.30372  1.84652  5.23415  3.96903    325 - -
          2.68618  4.42225  2.77519  2.73123  3.46354  2.40513  3.72494  3.29354  2.67741  2.69355  4.24690  2.90347  2.73739  3.18146  2.89801  2.37887  2.77519  2.98518  4.58477  3.61503
          0.03254  3.83720  4.55955  0.61958  0.77255  0.48576  0.95510
    317   1.06583  4.17542  3.42757  3.21787  4.01798  3.00077  4.24397  3.13829  3.23323  3.02145  4.05764  3.37615  3.73672  3.57777  3.48584  2.52626  2.80121  2.79883  5.44869  4.24514    326 - -
          2.68618  4.42225  2.77519  2.73123  3.46354  2.40513  3.72494  3.29354  2.67741  2.69355  4.24690  2.90347  2.73739  3.18146  2.89801  2.37887  2.77519  2.98518  4.58477  3.61503
          0.03254  3.83720  4.55955  0.61958  0.77255  0.48576  0.95510
    318   2.78040  4.33335  4.07604  3.73862  3.52492  3.68683  4.54662  2.05396  3.60584  2.21848  3.49599  3.93395  4.24969  3.96843  3.82164  3.18857  3.14305  1.07064  5.30322  4.03239    327 - -
          2.68618  4.42225  2.77519  2.73123  3.46354  2.40513  3.72494  3.29354  2.67741  2.69355  4.24690  2.90347  2.73739  3.18146  2.89801  2.37887  2.77519  2.98518  4.58477  3.61503
          0.03254  3.83720  4.55955  0.61958  0.77255  0.48576  0.95510
    319   3.27863  4.66558  4.03827  3.73603  2.63246  3.69149  3.85826  3.30122  3.45920  2.70197  3.93660  3.89233  4.20642  3.84869  3.59359  3.48263  3.57736  3.19058  0.95955  2.63649    328 - -
          2.68618  4.42225  2.77519  2.73123  3.46354  2.40513  3.72494  3.29354  2.67741  2.69355  4.24690  2.90347  2.73739  3.18146  2.89801  2.37887  2.77519  2.98518  4.58477  3.61503
          0.03254  3.83720  4.55955  0.61958  0.77255  0.48576  0.95510
    320   2.95262  5.07395  0.96998  2.31480  4.44646  3.18476  3.90139  4.02681  2.97907  3.64168  4.61955  2.86917  3.83512  3.14087  3.49005  2.91935  3.29064  3.66994  5.62188  4.32589    329 - -
          2.68618  4.42225  2.77519  2.73123  3.46354  2.40513  3.72494  3.29354  2.67741  2.69355  4.24690  2.90347  2.73739  3.18146  2.89801  2.37887  2.77519  2.98518  4.58477  3.61503
          0.03254  3.83720  4.55955  0.61958  0.77255  0.48576  0.95510
    321   2.94219  4.49674  4.01184  3.60309  3.19343  3.80780  4.34642  2.36555  3.37292  1.79384  1.44725  3.88480  4.26861  3.75737  3.58229  3.28740  3.24701  2.36746  5.02928  3.78768    330 - -
          2.68618  4.42225  2.77519  2.73123  3.46354  2.40513  3.72494  3.29354  2.67741  2.69355  4.24690  2.90347  2.73739  3.18146  2.89801  2.37887  2.77519  2.98518  4.58477  3.61503
          0.03254  3.83720  4.55955  0.61958  0.77255  0.48576  0.95510
    322   2.33073  4.15039  3.51091  3.08260  3.74721  3.15543  4.03659  2.77924  3.00970  2.73652  3.68976  3.32472  3.78250  3.34662  3.31538  2.32056  1.96705  2.01073  5.21581  3.98454    331 - -
          2.68618  4.42225  2.77519  2.73123  3.46354  2.40513  3.72494  3.29354  2.67741  2.69355  4.24690  2.90347  2.73739  3.18146  2.89801  2.37887  2.77519  2.98518  4.58477  3.61503
          0.03254  3.83720  4.55955  0.61958  0.77255  0.48576  0.95510
    323   2.29859  4.21822  3.17668  2.99138  4.04146  2.94879  4.10194  3.55956  3.06275  3.28272  4.21215  3.22145  3.68481  3.41495  3.34949  1.14550  2.77618  3.10240  5.41690  4.12493    332 - -
          2.68618  4.42225  2.77519  2.73123  3.46354  2.40513  3.72494  3.29354  2.67741  2.69355  4.24690  2.90347  2.73739  3.18146  2.89801  2.37887  2.77519  2.98518  4.58477  3.61503
          0.03254  3.83720  4.55955  0.61958  0.77255  0.48576  0.95510
    324   2.30752  4.55068  2.90651  2.51647  4.02824  3.22178  3.71262  3.41091  2.50951  3.04927  3.90170  2.97199  2.56229  2.46961  2.90068  2.57390  2.56556  3.06509  5.31864  4.02283    333 - -
          2.68618  4.42225  2.77519  2.73123  3.46354  2.40513  3.72494  3.29354  2.67741  2.69355  4.24690  2.90347  2.73739  3.18146  2.89801  2.37887  2.77519  2.98518  4.58477  3.61503
          0.03254  3.83720  4.55955  0.61958  0.77255  0.48576  0.95510
    325   2.30713  4.28145  3.05308  2.74285  4.06338  3.02449  3.90393  3.45102  2.79200  3.14623  3.99579  2.72930  3.68115  3.13965  3.14893  2.05163  1.82916  3.02961  5.39834  4.12965    334 - -
          2.68618  4.42225  2.77519  2.73123  3.46354  2.40513  3.72494  3.29354  2.67741  2.69355  4.24690  2.90347  2.73739  3.18146  2.89801  2.37887  2.77519  2.98518  4.58477  3.61503
          0.03254  3.83720  4.55955  0.61958  0.77255  0.48576  0.95510
    326   2.92303  5.02534  2.47447  1.07663  4.36730  3.25208  3.83657  3.81422  2.71273  3.43729  4.41348  2.91457  3.85517  3.05336  3.11746  2.90940  3.22720  3.50194  5.54558  4.26847    335 - -
          2.68618  4.42225  2.77519  2.73123  3.46354  2.40513  3.72494  3.29354  2.67741  2.69355  4.24690  2.90347  2.73739  3.18146  2.89801  2.37887  2.77519  2.98518  4.58477  3.61503
          0.03254  3.83720  4.55955  0.61958  0.77255  0.48576  0.95510
    327   3.02893  4.42329  4.45480  3.93637  3.24272  4.22913  4.63827  1.30879  3.76353  1.73274  2.72293  4.21451  4.53725  4.04743  3.97131  3.59125  3.28323  1.84062  5.19449  4.00446    336 - -
          2.68618  4.42225  2.77519  2.73123  3.46354  2.40513  3.72494  3.29354  2.67741  2.69355  4.24690  2.90347  2.73739  3.18146  2.89801  2.37887  2.77519  2.98518  4.58477  3.61503
          0.03254  3.83720  4.55955  0.61958  0.77255  0.48576  0.95510
    328   2.06877  4.23072  3.32820  2.84982  3.74077  2.69789  3.86787  3.00446  2.80124  2.77657  3.15437  3.18626  3.75325  3.13715  3.15522  2.53667  2.16101  2.70111  5.14735  3.90631    337 - -
          2.68618  4.42225  2.77519  2.73123  3.46354  2.40513  3.72494  3.29354  2.67741  2.69355  4.24690  2.90347  2.73739  3.18146  2.89801  2.37887  2.77519  2.98518  4.58477  3.61503
          0.03254  3.83720  4.55955  0.61958  0.77255  0.48576  0.95510
    329   3.11623  4.58927  4.13261  3.77287  3.12323  3.93687  4.43969  2.32603  3.54094  0.91990  3.15823  4.05170  4.37868  3.91773  3.72255  3.50444  3.41231  2.35409  4.98915  3.70413    338 - -
          2.68618  4.42225  2.77519  2.73123  3.46354  2.40513  3.72494  3.29354  2.67741  2.69355  4.24690  2.90347  2.73739  3.18146  2.89801  2.37887  2.77519  2.98518  4.58477  3.61503
          0.03254  3.83720  4.55955  0.61958  0.77255  0.48576  0.95510
    330   2.96666  4.80719  3.45381  2.97298  4.15286  3.46071  3.80039  3.69258  2.22558  3.21497  4.21659  3.33515  3.96548  3.02293  1.03369  3.05284  3.23533  3.41818  5.25051  4.08841    339 - -
          2.68618  4.42225  2.77519  2.73123  3.46354  2.40513  3.72494  3.29354  2.67741  2.69355  4.24690  2.90347  2.73739  3.18146  2.89801  2.37887  2.77519  2.98518  4.58477  3.61503
          0.03254  3.83720  4.55955  0.61958  0.77255  0.48576  0.95510
    331   2.96666  4.80719  3.45381  2.97298  4.15286  3.46071  3.80039  3.69258  2.22558  3.21497  4.21659  3.33515  3.96548  3.02293  1.03369  3.05284  3.23533  3.41818  5.25051  4.08841    340 - -
          2.68618  4.42225  2.77519  2.73123  3.46354  2.40513  3.72494  3.29354  2.67741  2.69355  4.24690  2.90347  2.73739  3.18146  2.89801  2.37887  2.77519  2.98518  4.58477  3.61503
          0.03254  3.83720  4.55955  0.61958  0.77255  0.48576  0.95510
    332   2.78040  4.33335  4.07604  3.73862  3.52492  3.68683  4.54662  2.05396  3.60584  2.21848  3.49599  3.93395  4.24969  3.96843  3.82164  3.18857  3.14305  1.07064  5.30322  4.03239    341 - -
          2.68618  4.42225  2.77519  2.73123  3.46354  2.40513  3.72494  3.29354  2.67741  2.69355  4.24690  2.90347  2.73739  3.18146  2.89801  2.37887  2.77519  2.98518  4.58477  3.61503
          0.03254  3.83720  4.55955  0.61958  0.77255  0.48576  0.95510
    333   3.11623  4.58927  4.13261  3.77287  3.12323  3.93687  4.43969  2.32603  3.54094  0.91990  3.15823  4.05170  4.37868  3.91773  3.72255  3.50444  3.41231  2.35409  4.98915  3.70413    342 - -
          2.68618  4.42225  2.77519  2.73123  3.46354  2.40513  3.72494  3.29354  2.67741  2.69355  4.24690  2.90347  2.73739  3.18146  2.89801  2.37887  2.77519  2.98518  4.58477  3.61503
          0.03254  3.83720  4.55955  0.61958  0.77255  0.48576  0.95510
    334   2.78040  4.33335  4.07604  3.73862  3.52492  3.68683  4.54662  2.05396  3.60584  2.21848  3.49599  3.93395  4.24969  3.96843  3.82164  3.18857  3.14305  1.07064  5.30322  4.03239    343 - -
          2.68618  4.42225  2.77519  2.73123  3.46354  2.40513  3.72494  3.29354  2.67741  2.69355  4.24690  2.90347  2.73739  3.18146  2.89801  2.37887  2.77519  2.98518  4.58477  3.61503
          0.03254  3.83720  4.55955  0.61958  0.77255  0.48576  0.95510
    335   2.62253  4.40083  3.28903  3.18427  4.32603  0.78567  4.30619  3.91755  3.36069  3.57600  4.55189  3.45347  3.79083  3.68773  3.60010  2.79354  3.10105  3.45273  5.42998  4.42693    344 - -
          2.68618  4.42225  2.77519  2.73123  3.46354  2.40513  3.72494  3.29354  2.67741  2.69355  4.24690  2.90347  2.73739  3.18146  2.89801  2.37887  2.77519  2.98518  4.58477  3.61503
          0.03254  3.83720  4.55955  0.61958  0.77255  0.48576  0.95510
    336   2.95794  4.78074  3.09286  2.84978  3.26124  3.41875  1.21913  3.65534  2.69385  3.15353  4.19415  3.26032  3.96961  3.21570  2.96141  3.02910  3.26033  3.39119  4.72667  3.21320    345 - -
          2.68618  4.42225  2.77519  2.73123  3.46354  2.40513  3.72494  3.29354  2.67741  2.69355  4.24690  2.90347  2.73739  3.18146  2.89801  2.37887  2.77519  2.98518  4.58477  3.61503
          0.03254  3.83720  4.55955  0.61958  0.77255  0.48576  0.95510
    337   2.96666  4.80719  3.45381  2.97298  4.15286  3.46071  3.80039  3.69258  2.22558  3.21497  4.21659  3.33515  3.96548  3.02293  1.03369  3.05284  3.23533  3.41818  5.25051  4.08841    346 - -
          2.68618  4.42225  2.77519  2.73123  3.46354  2.40513  3.72494  3.29354  2.67741  2.69355  4.24690  2.90347  2.73739  3.18146  2.89801  2.37887  2.77519  2.98518  4.58477  3.61503
          0.03254  3.83720  4.55955  0.61958  0.77255  0.48576  0.95510
    338   1.06583  4.17542  3.42757  3.21787  4.01798  3.00077  4.24397  3.13829  3.23323  3.02145  4.05764  3.37615  3.73672  3.57777  3.48584  2.52626  2.80121  2.79883  5.44869  4.24514    347 - -
          2.68618  4.42225  2.77519  2.73123  3.46354  2.40513  3.72494  3.29354  2.67741  2.69355  4.24690  2.90347  2.73739  3.18146  2.89801  2.37887  2.77519  2.98518  4.58477  3.61503
          0.03254  3.83720  4.55955  0.61958  0.77255  0.48576  0.95510
    339   1.06583  4.17542  3.42757  3.21787  4.01798  3.00077  4.24397  3.13829  3.23323  3.02145  4.05764  3.37615  3.73672  3.57777  3.48584  2.52626  2.80121  2.79883  5.44869  4.24514    348 - -
          2.68618  4.42225  2.77519  2.73123  3.46354  2.40513  3.72494  3.29354  2.67741  2.69355  4.24690  2.90347  2.73739  3.18146  2.89801  2.37887  2.77519  2.98518  4.58477  3.61503
          0.03254  3.83720  4.55955  0.61958  0.77255  0.48576  0.95510
    340   2.78040  4.33335  4.07604  3.73862  3.52492  3.68683  4.54662  2.05396  3.60584  2.21848  3.49599  3.93395  4.24969  3.96843  3.82164  3.18857  3.14305  1.07064  5.30322  4.03239    349 - -
          2.68618  4.42225  2.77519  2.73123  3.46354  2.40513  3.72494  3.29354  2.67741  2.69355  4.24690  2.90347  2.73739  3.18146  2.89801  2.37887  2.77519  2.98518  4.58477  3.61503
          0.03254  3.83720  4.55955  0.61958  0.77255  0.48576  0.95510
    341   2.69511  4.68960  2.69048  2.57267  4.04768  3.16102  3.89407  3.75099  2.79511  3.40204  4.35792  1.22207  3.81141  3.16722  3.14818  2.76394  3.07609  3.37676  5.35773  3.99890    350 - -
          2.68618  4.42225  2.77519  2.73123  3.46354  2.40513  3.72494  3.29354  2.67741  2.69355  4.24690  2.90347  2.73739  3.18146  2.89801  2.37887  2.77519  2.98518  4.58477  3.61503
          0.03254  3.83720  4.55955  0.61958  0.77255  0.48576  0.95510
    342   2.78040  4.33335  4.07604  3.73862  3.52492  3.68683  4.54662  2.05396  3.60584  2.21848  3.49599  3.93395  4.24969  3.96843  3.82164  3.18857  3.14305  1.07064  5.30322  4.03239    351 - -
          2.68618  4.42225  2.77519  2.73123  3.46354  2.40513  3.72494  3.29354  2.67741  2.69355  4.24690  2.90347  2.73739  3.18146  2.89801  2.37887  2.77519  2.98518  4.58477  3.61503
          0.03254  3.83720  4.55955  0.61958  0.77255  0.48576  0.95510
    343   2.78040  4.33335  4.07604  3.73862  3.52492  3.68683  4.54662  2.05396  3.60584  2.21848  3.49599  3.93395  4.24969  3.96843  3.82164  3.18857  3.14305  1.07064  5.30322  4.03239    352 - -
          2.68618  4.42225  2.77519  2.73123  3.46354  2.40513  3.72494  3.29354  2.67741  2.69355  4.24690  2.90347  2.73739  3.18146  2.89801  2.37887  2.77519  2.98518  4.58477  3.61503
          0.03254  3.83720  4.55955  0.61958  0.77255  0.48576  0.95510
    344   2.95262  5.07395  0.96998  2.31480  4.44646  3.18476  3.90139  4.02681  2.97907  3.64168  4.61955  2.86917  3.83512  3.14087  3.49005  2.91935  3.29064  3.66994  5.62188  4.32589    353 - -
          2.68618  4.42225  2.77519  2.73123  3.46354  2.40513  3.72494  3.29354  2.67741  2.69355  4.24690  2.90347  2.73739  3.18146  2.89801  2.37887  2.77519  2.98518  4.58477  3.61503
          0.03254  3.83720  4.55955  0.61958  0.77255  0.48576  0.95510
    345   3.21428  4.62662  4.19020  3.89845  1.07127  3.91138  3.86295  2.74284  3.80648  2.12130  3.47856  3.97977  4.37114  3.98433  3.93491  3.48572  3.51559  2.73085  4.12336  2.49516    354 - -
          2.68618  4.42225  2.77519  2.73123  3.46354  2.40513  3.72494  3.29354  2.67741  2.69355  4.24690  2.90347  2.73739  3.18146  2.89801  2.37887  2.77519  2.98518  4.58477  3.61503
          0.03254  3.83720  4.55955  0.61958  0.77255  0.48576  0.95510
    346   2.95262  5.07395  0.96998  2.31480  4.44646  3.18476  3.90139  4.02681  2.97907  3.64168  4.61955  2.86917  3.83512  3.14087  3.49005  2.91935  3.29064  3.66994  5.62188  4.32589    355 - -
          2.68618  4.42225  2.77519  2.73123  3.46354  2.40513  3.72494  3.29354  2.67741  2.69355  4.24690  2.90347  2.73739  3.18146  2.89801  2.37887  2.77519  2.98518  4.58477  3.61503
          0.03254  3.83720  4.55955  0.61958  0.77255  0.48576  0.95510
    347   2.84518  5.26387  1.99522  1.34301  4.55994  3.18139  3.70520  4.03387  2.66882  3.59622  4.46610  2.68091  3.78521  2.87979  3.20260  2.76435  3.13186  3.65111  5.75702  4.31780    356 - -
          2.68618  4.42225  2.77519  2.73123  3.46354  2.40513  3.72494  3.29354  2.67741  2.69355  4.24690  2.90347  2.73739  3.18146  2.89801  2.37887  2.77519  2.98518  4.58477  3.61503
          0.03254  3.83720  4.55955  0.61958  0.77255  0.48576  0.95510
    348   2.94070  4.90196  3.11427  2.74305  4.28032  3.43337  3.74109  3.70750  1.08763  3.28058  4.24444  3.16889  3.93663  2.93495  2.42693  2.98531  3.19686  3.41747  5.34989  4.15778    357 - -
          2.68618  4.42225  2.77519  2.73123  3.46354  2.40513  3.72494  3.29354  2.67741  2.69355  4.24690  2.90347  2.73739  3.18146  2.89801  2.37887  2.77519  2.98518  4.58477  3.61503
          0.03254  3.83720  4.55955  0.61958  0.77255  0.48576  0.95510
    349   3.19717  4.70044  3.78661  3.50987  2.29565  3.78940  3.60364  3.21140  3.36840  2.67431  3.89025  3.68074  4.26431  3.68291  3.55914  3.33720  3.48382  3.08036  3.93789  1.02652    358 - -
          2.68618  4.42225  2.77519  2.73123  3.46354  2.40513  3.72494  3.29354  2.67741  2.69355  4.24690  2.90347  2.73739  3.18146  2.89801  2.37887  2.77519  2.98518  4.58477  3.61503
          0.03254  3.83720  4.55955  0.61958  0.77255  0.48576  0.95510
    350   3.00371  4.43297  4.28448  3.89939  3.35101  4.02756  4.63444  1.12270  3.72680  1.94491  3.29251  4.14971  4.46265  4.07906  3.92745  3.51990  3.30372  1.84652  5.23415  3.96903    359 - -
          2.68618  4.42225  2.77519  2.73123  3.46354  2.40513  3.72494  3.29354  2.67741  2.69355  4.24690  2.90347  2.73739  3.18146  2.89801  2.37887  2.77519  2.98518  4.58477  3.61503
          0.03254  3.83720  4.55955  0.61958  0.77255  0.48576  0.95510
    351   2.78040  4.33335  4.07604  3.73862  3.52492  3.68683  4.54662  2.05396  3.60584  2.21848  3.49599  3.93395  4.24969  3.96843  3.82164  3.18857  3.14305  1.07064  5.30322  4.03239    360 - -
          2.68618  4.42225  2.77519  2.73123  3.46354  2.40513  3.72494  3.29354  2.67741  2.69355  4.24690  2.90347  2.73739  3.18146  2.89801  2.37887  2.77519  2.98518  4.58477  3.61503
          0.03254  3.83720  4.55955  0.61958  0.77255  0.48576  0.95510
    352   2.29859  4.21822  3.17668  2.99138  4.04146  2.94879  4.10194  3.55956  3.06275  3.28272  4.21215  3.22145  3.68481  3.41495  3.34949  1.14550  2.77618  3.10240  5.41690  4.12493    361 - -
          2.68618  4.42225  2.77519  2.73123  3.46354  2.40513  3.72494  3.29354  2.67741  2.69355  4.24690  2.90347  2.73739  3.18146  2.89801  2.37887  2.77519  2.98518  4.58477  3.61503
          0.03254  3.83720  4.55955  0.61958  0.77255  0.48576  0.95510
    353   1.06583  4.17542  3.42757  3.21787  4.01798  3.00077  4.24397  3.13829  3.23323  3.02145  4.05764  3.37615  3.73672  3.57777  3.48584  2.52626  2.80121  2.79883  5.44869  4.24514    362 - -
          2.68618  4.42225  2.77519  2.73123  3.46354  2.40513  3.72494  3.29354  2.67741  2.69355  4.24690  2.90347  2.73739  3.18146  2.89801  2.37887  2.77519  2.98518  4.58477  3.61503
          0.03254  3.83720  4.55955  0.61958  0.77255  0.48576  0.95510
    354   2.29859  4.21822  3.17668  2.99138  4.04146  2.94879  4.10194  3.55956  3.06275  3.28272  4.21215  3.22145  3.68481  3.41495  3.34949  1.14550  2.77618  3.10240  5.41690  4.12493    363 - -
          2.68618  4.42225  2.77519  2.73123  3.46354  2.40513  3.72494  3.29354  2.67741  2.69355  4.24690  2.90347  2.73739  3.18146  2.89801  2.37887  2.77519  2.98518  4.58477  3.61503
          0.03254  3.83720  4.55955  0.61958  0.77255  0.48576  0.95510
    355   2.62253  4.40083  3.28903  3.18427  4.32603  0.78567  4.30619  3.91755  3.36069  3.57600  4.55189  3.45347  3.79083  3.68773  3.60010  2.79354  3.10105  3.45273  5.42998  4.42693    364 - -
          2.68618  4.42225  2.77519  2.73123  3.46354  2.40513  3.72494  3.29354  2.67741  2.69355  4.24690  2.90347  2.73739  3.18146  2.89801  2.37887  2.77519  2.98518  4.58477  3.61503
          0.03254  3.83720  4.55955  0.61958  0.77255  0.48576  0.95510
    356   2.95262  5.07395  0.96998  2.31480  4.44646  3.18476  3.90139  4.02681  2.97907  3.64168  4.61955  2.86917  3.83512  3.14087  3.49005  2.91935  3.29064  3.66994  5.62188  4.32589    365 - -
          2.68618  4.42225  2.77519  2.73123  3.46354  2.40513  3.72494  3.29354  2.67741  2.69355  4.24690  2.90347  2.73739  3.18146  2.89801  2.37887  2.77519  2.98518  4.58477  3.61503
          0.03254  3.83720  4.55955  0.61958  0.77255  0.48576  0.95510
    357   2.96666  4.80719  3.45381  2.97298  4.15286  3.46071  3.80039  3.69258  2.22558  3.21497  4.21659  3.33515  3.96548  3.02293  1.03369  3.05284  3.23533  3.41818  5.25051  4.08841    366 - -
          2.68618  4.42225  2.77519  2.73123  3.46354  2.40513  3.72494  3.29354  2.67741  2.69355  4.24690  2.90347  2.73739  3.18146  2.89801  2.37887  2.77519  2.98518  4.58477  3.61503
          0.03254  3.83720  4.55955  0.61958  0.77255  0.48576  0.95510
    358   2.39473  4.23955  3.39776  3.14879  3.93867  3.07983  4.16867  3.06154  3.09106  2.92626  3.97951  3.36344  3.78100  3.48779  3.35111  2.59567  1.23315  2.76029  5.37961  4.15546    367 - -
          2.68618  4.42225  2.77519  2.73123  3.46354  2.40513  3.72494  3.29354  2.67741  2.69355  4.24690  2.90347  2.73739  3.18146  2.89801  2.37887  2.77519  2.98518  4.58477  3.61503
          0.03254  3.83720  4.55955  0.61958  0.77255  0.48576  0.95510
    359   3.00371  4.43297  4.28448  3.89939  3.35101  4.02756  4.63444  1.12270  3.72680  1.94491  3.29251  4.14971  4.46265  4.07906  3.92745  3.51990  3.30372  1.84652  5.23415  3.96903    368 - -
          2.68618  4.42225  2.77519  2.73123  3.46354  2.40513  3.72494  3.29354  2.67741  2.69355  4.24690  2.90347  2.73739  3.18146  2.89801  2.37887  2.77519  2.98518  4.58477  3.61503
          0.03254  3.83720  4.55955  0.61958  0.77255  0.48576  0.95510
    360   2.94070  4.90196  3.11427  2.74305  4.28032  3.43337  3.74109  3.70750  1.08763  3.28058  4.24444  3.16889  3.93663  2.93495  2.42693  2.98531  3.19686  3.41747  5.34989  4.15778    369 - -
          2.68618  4.42225  2.77519  2.73123  3.46354  2.40513  3.72494  3.29354  2.67741  2.69355  4.24690  2.90347  2.73739  3.18146  2.89801  2.37887  2.77519  2.98518  4.58477  3.61503
          0.03254  3.83720  4.55955  0.61958  0.77255  0.48576  0.95510
    361   2.78040  4.33335  4.07604  3.73862  3.52492  3.68683  4.54662  2.05396  3.60584  2.21848  3.49599  3.93395  4.24969  3.96843  3.82164  3.18857  3.14305  1.07064  5.30322  4.03239    370 - -
          2.68618  4.42225  2.77519  2.73123  3.46354  2.40513  3.72494  3.29354  2.67741  2.69355  4.24690  2.90347  2.73739  3.18146  2.89801  2.37887  2.77519  2.98518  4.58477  3.61503
          0.03254  3.83720  4.55955  0.61958  0.77255  0.48576  0.95510
    362   3.27863  4.66558  4.03827  3.73603  2.63246  3.69149  3.85826  3.30122  3.45920  2.70197  3.93660  3.89233  4.20642  3.84869  3.59359  3.48263  3.57736  3.19058  0.95955  2.63649    371 - -
          2.68618  4.42225  2.77519  2.73123  3.46354  2.40513  3.72494  3.29354  2.67741  2.69355  4.24690  2.90347  2.73739  3.18146  2.89801  2.37887  2.77519  2.98518  4.58477  3.61503
          0.03254  3.83720  4.55955  0.61958  0.77255  0.48576  0.95510
    363   2.64984  4.83018  2.57393  2.34914  4.26259  3.21937  3.68845  3.72748  2.27057  3.31597  4.16478  1.83828  3.77829  2.86668  2.83954  2.44512  2.95160  3.35254  5.48357  4.13297    372 - -
          2.68618  4.42225  2.77519  2.73123  3.46354  2.40513  3.72494  3.29354  2.67741  2.69355  4.24690  2.90347  2.73739  3.18146  2.89801  2.37887  2.77519  2.98518  4.58477  3.61503
          0.03254  3.83720  4.55955  0.61958  0.77255  0.48576  0.95510
    364   2.23041  4.14899  3.28050  2.99044  4.03801  2.95700  4.05646  3.32011  2.98128  3.11428  4.00961  3.20904  3.66801  3.33503  3.28241  2.05608  1.55557  2.90570  5.42476  4.17965    373 - -
          2.68618  4.42225  2.77519  2.73123  3.46354  2.40513  3.72494  3.29354  2.67741  2.69355  4.24690  2.90347  2.73739  3.18146  2.89801  2.37887  2.77519  2.98518  4.58477  3.61503
          0.03254  3.83720  4.55955  0.61958  0.77255  0.48576  0.95510
    365   2.20864  4.14859  3.23403  2.96248  4.11097  2.92198  4.05990  3.45280  2.98770  3.20614  4.08250  3.18253  3.64529  3.32908  3.29766  1.43098  2.22503  2.99397  5.47833  4.22850    374 - -
          2.68618  4.42225  2.77519  2.73123  3.46354  2.40513  3.72494  3.29354  2.67741  2.69355  4.24690  2.90347  2.73739  3.18146  2.89801  2.37887  2.77519  2.98518  4.58477  3.61503
          0.03254  3.83720  4.55955  0.61958  0.77255  0.48576  0.95510
    366   2.33635  4.34194  2.97511  2.66372  4.09807  3.04515  3.86182  3.50294  2.73901  3.17359  4.01464  2.53097  3.68527  3.08105  3.11677  1.92044  2.10557  3.07865  5.41479  4.13299    375 - -
          2.68618  4.42225  2.77519  2.73123  3.46354  2.40513  3.72494  3.29354  2.67741  2.69355  4.24690  2.90347  2.73739  3.18146  2.89801  2.37887  2.77519  2.98518  4.58477  3.61503
          0.03254  3.83720  4.55955  0.61958  0.77255  0.48576  0.95510
    367   2.54788  1.01491  4.05786  3.78987  3.78987  3.17780  4.44478  2.92840  3.61678  2.84523  3.96559  3.78629  3.88195  3.96438  3.74721  2.81936  3.01175  2.67524  5.21286  4.07765    376 - -
          2.68618  4.42225  2.77519  2.73123  3.46354  2.40513  3.72494  3.29354  2.67741  2.69355  4.24690  2.90347  2.73739  3.18146  2.89801  2.37887  2.77519  2.98518  4.58477  3.61503
          0.03254  3.83720  4.55955  0.61958  0.77255  0.48576  0.95510
    368   2.92303  5.02534  2.47447  1.07663  4.36730  3.25208  3.83657  3.81422  2.71273  3.43729  4.41348  2.91457  3.85517  3.05336  3.11746  2.90940  3.22720  3.50194  5.54558  4.26847    377 - -
          2.68618  4.42225  2.77519  2.73123  3.46354  2.40513  3.72494  3.29354  2.67741  2.69355  4.24690  2.90347  2.73739  3.18146  2.89801  2.37887  2.77519  2.98518  4.58477  3.61503
          0.03254  3.83720  4.55955  0.61958  0.77255  0.48576  0.95510
    369   3.21428  4.62662  4.19020  3.89845  1.07127  3.91138  3.86295  2.74284  3.80648  2.12130  3.47856  3.97977  4.37114  3.98433  3.93491  3.48572  3.51559  2.73085  4.12336  2.49516    378 - -
          2.68618  4.42225  2.77519  2.73123  3.46354  2.40513  3.72494  3.29354  2.67741  2.69355  4.24690  2.90347  2.73739  3.18146  2.89801  2.37887  2.77519  2.98518  4.58477  3.61503
          0.03254  3.83720  4.55955  0.61958  0.77255  0.48576  0.95510
    370   2.95624  4.38402  4.33593  3.79626  3.26655  4.13672  4.53214  1.93592  3.65157  1.63703  2.79840  4.09095  4.45752  3.93180  3.88380  3.47431  3.20861  1.40652  5.16288  3.97506    379 - -
          2.68618  4.42225  2.77519  2.73123  3.46354  2.40513  3.72494  3.29354  2.67741  2.69355  4.24690  2.90347  2.73739  3.18146  2.89801  2.37887  2.77519  2.98518  4.58477  3.61503
          0.03254  3.83720  4.55955  0.61958  0.77255  0.48576  0.95510
    371   2.96666  4.80719  3.45381  2.97298  4.15286  3.46071  3.80039  3.69258  2.22558  3.21497  4.21659  3.33515  3.96548  3.02293  1.03369  3.05284  3.23533  3.41818  5.25051  4.08841    380 - -
          2.68618  4.42225  2.77519  2.73123  3.46354  2.40513  3.72494  3.29354  2.67741  2.69355  4.24690  2.90347  2.73739  3.18146  2.89801  2.37887  2.77519  2.98518  4.58477  3.61503
          0.03254  3.83720  4.55955  0.61958  0.77255  0.48576  0.95510
    372   2.39473  4.23955  3.39776  3.14879  3.93867  3.07983  4.16867  3.06154  3.09106  2.92626  3.97951  3.36344  3.78100  3.48779  3.35111  2.59567  1.23315  2.76029  5.37961  4.15546    381 - -
          2.68618  4.42225  2.77519  2.73123  3.46354  2.40513  3.72494  3.29354  2.67741  2.69355  4.24690  2.90347  2.73739  3.18146  2.89801  2.37887  2.77519  2.98518  4.58477  3.61503
          0.03254  3.83720  4.55955  0.61958  0.77255  0.48576  0.95510
    373   3.11623  4.58927  4.13261  3.77287  3.12323  3.93687  4.43969  2.32603  3.54094  0.91990  3.15823  4.05170  4.37868  3.91773  3.72255  3.50444  3.41231  2.35409  4.98915  3.70413    382 - -
          2.68618  4.42225  2.77519  2.73123  3.46354  2.40513  3.72494  3.29354  2.67741  2.69355  4.24690  2.90347  2.73739  3.18146  2.89801  2.37887  2.77519  2.98518  4.58477  3.61503
          0.03254  3.83720  4.55955  0.61958  0.77255  0.48576  0.95510
    374   2.51733  4.59786  2.61889  2.46520  4.15972  3.08566  3.81924  3.73319  2.69737  3.37495  4.24747  1.60120  3.73641  3.04319  3.08567  2.33253  2.90265  3.30647  5.47711  4.09400    383 - -
          2.68618  4.42225  2.77519  2.73123  3.46354  2.40513  3.72494  3.29354  2.67741  2.69355  4.24690  2.90347  2.73739  3.18146  2.89801  2.37887  2.77519  2.98518  4.58477  3.61503
          0.03254  3.83720  4.55955  0.61958  0.77255  0.48576  0.95510
    375   2.62253  4.40083  3.28903  3.18427  4.32603  0.78567  4.30619  3.91755  3.36069  3.57600  4.55189  3.45347  3.79083  3.68773  3.60010  2.79354  3.10105  3.45273  5.42998  4.42693    384 - -
          2.68618  4.42225  2.77519  2.73123  3.46354  2.40513  3.72494  3.29354  2.67741  2.69355  4.24690  2.90347  2.73739  3.18146  2.89801  2.37887  2.77519  2.98518  4.58477  3.61503
          0.03254  3.83720  4.55955  0.61958  0.77255  0.48576  0.95510
    376   2.95794  4.78074  3.09286  2.84978  3.26124  3.41875  1.21913  3.65534  2.69385  3.15353  4.19415  3.26032  3.96961  3.21570  2.96141  3.02910  3.26033  3.39119  4.72667  3.21320    385 - -
          2.68618  4.42225  2.77519  2.73123  3.46354  2.40513  3.72494  3.29354  2.67741  2.69355  4.24690  2.90347  2.73739  3.18146  2.89801  2.37887  2.77519  2.98518  4.58477  3.61503
          0.03254  3.83720  4.55955  0.61958  0.77255  0.48576  0.95510
    377   2.94070  4.90196  3.11427  2.74305  4.28032  3.43337  3.74109  3.70750  1.08763  3.28058  4.24444  3.16889  3.93663  2.93495  2.42693  2.98531  3.19686  3.41747  5.34989  4.15778    386 - -
          2.68618  4.42225  2.77519  2.73123  3.46354  2.40513  3.72494  3.29354  2.67741  2.69355  4.24690  2.90347  2.73739  3.18146  2.89801  2.37887  2.77519  2.98518  4.58477  3.61503
          0.03254  3.83720  4.55955  0.61958  0.77255  0.48576  0.95510
    378   2.96666  4.80719  3.45381  2.97298  4.15286  3.46071  3.80039  3.69258  2.22558  3.21497  4.21659  3.33515  3.96548  3.02293  1.03369  3.05284  3.23533  3.41818  5.25051  4.08841    387 - -
          2.68618  4.42225  2.77519  2.73123  3.46354  2.40513  3.72494  3.29354  2.67741  2.69355  4.24690  2.90347  2.73739  3.18146  2.89801  2.37887  2.77519  2.98518  4.58477  3.61503
          0.03254  3.83720  4.55955  0.61958  0.77255  0.48576  0.95510
    379   2.62253  4.40083  3.28903  3.18427  4.32603  0.78567  4.30619  3.91755  3.36069  3.57600  4.55189  3.45347  3.79083  3.68773  3.60010  2.79354  3.10105  3.45273  5.42998  4.42693    388 - -
          2.68618  4.42225  2.77519  2.73123  3.46354  2.40513  3.72494  3.29354  2.67741  2.69355  4.24690  2.90347  2.73739  3.18146  2.89801  2.37887  2.77519  2.98518  4.58477  3.61503
          0.03254  3.83720  4.55955  0.61958  0.77255  0.48576  0.95510
    380   3.00371  4.43297  4.28448  3.89939  3.35101  4.02756  4.63444  1.12270  3.72680  1.94491  3.29251  4.14971  4.46265  4.07906  3.92745  3.51990  3.30372  1.84652  5.23415  3.96903    389 - -
          2.68618  4.42225  2.77519  2.73123  3.46354  2.40513  3.72494  3.29354  2.67741  2.69355  4.24690  2.90347  2.73739  3.18146  2.89801  2.37887  2.77519  2.98518  4.58477  3.61503
          0.03254  3.83720  4.55955  0.61958  0.77255  0.48576  0.95510
    381   1.06583  4.17542  3.42757  3.21787  4.01798  3.00077  4.24397  3.13829  3.23323  3.02145  4.05764  3.37615  3.73672  3.57777  3.48584  2.52626  2.80121  2.79883  5.44869  4.24514    390 - -
          2.68618  4.42225  2.77519  2.73123  3.46354  2.40513  3.72494  3.29354  2.67741  2.69355  4.24690  2.90347  2.73739  3.18146  2.89801  2.37887  2.77519  2.98518  4.58477  3.61503
          0.03254  3.83720  4.55955  0.61958  0.77255  0.48576  0.95510
    382   2.54788  1.01491  4.05786  3.78987  3.78987  3.17780  4.44478  2.92840  3.61678  2.84523  3.96559  3.78629  3.88195  3.96438  3.74721  2.81936  3.01175  2.67524  5.21286  4.07765    391 - -
          2.68618  4.42225  2.77519  2.73123  3.46354  2.40513  3.72494  3.29354  2.67741  2.69355  4.24690  2.90347  2.73739  3.18146  2.89801  2.37887  2.77519  2.98518  4.58477  3.61503
          0.03254  3.83720  4.55955  0.61958  0.77255  0.48576  0.95510
    383   3.11623  4.58927  4.13261  3.77287  3.12323  3.93687  4.43969  2.32603  3.54094  0.91990  3.15823  4.05170  4.37868  3.91773  3.72255  3.50444  3.41231  2.35409  4.98915  3.70413    392 - -
          2.68618  4.42225  2.77519  2.73123  3.46354  2.40513  3.72494  3.29354  2.67741  2.69355  4.24690  2.90347  2.73739  3.18146  2.89801  2.37887  2.77519  2.98518  4.58477  3.61503
          0.03254  3.83720  4.55955  0.61958  0.77255  0.48576  0.95510
    384   2.85393  4.83751  2.88084  2.63566  4.00122  3.34338  3.79344  3.62714  2.45905  3.13294  4.16242  3.09485  3.89673  1.29814  2.74366  2.90346  3.15122  3.35920  5.27981  3.97141    393 - -
          2.68618  4.42225  2.77519  2.73123  3.46354  2.40513  3.72494  3.29354  2.67741  2.69355  4.24690  2.90347  2.73739  3.18146  2.89801  2.37887  2.77519  2.98518  4.58477  3.61503
          0.03254  3.83720  4.55955  0.61958  0.77255  0.48576  0.95510
    385   3.19717  4.70044  3.78661  3.50987  2.29565  3.78940  3.60364  3.21140  3.36840  2.67431  3.89025  3.68074  4.26431  3.68291  3.55914  3.33720  3.48382  3.08036  3.93789  1.02652    394 - -
          2.68618  4.42225  2.77519  2.73123  3.46354  2.40513  3.72494  3.29354  2.67741  2.69355  4.24690  2.90347  2.73739  3.18146  2.89801  2.37887  2.77519  2.98518  4.58477  3.61503
          0.03254  3.83720  4.55955  0.61958  0.77255  0.48576  0.95510
    386   2.92861  4.95530  3.32415  2.75046  4.34344  3.54089  3.60020  3.73068  1.80353  3.23979  4.14031  3.14835  3.95479  2.75910  1.37697  2.95944  3.12970  3.43241  5.32696  4.13661    395 - -
          2.68618  4.42225  2.77519  2.73123  3.46354  2.40513  3.72494  3.29354  2.67741  2.69355  4.24690  2.90347  2.73739  3.18146  2.89801  2.37887  2.77519  2.98518  4.58477  3.61503
          0.03254  3.83720  4.55955  0.61958  0.77255  0.48576  0.95510
    387   2.95262  5.07395  0.96998  2.31480  4.44646  3.18476  3.90139  4.02681  2.97907  3.64168  4.61955  2.86917  3.83512  3.14087  3.49005  2.91935  3.29064  3.66994  5.62188  4.32589    396 - -
          2.68618  4.42225  2.77519  2.73123  3.46354  2.40513  3.72494  3.29354  2.67741  2.69355  4.24690  2.90347  2.73739  3.18146  2.89801  2.37887  2.77519  2.98518  4.58477  3.61503
          0.03254  3.83720  4.55955  0.61958  0.77255  0.48576  0.95510
    388   2.60140  3.45190  3.45393  2.88983  3.87114  3.35171  3.77769  3.22435  2.37948  2.90356  3.84134  3.23958  3.86037  3.00833  1.54671  2.74373  2.90683  2.94368  5.16718  3.93121    397 - -
          2.68618  4.42225  2.77519  2.73123  3.46354  2.40513  3.72494  3.29354  2.67741  2.69355  4.24690  2.90347  2.73739  3.18146  2.89801  2.37887  2.77519  2.98518  4.58477  3.61503
          0.03254  3.83720  4.55955  0.61958  0.77255  0.48576  0.95510
    389   3.11623  4.58927  4.13261  3.77287  3.12323  3.93687  4.43969  2.32603  3.54094  0.91990  3.15823  4.05170  4.37868  3.91773  3.72255  3.50444  3.41231  2.35409  4.98915  3.70413    398 - -
          2.68618  4.42225  2.77519  2.73123  3.46354  2.40513  3.72494  3.29354  2.67741  2.69355  4.24690  2.90347  2.73739  3.18146  2.89801  2.37887  2.77519  2.98518  4.58477  3.61503
          0.03254  3.83720  4.55955  0.61958  0.77255  0.48576  0.95510
    390   2.78040  4.33335  4.07604  3.73862  3.52492  3.68683  4.54662  2.05396  3.60584  2.21848  3.49599  3.93395  4.24969  3.96843  3.82164  3.18857  3.14305  1.07064  5.30322  4.03239    399 - -
          2.68618  4.42225  2.77519  2.73123  3.46354  2.40513  3.72494  3.29354  2.67741  2.69355  4.24690  2.90347  2.73739  3.18146  2.89801  2.37887  2.77519  2.98518  4.58477  3.61503
          0.03254  3.83720  4.55955  0.61958  0.77255  0.48576  0.95510
    391   2.78040  4.33335  4.07604  3.73862  3.52492  3.68683  4.54662  2.05396  3.60584  2.21848  3.49599  3.93395  4.24969  3.96843  3.82164  3.18857  3.14305  1.07064  5.30322  4.03239    400 - -
          2.68618  4.42225  2.77519  2.73123  3.46354  2.40513  3.72494  3.29354  2.67741  2.69355  4.24690  2.90347  2.73739  3.18146  2.89801  2.37887  2.77519  2.98518  4.58477  3.61503
          0.03254  3.83720  4.55955  0.61958  0.77255  0.48576  0.95510
    392   2.29859  4.21822  3.17668  2.99138  4.04146  2.94879  4.10194  3.55956  3.06275  3.28272  4.21215  3.22145  3.68481  3.41495  3.34949  1.14550  2.77618  3.10240  5.41690  4.12493    401 - -
          2.68618  4.42225  2.77519  2.73123  3.46354  2.40513  3.72494  3.29354  2.67741  2.69355  4.24690  2.90347  2.73739  3.18146  2.89801  2.37887  2.77519  2.98518  4.58477  3.61503
          0.03254  3.83720  4.55955  0.61958  0.77255  0.48576  0.95510
    393   2.62253  4.40083  3.28903  3.18427  4.32603  0.78567  4.30619  3.91755  3.36069  3.57600  4.55189  3.45347  3.79083  3.68773  3.60010  2.79354  3.10105  3.45273  5.42998  4.42693    402 - -
          2.68618  4.42225  2.77519  2.73123  3.46354  2.40513  3.72494  3.29354  2.67741  2.69355  4.24690  2.90347  2.73739  3.18146  2.89801  2.37887  2.77519  2.98518  4.58477  3.61503
          0.03254  3.83720  4.55955  0.61958  0.77255  0.48576  0.95510
    394   2.29859  4.21822  3.17668  2.99138  4.04146  2.94879  4.10194  3.55956  3.06275  3.28272  4.21215  3.22145  3.68481  3.41495  3.34949  1.14550  2.77618  3.10240  5.41690  4.12493    403 - -
          2.68618  4.42225  2.77519  2.73123  3.46354  2.40513  3.72494  3.29354  2.67741  2.69355  4.24690  2.90347  2.73739  3.18146  2.89801  2.37887  2.77519  2.98518  4.58477  3.61503
          0.03254  3.83720  4.55955  0.61958  0.77255  0.48576  0.95510
    395   2.29859  4.21822  3.17668  2.99138  4.04146  2.94879  4.10194  3.55956  3.06275  3.28272  4.21215  3.22145  3.68481  3.41495  3.34949  1.14550  2.77618  3.10240  5.41690  4.12493    404 - -
          2.68618  4.42225  2.77519  2.73123  3.46354  2.40513  3.72494  3.29354  2.67741  2.69355  4.24690  2.90347  2.73739  3.18146  2.89801  2.37887  2.77519  2.98518  4.58477  3.61503
          0.03254  3.83720  4.55955  0.61958  0.77255  0.48576  0.95510
    396   2.95262  5.07395  0.96998  2.31480  4.44646  3.18476  3.90139  4.02681  2.97907  3.64168  4.61955  2.86917  3.83512  3.14087  3.49005  2.91935  3.29064  3.66994  5.62188  4.32589    405 - -
          2.68618  4.42225  2.77519  2.73123  3.46354  2.40513  3.72494  3.29354  2.67741  2.69355  4.24690  2.90347  2.73739  3.18146  2.89801  2.37887  2.77519  2.98518  4.58477  3.61503
          0.03254  3.83720  4.55955  0.61958  0.77255  0.48576  0.95510
    397   2.69511  4.68960  2.69048  2.57267  4.04768  3.16102  3.89407  3.75099  2.79511  3.40204  4.35792  1.22207  3.81141  3.16722  3.14818  2.76394  3.07609  3.37676  5.35773  3.99890    406 - -
          2.68618  4.42225  2.77519  2.73123  3.46354  2.40513  3.72494  3.29354  2.67741  2.69355  4.24690  2.90347  2.73739  3.18146  2.89801  2.37887  2.77519  2.98518  4.58477  3.61503
          0.03254  3.83720  4.55955  0.61958  0.77255  0.48576  0.95510
    398   2.22074  4.14723  3.27341  2.97427  4.05470  2.94859  4.04687  3.36145  2.97419  3.13443  4.01668  3.19693  3.65868  3.31975  3.28313  1.88607  1.67458  2.93301  5.43179  4.18858    407 - -
          2.68618  4.42225  2.77519  2.73123  3.46354  2.40513  3.72494  3.29354  2.67741  2.69355  4.24690  2.90347  2.73739  3.18146  2.89801  2.37887  2.77519  2.98518  4.58477  3.61503
          0.03254  3.83720  4.55955  0.61958  0.77255  0.48576  0.95510
    399   3.00371  4.43297  4.28448  3.89939  3.35101  4.02756  4.63444  1.12270  3.72680  1.94491  3.29251  4.14971  4.46265  4.07906  3.92745  3.51990  3.30372  1.84652  5.23415  3.96903    408 - -
          2.68618  4.42225  2.77519  2.73123  3.46354  2.40513  3.72494  3.29354  2.67741  2.69355  4.24690  2.90347  2.73739  3.18146  2.89801  2.37887  2.77519  2.98518  4.58477  3.61503
          0.03254  3.83720  4.55955  0.61958  0.77255  0.48576  0.95510
    400   2.96666  4.80719  3.45381  2.97298  4.15286  3.46071  3.80039  3.69258  2.22558  3.21497  4.21659  3.33515  3.96548  3.02293  1.03369  3.05284  3.23533  3.41818  5.25051  4.08841    409 - -
          2.68618  4.42225  2.77519  2.73123  3.46354  2.40513  3.72494  3.29354  2.67741  2.69355  4.24690  2.90347  2.73739  3.18146  2.89801  2.37887  2.77519  2.98518  4.58477  3.61503
          0.03254  3.83720  4.55955  0.61958  0.77255  0.48576  0.95510
    401   3.11623  4.58927  4.13261  3.77287  3.12323  3.93687  4.43969  2.32603  3.54094  0.91990  3.15823  4.05170  4.37868  3.91773  3.72255  3.50444  3.41231  2.35409  4.98915  3.70413    410 - -
          2.68618  4.42225  2.77519  2.73123  3.46354  2.40513  3.72494  3.29354  2.67741  2.69355  4.24690  2.90347  2.73739  3.18146  2.89801  2.37887  2.77519  2.98518  4.58477  3.61503
          0.03254  3.83720  4.55955  0.61958  0.77255  0.48576  0.95510
    402   3.27863  4.66558  4.03827  3.73603  2.63246  3.69149  3.85826  3.30122  3.45920  2.70197  3.93660  3.89233  4.20642  3.84869  3.59359  3.48263  3.57736  3.19058  0.95955  2.63649    411 - -
          2.68618  4.42225  2.77519  2.73123  3.46354  2.40513  3.72494  3.29354  2.67741  2.69355  4.24690  2.90347  2.73739  3.18146  2.89801  2.37887  2.77519  2.98518  4.58477  3.61503
          0.03254  3.83720  4.55955  0.61958  0.77255  0.48576  0.95510
    403   2.95262  5.07395  0.96998  2.31480  4.44646  3.18476  3.90139  4.02681  2.97907  3.64168  4.61955  2.86917  3.83512  3.14087  3.49005  2.91935  3.29064  3.66994  5.62188  4.32589    412 - -
          2.68618  4.42225  2.77519  2.73123  3.46354  2.40513  3.72494  3.29354  2.67741  2.69355  4.24690  2.90347  2.73739  3.18146  2.89801  2.37887  2.77519  2.98518  4.58477  3.61503
          0.03254  3.83720  4.55955  0.61958  0.77255  0.48576  0.95510
    404   3.00371  4.43297  4.28448  3.89939  3.35101  4.02756  4.63444  1.12270  3.72680  1.94491  3.29251  4.14971  4.46265  4.07906  3.92745  3.51990  3.30372  1.84652  5.23415  3.96903    413 - -
          2.68618  4.42225  2.77519  2.73123  3.46354  2.40513  3.72494  3.29354  2.67741  2.69355  4.24690  2.90347  2.73739  3.18146  2.89801  2.37887  2.77519  2.98518  4.58477  3.61503
          0.03254  3.83720  4.55955  0.61958  0.77255  0.48576  0.95510
    405   2.92303  5.02534  2.47447  1.07663  4.36730  3.25208  3.83657  3.81422  2.71273  3.43729  4.41348  2.91457  3.85517  3.05336  3.11746  2.90940  3.22720  3.50194  5.54558  4.26847    414 - -
          2.68618  4.42225  2.77519  2.73123  3.46354  2.40513  3.72494  3.29354  2.67741  2.69355  4.24690  2.90347  2.73739  3.18146  2.89801  2.37887  2.77519  2.98518  4.58477  3.61503
          0.03254  3.83720  4.55955  0.61958  0.77255  0.48576  0.95510
    406   2.42389  2.17127  3.63139  3.14861  3.32161  2.93491  3.91568  2.76294  3.02952  2.53303  3.46840  3.39191  3.84998  3.35187  3.29656  2.67788  2.75707  2.51503  4.81918  3.02127    415 - -
          2.68618  4.42225  2.77519  2.73123  3.46354  2.40513  3.72494  3.29354  2.67741  2.69355  4.24690  2.90347  2.73739  3.18146  2.89801  2.37887  2.77519  2.98518  4.58477  3.61503
          0.03254  3.83720  4.55955  0.61958  0.77255  0.48576  0.95510
    407   2.62253  4.40083  3.28903  3.18427  4.32603  0.78567  4.30619  3.91755  3.36069  3.57600  4.55189  3.45347  3.79083  3.68773  3.60010  2.79354  3.10105  3.45273  5.42998  4.42693    416 - -
          2.68618  4.42225  2.77519  2.73123  3.46354  2.40513  3.72494  3.29354  2.67741  2.69355  4.24690  2.90347  2.73739  3.18146  2.89801  2.37887  2.77519  2.98518  4.58477  3.61503
          0.03254  3.83720  4.55955  0.61958  0.77255  0.48576  0.95510
    408   1.70592  4.34920  3.07928  2.71994  3.94903  3.14070  3.84948  3.24317  2.69398  2.96649  3.86169  3.09346  3.74071  2.72888  3.04356  2.53843  2.38183  2.90505  5.30693  4.04511    417 - -
          2.68618  4.42225  2.77519  2.73123  3.46354  2.40513  3.72494  3.29354  2.67741  2.69355  4.24690  2.90347  2.73739  3.18146  2.89801  2.37887  2.77519  2.98518  4.58477  3.61503
          0.03254  3.83720  4.55955  0.61958  0.77255  0.48576  0.95510
    409   2.54788  1.01491  4.05786  3.78987  3.78987  3.17780  4.44478  2.92840  3.61678  2.84523  3.96559  3.78629  3.88195  3.96438  3.74721  2.81936  3.01175  2.67524  5.21286  4.07765    418 - -
          2.68618  4.42225  2.77519  2.73123  3.46354  2.40513  3.72494  3.29354  2.67741  2.69355  4.24690  2.90347  2.73739  3.18146  2.89801  2.37887  2.77519  2.98518  4.58477  3.61503
          0.03254  3.83720  4.55955  0.61958  0.77255  0.48576  0.95510
    410   3.11894  4.53899  4.41296  3.91198  3.07989  4.24195  4.57238  1.90889  3.69906  1.07760  2.97511  4.20481  4.53965  3.99097  3.89619  3.61975  3.37086  2.08254  5.06944  3.84352    419 - -
          2.68618  4.42225  2.77519  2.73123  3.46354  2.40513  3.72494  3.29354  2.67741  2.69355  4.24690  2.90347  2.73739  3.18146  2.89801  2.37887  2.77519  2.98518  4.58477  3.61503
          0.03254  3.83720  4.55955  0.61958  0.77255  0.48576  0.95510
    411   2.96666  4.80719  3.45381  2.97298  4.15286  3.46071  3.80039  3.69258  2.22558  3.21497  4.21659  3.33515  3.96548  3.02293  1.03369  3.05284  3.23533  3.41818  5.25051  4.08841    420 - -
          2.68618  4.42225  2.77519  2.73123  3.46354  2.40513  3.72494  3.29354  2.67741  2.69355  4.24690  2.90347  2.73739  3.18146  2.89801  2.37887  2.77519  2.98518  4.58477  3.61503
          0.03254  3.83720  4.55955  0.61958  0.77255  0.48576  0.95510
    412   2.93498  4.34861  4.41782  3.93422  3.44674  4.12517  4.70363  1.62351  3.80041  2.00204  3.29896  4.18495  4.51106  4.10767  4.03259  3.51049  3.21974  1.19589  5.35005  4.11738    421 - -
          2.68618  4.42225  2.77519  2.73123  3.46354  2.40513  3.72494  3.29354  2.67741  2.69355  4.24690  2.90347  2.73739  3.18146  2.89801  2.37887  2.77519  2.98518  4.58477  3.61503
          0.03254  3.83720  4.55955  0.61958  0.77255  0.48576  0.95510
    413   3.11623  4.58927  4.13261  3.77287  3.12323  3.93687  4.43969  2.32603  3.54094  0.91990  3.15823  4.05170  4.37868  3.91773  3.72255  3.50444  3.41231  2.35409  4.98915  3.70413    422 - -
          2.68618  4.42225  2.77519  2.73123  3.46354  2.40513  3.72494  3.29354  2.67741  2.69355  4.24690  2.90347  2.73739  3.18146  2.89801  2.37887  2.77519  2.98518  4.58477  3.61503
          0.03254  3.83720  4.55955  0.61958  0.77255  0.48576  0.95510
    414   2.92303  5.02534  2.47447  1.07663  4.36730  3.25208  3.83657  3.81422  2.71273  3.43729  4.41348  2.91457  3.85517  3.05336  3.11746  2.90940  3.22720  3.50194  5.54558  4.26847    423 - -
          2.68618  4.42225  2.77519  2.73123  3.46354  2.40513  3.72494  3.29354  2.67741  2.69355  4.24690  2.90347  2.73739  3.18146  2.89801  2.37887  2.77519  2.98518  4.58477  3.61503
          0.03254  3.83720  4.55955  0.61958  0.77255  0.48576  0.95510
    415   2.62253  4.40083  3.28903  3.18427  4.32603  0.78567  4.30619  3.91755  3.36069  3.57600  4.55189  3.45347  3.79083  3.68773  3.60010  2.79354  3.10105  3.45273  5.42998  4.42693    424 - -
          2.68618  4.42225  2.77519  2.73123  3.46354  2.40513  3.72494  3.29354  2.67741  2.69355  4.24690  2.90347  2.73739  3.18146  2.89801  2.37887  2.77519  2.98518  4.58477  3.61503
          0.03254  3.83720  4.55955  0.61958  0.77255  0.48576  0.95510
    416   2.95794  4.78074  3.09286  2.84978  3.26124  3.41875  1.21913  3.65534  2.69385  3.15353  4.19415  3.26032  3.96961  3.21570  2.96141  3.02910  3.26033  3.39119  4.72667  3.21320    425 - -
          2.68618  4.42225  2.77519  2.73123  3.46354  2.40513  3.72494  3.29354  2.67741  2.69355  4.24690  2.90347  2.73739  3.18146  2.89801  2.37887  2.77519  2.98518  4.58477  3.61503
          0.03254  3.83720  4.55955  0.61958  0.77255  0.48576  0.95510
    417   2.84484  5.25236  2.02012  1.33216  4.55001  3.18341  3.70749  4.02150  2.66746  3.58792  4.45994  2.68663  3.78680  2.88311  3.19637  2.76654  3.13189  3.64143  5.74813  4.31361    426 - -
          2.68618  4.42225  2.77519  2.73123  3.46354  2.40513  3.72494  3.29354  2.67741  2.69355  4.24690  2.90347  2.73739  3.18146  2.89801  2.37887  2.77519  2.98518  4.58477  3.61503
          0.03254  3.83720  4.55955  0.61958  0.77255  0.48576  0.95510
    418   2.92303  5.02534  2.47447  1.07663  4.36730  3.25208  3.83657  3.81422  2.71273  3.43729  4.41348  2.91457  3.85517  3.05336  3.11746  2.90940  3.22720  3.50194  5.54558  4.26847    427 - -
          2.68618  4.42225  2.77519  2.73123  3.46354  2.40513  3.72494  3.29354  2.67741  2.69355  4.24690  2.90347  2.73739  3.18146  2.89801  2.37887  2.77519  2.98518  4.58477  3.61503
          0.03254  3.83720  4.55955  0.61958  0.77255  0.48576  0.95510
    419   3.11623  4.58927  4.13261  3.77287  3.12323  3.93687  4.43969  2.32603  3.54094  0.91990  3.15823  4.05170  4.37868  3.91773  3.72255  3.50444  3.41231  2.35409  4.98915  3.70413    428 - -
          2.68618  4.42225  2.77519  2.73123  3.46354  2.40513  3.72494  3.29354  2.67741  2.69355  4.24690  2.90347  2.73739  3.18146  2.89801  2.37887  2.77519  2.98518  4.58477  3.61503
          0.03254  3.83720  4.55955  0.61958  0.77255  0.48576  0.95510
    420   2.78040  4.33335  4.07604  3.73862  3.52492  3.68683  4.54662  2.05396  3.60584  2.21848  3.49599  3.93395  4.24969  3.96843  3.82164  3.18857  3.14305  1.07064  5.30322  4.03239    429 - -
          2.68618  4.42225  2.77519  2.73123  3.46354  2.40513  3.72494  3.29354  2.67741  2.69355  4.24690  2.90347  2.73739  3.18146  2.89801  2.37887  2.77519  2.98518  4.58477  3.61503
          0.03254  3.83720  4.55955  0.61958  0.77255  0.48576  0.95510
    421   2.96666  4.80719  3.45381  2.97298  4.15286  3.46071  3.80039  3.69258  2.22558  3.21497  4.21659  3.33515  3.96548  3.02293  1.03369  3.05284  3.23533  3.41818  5.25051  4.08841    430 - -
          2.68618  4.42225  2.77519  2.73123  3.46354  2.40513  3.72494  3.29354  2.67741  2.69355  4.24690  2.90347  2.73739  3.18146  2.89801  2.37887  2.77519  2.98518  4.58477  3.61503
          0.03254  3.83720  4.55955  0.61958  0.77255  0.48576  0.95510
    422   2.54788  1.01491  4.05786  3.78987  3.78987  3.17780  4.44478  2.92840  3.61678  2.84523  3.96559  3.78629  3.88195  3.96438  3.74721  2.81936  3.01175  2.67524  5.21286  4.07765    431 - -
          2.68618  4.42225  2.77519  2.73123  3.46354  2.40513  3.72494  3.29354  2.67741  2.69355  4.24690  2.90347  2.73739  3.18146  2.89801  2.37887  2.77519  2.98518  4.58477  3.61503
          0.03254  3.83720  4.55955  0.61958  0.77255  0.48576  0.95510
    423   3.00371  4.43297  4.28448  3.89939  3.35101  4.02756  4.63444  1.12270  3.72680  1.94491  3.29251  4.14971  4.46265  4.07906  3.92745  3.51990  3.30372  1.84652  5.23415  3.96903    432 - -
          2.68618  4.42225  2.77519  2.73123  3.46354  2.40513  3.72494  3.29354  2.67741  2.69355  4.24690  2.90347  2.73739  3.18146  2.89801  2.37887  2.77519  2.98518  4.58477  3.61503
          0.03254  3.83720  4.55955  0.61958  0.77255  0.48576  0.95510
    424   2.96666  4.80719  3.45381  2.97298  4.15286  3.46071  3.80039  3.69258  2.22558  3.21497  4.21659  3.33515  3.96548  3.02293  1.03369  3.05284  3.23533  3.41818  5.25051  4.08841    433 - -
          2.68618  4.42225  2.77519  2.73123  3.46354  2.40513  3.72494  3.29354  2.67741  2.69355  4.24690  2.90347  2.73739  3.18146  2.89801  2.37887  2.77519  2.98518  4.58477  3.61503
          0.03254  3.83720  4.55955  0.61958  0.77255  0.48576  0.95510
    425   3.21428  4.62662  4.19020  3.89845  1.07127  3.91138  3.86295  2.74284  3.80648  2.12130  3.47856  3.97977  4.37114  3.98433  3.93491  3.48572  3.51559  2.73085  4.12336  2.49516    434 - -
          2.68618  4.42225  2.77519  2.73123  3.46354  2.40513  3.72494  3.29354  2.67741  2.69355  4.24690  2.90347  2.73739  3.18146  2.89801  2.37887  2.77519  2.98518  4.58477  3.61503
          0.03254  3.83720  4.55955  0.61958  0.77255  0.48576  0.95510
    426   2.95262  5.07395  0.96998  2.31480  4.44646  3.18476  3.90139  4.02681  2.97907  3.64168  4.61955  2.86917  3.83512  3.14087  3.49005  2.91935  3.29064  3.66994  5.62188  4.32589    435 - -
          2.68618  4.42225  2.77519  2.73123  3.46354  2.40513  3.72494  3.29354  2.67741  2.69355  4.24690  2.90347  2.73739  3.18146  2.89801  2.37887  2.77519  2.98518  4.58477  3.61503
          0.03254  3.83720  4.55955  0.61958  0.77255  0.48576  0.95510
    427   2.30861  4.30550  2.97335  2.70463  4.14066  2.99968  3.91015  3.56181  2.79779  3.23752  4.08074  2.65948  3.67161  3.13950  3.16054  1.57776  2.45279  3.10890  5.46097  4.17851    436 - -
          2.68618  4.42225  2.77519  2.73123  3.46354  2.40513  3.72494  3.29354  2.67741  2.69355  4.24690  2.90347  2.73739  3.18146  2.89801  2.37887  2.77519  2.98518  4.58477  3.61503
          0.03254  3.83720  4.55955  0.61958  0.77255  0.48576  0.95510
    428   2.94070  4.90196  3.11427  2.74305  4.28032  3.43337  3.74109  3.70750  1.08763  3.28058  4.24444  3.16889  3.93663  2.93495  2.42693  2.98531  3.19686  3.41747  5.34989  4.15778    437 - -
          2.68618  4.42225  2.77519  2.73123  3.46354  2.40513  3.72494  3.29354  2.67741  2.69355  4.24690  2.90347  2.73739  3.18146  2.89801  2.37887  2.77519  2.98518  4.58477  3.61503
          0.03254  3.83720  4.55955  0.61958  0.77255  0.48576  0.95510
    429   2.85568  4.90657  3.21463  2.67346  3.99993  3.51218  2.75713  3.65941  2.03238  3.17235  4.06200  3.09946  3.92403  2.77337  1.57456  2.88669  3.06487  3.35983  5.17316  3.85480    438 - -
          2.68618  4.42225  2.77519  2.73123  3.46354  2.40513  3.72494  3.29354  2.67741  2.69355  4.24690  2.90347  2.73739  3.18146  2.89801  2.37887  2.77519  2.98518  4.58477  3.61503
          0.03254  3.83720  4.55955  0.61958  0.77255  0.48576  0.95510
    430   3.00371  4.43297  4.28448  3.89939  3.35101  4.02756  4.63444  1.12270  3.72680  1.94491  3.29251  4.14971  4.46265  4.07906  3.92745  3.51990  3.30372  1.84652  5.23415  3.96903    439 - -
          2.68618  4.42225  2.77519  2.73123  3.46354  2.40513  3.72494  3.29354  2.67741  2.69355  4.24690  2.90347  2.73739  3.18146  2.89801  2.37887  2.77519  2.98518  4.58477  3.61503
          0.03254  3.83720  4.55955  0.61958  0.77255  0.48576  0.95510
    431   2.78040  4.33335  4.07604  3.73862  3.52492  3.68683  4.54662  2.05396  3.60584  2.21848  3.49599  3.93395  4.24969  3.96843  3.82164  3.18857  3.14305  1.07064  5.30322  4.03239    440 - -
          2.68618  4.42225  2.77519  2.73123  3.46354  2.40513  3.72494  3.29354  2.67741  2.69355  4.24690  2.90347  2.73739  3.18146  2.89801  2.37887  2.77519  2.98518  4.58477  3.61503
          0.03254  3.83720  4.55955  0.61958  0.77255  0.48576  0.95510
    432   2.29859  4.21822  3.17668  2.99138  4.04146  2.94879  4.10194  3.55956  3.06275  3.28272  4.21215  3.22145  3.68481  3.41495  3.34949  1.14550  2.77618  3.10240  5.41690  4.12493    441 - -
          2.68618  4.42225  2.77519  2.73123  3.46354  2.40513  3.72494  3.29354  2.67741  2.69355  4.24690  2.90347  2.73739  3.18146  2.89801  2.37887  2.77519  2.98518  4.58477  3.61503
          0.03254  3.83720  4.55955  0.61958  0.77255  0.48576  0.95510
    433   2.62253  4.40083  3.28903  3.18427  4.32603  0.78567  4.30619  3.91755  3.36069  3.57600  4.55189  3.45347  3.79083  3.68773  3.60010  2.79354  3.10105  3.45273  5.42998  4.42693    442 - -
          2.68618  4.42225  2.77519  2.73123  3.46354  2.40513  3.72494  3.29354  2.67741  2.69355  4.24690  2.90347  2.73739  3.18146  2.89801  2.37887  2.77519  2.98518  4.58477  3.61503
          0.03254  3.83720  4.55955  0.61958  0.77255  0.48576  0.95510
    434   1.06583  4.17542  3.42757  3.21787  4.01798  3.00077  4.24397  3.13829  3.23323  3.02145  4.05764  3.37615  3.73672  3.57777  3.48584  2.52626  2.80121  2.79883  5.44869  4.24514    443 - -
          2.68618  4.42225  2.77519  2.73123  3.46354  2.40513  3.72494  3.29354  2.67741  2.69355  4.24690  2.90347  2.73739  3.18146  2.89801  2.37887  2.77519  2.98518  4.58477  3.61503
          0.03254  3.83720  4.55955  0.61958  0.77255  0.48576  0.95510
    435   3.19717  4.70044  3.78661  3.50987  2.29565  3.78940  3.60364  3.21140  3.36840  2.67431  3.89025  3.68074  4.26431  3.68291  3.55914  3.33720  3.48382  3.08036  3.93789  1.02652    444 - -
          2.68618  4.42225  2.77519  2.73123  3.46354  2.40513  3.72494  3.29354  2.67741  2.69355  4.24690  2.90347  2.73739  3.18146  2.89801  2.37887  2.77519  2.98518  4.58477  3.61503
          0.03254  3.83720  4.55955  0.61958  0.77255  0.48576  0.95510
    436   2.95262  5.07395  0.96998  2.31480  4.44646  3.18476  3.90139  4.02681  2.97907  3.64168  4.61955  2.86917  3.83512  3.14087  3.49005  2.91935  3.29064  3.66994  5.62188  4.32589    445 - -
          2.68618  4.42225  2.77519  2.73123  3.46354  2.40513  3.72494  3.29354  2.67741  2.69355  4.24690  2.90347  2.73739  3.18146  2.89801  2.37887  2.77519  2.98518  4.58477  3.61503
          0.03254  3.83720  4.55955  0.61958  0.77255  0.48576  0.95510
    437   2.62253  4.40083  3.28903  3.18427  4.32603  0.78567  4.30619  3.91755  3.36069  3.57600  4.55189  3.45347  3.79083  3.68773  3.60010  2.79354  3.10105  3.45273  5.42998  4.42693    446 - -
          2.68618  4.42225  2.77519  2.73123  3.46354  2.40513  3.72494  3.29354  2.67741  2.69355  4.24690  2.90347  2.73739  3.18146  2.89801  2.37887  2.77519  2.98518  4.58477  3.61503
          0.03254  3.83720  4.55955  0.61958  0.77255  0.48576  0.95510
    438   2.94070  4.90196  3.11427  2.74305  4.28032  3.43337  3.74109  3.70750  1.08763  3.28058  4.24444  3.16889  3.93663  2.93495  2.42693  2.98531  3.19686  3.41747  5.34989  4.15778    447 - -
          2.68618  4.42225  2.77519  2.73123  3.46354  2.40513  3.72494  3.29354  2.67741  2.69355  4.24690  2.90347  2.73739  3.18146  2.89801  2.37887  2.77519  2.98518  4.58477  3.61503
          0.03254  3.83720  4.55955  0.61958  0.77255  0.48576  0.95510
    439   3.00371  4.43297  4.28448  3.89939  3.35101  4.02756  4.63444  1.12270  3.72680  1.94491  3.29251  4.14971  4.46265  4.07906  3.92745  3.51990  3.30372  1.84652  5.23415  3.96903    448 - -
          2.68618  4.42225  2.77519  2.73123  3.46354  2.40513  3.72494  3.29354  2.67741  2.69355  4.24690  2.90347  2.73739  3.18146  2.89801  2.37887  2.77519  2.98518  4.58477  3.61503
          0.03254  3.83720  4.55955  0.61958  0.77255  0.48576  0.95510
    440   2.94070  4.90196  3.11427  2.74305  4.28032  3.43337  3.74109  3.70750  1.08763  3.28058  4.24444  3.16889  3.93663  2.93495  2.42693  2.98531  3.19686  3.41747  5.34989  4.15778    449 - -
          2.68618  4.42225  2.77519  2.73123  3.46354  2.40513  3.72494  3.29354  2.67741  2.69355  4.24690  2.90347  2.73739  3.18146  2.89801  2.37887  2.77519  2.98518  4.58477  3.61503
          0.03254  3.83720  4.55955  0.61958  0.77255  0.48576  0.95510
    441   2.78040  4.33335  4.07604  3.73862  3.52492  3.68683  4.54662  2.05396  3.60584  2.21848  3.49599  3.93395  4.24969  3.96843  3.82164  3.18857  3.14305  1.07064  5.30322  4.03239    450 - -
          2.68618  4.42225  2.77519  2.73123  3.46354  2.40513  3.72494  3.29354  2.67741  2.69355  4.24690  2.90347  2.73739  3.18146  2.89801  2.37887  2.77519  2.98518  4.58477  3.61503
          0.03254  3.83720  4.55955  0.61958  0.77255  0.48576  0.95510
    442   3.27863  4.66558  4.03827  3.73603  2.63246  3.69149  3.85826  3.30122  3.45920  2.70197  3.93660  3.89233  4.20642  3.84869  3.59359  3.48263  3.57736  3.19058  0.95955  2.63649    451 - -
          2.68618  4.42225  2.77519  2.73123  3.46354  2.40513  3.72494  3.29354  2.67741  2.69355  4.24690  2.90347  2.73739  3.18146  2.89801  2.37887  2.77519  2.98518  4.58477  3.61503
          0.03254  3.83720  4.55955  0.61958  0.77255  0.48576  0.95510
    443   2.82039  5.21183  1.33617  2.10292  4.53044  3.13851  3.73502  4.09337  2.75995  3.65722  4.53332  2.37119  3.77415  2.92336  3.32062  2.74843  3.13590  3.68376  5.77391  4.30074    452 - -
          2.68618  4.42225  2.77519  2.73123  3.46354  2.40513  3.72494  3.29354  2.67741  2.69355  4.24690  2.90347  2.73739  3.18146  2.89801  2.37887  2.77519  2.98518  4.58477  3.61503
          0.03254  3.83720  4.55955  0.61958  0.77255  0.48576  0.95510
    444   3.11623  4.58927  4.13261  3.77287  3.12323  3.93687  4.43969  2.32603  3.54094  0.91990  3.15823  4.05170  4.37868  3.91773  3.72255  3.50444  3.41231  2.35409  4.98915  3.70413    453 - -
          2.68618  4.42225  2.77519  2.73123  3.46354  2.40513  3.72494  3.29354  2.67741  2.69355  4.24690  2.90347  2.73739  3.18146  2.89801  2.37887  2.77519  2.98518  4.58477  3.61503
          0.03254  3.83720  4.55955  0.61958  0.77255  0.48576  0.95510
    445   2.61892  4.47494  3.25621  2.74936  3.65922  3.45617  3.73221  2.94873  2.46822  2.64846  3.60325  3.16841  3.88907  2.61114  2.55702  2.77107  2.87108  2.00079  5.05546  3.79483    454 - -
          2.68618  4.42225  2.77519  2.73123  3.46354  2.40513  3.72494  3.29354  2.67741  2.69355  4.24690  2.90347  2.73739  3.18146  2.89801  2.37887  2.77519  2.98518  4.58477  3.61503
          0.03254  3.83720  4.55955  0.61958  0.77255  0.48576  0.95510
    446   1.06583  4.17542  3.42757  3.21787  4.01798  3.00077  4.24397  3.13829  3.23323  3.02145  4.05764  3.37615  3.73672  3.57777  3.48584  2.52626  2.80121  2.79883  5.44869  4.24514    455 - -
          2.68618  4.42225  2.77519  2.73123  3.46354  2.40513  3.72494  3.29354  2.67741  2.69355  4.24690  2.90347  2.73739  3.18146  2.89801  2.37887  2.77519  2.98518  4.58477  3.61503
          0.03254  3.83720  4.55955  0.61958  0.77255  0.48576  0.95510
    447   1.06583  4.17542  3.42757  3.21787  4.01798  3.00077  4.24397  3.13829  3.23323  3.02145  4.05764  3.37615  3.73672  3.57777  3.48584  2.52626  2.80121  2.79883  5.44869  4.24514    456 - -
          2.68618  4.42225  2.77519  2.73123  3.46354  2.40513  3.72494  3.29354  2.67741  2.69355  4.24690  2.90347  2.73739  3.18146  2.89801  2.37887  2.77519  2.98518  4.58477  3.61503
          0.03254  3.83720  4.55955  0.61958  0.77255  0.48576  0.95510
    448   3.12150  4.56445  4.37043  3.85046  3.04107  4.21902  4.52069  2.15187  3.62108  1.03767  2.61129  4.15757  4.50691  3.91759  3.82039  3.58355  3.36653  2.21948  5.03544  3.83881    457 - -
          2.68618  4.42225  2.77519  2.73123  3.46354  2.40513  3.72494  3.29354  2.67741  2.69355  4.24690  2.90347  2.73739  3.18146  2.89801  2.37887  2.77519  2.98518  4.58477  3.61503
          0.03254  3.83720  4.55955  0.61958  0.77255  0.48576  0.95510
    449   2.95262  5.07395  0.96998  2.31480  4.44646  3.18476  3.90139  4.02681  2.97907  3.64168  4.61955  2.86917  3.83512  3.14087  3.49005  2.91935  3.29064  3.66994  5.62188  4.32589    458 - -
          2.68618  4.42225  2.77519  2.73123  3.46354  2.40513  3.72494  3.29354  2.67741  2.69355  4.24690  2.90347  2.73739  3.18146  2.89801  2.37887  2.77519  2.98518  4.58477  3.61503
          0.03254  3.83720  4.55955  0.61958  0.77255  0.48576  0.95510
    450   2.54824  4.30502  3.50948  3.02141  3.52747  3.44505  3.98087  2.25355  2.92862  2.38739  3.46856  3.37333  2.31524  3.28280  3.25622  2.78544  2.85914  2.18638  5.09112  3.83567    459 - -
          2.68618  4.42225  2.77519  2.73123  3.46354  2.40513  3.72494  3.29354  2.67741  2.69355  4.24690  2.90347  2.73739  3.18146  2.89801  2.37887  2.77519  2.98518  4.58477  3.61503
          0.03254  3.83720  4.55955  0.61958  0.77255  0.48576  0.95510
    451   2.96666  4.80719  3.45381  2.97298  4.15286  3.46071  3.80039  3.69258  2.22558  3.21497  4.21659  3.33515  3.96548  3.02293  1.03369  3.05284  3.23533  3.41818  5.25051  4.08841    460 - -
          2.68618  4.42225  2.77519  2.73123  3.46354  2.40513  3.72494  3.29354  2.67741  2.69355  4.24690  2.90347  2.73739  3.18146  2.89801  2.37887  2.77519  2.98518  4.58477  3.61503
          0.03254  3.83720  4.55955  0.61958  0.77255  0.48576  0.95510
    452   1.51516  4.10724  3.42756  3.11270  4.01795  2.96751  4.13451  3.10063  3.09197  3.00632  3.94668  3.28374  3.68449  3.42365  3.38352  2.41757  1.96505  2.73467  5.44663  4.23090    461 - -
          2.68618  4.42225  2.77519  2.73123  3.46354  2.40513  3.72494  3.29354  2.67741  2.69355  4.24690  2.90347  2.73739  3.18146  2.89801  2.37887  2.77519  2.98518  4.58477  3.61503
          0.03254  3.83720  4.55955  0.61958  0.77255  0.48576  0.95510
    453   2.41163  4.47791  3.13851  2.61725  3.68380  3.40612  3.69285  2.80194  2.53236  2.53530  3.59778  3.07511  2.85463  2.62175  2.91439  2.67300  2.79701  2.76160  5.07056  3.79606    462 - -
          2.68618  4.42225  2.77519  2.73123  3.46354  2.40513  3.72494  3.29354  2.67741  2.69355  4.24690  2.90347  2.73739  3.18146  2.89801  2.37887  2.77519  2.98518  4.58477  3.61503
          0.03254  3.83720  4.55955  0.61958  0.77255  0.48576  0.95510
    454   2.10607  4.37767  3.07166  2.65643  3.86943  3.18726  3.22641  3.26158  2.63893  2.93788  3.79602  3.05992  3.74152  3.00551  3.01354  2.36430  2.11751  2.92416  5.21762  3.94182    463 - -
          2.68618  4.42225  2.77519  2.73123  3.46354  2.40513  3.72494  3.29354  2.67741  2.69355  4.24690  2.90347  2.73739  3.18146  2.89801  2.37887  2.77519  2.98518  4.58477  3.61503
          0.03254  3.83720  4.55955  0.61958  0.77255  0.48576  0.95510
    455   2.55963  4.71415  2.68902  2.38474  4.16956  3.21627  3.68140  3.60354  2.48396  3.20376  4.03702  2.19056  3.75170  2.60098  2.90028  2.24387  2.62164  3.23292  5.41761  4.08412    464 - -
          2.68618  4.42225  2.77519  2.73123  3.46354  2.40513  3.72494  3.29354  2.67741  2.69355  4.24690  2.90347  2.73739  3.18146  2.89801  2.37887  2.77519  2.98518  4.58477  3.61503
          0.03254  3.83720  4.55955  0.61958  0.77255  0.48576  0.95510
    456   2.32195  4.59730  2.50973  2.41894  4.10541  3.17524  3.71610  3.51018  2.59426  3.14527  3.97681  2.65529  3.72638  2.89903  3.04542  2.37407  2.14204  3.13770  5.39438  4.06911    465 - -
          2.68618  4.42225  2.77519  2.73123  3.46354  2.40513  3.72494  3.29354  2.67741  2.69355  4.24690  2.90347  2.73739  3.18146  2.89801  2.37887  2.77519  2.98518  4.58477  3.61503
          0.03254  3.83720  4.55955  0.61958  0.77255  0.48576  0.95510
    457   3.11623  4.58927  4.13261  3.77287  3.12323  3.93687  4.43969  2.32603  3.54094  0.91990  3.15823  4.05170  4.37868  3.91773  3.72255  3.50444  3.41231  2.35409  4.98915  3.70413    466 - -
          2.68618  4.42225  2.77519  2.73123  3.46354  2.40513  3.72494  3.29354  2.67741  2.69355  4.24690  2.90347  2.73739  3.18146  2.89801  2.37887  2.77519  2.98518  4.58477  3.61503
          0.03254  3.83720  4.55955  0.61958  0.77255  0.48576  0.95510
    458   2.54788  1.01491  4.05786  3.78987  3.78987  3.17780  4.44478  2.92840  3.61678  2.84523  3.96559  3.78629  3.88195  3.96438  3.74721  2.81936  3.01175  2.67524  5.21286  4.07765    467 - -
          2.68618  4.42225  2.77519  2.73123  3.46354  2.40513  3.72494  3.29354  2.67741  2.69355  4.24690  2.90347  2.73739  3.18146  2.89801  2.37887  2.77519  2.98518  4.58477  3.61503
          0.03254  3.83720  4.55955  0.61958  0.77255  0.48576  0.95510
    459   3.11796  4.54173  4.40305  3.90472  3.07670  4.23373  4.56460  1.92815  3.68837  1.07089  2.97658  4.19731  4.53512  3.98431  3.88571  3.61354  3.37102  2.09208  5.06403  3.83374    468 - -
          2.68618  4.42225  2.77519  2.73123  3.46354  2.40513  3.72494  3.29354  2.67741  2.69355  4.24690  2.90347  2.73739  3.18146  2.89801  2.37887  2.77519  2.98518  4.58477  3.61503
          0.03254  3.83720  4.55955  0.61958  0.77255  0.48576  0.95510
    460   2.85388  4.98947  3.14124  2.60283  4.37583  3.50117  3.56565  3.76165  1.78548  3.26477  4.12036  2.75196  3.90612  2.71058  1.63828  2.86226  3.05400  3.43761  5.36282  4.13635    469 - -
          2.68618  4.42225  2.77519  2.73123  3.46354  2.40513  3.72494  3.29354  2.67741  2.69355  4.24690  2.90347  2.73739  3.18146  2.89801  2.37887  2.77519  2.98518  4.58477  3.61503
          0.03254  3.83720  4.55955  0.61958  0.77255  0.48576  0.95510
    461   2.39473  4.23955  3.39776  3.14879  3.93867  3.07983  4.16867  3.06154  3.09106  2.92626  3.97951  3.36344  3.78100  3.48779  3.35111  2.59567  1.23315  2.76029  5.37961  4.15546    470 - -
          2.68618  4.42225  2.77519  2.73123  3.46354  2.40513  3.72494  3.29354  2.67741  2.69355  4.24690  2.90347  2.73739  3.18146  2.89801  2.37887  2.77519  2.98518  4.58477  3.61503
          0.03254  3.83720  4.55955  0.61958  0.77255  0.48576  0.95510
    462   3.11623  4.58927  4.13261  3.77287  3.12323  3.93687  4.43969  2.32603  3.54094  0.91990  3.15823  4.05170  4.37868  3.91773  3.72255  3.50444  3.41231  2.35409  4.98915  3.70413    471 - -
          2.68618  4.42225  2.77519  2.73123  3.46354  2.40513  3.72494  3.29354  2.67741  2.69355  4.24690  2.90347  2.73739  3.18146  2.89801  2.37887  2.77519  2.98518  4.58477  3.61503
          0.03254  3.83720  4.55955  0.61958  0.77255  0.48576  0.95510
    463   2.87272  4.35038  4.24333  3.74691  3.35932  3.97815  4.51362  1.94287  3.58785  1.93922  2.82303  4.01284  4.38420  3.90806  3.82479  3.35083  3.15928  1.27249  5.21518  3.99335    472 - -
          2.68618  4.42225  2.77519  2.73123  3.46354  2.40513  3.72494  3.29354  2.67741  2.69355  4.24690  2.90347  2.73739  3.18146  2.89801  2.37887  2.77519  2.98518  4.58477  3.61503
          0.03254  3.83720  4.55955  0.61958  0.77255  0.48576  0.95510
    464   2.92303  5.02534  2.47447  1.07663  4.36730  3.25208  3.83657  3.81422  2.71273  3.43729  4.41348  2.91457  3.85517  3.05336  3.11746  2.90940  3.22720  3.50194  5.54558  4.26847    473 - -
          2.68618  4.42225  2.77519  2.73123  3.46354  2.40513  3.72494  3.29354  2.67741  2.69355  4.24690  2.90347  2.73739  3.18146  2.89801  2.37887  2.77519  2.98518  4.58477  3.61503
          0.03254  3.83720  4.55955  0.61958  0.77255  0.48576  0.95510
    465   2.95794  4.78074  3.09286  2.84978  3.26124  3.41875  1.21913  3.65534  2.69385  3.15353  4.19415  3.26032  3.96961  3.21570  2.96141  3.02910  3.26033  3.39119  4.72667  3.21320    474 - -
          2.68618  4.42225  2.77519  2.73123  3.46354  2.40513  3.72494  3.29354  2.67741  2.69355  4.24690  2.90347  2.73739  3.18146  2.89801  2.37887  2.77519  2.98518  4.58477  3.61503
          0.03254  3.83720  4.55955  0.61958  0.77255  0.48576  0.95510
    466   2.24070  4.15305  3.28576  3.00391  4.02479  2.96550  4.06531  3.28313  2.98662  3.09703  4.00597  3.21988  3.67727  3.34827  3.28135  2.16509  1.49445  2.88147  5.42066  4.17244    475 - -
          2.68618  4.42225  2.77519  2.73123  3.46354  2.40513  3.72494  3.29354  2.67741  2.69355  4.24690  2.90347  2.73739  3.18146  2.89801  2.37887  2.77519  2.98518  4.58477  3.61503
          0.03254  3.83720  4.55955  0.61958  0.77255  0.48576  0.95510
    467   2.62253  4.40083  3.28903  3.18427  4.32603  0.78567  4.30619  3.91755  3.36069  3.57600  4.55189  3.45347  3.79083  3.68773  3.60010  2.79354  3.10105  3.45273  5.42998  4.42693    476 - -
          2.68618  4.42225  2.77519  2.73123  3.46354  2.40513  3.72494  3.29354  2.67741  2.69355  4.24690  2.90347  2.73739  3.18146  2.89801  2.37887  2.77519  2.98518  4.58477  3.61503
          0.03254  3.83720  4.55955  0.61958  0.77255  0.48576  0.95510
    468   2.96666  4.80719  3.45381  2.97298  4.15286  3.46071  3.80039  3.69258  2.22558  3.21497  4.21659  3.33515  3.96548  3.02293  1.03369  3.05284  3.23533  3.41818  5.25051  4.08841    477 - -
          2.68618  4.42225  2.77519  2.73123  3.46354  2.40513  3.72494  3.29354  2.67741  2.69355  4.24690  2.90347  2.73739  3.18146  2.89801  2.37887  2.77519  2.98518  4.58477  3.61503
          0.03254  3.83720  4.55955  0.61958  0.77255  0.48576  0.95510
    469   2.78040  4.33335  4.07604  3.73862  3.52492  3.68683  4.54662  2.05396  3.60584  2.21848  3.49599  3.93395  4.24969  3.96843  3.82164  3.18857  3.14305  1.07064  5.30322  4.03239    478 - -
          2.68618  4.42225  2.77519  2.73123  3.46354  2.40513  3.72494  3.29354  2.67741  2.69355  4.24690  2.90347  2.73739  3.18146  2.89801  2.37887  2.77519  2.98518  4.58477  3.61503
          0.03254  3.83720  4.55955  0.61958  0.77255  0.48576  0.95510
    470   3.21428  4.62662  4.19020  3.89845  1.07127  3.91138  3.86295  2.74284  3.80648  2.12130  3.47856  3.97977  4.37114  3.98433  3.93491  3.48572  3.51559  2.73085  4.12336  2.49516    479 - -
          2.68618  4.42225  2.77519  2.73123  3.46354  2.40513  3.72494  3.29354  2.67741  2.69355  4.24690  2.90347  2.73739  3.18146  2.89801  2.37887  2.77519  2.98518  4.58477  3.61503
          0.03254  3.83720  4.55955  0.61958  0.77255  0.48576  0.95510
    471   2.96666  4.80719  3.45381  2.97298  4.15286  3.46071  3.80039  3.69258  2.22558  3.21497  4.21659  3.33515  3.96548  3.02293  1.03369  3.05284  3.23533  3.41818  5.25051  4.08841    480 - -
          2.68618  4.42225  2.77519  2.73123  3.46354  2.40513  3.72494  3.29354  2.67741  2.69355  4.24690  2.90347  2.73739  3.18146  2.89801  2.37887  2.77519  2.98518  4.58477  3.61503
          0.03254  3.83720  4.55955  0.61958  0.77255  0.48576  0.95510
    472   3.11623  4.58927  4.13261  3.77287  3.12323  3.93687  4.43969  2.32603  3.54094  0.91990  3.15823  4.05170  4.37868  3.91773  3.72255  3.50444  3.41231  2.35409  4.98915  3.70413    481 - -
          2.68618  4.42225  2.77519  2.73123  3.46354  2.40513  3.72494  3.29354  2.67741  2.69355  4.24690  2.90347  2.73739  3.18146  2.89801  2.37887  2.77519  2.98518  4.58477  3.61503
          0.03254  3.83720  4.55955  0.61958  0.77255  0.48576  0.95510
    473   2.85393  4.83751  2.88084  2.63566  4.00122  3.34338  3.79344  3.62714  2.45905  3.13294  4.16242  3.09485  3.89673  1.29814  2.74366  2.90346  3.15122  3.35920  5.27981  3.97141    482 - -
          2.68618  4.42225  2.77519  2.73123  3.46354  2.40513  3.72494  3.29354  2.67741  2.69355  4.24690  2.90347  2.73739  3.18146  2.89801  2.37887  2.77519  2.98518  4.58477  3.61503
          0.03254  3.83720  4.55955  0.61958  0.77255  0.48576  0.95510
    474   3.21428  4.62662  4.19020  3.89845  1.07127  3.91138  3.86295  2.74284  3.80648  2.12130  3.47856  3.97977  4.37114  3.98433  3.93491  3.48572  3.51559  2.73085  4.12336  2.49516    483 - -
          2.68618  4.42225  2.77519  2.73123  3.46354  2.40513  3.72494  3.29354  2.67741  2.69355  4.24690  2.90347  2.73739  3.18146  2.89801  2.37887  2.77519  2.98518  4.58477  3.61503
          0.03254  3.83720  4.55955  0.61958  0.77255  0.48576  0.95510
    475   2.95262  5.07395  0.96998  2.31480  4.44646  3.18476  3.90139  4.02681  2.97907  3.64168  4.61955  2.86917  3.83512  3.14087  3.49005  2.91935  3.29064  3.66994  5.62188  4.32589    484 - -
          2.68618  4.42225  2.77519  2.73123  3.46354  2.40513  3.72494  3.29354  2.67741  2.69355  4.24690  2.90347  2.73739  3.18146  2.89801  2.37887  2.77519  2.98518  4.58477  3.61503
          0.03254  3.83720  4.55955  0.61958  0.77255  0.48576  0.95510
    476   2.92303  5.02534  2.47447  1.07663  4.36730  3.25208  3.83657  3.81422  2.71273  3.43729  4.41348  2.91457  3.85517  3.05336  3.11746  2.90940  3.22720  3.50194  5.54558  4.26847    485 - -
          2.68618  4.42225  2.77519  2.73123  3.46354  2.40513  3.72494  3.29354  2.67741  2.69355  4.24690  2.90347  2.73739  3.18146  2.89801  2.37887  2.77519  2.98518  4.58477  3.61503
          0.03254  3.83720  4.55955  0.61958  0.77255  0.48576  0.95510
    477   3.21428  4.62662  4.19020  3.89845  1.07127  3.91138  3.86295  2.74284  3.80648  2.12130  3.47856  3.97977  4.37114  3.98433  3.93491  3.48572  3.51559  2.73085  4.12336  2.49516    486 - -
          2.68618  4.42225  2.77519  2.73123  3.46354  2.40513  3.72494  3.29354  2.67741  2.69355  4.24690  2.90347  2.73739  3.18146  2.89801  2.37887  2.77519  2.98518  4.58477  3.61503
          0.03254  3.83720  4.55955  0.61958  0.77255  0.48576  0.95510
    478   2.85393  4.83751  2.88084  2.63566  4.00122  3.34338  3.79344  3.62714  2.45905  3.13294  4.16242  3.09485  3.89673  1.29814  2.74366  2.90346  3.15122  3.35920  5.27981  3.97141    487 - -
          2.68618  4.42225  2.77519  2.73123  3.46354  2.40513  3.72494  3.29354  2.67741  2.69355  4.24690  2.90347  2.73739  3.18146  2.89801  2.37887  2.77519  2.98518  4.58477  3.61503
          0.03254  3.83720  4.55955  0.61958  0.77255  0.48576  0.95510
    479   3.00371  4.43297  4.28448  3.89939  3.35101  4.02756  4.63444  1.12270  3.72680  1.94491  3.29251  4.14971  4.46265  4.07906  3.92745  3.51990  3.30372  1.84652  5.23415  3.96903    488 - -
          2.68618  4.42225  2.77519  2.73123  3.46354  2.40513  3.72494  3.29354  2.67741  2.69355  4.24690  2.90347  2.73739  3.18146  2.89801  2.37887  2.77519  2.98518  4.58477  3.61503
          0.03254  3.83720  4.55955  0.61958  0.77255  0.48576  0.95510
    480   2.78040  4.33335  4.07604  3.73862  3.52492  3.68683  4.54662  2.05396  3.60584  2.21848  3.49599  3.93395  4.24969  3.96843  3.82164  3.18857  3.14305  1.07064  5.30322  4.03239    489 - -
          2.68618  4.42225  2.77519  2.73123  3.46354  2.40513  3.72494  3.29354  2.67741  2.69355  4.24690  2.90347  2.73739  3.18146  2.89801  2.37887  2.77519  2.98518  4.58477  3.61503
          0.03254  3.83720  4.55955  0.61958  0.77255  0.48576  0.95510
    481   2.29859  4.21822  3.17668  2.99138  4.04146  2.94879  4.10194  3.55956  3.06275  3.28272  4.21215  3.22145  3.68481  3.41495  3.34949  1.14550  2.77618  3.10240  5.41690  4.12493    490 - -
          2.68618  4.42225  2.77519  2.73123  3.46354  2.40513  3.72494  3.29354  2.67741  2.69355  4.24690  2.90347  2.73739  3.18146  2.89801  2.37887  2.77519  2.98518  4.58477  3.61503
          0.03254  3.83720  4.55955  0.61958  0.77255  0.48576  0.95510
    482   2.29859  4.21822  3.17668  2.99138  4.04146  2.94879  4.10194  3.55956  3.06275  3.28272  4.21215  3.22145  3.68481  3.41495  3.34949  1.14550  2.77618  3.10240  5.41690  4.12493    491 - -
          2.68618  4.42225  2.77519  2.73123  3.46354  2.40513  3.72494  3.29354  2.67741  2.69355  4.24690  2.90347  2.73739  3.18146  2.89801  2.37887  2.77519  2.98518  4.58477  3.61503
          0.03254  3.83720  4.55955  0.61958  0.77255  0.48576  0.95510
    483   2.29859  4.21822  3.17668  2.99138  4.04146  2.94879  4.10194  3.55956  3.06275  3.28272  4.21215  3.22145  3.68481  3.41495  3.34949  1.14550  2.77618  3.10240  5.41690  4.12493    492 - -
          2.68618  4.42225  2.77519  2.73123  3.46354  2.40513  3.72494  3.29354  2.67741  2.69355  4.24690  2.90347  2.73739  3.18146  2.89801  2.37887  2.77519  2.98518  4.58477  3.61503
          0.03254  3.83720  4.55955  0.61958  0.77255  0.48576  0.95510
    484   2.95794  4.78074  3.09286  2.84978  3.26124  3.41875  1.21913  3.65534  2.69385  3.15353  4.19415  3.26032  3.96961  3.21570  2.96141  3.02910  3.26033  3.39119  4.72667  3.21320    493 - -
          2.68618  4.42225  2.77519  2.73123  3.46354  2.40513  3.72494  3.29354  2.67741  2.69355  4.24690  2.90347  2.73739  3.18146  2.89801  2.37887  2.77519  2.98518  4.58477  3.61503
          0.03254  3.83720  4.55955  0.61958  0.77255  0.48576  0.95510
    485   2.95262  5.07395  0.96998  2.31480  4.44646  3.18476  3.90139  4.02681  2.97907  3.64168  4.61955  2.86917  3.83512  3.14087  3.49005  2.91935  3.29064  3.66994  5.62188  4.32589    494 - -
          2.68618  4.42225  2.77519  2.73123  3.46354  2.40513  3.72494  3.29354  2.67741  2.69355  4.24690  2.90347  2.73739  3.18146  2.89801  2.37887  2.77519  2.98518  4.58477  3.61503
          0.03254  3.83720  4.55955  0.61958  0.77255  0.48576  0.95510
    486   2.95262  5.07395  0.96998  2.31480  4.44646  3.18476  3.90139  4.02681  2.97907  3.64168  4.61955  2.86917  3.83512  3.14087  3.49005  2.91935  3.29064  3.66994  5.62188  4.32589    495 - -
          2.68618  4.42225  2.77519  2.73123  3.46354  2.40513  3.72494  3.29354  2.67741  2.69355  4.24690  2.90347  2.73739  3.18146  2.89801  2.37887  2.77519  2.98518  4.58477  3.61503
          0.03254  3.83720  4.55955  0.61958  0.77255  0.48576  0.95510
    487   2.39473  4.23955  3.39776  3.14879  3.93867  3.07983  4.16867  3.06154  3.09106  2.92626  3.97951  3.36344  3.78100  3.48779  3.35111  2.59567  1.23315  2.76029  5.37961  4.15546    496 - -
          2.68618  4.42225  2.77519  2.73123  3.46354  2.40513  3.72494  3.29354  2.67741  2.69355  4.24690  2.90347  2.73739  3.18146  2.89801  2.37887  2.77519  2.98518  4.58477  3.61503
          0.03254  3.83720  4.55955  0.61958  0.77255  0.48576  0.95510
    488   3.00371  4.43297  4.28448  3.89939  3.35101  4.02756  4.63444  1.12270  3.72680  1.94491  3.29251  4.14971  4.46265  4.07906  3.92745  3.51990  3.30372  1.84652  5.23415  3.96903    497 - -
          2.68618  4.42225  2.77519  2.73123  3.46354  2.40513  3.72494  3.29354  2.67741  2.69355  4.24690  2.90347  2.73739  3.18146  2.89801  2.37887  2.77519  2.98518  4.58477  3.61503
          0.03254  3.83720  4.55955  0.61958  0.77255  0.48576  0.95510
    489   3.11623  4.58927  4.13261  3.77287  3.12323  3.93687  4.43969  2.32603  3.54094  0.91990  3.15823  4.05170  4.37868  3.91773  3.72255  3.50444  3.41231  2.35409  4.98915  3.70413    498 - -
          2.68618  4.42225  2.77519  2.73123  3.46354  2.40513  3.72494  3.29354  2.67741  2.69355  4.24690  2.90347  2.73739  3.18146  2.89801  2.37887  2.77519  2.98518  4.58477  3.61503
          0.03254  3.83720  4.55955  0.61958  0.77255  0.48576  0.95510
    490   2.98281  4.38279  4.46404  3.98977  3.38288  4.17633  4.73348  1.23894  3.83959  1.90432  3.23622  4.23818  4.54627  4.14306  4.05628  3.57008  3.26424  1.59339  5.32503  4.09832    499 - -
          2.68618  4.42225  2.77519  2.73123  3.46354  2.40513  3.72494  3.29354  2.67741  2.69355  4.24690  2.90347  2.73739  3.18146  2.89801  2.37887  2.77519  2.98518  4.58477  3.61503
          0.03254  3.83720  4.55955  0.61958  0.77255  0.48576  0.95510
    491   3.27863  4.66558  4.03827  3.73603  2.63246  3.69149  3.85826  3.30122  3.45920  2.70197  3.93660  3.89233  4.20642  3.84869  3.59359  3.48263  3.57736  3.19058  0.95955  2.63649    500 - -
          2.68618  4.42225  2.77519  2.73123  3.46354  2.40513  3.72494  3.29354  2.67741  2.69355  4.24690  2.90347  2.73739  3.18146  2.89801  2.37887  2.77519  2.98518  4.58477  3.61503
          0.03254  3.83720  4.55955  0.61958  0.77255  0.48576  0.95510
    492   2.82155  5.20614  1.31841  2.10625  4.52497  3.13766  3.73891  4.09002  2.76658  3.65746  4.53629  2.40561  3.77509  2.92889  3.32657  2.75080  3.13871  3.68138  5.77084  4.29881    501 - -
          2.68618  4.42225  2.77519  2.73123  3.46354  2.40513  3.72494  3.29354  2.67741  2.69355  4.24690  2.90347  2.73739  3.18146  2.89801  2.37887  2.77519  2.98518  4.58477  3.61503
          0.03254  3.83720  4.55955  0.61958  0.77255  0.48576  0.95510
    493   3.21428  4.62662  4.19020  3.89845  1.07127  3.91138  3.86295  2.74284  3.80648  2.12130  3.47856  3.97977  4.37114  3.98433  3.93491  3.48572  3.51559  2.73085  4.12336  2.49516    502 - -
          2.68618  4.42225  2.77519  2.73123  3.46354  2.40513  3.72494  3.29354  2.67741  2.69355  4.24690  2.90347  2.73739  3.18146  2.89801  2.37887  2.77519  2.98518  4.58477  3.61503
          0.03254  3.83720  4.55955  0.61958  0.77255  0.48576  0.95510
    494   3.11623  4.58927  4.13261  3.77287  3.12323  3.93687  4.43969  2.32603  3.54094  0.91990  3.15823  4.05170  4.37868  3.91773  3.72255  3.50444  3.41231  2.35409  4.98915  3.70413    503 - -
          2.68618  4.42225  2.77519  2.73123  3.46354  2.40513  3.72494  3.29354  2.67741  2.69355  4.24690  2.90347  2.73739  3.18146  2.89801  2.37887  2.77519  2.98518  4.58477  3.61503
          0.03254  3.83720  4.55955  0.61958  0.77255  0.48576  0.95510
    495   2.69511  4.68960  2.69048  2.57267  4.04768  3.16102  3.89407  3.75099  2.79511  3.40204  4.35792  1.22207  3.81141  3.16722  3.14818  2.76394  3.07609  3.37676  5.35773  3.99890    504 - -
          2.68618  4.42225  2.77519  2.73123  3.46354  2.40513  3.72494  3.29354  2.67741  2.69355  4.24690  2.90347  2.73739  3.18146  2.89801  2.37887  2.77519  2.98518  4.58477  3.61503
          0.03254  3.83720  4.55955  0.61958  0.77255  0.48576  0.95510
    496   2.57046  2.98054  3.82079  3.26812  2.51193  3.59330  3.80328  2.56630  3.16560  2.29419  3.24908  3.51291  3.99149  3.41403  3.40195  2.68479  2.81899  2.37072  4.45258  2.58091    505 - -
          2.68618  4.42225  2.77519  2.73123  3.46354  2.40513  3.72494  3.29354  2.67741  2.69355  4.24690  2.90347  2.73739  3.18146  2.89801  2.37887  2.77519  2.98518  4.58477  3.61503
          0.07866  3.83720  2.91715  0.61958  0.77255  0.48576  0.95510
    497   2.36524  4.42141  2.78992  2.52584  4.17499  2.67386  3.80684  3.60439  2.68914  3.23810  4.06842  2.18319  3.67001  3.00909  3.09649  2.14777  2.48833  3.16408  5.46317  4.16142    506 - -
          2.68618  4.42225  2.77519  2.73123  3.46354  2.40513  3.72494  3.29354  2.67741  2.69355  4.24690  2.90347  2.73739  3.18146  2.89801  2.37887  2.77519  2.98518  4.58477  3.61503
          0.03405  3.79260  4.51494  0.61958  0.77255  0.52349  0.89758
    498   2.60515  4.84650  2.30649  2.25321  4.22923  2.85560  3.64831  3.67545  2.51610  3.25919  4.08844  2.78446  2.52369  2.58287  2.99073  2.61048  2.89075  3.30516  5.47292  4.10414    507 - -
          2.68618  4.42225  2.77519  2.73123  3.46354  2.40513  3.72494  3.29354  2.67741  2.69355  4.24690  2.90347  2.73739  3.18146  2.89801  2.37887  2.77519  2.98518  4.58477  3.61503
          0.03405  3.79260  4.51494  0.61958  0.77255  0.52349  0.89758
    499   2.40476  4.81634  2.43875  2.28285  4.16152  3.24480  3.61739  3.59097  2.45403  3.17992  4.00022  2.61100  3.73834  2.47421  2.92207  2.43004  2.61980  3.23411  5.40425  4.04717    508 - -
          2.68618  4.42225  2.77519  2.73123  3.46354  2.40513  3.72494  3.29354  2.67741  2.69355  4.24690  2.90347  2.73739  3.18146  2.89801  2.37887  2.77519  2.98518  4.58477  3.61503
          0.03405  3.79260  4.51494  0.61958  0.77255  0.52349  0.89758
    500   2.69899  4.99580  2.35447  1.84545  4.35778  3.19046  3.65720  3.81896  2.51637  3.39026  4.23373  2.12671  3.75597  2.82720  2.97744  2.42941  2.98549  3.44188  5.57501  4.18066    509 - -
          2.68618  4.42225  2.77519  2.73123  3.46354  2.40513  3.72494  3.29354  2.67741  2.69355  4.24690  2.90347  2.73739  3.18146  2.89801  2.37887  2.77519  2.98518  4.58477  3.61503
          0.03405  3.79260  4.51494  0.61958  0.77255  0.52349  0.89758
    501   2.60586  4.86077  2.49576  2.03484  4.25641  2.88809  3.64183  3.69825  2.49691  3.27492  4.09914  2.36204  3.20873  2.80432  2.96809  2.41828  2.88997  3.32259  5.48729  4.11823    510 - -
          2.68618  4.42225  2.77519  2.73123  3.46354  2.40513  3.72494  3.29354  2.67741  2.69355  4.24690  2.90347  2.73739  3.18146  2.89801  2.37887  2.77519  2.98518  4.58477  3.61503
          0.03405  3.79260  4.51494  0.61958  0.77255  0.52349  0.89758
    502   2.19142  4.37925  2.98961  2.60620  4.00285  2.78954  3.77389  3.39015  2.41216  3.04892  3.88967  3.00998  3.69669  2.98242  3.00395  2.13330  2.37390  3.01042  5.31368  4.03944    511 - -
          2.68618  4.42225  2.77519  2.73123  3.46354  2.40513  3.72494  3.29354  2.67741  2.69355  4.24690  2.90347  2.73739  3.18146  2.89801  2.37887  2.77519  2.98518  4.58477  3.61503
          0.08995  3.79260  2.75695  0.61958  0.77255  0.52349  0.89758
    503   2.02527  4.08932  3.39961  2.99906  3.84476  3.00388  3.99433  2.96728  2.94773  2.85884  3.77215  3.22356  3.66970  3.28136  3.26064  2.20283  2.06224  2.37671  5.26844  4.04426    512 - -
          2.68618  4.42225  2.77519  2.73123  3.46354  2.40513  3.72494  3.29354  2.67741  2.69355  4.24690  2.90347  2.73739  3.18146  2.89801  2.37887  2.77519  2.98518  4.58477  3.61503
          0.03598  3.73863  4.46097  0.61958  0.77255  0.56526  0.83982
    504   2.15453  4.49640  2.74018  2.26241  4.05310  2.79483  3.71772  3.45657  2.59244  3.09631  3.93593  2.90008  3.14020  2.91439  3.01597  2.32524  2.76606  3.08111  5.35190  4.04617    513 - -
          2.68618  4.42225  2.77519  2.73123  3.46354  2.40513  3.72494  3.29354  2.67741  2.69355  4.24690  2.90347  2.73739  3.18146  2.89801  2.37887  2.77519  2.98518  4.58477  3.61503
          0.08893  3.73863  2.79189  0.61958  0.77255  0.49574  0.93935
    505   2.06971  3.38160  3.28199  2.83624  3.82266  3.04072  3.86800  3.17028  2.79186  2.89452  3.75792  2.77597  2.56970  3.12997  3.13925  2.42146  2.64064  2.80598  5.20124  3.95744    514 - -
          2.68618  4.42250  2.77545  2.73148  3.46360  2.40497  3.72440  3.29322  2.67766  2.69380  4.24715  2.90305  2.73741  3.18171  2.89815  2.37839  2.77517  2.98524  4.58502  3.61528
          0.31391  1.58912  2.72855  2.03695  0.13975  0.50043  0.93210
    506   2.35923  4.30164  3.36492  2.84574  3.51343  3.45071  3.82914  2.40709  2.75742  2.33372  3.46259  2.79904  3.89215  3.11749  3.10652  2.74625  2.80082  2.22174  4.99887  3.73576    528 - -
          2.68618  4.42225  2.77519  2.73123  3.46354  2.40513  3.72494  3.29354  2.67741  2.69355  4.24690  2.90347  2.73739  3.18146  2.89801  2.37887  2.77519  2.98518  4.58477  3.61503
          0.03599  3.73833  4.46068  0.61958  0.77255  0.56548  0.83953
    507   2.34113  4.38906  2.70076  2.50164  4.18339  2.34043  3.82007  3.65103  2.72710  3.28366  4.12091  2.32438  3.64103  3.03561  3.12655  2.09751  2.74825  3.18772  5.48028  4.16751    529 - -
          2.68618  4.42225  2.77519  2.73123  3.46354  2.40513  3.72494  3.29354  2.67741  2.69355  4.24690  2.90347  2.73739  3.18146  2.89801  2.37887  2.77519  2.98518  4.58477  3.61503
          0.03599  3.73833  4.46068  0.61958  0.77255  0.56548  0.83953
    508   2.39283  4.78083  2.56609  2.16002  4.14909  2.71797  3.63378  3.55907  2.43204  3.16325  4.01020  2.81842  3.74660  2.38551  2.84543  2.63107  2.88651  3.21639  5.39287  4.05883    530 - -
          2.68618  4.42225  2.77519  2.73123  3.46354  2.40513  3.72494  3.29354  2.67741  2.69355  4.24690  2.90347  2.73739  3.18146  2.89801  2.37887  2.77519  2.98518  4.58477  3.61503
          0.03599  3.73833  4.46068  0.61958  0.77255  0.56548  0.83953
    509   2.46759  4.51563  2.84424  2.51704  4.04179  3.14788  3.70434  3.50471  2.45167  3.12691  3.97819  2.62343  3.71850  2.90494  2.54458  1.93835  2.80411  3.12791  5.31473  4.00725    531 - -
          2.68618  4.42225  2.77519  2.73123  3.46354  2.40513  3.72494  3.29354  2.67741  2.69355  4.24690  2.90347  2.73739  3.18146  2.89801  2.37887  2.77519  2.98518  4.58477  3.61503
          0.03599  3.73833  4.46068  0.61958  0.77255  0.56548  0.83953
    510   2.64369  4.94225  1.80892  2.14177  4.36301  3.10794  3.67208  3.85779  2.62840  3.43642  4.27994  2.44769  3.71127  2.85043  3.14729  2.26090  2.95913  3.45266  5.61514  4.18999    532 - -
          2.68647  4.42268  2.77547  2.73166  3.46397  2.40333  3.72537  3.29345  2.67784  2.69398  4.24666  2.90390  2.73753  3.18074  2.89809  2.37899  2.77562  2.98504  4.58145  3.61546
          0.12485  2.24609  4.46068  2.90874  0.05609  0.49756  0.93653
    511   2.28482  4.48345  2.98717  2.56471  3.96237  3.22100  3.71105  3.30758  2.22993  2.98278  3.83928  3.00145  3.21919  2.90895  2.86143  2.56720  2.23631  2.97489  5.26254  3.98477    578 - -
          2.68618  4.42225  2.77519  2.73123  3.46354  2.40513  3.72494  3.29354  2.67741  2.69355  4.24690  2.90347  2.73739  3.18146  2.89801  2.37887  2.77519  2.98518  4.58477  3.61503
          0.03411  3.79107  4.51341  0.61958  0.77255  0.46214  0.99407
    512   2.88376  4.98384  3.24061  2.65172  4.28586  3.54513  3.06566  3.72374  1.82739  3.22417  4.08907  3.08121  3.92849  2.70888  1.56968  2.89775  3.07011  3.41593  5.30242  4.06869    579 - -
          2.68618  4.42225  2.77519  2.73123  3.46354  2.40513  3.72494  3.29354  2.67741  2.69355  4.24690  2.90347  2.73739  3.18146  2.89801  2.37887  2.77519  2.98518  4.58477  3.61503
          0.03254  3.83720  4.55955  0.61958  0.77255  0.48576  0.95510
    513   2.54942  4.67803  2.92310  2.45406  4.04598  3.30897  3.62806  3.45491  2.36537  3.05832  3.88780  2.93941  3.29982  2.50592  2.56499  2.20013  2.62703  3.11777  5.29031  3.98434    580 - -
          2.68618  4.42225  2.77519  2.73123  3.46354  2.40513  3.72494  3.29354  2.67741  2.69355  4.24690  2.90347  2.73739  3.18146  2.89801  2.37887  2.77519  2.98518  4.58477  3.61503
          0.03254  3.83720  4.55955  0.61958  0.77255  0.48576  0.95510
    514   2.21407  4.32191  3.21846  2.84020  3.80081  3.18699  3.91050  3.03922  2.78358  2.51769  3.76932  3.18648  2.03837  3.16995  3.11687  2.58818  2.79187  2.75862  5.24076  3.96540    581 - -
          2.68618  4.42225  2.77519  2.73123  3.46354  2.40513  3.72494  3.29354  2.67741  2.69355  4.24690  2.90347  2.73739  3.18146  2.89801  2.37887  2.77519  2.98518  4.58477  3.61503
          0.03254  3.83720  4.55955  0.61958  0.77255  0.48576  0.95510
    515   2.39071  4.28809  3.24607  2.90933  3.72598  3.13004  3.93913  3.13350  2.84411  2.53307  3.86131  3.21195  3.76866  3.23888  3.15499  1.51982  2.79130  2.82276  5.18544  3.84214    582 - -
          2.68618  4.42225  2.77519  2.73123  3.46354  2.40513  3.72494  3.29354  2.67741  2.69355  4.24690  2.90347  2.73739  3.18146  2.89801  2.37887  2.77519  2.98518  4.58477  3.61503
          0.03254  3.83720  4.55955  0.61958  0.77255  0.48576  0.95510
    516   1.95627  4.23764  3.15538  2.90269  4.08494  2.99460  4.03835  3.38863  2.95387  3.13018  4.05873  3.18017  1.70748  3.30428  3.27241  2.47107  2.75327  2.98742  5.44995  4.21138    583 - -
          2.68618  4.42225  2.77519  2.73123  3.46354  2.40513  3.72494  3.29354  2.67741  2.69355  4.24690  2.90347  2.73739  3.18146  2.89801  2.37887  2.77519  2.98518  4.58477  3.61503
          0.07971  3.83720  2.89921  0.61958  0.77255  0.48576  0.95510
    517   1.91299  4.48477  2.80936  2.29884  4.03069  3.14486  3.74629  3.40729  2.61319  3.07221  3.92160  2.94567  3.15135  2.94942  3.02240  2.35203  2.78062  3.04568  5.34166  4.04436    584 - -
          2.68618  4.42225  2.77519  2.73123  3.46354  2.40513  3.72494  3.29354  2.67741  2.69355  4.24690  2.90347  2.73739  3.18146  2.89801  2.37887  2.77519  2.98518  4.58477  3.61503
          0.08468  3.79157  2.83650  0.61958  0.77255  0.52433  0.89638
    518   2.58397  4.66413  2.91969  2.45015  3.90654  3.02382  3.19663  3.32542  2.13234  2.73423  3.79150  2.93879  3.36211  2.77392  2.69107  2.64330  2.82329  3.02524  5.18027  3.87779    585 - -
          2.68618  4.42225  2.77519  2.73123  3.46354  2.40513  3.72494  3.29354  2.67741  2.69355  4.24690  2.90347  2.73739  3.18146  2.89801  2.37887  2.77519  2.98518  4.58477  3.61503
          0.03583  3.74272  4.46507  0.61958  0.77255  0.44075  1.03157
    519   2.57654  4.41001  2.95169  2.69868  2.54038  3.47951  3.70319  2.88096  2.67289  2.52237  3.16574  3.14454  3.87451  2.69078  3.05638  2.73692  2.81233  2.66543  4.85814  3.52447    586 - -
          2.68618  4.42225  2.77519  2.73123  3.46354  2.40513  3.72494  3.29354  2.67741  2.69355  4.24690  2.90347  2.73739  3.18146  2.89801  2.37887  2.77519  2.98518  4.58477  3.61503
          0.03254  3.83720  4.55955  0.61958  0.77255  0.48576  0.95510
    520   2.74581  5.18793  1.95741  1.71325  4.47993  3.22961  3.62706  3.95261  2.48747  3.47801  4.29734  2.70661  3.76540  2.77520  2.69410  2.68204  3.00518  3.56079  5.64729  4.22256    587 - -
          2.68612  4.42163  2.77527  2.73126  3.46351  2.40530  3.72488  3.29371  2.67744  2.69372  4.24707  2.90364  2.73742  3.18002  2.89783  2.37904  2.77537  2.98536  4.58400  3.61497
          0.21319  1.65027        *  1.69933  0.20188  0.00000        *
//
