# Supplementary material for: Potential Conservation of Circadian Clock Proteins in the phylum Nematoda as Revealed by Bioinformatic Searches
Source: PLoS One. 2014 Nov 14;9(11):e112871. doi: 10.1371/journal.pone.0112871 (PMC4232591; doi:10.1371/journal.pone.0112871)
Supplement: File S1 — HMM profiles used in this work and HMMsearch results. (ZIP) [file pone.0112871.s007.zip › HMMs-CE/Artropodos/Sgg-PA_FBpp0070450-aln.hmm]

HMMER3/b [3.0 | March 2010]
NAME  Sgg-PA_FBpp0070450-aln
LENG  474
ALPH  amino
RF    no
CS    no
MAP   yes
DATE  Tue Jun 12 14:33:59 2012
NSEQ  8
EFFN  0.753906
CKSUM 438073185
STATS LOCAL MSV      -11.4539  0.69830
STATS LOCAL VITERBI  -12.5944  0.69830
STATS LOCAL FORWARD   -5.9510  0.69830
HMM          A        C        D        E        F        G        H        I        K        L        M        N        P        Q        R        S        T        V        W        Y   
            m->m     m->i     m->d     i->m     i->i     d->m     d->d
  COMPO   2.51328  4.24755  2.98992  2.71456  3.33380  2.82253  3.76272  2.85051  2.63447  2.47018  3.69548  3.07616  3.20837  3.06660  2.90316  2.61358  2.82644  2.66184  4.82751  3.42480
          2.68618  4.42225  2.77519  2.73123  3.46354  2.40513  3.72494  3.29354  2.67741  2.69355  4.24690  2.90347  2.73739  3.18146  2.89801  2.37887  2.77519  2.98518  4.58477  3.61503
          0.15818  4.00371  2.05532  0.61958  0.77255  0.00000        *
      1   2.97248  4.52053  4.05399  3.64770  3.20943  3.83728  4.38184  2.38545  3.41557  1.80338  1.36967  3.92468  4.29783  3.79712  3.62040  3.32207  3.27783  2.39209  5.05087  3.81307      1 - -
          2.68618  4.42225  2.77519  2.73123  3.46354  2.40513  3.72494  3.29354  2.67741  2.69355  4.24690  2.90347  2.73739  3.18146  2.89801  2.37887  2.77519  2.98518  4.58477  3.61503
          0.03126  3.87679  4.59914  0.61958  0.77255  0.60275  0.79254
      2   2.31696  4.23747  3.21000  3.02585  4.08052  2.96726  4.13564  3.60366  3.09991  3.32351  4.24916  3.25002  3.70640  3.44887  3.38589  1.08456  2.79739  3.13782  5.45264  4.16404      2 - -
          2.68618  4.42225  2.77519  2.73123  3.46354  2.40513  3.72494  3.29354  2.67741  2.69355  4.24690  2.90347  2.73739  3.18146  2.89801  2.37887  2.77519  2.98518  4.58477  3.61503
          0.03126  3.87679  4.59914  0.61958  0.77255  0.60275  0.79254
      3   2.24636  4.20337  3.08002  2.91923  4.27829  1.37652  4.12290  3.75745  3.10281  3.44343  4.29259  3.16295  3.65348  3.39897  3.42185  2.06581  2.73358  3.20835  5.60136  4.35458      3 - -
          2.68618  4.42225  2.77519  2.73123  3.46354  2.40513  3.72494  3.29354  2.67741  2.69355  4.24690  2.90347  2.73739  3.18146  2.89801  2.37887  2.77519  2.98518  4.58477  3.61503
          0.03126  3.87679  4.59914  0.61958  0.77255  0.60275  0.79254
      4   3.01014  4.84918  3.50121  3.01124  4.20486  3.49745  3.82710  3.74678  2.23869  3.26191  4.26187  3.37070  3.99973  3.04712  0.97180  3.09404  3.27574  3.47051  5.28609  4.13117      4 - -
          2.68618  4.42225  2.77519  2.73123  3.46354  2.40513  3.72494  3.29354  2.67741  2.69355  4.24690  2.90347  2.73739  3.18146  2.89801  2.37887  2.77519  2.98518  4.58477  3.61503
          0.03126  3.87679  4.59914  0.61958  0.77255  0.60275  0.79254
      5   2.75690  4.51366  3.36452  3.20408  4.19910  3.20092  4.28128  3.74550  3.26173  3.37192  4.42187  3.51041  0.81963  3.65038  3.50687  2.92450  3.19878  3.39040  5.38458  4.31978      5 - -
          2.68618  4.42225  2.77519  2.73123  3.46354  2.40513  3.72494  3.29354  2.67741  2.69355  4.24690  2.90347  2.73739  3.18146  2.89801  2.37887  2.77519  2.98518  4.58477  3.61503
          0.03126  3.87679  4.59914  0.61958  0.77255  0.60275  0.79254
      6   3.01014  4.84918  3.50121  3.01124  4.20486  3.49745  3.82710  3.74678  2.23869  3.26191  4.26187  3.37070  3.99973  3.04712  0.97180  3.09404  3.27574  3.47051  5.28609  4.13117      6 - -
          2.68618  4.42225  2.77519  2.73123  3.46354  2.40513  3.72494  3.29354  2.67741  2.69355  4.24690  2.90347  2.73739  3.18146  2.89801  2.37887  2.77519  2.98518  4.58477  3.61503
          0.03126  3.87679  4.59914  0.61958  0.77255  0.60275  0.79254
      7   2.41485  4.25997  3.43173  3.18381  3.97250  3.09914  4.20083  3.10015  3.12687  2.96350  4.01365  3.39257  3.80319  3.52145  3.38542  2.61616  1.16460  2.79467  5.40992  4.18910      7 - -
          2.68618  4.42225  2.77519  2.73123  3.46354  2.40513  3.72494  3.29354  2.67741  2.69355  4.24690  2.90347  2.73739  3.18146  2.89801  2.37887  2.77519  2.98518  4.58477  3.61503
          0.03126  3.87679  4.59914  0.61958  0.77255  0.60275  0.79254
      8   2.23553  4.16177  3.30348  3.00157  4.07725  2.96460  4.07058  3.38706  3.00081  3.15766  4.03756  3.21971  3.67605  3.34401  3.30949  1.90280  1.58832  2.95524  5.45358  4.21240      8 - -
          2.68618  4.42225  2.77519  2.73123  3.46354  2.40513  3.72494  3.29354  2.67741  2.69355  4.24690  2.90347  2.73739  3.18146  2.89801  2.37887  2.77519  2.98518  4.58477  3.61503
          0.03126  3.87679  4.59914  0.61958  0.77255  0.60275  0.79254
      9   2.31696  4.23747  3.21000  3.02585  4.08052  2.96726  4.13564  3.60366  3.09991  3.32351  4.24916  3.25002  3.70640  3.44887  3.38589  1.08456  2.79739  3.13782  5.45264  4.16404      9 - -
          2.68618  4.42225  2.77519  2.73123  3.46354  2.40513  3.72494  3.29354  2.67741  2.69355  4.24690  2.90347  2.73739  3.18146  2.89801  2.37887  2.77519  2.98518  4.58477  3.61503
          0.03126  3.87679  4.59914  0.61958  0.77255  0.60275  0.79254
     10   3.26371  4.66416  4.24466  3.95989  1.00467  3.95264  3.87892  2.78676  3.86679  2.15577  3.51621  4.02398  4.41106  4.03354  3.98545  3.53347  3.56480  2.77779  4.12654  2.49294     10 - -
          2.68618  4.42225  2.77519  2.73123  3.46354  2.40513  3.72494  3.29354  2.67741  2.69355  4.24690  2.90347  2.73739  3.18146  2.89801  2.37887  2.77519  2.98518  4.58477  3.61503
          0.03126  3.87679  4.59914  0.61958  0.77255  0.60275  0.79254
     11   1.00755  4.19403  3.46684  3.25821  4.05655  3.01848  4.27977  3.18269  3.27458  3.06412  4.09538  3.40678  3.75810  3.61532  3.52488  2.54424  2.82189  2.83634  5.48327  4.28397     11 - -
          2.68618  4.42225  2.77519  2.73123  3.46354  2.40513  3.72494  3.29354  2.67741  2.69355  4.24690  2.90347  2.73739  3.18146  2.89801  2.37887  2.77519  2.98518  4.58477  3.61503
          0.03126  3.87679  4.59914  0.61958  0.77255  0.60275  0.79254
     12   2.86789  5.31732  1.96125  1.30836  4.61218  3.19388  3.71940  4.09511  2.69192  3.64471  4.50989  2.68511  3.80006  2.89152  3.23755  2.77960  3.15428  3.70359  5.80292  4.35176     12 - -
          2.68618  4.42225  2.77519  2.73123  3.46354  2.40513  3.72494  3.29354  2.67741  2.69355  4.24690  2.90347  2.73739  3.18146  2.89801  2.37887  2.77519  2.98518  4.58477  3.61503
          0.03126  3.87679  4.59914  0.61958  0.77255  0.60275  0.79254
     13   2.22518  2.84337  3.68598  3.36422  4.06039  1.28610  4.25865  3.40509  3.30330  3.18800  4.08276  3.41897  3.68307  3.61067  3.54479  2.43462  2.71213  2.95953  5.41750  4.25865     13 - -
          2.68618  4.42225  2.77519  2.73123  3.46354  2.40513  3.72494  3.29354  2.67741  2.69355  4.24690  2.90347  2.73739  3.18146  2.89801  2.37887  2.77519  2.98518  4.58477  3.61503
          0.03126  3.87679  4.59914  0.61958  0.77255  0.60275  0.79254
     14   2.44881  4.51740  2.77741  2.53155  4.20914  3.09887  3.82498  3.63678  2.68269  3.28758  4.13047  1.79868  3.72578  3.02645  3.08070  2.27643  2.46886  3.21333  5.49690  4.17610     14 - -
          2.68618  4.42225  2.77519  2.73123  3.46354  2.40513  3.72494  3.29354  2.67741  2.69355  4.24690  2.90347  2.73739  3.18146  2.89801  2.37887  2.77519  2.98518  4.58477  3.61503
          0.03126  3.87679  4.59914  0.61958  0.77255  0.60275  0.79254
     15   2.82744  4.98856  2.85951  2.50903  4.36861  3.39850  3.63895  3.80961  1.38972  3.34756  4.21430  2.58815  3.88254  2.79914  2.42328  2.83121  3.07167  3.46635  5.43996  4.15766     15 - -
          2.68624  4.42231  2.77525  2.73118  3.46336  2.40518  3.72500  3.29360  2.67736  2.69361  4.24695  2.90339  2.73745  3.18152  2.89793  2.37885  2.77513  2.98510  4.58483  3.61509
          0.08941  2.58401  4.59914  1.34349  0.30237  0.60275  0.79254
     16   2.33879  4.70277  2.81833  2.47145  4.14424  3.26277  3.69994  3.55116  2.43886  3.15267  4.01527  2.94809  3.19238  1.88490  2.81356  2.63977  2.88376  3.20320  5.39344  4.08051     24 - -
          2.68618  4.42225  2.77519  2.73123  3.46354  2.40513  3.72494  3.29354  2.67741  2.69355  4.24690  2.90347  2.73739  3.18146  2.89801  2.37887  2.77519  2.98518  4.58477  3.61503
          0.03126  3.87679  4.59914  0.61958  0.77255  0.60275  0.79254
     17   2.49761  4.57192  2.83609  2.51513  4.11173  3.18353  3.75422  3.55230  2.56426  3.16959  4.01535  2.96667  2.27648  2.61652  2.95436  2.12440  2.83287  3.17284  5.39370  4.08177     25 - -
          2.68618  4.42225  2.77519  2.73123  3.46354  2.40513  3.72494  3.29354  2.67741  2.69355  4.24690  2.90347  2.73739  3.18146  2.89801  2.37887  2.77519  2.98518  4.58477  3.61503
          0.03126  3.87679  4.59914  0.61958  0.77255  0.60275  0.79254
     18   2.26498  4.45904  3.01588  2.59005  3.93968  3.21408  3.75084  3.33210  2.60401  2.74306  3.84034  2.71078  2.53341  2.95668  3.00652  2.32946  2.76618  2.98806  5.26596  3.97650     26 - -
          2.68618  4.42225  2.77519  2.73123  3.46354  2.40513  3.72494  3.29354  2.67741  2.69355  4.24690  2.90347  2.73739  3.18146  2.89801  2.37887  2.77519  2.98518  4.58477  3.61503
          0.03126  3.87679  4.59914  0.61958  0.77255  0.60275  0.79254
     19   2.48068  3.60850  3.04168  2.56390  3.92239  3.27215  3.70218  3.32024  2.32987  2.96842  3.81047  2.35521  3.76532  2.89724  2.90945  2.20652  2.77619  2.99033  5.23239  3.94170     27 - -
          2.68618  4.42225  2.77519  2.73123  3.46354  2.40513  3.72494  3.29354  2.67741  2.69355  4.24690  2.90347  2.73739  3.18146  2.89801  2.37887  2.77519  2.98518  4.58477  3.61503
          0.03126  3.87679  4.59914  0.61958  0.77255  0.60275  0.79254
     20   2.61582  4.42831  3.36550  2.97287  3.57349  3.38335  3.96373  2.88243  2.85913  1.99345  3.63242  3.33396  1.91284  3.26986  3.16597  2.80325  2.94798  2.69704  5.10323  3.80582     28 - -
          2.68618  4.42225  2.77519  2.73123  3.46354  2.40513  3.72494  3.29354  2.67741  2.69355  4.24690  2.90347  2.73739  3.18146  2.89801  2.37887  2.77519  2.98518  4.58477  3.61503
          0.03126  3.87679  4.59914  0.61958  0.77255  0.60275  0.79254
     21   2.52524  4.41568  3.17209  2.72593  3.70580  3.34398  3.79273  2.99457  2.65185  2.70957  3.64907  3.14237  2.62151  2.74120  3.00626  2.67750  2.82024  2.12457  5.12060  3.85010     29 - -
          2.68618  4.42225  2.77519  2.73123  3.46354  2.40513  3.72494  3.29354  2.67741  2.69355  4.24690  2.90347  2.73739  3.18146  2.89801  2.37887  2.77519  2.98518  4.58477  3.61503
          0.03126  3.87679  4.59914  0.61958  0.77255  0.60275  0.79254
     22   3.16091  4.58734  4.44506  3.91866  3.04432  4.27740  4.57485  2.16232  3.69672  0.99792  2.54656  4.22261  4.54808  3.97120  3.88721  3.63949  3.40169  2.24418  5.05790  3.88266     30 - -
          2.68618  4.42225  2.77519  2.73123  3.46354  2.40513  3.72494  3.29354  2.67741  2.69355  4.24690  2.90347  2.73739  3.18146  2.89801  2.37887  2.77519  2.98518  4.58477  3.61503
          0.03126  3.87679  4.59914  0.61958  0.77255  0.60275  0.79254
     23   2.67006  4.44519  3.34473  3.24462  4.38708  0.72247  4.36474  3.98765  3.42650  3.64126  4.61696  3.50901  3.83647  3.75029  3.66217  2.84208  3.15163  3.51513  5.48119  4.48908     31 - -
          2.68618  4.42225  2.77519  2.73123  3.46354  2.40513  3.72494  3.29354  2.67741  2.69355  4.24690  2.90347  2.73739  3.18146  2.89801  2.37887  2.77519  2.98518  4.58477  3.61503
          0.03126  3.87679  4.59914  0.61958  0.77255  0.60275  0.79254
     24   1.96226  4.18609  3.17365  3.00350  4.27291  1.32644  4.17103  3.63900  3.15804  3.38407  4.26403  3.21901  3.66637  3.45689  3.46104  2.42334  2.74247  3.13247  5.59918  4.39053     32 - -
          2.68618  4.42225  2.77519  2.73123  3.46354  2.40513  3.72494  3.29354  2.67741  2.69355  4.24690  2.90347  2.73739  3.18146  2.89801  2.37887  2.77519  2.98518  4.58477  3.61503
          0.03126  3.87679  4.59914  0.61958  0.77255  0.60275  0.79254
     25   2.90700  4.38173  4.26140  3.74062  3.25017  4.01215  4.46751  2.06035  3.58693  1.79337  2.06407  4.01550  4.38173  3.87183  3.81151  3.36485  3.17590  1.59458  5.12011  3.93818     33 - -
          2.68618  4.42225  2.77519  2.73123  3.46354  2.40513  3.72494  3.29354  2.67741  2.69355  4.24690  2.90347  2.73739  3.18146  2.89801  2.37887  2.77519  2.98518  4.58477  3.61503
          0.03126  3.87679  4.59914  0.61958  0.77255  0.60275  0.79254
     26   2.94674  5.03530  3.26708  2.70523  4.44162  3.55504  3.59557  3.81795  1.27195  3.30615  4.18951  3.12261  3.96046  2.74340  1.95466  2.95706  3.13967  3.50637  5.38159  4.18596     34 - -
          2.68618  4.42225  2.77519  2.73123  3.46354  2.40513  3.72494  3.29354  2.67741  2.69355  4.24690  2.90347  2.73739  3.18146  2.89801  2.37887  2.77519  2.98518  4.58477  3.61503
          0.03126  3.87679  4.59914  0.61958  0.77255  0.60275  0.79254
     27   2.76489  4.27465  4.10787  3.59335  3.48184  3.86185  4.40130  1.53561  3.48056  2.16845  3.34952  3.87179  4.28583  3.78977  3.74455  3.20964  2.41040  1.68790  5.21559  4.00518     35 - -
          2.68618  4.42225  2.77519  2.73123  3.46354  2.40513  3.72494  3.29354  2.67741  2.69355  4.24690  2.90347  2.73739  3.18146  2.89801  2.37887  2.77519  2.98518  4.58477  3.61503
          0.03126  3.87679  4.59914  0.61958  0.77255  0.60275  0.79254
     28   2.35334  2.79912  3.68225  3.18526  3.55440  3.22910  4.01975  2.45629  3.08567  2.60265  3.54158  3.39967  3.81881  3.39194  3.36914  1.86581  2.72133  2.47336  5.03845  3.80937     36 - -
          2.68618  4.42225  2.77519  2.73123  3.46354  2.40513  3.72494  3.29354  2.67741  2.69355  4.24690  2.90347  2.73739  3.18146  2.89801  2.37887  2.77519  2.98518  4.58477  3.61503
          0.03126  3.87679  4.59914  0.61958  0.77255  0.60275  0.79254
     29   2.36096  4.36597  2.89959  2.69499  4.15354  3.01153  3.94042  3.67928  2.84254  3.34126  4.19545  2.60913  3.70023  3.18322  3.20061  1.38592  2.79239  3.20777  5.48735  4.16182     37 - -
          2.68616  4.42211  2.77512  2.73110  3.46394  2.40528  3.72472  3.29376  2.67695  2.69343  4.24684  2.90374  2.73724  3.18170  2.89828  2.37874  2.77536  2.98500  4.58517  3.61518
          0.21818  1.68224  4.59914  2.28554  0.10727  0.60275  0.79254
     30   3.00268  5.10537  3.39793  2.75617  4.54169  3.62002  3.58914  3.89665  1.36857  3.35454  4.22855  3.16164  3.99705  2.72781  1.64136  3.00365  3.17598  3.58183  5.40867  4.23365     59 - -
          2.68618  4.42225  2.77519  2.73123  3.46354  2.40513  3.72494  3.29354  2.67741  2.69355  4.24690  2.90347  2.73739  3.18146  2.89801  2.37887  2.77519  2.98518  4.58477  3.61503
          0.02978  3.92455  4.64690  0.61958  0.77255  0.60275  0.79254
     31   3.04557  5.18188  0.84616  2.36772  4.56589  3.25013  3.97699  4.16591  3.07097  3.76495  4.74412  2.92673  3.90660  3.21617  3.59432  3.00200  3.38522  3.79953  5.72438  4.43010     60 - -
          2.68618  4.42225  2.77519  2.73123  3.46354  2.40513  3.72494  3.29354  2.67741  2.69355  4.24690  2.90347  2.73739  3.18146  2.89801  2.37887  2.77519  2.98518  4.58477  3.61503
          0.02978  3.92455  4.64690  0.61958  0.77255  0.60275  0.79254
     32   2.73006  4.50047  3.41451  3.32046  4.46207  0.65309  4.43767  4.07424  3.50883  3.72187  4.69795  3.57876  3.89329  3.82884  3.73927  2.90345  3.21534  3.59250  5.54358  4.56568     61 - -
          2.68618  4.42225  2.77519  2.73123  3.46354  2.40513  3.72494  3.29354  2.67741  2.69355  4.24690  2.90347  2.73739  3.18146  2.89801  2.37887  2.77519  2.98518  4.58477  3.61503
          0.02978  3.92455  4.64690  0.61958  0.77255  0.60275  0.79254
     33   2.38520  4.39659  2.91309  2.70739  4.19521  3.03466  3.96057  3.72087  2.86265  3.37676  4.22706  2.58011  3.72238  3.19926  3.22577  1.33193  2.81584  3.24414  5.52340  4.19830     62 - -
          2.68618  4.42225  2.77519  2.73123  3.46354  2.40513  3.72494  3.29354  2.67741  2.69355  4.24690  2.90347  2.73739  3.18146  2.89801  2.37887  2.77519  2.98518  4.58477  3.61503
          0.02978  3.92455  4.64690  0.61958  0.77255  0.60275  0.79254
     34   3.01959  4.98558  3.19906  2.81070  4.38390  3.50353  3.78800  3.81641  0.96924  3.37011  4.32870  3.23290  4.00015  2.97648  2.44153  3.05813  3.26896  3.52124  5.41713  4.23735     63 - -
          2.68618  4.42225  2.77519  2.73123  3.46354  2.40513  3.72494  3.29354  2.67741  2.69355  4.24690  2.90347  2.73739  3.18146  2.89801  2.37887  2.77519  2.98518  4.58477  3.61503
          0.02978  3.92455  4.64690  0.61958  0.77255  0.60275  0.79254
     35   3.01355  4.37800  4.59994  4.10920  3.50758  4.27792  4.85359  1.51736  3.98620  2.03814  3.33630  4.34614  4.62975  4.27341  4.20420  3.66328  3.28891  1.13021  5.43967  4.22082     64 - -
          2.68618  4.42225  2.77519  2.73123  3.46354  2.40513  3.72494  3.29354  2.67741  2.69355  4.24690  2.90347  2.73739  3.18146  2.89801  2.37887  2.77519  2.98518  4.58477  3.61503
          0.02978  3.92455  4.64690  0.61958  0.77255  0.60275  0.79254
     36   2.44077  4.28596  3.47432  3.22867  4.01485  3.12354  4.24201  3.14833  3.17267  3.00997  4.05711  3.42975  3.83137  3.56487  3.42889  2.64261  1.08663  2.83774  5.44808  4.23147     65 - -
          2.68618  4.42225  2.77519  2.73123  3.46354  2.40513  3.72494  3.29354  2.67741  2.69355  4.24690  2.90347  2.73739  3.18146  2.89801  2.37887  2.77519  2.98518  4.58477  3.61503
          0.02978  3.92455  4.64690  0.61958  0.77255  0.60275  0.79254
     37   2.44077  4.28596  3.47432  3.22867  4.01485  3.12354  4.24201  3.14833  3.17267  3.00997  4.05711  3.42975  3.83137  3.56487  3.42889  2.64261  1.08663  2.83774  5.44808  4.23147     66 - -
          2.68618  4.42225  2.77519  2.73123  3.46354  2.40513  3.72494  3.29354  2.67741  2.69355  4.24690  2.90347  2.73739  3.18146  2.89801  2.37887  2.77519  2.98518  4.58477  3.61503
          0.02978  3.92455  4.64690  0.61958  0.77255  0.60275  0.79254
     38   2.84914  4.37724  4.19737  3.86203  3.58814  3.77773  4.65475  2.04793  3.73060  2.26609  3.54532  4.04352  4.33528  4.08662  3.93810  3.28447  3.20938  0.96174  5.38140  4.11628     67 - -
          2.68618  4.42225  2.77519  2.73123  3.46354  2.40513  3.72494  3.29354  2.67741  2.69355  4.24690  2.90347  2.73739  3.18146  2.89801  2.37887  2.77519  2.98518  4.58477  3.61503
          0.02978  3.92455  4.64690  0.61958  0.77255  0.60275  0.79254
     39   2.84914  4.37724  4.19737  3.86203  3.58814  3.77773  4.65475  2.04793  3.73060  2.26609  3.54532  4.04352  4.33528  4.08662  3.93810  3.28447  3.20938  0.96174  5.38140  4.11628     68 - -
          2.68618  4.42225  2.77519  2.73123  3.46354  2.40513  3.72494  3.29354  2.67741  2.69355  4.24690  2.90347  2.73739  3.18146  2.89801  2.37887  2.77519  2.98518  4.58477  3.61503
          0.02978  3.92455  4.64690  0.61958  0.77255  0.60275  0.79254
     40   0.94126  4.21810  3.51547  3.30907  4.10423  3.04126  4.32497  3.23754  3.32667  3.11675  4.14281  3.44552  3.78540  3.66305  3.57366  2.56792  2.84888  2.88294  5.52619  4.33220     69 - -
          2.68618  4.42225  2.77519  2.73123  3.46354  2.40513  3.72494  3.29354  2.67741  2.69355  4.24690  2.90347  2.73739  3.18146  2.89801  2.37887  2.77519  2.98518  4.58477  3.61503
          0.02978  3.92455  4.64690  0.61958  0.77255  0.60275  0.79254
     41   2.44077  4.28596  3.47432  3.22867  4.01485  3.12354  4.24201  3.14833  3.17267  3.00997  4.05711  3.42975  3.83137  3.56487  3.42889  2.64261  1.08663  2.83774  5.44808  4.23147     70 - -
          2.68618  4.42225  2.77519  2.73123  3.46354  2.40513  3.72494  3.29354  2.67741  2.69355  4.24690  2.90347  2.73739  3.18146  2.89801  2.37887  2.77519  2.98518  4.58477  3.61503
          0.02978  3.92455  4.64690  0.61958  0.77255  0.60275  0.79254
     42   2.82083  4.56965  3.43360  3.28005  4.27097  3.25421  4.35333  3.82964  3.34178  3.45089  4.50289  3.58157  0.73627  3.72898  3.58152  2.98992  3.26647  3.46909  5.44338  4.39231     71 - -
          2.68618  4.42225  2.77519  2.73123  3.46354  2.40513  3.72494  3.29354  2.67741  2.69355  4.24690  2.90347  2.73739  3.18146  2.89801  2.37887  2.77519  2.98518  4.58477  3.61503
          0.02978  3.92455  4.64690  0.61958  0.77255  0.60275  0.79254
     43   2.73006  4.50047  3.41451  3.32046  4.46207  0.65309  4.43767  4.07424  3.50883  3.72187  4.69795  3.57876  3.89329  3.82884  3.73927  2.90345  3.21534  3.59250  5.54358  4.56568     72 - -
          2.68618  4.42225  2.77519  2.73123  3.46354  2.40513  3.72494  3.29354  2.67741  2.69355  4.24690  2.90347  2.73739  3.18146  2.89801  2.37887  2.77519  2.98518  4.58477  3.61503
          0.02978  3.92455  4.64690  0.61958  0.77255  0.60275  0.79254
     44   2.15326  4.69898  2.87435  2.55690  4.13090  3.28239  3.76418  3.51818  2.48175  3.13680  4.04942  3.01499  3.82979  1.72931  2.82662  2.69511  2.94065  3.19165  5.41036  4.09990     73 - -
          2.68618  4.42225  2.77519  2.73123  3.46354  2.40513  3.72494  3.29354  2.67741  2.69355  4.24690  2.90347  2.73739  3.18146  2.89801  2.37887  2.77519  2.98518  4.58477  3.61503
          0.02978  3.92455  4.64690  0.61958  0.77255  0.60275  0.79254
     45   2.73006  4.50047  3.41451  3.32046  4.46207  0.65309  4.43767  4.07424  3.50883  3.72187  4.69795  3.57876  3.89329  3.82884  3.73927  2.90345  3.21534  3.59250  5.54358  4.56568     74 - -
          2.68618  4.42225  2.77519  2.73123  3.46354  2.40513  3.72494  3.29354  2.67741  2.69355  4.24690  2.90347  2.73739  3.18146  2.89801  2.37887  2.77519  2.98518  4.58477  3.61503
          0.02978  3.92455  4.64690  0.61958  0.77255  0.60275  0.79254
     46   2.35254  4.28915  3.22552  2.92749  4.10357  3.06062  4.04270  3.41028  2.93366  3.14383  4.05684  3.21516  1.68799  3.29834  3.25762  2.51450  2.11177  3.01552  5.46433  4.22232     75 - -
          2.68618  4.42225  2.77519  2.73123  3.46354  2.40513  3.72494  3.29354  2.67741  2.69355  4.24690  2.90347  2.73739  3.18146  2.89801  2.37887  2.77519  2.98518  4.58477  3.61503
          0.02978  3.92455  4.64690  0.61958  0.77255  0.60275  0.79254
     47   3.04557  5.18188  0.84616  2.36772  4.56589  3.25013  3.97699  4.16591  3.07097  3.76495  4.74412  2.92673  3.90660  3.21617  3.59432  3.00200  3.38522  3.79953  5.72438  4.43010     76 - -
          2.68618  4.42225  2.77519  2.73123  3.46354  2.40513  3.72494  3.29354  2.67741  2.69355  4.24690  2.90347  2.73739  3.18146  2.89801  2.37887  2.77519  2.98518  4.58477  3.61503
          0.02978  3.92455  4.64690  0.61958  0.77255  0.60275  0.79254
     48   3.06416  4.89986  3.56011  3.06021  4.26763  3.54231  3.86200  3.81285  2.25840  3.31931  4.31803  3.41603  4.04227  3.07965  0.90174  3.14576  3.32651  3.53452  5.32951  4.18357     77 - -
          2.68618  4.42225  2.77519  2.73123  3.46354  2.40513  3.72494  3.29354  2.67741  2.69355  4.24690  2.90347  2.73739  3.18146  2.89801  2.37887  2.77519  2.98518  4.58477  3.61503
          0.02978  3.92455  4.64690  0.61958  0.77255  0.60275  0.79254
     49   2.45707  4.29649  3.44227  3.06876  3.78238  3.23434  4.07569  2.89712  3.00937  2.73065  3.76935  3.35433  1.78001  3.37334  3.31864  2.66029  2.84930  2.07621  5.27841  4.01848     78 - -
          2.68618  4.42225  2.77519  2.73123  3.46354  2.40513  3.72494  3.29354  2.67741  2.69355  4.24690  2.90347  2.73739  3.18146  2.89801  2.37887  2.77519  2.98518  4.58477  3.61503
          0.02978  3.92455  4.64690  0.61958  0.77255  0.60275  0.79254
     50   2.92208  4.90952  2.93735  2.69274  4.08500  3.40041  3.85155  3.72359  2.50990  3.22079  4.24705  3.15298  3.95452  1.14428  2.79312  2.96757  3.21895  3.44998  5.34774  4.04488     79 - -
          2.68618  4.42225  2.77519  2.73123  3.46354  2.40513  3.72494  3.29354  2.67741  2.69355  4.24690  2.90347  2.73739  3.18146  2.89801  2.37887  2.77519  2.98518  4.58477  3.61503
          0.02978  3.92455  4.64690  0.61958  0.77255  0.41900  1.07208
     51   2.73371  4.80868  2.91456  1.56931  3.96297  3.45866  3.76059  3.25013  2.55300  2.87975  2.77974  3.04307  3.91320  2.94636  2.95530  2.79358  2.98347  3.01599  5.33683  4.01788     80 - -
          2.68618  4.42225  2.77519  2.73123  3.46354  2.40513  3.72494  3.29354  2.67741  2.69355  4.24690  2.90347  2.73739  3.18146  2.89801  2.37887  2.77519  2.98518  4.58477  3.61503
          0.02633  4.04589  4.76824  0.61958  0.77255  0.48576  0.95510
     52   2.70047  4.30890  3.75698  3.24558  3.50916  3.71762  4.11948  2.00691  3.16113  2.42405  3.45868  2.68924  4.13808  3.48715  3.46664  3.02972  2.96616  1.53064  5.07947  3.83273     81 - -
          2.68618  4.42225  2.77519  2.73123  3.46354  2.40513  3.72494  3.29354  2.67741  2.69355  4.24690  2.90347  2.73739  3.18146  2.89801  2.37887  2.77519  2.98518  4.58477  3.61503
          0.02633  4.04589  4.76824  0.61958  0.77255  0.48576  0.95510
     53   2.30522  4.54535  3.16512  2.71952  4.17920  3.24651  3.83179  3.58467  2.55603  3.21224  4.05069  3.11937  3.81158  3.01983  2.27464  1.58002  2.85307  3.19306  5.43484  4.15933     82 - -
          2.68618  4.42225  2.77519  2.73123  3.46354  2.40513  3.72494  3.29354  2.67741  2.69355  4.24690  2.90347  2.73739  3.18146  2.89801  2.37887  2.77519  2.98518  4.58477  3.61503
          0.02633  4.04589  4.76824  0.61958  0.77255  0.48576  0.95510
     54   3.50650  4.92489  4.09848  3.86327  2.32025  4.03546  3.71299  3.49254  3.71599  2.90090  4.15010  3.94318  4.50662  3.97983  3.86283  3.62471  3.79479  3.37168  3.96964  0.71982     83 - -
          2.68618  4.42225  2.77519  2.73123  3.46354  2.40513  3.72494  3.29354  2.67741  2.69355  4.24690  2.90347  2.73739  3.18146  2.89801  2.37887  2.77519  2.98518  4.58477  3.61503
          0.02633  4.04589  4.76824  0.61958  0.77255  0.48576  0.95510
     55   2.17518  4.28177  3.59278  3.08579  3.61850  3.41712  4.01293  2.73134  3.00114  2.56091  2.62984  3.40600  3.93747  3.33187  3.32274  2.75589  1.82243  2.50774  5.11583  3.89258     84 - -
          2.68618  4.42225  2.77519  2.73123  3.46354  2.40513  3.72494  3.29354  2.67741  2.69355  4.24690  2.90347  2.73739  3.18146  2.89801  2.37887  2.77519  2.98518  4.58477  3.61503
          0.02633  4.04589  4.76824  0.61958  0.77255  0.48576  0.95510
     56   2.76747  5.03462  1.33738  2.31186  4.50773  3.24199  3.83579  3.89305  2.79428  3.54410  4.41358  2.85264  3.85043  3.01403  3.31241  2.75699  2.29356  3.50765  5.76422  4.35508     85 - -
          2.68618  4.42225  2.77519  2.73123  3.46354  2.40513  3.72494  3.29354  2.67741  2.69355  4.24690  2.90347  2.73739  3.18146  2.89801  2.37887  2.77519  2.98518  4.58477  3.61503
          0.02633  4.04589  4.76824  0.61958  0.77255  0.48576  0.95510
     57   2.74479  4.35217  3.84632  3.29697  3.35777  3.76066  4.12422  2.42186  3.17089  1.81194  2.66459  3.63740  4.15475  3.49069  3.45745  3.06182  1.91370  2.30774  5.01438  3.81230     86 - -
          2.68618  4.42225  2.77519  2.73123  3.46354  2.40513  3.72494  3.29354  2.67741  2.69355  4.24690  2.90347  2.73739  3.18146  2.89801  2.37887  2.77519  2.98518  4.58477  3.61503
          0.02633  4.04589  4.76824  0.61958  0.77255  0.48576  0.95510
     58   2.89152  5.11878  2.88628  2.52807  4.51189  3.46397  3.68710  3.95456  1.32119  3.46200  4.31041  2.31622  3.93822  2.83533  2.49628  2.87764  3.12844  3.59434  5.54787  4.25635     87 - -
          2.68618  4.42225  2.77519  2.73123  3.46354  2.40513  3.72494  3.29354  2.67741  2.69355  4.24690  2.90347  2.73739  3.18146  2.89801  2.37887  2.77519  2.98518  4.58477  3.61503
          0.02633  4.04589  4.76824  0.61958  0.77255  0.48576  0.95510
     59   2.74932  4.34662  3.79094  3.22954  3.37097  3.79040  4.07059  2.23221  3.10372  1.94325  3.28883  3.59500  4.15111  2.65624  3.40113  3.06845  2.98523  1.71088  4.98947  3.77581     88 - -
          2.68618  4.42225  2.77519  2.73123  3.46354  2.40513  3.72494  3.29354  2.67741  2.69355  4.24690  2.90347  2.73739  3.18146  2.89801  2.37887  2.77519  2.98518  4.58477  3.61503
          0.02633  4.04589  4.76824  0.61958  0.77255  0.48576  0.95510
     60   3.22819  4.54421  4.82614  4.31658  3.31685  4.52644  4.93760  1.14846  4.14660  1.49008  3.15065  4.55972  4.78002  4.38035  4.31039  3.91078  3.47595  1.85244  5.34323  4.16051     89 - -
          2.68618  4.42225  2.77519  2.73123  3.46354  2.40513  3.72494  3.29354  2.67741  2.69355  4.24690  2.90347  2.73739  3.18146  2.89801  2.37887  2.77519  2.98518  4.58477  3.61503
          0.02633  4.04589  4.76824  0.61958  0.77255  0.48576  0.95510
     61   2.89465  4.64958  3.60368  3.52675  4.65961  0.50547  4.63341  4.30437  3.73142  3.93578  4.91521  3.76843  4.04610  4.04211  3.94550  3.07205  3.38940  3.79921  5.70586  4.76845     90 - -
          2.68618  4.42225  2.77519  2.73123  3.46354  2.40513  3.72494  3.29354  2.67741  2.69355  4.24690  2.90347  2.73739  3.18146  2.89801  2.37887  2.77519  2.98518  4.58477  3.61503
          0.02633  4.04589  4.76824  0.61958  0.77255  0.48576  0.95510
     62   2.90460  5.33631  1.81894  2.19342  4.66927  3.24622  3.80989  4.22832  2.80490  3.76186  4.61676  1.40531  3.86674  2.98594  3.36276  2.82785  3.21017  3.80536  5.88507  4.41071     91 - -
          2.68618  4.42225  2.77519  2.73123  3.46354  2.40513  3.72494  3.29354  2.67741  2.69355  4.24690  2.90347  2.73739  3.18146  2.89801  2.37887  2.77519  2.98518  4.58477  3.61503
          0.02633  4.04589  4.76824  0.61958  0.77255  0.48576  0.95510
     63   2.89465  4.64958  3.60368  3.52675  4.65961  0.50547  4.63341  4.30437  3.73142  3.93578  4.91521  3.76843  4.04610  4.04211  3.94550  3.07205  3.38940  3.79921  5.70586  4.76845     92 - -
          2.68618  4.42225  2.77519  2.73123  3.46354  2.40513  3.72494  3.29354  2.67741  2.69355  4.24690  2.90347  2.73739  3.18146  2.89801  2.37887  2.77519  2.98518  4.58477  3.61503
          0.02633  4.04589  4.76824  0.61958  0.77255  0.48576  0.95510
     64   2.28624  4.23145  3.40648  3.11032  4.26493  3.00773  4.19174  3.62743  3.13217  3.35965  4.21422  3.30572  3.73833  3.45708  3.44628  1.22196  2.04265  3.13580  5.61939  4.38360     93 - -
          2.68618  4.42225  2.77519  2.73123  3.46354  2.40513  3.72494  3.29354  2.67741  2.69355  4.24690  2.90347  2.73739  3.18146  2.89801  2.37887  2.77519  2.98518  4.58477  3.61503
          0.02633  4.04589  4.76824  0.61958  0.77255  0.48576  0.95510
     65   3.62147  4.87024  4.62963  4.31069  1.00022  4.38922  3.51577  3.27711  4.15682  2.60487  3.87902  4.08985  4.70125  4.13804  4.19536  3.76099  3.84608  3.21389  3.66021  1.52742     94 - -
          2.68618  4.42225  2.77519  2.73123  3.46354  2.40513  3.72494  3.29354  2.67741  2.69355  4.24690  2.90347  2.73739  3.18146  2.89801  2.37887  2.77519  2.98518  4.58477  3.61503
          0.02633  4.04589  4.76824  0.61958  0.77255  0.48576  0.95510
     66   2.89465  4.64958  3.60368  3.52675  4.65961  0.50547  4.63341  4.30437  3.73142  3.93578  4.91521  3.76843  4.04610  4.04211  3.94550  3.07205  3.38940  3.79921  5.70586  4.76845     95 - -
          2.68618  4.42225  2.77519  2.73123  3.46354  2.40513  3.72494  3.29354  2.67741  2.69355  4.24690  2.90347  2.73739  3.18146  2.89801  2.37887  2.77519  2.98518  4.58477  3.61503
          0.02633  4.04589  4.76824  0.61958  0.77255  0.48576  0.95510
     67   2.49087  4.22800  3.77947  3.39785  3.73605  3.34214  4.27160  2.59286  3.32307  2.69649  3.72107  3.58113  3.97424  3.64700  3.58486  2.12519  2.88752  1.30063  5.28627  4.03754     96 - -
          2.68618  4.42225  2.77519  2.73123  3.46354  2.40513  3.72494  3.29354  2.67741  2.69355  4.24690  2.90347  2.73739  3.18146  2.89801  2.37887  2.77519  2.98518  4.58477  3.61503
          0.02633  4.04589  4.76824  0.61958  0.77255  0.48576  0.95510
     68   2.94686  4.44514  4.36269  4.03435  3.68251  3.90019  4.80791  2.05758  3.90481  2.34141  3.62433  4.19547  4.45335  4.25356  4.10015  3.41715  3.30565  0.83136  5.49521  4.23625     97 - -
          2.68618  4.42225  2.77519  2.73123  3.46354  2.40513  3.72494  3.29354  2.67741  2.69355  4.24690  2.90347  2.73739  3.18146  2.89801  2.37887  2.77519  2.98518  4.58477  3.61503
          0.02633  4.04589  4.76824  0.61958  0.77255  0.48576  0.95510
     69   3.03081  4.44207  4.31756  3.82195  1.84995  4.03531  3.75961  2.72033  3.69407  2.29322  3.43235  3.89569  4.37589  3.83737  3.84143  3.35008  3.26282  2.05759  4.06755  1.66930     98 - -
          2.68618  4.42225  2.77519  2.73123  3.46354  2.40513  3.72494  3.29354  2.67741  2.69355  4.24690  2.90347  2.73739  3.18146  2.89801  2.37887  2.77519  2.98518  4.58477  3.61503
          0.02633  4.04589  4.76824  0.61958  0.77255  0.48576  0.95510
     70   2.84214  4.75351  3.27488  2.81821  3.65294  3.61024  3.83289  3.08895  2.53693  1.92972  3.67771  3.26353  4.03684  1.75086  2.83865  2.95578  3.08504  2.94877  5.15063  3.82559     99 - -
          2.68618  4.42225  2.77519  2.73123  3.46354  2.40513  3.72494  3.29354  2.67741  2.69355  4.24690  2.90347  2.73739  3.18146  2.89801  2.37887  2.77519  2.98518  4.58477  3.61503
          0.02633  4.04589  4.76824  0.61958  0.77255  0.48576  0.95510
     71   1.08296  4.19566  3.46747  3.23308  4.34922  2.07356  4.31094  3.70057  3.32390  3.44856  4.30071  3.36728  3.73524  3.60297  3.61638  2.45399  2.76713  3.17321  5.69559  4.50311    100 - -
          2.68618  4.42225  2.77519  2.73123  3.46354  2.40513  3.72494  3.29354  2.67741  2.69355  4.24690  2.90347  2.73739  3.18146  2.89801  2.37887  2.77519  2.98518  4.58477  3.61503
          0.02633  4.04589  4.76824  0.61958  0.77255  0.48576  0.95510
     72   2.98930  5.18410  3.11810  2.64190  4.57572  3.57811  3.64981  3.97536  1.24970  3.43620  4.30045  3.09911  3.99583  2.19784  2.28292  2.97130  3.18541  3.64149  5.50988  4.27584    101 - -
          2.68618  4.42225  2.77519  2.73123  3.46354  2.40513  3.72494  3.29354  2.67741  2.69355  4.24690  2.90347  2.73739  3.18146  2.89801  2.37887  2.77519  2.98518  4.58477  3.61503
          0.02633  4.04589  4.76824  0.61958  0.77255  0.48576  0.95510
     73   2.75467  4.51885  3.36229  2.99062  3.45829  3.56310  3.95326  2.85184  2.88263  1.42915  3.60769  2.47197  4.04904  3.29933  3.18323  2.95101  3.04074  2.68263  5.01103  3.65634    102 - -
          2.68618  4.42225  2.77519  2.73123  3.46354  2.40513  3.72494  3.29354  2.67741  2.69355  4.24690  2.90347  2.73739  3.18146  2.89801  2.37887  2.77519  2.98518  4.58477  3.61503
          0.02633  4.04589  4.76824  0.61958  0.77255  0.48576  0.95510
     74   2.73983  1.69075  4.37909  3.89194  3.46739  3.75915  4.49928  1.77045  3.71845  2.25317  3.42425  4.00652  4.27431  4.00104  3.89891  3.16487  3.07150  1.99520  5.17364  3.94205    103 - -
          2.68618  4.42225  2.77519  2.73123  3.46354  2.40513  3.72494  3.29354  2.67741  2.69355  4.24690  2.90347  2.73739  3.18146  2.89801  2.37887  2.77519  2.98518  4.58477  3.61503
          0.02633  4.04589  4.76824  0.61958  0.77255  0.48576  0.95510
     75   3.02530  5.58712  1.10559  1.81438  4.87447  3.24303  3.82970  4.39985  2.88879  3.91183  4.78961  2.71405  3.88735  3.00675  3.50050  2.89963  3.32486  3.97615  6.05730  4.54743    104 - -
          2.68618  4.42225  2.77519  2.73123  3.46354  2.40513  3.72494  3.29354  2.67741  2.69355  4.24690  2.90347  2.73739  3.18146  2.89801  2.37887  2.77519  2.98518  4.58477  3.61503
          0.02633  4.04589  4.76824  0.61958  0.77255  0.48576  0.95510
     76   2.51493  4.35920  3.59163  3.35590  4.13144  3.19170  4.35876  3.28012  3.30230  3.13737  4.17941  3.53453  3.91037  3.68914  3.55036  2.71849  0.90850  2.95611  5.55379  4.34913    105 - -
          2.68618  4.42225  2.77519  2.73123  3.46354  2.40513  3.72494  3.29354  2.67741  2.69355  4.24690  2.90347  2.73739  3.18146  2.89801  2.37887  2.77519  2.98518  4.58477  3.61503
          0.02633  4.04589  4.76824  0.61958  0.77255  0.48576  0.95510
     77   2.75154  4.99602  2.47049  2.11586  4.49083  1.60844  3.81231  3.95563  2.71122  3.53063  4.37345  2.35751  3.84525  2.99084  3.18147  2.74772  3.07173  3.54995  5.71830  4.33548    106 - -
          2.68618  4.42225  2.77519  2.73123  3.46354  2.40513  3.72494  3.29354  2.67741  2.69355  4.24690  2.90347  2.73739  3.18146  2.89801  2.37887  2.77519  2.98518  4.58477  3.61503
          0.02633  4.04589  4.76824  0.61958  0.77255  0.48576  0.95510
     78   3.11159  5.24829  2.57439  0.80170  4.61782  3.39320  3.99944  4.10674  2.90261  3.69744  4.66734  3.04492  4.00709  3.21371  3.32689  3.07838  3.41830  3.77398  5.75665  4.48320    107 - -
          2.68618  4.42225  2.77519  2.73123  3.46354  2.40513  3.72494  3.29354  2.67741  2.69355  4.24690  2.90347  2.73739  3.18146  2.89801  2.37887  2.77519  2.98518  4.58477  3.61503
          0.02633  4.04589  4.76824  0.61958  0.77255  0.48576  0.95510
     79   2.66536  4.37874  3.52282  2.96699  3.13130  3.62476  3.87051  2.70735  2.35569  1.72556  3.39469  3.36568  4.00702  3.19243  3.13098  2.89439  2.68482  2.53364  4.93718  3.68897    108 - -
          2.68618  4.42225  2.77519  2.73123  3.46354  2.40513  3.72494  3.29354  2.67741  2.69355  4.24690  2.90347  2.73739  3.18146  2.89801  2.37887  2.77519  2.98518  4.58477  3.61503
          0.02633  4.04589  4.76824  0.61958  0.77255  0.48576  0.95510
     80   3.08787  4.42630  4.75400  4.26963  3.59814  4.39239  5.00091  1.55144  4.14925  2.11918  3.41663  4.48723  4.73639  4.43209  4.35623  3.78721  3.36377  0.98449  5.55033  4.32962    109 - -
          2.68618  4.42225  2.77519  2.73123  3.46354  2.40513  3.72494  3.29354  2.67741  2.69355  4.24690  2.90347  2.73739  3.18146  2.89801  2.37887  2.77519  2.98518  4.58477  3.61503
          0.02633  4.04589  4.76824  0.61958  0.77255  0.48576  0.95510
     81   0.79004  4.28706  3.64641  3.44960  4.23256  3.10621  4.45007  3.38459  3.47052  3.25787  4.27337  3.55289  3.86219  3.79635  3.70678  2.63725  2.92682  3.00872  5.64225  4.46293    110 - -
          2.68618  4.42225  2.77519  2.73123  3.46354  2.40513  3.72494  3.29354  2.67741  2.69355  4.24690  2.90347  2.73739  3.18146  2.89801  2.37887  2.77519  2.98518  4.58477  3.61503
          0.02633  4.04589  4.76824  0.61958  0.77255  0.48576  0.95510
     82   3.16789  4.54291  4.57528  4.20033  3.49641  4.24847  4.89921  0.88576  4.03181  2.05059  3.40850  4.42181  4.66606  4.36432  4.20898  3.76342  3.46523  1.86621  5.42078  4.17185    111 - -
          2.68618  4.42225  2.77519  2.73123  3.46354  2.40513  3.72494  3.29354  2.67741  2.69355  4.24690  2.90347  2.73739  3.18146  2.89801  2.37887  2.77519  2.98518  4.58477  3.61503
          0.02633  4.04589  4.76824  0.61958  0.77255  0.48576  0.95510
     83   3.13815  5.10149  3.32518  2.91840  4.52776  3.60513  3.86665  3.96879  0.82327  3.49768  4.45296  3.33400  4.09584  3.05059  2.47967  3.17065  3.38009  3.66795  5.51351  4.35278    112 - -
          2.68618  4.42225  2.77519  2.73123  3.46354  2.40513  3.72494  3.29354  2.67741  2.69355  4.24690  2.90347  2.73739  3.18146  2.89801  2.37887  2.77519  2.98518  4.58477  3.61503
          0.02633  4.04589  4.76824  0.61958  0.77255  0.48576  0.95510
     84   3.08655  5.19683  3.48667  2.82606  4.65894  3.69048  3.63727  4.00729  1.15735  3.44370  4.31732  3.22561  4.06196  2.77239  1.75002  3.08028  3.25257  3.68842  5.47794  4.31429    113 - -
          2.68618  4.42225  2.77519  2.73123  3.46354  2.40513  3.72494  3.29354  2.67741  2.69355  4.24690  2.90347  2.73739  3.18146  2.89801  2.37887  2.77519  2.98518  4.58477  3.61503
          0.02633  4.04589  4.76824  0.61958  0.77255  0.48576  0.95510
     85   2.99985  4.41419  4.50591  3.98903  3.39575  4.17875  4.67428  1.97777  3.84043  1.94850  2.41934  4.22727  4.53780  4.11133  4.04392  3.54211  3.26868  1.16825  5.27289  4.08684    114 - -
          2.68618  4.42225  2.77519  2.73123  3.46354  2.40513  3.72494  3.29354  2.67741  2.69355  4.24690  2.90347  2.73739  3.18146  2.89801  2.37887  2.77519  2.98518  4.58477  3.61503
          0.02633  4.04589  4.76824  0.61958  0.77255  0.48576  0.95510
     86   2.87061  4.61385  3.54947  3.04797  3.57805  3.70720  3.92819  2.82797  2.10477  1.41289  3.54510  3.43841  4.11513  3.20318  2.86333  3.06748  3.10825  2.70138  5.10675  3.85263    115 - -
          2.68618  4.42225  2.77519  2.73123  3.46354  2.40513  3.72494  3.29354  2.67741  2.69355  4.24690  2.90347  2.73739  3.18146  2.89801  2.37887  2.77519  2.98518  4.58477  3.61503
          0.02633  4.04589  4.76824  0.61958  0.77255  0.48576  0.95510
     87   2.93348  5.08461  3.17696  2.66879  4.42094  3.56451  3.66295  3.86817  2.08313  3.34836  4.22296  3.11950  3.98326  1.53630  1.92480  2.93746  3.14245  3.54500  5.44553  4.19445    116 - -
          2.68627  4.42234  2.77528  2.73132  3.46363  2.40522  3.72503  3.29363  2.67723  2.69364  4.24699  2.90356  2.73748  3.18155  2.89810  2.37876  2.77528  2.98527  4.58308  3.61377
          0.15112  2.02676  4.76824  1.26769  0.33056  0.48576  0.95510
     88   3.18472  5.32923  0.69791  2.45952  4.73162  3.34998  4.09590  4.36115  3.21470  3.93983  4.92493  3.02339  4.01533  3.33758  3.75203  3.12971  3.52810  3.98290  5.86563  4.58001    122 - -
          2.68618  4.42225  2.77519  2.73123  3.46354  2.40513  3.72494  3.29354  2.67741  2.69355  4.24690  2.90347  2.73739  3.18146  2.89801  2.37887  2.77519  2.98518  4.58477  3.61503
          0.02633  4.04589  4.76824  0.61958  0.77255  0.48576  0.95510
     89   2.89911  5.18068  3.08507  2.11897  4.58148  3.54771  3.60912  3.96972  1.47843  3.42942  4.25377  3.03739  3.94270  2.73388  2.00723  2.87229  3.09407  3.61159  5.51186  4.25389    123 - -
          2.68618  4.42225  2.77519  2.73123  3.46354  2.40513  3.72494  3.29354  2.67741  2.69355  4.24690  2.90347  2.73739  3.18146  2.89801  2.37887  2.77519  2.98518  4.58477  3.61503
          0.02633  4.04589  4.76824  0.61958  0.77255  0.48576  0.95510
     90   2.12166  4.71443  3.34064  2.83205  4.24576  3.41423  3.79884  3.58957  2.30980  3.20854  4.10521  3.21602  3.92833  2.97966  1.40580  2.80457  3.01418  3.25791  5.41941  4.18699    124 - -
          2.68618  4.42225  2.77519  2.73123  3.46354  2.40513  3.72494  3.29354  2.67741  2.69355  4.24690  2.90347  2.73739  3.18146  2.89801  2.37887  2.77519  2.98518  4.58477  3.61503
          0.02633  4.04589  4.76824  0.61958  0.77255  0.48576  0.95510
     91   3.18501  4.57788  4.56002  4.05492  1.43040  4.26013  4.25118  2.42391  3.90999  1.69357  2.28148  4.21314  4.55256  4.05243  4.04658  3.60890  3.42242  2.49047  4.56564  3.09745    125 - -
          2.68618  4.42225  2.77519  2.73123  3.46354  2.40513  3.72494  3.29354  2.67741  2.69355  4.24690  2.90347  2.73739  3.18146  2.89801  2.37887  2.77519  2.98518  4.58477  3.61503
          0.02633  4.04589  4.76824  0.61958  0.77255  0.48576  0.95510
     92   2.89152  5.11878  2.88628  2.52807  4.51189  3.46397  3.68710  3.95456  1.32119  3.46200  4.31041  2.31622  3.93822  2.83533  2.49628  2.87764  3.12844  3.59434  5.54787  4.25635    126 - -
          2.68618  4.42225  2.77519  2.73123  3.46354  2.40513  3.72494  3.29354  2.67741  2.69355  4.24690  2.90347  2.73739  3.18146  2.89801  2.37887  2.77519  2.98518  4.58477  3.61503
          0.02633  4.04589  4.76824  0.61958  0.77255  0.48576  0.95510
     93   2.72840  4.69463  3.03117  2.70663  3.73684  3.42694  3.84257  3.24777  2.68693  2.26228  3.93032  1.58838  3.94798  3.10538  3.04114  2.82872  3.02654  2.99776  5.18210  3.77954    127 - -
          2.68618  4.42225  2.77519  2.73123  3.46354  2.40513  3.72494  3.29354  2.67741  2.69355  4.24690  2.90347  2.73739  3.18146  2.89801  2.37887  2.77519  2.98518  4.58477  3.61503
          0.02633  4.04589  4.76824  0.61958  0.77255  0.48576  0.95510
     94   3.21028  5.03096  3.71952  3.19840  4.42994  3.66079  3.96358  3.98643  2.32597  3.47096  4.46940  3.54342  4.15746  3.17773  0.74320  3.28781  3.46603  3.70357  5.44419  4.32263    128 - -
          2.68618  4.42225  2.77519  2.73123  3.46354  2.40513  3.72494  3.29354  2.67741  2.69355  4.24690  2.90347  2.73739  3.18146  2.89801  2.37887  2.77519  2.98518  4.58477  3.61503
          0.02633  4.04589  4.76824  0.61958  0.77255  0.48576  0.95510
     95   3.11159  5.24829  2.57439  0.80170  4.61782  3.39320  3.99944  4.10674  2.90261  3.69744  4.66734  3.04492  4.00709  3.21371  3.32689  3.07838  3.41830  3.77398  5.75665  4.48320    129 - -
          2.68618  4.42225  2.77519  2.73123  3.46354  2.40513  3.72494  3.29354  2.67741  2.69355  4.24690  2.90347  2.73739  3.18146  2.89801  2.37887  2.77519  2.98518  4.58477  3.61503
          0.02633  4.04589  4.76824  0.61958  0.77255  0.48576  0.95510
     96   3.16848  4.56312  4.63429  4.13100  3.23232  4.33562  4.77208  2.07805  3.95667  1.02909  3.07834  4.38136  4.64620  4.19623  4.13192  3.71734  3.42976  1.71127  5.23474  4.06495    130 - -
          2.68618  4.42225  2.77519  2.73123  3.46354  2.40513  3.72494  3.29354  2.67741  2.69355  4.24690  2.90347  2.73739  3.18146  2.89801  2.37887  2.77519  2.98518  4.58477  3.61503
          0.02633  4.04589  4.76824  0.61958  0.77255  0.48576  0.95510
     97   2.93652  5.14663  2.98400  2.57293  4.49864  3.52325  3.66628  3.92423  1.78539  3.41026  4.27423  3.05086  3.96511  1.54195  2.40158  2.92100  3.15009  3.58859  5.51148  4.24346    131 - -
          2.68618  4.42225  2.77519  2.73123  3.46354  2.40513  3.72494  3.29354  2.67741  2.69355  4.24690  2.90347  2.73739  3.18146  2.89801  2.37887  2.77519  2.98518  4.58477  3.61503
          0.02633  4.04589  4.76824  0.61958  0.77255  0.48576  0.95510
     98   2.65194  4.28677  3.84053  3.41359  3.53569  3.58729  4.23863  1.38519  3.30534  2.44115  3.52590  3.66666  4.11538  3.64318  3.56319  2.29327  2.98070  2.18852  5.14151  3.88153    132 - -
          2.68618  4.42225  2.77519  2.73123  3.46354  2.40513  3.72494  3.29354  2.67741  2.69355  4.24690  2.90347  2.73739  3.18146  2.89801  2.37887  2.77519  2.98518  4.58477  3.61503
          0.02633  4.04589  4.76824  0.61958  0.77255  0.48576  0.95510
     99   3.22479  4.63754  4.57336  4.03802  3.10207  4.35381  4.65803  2.25221  3.82305  1.30669  1.50267  4.32391  4.61766  4.06900  3.99625  3.71250  3.46252  2.34715  5.11295  3.96371    133 - -
          2.68618  4.42225  2.77519  2.73123  3.46354  2.40513  3.72494  3.29354  2.67741  2.69355  4.24690  2.90347  2.73739  3.18146  2.89801  2.37887  2.77519  2.98518  4.58477  3.61503
          0.02633  4.04589  4.76824  0.61958  0.77255  0.48576  0.95510
    100   3.11418  5.18967  3.55519  2.87184  4.65428  3.71155  3.64326  3.99717  1.58584  3.43562  4.31761  3.25633  4.08025  2.78137  1.22473  3.11407  3.27591  3.68677  5.46807  4.31753    134 - -
          2.68618  4.42225  2.77519  2.73123  3.46354  2.40513  3.72494  3.29354  2.67741  2.69355  4.24690  2.90347  2.73739  3.18146  2.89801  2.37887  2.77519  2.98518  4.58477  3.61503
          0.02633  4.04589  4.76824  0.61958  0.77255  0.48576  0.95510
    101   3.10416  5.21085  3.53834  2.84572  4.68379  3.70889  3.63054  4.02249  1.32456  3.44977  4.32299  3.23800  4.07091  2.76382  1.47603  3.09622  3.26291  3.70486  5.47737  4.32308    135 - -
          2.68618  4.42225  2.77519  2.73123  3.46354  2.40513  3.72494  3.29354  2.67741  2.69355  4.24690  2.90347  2.73739  3.18146  2.89801  2.37887  2.77519  2.98518  4.58477  3.61503
          0.02633  4.04589  4.76824  0.61958  0.77255  0.48576  0.95510
    102   3.35474  4.76746  4.46725  4.11113  3.21012  4.20066  4.71272  2.42697  3.87719  0.68775  3.18470  4.36973  4.60828  4.20377  4.02357  3.79666  3.64226  2.50872  5.14895  3.91122    136 - -
          2.68618  4.42225  2.77519  2.73123  3.46354  2.40513  3.72494  3.29354  2.67741  2.69355  4.24690  2.90347  2.73739  3.18146  2.89801  2.37887  2.77519  2.98518  4.58477  3.61503
          0.02633  4.04589  4.76824  0.61958  0.77255  0.48576  0.95510
    103   2.90532  5.33045  2.32463  1.27336  4.64869  3.28536  3.77109  4.15189  2.66462  3.68284  4.53299  2.15410  3.87403  2.93681  3.15767  2.83121  3.18826  3.75173  5.82426  4.38448    137 - -
          2.68618  4.42225  2.77519  2.73123  3.46354  2.40513  3.72494  3.29354  2.67741  2.69355  4.24690  2.90347  2.73739  3.18146  2.89801  2.37887  2.77519  2.98518  4.58477  3.61503
          0.02633  4.04589  4.76824  0.61958  0.77255  0.48576  0.95510
    104   3.20222  4.98322  3.31147  3.09201  3.41922  3.60535  0.82377  3.93204  2.93092  3.40273  4.46178  3.49303  4.16902  3.46142  3.18459  3.27228  3.51282  3.66402  4.88126  3.36586    138 - -
          2.68618  4.42225  2.77519  2.73123  3.46354  2.40513  3.72494  3.29354  2.67741  2.69355  4.24690  2.90347  2.73739  3.18146  2.89801  2.37887  2.77519  2.98518  4.58477  3.61503
          0.02633  4.04589  4.76824  0.61958  0.77255  0.48576  0.95510
    105   1.75369  1.41042  4.10616  3.76461  3.95991  3.07848  4.47566  2.98954  3.62398  2.96620  3.94445  3.65432  3.82831  3.89952  3.79754  2.54735  2.77852  2.65844  5.45968  4.28172    139 - -
          2.68618  4.42225  2.77519  2.73123  3.46354  2.40513  3.72494  3.29354  2.67741  2.69355  4.24690  2.90347  2.73739  3.18146  2.89801  2.37887  2.77519  2.98518  4.58477  3.61503
          0.02633  4.04589  4.76824  0.61958  0.77255  0.48576  0.95510
    106   2.87636  4.87293  2.81880  2.72352  4.26467  3.30765  4.07453  4.01599  2.99478  3.64399  4.60072  0.88405  3.96948  3.35032  3.35299  2.93865  3.26562  3.62046  5.55084  4.20267    140 - -
          2.68618  4.42225  2.77519  2.73123  3.46354  2.40513  3.72494  3.29354  2.67741  2.69355  4.24690  2.90347  2.73739  3.18146  2.89801  2.37887  2.77519  2.98518  4.58477  3.61503
          0.02633  4.04589  4.76824  0.61958  0.77255  0.48576  0.95510
    107   3.22819  4.54421  4.82614  4.31658  3.31685  4.52644  4.93760  1.14846  4.14660  1.49008  3.15065  4.55972  4.78002  4.38035  4.31039  3.91078  3.47595  1.85244  5.34323  4.16051    141 - -
          2.68618  4.42225  2.77519  2.73123  3.46354  2.40513  3.72494  3.29354  2.67741  2.69355  4.24690  2.90347  2.73739  3.18146  2.89801  2.37887  2.77519  2.98518  4.58477  3.61503
          0.02633  4.04589  4.76824  0.61958  0.77255  0.48576  0.95510
    108   3.09882  4.42582  4.78702  4.29889  3.60013  4.42421  5.02461  1.48672  4.18273  2.11416  3.41235  4.51569  4.75581  4.45892  4.38647  3.81729  3.37116  1.01244  5.55918  4.34358    142 - -
          2.68618  4.42225  2.77519  2.73123  3.46354  2.40513  3.72494  3.29354  2.67741  2.69355  4.24690  2.90347  2.73739  3.18146  2.89801  2.37887  2.77519  2.98518  4.58477  3.61503
          0.02633  4.04589  4.76824  0.61958  0.77255  0.48576  0.95510
    109   3.13815  5.10149  3.32518  2.91840  4.52776  3.60513  3.86665  3.96879  0.82327  3.49768  4.45296  3.33400  4.09584  3.05059  2.47967  3.17065  3.38009  3.66795  5.51351  4.35278    143 - -
          2.68618  4.42225  2.77519  2.73123  3.46354  2.40513  3.72494  3.29354  2.67741  2.69355  4.24690  2.90347  2.73739  3.18146  2.89801  2.37887  2.77519  2.98518  4.58477  3.61503
          0.02633  4.04589  4.76824  0.61958  0.77255  0.48576  0.95510
    110   3.35474  4.76746  4.46725  4.11113  3.21012  4.20066  4.71272  2.42697  3.87719  0.68775  3.18470  4.36973  4.60828  4.20377  4.02357  3.79666  3.64226  2.50872  5.14895  3.91122    144 - -
          2.68618  4.42225  2.77519  2.73123  3.46354  2.40513  3.72494  3.29354  2.67741  2.69355  4.24690  2.90347  2.73739  3.18146  2.89801  2.37887  2.77519  2.98518  4.58477  3.61503
          0.02633  4.04589  4.76824  0.61958  0.77255  0.48576  0.95510
    111   2.90826  5.00065  3.38961  2.73207  4.31753  3.62671  3.63135  3.67716  1.46280  2.56177  4.07900  3.16349  3.99094  2.77884  1.91891  2.93549  3.09522  3.38442  5.36236  4.14117    145 - -
          2.68618  4.42225  2.77519  2.73123  3.46354  2.40513  3.72494  3.29354  2.67741  2.69355  4.24690  2.90347  2.73739  3.18146  2.89801  2.37887  2.77519  2.98518  4.58477  3.61503
          0.02633  4.04589  4.76824  0.61958  0.77255  0.48576  0.95510
    112   2.87196  4.77900  3.00593  2.13543  3.21190  3.55229  3.72402  3.33911  2.74872  2.94681  3.91335  3.16833  4.02040  3.12692  3.10674  2.94974  3.12122  3.10091  4.73758  1.59237    146 - -
          2.68618  4.42225  2.77519  2.73123  3.46354  2.40513  3.72494  3.29354  2.67741  2.69355  4.24690  2.90347  2.73739  3.18146  2.89801  2.37887  2.77519  2.98518  4.58477  3.61503
          0.02633  4.04589  4.76824  0.61958  0.77255  0.48576  0.95510
    113   3.07419  4.49867  4.47914  4.01169  1.43426  4.12149  4.21941  2.34056  3.88743  1.92342  3.24038  4.13839  4.49289  4.05590  4.03922  3.49328  3.34355  1.85302  4.56658  3.05719    147 - -
          2.68618  4.42225  2.77519  2.73123  3.46354  2.40513  3.72494  3.29354  2.67741  2.69355  4.24690  2.90347  2.73739  3.18146  2.89801  2.37887  2.77519  2.98518  4.58477  3.61503
          0.02633  4.04589  4.76824  0.61958  0.77255  0.48576  0.95510
    114   3.19809  4.55971  4.63934  4.15311  1.42447  4.30631  4.28129  1.85488  4.01612  1.78544  3.14516  4.27672  4.60266  4.14737  4.14026  3.66704  3.44070  2.30113  4.57007  3.07132    148 - -
          2.68618  4.42225  2.77519  2.73123  3.46354  2.40513  3.72494  3.29354  2.67741  2.69355  4.24690  2.90347  2.73739  3.18146  2.89801  2.37887  2.77519  2.98518  4.58477  3.61503
          0.02633  4.04589  4.76824  0.61958  0.77255  0.48576  0.95510
    115   2.95144  4.71431  3.56371  3.06115  2.91351  3.72063  3.67908  3.29364  2.64372  2.85086  3.85401  3.40780  4.12940  3.20133  2.20836  3.07318  3.18533  3.08008  4.46762  1.47936    149 - -
          2.68618  4.42225  2.77519  2.73123  3.46354  2.40513  3.72494  3.29354  2.67741  2.69355  4.24690  2.90347  2.73739  3.18146  2.89801  2.37887  2.77519  2.98518  4.58477  3.61503
          0.15112  4.04589  2.09750  0.61958  0.77255  0.48576  0.95510
    116   2.34069  4.26183  3.25172  3.06979  4.12816  2.99074  4.17827  3.65775  3.14706  3.37393  4.29561  3.28632  3.73381  3.49230  3.43157  1.01519  2.82469  3.18147  5.49647  4.21193    150 - -
          2.68618  4.42225  2.77519  2.73123  3.46354  2.40513  3.72494  3.29354  2.67741  2.69355  4.24690  2.90347  2.73739  3.18146  2.89801  2.37887  2.77519  2.98518  4.58477  3.61503
          0.02978  3.92455  4.64690  0.61958  0.77255  0.60275  0.79254
    117   2.34069  4.26183  3.25172  3.06979  4.12816  2.99074  4.17827  3.65775  3.14706  3.37393  4.29561  3.28632  3.73381  3.49230  3.43157  1.01519  2.82469  3.18147  5.49647  4.21193    151 - -
          2.68618  4.42225  2.77519  2.73123  3.46354  2.40513  3.72494  3.29354  2.67741  2.69355  4.24690  2.90347  2.73739  3.18146  2.89801  2.37887  2.77519  2.98518  4.58477  3.61503
          0.02978  3.92455  4.64690  0.61958  0.77255  0.60275  0.79254
    118   2.73006  4.50047  3.41451  3.32046  4.46207  0.65309  4.43767  4.07424  3.50883  3.72187  4.69795  3.57876  3.89329  3.82884  3.73927  2.90345  3.21534  3.59250  5.54358  4.56568    152 - -
          2.68618  4.42225  2.77519  2.73123  3.46354  2.40513  3.72494  3.29354  2.67741  2.69355  4.24690  2.90347  2.73739  3.18146  2.89801  2.37887  2.77519  2.98518  4.58477  3.61503
          0.02978  3.92455  4.64690  0.61958  0.77255  0.60275  0.79254
    119   2.90472  5.43561  1.68053  1.40066  4.72339  3.19948  3.73403  4.22860  2.73509  3.74686  4.60273  2.67066  3.81424  2.90145  3.31438  2.79706  3.19154  3.81447  5.90175  4.41602    153 - -
          2.68618  4.42225  2.77519  2.73123  3.46354  2.40513  3.72494  3.29354  2.67741  2.69355  4.24690  2.90347  2.73739  3.18146  2.89801  2.37887  2.77519  2.98518  4.58477  3.61503
          0.02978  3.92455  4.64690  0.61958  0.77255  0.60275  0.79254
    120   3.01959  4.98558  3.19906  2.81070  4.38390  3.50353  3.78800  3.81641  0.96924  3.37011  4.32870  3.23290  4.00015  2.97648  2.44153  3.05813  3.26896  3.52124  5.41713  4.23735    154 - -
          2.68616  4.42235  2.77517  2.73133  3.46339  2.40523  3.72472  3.29343  2.67751  2.69353  4.24700  2.90313  2.73737  3.18156  2.89811  2.37897  2.77517  2.98497  4.58487  3.61513
          0.08947  2.57714  4.64690  1.72689  0.19582  0.60275  0.79254
    121   2.99341  5.09628  3.36606  2.74543  4.52638  3.60829  3.59465  3.88702  1.28570  3.35086  4.22617  3.15485  3.99218  2.73495  1.78438  2.99564  3.17141  3.57193  5.40910  4.22855    168 - -
          2.68618  4.42225  2.77519  2.73123  3.46354  2.40513  3.72494  3.29354  2.67741  2.69355  4.24690  2.90347  2.73739  3.18146  2.89801  2.37887  2.77519  2.98518  4.58477  3.61503
          0.02978  3.92455  4.64690  0.61958  0.77255  0.41900  1.07208
    122   3.01597  5.59346  1.17594  1.71006  4.87802  3.24250  3.81904  4.40442  2.87054  3.90864  4.77927  2.70848  3.88235  2.99279  3.48229  2.88926  3.31250  3.97675  6.05600  4.54210    169 - -
          2.68618  4.42225  2.77519  2.73123  3.46354  2.40513  3.72494  3.29354  2.67741  2.69355  4.24690  2.90347  2.73739  3.18146  2.89801  2.37887  2.77519  2.98518  4.58477  3.61503
          0.02633  4.04589  4.76824  0.61958  0.77255  0.48576  0.95510
    123   2.90532  5.33045  2.32463  1.27336  4.64869  3.28536  3.77109  4.15189  2.66462  3.68284  4.53299  2.15410  3.87403  2.93681  3.15767  2.83121  3.18826  3.75173  5.82426  4.38448    170 - -
          2.68618  4.42225  2.77519  2.73123  3.46354  2.40513  3.72494  3.29354  2.67741  2.69355  4.24690  2.90347  2.73739  3.18146  2.89801  2.37887  2.77519  2.98518  4.58477  3.61503
          0.02633  4.04589  4.76824  0.61958  0.77255  0.48576  0.95510
    124   2.71861  4.54732  2.36286  2.82298  3.83214  3.49839  4.02922  2.66155  3.00178  2.76173  3.78649  3.27364  4.02052  3.29326  3.40334  2.90426  3.02105  1.41651  5.33995  4.03619    171 - -
          2.68618  4.42225  2.77519  2.73123  3.46354  2.40513  3.72494  3.29354  2.67741  2.69355  4.24690  2.90347  2.73739  3.18146  2.89801  2.37887  2.77519  2.98518  4.58477  3.61503
          0.02633  4.04589  4.76824  0.61958  0.77255  0.48576  0.95510
    125   2.84641  4.38949  3.92025  3.41118  2.17161  3.81115  3.74540  2.80771  3.31522  2.43690  3.47460  3.63767  4.19241  3.55204  3.55798  3.11146  2.37510  2.63878  4.22663  1.71642    172 - -
          2.68618  4.42225  2.77519  2.73123  3.46354  2.40513  3.72494  3.29354  2.67741  2.69355  4.24690  2.90347  2.73739  3.18146  2.89801  2.37887  2.77519  2.98518  4.58477  3.61503
          0.02633  4.04589  4.76824  0.61958  0.77255  0.48576  0.95510
    126   3.35474  4.76746  4.46725  4.11113  3.21012  4.20066  4.71272  2.42697  3.87719  0.68775  3.18470  4.36973  4.60828  4.20377  4.02357  3.79666  3.64226  2.50872  5.14895  3.91122    173 - -
          2.68618  4.42225  2.77519  2.73123  3.46354  2.40513  3.72494  3.29354  2.67741  2.69355  4.24690  2.90347  2.73739  3.18146  2.89801  2.37887  2.77519  2.98518  4.58477  3.61503
          0.02633  4.04589  4.76824  0.61958  0.77255  0.48576  0.95510
    127   2.81851  4.81193  2.96787  2.66091  3.24095  3.48524  3.70359  3.50059  2.71766  3.08504  4.02659  1.58665  3.97859  3.08694  3.09594  2.87355  3.09116  3.22128  4.76214  2.38487    174 - -
          2.68618  4.42225  2.77519  2.73123  3.46354  2.40513  3.72494  3.29354  2.67741  2.69355  4.24690  2.90347  2.73739  3.18146  2.89801  2.37887  2.77519  2.98518  4.58477  3.61503
          0.02633  4.04589  4.76824  0.61958  0.77255  0.48576  0.95510
    128   3.35138  4.69435  4.76441  4.26401  2.13706  4.47758  4.48946  2.33280  4.11819  0.91855  2.96535  4.44605  4.70634  4.22049  4.23067  3.84779  3.57997  2.46381  4.73978  3.33408    175 - -
          2.68618  4.42225  2.77519  2.73123  3.46354  2.40513  3.72494  3.29354  2.67741  2.69355  4.24690  2.90347  2.73739  3.18146  2.89801  2.37887  2.77519  2.98518  4.58477  3.61503
          0.02633  4.04589  4.76824  0.61958  0.77255  0.48576  0.95510
    129   2.94686  4.44514  4.36269  4.03435  3.68251  3.90019  4.80791  2.05758  3.90481  2.34141  3.62433  4.19547  4.45335  4.25356  4.10015  3.41715  3.30565  0.83136  5.49521  4.23625    176 - -
          2.68618  4.42225  2.77519  2.73123  3.46354  2.40513  3.72494  3.29354  2.67741  2.69355  4.24690  2.90347  2.73739  3.18146  2.89801  2.37887  2.77519  2.98518  4.58477  3.61503
          0.02633  4.04589  4.76824  0.61958  0.77255  0.48576  0.95510
    130   3.35138  4.69435  4.76441  4.26401  2.13706  4.47758  4.48946  2.33280  4.11819  0.91855  2.96535  4.44605  4.70634  4.22049  4.23067  3.84779  3.57997  2.46381  4.73978  3.33408    177 - -
          2.68618  4.42225  2.77519  2.73123  3.46354  2.40513  3.72494  3.29354  2.67741  2.69355  4.24690  2.90347  2.73739  3.18146  2.89801  2.37887  2.77519  2.98518  4.58477  3.61503
          0.02633  4.04589  4.76824  0.61958  0.77255  0.48576  0.95510
    131   3.11159  5.24829  2.57439  0.80170  4.61782  3.39320  3.99944  4.10674  2.90261  3.69744  4.66734  3.04492  4.00709  3.21371  3.32689  3.07838  3.41830  3.77398  5.75665  4.48320    178 - -
          2.68618  4.42225  2.77519  2.73123  3.46354  2.40513  3.72494  3.29354  2.67741  2.69355  4.24690  2.90347  2.73739  3.18146  2.89801  2.37887  2.77519  2.98518  4.58477  3.61503
          0.02633  4.04589  4.76824  0.61958  0.77255  0.48576  0.95510
    132   3.50650  4.92489  4.09848  3.86327  2.32025  4.03546  3.71299  3.49254  3.71599  2.90090  4.15010  3.94318  4.50662  3.97983  3.86283  3.62471  3.79479  3.37168  3.96964  0.71982    179 - -
          2.68618  4.42225  2.77519  2.73123  3.46354  2.40513  3.72494  3.29354  2.67741  2.69355  4.24690  2.90347  2.73739  3.18146  2.89801  2.37887  2.77519  2.98518  4.58477  3.61503
          0.02633  4.04589  4.76824  0.61958  0.77255  0.48576  0.95510
    133   3.15740  4.50232  4.73508  4.20149  3.28556  4.41845  4.82033  1.19852  4.04216  1.73631  2.33996  4.44435  4.68560  4.26116  4.20727  3.77907  3.40175  1.92418  5.27116  4.12701    180 - -
          2.68618  4.42225  2.77519  2.73123  3.46354  2.40513  3.72494  3.29354  2.67741  2.69355  4.24690  2.90347  2.73739  3.18146  2.89801  2.37887  2.77519  2.98518  4.58477  3.61503
          0.02633  4.04589  4.76824  0.61958  0.77255  0.48576  0.95510
    134   2.76746  4.83611  2.98029  2.64757  4.31385  3.38276  3.81851  3.73423  1.93956  3.32731  4.20629  3.10543  1.58675  3.00249  2.77738  2.82261  3.06587  3.38603  5.49176  4.22620    181 - -
          2.68618  4.42225  2.77519  2.73123  3.46354  2.40513  3.72494  3.29354  2.67741  2.69355  4.24690  2.90347  2.73739  3.18146  2.89801  2.37887  2.77519  2.98518  4.58477  3.61503
          0.02633  4.04589  4.76824  0.61958  0.77255  0.48576  0.95510
    135   3.11159  5.24829  2.57439  0.80170  4.61782  3.39320  3.99944  4.10674  2.90261  3.69744  4.66734  3.04492  4.00709  3.21371  3.32689  3.07838  3.41830  3.77398  5.75665  4.48320    182 - -
          2.68618  4.42225  2.77519  2.73123  3.46354  2.40513  3.72494  3.29354  2.67741  2.69355  4.24690  2.90347  2.73739  3.18146  2.89801  2.37887  2.77519  2.98518  4.58477  3.61503
          0.02633  4.04589  4.76824  0.61958  0.77255  0.48576  0.95510
    136   2.49097  4.48795  3.03084  2.75443  4.17152  3.17678  3.96375  3.54275  2.82478  3.25881  4.13051  2.30013  3.81448  3.19044  3.18819  2.61416  1.44658  3.15090  5.50223  4.20546    183 - -
          2.68618  4.42225  2.77519  2.73123  3.46354  2.40513  3.72494  3.29354  2.67741  2.69355  4.24690  2.90347  2.73739  3.18146  2.89801  2.37887  2.77519  2.98518  4.58477  3.61503
          0.02633  4.04589  4.76824  0.61958  0.77255  0.48576  0.95510
    137   3.07096  4.45790  4.59620  4.10748  3.43463  4.27684  4.79925  1.90877  3.94949  1.65373  3.30000  4.34161  4.63296  4.23832  4.15107  3.66460  3.34539  1.10598  5.35871  4.13402    184 - -
          2.68618  4.42225  2.77519  2.73123  3.46354  2.40513  3.72494  3.29354  2.67741  2.69355  4.24690  2.90347  2.73739  3.18146  2.89801  2.37887  2.77519  2.98518  4.58477  3.61503
          0.02633  4.04589  4.76824  0.61958  0.77255  0.48576  0.95510
    138   3.50650  4.92489  4.09848  3.86327  2.32025  4.03546  3.71299  3.49254  3.71599  2.90090  4.15010  3.94318  4.50662  3.97983  3.86283  3.62471  3.79479  3.37168  3.96964  0.71982    185 - -
          2.68618  4.42225  2.77519  2.73123  3.46354  2.40513  3.72494  3.29354  2.67741  2.69355  4.24690  2.90347  2.73739  3.18146  2.89801  2.37887  2.77519  2.98518  4.58477  3.61503
          0.02633  4.04589  4.76824  0.61958  0.77255  0.48576  0.95510
    139   2.99067  5.19450  3.27290  2.68126  4.61969  3.62342  3.61435  3.98745  1.29897  3.43039  4.27700  3.12446  4.00115  2.19970  2.06870  2.97161  3.16807  3.64966  5.49000  4.27944    186 - -
          2.68618  4.42225  2.77519  2.73123  3.46354  2.40513  3.72494  3.29354  2.67741  2.69355  4.24690  2.90347  2.73739  3.18146  2.89801  2.37887  2.77519  2.98518  4.58477  3.61503
          0.02633  4.04589  4.76824  0.61958  0.77255  0.48576  0.95510
    140   3.07096  4.45790  4.59620  4.10748  3.43463  4.27684  4.79925  1.90877  3.94949  1.65373  3.30000  4.34161  4.63296  4.23832  4.15107  3.66460  3.34539  1.10598  5.35871  4.13402    187 - -
          2.68618  4.42225  2.77519  2.73123  3.46354  2.40513  3.72494  3.29354  2.67741  2.69355  4.24690  2.90347  2.73739  3.18146  2.89801  2.37887  2.77519  2.98518  4.58477  3.61503
          0.02633  4.04589  4.76824  0.61958  0.77255  0.48576  0.95510
    141   1.44230  4.30922  3.70285  3.24095  3.61751  3.43414  4.14707  2.67149  3.13678  2.45368  2.53550  3.51733  3.99351  3.47788  3.43104  2.81224  2.91244  2.48219  5.19613  3.97084    188 - -
          2.68618  4.42225  2.77519  2.73123  3.46354  2.40513  3.72494  3.29354  2.67741  2.69355  4.24690  2.90347  2.73739  3.18146  2.89801  2.37887  2.77519  2.98518  4.58477  3.61503
          0.02633  4.04589  4.76824  0.61958  0.77255  0.48576  0.95510
    142   3.21028  5.03096  3.71952  3.19840  4.42994  3.66079  3.96358  3.98643  2.32597  3.47096  4.46940  3.54342  4.15746  3.17773  0.74320  3.28781  3.46603  3.70357  5.44419  4.32263    189 - -
          2.68618  4.42225  2.77519  2.73123  3.46354  2.40513  3.72494  3.29354  2.67741  2.69355  4.24690  2.90347  2.73739  3.18146  2.89801  2.37887  2.77519  2.98518  4.58477  3.61503
          0.02633  4.04589  4.76824  0.61958  0.77255  0.48576  0.95510
    143   2.72065  4.91729  2.84566  2.45583  4.11160  3.40475  2.14929  3.66786  2.38298  3.23309  4.06976  2.96214  3.86452  2.38578  2.76387  2.26034  2.96861  3.32910  5.35793  3.98983    190 - -
          2.68618  4.42225  2.77519  2.73123  3.46354  2.40513  3.72494  3.29354  2.67741  2.69355  4.24690  2.90347  2.73739  3.18146  2.89801  2.37887  2.77519  2.98518  4.58477  3.61503
          0.02633  4.04589  4.76824  0.61958  0.77255  0.48576  0.95510
    144   2.96726  4.76256  3.35180  2.96502  2.81081  3.69999  3.65998  3.33008  2.78460  2.85341  3.88123  3.34582  4.12941  2.36928  3.07783  3.06408  3.20886  3.12282  4.39478  1.45845    191 - -
          2.68618  4.42225  2.77519  2.73123  3.46354  2.40513  3.72494  3.29354  2.67741  2.69355  4.24690  2.90347  2.73739  3.18146  2.89801  2.37887  2.77519  2.98518  4.58477  3.61503
          0.02633  4.04589  4.76824  0.61958  0.77255  0.48576  0.95510
    145   1.77699  4.34724  3.16081  2.85496  4.27622  3.06047  4.04026  3.69662  2.95555  3.36007  4.18536  2.69411  3.74353  3.26544  3.33182  1.47613  2.78358  3.21100  5.59108  4.32476    192 - -
          2.68618  4.42225  2.77519  2.73123  3.46354  2.40513  3.72494  3.29354  2.67741  2.69355  4.24690  2.90347  2.73739  3.18146  2.89801  2.37887  2.77519  2.98518  4.58477  3.61503
          0.02633  4.04589  4.76824  0.61958  0.77255  0.48576  0.95510
    146   3.13815  5.10149  3.32518  2.91840  4.52776  3.60513  3.86665  3.96879  0.82327  3.49768  4.45296  3.33400  4.09584  3.05059  2.47967  3.17065  3.38009  3.66795  5.51351  4.35278    193 - -
          2.68618  4.42225  2.77519  2.73123  3.46354  2.40513  3.72494  3.29354  2.67741  2.69355  4.24690  2.90347  2.73739  3.18146  2.89801  2.37887  2.77519  2.98518  4.58477  3.61503
          0.15112  4.04589  2.09750  0.61958  0.77255  0.48576  0.95510
    147   2.58541  4.82694  2.22918  2.32029  4.28218  3.22378  3.69175  3.72393  2.55883  3.30827  4.12199  2.57710  3.75822  2.85043  3.04415  2.08534  2.37131  3.33154  5.52017  4.15092    194 - -
          2.68618  4.42225  2.77519  2.73123  3.46354  2.40513  3.72494  3.29354  2.67741  2.69355  4.24690  2.90347  2.73739  3.18146  2.89801  2.37887  2.77519  2.98518  4.58477  3.61503
          0.02978  3.92455  4.64690  0.61958  0.77255  0.60275  0.79254
    148   2.87876  5.13090  2.75846  2.05645  4.49444  3.42269  3.63620  3.88754  1.43016  3.40550  4.26197  2.93840  3.89383  2.78310  2.47491  2.85061  3.10305  3.54441  5.52396  4.23654    195 - -
          2.68618  4.42225  2.77519  2.73123  3.46354  2.40513  3.72494  3.29354  2.67741  2.69355  4.24690  2.90347  2.73739  3.18146  2.89801  2.37887  2.77519  2.98518  4.58477  3.61503
          0.02978  3.92455  4.64690  0.61958  0.77255  0.60275  0.79254
    149   2.80346  4.80339  3.08176  2.67966  3.77664  3.48668  3.74005  3.29379  2.39013  2.49768  3.86215  3.13355  3.95044  1.60806  2.68699  2.87460  3.05822  3.09223  5.18070  3.82382    196 - -
          2.68618  4.42225  2.77519  2.73123  3.46354  2.40513  3.72494  3.29354  2.67741  2.69355  4.24690  2.90347  2.73739  3.18146  2.89801  2.37887  2.77519  2.98518  4.58477  3.61503
          0.02978  3.92455  4.64690  0.61958  0.77255  0.41900  1.07208
    150   2.63732  4.33363  3.73675  3.28284  2.42763  3.52443  4.05886  2.69246  3.21070  2.41231  3.50938  3.55599  4.04739  3.51366  3.49558  2.89531  1.55119  2.51736  4.89045  3.51266    197 - -
          2.68618  4.42225  2.77519  2.73123  3.46354  2.40513  3.72494  3.29354  2.67741  2.69355  4.24690  2.90347  2.73739  3.18146  2.89801  2.37887  2.77519  2.98518  4.58477  3.61503
          0.02633  4.04589  4.76824  0.61958  0.77255  0.48576  0.95510
    151   3.15493  4.49619  4.72270  4.21260  2.30141  4.36793  4.58373  1.22452  4.08525  1.77625  3.12992  4.38942  4.64935  4.24416  4.22250  3.73024  3.39874  2.02182  4.93715  3.58238    198 - -
          2.68618  4.42225  2.77519  2.73123  3.46354  2.40513  3.72494  3.29354  2.67741  2.69355  4.24690  2.90347  2.73739  3.18146  2.89801  2.37887  2.77519  2.98518  4.58477  3.61503
          0.02633  4.04589  4.76824  0.61958  0.77255  0.48576  0.95510
    152   2.99752  4.72252  3.62399  3.49041  4.46540  3.40037  4.55097  4.05877  3.56322  3.66543  4.72479  3.77815  0.56020  3.94666  3.78639  3.17114  3.45335  3.68378  5.60118  4.58945    199 - -
          2.68618  4.42225  2.77519  2.73123  3.46354  2.40513  3.72494  3.29354  2.67741  2.69355  4.24690  2.90347  2.73739  3.18146  2.89801  2.37887  2.77519  2.98518  4.58477  3.61503
          0.02633  4.04589  4.76824  0.61958  0.77255  0.48576  0.95510
    153   2.81935  4.49568  3.42603  2.37250  3.62524  3.72157  4.08759  1.45465  3.00699  2.44883  3.55144  3.47197  4.15414  3.38928  3.32961  3.08699  3.07562  2.25381  5.20778  3.95032    200 - -
          2.68618  4.42225  2.77519  2.73123  3.46354  2.40513  3.72494  3.29354  2.67741  2.69355  4.24690  2.90347  2.73739  3.18146  2.89801  2.37887  2.77519  2.98518  4.58477  3.61503
          0.02633  4.04589  4.76824  0.61958  0.77255  0.48576  0.95510
    154   2.62579  4.83585  2.87155  2.42336  4.13819  3.37244  3.65502  3.24673  2.42624  3.16259  3.98111  2.21049  3.81674  2.36548  2.85997  2.21575  2.87725  3.22865  5.37783  4.03621    201 - -
          2.68618  4.42225  2.77519  2.73123  3.46354  2.40513  3.72494  3.29354  2.67741  2.69355  4.24690  2.90347  2.73739  3.18146  2.89801  2.37887  2.77519  2.98518  4.58477  3.61503
          0.02633  4.04589  4.76824  0.61958  0.77255  0.48576  0.95510
    155   2.88234  4.43539  3.90327  3.42801  1.51262  3.80765  3.70060  2.92185  3.34550  2.53058  3.56263  3.63574  4.20763  3.57368  3.58568  2.35509  3.13451  2.74204  4.14409  2.30753    202 - -
          2.68618  4.42225  2.77519  2.73123  3.46354  2.40513  3.72494  3.29354  2.67741  2.69355  4.24690  2.90347  2.73739  3.18146  2.89801  2.37887  2.77519  2.98518  4.58477  3.61503
          0.02633  4.04589  4.76824  0.61958  0.77255  0.48576  0.95510
    156   3.16789  4.54291  4.57528  4.20033  3.49641  4.24847  4.89921  0.88576  4.03181  2.05059  3.40850  4.42181  4.66606  4.36432  4.20898  3.76342  3.46523  1.86621  5.42078  4.17185    203 - -
          2.68618  4.42225  2.77519  2.73123  3.46354  2.40513  3.72494  3.29354  2.67741  2.69355  4.24690  2.90347  2.73739  3.18146  2.89801  2.37887  2.77519  2.98518  4.58477  3.61503
          0.02633  4.04589  4.76824  0.61958  0.77255  0.48576  0.95510
    157   3.10762  5.21008  3.54584  2.85101  4.68328  3.71133  3.63135  4.02128  1.37607  3.44889  4.32317  3.24156  4.07312  2.76501  1.41409  3.10039  3.26587  3.70471  5.47631  4.32359    204 - -
          2.68618  4.42225  2.77519  2.73123  3.46354  2.40513  3.72494  3.29354  2.67741  2.69355  4.24690  2.90347  2.73739  3.18146  2.89801  2.37887  2.77519  2.98518  4.58477  3.61503
          0.02633  4.04589  4.76824  0.61958  0.77255  0.48576  0.95510
    158   2.72740  4.39679  3.60971  3.10426  3.37169  3.68524  3.98203  2.37597  2.97552  1.55595  3.39064  2.64597  4.08907  3.33985  3.28035  2.98926  2.97816  2.41665  4.95499  3.67075    205 - -
          2.68618  4.42225  2.77519  2.73123  3.46354  2.40513  3.72494  3.29354  2.67741  2.69355  4.24690  2.90347  2.73739  3.18146  2.89801  2.37887  2.77519  2.98518  4.58477  3.61503
          0.02633  4.04589  4.76824  0.61958  0.77255  0.48576  0.95510
    159   3.03697  4.51342  4.12909  3.65905  2.56951  3.99835  3.84600  2.07394  3.48897  2.28693  3.47062  3.83681  4.36551  3.75083  3.69007  3.33626  3.28102  2.53997  4.23923  1.40716    206 - -
          2.68618  4.42225  2.77519  2.73123  3.46354  2.40513  3.72494  3.29354  2.67741  2.69355  4.24690  2.90347  2.73739  3.18146  2.89801  2.37887  2.77519  2.98518  4.58477  3.61503
          0.02633  4.04589  4.76824  0.61958  0.77255  0.48576  0.95510
    160   3.22479  4.63754  4.57336  4.03802  3.10207  4.35381  4.65803  2.25221  3.82305  1.30669  1.50267  4.32391  4.61766  4.06900  3.99625  3.71250  3.46252  2.34715  5.11295  3.96371    207 - -
          2.68618  4.42225  2.77519  2.73123  3.46354  2.40513  3.72494  3.29354  2.67741  2.69355  4.24690  2.90347  2.73739  3.18146  2.89801  2.37887  2.77519  2.98518  4.58477  3.61503
          0.02633  4.04589  4.76824  0.61958  0.77255  0.48576  0.95510
    161   3.50650  4.92489  4.09848  3.86327  2.32025  4.03546  3.71299  3.49254  3.71599  2.90090  4.15010  3.94318  4.50662  3.97983  3.86283  3.62471  3.79479  3.37168  3.96964  0.71982    208 - -
          2.68618  4.42225  2.77519  2.73123  3.46354  2.40513  3.72494  3.29354  2.67741  2.69355  4.24690  2.90347  2.73739  3.18146  2.89801  2.37887  2.77519  2.98518  4.58477  3.61503
          0.02633  4.04589  4.76824  0.61958  0.77255  0.48576  0.95510
    162   3.02973  5.01374  3.02872  2.78961  4.20468  3.48767  3.94825  3.86542  2.59911  3.35013  4.37643  3.24963  4.04573  0.95445  2.87844  3.07169  3.32812  3.58528  5.44735  4.15399    209 - -
          2.68618  4.42225  2.77519  2.73123  3.46354  2.40513  3.72494  3.29354  2.67741  2.69355  4.24690  2.90347  2.73739  3.18146  2.89801  2.37887  2.77519  2.98518  4.58477  3.61503
          0.02633  4.04589  4.76824  0.61958  0.77255  0.48576  0.95510
    163   3.30688  4.63705  4.83521  4.30937  3.16199  4.55444  4.89354  1.70606  4.13038  0.95464  2.98368  4.57099  4.77142  4.31541  4.27390  3.93033  3.54325  2.10213  5.23634  4.10118    210 - -
          2.68618  4.42225  2.77519  2.73123  3.46354  2.40513  3.72494  3.29354  2.67741  2.69355  4.24690  2.90347  2.73739  3.18146  2.89801  2.37887  2.77519  2.98518  4.58477  3.61503
          0.02633  4.04589  4.76824  0.61958  0.77255  0.48576  0.95510
    164   3.34848  4.69596  4.65670  4.20738  1.30216  4.37287  4.12837  2.49892  4.05328  1.46109  3.16823  4.28572  4.65636  4.15817  4.16060  3.75023  3.58593  2.57266  4.35286  2.77814    211 - -
          2.68618  4.42225  2.77519  2.73123  3.46354  2.40513  3.72494  3.29354  2.67741  2.69355  4.24690  2.90347  2.73739  3.18146  2.89801  2.37887  2.77519  2.98518  4.58477  3.61503
          0.02633  4.04589  4.76824  0.61958  0.77255  0.48576  0.95510
    165   3.01991  5.12528  3.36490  2.77657  4.50210  3.63828  3.65454  3.91795  1.98257  3.37529  4.25918  3.19309  4.03350  2.18583  1.29772  3.02533  3.20781  3.60481  5.44411  4.23780    212 - -
          2.68618  4.42225  2.77519  2.73123  3.46354  2.40513  3.72494  3.29354  2.67741  2.69355  4.24690  2.90347  2.73739  3.18146  2.89801  2.37887  2.77519  2.98518  4.58477  3.61503
          0.02633  4.04589  4.76824  0.61958  0.77255  0.48576  0.95510
    166   2.29431  4.26210  3.26604  3.05438  4.41518  2.09406  4.22672  3.89085  3.20419  3.55562  4.37854  3.27115  3.72845  3.48859  3.53389  1.16077  2.78443  3.30761  5.73005  4.49410    213 - -
          2.68618  4.42225  2.77519  2.73123  3.46354  2.40513  3.72494  3.29354  2.67741  2.69355  4.24690  2.90347  2.73739  3.18146  2.89801  2.37887  2.77519  2.98518  4.58477  3.61503
          0.02633  4.04589  4.76824  0.61958  0.77255  0.48576  0.95510
    167   3.35474  4.76746  4.46725  4.11113  3.21012  4.20066  4.71272  2.42697  3.87719  0.68775  3.18470  4.36973  4.60828  4.20377  4.02357  3.79666  3.64226  2.50872  5.14895  3.91122    214 - -
          2.68618  4.42225  2.77519  2.73123  3.46354  2.40513  3.72494  3.29354  2.67741  2.69355  4.24690  2.90347  2.73739  3.18146  2.89801  2.37887  2.77519  2.98518  4.58477  3.61503
          0.02633  4.04589  4.76824  0.61958  0.77255  0.48576  0.95510
    168   0.79004  4.28706  3.64641  3.44960  4.23256  3.10621  4.45007  3.38459  3.47052  3.25787  4.27337  3.55289  3.86219  3.79635  3.70678  2.63725  2.92682  3.00872  5.64225  4.46293    215 - -
          2.68618  4.42225  2.77519  2.73123  3.46354  2.40513  3.72494  3.29354  2.67741  2.69355  4.24690  2.90347  2.73739  3.18146  2.89801  2.37887  2.77519  2.98518  4.58477  3.61503
          0.02633  4.04589  4.76824  0.61958  0.77255  0.48576  0.95510
    169   3.67347  4.90760  4.63648  4.32835  1.40553  4.41049  3.48332  3.36528  4.17500  2.69229  3.96184  4.08528  4.72028  4.14391  4.21034  3.78165  3.89576  3.28984  3.62246  1.03270    216 - -
          2.68618  4.42225  2.77519  2.73123  3.46354  2.40513  3.72494  3.29354  2.67741  2.69355  4.24690  2.90347  2.73739  3.18146  2.89801  2.37887  2.77519  2.98518  4.58477  3.61503
          0.02633  4.04589  4.76824  0.61958  0.77255  0.48576  0.95510
    170   3.15740  4.50232  4.73508  4.20149  3.28556  4.41845  4.82033  1.19852  4.04216  1.73631  2.33996  4.44435  4.68560  4.26116  4.20727  3.77907  3.40175  1.92418  5.27116  4.12701    217 - -
          2.68618  4.42225  2.77519  2.73123  3.46354  2.40513  3.72494  3.29354  2.67741  2.69355  4.24690  2.90347  2.73739  3.18146  2.89801  2.37887  2.77519  2.98518  4.58477  3.61503
          0.02633  4.04589  4.76824  0.61958  0.77255  0.48576  0.95510
    171   3.20222  4.98322  3.31147  3.09201  3.41922  3.60535  0.82377  3.93204  2.93092  3.40273  4.46178  3.49303  4.16902  3.46142  3.18459  3.27228  3.51282  3.66402  4.88126  3.36586    218 - -
          2.68618  4.42225  2.77519  2.73123  3.46354  2.40513  3.72494  3.29354  2.67741  2.69355  4.24690  2.90347  2.73739  3.18146  2.89801  2.37887  2.77519  2.98518  4.58477  3.61503
          0.02633  4.04589  4.76824  0.61958  0.77255  0.48576  0.95510
    172   2.57336  4.60488  3.17095  2.75113  4.19942  3.27987  3.83824  3.65585  2.50355  3.26462  4.11890  3.14582  3.84769  3.03162  2.18567  1.45074  2.91765  3.26631  5.43787  4.15604    219 - -
          2.68618  4.42225  2.77519  2.73123  3.46354  2.40513  3.72494  3.29354  2.67741  2.69355  4.24690  2.90347  2.73739  3.18146  2.89801  2.37887  2.77519  2.98518  4.58477  3.61503
          0.02633  4.04589  4.76824  0.61958  0.77255  0.48576  0.95510
    173   2.88585  4.56165  3.61351  3.15220  3.06096  3.74199  2.63615  2.88006  2.89208  1.36998  3.50278  3.50467  4.15045  3.34580  3.15358  3.09452  3.13015  2.76351  4.66692  3.19899    220 - -
          2.68618  4.42225  2.77519  2.73123  3.46354  2.40513  3.72494  3.29354  2.67741  2.69355  4.24690  2.90347  2.73739  3.18146  2.89801  2.37887  2.77519  2.98518  4.58477  3.61503
          0.02633  4.04589  4.76824  0.61958  0.77255  0.48576  0.95510
    174   2.89465  4.64958  3.60368  3.52675  4.65961  0.50547  4.63341  4.30437  3.73142  3.93578  4.91521  3.76843  4.04610  4.04211  3.94550  3.07205  3.38940  3.79921  5.70586  4.76845    221 - -
          2.68618  4.42225  2.77519  2.73123  3.46354  2.40513  3.72494  3.29354  2.67741  2.69355  4.24690  2.90347  2.73739  3.18146  2.89801  2.37887  2.77519  2.98518  4.58477  3.61503
          0.02633  4.04589  4.76824  0.61958  0.77255  0.48576  0.95510
    175   3.15493  4.49619  4.72270  4.21260  2.30141  4.36793  4.58373  1.22452  4.08525  1.77625  3.12992  4.38942  4.64935  4.24416  4.22250  3.73024  3.39874  2.02182  4.93715  3.58238    222 - -
          2.68618  4.42225  2.77519  2.73123  3.46354  2.40513  3.72494  3.29354  2.67741  2.69355  4.24690  2.90347  2.73739  3.18146  2.89801  2.37887  2.77519  2.98518  4.58477  3.61503
          0.02633  4.04589  4.76824  0.61958  0.77255  0.48576  0.95510
    176   2.74017  1.60673  4.28543  3.81412  2.23186  3.67841  4.17699  2.52867  3.67084  2.26826  3.41471  3.89346  4.19293  3.89115  3.82903  3.08956  3.06750  2.38360  4.68728  3.25919    223 - -
          2.68618  4.42225  2.77519  2.73123  3.46354  2.40513  3.72494  3.29354  2.67741  2.69355  4.24690  2.90347  2.73739  3.18146  2.89801  2.37887  2.77519  2.98518  4.58477  3.61503
          0.02633  4.04589  4.76824  0.61958  0.77255  0.48576  0.95510
    177   3.20222  4.98322  3.31147  3.09201  3.41922  3.60535  0.82377  3.93204  2.93092  3.40273  4.46178  3.49303  4.16902  3.46142  3.18459  3.27228  3.51282  3.66402  4.88126  3.36586    224 - -
          2.68618  4.42225  2.77519  2.73123  3.46354  2.40513  3.72494  3.29354  2.67741  2.69355  4.24690  2.90347  2.73739  3.18146  2.89801  2.37887  2.77519  2.98518  4.58477  3.61503
          0.02633  4.04589  4.76824  0.61958  0.77255  0.48576  0.95510
    178   3.21028  5.03096  3.71952  3.19840  4.42994  3.66079  3.96358  3.98643  2.32597  3.47096  4.46940  3.54342  4.15746  3.17773  0.74320  3.28781  3.46603  3.70357  5.44419  4.32263    225 - -
          2.68618  4.42225  2.77519  2.73123  3.46354  2.40513  3.72494  3.29354  2.67741  2.69355  4.24690  2.90347  2.73739  3.18146  2.89801  2.37887  2.77519  2.98518  4.58477  3.61503
          0.02633  4.04589  4.76824  0.61958  0.77255  0.48576  0.95510
    179   3.18472  5.32923  0.69791  2.45952  4.73162  3.34998  4.09590  4.36115  3.21470  3.93983  4.92493  3.02339  4.01533  3.33758  3.75203  3.12971  3.52810  3.98290  5.86563  4.58001    226 - -
          2.68618  4.42225  2.77519  2.73123  3.46354  2.40513  3.72494  3.29354  2.67741  2.69355  4.24690  2.90347  2.73739  3.18146  2.89801  2.37887  2.77519  2.98518  4.58477  3.61503
          0.02633  4.04589  4.76824  0.61958  0.77255  0.48576  0.95510
    180   3.15740  4.50232  4.73508  4.20149  3.28556  4.41845  4.82033  1.19852  4.04216  1.73631  2.33996  4.44435  4.68560  4.26116  4.20727  3.77907  3.40175  1.92418  5.27116  4.12701    227 - -
          2.68618  4.42225  2.77519  2.73123  3.46354  2.40513  3.72494  3.29354  2.67741  2.69355  4.24690  2.90347  2.73739  3.18146  2.89801  2.37887  2.77519  2.98518  4.58477  3.61503
          0.02633  4.04589  4.76824  0.61958  0.77255  0.48576  0.95510
    181   3.13815  5.10149  3.32518  2.91840  4.52776  3.60513  3.86665  3.96879  0.82327  3.49768  4.45296  3.33400  4.09584  3.05059  2.47967  3.17065  3.38009  3.66795  5.51351  4.35278    228 - -
          2.68618  4.42225  2.77519  2.73123  3.46354  2.40513  3.72494  3.29354  2.67741  2.69355  4.24690  2.90347  2.73739  3.18146  2.89801  2.37887  2.77519  2.98518  4.58477  3.61503
          0.02633  4.04589  4.76824  0.61958  0.77255  0.48576  0.95510
    182   2.99752  4.72252  3.62399  3.49041  4.46540  3.40037  4.55097  4.05877  3.56322  3.66543  4.72479  3.77815  0.56020  3.94666  3.78639  3.17114  3.45335  3.68378  5.60118  4.58945    229 - -
          2.68618  4.42225  2.77519  2.73123  3.46354  2.40513  3.72494  3.29354  2.67741  2.69355  4.24690  2.90347  2.73739  3.18146  2.89801  2.37887  2.77519  2.98518  4.58477  3.61503
          0.02633  4.04589  4.76824  0.61958  0.77255  0.48576  0.95510
    183   2.88446  5.21565  2.57125  1.92923  4.51513  3.38100  3.71362  3.97906  2.41603  3.49367  4.35011  2.88575  3.89850  1.54543  2.79907  2.83956  3.13352  3.61929  5.64232  4.28078    230 - -
          2.68618  4.42225  2.77519  2.73123  3.46354  2.40513  3.72494  3.29354  2.67741  2.69355  4.24690  2.90347  2.73739  3.18146  2.89801  2.37887  2.77519  2.98518  4.58477  3.61503
          0.02633  4.04589  4.76824  0.61958  0.77255  0.48576  0.95510
    184   2.87636  4.87293  2.81880  2.72352  4.26467  3.30765  4.07453  4.01599  2.99478  3.64399  4.60072  0.88405  3.96948  3.35032  3.35299  2.93865  3.26562  3.62046  5.55084  4.20267    231 - -
          2.68618  4.42225  2.77519  2.73123  3.46354  2.40513  3.72494  3.29354  2.67741  2.69355  4.24690  2.90347  2.73739  3.18146  2.89801  2.37887  2.77519  2.98518  4.58477  3.61503
          0.02633  4.04589  4.76824  0.61958  0.77255  0.48576  0.95510
    185   3.35474  4.76746  4.46725  4.11113  3.21012  4.20066  4.71272  2.42697  3.87719  0.68775  3.18470  4.36973  4.60828  4.20377  4.02357  3.79666  3.64226  2.50872  5.14895  3.91122    232 - -
          2.68618  4.42225  2.77519  2.73123  3.46354  2.40513  3.72494  3.29354  2.67741  2.69355  4.24690  2.90347  2.73739  3.18146  2.89801  2.37887  2.77519  2.98518  4.58477  3.61503
          0.02633  4.04589  4.76824  0.61958  0.77255  0.48576  0.95510
    186   3.35474  4.76746  4.46725  4.11113  3.21012  4.20066  4.71272  2.42697  3.87719  0.68775  3.18470  4.36973  4.60828  4.20377  4.02357  3.79666  3.64226  2.50872  5.14895  3.91122    233 - -
          2.68618  4.42225  2.77519  2.73123  3.46354  2.40513  3.72494  3.29354  2.67741  2.69355  4.24690  2.90347  2.73739  3.18146  2.89801  2.37887  2.77519  2.98518  4.58477  3.61503
          0.02633  4.04589  4.76824  0.61958  0.77255  0.48576  0.95510
    187   2.84611  2.70225  4.37989  3.86845  3.27096  3.87171  4.43756  2.27811  3.67593  1.16966  3.22515  4.03296  4.31982  3.94514  3.84728  3.26399  3.14478  2.19471  5.03871  3.82042    234 - -
          2.68618  4.42225  2.77519  2.73123  3.46354  2.40513  3.72494  3.29354  2.67741  2.69355  4.24690  2.90347  2.73739  3.18146  2.89801  2.37887  2.77519  2.98518  4.58477  3.61503
          0.02633  4.04589  4.76824  0.61958  0.77255  0.48576  0.95510
    188   2.60765  2.96434  1.70931  2.45220  4.15235  3.28909  3.76371  3.56596  2.64416  3.21561  4.05409  2.66838  3.81780  2.94419  3.10813  2.65671  2.90798  3.21299  5.44704  4.09873    235 - -
          2.68618  4.42225  2.77519  2.73123  3.46354  2.40513  3.72494  3.29354  2.67741  2.69355  4.24690  2.90347  2.73739  3.18146  2.89801  2.37887  2.77519  2.98518  4.58477  3.61503
          0.02633  4.04589  4.76824  0.61958  0.77255  0.48576  0.95510
    189   2.51305  4.44807  3.23111  3.03515  4.44317  2.02726  4.23588  3.93099  3.19252  3.57721  4.44321  3.33440  1.21022  3.50634  3.52195  2.66194  2.97312  3.42246  5.67495  4.50652    236 - -
          2.68618  4.42225  2.77519  2.73123  3.46354  2.40513  3.72494  3.29354  2.67741  2.69355  4.24690  2.90347  2.73739  3.18146  2.89801  2.37887  2.77519  2.98518  4.58477  3.61503
          0.15112  4.04589  2.09750  0.61958  0.77255  0.48576  0.95510
    190   2.78131  5.13343  2.49655  1.59106  4.46899  2.95394  3.65285  3.90900  2.05820  3.44162  4.26989  2.80771  3.82103  2.80198  2.81729  2.73933  3.03404  3.53456  5.60289  4.23235    237 - -
          2.68618  4.42225  2.77519  2.73123  3.46354  2.40513  3.72494  3.29354  2.67741  2.69355  4.24690  2.90347  2.73739  3.18146  2.89801  2.37887  2.77519  2.98518  4.58477  3.61503
          0.02978  3.92455  4.64690  0.61958  0.77255  0.41900  1.07208
    191   2.33692  4.30478  3.30583  2.92291  4.15962  3.08488  4.02988  3.54897  2.93822  3.22983  4.06737  3.21815  2.52719  3.26487  3.30022  2.03895  1.64230  3.10570  5.49540  4.24675    238 - -
          2.68618  4.42225  2.77519  2.73123  3.46354  2.40513  3.72494  3.29354  2.67741  2.69355  4.24690  2.90347  2.73739  3.18146  2.89801  2.37887  2.77519  2.98518  4.58477  3.61503
          0.02633  4.04589  4.76824  0.61958  0.77255  0.48576  0.95510
    192   2.01067  4.75782  2.70043  2.00713  4.31087  2.03389  3.80907  3.71913  2.68556  3.34152  4.17461  2.94380  3.81119  2.98738  3.13943  2.65278  2.93443  3.32659  5.57290  4.23342    239 - -
          2.68618  4.42225  2.77519  2.73123  3.46354  2.40513  3.72494  3.29354  2.67741  2.69355  4.24690  2.90347  2.73739  3.18146  2.89801  2.37887  2.77519  2.98518  4.58477  3.61503
          0.02633  4.04589  4.76824  0.61958  0.77255  0.48576  0.95510
    193   3.13340  4.44477  4.81151  4.28009  3.44698  4.48202  4.94051  1.61718  4.16598  1.63058  3.25398  4.51516  4.74823  4.38879  4.34889  3.84310  3.38122  1.18788  5.41534  4.24692    240 - -
          2.68618  4.42225  2.77519  2.73123  3.46354  2.40513  3.72494  3.29354  2.67741  2.69355  4.24690  2.90347  2.73739  3.18146  2.89801  2.37887  2.77519  2.98518  4.58477  3.61503
          0.02633  4.04589  4.76824  0.61958  0.77255  0.48576  0.95510
    194   3.16848  4.56312  4.63429  4.13100  3.23232  4.33562  4.77208  2.07805  3.95667  1.02909  3.07834  4.38136  4.64620  4.19623  4.13192  3.71734  3.42976  1.71127  5.23474  4.06495    241 - -
          2.68618  4.42225  2.77519  2.73123  3.46354  2.40513  3.72494  3.29354  2.67741  2.69355  4.24690  2.90347  2.73739  3.18146  2.89801  2.37887  2.77519  2.98518  4.58477  3.61503
          0.02633  4.04589  4.76824  0.61958  0.77255  0.48576  0.95510
    195   3.13815  5.10149  3.32518  2.91840  4.52776  3.60513  3.86665  3.96879  0.82327  3.49768  4.45296  3.33400  4.09584  3.05059  2.47967  3.17065  3.38009  3.66795  5.51351  4.35278    242 - -
          2.68618  4.42225  2.77519  2.73123  3.46354  2.40513  3.72494  3.29354  2.67741  2.69355  4.24690  2.90347  2.73739  3.18146  2.89801  2.37887  2.77519  2.98518  4.58477  3.61503
          0.02633  4.04589  4.76824  0.61958  0.77255  0.48576  0.95510
    196   3.30688  4.63705  4.83521  4.30937  3.16199  4.55444  4.89354  1.70606  4.13038  0.95464  2.98368  4.57099  4.77142  4.31541  4.27390  3.93033  3.54325  2.10213  5.23634  4.10118    243 - -
          2.68618  4.42225  2.77519  2.73123  3.46354  2.40513  3.72494  3.29354  2.67741  2.69355  4.24690  2.90347  2.73739  3.18146  2.89801  2.37887  2.77519  2.98518  4.58477  3.61503
          0.02633  4.04589  4.76824  0.61958  0.77255  0.48576  0.95510
    197   1.75369  1.41042  4.10616  3.76461  3.95991  3.07848  4.47566  2.98954  3.62398  2.96620  3.94445  3.65432  3.82831  3.89952  3.79754  2.54735  2.77852  2.65844  5.45968  4.28172    244 - -
          2.68618  4.42225  2.77519  2.73123  3.46354  2.40513  3.72494  3.29354  2.67741  2.69355  4.24690  2.90347  2.73739  3.18146  2.89801  2.37887  2.77519  2.98518  4.58477  3.61503
          0.02633  4.04589  4.76824  0.61958  0.77255  0.48576  0.95510
    198   3.18472  5.32923  0.69791  2.45952  4.73162  3.34998  4.09590  4.36115  3.21470  3.93983  4.92493  3.02339  4.01533  3.33758  3.75203  3.12971  3.52810  3.98290  5.86563  4.58001    245 - -
          2.68618  4.42225  2.77519  2.73123  3.46354  2.40513  3.72494  3.29354  2.67741  2.69355  4.24690  2.90347  2.73739  3.18146  2.89801  2.37887  2.77519  2.98518  4.58477  3.61503
          0.02633  4.04589  4.76824  0.61958  0.77255  0.48576  0.95510
    199   3.48682  4.83874  4.47683  4.22717  0.76553  4.12995  3.96560  2.99248  4.13063  2.32390  3.69882  4.21856  4.58686  4.25149  4.20735  3.74581  3.78916  2.99542  4.16871  2.51622    246 - -
          2.68618  4.42225  2.77519  2.73123  3.46354  2.40513  3.72494  3.29354  2.67741  2.69355  4.24690  2.90347  2.73739  3.18146  2.89801  2.37887  2.77519  2.98518  4.58477  3.61503
          0.02633  4.04589  4.76824  0.61958  0.77255  0.48576  0.95510
    200   2.89465  4.64958  3.60368  3.52675  4.65961  0.50547  4.63341  4.30437  3.73142  3.93578  4.91521  3.76843  4.04610  4.04211  3.94550  3.07205  3.38940  3.79921  5.70586  4.76845    247 - -
          2.68618  4.42225  2.77519  2.73123  3.46354  2.40513  3.72494  3.29354  2.67741  2.69355  4.24690  2.90347  2.73739  3.18146  2.89801  2.37887  2.77519  2.98518  4.58477  3.61503
          0.02633  4.04589  4.76824  0.61958  0.77255  0.48576  0.95510
    201   2.51748  4.37882  3.41370  3.02021  3.71536  3.30050  4.01263  3.07897  2.93993  2.16834  3.80766  3.33628  3.89757  3.32018  3.25679  1.43634  2.88885  2.81133  5.19963  3.87534    248 - -
          2.68618  4.42225  2.77519  2.73123  3.46354  2.40513  3.72494  3.29354  2.67741  2.69355  4.24690  2.90347  2.73739  3.18146  2.89801  2.37887  2.77519  2.98518  4.58477  3.61503
          0.02633  4.04589  4.76824  0.61958  0.77255  0.48576  0.95510
    202   0.79004  4.28706  3.64641  3.44960  4.23256  3.10621  4.45007  3.38459  3.47052  3.25787  4.27337  3.55289  3.86219  3.79635  3.70678  2.63725  2.92682  3.00872  5.64225  4.46293    249 - -
          2.68618  4.42225  2.77519  2.73123  3.46354  2.40513  3.72494  3.29354  2.67741  2.69355  4.24690  2.90347  2.73739  3.18146  2.89801  2.37887  2.77519  2.98518  4.58477  3.61503
          0.02633  4.04589  4.76824  0.61958  0.77255  0.48576  0.95510
    203   3.08655  5.19683  3.48667  2.82606  4.65894  3.69048  3.63727  4.00729  1.15735  3.44370  4.31732  3.22561  4.06196  2.77239  1.75002  3.08028  3.25257  3.68842  5.47794  4.31429    250 - -
          2.68618  4.42225  2.77519  2.73123  3.46354  2.40513  3.72494  3.29354  2.67741  2.69355  4.24690  2.90347  2.73739  3.18146  2.89801  2.37887  2.77519  2.98518  4.58477  3.61503
          0.02633  4.04589  4.76824  0.61958  0.77255  0.48576  0.95510
    204   2.78621  5.13593  2.68243  1.99722  4.39447  3.39672  2.27893  3.88461  2.33959  3.40118  4.21740  2.88282  3.85992  2.19249  2.73814  2.75262  3.01946  3.51727  5.53401  4.16402    251 - -
          2.68618  4.42225  2.77519  2.73123  3.46354  2.40513  3.72494  3.29354  2.67741  2.69355  4.24690  2.90347  2.73739  3.18146  2.89801  2.37887  2.77519  2.98518  4.58477  3.61503
          0.02633  4.04589  4.76824  0.61958  0.77255  0.48576  0.95510
    205   2.82319  4.42639  3.97967  3.52260  3.38521  3.77465  4.32366  2.39469  3.34250  1.22111  3.30162  3.80256  4.24404  3.70180  3.58415  3.15834  2.34413  2.31261  5.14326  3.92714    252 - -
          2.68618  4.42225  2.77519  2.73123  3.46354  2.40513  3.72494  3.29354  2.67741  2.69355  4.24690  2.90347  2.73739  3.18146  2.89801  2.37887  2.77519  2.98518  4.58477  3.61503
          0.02633  4.04589  4.76824  0.61958  0.77255  0.48576  0.95510
    206   2.73831  4.37066  3.76060  3.18701  3.42471  3.73313  4.00845  2.49464  2.92274  1.88373  3.36369  3.54237  4.11464  3.35176  2.52118  3.02753  2.97983  1.76708  4.99590  3.77076    253 - -
          2.68618  4.42225  2.77519  2.73123  3.46354  2.40513  3.72494  3.29354  2.67741  2.69355  4.24690  2.90347  2.73739  3.18146  2.89801  2.37887  2.77519  2.98518  4.58477  3.61503
          0.02633  4.04589  4.76824  0.61958  0.77255  0.48576  0.95510
    207   2.65215  5.02621  2.66947  2.35392  4.33909  3.39690  2.93264  3.78655  1.99242  3.30712  4.08841  2.88566  3.80325  2.70501  2.41390  2.28368  2.88035  3.40400  5.46669  4.10415    254 - -
          2.68618  4.42225  2.77519  2.73123  3.46354  2.40513  3.72494  3.29354  2.67741  2.69355  4.24690  2.90347  2.73739  3.18146  2.89801  2.37887  2.77519  2.98518  4.58477  3.61503
          0.02633  4.04589  4.76824  0.61958  0.77255  0.48576  0.95510
    208   2.53216  4.58485  3.07981  2.69659  4.25975  1.71374  3.84681  3.69271  2.56438  3.29898  4.13275  3.10341  3.81720  3.03392  2.24371  2.37513  2.88647  3.27931  5.49215  4.21412    255 - -
          2.68618  4.42225  2.77519  2.73123  3.46354  2.40513  3.72494  3.29354  2.67741  2.69355  4.24690  2.90347  2.73739  3.18146  2.89801  2.37887  2.77519  2.98518  4.58477  3.61503
          0.02633  4.04589  4.76824  0.61958  0.77255  0.48576  0.95510
    209   2.82794  5.11512  2.51279  1.29940  4.50629  3.31216  3.78991  3.95919  2.64454  3.52446  4.38013  2.88069  2.56891  2.95757  3.10591  2.80211  3.11554  3.58145  5.69228  4.32352    256 - -
          2.68618  4.42225  2.77519  2.73123  3.46354  2.40513  3.72494  3.29354  2.67741  2.69355  4.24690  2.90347  2.73739  3.18146  2.89801  2.37887  2.77519  2.98518  4.58477  3.61503
          0.02633  4.04589  4.76824  0.61958  0.77255  0.48576  0.95510
    210   2.99752  4.72252  3.62399  3.49041  4.46540  3.40037  4.55097  4.05877  3.56322  3.66543  4.72479  3.77815  0.56020  3.94666  3.78639  3.17114  3.45335  3.68378  5.60118  4.58945    257 - -
          2.68618  4.42225  2.77519  2.73123  3.46354  2.40513  3.72494  3.29354  2.67741  2.69355  4.24690  2.90347  2.73739  3.18146  2.89801  2.37887  2.77519  2.98518  4.58477  3.61503
          0.02633  4.04589  4.76824  0.61958  0.77255  0.48576  0.95510
    211   2.81851  4.81193  2.96787  2.66091  3.24095  3.48524  3.70359  3.50059  2.71766  3.08504  4.02659  1.58665  3.97859  3.08694  3.09594  2.87355  3.09116  3.22128  4.76214  2.38487    258 - -
          2.68618  4.42225  2.77519  2.73123  3.46354  2.40513  3.72494  3.29354  2.67741  2.69355  4.24690  2.90347  2.73739  3.18146  2.89801  2.37887  2.77519  2.98518  4.58477  3.61503
          0.02633  4.04589  4.76824  0.61958  0.77255  0.48576  0.95510
    212   2.66881  4.28525  4.08055  3.65807  3.71488  3.62468  4.49199  2.17576  3.54589  2.46874  3.60671  3.84200  4.19706  3.87374  3.79274  3.03770  2.27805  1.17884  5.39579  4.17347    259 - -
          2.68618  4.42225  2.77519  2.73123  3.46354  2.40513  3.72494  3.29354  2.67741  2.69355  4.24690  2.90347  2.73739  3.18146  2.89801  2.37887  2.77519  2.98518  4.58477  3.61503
          0.02633  4.04589  4.76824  0.61958  0.77255  0.48576  0.95510
    213   2.66167  4.86507  2.00662  2.38615  4.45095  3.19711  3.85572  3.93834  2.80308  3.53948  4.37878  2.89708  3.81918  3.04016  3.29739  1.41501  3.01373  3.50320  5.71265  4.32164    260 - -
          2.68618  4.42225  2.77519  2.73123  3.46354  2.40513  3.72494  3.29354  2.67741  2.69355  4.24690  2.90347  2.73739  3.18146  2.89801  2.37887  2.77519  2.98518  4.58477  3.61503
          0.02633  4.04589  4.76824  0.61958  0.77255  0.48576  0.95510
    214   3.50650  4.92489  4.09848  3.86327  2.32025  4.03546  3.71299  3.49254  3.71599  2.90090  4.15010  3.94318  4.50662  3.97983  3.86283  3.62471  3.79479  3.37168  3.96964  0.71982    261 - -
          2.68618  4.42225  2.77519  2.73123  3.46354  2.40513  3.72494  3.29354  2.67741  2.69355  4.24690  2.90347  2.73739  3.18146  2.89801  2.37887  2.77519  2.98518  4.58477  3.61503
          0.02633  4.04589  4.76824  0.61958  0.77255  0.48576  0.95510
    215   3.13028  4.44654  4.83371  4.34632  3.56205  4.46750  5.05631  1.08592  4.22573  2.04656  3.36802  4.56155  4.78299  4.48981  4.41835  3.86367  3.39958  1.39308  5.55078  4.34826    262 - -
          2.68618  4.42225  2.77519  2.73123  3.46354  2.40513  3.72494  3.29354  2.67741  2.69355  4.24690  2.90347  2.73739  3.18146  2.89801  2.37887  2.77519  2.98518  4.58477  3.61503
          0.02633  4.04589  4.76824  0.61958  0.77255  0.48576  0.95510
    216   2.24625  1.41208  3.97285  3.63647  3.97769  3.01453  4.38842  3.27645  3.50628  3.10904  4.01826  3.56252  3.77046  3.79682  3.69938  1.85962  2.73758  2.86997  5.43058  4.22278    263 - -
          2.68618  4.42225  2.77519  2.73123  3.46354  2.40513  3.72494  3.29354  2.67741  2.69355  4.24690  2.90347  2.73739  3.18146  2.89801  2.37887  2.77519  2.98518  4.58477  3.61503
          0.02633  4.04589  4.76824  0.61958  0.77255  0.48576  0.95510
    217   2.28624  4.23145  3.40648  3.11032  4.26493  3.00773  4.19174  3.62743  3.13217  3.35965  4.21422  3.30572  3.73833  3.45708  3.44628  1.22196  2.04265  3.13580  5.61939  4.38360    264 - -
          2.68618  4.42225  2.77519  2.73123  3.46354  2.40513  3.72494  3.29354  2.67741  2.69355  4.24690  2.90347  2.73739  3.18146  2.89801  2.37887  2.77519  2.98518  4.58477  3.61503
          0.02633  4.04589  4.76824  0.61958  0.77255  0.48576  0.95510
    218   3.21028  5.03096  3.71952  3.19840  4.42994  3.66079  3.96358  3.98643  2.32597  3.47096  4.46940  3.54342  4.15746  3.17773  0.74320  3.28781  3.46603  3.70357  5.44419  4.32263    265 - -
          2.68618  4.42225  2.77519  2.73123  3.46354  2.40513  3.72494  3.29354  2.67741  2.69355  4.24690  2.90347  2.73739  3.18146  2.89801  2.37887  2.77519  2.98518  4.58477  3.61503
          0.02633  4.04589  4.76824  0.61958  0.77255  0.48576  0.95510
    219   3.65601  4.91186  4.57458  4.23881  1.94613  4.36652  3.46053  3.48300  4.01601  2.82757  4.05259  4.03626  4.68556  4.07350  4.08002  3.74291  3.87523  3.37112  2.28364  0.94585    266 - -
          2.68618  4.42225  2.77519  2.73123  3.46354  2.40513  3.72494  3.29354  2.67741  2.69355  4.24690  2.90347  2.73739  3.18146  2.89801  2.37887  2.77519  2.98518  4.58477  3.61503
          0.02633  4.04589  4.76824  0.61958  0.77255  0.48576  0.95510
    220   3.50650  4.92489  4.09848  3.86327  2.32025  4.03546  3.71299  3.49254  3.71599  2.90090  4.15010  3.94318  4.50662  3.97983  3.86283  3.62471  3.79479  3.37168  3.96964  0.71982    267 - -
          2.68618  4.42225  2.77519  2.73123  3.46354  2.40513  3.72494  3.29354  2.67741  2.69355  4.24690  2.90347  2.73739  3.18146  2.89801  2.37887  2.77519  2.98518  4.58477  3.61503
          0.02633  4.04589  4.76824  0.61958  0.77255  0.48576  0.95510
    221   3.21028  5.03096  3.71952  3.19840  4.42994  3.66079  3.96358  3.98643  2.32597  3.47096  4.46940  3.54342  4.15746  3.17773  0.74320  3.28781  3.46603  3.70357  5.44419  4.32263    268 - -
          2.68618  4.42225  2.77519  2.73123  3.46354  2.40513  3.72494  3.29354  2.67741  2.69355  4.24690  2.90347  2.73739  3.18146  2.89801  2.37887  2.77519  2.98518  4.58477  3.61503
          0.02633  4.04589  4.76824  0.61958  0.77255  0.48576  0.95510
    222   0.79004  4.28706  3.64641  3.44960  4.23256  3.10621  4.45007  3.38459  3.47052  3.25787  4.27337  3.55289  3.86219  3.79635  3.70678  2.63725  2.92682  3.00872  5.64225  4.46293    269 - -
          2.68618  4.42225  2.77519  2.73123  3.46354  2.40513  3.72494  3.29354  2.67741  2.69355  4.24690  2.90347  2.73739  3.18146  2.89801  2.37887  2.77519  2.98518  4.58477  3.61503
          0.02633  4.04589  4.76824  0.61958  0.77255  0.48576  0.95510
    223   2.99752  4.72252  3.62399  3.49041  4.46540  3.40037  4.55097  4.05877  3.56322  3.66543  4.72479  3.77815  0.56020  3.94666  3.78639  3.17114  3.45335  3.68378  5.60118  4.58945    270 - -
          2.68618  4.42225  2.77519  2.73123  3.46354  2.40513  3.72494  3.29354  2.67741  2.69355  4.24690  2.90347  2.73739  3.18146  2.89801  2.37887  2.77519  2.98518  4.58477  3.61503
          0.02633  4.04589  4.76824  0.61958  0.77255  0.48576  0.95510
    224   3.11159  5.24829  2.57439  0.80170  4.61782  3.39320  3.99944  4.10674  2.90261  3.69744  4.66734  3.04492  4.00709  3.21371  3.32689  3.07838  3.41830  3.77398  5.75665  4.48320    271 - -
          2.68618  4.42225  2.77519  2.73123  3.46354  2.40513  3.72494  3.29354  2.67741  2.69355  4.24690  2.90347  2.73739  3.18146  2.89801  2.37887  2.77519  2.98518  4.58477  3.61503
          0.02633  4.04589  4.76824  0.61958  0.77255  0.48576  0.95510
    225   3.16848  4.56312  4.63429  4.13100  3.23232  4.33562  4.77208  2.07805  3.95667  1.02909  3.07834  4.38136  4.64620  4.19623  4.13192  3.71734  3.42976  1.71127  5.23474  4.06495    272 - -
          2.68618  4.42225  2.77519  2.73123  3.46354  2.40513  3.72494  3.29354  2.67741  2.69355  4.24690  2.90347  2.73739  3.18146  2.89801  2.37887  2.77519  2.98518  4.58477  3.61503
          0.02633  4.04589  4.76824  0.61958  0.77255  0.48576  0.95510
    226   3.22819  4.54421  4.82614  4.31658  3.31685  4.52644  4.93760  1.14846  4.14660  1.49008  3.15065  4.55972  4.78002  4.38035  4.31039  3.91078  3.47595  1.85244  5.34323  4.16051    273 - -
          2.68618  4.42225  2.77519  2.73123  3.46354  2.40513  3.72494  3.29354  2.67741  2.69355  4.24690  2.90347  2.73739  3.18146  2.89801  2.37887  2.77519  2.98518  4.58477  3.61503
          0.02633  4.04589  4.76824  0.61958  0.77255  0.48576  0.95510
    227   3.34848  4.69596  4.65670  4.20738  1.30216  4.37287  4.12837  2.49892  4.05328  1.46109  3.16823  4.28572  4.65636  4.15817  4.16060  3.75023  3.58593  2.57266  4.35286  2.77814    274 - -
          2.68618  4.42225  2.77519  2.73123  3.46354  2.40513  3.72494  3.29354  2.67741  2.69355  4.24690  2.90347  2.73739  3.18146  2.89801  2.37887  2.77519  2.98518  4.58477  3.61503
          0.02633  4.04589  4.76824  0.61958  0.77255  0.48576  0.95510
    228   2.71144  4.73614  2.90585  2.66720  4.03635  1.40939  2.45185  3.77460  2.75490  3.36601  4.24540  3.11687  3.89811  3.14718  3.11950  2.78626  3.05579  3.39642  5.36420  3.99044    275 - -
          2.68618  4.42225  2.77519  2.73123  3.46354  2.40513  3.72494  3.29354  2.67741  2.69355  4.24690  2.90347  2.73739  3.18146  2.89801  2.37887  2.77519  2.98518  4.58477  3.61503
          0.02633  4.04589  4.76824  0.61958  0.77255  0.48576  0.95510
    229   1.11717  4.16807  3.51360  3.24559  4.28518  2.96578  4.28794  3.62223  3.28762  3.38436  4.23992  3.36373  3.72400  3.57980  3.57672  1.84453  2.73707  3.11233  5.65738  4.44458    276 - -
          2.68618  4.42225  2.77519  2.73123  3.46354  2.40513  3.72494  3.29354  2.67741  2.69355  4.24690  2.90347  2.73739  3.18146  2.89801  2.37887  2.77519  2.98518  4.58477  3.61503
          0.02633  4.04589  4.76824  0.61958  0.77255  0.48576  0.95510
    230   2.87171  4.36213  4.26329  3.80802  3.56504  3.95307  4.58823  1.17697  3.66456  2.21699  3.43828  4.04363  4.40834  3.99615  3.89493  3.34386  2.51297  1.85665  5.34668  4.12861    277 - -
          2.68618  4.42225  2.77519  2.73123  3.46354  2.40513  3.72494  3.29354  2.67741  2.69355  4.24690  2.90347  2.73739  3.18146  2.89801  2.37887  2.77519  2.98518  4.58477  3.61503
          0.02633  4.04589  4.76824  0.61958  0.77255  0.48576  0.95510
    231   2.92714  5.41131  1.52167  2.16288  4.73258  3.24162  3.80469  4.29070  2.81530  3.80865  4.66163  1.63969  3.86578  2.97743  3.39299  2.83509  3.22939  3.85992  5.93669  4.44491    278 - -
          2.68618  4.42225  2.77519  2.73123  3.46354  2.40513  3.72494  3.29354  2.67741  2.69355  4.24690  2.90347  2.73739  3.18146  2.89801  2.37887  2.77519  2.98518  4.58477  3.61503
          0.02633  4.04589  4.76824  0.61958  0.77255  0.48576  0.95510
    232   3.50650  4.92489  4.09848  3.86327  2.32025  4.03546  3.71299  3.49254  3.71599  2.90090  4.15010  3.94318  4.50662  3.97983  3.86283  3.62471  3.79479  3.37168  3.96964  0.71982    279 - -
          2.68618  4.42225  2.77519  2.73123  3.46354  2.40513  3.72494  3.29354  2.67741  2.69355  4.24690  2.90347  2.73739  3.18146  2.89801  2.37887  2.77519  2.98518  4.58477  3.61503
          0.02633  4.04589  4.76824  0.61958  0.77255  0.48576  0.95510
    233   2.30041  4.22752  3.43499  3.12987  4.19495  3.03090  4.18672  3.52330  3.13064  3.28128  4.15030  3.32335  3.75301  3.46296  3.43618  1.90378  1.31393  3.06901  5.56662  4.33411    280 - -
          2.68618  4.42225  2.77519  2.73123  3.46354  2.40513  3.72494  3.29354  2.67741  2.69355  4.24690  2.90347  2.73739  3.18146  2.89801  2.37887  2.77519  2.98518  4.58477  3.61503
          0.02633  4.04589  4.76824  0.61958  0.77255  0.48576  0.95510
    234   2.51493  4.35920  3.59163  3.35590  4.13144  3.19170  4.35876  3.28012  3.30230  3.13737  4.17941  3.53453  3.91037  3.68914  3.55036  2.71849  0.90850  2.95611  5.55379  4.34913    281 - -
          2.68618  4.42225  2.77519  2.73123  3.46354  2.40513  3.72494  3.29354  2.67741  2.69355  4.24690  2.90347  2.73739  3.18146  2.89801  2.37887  2.77519  2.98518  4.58477  3.61503
          0.02633  4.04589  4.76824  0.61958  0.77255  0.48576  0.95510
    235   2.82398  4.96738  3.03958  2.61773  4.41622  3.45360  3.72655  3.82555  1.31206  3.36850  4.22706  3.08350  2.63051  2.88209  2.55615  2.84707  3.08019  3.47487  5.49700  4.23638    282 - -
          2.68618  4.42225  2.77519  2.73123  3.46354  2.40513  3.72494  3.29354  2.67741  2.69355  4.24690  2.90347  2.73739  3.18146  2.89801  2.37887  2.77519  2.98518  4.58477  3.61503
          0.02633  4.04589  4.76824  0.61958  0.77255  0.48576  0.95510
    236   3.16789  4.54291  4.57528  4.20033  3.49641  4.24847  4.89921  0.88576  4.03181  2.05059  3.40850  4.42181  4.66606  4.36432  4.20898  3.76342  3.46523  1.86621  5.42078  4.17185    283 - -
          2.68618  4.42225  2.77519  2.73123  3.46354  2.40513  3.72494  3.29354  2.67741  2.69355  4.24690  2.90347  2.73739  3.18146  2.89801  2.37887  2.77519  2.98518  4.58477  3.61503
          0.02633  4.04589  4.76824  0.61958  0.77255  0.48576  0.95510
    237   3.18472  5.32923  0.69791  2.45952  4.73162  3.34998  4.09590  4.36115  3.21470  3.93983  4.92493  3.02339  4.01533  3.33758  3.75203  3.12971  3.52810  3.98290  5.86563  4.58001    284 - -
          2.68618  4.42225  2.77519  2.73123  3.46354  2.40513  3.72494  3.29354  2.67741  2.69355  4.24690  2.90347  2.73739  3.18146  2.89801  2.37887  2.77519  2.98518  4.58477  3.61503
          0.02633  4.04589  4.76824  0.61958  0.77255  0.48576  0.95510
    238   3.07096  4.45790  4.59620  4.10748  3.43463  4.27684  4.79925  1.90877  3.94949  1.65373  3.30000  4.34161  4.63296  4.23832  4.15107  3.66460  3.34539  1.10598  5.35871  4.13402    285 - -
          2.68618  4.42225  2.77519  2.73123  3.46354  2.40513  3.72494  3.29354  2.67741  2.69355  4.24690  2.90347  2.73739  3.18146  2.89801  2.37887  2.77519  2.98518  4.58477  3.61503
          0.02633  4.04589  4.76824  0.61958  0.77255  0.48576  0.95510
    239   3.63944  4.94959  4.36645  4.11769  2.86489  3.93300  4.12975  3.67383  3.83792  3.03735  4.29907  4.23256  4.46586  4.21651  3.93467  3.84135  3.94934  3.56887  0.59791  2.85845    286 - -
          2.68618  4.42225  2.77519  2.73123  3.46354  2.40513  3.72494  3.29354  2.67741  2.69355  4.24690  2.90347  2.73739  3.18146  2.89801  2.37887  2.77519  2.98518  4.58477  3.61503
          0.02633  4.04589  4.76824  0.61958  0.77255  0.48576  0.95510
    240   1.74365  4.19474  3.44399  3.18053  4.32314  2.96785  4.25968  3.69024  3.23873  3.42809  4.27599  3.33141  3.72237  3.53634  3.54258  1.17881  2.74509  3.16231  5.67997  4.45574    287 - -
          2.68618  4.42225  2.77519  2.73123  3.46354  2.40513  3.72494  3.29354  2.67741  2.69355  4.24690  2.90347  2.73739  3.18146  2.89801  2.37887  2.77519  2.98518  4.58477  3.61503
          0.02633  4.04589  4.76824  0.61958  0.77255  0.48576  0.95510
    241   1.28834  4.22350  3.83559  3.44897  3.86698  3.27743  4.35241  2.63652  3.38099  2.73010  3.79069  3.59426  3.94623  3.69258  3.65051  2.70828  2.87319  1.88828  5.43501  4.21568    288 - -
          2.68618  4.42225  2.77519  2.73123  3.46354  2.40513  3.72494  3.29354  2.67741  2.69355  4.24690  2.90347  2.73739  3.18146  2.89801  2.37887  2.77519  2.98518  4.58477  3.61503
          0.02633  4.04589  4.76824  0.61958  0.77255  0.48576  0.95510
    242   2.89465  4.64958  3.60368  3.52675  4.65961  0.50547  4.63341  4.30437  3.73142  3.93578  4.91521  3.76843  4.04610  4.04211  3.94550  3.07205  3.38940  3.79921  5.70586  4.76845    289 - -
          2.68618  4.42225  2.77519  2.73123  3.46354  2.40513  3.72494  3.29354  2.67741  2.69355  4.24690  2.90347  2.73739  3.18146  2.89801  2.37887  2.77519  2.98518  4.58477  3.61503
          0.02633  4.04589  4.76824  0.61958  0.77255  0.48576  0.95510
    243   2.79897  0.64754  4.35390  4.13542  4.09065  3.38245  4.74472  3.26646  3.96449  3.17258  4.30066  4.07653  4.10273  4.30365  4.05698  3.07048  3.28058  2.99851  5.46646  4.37624    290 - -
          2.68618  4.42225  2.77519  2.73123  3.46354  2.40513  3.72494  3.29354  2.67741  2.69355  4.24690  2.90347  2.73739  3.18146  2.89801  2.37887  2.77519  2.98518  4.58477  3.61503
          0.02633  4.04589  4.76824  0.61958  0.77255  0.48576  0.95510
    244   3.09882  4.42582  4.78702  4.29889  3.60013  4.42421  5.02461  1.48672  4.18273  2.11416  3.41235  4.51569  4.75581  4.45892  4.38647  3.81729  3.37116  1.01244  5.55918  4.34358    291 - -
          2.68618  4.42225  2.77519  2.73123  3.46354  2.40513  3.72494  3.29354  2.67741  2.69355  4.24690  2.90347  2.73739  3.18146  2.89801  2.37887  2.77519  2.98518  4.58477  3.61503
          0.02633  4.04589  4.76824  0.61958  0.77255  0.48576  0.95510
    245   3.14547  4.51055  4.68022  4.11747  3.17541  4.37475  4.71465  2.09927  3.98343  1.21034  2.29691  4.37341  4.62115  4.15380  4.14253  3.70867  3.37690  1.70699  5.15622  4.05352    292 - -
          2.68618  4.42225  2.77519  2.73123  3.46354  2.40513  3.72494  3.29354  2.67741  2.69355  4.24690  2.90347  2.73739  3.18146  2.89801  2.37887  2.77519  2.98518  4.58477  3.61503
          0.02633  4.04589  4.76824  0.61958  0.77255  0.48576  0.95510
    246   0.79004  4.28706  3.64641  3.44960  4.23256  3.10621  4.45007  3.38459  3.47052  3.25787  4.27337  3.55289  3.86219  3.79635  3.70678  2.63725  2.92682  3.00872  5.64225  4.46293    293 - -
          2.68618  4.42225  2.77519  2.73123  3.46354  2.40513  3.72494  3.29354  2.67741  2.69355  4.24690  2.90347  2.73739  3.18146  2.89801  2.37887  2.77519  2.98518  4.58477  3.61503
          0.02633  4.04589  4.76824  0.61958  0.77255  0.48576  0.95510
    247   3.11159  5.24829  2.57439  0.80170  4.61782  3.39320  3.99944  4.10674  2.90261  3.69744  4.66734  3.04492  4.00709  3.21371  3.32689  3.07838  3.41830  3.77398  5.75665  4.48320    294 - -
          2.68618  4.42225  2.77519  2.73123  3.46354  2.40513  3.72494  3.29354  2.67741  2.69355  4.24690  2.90347  2.73739  3.18146  2.89801  2.37887  2.77519  2.98518  4.58477  3.61503
          0.02633  4.04589  4.76824  0.61958  0.77255  0.48576  0.95510
    248   3.35474  4.76746  4.46725  4.11113  3.21012  4.20066  4.71272  2.42697  3.87719  0.68775  3.18470  4.36973  4.60828  4.20377  4.02357  3.79666  3.64226  2.50872  5.14895  3.91122    295 - -
          2.68618  4.42225  2.77519  2.73123  3.46354  2.40513  3.72494  3.29354  2.67741  2.69355  4.24690  2.90347  2.73739  3.18146  2.89801  2.37887  2.77519  2.98518  4.58477  3.61503
          0.02633  4.04589  4.76824  0.61958  0.77255  0.48576  0.95510
    249   3.09087  4.55479  4.20832  3.72378  2.69515  4.07827  4.00830  2.58586  3.52475  1.16019  3.25388  3.93464  4.41500  3.79782  3.71600  3.42243  3.32666  2.57515  4.42239  2.20327    296 - -
          2.68618  4.42225  2.77519  2.73123  3.46354  2.40513  3.72494  3.29354  2.67741  2.69355  4.24690  2.90347  2.73739  3.18146  2.89801  2.37887  2.77519  2.98518  4.58477  3.61503
          0.02633  4.04589  4.76824  0.61958  0.77255  0.48576  0.95510
    250   2.82319  4.42639  3.97967  3.52260  3.38521  3.77465  4.32366  2.39469  3.34250  1.22111  3.30162  3.80256  4.24404  3.70180  3.58415  3.15834  2.34413  2.31261  5.14326  3.92714    297 - -
          2.68618  4.42225  2.77519  2.73123  3.46354  2.40513  3.72494  3.29354  2.67741  2.69355  4.24690  2.90347  2.73739  3.18146  2.89801  2.37887  2.77519  2.98518  4.58477  3.61503
          0.02633  4.04589  4.76824  0.61958  0.77255  0.48576  0.95510
    251   2.63272  4.41541  3.52470  3.18175  2.27136  1.38004  4.03273  3.18075  3.20721  2.84650  3.85479  3.46578  3.97556  3.50254  3.51111  2.82795  3.00395  2.91984  4.90597  3.46518    298 - -
          2.68618  4.42225  2.77519  2.73123  3.46354  2.40513  3.72494  3.29354  2.67741  2.69355  4.24690  2.90347  2.73739  3.18146  2.89801  2.37887  2.77519  2.98518  4.58477  3.61503
          0.02633  4.04589  4.76824  0.61958  0.77255  0.48576  0.95510
    252   2.93348  5.08461  3.17696  2.66879  4.42094  3.56451  3.66295  3.86817  2.08313  3.34836  4.22296  3.11950  3.98326  1.53630  1.92480  2.93746  3.14245  3.54500  5.44553  4.19445    299 - -
          2.68618  4.42225  2.77519  2.73123  3.46354  2.40513  3.72494  3.29354  2.67741  2.69355  4.24690  2.90347  2.73739  3.18146  2.89801  2.37887  2.77519  2.98518  4.58477  3.61503
          0.02633  4.04589  4.76824  0.61958  0.77255  0.48576  0.95510
    253   2.99752  4.72252  3.62399  3.49041  4.46540  3.40037  4.55097  4.05877  3.56322  3.66543  4.72479  3.77815  0.56020  3.94666  3.78639  3.17114  3.45335  3.68378  5.60118  4.58945    300 - -
          2.68618  4.42225  2.77519  2.73123  3.46354  2.40513  3.72494  3.29354  2.67741  2.69355  4.24690  2.90347  2.73739  3.18146  2.89801  2.37887  2.77519  2.98518  4.58477  3.61503
          0.02633  4.04589  4.76824  0.61958  0.77255  0.48576  0.95510
    254   3.22819  4.54421  4.82614  4.31658  3.31685  4.52644  4.93760  1.14846  4.14660  1.49008  3.15065  4.55972  4.78002  4.38035  4.31039  3.91078  3.47595  1.85244  5.34323  4.16051    301 - -
          2.68618  4.42225  2.77519  2.73123  3.46354  2.40513  3.72494  3.29354  2.67741  2.69355  4.24690  2.90347  2.73739  3.18146  2.89801  2.37887  2.77519  2.98518  4.58477  3.61503
          0.02633  4.04589  4.76824  0.61958  0.77255  0.48576  0.95510
    255   3.48682  4.83874  4.47683  4.22717  0.76553  4.12995  3.96560  2.99248  4.13063  2.32390  3.69882  4.21856  4.58686  4.25149  4.20735  3.74581  3.78916  2.99542  4.16871  2.51622    302 - -
          2.68618  4.42225  2.77519  2.73123  3.46354  2.40513  3.72494  3.29354  2.67741  2.69355  4.24690  2.90347  2.73739  3.18146  2.89801  2.37887  2.77519  2.98518  4.58477  3.61503
          0.02633  4.04589  4.76824  0.61958  0.77255  0.48576  0.95510
    256   2.99752  4.72252  3.62399  3.49041  4.46540  3.40037  4.55097  4.05877  3.56322  3.66543  4.72479  3.77815  0.56020  3.94666  3.78639  3.17114  3.45335  3.68378  5.60118  4.58945    303 - -
          2.68618  4.42225  2.77519  2.73123  3.46354  2.40513  3.72494  3.29354  2.67741  2.69355  4.24690  2.90347  2.73739  3.18146  2.89801  2.37887  2.77519  2.98518  4.58477  3.61503
          0.02633  4.04589  4.76824  0.61958  0.77255  0.48576  0.95510
    257   2.89465  4.64958  3.60368  3.52675  4.65961  0.50547  4.63341  4.30437  3.73142  3.93578  4.91521  3.76843  4.04610  4.04211  3.94550  3.07205  3.38940  3.79921  5.70586  4.76845    304 - -
          2.68618  4.42225  2.77519  2.73123  3.46354  2.40513  3.72494  3.29354  2.67741  2.69355  4.24690  2.90347  2.73739  3.18146  2.89801  2.37887  2.77519  2.98518  4.58477  3.61503
          0.02633  4.04589  4.76824  0.61958  0.77255  0.48576  0.95510
    258   2.76747  5.03462  1.33738  2.31186  4.50773  3.24199  3.83579  3.89305  2.79428  3.54410  4.41358  2.85264  3.85043  3.01403  3.31241  2.75699  2.29356  3.50765  5.76422  4.35508    305 - -
          2.68618  4.42225  2.77519  2.73123  3.46354  2.40513  3.72494  3.29354  2.67741  2.69355  4.24690  2.90347  2.73739  3.18146  2.89801  2.37887  2.77519  2.98518  4.58477  3.61503
          0.02633  4.04589  4.76824  0.61958  0.77255  0.48576  0.95510
    259   2.40850  4.32944  3.36608  3.19328  4.25357  3.05654  4.29664  3.80132  3.27888  3.50927  4.42291  3.38776  3.81036  3.61512  3.55719  0.85663  2.90223  3.29800  5.61274  4.33895    306 - -
          2.68618  4.42225  2.77519  2.73123  3.46354  2.40513  3.72494  3.29354  2.67741  2.69355  4.24690  2.90347  2.73739  3.18146  2.89801  2.37887  2.77519  2.98518  4.58477  3.61503
          0.02633  4.04589  4.76824  0.61958  0.77255  0.48576  0.95510
    260   2.80389  4.96436  2.55577  1.86707  4.52542  1.38766  3.90731  3.98620  2.81702  3.58432  4.45351  2.95433  3.88619  3.10405  3.26304  2.81815  3.14330  3.58324  5.72826  4.40350    307 - -
          2.68618  4.42225  2.77519  2.73123  3.46354  2.40513  3.72494  3.29354  2.67741  2.69355  4.24690  2.90347  2.73739  3.18146  2.89801  2.37887  2.77519  2.98518  4.58477  3.61503
          0.02633  4.04589  4.76824  0.61958  0.77255  0.48576  0.95510
    261   3.09882  4.42582  4.78702  4.29889  3.60013  4.42421  5.02461  1.48672  4.18273  2.11416  3.41235  4.51569  4.75581  4.45892  4.38647  3.81729  3.37116  1.01244  5.55918  4.34358    308 - -
          2.68618  4.42225  2.77519  2.73123  3.46354  2.40513  3.72494  3.29354  2.67741  2.69355  4.24690  2.90347  2.73739  3.18146  2.89801  2.37887  2.77519  2.98518  4.58477  3.61503
          0.02633  4.04589  4.76824  0.61958  0.77255  0.48576  0.95510
    262   3.18472  5.32923  0.69791  2.45952  4.73162  3.34998  4.09590  4.36115  3.21470  3.93983  4.92493  3.02339  4.01533  3.33758  3.75203  3.12971  3.52810  3.98290  5.86563  4.58001    309 - -
          2.68618  4.42225  2.77519  2.73123  3.46354  2.40513  3.72494  3.29354  2.67741  2.69355  4.24690  2.90347  2.73739  3.18146  2.89801  2.37887  2.77519  2.98518  4.58477  3.61503
          0.02633  4.04589  4.76824  0.61958  0.77255  0.48576  0.95510
    263   3.02973  5.01374  3.02872  2.78961  4.20468  3.48767  3.94825  3.86542  2.59911  3.35013  4.37643  3.24963  4.04573  0.95445  2.87844  3.07169  3.32812  3.58528  5.44735  4.15399    310 - -
          2.68618  4.42225  2.77519  2.73123  3.46354  2.40513  3.72494  3.29354  2.67741  2.69355  4.24690  2.90347  2.73739  3.18146  2.89801  2.37887  2.77519  2.98518  4.58477  3.61503
          0.02633  4.04589  4.76824  0.61958  0.77255  0.48576  0.95510
    264   3.30688  4.63705  4.83521  4.30937  3.16199  4.55444  4.89354  1.70606  4.13038  0.95464  2.98368  4.57099  4.77142  4.31541  4.27390  3.93033  3.54325  2.10213  5.23634  4.10118    311 - -
          2.68618  4.42225  2.77519  2.73123  3.46354  2.40513  3.72494  3.29354  2.67741  2.69355  4.24690  2.90347  2.73739  3.18146  2.89801  2.37887  2.77519  2.98518  4.58477  3.61503
          0.02633  4.04589  4.76824  0.61958  0.77255  0.48576  0.95510
    265   2.99966  4.40867  4.50506  4.01121  2.35046  4.13910  4.47233  2.07841  3.89763  1.98293  3.26402  4.19128  4.50736  4.10757  4.07430  3.50607  3.26849  1.19892  4.93505  3.55918    312 - -
          2.68618  4.42225  2.77519  2.73123  3.46354  2.40513  3.72494  3.29354  2.67741  2.69355  4.24690  2.90347  2.73739  3.18146  2.89801  2.37887  2.77519  2.98518  4.58477  3.61503
          0.02633  4.04589  4.76824  0.61958  0.77255  0.48576  0.95510
    266   2.89662  5.25819  2.55670  1.37073  4.59378  3.38116  3.70849  4.02828  1.96229  3.54561  4.38872  2.87602  3.89802  2.85701  2.78286  2.84281  3.14255  3.65716  5.68053  4.32266    313 - -
          2.68618  4.42225  2.77519  2.73123  3.46354  2.40513  3.72494  3.29354  2.67741  2.69355  4.24690  2.90347  2.73739  3.18146  2.89801  2.37887  2.77519  2.98518  4.58477  3.61503
          0.02633  4.04589  4.76824  0.61958  0.77255  0.48576  0.95510
    267   3.13073  4.45096  4.82357  4.33839  3.55348  4.45879  5.04846  1.06506  4.21434  2.03667  3.36190  4.55420  4.77778  4.48031  4.40689  3.85637  3.40118  1.43369  5.54371  4.34044    314 - -
          2.68618  4.42225  2.77519  2.73123  3.46354  2.40513  3.72494  3.29354  2.67741  2.69355  4.24690  2.90347  2.73739  3.18146  2.89801  2.37887  2.77519  2.98518  4.58477  3.61503
          0.02633  4.04589  4.76824  0.61958  0.77255  0.48576  0.95510
    268   2.86782  2.73958  4.56820  4.06177  3.48040  4.01337  4.64969  1.19435  3.90743  2.18441  3.38319  4.19844  4.44765  4.16717  4.07642  3.40210  3.16323  1.79985  5.24847  4.03336    315 - -
          2.68618  4.42225  2.77519  2.73123  3.46354  2.40513  3.72494  3.29354  2.67741  2.69355  4.24690  2.90347  2.73739  3.18146  2.89801  2.37887  2.77519  2.98518  4.58477  3.61503
          0.02633  4.04589  4.76824  0.61958  0.77255  0.48576  0.95510
    269   2.76562  4.90442  3.01612  2.61060  4.39443  3.40867  3.72573  3.80910  1.35433  3.36746  4.21763  3.06618  3.90686  2.88386  2.56365  2.20754  3.04088  3.44288  5.50059  4.22146    316 - -
          2.68618  4.42225  2.77519  2.73123  3.46354  2.40513  3.72494  3.29354  2.67741  2.69355  4.24690  2.90347  2.73739  3.18146  2.89801  2.37887  2.77519  2.98518  4.58477  3.61503
          0.02633  4.04589  4.76824  0.61958  0.77255  0.48576  0.95510
    270   2.94686  4.44514  4.36269  4.03435  3.68251  3.90019  4.80791  2.05758  3.90481  2.34141  3.62433  4.19547  4.45335  4.25356  4.10015  3.41715  3.30565  0.83136  5.49521  4.23625    317 - -
          2.68618  4.42225  2.77519  2.73123  3.46354  2.40513  3.72494  3.29354  2.67741  2.69355  4.24690  2.90347  2.73739  3.18146  2.89801  2.37887  2.77519  2.98518  4.58477  3.61503
          0.02633  4.04589  4.76824  0.61958  0.77255  0.48576  0.95510
    271   3.35474  4.76746  4.46725  4.11113  3.21012  4.20066  4.71272  2.42697  3.87719  0.68775  3.18470  4.36973  4.60828  4.20377  4.02357  3.79666  3.64226  2.50872  5.14895  3.91122    318 - -
          2.68618  4.42225  2.77519  2.73123  3.46354  2.40513  3.72494  3.29354  2.67741  2.69355  4.24690  2.90347  2.73739  3.18146  2.89801  2.37887  2.77519  2.98518  4.58477  3.61503
          0.02633  4.04589  4.76824  0.61958  0.77255  0.48576  0.95510
    272   2.89465  4.64958  3.60368  3.52675  4.65961  0.50547  4.63341  4.30437  3.73142  3.93578  4.91521  3.76843  4.04610  4.04211  3.94550  3.07205  3.38940  3.79921  5.70586  4.76845    319 - -
          2.68618  4.42225  2.77519  2.73123  3.46354  2.40513  3.72494  3.29354  2.67741  2.69355  4.24690  2.90347  2.73739  3.18146  2.89801  2.37887  2.77519  2.98518  4.58477  3.61503
          0.02633  4.04589  4.76824  0.61958  0.77255  0.48576  0.95510
    273   2.51493  4.35920  3.59163  3.35590  4.13144  3.19170  4.35876  3.28012  3.30230  3.13737  4.17941  3.53453  3.91037  3.68914  3.55036  2.71849  0.90850  2.95611  5.55379  4.34913    320 - -
          2.68618  4.42225  2.77519  2.73123  3.46354  2.40513  3.72494  3.29354  2.67741  2.69355  4.24690  2.90347  2.73739  3.18146  2.89801  2.37887  2.77519  2.98518  4.58477  3.61503
          0.02633  4.04589  4.76824  0.61958  0.77255  0.48576  0.95510
    274   2.99752  4.72252  3.62399  3.49041  4.46540  3.40037  4.55097  4.05877  3.56322  3.66543  4.72479  3.77815  0.56020  3.94666  3.78639  3.17114  3.45335  3.68378  5.60118  4.58945    321 - -
          2.68618  4.42225  2.77519  2.73123  3.46354  2.40513  3.72494  3.29354  2.67741  2.69355  4.24690  2.90347  2.73739  3.18146  2.89801  2.37887  2.77519  2.98518  4.58477  3.61503
          0.02633  4.04589  4.76824  0.61958  0.77255  0.48576  0.95510
    275   2.64124  4.76335  2.11156  2.47547  4.28363  3.24650  3.85975  3.62166  2.77648  3.32458  4.19632  2.96978  3.83810  3.05194  3.23784  2.69523  1.52437  3.26062  5.58392  4.23804    322 - -
          2.68618  4.42225  2.77519  2.73123  3.46354  2.40513  3.72494  3.29354  2.67741  2.69355  4.24690  2.90347  2.73739  3.18146  2.89801  2.37887  2.77519  2.98518  4.58477  3.61503
          0.02633  4.04589  4.76824  0.61958  0.77255  0.48576  0.95510
    276   3.11311  5.20098  3.55516  2.86361  4.67068  3.71334  3.63686  4.01007  1.50357  3.44254  4.32084  3.25034  4.07782  2.77267  1.28908  3.10936  3.27235  3.69696  5.47204  4.32146    323 - -
          2.68618  4.42225  2.77519  2.73123  3.46354  2.40513  3.72494  3.29354  2.67741  2.69355  4.24690  2.90347  2.73739  3.18146  2.89801  2.37887  2.77519  2.98518  4.58477  3.61503
          0.02633  4.04589  4.76824  0.61958  0.77255  0.48576  0.95510
    277   2.83613  5.35873  2.03110  1.52021  4.66257  3.29691  3.69508  4.15213  2.09595  3.64360  4.44875  2.75720  3.83642  2.83499  3.07243  2.75439  3.09435  3.73302  5.79319  4.34482    324 - -
          2.68618  4.42225  2.77519  2.73123  3.46354  2.40513  3.72494  3.29354  2.67741  2.69355  4.24690  2.90347  2.73739  3.18146  2.89801  2.37887  2.77519  2.98518  4.58477  3.61503
          0.02633  4.04589  4.76824  0.61958  0.77255  0.48576  0.95510
    278   2.88446  5.21565  2.57125  1.92923  4.51513  3.38100  3.71362  3.97906  2.41603  3.49367  4.35011  2.88575  3.89850  1.54543  2.79907  2.83956  3.13352  3.61929  5.64232  4.28078    325 - -
          2.68618  4.42225  2.77519  2.73123  3.46354  2.40513  3.72494  3.29354  2.67741  2.69355  4.24690  2.90347  2.73739  3.18146  2.89801  2.37887  2.77519  2.98518  4.58477  3.61503
          0.02633  4.04589  4.76824  0.61958  0.77255  0.48576  0.95510
    279   2.92927  4.35588  4.34672  3.81048  2.91175  4.00739  4.14517  1.38226  3.59759  1.99981  3.21151  3.98296  4.35518  3.85469  3.75599  3.34825  3.17008  2.27784  2.81943  3.19744    326 - -
          2.68618  4.42225  2.77519  2.73123  3.46354  2.40513  3.72494  3.29354  2.67741  2.69355  4.24690  2.90347  2.73739  3.18146  2.89801  2.37887  2.77519  2.98518  4.58477  3.61503
          0.02633  4.04589  4.76824  0.61958  0.77255  0.48576  0.95510
    280   2.75235  4.74549  3.28822  2.69695  2.83282  3.55688  3.66826  3.34300  2.04281  2.94510  3.83346  3.14478  3.93974  2.86961  1.78525  2.83207  2.96806  3.07758  5.14550  3.84050    327 - -
          2.68618  4.42225  2.77519  2.73123  3.46354  2.40513  3.72494  3.29354  2.67741  2.69355  4.24690  2.90347  2.73739  3.18146  2.89801  2.37887  2.77519  2.98518  4.58477  3.61503
          0.02633  4.04589  4.76824  0.61958  0.77255  0.48576  0.95510
    281   3.11159  5.24829  2.57439  0.80170  4.61782  3.39320  3.99944  4.10674  2.90261  3.69744  4.66734  3.04492  4.00709  3.21371  3.32689  3.07838  3.41830  3.77398  5.75665  4.48320    328 - -
          2.68618  4.42225  2.77519  2.73123  3.46354  2.40513  3.72494  3.29354  2.67741  2.69355  4.24690  2.90347  2.73739  3.18146  2.89801  2.37887  2.77519  2.98518  4.58477  3.61503
          0.02633  4.04589  4.76824  0.61958  0.77255  0.48576  0.95510
    282   2.59168  4.34015  3.57645  3.16298  3.59830  2.43051  4.07380  2.87508  3.06078  2.55272  1.60204  3.46309  3.97344  3.42456  3.34468  2.82267  2.93139  2.66862  5.11718  3.87670    329 - -
          2.68618  4.42225  2.77519  2.73123  3.46354  2.40513  3.72494  3.29354  2.67741  2.69355  4.24690  2.90347  2.73739  3.18146  2.89801  2.37887  2.77519  2.98518  4.58477  3.61503
          0.02633  4.04589  4.76824  0.61958  0.77255  0.48576  0.95510
    283   2.81851  4.81193  2.96787  2.66091  3.24095  3.48524  3.70359  3.50059  2.71766  3.08504  4.02659  1.58665  3.97859  3.08694  3.09594  2.87355  3.09116  3.22128  4.76214  2.38487    330 - -
          2.68621  4.42228  2.77523  2.73127  3.46357  2.40516  3.72498  3.29357  2.67744  2.69331  4.24693  2.90350  2.73743  3.18106  2.89804  2.37890  2.77523  2.98522  4.58480  3.61507
          0.15112  2.02676  4.76824  0.65993  0.72751  0.48576  0.95510
    284   1.80649  4.30370  3.33839  3.08002  4.25464  3.06757  4.19805  3.57303  3.13616  3.31133  4.21383  3.31781  1.40323  3.46710  3.45127  2.54100  2.83365  3.13213  5.61070  4.38605    333 - -
          2.68618  4.42225  2.77519  2.73123  3.46354  2.40513  3.72494  3.29354  2.67741  2.69355  4.24690  2.90347  2.73739  3.18146  2.89801  2.37887  2.77519  2.98518  4.58477  3.61503
          0.02633  4.04589  4.76824  0.61958  0.77255  0.48576  0.95510
    285   2.57134  4.67482  2.73051  2.55373  4.35401  3.16056  3.91806  3.89659  2.80445  3.51046  4.35488  1.44873  3.81114  3.12417  3.21613  2.04008  2.96081  3.43551  5.64077  4.27457    334 - -
          2.68618  4.42225  2.77519  2.73123  3.46354  2.40513  3.72494  3.29354  2.67741  2.69355  4.24690  2.90347  2.73739  3.18146  2.89801  2.37887  2.77519  2.98518  4.58477  3.61503
          0.02633  4.04589  4.76824  0.61958  0.77255  0.48576  0.95510
    286   2.12966  4.46281  3.56052  3.17534  2.94217  3.56233  3.83817  3.00439  3.09955  2.68334  3.71128  3.46996  4.07164  3.43605  3.38244  2.94583  3.05743  2.79112  4.53272  1.49916    335 - -
          2.68618  4.42225  2.77519  2.73123  3.46354  2.40513  3.72494  3.29354  2.67741  2.69355  4.24690  2.90347  2.73739  3.18146  2.89801  2.37887  2.77519  2.98518  4.58477  3.61503
          0.02633  4.04589  4.76824  0.61958  0.77255  0.48576  0.95510
    287   2.61365  4.34572  3.68312  3.19858  3.56986  3.50621  4.10289  2.63895  3.06267  2.39558  2.55254  3.50887  4.02414  3.42743  3.35845  2.86553  1.59251  2.46609  5.15197  3.92359    336 - -
          2.68618  4.42225  2.77519  2.73123  3.46354  2.40513  3.72494  3.29354  2.67741  2.69355  4.24690  2.90347  2.73739  3.18146  2.89801  2.37887  2.77519  2.98518  4.58477  3.61503
          0.02633  4.04589  4.76824  0.61958  0.77255  0.48576  0.95510
    288   2.78137  5.07154  2.47131  1.33718  4.49608  3.27330  3.78286  3.95147  2.65211  3.53138  4.37888  2.85199  3.85306  2.95231  3.11931  2.16211  3.08381  3.55898  5.71032  4.31301    337 - -
          2.68618  4.42225  2.77519  2.73123  3.46354  2.40513  3.72494  3.29354  2.67741  2.69355  4.24690  2.90347  2.73739  3.18146  2.89801  2.37887  2.77519  2.98518  4.58477  3.61503
          0.02633  4.04589  4.76824  0.61958  0.77255  0.48576  0.95510
    289   3.48682  4.83874  4.47683  4.22717  0.76553  4.12995  3.96560  2.99248  4.13063  2.32390  3.69882  4.21856  4.58686  4.25149  4.20735  3.74581  3.78916  2.99542  4.16871  2.51622    338 - -
          2.68618  4.42225  2.77519  2.73123  3.46354  2.40513  3.72494  3.29354  2.67741  2.69355  4.24690  2.90347  2.73739  3.18146  2.89801  2.37887  2.77519  2.98518  4.58477  3.61503
          0.02633  4.04589  4.76824  0.61958  0.77255  0.48576  0.95510
    290   3.13815  5.10149  3.32518  2.91840  4.52776  3.60513  3.86665  3.96879  0.82327  3.49768  4.45296  3.33400  4.09584  3.05059  2.47967  3.17065  3.38009  3.66795  5.51351  4.35278    339 - -
          2.68618  4.42225  2.77519  2.73123  3.46354  2.40513  3.72494  3.29354  2.67741  2.69355  4.24690  2.90347  2.73739  3.18146  2.89801  2.37887  2.77519  2.98518  4.58477  3.61503
          0.02633  4.04589  4.76824  0.61958  0.77255  0.48576  0.95510
    291   3.48682  4.83874  4.47683  4.22717  0.76553  4.12995  3.96560  2.99248  4.13063  2.32390  3.69882  4.21856  4.58686  4.25149  4.20735  3.74581  3.78916  2.99542  4.16871  2.51622    340 - -
          2.68618  4.42225  2.77519  2.73123  3.46354  2.40513  3.72494  3.29354  2.67741  2.69355  4.24690  2.90347  2.73739  3.18146  2.89801  2.37887  2.77519  2.98518  4.58477  3.61503
          0.02633  4.04589  4.76824  0.61958  0.77255  0.48576  0.95510
    292   2.99752  4.72252  3.62399  3.49041  4.46540  3.40037  4.55097  4.05877  3.56322  3.66543  4.72479  3.77815  0.56020  3.94666  3.78639  3.17114  3.45335  3.68378  5.60118  4.58945    341 - -
          2.68618  4.42225  2.77519  2.73123  3.46354  2.40513  3.72494  3.29354  2.67741  2.69355  4.24690  2.90347  2.73739  3.18146  2.89801  2.37887  2.77519  2.98518  4.58477  3.61503
          0.02633  4.04589  4.76824  0.61958  0.77255  0.48576  0.95510
    293   3.02973  5.01374  3.02872  2.78961  4.20468  3.48767  3.94825  3.86542  2.59911  3.35013  4.37643  3.24963  4.04573  0.95445  2.87844  3.07169  3.32812  3.58528  5.44735  4.15399    342 - -
          2.68618  4.42225  2.77519  2.73123  3.46354  2.40513  3.72494  3.29354  2.67741  2.69355  4.24690  2.90347  2.73739  3.18146  2.89801  2.37887  2.77519  2.98518  4.58477  3.61503
          0.02633  4.04589  4.76824  0.61958  0.77255  0.48576  0.95510
    294   3.15493  4.49619  4.72270  4.21260  2.30141  4.36793  4.58373  1.22452  4.08525  1.77625  3.12992  4.38942  4.64935  4.24416  4.22250  3.73024  3.39874  2.02182  4.93715  3.58238    343 - -
          2.68618  4.42225  2.77519  2.73123  3.46354  2.40513  3.72494  3.29354  2.67741  2.69355  4.24690  2.90347  2.73739  3.18146  2.89801  2.37887  2.77519  2.98518  4.58477  3.61503
          0.02633  4.04589  4.76824  0.61958  0.77255  0.48576  0.95510
    295   3.13815  5.10149  3.32518  2.91840  4.52776  3.60513  3.86665  3.96879  0.82327  3.49768  4.45296  3.33400  4.09584  3.05059  2.47967  3.17065  3.38009  3.66795  5.51351  4.35278    344 - -
          2.68618  4.42225  2.77519  2.73123  3.46354  2.40513  3.72494  3.29354  2.67741  2.69355  4.24690  2.90347  2.73739  3.18146  2.89801  2.37887  2.77519  2.98518  4.58477  3.61503
          0.02633  4.04589  4.76824  0.61958  0.77255  0.48576  0.95510
    296   2.27716  4.54172  3.16601  2.71799  4.17485  3.24516  3.83135  3.57927  2.56046  3.20781  4.04549  3.11828  3.80963  3.01939  2.28090  1.59517  2.84925  3.18798  5.43248  4.15683    345 - -
          2.68618  4.42225  2.77519  2.73123  3.46354  2.40513  3.72494  3.29354  2.67741  2.69355  4.24690  2.90347  2.73739  3.18146  2.89801  2.37887  2.77519  2.98518  4.58477  3.61503
          0.02633  4.04589  4.76824  0.61958  0.77255  0.48576  0.95510
    297   2.90401  4.71644  3.40387  2.96522  3.08806  3.66193  1.64853  3.19618  2.69821  2.12697  3.78893  3.35545  4.09587  3.19709  2.98317  3.02608  3.15295  3.01366  4.64560  3.10569    346 - -
          2.68618  4.42225  2.77519  2.73123  3.46354  2.40513  3.72494  3.29354  2.67741  2.69355  4.24690  2.90347  2.73739  3.18146  2.89801  2.37887  2.77519  2.98518  4.58477  3.61503
          0.02633  4.04589  4.76824  0.61958  0.77255  0.48576  0.95510
    298   1.80649  4.30370  3.33839  3.08002  4.25464  3.06757  4.19805  3.57303  3.13616  3.31133  4.21383  3.31781  1.40323  3.46710  3.45127  2.54100  2.83365  3.13213  5.61070  4.38605    347 - -
          2.68618  4.42225  2.77519  2.73123  3.46354  2.40513  3.72494  3.29354  2.67741  2.69355  4.24690  2.90347  2.73739  3.18146  2.89801  2.37887  2.77519  2.98518  4.58477  3.61503
          0.02633  4.04589  4.76824  0.61958  0.77255  0.48576  0.95510
    299   3.17274  4.61839  4.29322  3.81495  2.54248  4.06558  3.88025  2.80219  3.51697  1.72326  3.43851  3.94989  4.43039  3.82831  3.68005  3.45859  3.41561  2.76848  1.52401  2.63037    348 - -
          2.68618  4.42225  2.77519  2.73123  3.46354  2.40513  3.72494  3.29354  2.67741  2.69355  4.24690  2.90347  2.73739  3.18146  2.89801  2.37887  2.77519  2.98518  4.58477  3.61503
          0.02633  4.04589  4.76824  0.61958  0.77255  0.48576  0.95510
    300   2.30275  4.93251  2.73103  2.40517  4.32674  3.33398  3.70422  3.76973  2.45358  3.33817  4.16350  2.34282  3.83750  1.84646  2.86537  2.70145  2.96629  3.39747  5.52328  4.17252    349 - -
          2.68618  4.42225  2.77519  2.73123  3.46354  2.40513  3.72494  3.29354  2.67741  2.69355  4.24690  2.90347  2.73739  3.18146  2.89801  2.37887  2.77519  2.98518  4.58477  3.61503
          0.02633  4.04589  4.76824  0.61958  0.77255  0.48576  0.95510
    301   2.80307  4.98257  3.05830  2.57000  4.35982  3.48795  3.65402  3.74022  1.45681  3.28389  4.12763  3.04465  3.91598  2.59866  2.47122  2.81746  2.40350  3.40585  5.44399  4.17288    350 - -
          2.68618  4.42225  2.77519  2.73123  3.46354  2.40513  3.72494  3.29354  2.67741  2.69355  4.24690  2.90347  2.73739  3.18146  2.89801  2.37887  2.77519  2.98518  4.58477  3.61503
          0.02633  4.04589  4.76824  0.61958  0.77255  0.48576  0.95510
    302   2.75986  3.37941  4.49159  4.03364  3.64966  3.80030  4.70084  1.99900  3.88971  2.37153  3.54838  4.11620  4.34641  4.17149  4.07807  3.22438  3.11226  0.98770  5.40004  4.17475    351 - -
          2.68618  4.42225  2.77519  2.73123  3.46354  2.40513  3.72494  3.29354  2.67741  2.69355  4.24690  2.90347  2.73739  3.18146  2.89801  2.37887  2.77519  2.98518  4.58477  3.61503
          0.02633  4.04589  4.76824  0.61958  0.77255  0.48576  0.95510
    303   3.02343  4.42455  4.51334  3.96623  1.67542  4.17037  4.37131  2.24388  3.83975  1.75007  2.74234  4.16130  4.47422  4.00582  3.99453  3.49741  3.26163  1.85221  4.79941  3.47035    352 - -
          2.68618  4.42225  2.77519  2.73123  3.46354  2.40513  3.72494  3.29354  2.67741  2.69355  4.24690  2.90347  2.73739  3.18146  2.89801  2.37887  2.77519  2.98518  4.58477  3.61503
          0.06967  4.04589  2.99974  0.61958  0.77255  0.48576  0.95510
    304   2.78795  4.82860  3.25520  2.75491  4.29197  3.44965  3.75144  3.72478  2.25568  3.27460  4.15434  3.17480  2.54611  2.92403  1.40836  2.84924  3.05930  3.38700  5.40593  4.17705    353 - -
          2.68618  4.42225  2.77519  2.73123  3.46354  2.40513  3.72494  3.29354  2.67741  2.69355  4.24690  2.90347  2.73739  3.18146  2.89801  2.37887  2.77519  2.98518  4.58477  3.61503
          0.02748  4.00371  4.72606  0.61958  0.77255  0.52965  0.88871
    305   1.95748  4.38919  3.26853  2.77986  3.73832  3.36721  3.83875  2.46450  2.75315  2.76707  3.66245  2.52398  3.85795  3.09222  3.13318  2.67684  2.57877  2.68943  5.14498  3.88505    354 - -
          2.68618  4.42225  2.77519  2.73123  3.46354  2.40513  3.72494  3.29354  2.67741  2.69355  4.24690  2.90347  2.73739  3.18146  2.89801  2.37887  2.77519  2.98518  4.58477  3.61503
          0.15818  4.00371  2.05532  0.61958  0.77255  0.52965  0.88871
    306   2.61222  3.31098  3.47864  2.91103  3.88142  3.36830  3.79620  3.23132  2.40286  2.91364  3.84753  3.25884  3.87649  3.02846  1.51675  2.75726  2.91770  2.95030  5.17970  3.94605    355 - -
          2.68618  4.42225  2.77519  2.73123  3.46354  2.40513  3.72494  3.29354  2.67741  2.69355  4.24690  2.90347  2.73739  3.18146  2.89801  2.37887  2.77519  2.98518  4.58477  3.61503
          0.03126  3.87679  4.59914  0.61958  0.77255  0.45813  1.00094
    307   1.78373  4.18319  3.53987  3.21732  4.11266  3.04348  4.22754  3.22356  3.19169  3.11327  4.04220  3.37578  3.76389  3.51901  3.48141  2.49251  1.38500  2.84559  5.53469  4.32305    356 - -
          2.68618  4.42225  2.77519  2.73123  3.46354  2.40513  3.72494  3.29354  2.67741  2.69355  4.24690  2.90347  2.73739  3.18146  2.89801  2.37887  2.77519  2.98518  4.58477  3.61503
          0.02748  4.00371  4.72606  0.61958  0.77255  0.52965  0.88871
    308   2.35504  4.32477  3.16840  2.92317  4.25307  3.03704  4.09441  3.71301  3.01264  3.38301  4.24004  3.20986  1.52955  3.34695  3.34978  1.89174  2.80894  3.22433  5.58178  4.31600    357 - -
          2.68618  4.42225  2.77519  2.73123  3.46354  2.40513  3.72494  3.29354  2.67741  2.69355  4.24690  2.90347  2.73739  3.18146  2.89801  2.37887  2.77519  2.98518  4.58477  3.61503
          0.02748  4.00371  4.72606  0.61958  0.77255  0.52965  0.88871
    309   2.62839  4.76778  3.03143  2.50673  4.07128  3.41007  3.23718  3.48624  2.33692  3.08175  3.91173  2.99569  2.58595  2.80252  2.29598  2.67453  2.45626  3.16218  5.30180  3.99680    358 - -
          2.68618  4.42225  2.77519  2.73123  3.46354  2.40513  3.72494  3.29354  2.67741  2.69355  4.24690  2.90347  2.73739  3.18146  2.89801  2.37887  2.77519  2.98518  4.58477  3.61503
          0.02748  4.00371  4.72606  0.61958  0.77255  0.52965  0.88871
    310   2.95365  5.51541  1.62000  1.34170  4.80286  3.23123  3.77288  4.31895  2.78523  3.82386  4.67835  2.69686  3.85117  2.93944  3.37624  2.83805  3.24168  3.89478  5.97409  4.47539    359 - -
          2.68618  4.42225  2.77519  2.73123  3.46354  2.40513  3.72494  3.29354  2.67741  2.69355  4.24690  2.90347  2.73739  3.18146  2.89801  2.37887  2.77519  2.98518  4.58477  3.61503
          0.02748  4.00371  4.72606  0.61958  0.77255  0.52965  0.88871
    311   1.14660  4.17742  3.42233  3.18628  4.31244  2.05407  4.27075  3.66006  3.27795  3.40955  4.26406  3.33272  3.71184  3.56033  3.57420  2.43355  2.74473  3.14081  5.65941  4.46308    360 - -
          2.68618  4.42225  2.77519  2.73123  3.46354  2.40513  3.72494  3.29354  2.67741  2.69355  4.24690  2.90347  2.73739  3.18146  2.89801  2.37887  2.77519  2.98518  4.58477  3.61503
          0.02748  4.00371  4.72606  0.61958  0.77255  0.52965  0.88871
    312   3.13158  4.48415  4.68250  4.15110  3.27701  4.38404  4.78696  1.21118  3.99060  1.73397  2.43191  4.40133  4.65772  4.22155  4.16463  3.74432  3.37739  1.90196  5.25689  4.10525    361 - -
          2.68618  4.42225  2.77519  2.73123  3.46354  2.40513  3.72494  3.29354  2.67741  2.69355  4.24690  2.90347  2.73739  3.18146  2.89801  2.37887  2.77519  2.98518  4.58477  3.61503
          0.02748  4.00371  4.72606  0.61958  0.77255  0.52965  0.88871
    313   2.48744  5.03336  2.63497  1.94763  4.32754  3.33442  2.77027  3.78194  2.42643  3.32771  4.12817  2.41362  3.79925  2.76821  2.89904  2.46738  2.92417  3.40851  5.51401  4.13118    362 - -
          2.68618  4.42225  2.77519  2.73123  3.46354  2.40513  3.72494  3.29354  2.67741  2.69355  4.24690  2.90347  2.73739  3.18146  2.89801  2.37887  2.77519  2.98518  4.58477  3.61503
          0.02748  4.00371  4.72606  0.61958  0.77255  0.52965  0.88871
    314   3.30484  4.72914  4.39972  4.04180  3.18989  4.14777  4.65646  2.40284  3.80824  0.72903  3.17478  4.30448  4.56162  4.14509  3.96218  3.73636  3.59372  2.47393  5.11511  3.86819    363 - -
          2.68618  4.42225  2.77519  2.73123  3.46354  2.40513  3.72494  3.29354  2.67741  2.69355  4.24690  2.90347  2.73739  3.18146  2.89801  2.37887  2.77519  2.98518  4.58477  3.61503
          0.02748  4.00371  4.72606  0.61958  0.77255  0.52965  0.88871
    315   2.97461  4.39968  4.45119  3.93333  3.36913  4.14076  4.62898  1.98107  3.78498  1.92368  2.39992  4.17944  4.50245  4.05949  3.99399  3.50158  3.24348  1.22413  5.24167  4.05509    364 - -
          2.68618  4.42225  2.77519  2.73123  3.46354  2.40513  3.72494  3.29354  2.67741  2.69355  4.24690  2.90347  2.73739  3.18146  2.89801  2.37887  2.77519  2.98518  4.58477  3.61503
          0.02748  4.00371  4.72606  0.61958  0.77255  0.52965  0.88871
    316   2.05039  4.70380  2.76390  2.03274  4.22453  3.23748  3.77054  3.62426  2.62358  3.25455  4.08655  2.94708  3.79110  2.94694  3.06664  1.91008  2.88554  3.24515  5.49350  4.16174    365 - -
          2.68618  4.42225  2.77519  2.73123  3.46354  2.40513  3.72494  3.29354  2.67741  2.69355  4.24690  2.90347  2.73739  3.18146  2.89801  2.37887  2.77519  2.98518  4.58477  3.61503
          0.02748  4.00371  4.72606  0.61958  0.77255  0.52965  0.88871
    317   2.67896  4.56252  3.34085  2.79187  3.76352  3.03483  3.74998  3.13015  2.43378  1.97729  3.70672  3.20834  3.93058  2.98307  2.05691  2.81461  2.92612  2.88624  5.11496  3.85712    366 - -
          2.68618  4.42225  2.77519  2.73123  3.46354  2.40513  3.72494  3.29354  2.67741  2.69355  4.24690  2.90347  2.73739  3.18146  2.89801  2.37887  2.77519  2.98518  4.58477  3.61503
          0.02748  4.00371  4.72606  0.61958  0.77255  0.52965  0.88871
    318   3.30484  4.72914  4.39972  4.04180  3.18989  4.14777  4.65646  2.40284  3.80824  0.72903  3.17478  4.30448  4.56162  4.14509  3.96218  3.73636  3.59372  2.47393  5.11511  3.86819    367 - -
          2.68618  4.42225  2.77519  2.73123  3.46354  2.40513  3.72494  3.29354  2.67741  2.69355  4.24690  2.90347  2.73739  3.18146  2.89801  2.37887  2.77519  2.98518  4.58477  3.61503
          0.02748  4.00371  4.72606  0.61958  0.77255  0.52965  0.88871
    319   3.30484  4.72914  4.39972  4.04180  3.18989  4.14777  4.65646  2.40284  3.80824  0.72903  3.17478  4.30448  4.56162  4.14509  3.96218  3.73636  3.59372  2.47393  5.11511  3.86819    368 - -
          2.68618  4.42225  2.77519  2.73123  3.46354  2.40513  3.72494  3.29354  2.67741  2.69355  4.24690  2.90347  2.73739  3.18146  2.89801  2.37887  2.77519  2.98518  4.58477  3.61503
          0.02748  4.00371  4.72606  0.61958  0.77255  0.52965  0.88871
    320   2.75685  5.03461  2.46612  1.39827  4.45789  3.25651  3.76488  3.90891  2.63089  3.49429  4.34328  2.84015  3.83470  2.93561  3.09388  2.14400  3.05946  3.52047  5.67704  4.28418    369 - -
          2.68618  4.42225  2.77519  2.73123  3.46354  2.40513  3.72494  3.29354  2.67741  2.69355  4.24690  2.90347  2.73739  3.18146  2.89801  2.37887  2.77519  2.98518  4.58477  3.61503
          0.02748  4.00371  4.72606  0.61958  0.77255  0.52965  0.88871
    321   3.58606  4.86305  4.50883  4.15861  1.93831  4.31195  3.44253  3.42630  3.93928  2.78445  3.99914  3.98890  4.63453  4.01642  4.01738  3.68408  3.80645  3.31091  2.27063  1.00732    370 - -
          2.68618  4.42225  2.77519  2.73123  3.46354  2.40513  3.72494  3.29354  2.67741  2.69355  4.24690  2.90347  2.73739  3.18146  2.89801  2.37887  2.77519  2.98518  4.58477  3.61503
          0.02748  4.00371  4.72606  0.61958  0.77255  0.52965  0.88871
    322   2.47635  4.47520  3.00298  2.72559  4.14702  3.16182  3.93666  3.51657  2.79535  3.23320  4.10573  2.28162  3.79605  3.16228  3.15979  2.59791  1.52335  3.12818  5.47758  4.17919    371 - -
          2.68618  4.42225  2.77519  2.73123  3.46354  2.40513  3.72494  3.29354  2.67741  2.69355  4.24690  2.90347  2.73739  3.18146  2.89801  2.37887  2.77519  2.98518  4.58477  3.61503
          0.02748  4.00371  4.72606  0.61958  0.77255  0.52965  0.88871
    323   2.93387  4.66769  3.55550  3.41464  4.39594  3.34785  4.48005  3.97667  3.48347  3.58866  4.64515  3.70739  0.61613  3.86825  3.71284  3.10581  3.38608  3.60682  5.54501  4.51890    372 - -
          2.68618  4.42225  2.77519  2.73123  3.46354  2.40513  3.72494  3.29354  2.67741  2.69355  4.24690  2.90347  2.73739  3.18146  2.89801  2.37887  2.77519  2.98518  4.58477  3.61503
          0.02748  4.00371  4.72606  0.61958  0.77255  0.52965  0.88871
    324   2.41603  4.29132  3.34744  2.90901  3.79796  2.54680  3.93944  2.37616  2.89149  2.86637  3.75399  3.24251  3.81131  3.21830  3.24382  1.77133  2.77600  2.79441  5.20789  3.95508    373 - -
          2.68618  4.42225  2.77519  2.73123  3.46354  2.40513  3.72494  3.29354  2.67741  2.69355  4.24690  2.90347  2.73739  3.18146  2.89801  2.37887  2.77519  2.98518  4.58477  3.61503
          0.02748  4.00371  4.72606  0.61958  0.77255  0.52965  0.88871
    325   2.08550  4.53503  3.14435  2.61151  3.89022  2.98865  3.71912  3.27494  2.53413  2.70625  3.77353  3.06491  3.81071  2.91668  2.42760  2.47980  2.59171  2.96381  5.21116  3.92867    374 - -
          2.68618  4.42225  2.77519  2.73123  3.46354  2.40513  3.72494  3.29354  2.67741  2.69355  4.24690  2.90347  2.73739  3.18146  2.89801  2.37887  2.77519  2.98518  4.58477  3.61503
          0.02748  4.00371  4.72606  0.61958  0.77255  0.52965  0.88871
    326   3.15796  4.98484  3.66243  3.14815  4.37286  3.61873  3.92620  3.92499  2.29976  3.41715  4.41529  3.49714  4.11617  3.14121  0.79538  3.23664  3.41577  3.64361  5.40348  4.27318    375 - -
          2.68618  4.42225  2.77519  2.73123  3.46354  2.40513  3.72494  3.29354  2.67741  2.69355  4.24690  2.90347  2.73739  3.18146  2.89801  2.37887  2.77519  2.98518  4.58477  3.61503
          0.02748  4.00371  4.72606  0.61958  0.77255  0.52965  0.88871
    327   2.75895  4.29277  3.95733  3.39499  3.28848  3.83981  4.15567  1.70359  3.28473  1.92524  2.88075  3.71699  2.89657  3.56907  3.55047  3.13001  2.99869  2.17063  4.95425  3.76006    376 - -
          2.68618  4.42225  2.77519  2.73123  3.46354  2.40513  3.72494  3.29354  2.67741  2.69355  4.24690  2.90347  2.73739  3.18146  2.89801  2.37887  2.77519  2.98518  4.58477  3.61503
          0.02748  4.00371  4.72606  0.61958  0.77255  0.52965  0.88871
    328   2.27669  4.21418  3.38832  3.07097  4.18401  3.00787  4.14112  3.52883  3.07884  3.26997  4.13021  3.28026  3.72441  3.40767  3.39605  1.61114  1.60678  3.06655  5.54618  4.31042    377 - -
          2.68618  4.42225  2.77519  2.73123  3.46354  2.40513  3.72494  3.29354  2.67741  2.69355  4.24690  2.90347  2.73739  3.18146  2.89801  2.37887  2.77519  2.98518  4.58477  3.61503
          0.02748  4.00371  4.72606  0.61958  0.77255  0.52965  0.88871
    329   1.78956  4.28370  3.30481  3.04011  4.21556  3.04918  4.15916  3.53045  3.09350  3.26973  4.17282  3.28573  1.50013  3.42608  3.41178  2.51911  2.80866  3.09651  5.57328  4.34557    378 - -
          2.68618  4.42225  2.77519  2.73123  3.46354  2.40513  3.72494  3.29354  2.67741  2.69355  4.24690  2.90347  2.73739  3.18146  2.89801  2.37887  2.77519  2.98518  4.58477  3.61503
          0.02748  4.00371  4.72606  0.61958  0.77255  0.52965  0.88871
    330   2.82627  4.50347  3.68479  3.13235  3.31127  3.78997  4.01123  2.61439  2.91414  1.44169  2.86957  3.53004  4.14383  2.55047  3.20614  3.07569  3.05573  2.57218  4.99344  3.77375    379 - -
          2.68618  4.42225  2.77519  2.73123  3.46354  2.40513  3.72494  3.29354  2.67741  2.69355  4.24690  2.90347  2.73739  3.18146  2.89801  2.37887  2.77519  2.98518  4.58477  3.61503
          0.02748  4.00371  4.72606  0.61958  0.77255  0.52965  0.88871
    331   2.72226  5.08776  2.72415  2.06144  4.40972  3.37945  3.61183  3.85067  2.02666  3.36729  4.16661  2.86765  3.82418  2.24181  2.70844  2.25618  2.95458  3.47298  5.52279  4.16504    380 - -
          2.68618  4.42225  2.77519  2.73123  3.46354  2.40513  3.72494  3.29354  2.67741  2.69355  4.24690  2.90347  2.73739  3.18146  2.89801  2.37887  2.77519  2.98518  4.58477  3.61503
          0.02748  4.00371  4.72606  0.61958  0.77255  0.52965  0.88871
    332   0.84000  4.26182  3.59961  3.39888  4.18667  3.08247  4.40489  3.33211  3.41860  3.20749  4.22631  3.51411  3.83428  3.74805  3.65896  2.61170  2.89824  2.96373  5.60069  4.41606    381 - -
          2.68618  4.42225  2.77519  2.73123  3.46354  2.40513  3.72494  3.29354  2.67741  2.69355  4.24690  2.90347  2.73739  3.18146  2.89801  2.37887  2.77519  2.98518  4.58477  3.61503
          0.02748  4.00371  4.72606  0.61958  0.77255  0.52965  0.88871
    333   2.70696  1.70665  4.22828  3.74967  3.36965  3.64936  4.35908  2.35348  3.54194  1.77269  3.39818  3.88518  4.18179  3.85739  3.73011  3.07054  3.04704  2.21271  5.05298  3.79140    382 - -
          2.68618  4.42225  2.77519  2.73123  3.46354  2.40513  3.72494  3.29354  2.67741  2.69355  4.24690  2.90347  2.73739  3.18146  2.89801  2.37887  2.77519  2.98518  4.58477  3.61503
          0.02748  4.00371  4.72606  0.61958  0.77255  0.52965  0.88871
    334   1.46056  4.49285  3.28335  2.84129  4.07547  3.27148  3.87720  3.40904  2.57104  3.09230  3.98744  3.20348  3.84488  3.09207  2.19382  2.66511  2.88497  3.06819  5.37044  4.12136    383 - -
          2.68618  4.42225  2.77519  2.73123  3.46354  2.40513  3.72494  3.29354  2.67741  2.69355  4.24690  2.90347  2.73739  3.18146  2.89801  2.37887  2.77519  2.98518  4.58477  3.61503
          0.02748  4.00371  4.72606  0.61958  0.77255  0.52965  0.88871
    335   2.86872  5.00351  2.88801  2.54435  3.87421  3.47252  1.79273  3.74254  2.32322  3.25971  4.15452  3.02954  3.94029  2.24185  2.63543  2.87532  3.10568  3.43183  5.19024  3.75398    384 - -
          2.68618  4.42225  2.77519  2.73123  3.46354  2.40513  3.72494  3.29354  2.67741  2.69355  4.24690  2.90347  2.73739  3.18146  2.89801  2.37887  2.77519  2.98518  4.58477  3.61503
          0.02748  4.00371  4.72606  0.61958  0.77255  0.52965  0.88871
    336   2.11534  4.27395  3.22143  2.93758  4.25520  3.01329  4.08864  3.65590  3.01401  3.34113  4.18238  3.20702  1.62221  3.33313  3.35926  1.99431  2.75766  3.16583  5.58698  4.33806    385 - -
          2.68618  4.42225  2.77519  2.73123  3.46354  2.40513  3.72494  3.29354  2.67741  2.69355  4.24690  2.90347  2.73739  3.18146  2.89801  2.37887  2.77519  2.98518  4.58477  3.61503
          0.02748  4.00371  4.72606  0.61958  0.77255  0.52965  0.88871
    337   3.55961  4.82627  4.56735  4.23536  1.06211  4.33929  3.49886  3.22597  4.08566  2.56443  3.83179  4.04591  4.65465  4.08570  4.13905  3.70751  3.78527  3.15979  3.65112  1.51818    386 - -
          2.68618  4.42225  2.77519  2.73123  3.46354  2.40513  3.72494  3.29354  2.67741  2.69355  4.24690  2.90347  2.73739  3.18146  2.89801  2.37887  2.77519  2.98518  4.58477  3.61503
          0.02748  4.00371  4.72606  0.61958  0.77255  0.45927  0.99898
    338   3.38853  4.74410  4.58500  4.19453  1.07313  4.31381  3.96796  2.64596  4.03653  1.79929  3.34311  4.21523  4.64521  4.14875  4.14087  3.72176  3.64208  2.68826  4.17559  2.54007    387 - -
          2.68618  4.42225  2.77519  2.73123  3.46354  2.40513  3.72494  3.29354  2.67741  2.69355  4.24690  2.90347  2.73739  3.18146  2.89801  2.37887  2.77519  2.98518  4.58477  3.61503
          0.02633  4.04589  4.76824  0.61958  0.77255  0.48576  0.95510
    339   2.79415  5.32623  1.82078  2.05845  4.63203  3.29932  3.67147  4.12623  2.34280  3.61144  4.40191  2.36521  3.81994  2.27483  3.04853  2.71765  3.04807  3.70054  5.75923  4.31084    388 - -
          2.68618  4.42225  2.77519  2.73123  3.46354  2.40513  3.72494  3.29354  2.67741  2.69355  4.24690  2.90347  2.73739  3.18146  2.89801  2.37887  2.77519  2.98518  4.58477  3.61503
          0.02633  4.04589  4.76824  0.61958  0.77255  0.48576  0.95510
    340   2.68544  4.83117  2.90207  1.68329  4.09571  3.42187  3.68748  3.42282  2.43079  3.08254  3.94821  2.98461  3.86370  2.85286  2.62826  2.72461  2.92951  2.52053  5.36216  4.04129    389 - -
          2.68618  4.42225  2.77519  2.73123  3.46354  2.40513  3.72494  3.29354  2.67741  2.69355  4.24690  2.90347  2.73739  3.18146  2.89801  2.37887  2.77519  2.98518  4.58477  3.61503
          0.02633  4.04589  4.76824  0.61958  0.77255  0.48576  0.95510
    341   2.68834  4.32670  3.74640  3.22464  3.34748  2.69994  4.04660  2.56394  3.09405  1.48073  2.96515  3.55593  4.08421  3.42725  3.37566  2.97619  2.95529  2.43125  4.95385  3.72471    390 - -
          2.68618  4.42225  2.77519  2.73123  3.46354  2.40513  3.72494  3.29354  2.67741  2.69355  4.24690  2.90347  2.73739  3.18146  2.89801  2.37887  2.77519  2.98518  4.58477  3.61503
          0.02633  4.04589  4.76824  0.61958  0.77255  0.48576  0.95510
    342   2.87478  5.03844  3.19906  2.64890  4.42948  3.54746  3.64060  3.83314  2.06833  3.33414  4.18024  3.09974  3.95615  2.24029  1.50670  2.63132  3.08590  3.49681  5.44107  4.19593    391 - -
          2.68618  4.42225  2.77519  2.73123  3.46354  2.40513  3.72494  3.29354  2.67741  2.69355  4.24690  2.90347  2.73739  3.18146  2.89801  2.37887  2.77519  2.98518  4.58477  3.61503
          0.02633  4.04589  4.76824  0.61958  0.77255  0.48576  0.95510
    343   2.60856  4.56458  2.92272  2.10102  3.73789  3.48117  3.72150  2.54675  2.59836  2.74277  2.77666  3.08710  3.87774  2.93758  3.01892  2.72342  2.84261  2.77854  5.12409  3.83970    392 - -
          2.68618  4.42225  2.77519  2.73123  3.46354  2.40513  3.72494  3.29354  2.67741  2.69355  4.24690  2.90347  2.73739  3.18146  2.89801  2.37887  2.77519  2.98518  4.58477  3.61503
          0.02633  4.04589  4.76824  0.61958  0.77255  0.48576  0.95510
    344   2.66714  5.02909  2.82888  2.10469  4.34646  3.07181  3.59890  3.78920  2.29951  3.31402  4.10113  2.88606  2.87105  2.38967  2.33145  2.64944  2.89804  3.41008  5.47857  4.11865    393 - -
          2.68618  4.42225  2.77519  2.73123  3.46354  2.40513  3.72494  3.29354  2.67741  2.69355  4.24690  2.90347  2.73739  3.18146  2.89801  2.37887  2.77519  2.98518  4.58477  3.61503
          0.02633  4.04589  4.76824  0.61958  0.77255  0.48576  0.95510
    345   2.40380  4.60175  3.04010  2.56269  3.90759  2.40023  3.71697  3.29938  2.40527  2.44894  3.79469  2.83374  3.83038  2.91334  2.96627  2.48083  2.83476  2.99557  5.23069  3.93730    394 - -
          2.68621  4.42228  2.77523  2.73126  3.46357  2.40516  3.72498  3.29357  2.67744  2.69358  4.24693  2.90322  2.73743  3.18150  2.89804  2.37870  2.77523  2.98522  4.58480  3.61506
          0.27071  1.47550  4.76824  0.24001  1.54468  0.48576  0.95510
    346   2.48417  4.86582  2.94682  2.43939  4.14173  3.42110  2.93072  3.55866  2.21444  3.13885  3.95537  2.95184  3.82995  2.36359  2.74309  2.67119  2.27078  3.22637  5.35200  4.02720    396 - -
          2.68618  4.42225  2.77519  2.73123  3.46354  2.40513  3.72494  3.29354  2.67741  2.69355  4.24690  2.90347  2.73739  3.18146  2.89801  2.37887  2.77519  2.98518  4.58477  3.61503
          0.02633  4.04589  4.76824  0.61958  0.77255  0.48576  0.95510
    347   2.47286  4.85316  2.48751  2.39315  4.12034  3.39150  3.61324  3.54623  2.38682  3.13138  3.93749  2.91699  3.79940  2.75496  2.28077  2.62056  2.49323  3.20533  5.35144  3.51883    397 - -
          2.68618  4.42225  2.77519  2.73123  3.46354  2.40513  3.72494  3.29354  2.67741  2.69355  4.24690  2.90347  2.73739  3.18146  2.89801  2.37887  2.77519  2.98518  4.58477  3.61503
          0.02633  4.04589  4.76824  0.61958  0.77255  0.48576  0.95510
    348   2.93528  4.40283  4.33271  3.81005  3.34908  4.05299  4.52435  2.10275  3.66262  1.26537  3.20517  4.07057  4.42892  3.94212  3.88174  3.40215  2.84554  1.70662  5.18660  4.01352    398 - -
          2.68618  4.42225  2.77519  2.73123  3.46354  2.40513  3.72494  3.29354  2.67741  2.69355  4.24690  2.90347  2.73739  3.18146  2.89801  2.37887  2.77519  2.98518  4.58477  3.61503
          0.02633  4.04589  4.76824  0.61958  0.77255  0.48576  0.95510
    349   2.61458  4.75549  2.41196  2.47414  4.40311  2.32695  3.87753  3.86135  2.80246  3.46297  4.29543  2.96199  1.71095  3.06530  3.27053  2.66470  2.97106  3.43012  5.65288  4.31813    399 - -
          2.68618  4.42225  2.77519  2.73123  3.46354  2.40513  3.72494  3.29354  2.67741  2.69355  4.24690  2.90347  2.73739  3.18146  2.89801  2.37887  2.77519  2.98518  4.58477  3.61503
          0.02633  4.04589  4.76824  0.61958  0.77255  0.48576  0.95510
    350   2.75754  5.13105  2.54870  1.94482  4.42164  3.33704  3.21640  3.88976  2.47534  3.42655  4.23822  1.83676  3.83372  2.81691  2.94065  2.72054  2.77424  3.51228  5.59900  4.20487    400 - -
          2.68618  4.42225  2.77519  2.73123  3.46354  2.40513  3.72494  3.29354  2.67741  2.69355  4.24690  2.90347  2.73739  3.18146  2.89801  2.37887  2.77519  2.98518  4.58477  3.61503
          0.02633  4.04589  4.76824  0.61958  0.77255  0.48576  0.95510
    351   2.55037  4.55283  3.01806  2.62554  3.95994  1.97029  3.79856  3.34921  2.65232  3.01775  3.87518  2.81983  3.83161  2.74484  3.04834  2.65623  2.85758  2.40662  5.29617  4.00465    401 - -
          2.68604  4.42238  2.77532  2.73136  3.46366  2.40505  3.72507  3.29318  2.67727  2.69367  4.24702  2.90359  2.73752  3.18115  2.89813  2.37880  2.77532  2.98531  4.58489  3.61448
          0.15112  2.02676  4.76824  1.53284  0.24325  0.48576  0.95510
    352   3.02815  5.18137  3.38269  2.74819  4.60996  3.66019  3.61840  3.96650  1.82524  3.41170  4.26954  3.17072  4.02824  2.19063  1.37543  3.01783  3.19740  3.64231  5.46892  4.28029    409 - -
          2.68618  4.42225  2.77519  2.73123  3.46354  2.40513  3.72494  3.29354  2.67741  2.69355  4.24690  2.90347  2.73739  3.18146  2.89801  2.37887  2.77519  2.98518  4.58477  3.61503
          0.02633  4.04589  4.76824  0.61958  0.77255  0.48576  0.95510
    353   2.48463  5.04545  2.38495  1.90800  4.34304  3.35653  3.60438  3.38915  2.09284  3.32851  4.11035  2.84099  3.78963  2.72762  2.86421  2.62250  2.88456  3.40676  5.50687  4.11833    410 - -
          2.68618  4.42225  2.77519  2.73123  3.46354  2.40513  3.72494  3.29354  2.67741  2.69355  4.24690  2.90347  2.73739  3.18146  2.89801  2.37887  2.77519  2.98518  4.58477  3.61503
          0.02633  4.04589  4.76824  0.61958  0.77255  0.48576  0.95510
    354   2.73224  4.34233  3.77201  3.19425  2.92020  3.75432  3.98811  2.58099  3.04925  1.69253  2.63067  3.55278  4.10534  3.37411  2.45733  3.02332  2.96048  2.48538  4.86074  3.63616    411 - -
          2.68618  4.42225  2.77519  2.73123  3.46354  2.40513  3.72494  3.29354  2.67741  2.69355  4.24690  2.90347  2.73739  3.18146  2.89801  2.37887  2.77519  2.98518  4.58477  3.61503
          0.02633  4.04589  4.76824  0.61958  0.77255  0.48576  0.95510
    355   2.61330  4.66318  3.02417  2.60876  4.01904  3.35538  3.77021  3.41473  2.53665  3.03666  3.92890  3.06836  1.96970  2.36356  2.90997  2.69608  2.90598  2.81130  5.33500  4.02925    412 - -
          2.68618  4.42225  2.77519  2.73123  3.46354  2.40513  3.72494  3.29354  2.67741  2.69355  4.24690  2.90347  2.73739  3.18146  2.89801  2.37887  2.77519  2.98518  4.58477  3.61503
          0.02633  4.04589  4.76824  0.61958  0.77255  0.48576  0.95510
    356   2.72042  4.65739  3.22985  2.91363  4.22599  3.33306  4.00771  3.71736  2.72413  3.32035  4.24379  3.29530  1.16790  3.24517  2.56356  2.83620  3.08402  3.35734  5.46491  4.24019    413 - -
          2.68618  4.42225  2.77519  2.73123  3.46354  2.40513  3.72494  3.29354  2.67741  2.69355  4.24690  2.90347  2.73739  3.18146  2.89801  2.37887  2.77519  2.98518  4.58477  3.61503
          0.02633  4.04589  4.76824  0.61958  0.77255  0.48576  0.95510
    357   3.19859  4.53654  4.77884  4.23569  3.25636  4.47522  4.86241  1.85557  4.10048  1.10110  3.06181  4.49127  4.71822  4.28672  4.26567  3.82974  3.43863  1.64413  5.27986  4.15512    414 - -
          2.68618  4.42225  2.77519  2.73123  3.46354  2.40513  3.72494  3.29354  2.67741  2.69355  4.24690  2.90347  2.73739  3.18146  2.89801  2.37887  2.77519  2.98518  4.58477  3.61503
          0.02633  4.04589  4.76824  0.61958  0.77255  0.48576  0.95510
    358   2.74561  4.52006  3.41776  2.91076  1.86812  3.61704  3.74814  3.00918  2.70710  2.59429  3.58276  3.30919  4.01652  2.47802  2.75283  2.91242  2.98114  2.81039  4.71731  3.27363    415 - -
          2.68618  4.42225  2.77519  2.73123  3.46354  2.40513  3.72494  3.29354  2.67741  2.69355  4.24690  2.90347  2.73739  3.18146  2.89801  2.37887  2.77519  2.98518  4.58477  3.61503
          0.02633  4.04589  4.76824  0.61958  0.77255  0.48576  0.95510
    359   2.71152  4.63396  3.15712  2.70473  3.38304  3.52283  3.71584  3.15371  2.64509  2.30124  3.74044  1.88469  3.94929  3.03094  3.01715  2.81930  2.95748  2.91495  4.86790  3.05342    416 - -
          2.68618  4.42225  2.77519  2.73123  3.46354  2.40513  3.72494  3.29354  2.67741  2.69355  4.24690  2.90347  2.73739  3.18146  2.89801  2.37887  2.77519  2.98518  4.58477  3.61503
          0.02633  4.04589  4.76824  0.61958  0.77255  0.48576  0.95510
    360   3.18621  4.55917  4.63834  4.09524  1.57996  4.32455  4.37430  2.35146  3.95498  1.50273  2.26525  4.28049  4.57557  4.07809  4.08376  3.65398  3.41052  2.43917  4.69933  3.31937    417 - -
          2.68618  4.42225  2.77519  2.73123  3.46354  2.40513  3.72494  3.29354  2.67741  2.69355  4.24690  2.90347  2.73739  3.18146  2.89801  2.37887  2.77519  2.98518  4.58477  3.61503
          0.02633  4.04589  4.76824  0.61958  0.77255  0.48576  0.95510
    361   2.59948  4.56436  3.21714  2.72413  3.94339  3.40017  3.79510  3.18164  2.12008  2.93378  3.82929  3.15347  3.88262  3.00097  2.87717  2.71961  1.77442  2.66231  5.27432  4.00723    418 - -
          2.68618  4.42225  2.77519  2.73123  3.46354  2.40513  3.72494  3.29354  2.67741  2.69355  4.24690  2.90347  2.73739  3.18146  2.89801  2.37887  2.77519  2.98518  4.58477  3.61503
          0.02633  4.04589  4.76824  0.61958  0.77255  0.48576  0.95510
    362   2.79595  5.27073  2.22959  1.53302  4.57320  3.29523  3.69150  4.05572  2.56830  3.56838  4.37333  2.76754  3.82653  2.59634  3.09254  2.21839  3.05590  3.64894  5.73676  4.29862    419 - -
          2.68618  4.42225  2.77519  2.73123  3.46354  2.40513  3.72494  3.29354  2.67741  2.69355  4.24690  2.90347  2.73739  3.18146  2.89801  2.37887  2.77519  2.98518  4.58477  3.61503
          0.02633  4.04589  4.76824  0.61958  0.77255  0.48576  0.95510
    363   2.70922  4.74622  3.14595  2.61129  3.44859  3.52424  2.66515  3.35968  2.46558  2.73313  3.83067  3.08541  3.91340  2.15910  2.84264  2.77077  2.93455  3.08275  4.88535  2.77339    420 - -
          2.68618  4.42225  2.77519  2.73123  3.46354  2.40513  3.72494  3.29354  2.67741  2.69355  4.24690  2.90347  2.73739  3.18146  2.89801  2.37887  2.77519  2.98518  4.58477  3.61503
          0.02633  4.04589  4.76824  0.61958  0.77255  0.48576  0.95510
    364   2.70577  4.92703  2.50226  1.61612  4.16611  3.37691  3.69695  2.68478  2.54229  3.16494  4.02372  2.89941  3.84736  2.85968  3.01434  2.71758  2.95380  3.17389  5.44817  4.08650    421 - -
          2.68618  4.42225  2.77519  2.73123  3.46354  2.40513  3.72494  3.29354  2.67741  2.69355  4.24690  2.90347  2.73739  3.18146  2.89801  2.37887  2.77519  2.98518  4.58477  3.61503
          0.02633  4.04589  4.76824  0.61958  0.77255  0.48576  0.95510
    365   2.34646  4.28653  3.58563  3.14271  3.56871  3.41343  4.04585  2.76454  3.04773  1.55615  3.55138  3.43966  3.95602  3.39509  3.34025  2.21726  2.87619  2.55072  5.09213  3.84758    422 - -
          2.68618  4.42225  2.77519  2.73123  3.46354  2.40513  3.72494  3.29354  2.67741  2.69355  4.24690  2.90347  2.73739  3.18146  2.89801  2.37887  2.77519  2.98518  4.58477  3.61503
          0.02633  4.04589  4.76824  0.61958  0.77255  0.48576  0.95510
    366   2.28920  4.40304  3.31045  2.75393  3.24246  3.48543  3.75982  2.93984  2.68559  2.28171  3.52661  3.18875  3.88914  3.03116  2.63431  2.29706  2.81134  2.69678  4.98858  3.72807    423 - -
          2.68618  4.42225  2.77519  2.73123  3.46354  2.40513  3.72494  3.29354  2.67741  2.69355  4.24690  2.90347  2.73739  3.18146  2.89801  2.37887  2.77519  2.98518  4.58477  3.61503
          0.02633  4.04589  4.76824  0.61958  0.77255  0.48576  0.95510
    367   3.22819  4.54421  4.82614  4.31658  3.31685  4.52644  4.93760  1.14846  4.14660  1.49008  3.15065  4.55972  4.78002  4.38035  4.31039  3.91078  3.47595  1.85244  5.34323  4.16051    424 - -
          2.68618  4.42225  2.77519  2.73123  3.46354  2.40513  3.72494  3.29354  2.67741  2.69355  4.24690  2.90347  2.73739  3.18146  2.89801  2.37887  2.77519  2.98518  4.58477  3.61503
          0.02633  4.04589  4.76824  0.61958  0.77255  0.48576  0.95510
    368   2.85458  4.91089  3.02895  2.64196  3.62734  3.52208  3.70351  3.54244  2.43749  3.05798  4.02123  3.11219  3.97604  1.44109  2.75974  2.89259  3.09718  3.28277  5.04509  3.08666    425 - -
          2.68618  4.42225  2.77519  2.73123  3.46354  2.40513  3.72494  3.29354  2.67741  2.69355  4.24690  2.90347  2.73739  3.18146  2.89801  2.37887  2.77519  2.98518  4.58477  3.61503
          0.02633  4.04589  4.76824  0.61958  0.77255  0.48576  0.95510
    369   2.44198  4.37676  3.27769  2.85693  3.93057  3.22175  3.93751  2.89161  2.83103  2.99746  3.88464  3.21067  1.83722  3.18449  3.19256  2.08946  2.81032  2.94043  5.31428  4.03960    426 - -
          2.68618  4.42225  2.77519  2.73123  3.46354  2.40513  3.72494  3.29354  2.67741  2.69355  4.24690  2.90347  2.73739  3.18146  2.89801  2.37887  2.77519  2.98518  4.58477  3.61503
          0.02633  4.04589  4.76824  0.61958  0.77255  0.48576  0.95510
    370   2.44095  4.49285  2.97466  2.68543  4.29890  3.12547  3.93769  3.73694  2.81026  3.37379  4.19923  2.29541  3.76920  3.13895  3.21012  1.46453  2.54805  3.27640  5.58521  4.28359    427 - -
          2.68618  4.42225  2.77519  2.73123  3.46354  2.40513  3.72494  3.29354  2.67741  2.69355  4.24690  2.90347  2.73739  3.18146  2.89801  2.37887  2.77519  2.98518  4.58477  3.61503
          0.02633  4.04589  4.76824  0.61958  0.77255  0.48576  0.95510
    371   2.75467  4.51885  3.36229  2.99062  3.45829  3.56310  3.95326  2.85184  2.88263  1.42915  3.60769  2.47197  4.04904  3.29933  3.18323  2.95101  3.04074  2.68263  5.01103  3.65634    428 - -
          2.68618  4.42225  2.77519  2.73123  3.46354  2.40513  3.72494  3.29354  2.67741  2.69355  4.24690  2.90347  2.73739  3.18146  2.89801  2.37887  2.77519  2.98518  4.58477  3.61503
          0.02633  4.04589  4.76824  0.61958  0.77255  0.48576  0.95510
    372   2.59735  4.56641  3.05026  2.74392  3.94307  3.30626  3.92312  3.22942  2.79013  3.05595  4.00102  1.52868  3.88828  3.16548  3.15882  2.72077  2.94608  2.32353  5.35379  4.00193    429 - -
          2.68618  4.42225  2.77519  2.73123  3.46354  2.40513  3.72494  3.29354  2.67741  2.69355  4.24690  2.90347  2.73739  3.18146  2.89801  2.37887  2.77519  2.98518  4.58477  3.61503
          0.06967  4.04589  2.99974  0.61958  0.77255  0.48576  0.95510
    373   2.60350  4.87363  2.64689  2.36525  4.16599  3.36339  3.61194  3.59565  2.10017  2.91485  3.97496  2.89200  3.02310  2.75182  2.84667  2.22467  2.84492  3.24393  5.38470  4.03201    430 - -
          2.68618  4.42225  2.77519  2.73123  3.46354  2.40513  3.72494  3.29354  2.67741  2.69355  4.24690  2.90347  2.73739  3.18146  2.89801  2.37887  2.77519  2.98518  4.58477  3.61503
          0.02748  4.00371  4.72606  0.61958  0.77255  0.52965  0.88871
    374   2.71913  4.47274  3.47279  2.93734  2.98138  3.65493  3.87073  2.20130  2.83156  2.29323  3.39456  3.35811  4.03461  2.07258  3.17542  2.92368  2.95517  2.57082  4.91809  3.59764    431 - -
          2.68618  4.42225  2.77519  2.73123  3.46354  2.40513  3.72494  3.29354  2.67741  2.69355  4.24690  2.90347  2.73739  3.18146  2.89801  2.37887  2.77519  2.98518  4.58477  3.61503
          0.02748  4.00371  4.72606  0.61958  0.77255  0.45927  0.99898
    375   3.36079  4.71981  4.72816  4.23752  2.58241  4.47954  4.60706  2.29376  4.08207  0.81340  2.95817  4.46460  4.71876  4.22427  4.21528  3.86767  3.59676  2.42331  4.88848  3.54606    432 - -
          2.68618  4.42225  2.77519  2.73123  3.46354  2.40513  3.72494  3.29354  2.67741  2.69355  4.24690  2.90347  2.73739  3.18146  2.89801  2.37887  2.77519  2.98518  4.58477  3.61503
          0.02633  4.04589  4.76824  0.61958  0.77255  0.48576  0.95510
    376   2.71734  4.66413  3.31657  2.71407  3.85040  3.56373  3.69845  2.70474  1.75350  2.41373  3.72806  3.16325  3.93819  2.89802  2.46819  2.82306  2.93360  2.91939  5.16159  3.90866    433 - -
          2.68618  4.42225  2.77519  2.73123  3.46354  2.40513  3.72494  3.29354  2.67741  2.69355  4.24690  2.90347  2.73739  3.18146  2.89801  2.37887  2.77519  2.98518  4.58477  3.61503
          0.02748  4.00371  4.72606  0.61958  0.77255  0.48576  0.95510
    377   2.72588  4.56593  3.27418  2.89513  3.24964  3.46953  3.80899  3.23130  2.85064  2.84612  3.82673  3.28617  1.70289  3.22552  3.18368  2.86409  3.02465  2.98465  4.77037  2.33976    434 - -
          2.68618  4.42225  2.77519  2.73123  3.46354  2.40513  3.72494  3.29354  2.67741  2.69355  4.24690  2.90347  2.73739  3.18146  2.89801  2.37887  2.77519  2.98518  4.58477  3.61503
          0.02748  4.00371  4.72606  0.61958  0.77255  0.48576  0.95510
    378   2.87853  5.15468  3.07180  2.10567  4.55049  3.53128  3.59411  3.93865  1.59503  3.40322  4.22808  3.02235  3.92583  2.71966  1.91228  2.85377  3.07406  3.58267  5.49003  4.23153    435 - -
          2.68618  4.42225  2.77519  2.73123  3.46354  2.40513  3.72494  3.29354  2.67741  2.69355  4.24690  2.90347  2.73739  3.18146  2.89801  2.37887  2.77519  2.98518  4.58477  3.61503
          0.07833  4.00371  2.86314  0.61958  0.77255  0.48576  0.95510
    379   2.63293  4.81178  2.93390  2.43271  3.99021  3.13770  2.90603  3.47519  2.05163  3.06592  3.89316  2.72257  3.81665  2.76687  2.74763  2.66245  2.86154  3.15720  5.25098  3.06663    436 - -
          2.68618  4.42225  2.77519  2.73123  3.46354  2.40513  3.72494  3.29354  2.67741  2.69355  4.24690  2.90347  2.73739  3.18146  2.89801  2.37887  2.77519  2.98518  4.58477  3.61503
          0.02890  3.95428  4.67663  0.61958  0.77255  0.53476  0.88143
    380   2.62302  4.42907  3.36543  2.80344  3.51626  3.55627  3.79853  2.77977  2.69665  2.13815  3.05526  3.24108  3.93808  2.36682  3.05743  2.80605  2.65621  2.46336  5.00187  3.75965    437 - -
          2.68618  4.42225  2.77519  2.73123  3.46354  2.40513  3.72494  3.29354  2.67741  2.69355  4.24690  2.90347  2.73739  3.18146  2.89801  2.37887  2.77519  2.98518  4.58477  3.61503
          0.02890  3.95428  4.67663  0.61958  0.77255  0.53476  0.88143
    381   2.69613  4.69383  3.10876  2.61538  3.55775  3.48315  3.63871  3.31902  2.41470  2.92367  3.80909  2.78302  3.89516  2.01179  2.75771  2.77178  2.92841  3.04537  3.06798  3.53718    438 - -
          2.68618  4.42225  2.77519  2.73123  3.46354  2.40513  3.72494  3.29354  2.67741  2.69355  4.24690  2.90347  2.73739  3.18146  2.89801  2.37887  2.77519  2.98518  4.58477  3.61503
          0.02890  3.95428  4.67663  0.61958  0.77255  0.53476  0.88143
    382   2.68498  5.02237  2.53986  1.73735  4.36759  3.28507  3.65516  3.81317  2.48063  3.36866  4.17992  2.34579  3.25682  2.80176  2.95782  2.66299  2.64981  3.43263  5.56154  4.17488    439 - -
          2.68618  4.42225  2.77519  2.73123  3.46354  2.40513  3.72494  3.29354  2.67741  2.69355  4.24690  2.90347  2.73739  3.18146  2.89801  2.37887  2.77519  2.98518  4.58477  3.61503
          0.02890  3.95428  4.67663  0.61958  0.77255  0.53476  0.88143
    383   1.54752  4.14223  3.45784  3.09697  4.13289  2.96733  4.12945  3.45405  3.09858  3.20456  4.05279  3.27674  3.68375  3.40165  3.41857  1.93291  2.00449  2.99313  5.49970  4.28498    440 - -
          2.68618  4.42225  2.77519  2.73123  3.46354  2.40513  3.72494  3.29354  2.67741  2.69355  4.24690  2.90347  2.73739  3.18146  2.89801  2.37887  2.77519  2.98518  4.58477  3.61503
          0.02890  3.95428  4.67663  0.61958  0.77255  0.53476  0.88143
    384   2.30987  4.69471  2.66304  2.27963  3.94745  3.36303  3.65870  3.33238  2.50708  2.47625  3.82078  2.94215  3.80312  2.83849  2.95751  2.30931  2.83515  3.02906  5.25645  3.93677    441 - -
          2.68618  4.42225  2.77519  2.73123  3.46354  2.40513  3.72494  3.29354  2.67741  2.69355  4.24690  2.90347  2.73739  3.18146  2.89801  2.37887  2.77519  2.98518  4.58477  3.61503
          0.02890  3.95428  4.67663  0.61958  0.77255  0.53476  0.88143
    385   1.88060  4.39651  2.96778  2.67388  4.25790  2.13487  3.92244  3.68947  2.83050  3.32313  4.14174  2.39721  3.70895  3.12780  3.24090  2.23152  2.76758  3.21525  5.55168  4.26521    442 - -
          2.68618  4.42225  2.77519  2.73123  3.46354  2.40513  3.72494  3.29354  2.67741  2.69355  4.24690  2.90347  2.73739  3.18146  2.89801  2.37887  2.77519  2.98518  4.58477  3.61503
          0.02890  3.95428  4.67663  0.61958  0.77255  0.53476  0.88143
    386   2.36869  4.76922  2.80405  2.40266  4.18967  3.28433  3.66743  3.61779  2.29601  3.20446  4.01674  2.37336  2.88822  2.82196  2.90548  2.28934  2.84666  3.24657  5.42150  4.08261    443 - -
          2.68618  4.42225  2.77519  2.73123  3.46354  2.40513  3.72494  3.29354  2.67741  2.69355  4.24690  2.90347  2.73739  3.18146  2.89801  2.37887  2.77519  2.98518  4.58477  3.61503
          0.02890  3.95428  4.67663  0.61958  0.77255  0.53476  0.88143
    387   2.43419  4.84505  2.82331  2.39801  4.20498  2.48636  3.63534  3.62710  2.03609  3.20086  4.01562  2.90904  3.37044  2.57783  2.78501  2.63976  2.87625  3.27080  5.40676  4.07445    444 - -
          2.68618  4.42225  2.77519  2.73123  3.46354  2.40513  3.72494  3.29354  2.67741  2.69355  4.24690  2.90347  2.73739  3.18146  2.89801  2.37887  2.77519  2.98518  4.58477  3.61503
          0.02890  3.95428  4.67663  0.61958  0.77255  0.53476  0.88143
    388   2.51978  4.59867  2.81900  2.54122  4.22135  2.00720  3.82198  3.66635  2.66375  3.27805  4.11899  2.99144  2.31358  2.70889  3.06653  2.59922  2.87351  3.26066  5.49081  4.18377    445 - -
          2.68618  4.42225  2.77519  2.73123  3.46354  2.40513  3.72494  3.29354  2.67741  2.69355  4.24690  2.90347  2.73739  3.18146  2.89801  2.37887  2.77519  2.98518  4.58477  3.61503
          0.02890  3.95428  4.67663  0.61958  0.77255  0.53476  0.88143
    389   2.44548  4.74444  2.70132  2.41059  3.98305  3.37554  3.63365  2.72130  2.45388  3.00978  3.84307  2.51985  3.80020  2.43909  2.90288  2.63860  2.83546  3.07062  5.27093  3.94342    446 - -
          2.68618  4.42225  2.77519  2.73123  3.46354  2.40513  3.72494  3.29354  2.67741  2.69355  4.24690  2.90347  2.73739  3.18146  2.89801  2.37887  2.77519  2.98518  4.58477  3.61503
          0.02890  3.95428  4.67663  0.61958  0.77255  0.53476  0.88143
    390   2.47028  4.49932  3.12331  2.63711  4.00167  2.35391  3.75587  3.40052  2.54522  3.04282  3.88147  3.06285  3.77582  2.94944  2.40984  2.19064  2.78864  2.75341  5.29843  4.01638    447 - -
          2.68618  4.42225  2.77519  2.73123  3.46354  2.40513  3.72494  3.29354  2.67741  2.69355  4.24690  2.90347  2.73739  3.18146  2.89801  2.37887  2.77519  2.98518  4.58477  3.61503
          0.18739  3.95428  1.88578  0.61958  0.77255  0.53476  0.88143
    391   2.43947  4.52734  2.71578  2.46216  4.16783  3.08750  3.76540  3.62939  2.62550  3.25030  4.08719  2.18402  2.60244  2.96187  3.03605  2.26417  2.80357  3.20935  5.44985  4.12159    448 - -
          2.68618  4.42225  2.77519  2.73123  3.46354  2.40513  3.72494  3.29354  2.67741  2.69355  4.24690  2.90347  2.73739  3.18146  2.89801  2.37887  2.77519  2.98518  4.58477  3.61503
          0.03378  3.80066  4.52301  0.61958  0.77255  0.66083  0.72654
    392   2.57934  4.65055  2.86049  2.52374  4.14298  3.23397  3.69389  3.55779  1.89003  3.17858  4.04318  2.97100  3.77822  2.87973  2.67647  1.95763  2.89068  3.20051  5.36412  4.06931    449 - -
          2.68618  4.42225  2.77519  2.73123  3.46354  2.40513  3.72494  3.29354  2.67741  2.69355  4.24690  2.90347  2.73739  3.18146  2.89801  2.37887  2.77519  2.98518  4.58477  3.61503
          0.03378  3.80066  4.52301  0.61958  0.77255  0.66083  0.72654
    393   2.08931  4.69296  2.57130  1.89691  4.19016  2.74737  3.71731  3.56587  2.58746  3.21720  4.06967  2.84874  3.73837  2.90381  3.02583  2.60263  2.87812  3.20126  5.46326  4.12797    450 - -
          2.68618  4.42225  2.77519  2.73123  3.46354  2.40513  3.72494  3.29354  2.67741  2.69355  4.24690  2.90347  2.73739  3.18146  2.89801  2.37887  2.77519  2.98518  4.58477  3.61503
          0.03378  3.80066  4.52301  0.61958  0.77255  0.66083  0.72654
    394   2.54055  4.64354  2.78460  2.46482  4.18479  2.44974  3.69334  3.60130  1.94512  3.20551  4.04720  2.92708  3.74940  2.87241  2.77218  2.34698  2.85753  3.22267  5.40480  4.10483    451 - -
          2.68618  4.42225  2.77519  2.73123  3.46354  2.40513  3.72494  3.29354  2.67741  2.69355  4.24690  2.90347  2.73739  3.18146  2.89801  2.37887  2.77519  2.98518  4.58477  3.61503
          0.03378  3.80066  4.52301  0.61958  0.77255  0.66083  0.72654
    395   2.37379  4.24894  3.28660  2.83050  3.72620  2.47023  3.85596  2.98200  2.76556  2.74782  3.07559  3.17484  3.75808  3.12372  3.11035  2.55205  2.14648  2.69115  5.14187  3.89276    452 - -
          2.68618  4.42225  2.77519  2.73123  3.46354  2.40513  3.72494  3.29354  2.67741  2.69355  4.24690  2.90347  2.73739  3.18146  2.89801  2.37887  2.77519  2.98518  4.58477  3.61503
          0.03378  3.80066  4.52301  0.61958  0.77255  0.66083  0.72654
    396   2.18726  4.37598  3.20428  2.50591  3.45033  3.42016  3.71739  2.91653  2.62830  2.60655  3.52451  3.15079  3.85657  3.02001  2.96751  2.72667  2.81355  2.67955  3.02557  3.57727    453 - -
          2.68618  4.42225  2.77519  2.73123  3.46354  2.40513  3.72494  3.29354  2.67741  2.69355  4.24690  2.90347  2.73739  3.18146  2.89801  2.37887  2.77519  2.98518  4.58477  3.61503
          0.03378  3.80066  4.52301  0.61958  0.77255  0.66083  0.72654
    397   2.06693  4.31332  3.17525  2.76527  3.47928  2.85904  3.77533  3.00576  2.75278  2.71890  3.62669  3.14777  3.80175  3.09613  3.10259  2.63285  2.77835  2.73129  4.93364  2.56887    454 - -
          2.68618  4.42225  2.77519  2.73123  3.46354  2.40513  3.72494  3.29354  2.67741  2.69355  4.24690  2.90347  2.73739  3.18146  2.89801  2.37887  2.77519  2.98518  4.58477  3.61503
          0.03378  3.80066  4.52301  0.61958  0.77255  0.66083  0.72654
    398   2.56943  4.79581  1.89792  2.24211  4.36030  2.68044  3.72434  3.82672  2.67203  3.41598  4.24834  2.76363  3.71132  2.90318  3.17667  2.07723  2.90869  3.40002  5.61264  4.22315    455 - -
          2.68618  4.42225  2.77519  2.73123  3.46354  2.40513  3.72494  3.29354  2.67741  2.69355  4.24690  2.90347  2.73739  3.18146  2.89801  2.37887  2.77519  2.98518  4.58477  3.61503
          0.03378  3.80066  4.52301  0.61958  0.77255  0.66083  0.72654
    399   2.49683  4.40106  3.07347  2.66842  3.68817  3.29434  3.76368  2.41520  2.64630  2.77913  3.68667  2.38841  3.80464  3.01992  3.01088  2.41082  2.79884  2.72300  5.09697  3.79251    456 - -
          2.68618  4.42225  2.77519  2.73123  3.46354  2.40513  3.72494  3.29354  2.67741  2.69355  4.24690  2.90347  2.73739  3.18146  2.89801  2.37887  2.77519  2.98518  4.58477  3.61503
          0.03378  3.80066  4.52301  0.61958  0.77255  0.66083  0.72654
    400   2.04963  4.71156  1.94565  2.29702  4.29348  2.68357  3.74102  3.70215  2.68212  3.33823  4.17941  2.80421  3.71140  2.92503  3.17139  2.57025  2.87950  3.29581  5.56356  4.19871    457 - -
          2.68618  4.42225  2.77519  2.73123  3.46354  2.40513  3.72494  3.29354  2.67741  2.69355  4.24690  2.90347  2.73739  3.18146  2.89801  2.37887  2.77519  2.98518  4.58477  3.61503
          0.03378  3.80066  4.52301  0.61958  0.77255  0.66083  0.72654
    401   1.34137  4.08006  3.29122  3.04576  4.07362  2.88120  4.11351  3.33807  3.08549  3.15704  4.05405  3.21388  3.62353  3.40701  3.37448  2.06336  2.64497  2.89561  5.46930  4.23300    458 - -
          2.68618  4.42225  2.77519  2.73123  3.46354  2.40513  3.72494  3.29354  2.67741  2.69355  4.24690  2.90347  2.73739  3.18146  2.89801  2.37887  2.77519  2.98518  4.58477  3.61503
          0.03378  3.80066  4.52301  0.61958  0.77255  0.66083  0.72654
    402   2.58952  4.79445  1.87465  2.25689  4.30714  3.10504  3.73945  3.78500  2.69507  3.40351  4.25688  2.77640  3.72311  2.92917  3.18996  1.88791  2.93219  3.37564  5.58398  4.18681    459 - -
          2.68618  4.42225  2.77519  2.73123  3.46354  2.40513  3.72494  3.29354  2.67741  2.69355  4.24690  2.90347  2.73739  3.18146  2.89801  2.37887  2.77519  2.98518  4.58477  3.61503
          0.03378  3.80066  4.52301  0.61958  0.77255  0.66083  0.72654
    403   2.32166  4.16516  3.38319  3.05172  3.79960  1.99120  4.05785  2.90890  3.03416  2.82118  3.79878  3.29120  3.74816  3.37214  3.33308  2.52923  2.74204  1.92322  5.26030  4.01147    460 - -
          2.68618  4.42225  2.77519  2.73123  3.46354  2.40513  3.72494  3.29354  2.67741  2.69355  4.24690  2.90347  2.73739  3.18146  2.89801  2.37887  2.77519  2.98518  4.58477  3.61503
          0.03378  3.80066  4.52301  0.61958  0.77255  0.66083  0.72654
    404   2.46595  4.35171  3.15798  2.70881  3.64969  3.28731  3.75856  3.02179  2.64409  2.73484  2.64249  2.77410  3.79230  3.02237  2.99859  2.20104  2.76839  2.74622  5.05508  3.77109    461 - -
          2.68618  4.42225  2.77519  2.73123  3.46354  2.40513  3.72494  3.29354  2.67741  2.69355  4.24690  2.90347  2.73739  3.18146  2.89801  2.37887  2.77519  2.98518  4.58477  3.61503
          0.03378  3.80066  4.52301  0.61958  0.77255  0.66083  0.72654
    405   2.31093  4.13747  3.45798  3.04411  3.74754  2.69055  4.01387  2.80260  2.98918  2.74303  3.68766  3.29236  3.75780  3.32131  3.29835  2.52887  2.14031  1.96074  5.20695  3.97837    462 - -
          2.68618  4.42225  2.77519  2.73123  3.46354  2.40513  3.72494  3.29354  2.67741  2.69355  4.24690  2.90347  2.73739  3.18146  2.89801  2.37887  2.77519  2.98518  4.58477  3.61503
          0.03378  3.80066  4.52301  0.61958  0.77255  0.66083  0.72654
    406   2.38673  4.25992  3.21413  2.81874  3.69230  2.75435  3.85337  3.04692  2.77353  2.15249  3.70153  3.16209  3.75805  3.13946  3.10662  2.09062  2.74312  2.74682  5.11392  3.83373    463 - -
          2.68618  4.42225  2.77519  2.73123  3.46354  2.40513  3.72494  3.29354  2.67741  2.69355  4.24690  2.90347  2.73739  3.18146  2.89801  2.37887  2.77519  2.98518  4.58477  3.61503
          0.03378  3.80066  4.52301  0.61958  0.77255  0.66083  0.72654
    407   2.04577  4.11705  3.44824  3.05442  3.80706  3.06150  4.03514  2.90202  3.01248  2.81909  3.75581  3.27755  3.72089  3.33799  3.32083  1.91271  2.68262  2.04850  5.25818  4.02426    464 - -
          2.68618  4.42225  2.77519  2.73123  3.46354  2.40513  3.72494  3.29354  2.67741  2.69355  4.24690  2.90347  2.73739  3.18146  2.89801  2.37887  2.77519  2.98518  4.58477  3.61503
          0.03378  3.80066  4.52301  0.61958  0.77255  0.66083  0.72654
    408   2.53333  4.63394  2.80651  2.47180  4.16956  2.78432  3.69027  3.58534  1.95024  3.19066  4.03095  2.93238  3.74833  2.86881  2.77010  2.12721  2.84867  3.20866  5.39277  4.09377    465 - -
          2.68618  4.42225  2.77519  2.73123  3.46354  2.40513  3.72494  3.29354  2.67741  2.69355  4.24690  2.90347  2.73739  3.18146  2.89801  2.37887  2.77519  2.98518  4.58477  3.61503
          0.03378  3.80066  4.52301  0.61958  0.77255  0.66083  0.72654
    409   2.57934  4.65055  2.86049  2.52374  4.14298  3.23397  3.69389  3.55779  1.89003  3.17858  4.04318  2.97100  3.77822  2.87973  2.67647  1.95763  2.89068  3.20051  5.36412  4.06931    466 - -
          2.68618  4.42225  2.77519  2.73123  3.46354  2.40513  3.72494  3.29354  2.67741  2.69355  4.24690  2.90347  2.73739  3.18146  2.89801  2.37887  2.77519  2.98518  4.58477  3.61503
          0.03378  3.80066  4.52301  0.61958  0.77255  0.66083  0.72654
    410   2.53637  4.58606  2.95269  2.54792  4.06789  3.25246  3.68665  3.42275  1.94717  3.07478  3.93190  2.99115  3.77171  2.87146  2.70858  2.37738  2.29696  3.08349  5.31362  4.03495    467 - -
          2.68523  4.42266  2.77560  2.73140  3.46394  2.40443  3.72535  3.29395  2.67781  2.69395  4.24730  2.90387  2.73756  3.18076  2.89841  2.37812  2.77535  2.98528  4.58517  3.61544
          0.24276  1.58627  4.52301  2.43435  0.09174  0.66083  0.72654
    411   2.50412  4.32277  3.28579  2.93741  3.61641  2.03514  3.94144  2.93225  2.87230  1.94767  3.70537  3.27234  3.83488  3.26223  3.17577  2.69339  2.86369  2.69188  5.09191  3.79976    493 - -
          2.68618  4.42225  2.77519  2.73123  3.46354  2.40513  3.72494  3.29354  2.67741  2.69355  4.24690  2.90347  2.73739  3.18146  2.89801  2.37887  2.77519  2.98518  4.58477  3.61503
          0.03378  3.80066  4.52301  0.61958  0.77255  0.66083  0.72654
    412   2.19594  4.15975  3.04981  2.85228  4.20823  1.83603  4.04367  3.67218  3.00946  3.35145  4.19272  3.10608  3.60704  3.30829  3.34081  1.73043  2.67283  3.13682  5.53402  4.28367    494 - -
          2.68618  4.42225  2.77519  2.73123  3.46354  2.40513  3.72494  3.29354  2.67741  2.69355  4.24690  2.90347  2.73739  3.18146  2.89801  2.37887  2.77519  2.98518  4.58477  3.61503
          0.03378  3.80066  4.52301  0.61958  0.77255  0.66083  0.72654
    413   1.46939  4.13104  3.58282  3.23458  3.79528  3.10710  4.19073  2.66113  3.16986  2.67047  3.73962  3.40471  3.79017  3.50854  3.44647  2.54966  2.75061  2.13098  5.34753  4.11005    495 - -
          2.68618  4.42225  2.77519  2.73123  3.46354  2.40513  3.72494  3.29354  2.67741  2.69355  4.24690  2.90347  2.73739  3.18146  2.89801  2.37887  2.77519  2.98518  4.58477  3.61503
          0.03378  3.80066  4.52301  0.61958  0.77255  0.66083  0.72654
    414   2.53581  4.59753  2.91108  2.52513  4.09057  2.82440  3.68818  3.45488  1.95200  3.09752  3.95041  2.97502  3.76533  2.87141  2.73452  2.61282  2.29070  3.10875  5.33166  4.05046    496 - -
          2.68618  4.42225  2.77519  2.73123  3.46354  2.40513  3.72494  3.29354  2.67741  2.69355  4.24690  2.90347  2.73739  3.18146  2.89801  2.37887  2.77519  2.98518  4.58477  3.61503
          0.03378  3.80066  4.52301  0.61958  0.77255  0.66083  0.72654
    415   2.04720  4.54454  2.80883  2.49777  4.08562  2.75188  3.73400  3.48441  2.53361  3.12279  3.97914  2.94794  3.73408  2.23179  2.91308  2.56759  2.81825  3.11830  5.36775  4.06730    497 - -
          2.68618  4.42225  2.77519  2.73123  3.46354  2.40513  3.72494  3.29354  2.67741  2.69355  4.24690  2.90347  2.73739  3.18146  2.89801  2.37887  2.77519  2.98518  4.58477  3.61503
          0.03378  3.80066  4.52301  0.61958  0.77255  0.66083  0.72654
    416   2.51380  4.57759  2.77949  2.47587  3.94535  2.45199  2.55757  3.50255  2.53871  3.11851  3.97132  2.93637  3.74580  2.92077  2.92656  2.34005  2.83600  3.14127  5.26896  3.91332    498 - -
          2.68618  4.42225  2.77519  2.73123  3.46354  2.40513  3.72494  3.29354  2.67741  2.69355  4.24690  2.90347  2.73739  3.18146  2.89801  2.37887  2.77519  2.98518  4.58477  3.61503
          0.03378  3.80066  4.52301  0.61958  0.77255  0.66083  0.72654
    417   2.48287  4.32871  3.18715  2.75527  3.46989  2.89643  3.75706  2.98809  2.71601  2.69763  3.60474  3.14674  3.81280  3.07243  3.06438  2.65036  2.28954  2.72102  4.92035  2.59635    499 - -
          2.68618  4.42225  2.77519  2.73123  3.46354  2.40513  3.72494  3.29354  2.67741  2.69355  4.24690  2.90347  2.73739  3.18146  2.89801  2.37887  2.77519  2.98518  4.58477  3.61503
          0.03378  3.80066  4.52301  0.61958  0.77255  0.66083  0.72654
    418   2.50412  4.32277  3.28579  2.93741  3.61641  2.03514  3.94144  2.93225  2.87230  1.94767  3.70537  3.27234  3.83488  3.26223  3.17577  2.69339  2.86369  2.69188  5.09191  3.79976    500 - -
          2.68618  4.42225  2.77519  2.73123  3.46354  2.40513  3.72494  3.29354  2.67741  2.69355  4.24690  2.90347  2.73739  3.18146  2.89801  2.37887  2.77519  2.98518  4.58477  3.61503
          0.03378  3.80066  4.52301  0.61958  0.77255  0.66083  0.72654
    419   2.19594  4.15975  3.04981  2.85228  4.20823  1.83603  4.04367  3.67218  3.00946  3.35145  4.19272  3.10608  3.60704  3.30829  3.34081  1.73043  2.67283  3.13682  5.53402  4.28367    501 - -
          2.68618  4.42225  2.77519  2.73123  3.46354  2.40513  3.72494  3.29354  2.67741  2.69355  4.24690  2.90347  2.73739  3.18146  2.89801  2.37887  2.77519  2.98518  4.58477  3.61503
          0.03378  3.80066  4.52301  0.61958  0.77255  0.45433  1.00751
    420   1.79746  4.38780  3.23808  2.53528  3.76393  3.36849  3.89744  2.81608  2.80810  2.73687  3.67962  3.21776  3.88348  3.15533  3.17478  2.71388  2.84422  2.11290  5.20189  3.94371    502 - -
          2.68618  4.42225  2.77519  2.73123  3.46354  2.40513  3.72494  3.29354  2.67741  2.69355  4.24690  2.90347  2.73739  3.18146  2.89801  2.37887  2.77519  2.98518  4.58477  3.61503
          0.02890  3.95428  4.67663  0.61958  0.77255  0.53476  0.88143
    421   1.52748  4.19512  3.31944  2.97931  4.18442  2.97416  4.07668  3.57601  3.02323  3.26631  4.09939  3.21463  2.92802  3.32714  3.36820  1.76413  2.69395  3.08832  5.52566  4.29248    503 - -
          2.68618  4.42225  2.77519  2.73123  3.46354  2.40513  3.72494  3.29354  2.67741  2.69355  4.24690  2.90347  2.73739  3.18146  2.89801  2.37887  2.77519  2.98518  4.58477  3.61503
          0.02890  3.95428  4.67663  0.61958  0.77255  0.53476  0.88143
    422   1.87624  4.42721  3.24846  2.73359  3.87288  3.29268  3.78704  3.20493  2.58922  2.90717  3.77442  3.13468  3.80560  3.00719  2.35287  2.44197  2.79019  2.60501  5.21379  3.95270    504 - -
          2.68618  4.42225  2.77519  2.73123  3.46354  2.40513  3.72494  3.29354  2.67741  2.69355  4.24690  2.90347  2.73739  3.18146  2.89801  2.37887  2.77519  2.98518  4.58477  3.61503
          0.02890  3.95428  4.67663  0.61958  0.77255  0.53476  0.88143
    423   2.37659  4.62751  2.68538  2.47228  3.90315  2.73170  3.68212  3.32247  2.55282  2.96335  3.80544  2.96702  3.79664  2.87451  2.99958  2.32933  2.81974  3.01324  5.23044  2.90279    505 - -
          2.68618  4.42225  2.77519  2.73123  3.46354  2.40513  3.72494  3.29354  2.67741  2.69355  4.24690  2.90347  2.73739  3.18146  2.89801  2.37887  2.77519  2.98518  4.58477  3.61503
          0.02890  3.95428  4.67663  0.61958  0.77255  0.53476  0.88143
    424   2.29043  4.18687  3.39663  3.03965  3.96799  1.77579  4.07176  3.25794  3.04824  3.04640  3.92664  3.27317  3.73451  3.36040  3.37090  2.22050  2.72251  2.13736  5.36978  4.13190    506 - -
          2.68618  4.42225  2.77519  2.73123  3.46354  2.40513  3.72494  3.29354  2.67741  2.69355  4.24690  2.90347  2.73739  3.18146  2.89801  2.37887  2.77519  2.98518  4.58477  3.61503
          0.02890  3.95428  4.67663  0.61958  0.77255  0.53476  0.88143
    425   1.79100  4.23141  3.32354  2.91273  4.08240  3.03731  3.99465  3.45890  2.92077  3.15007  3.98671  3.19294  2.60416  3.23530  3.28373  2.18214  2.07631  3.02248  5.42754  4.18701    507 - -
          2.68618  4.42225  2.77519  2.73123  3.46354  2.40513  3.72494  3.29354  2.67741  2.69355  4.24690  2.90347  2.73739  3.18146  2.89801  2.37887  2.77519  2.98518  4.58477  3.61503
          0.08673  3.95428  2.75039  0.61958  0.77255  0.53476  0.88143
    426   2.35083  4.36070  2.89619  2.68962  4.25810  1.60698  3.96015  3.68650  2.87259  3.35158  4.19291  2.61857  3.69720  3.18884  3.24552  2.47684  2.48419  3.20811  5.56476  4.28140    508 - -
          2.68618  4.42225  2.77519  2.73123  3.46354  2.40513  3.72494  3.29354  2.67741  2.69355  4.24690  2.90347  2.73739  3.18146  2.89801  2.37887  2.77519  2.98518  4.58477  3.61503
          0.03059  3.89814  4.62049  0.61958  0.77255  0.58499  0.81444
    427   2.64059  4.97042  2.35819  2.29753  4.28432  3.32180  3.59332  3.73150  2.34402  3.27570  4.07689  2.83248  3.77430  2.53513  2.31879  2.26827  2.88405  3.35991  5.45609  4.08972    509 - -
          2.68618  4.42225  2.77519  2.73123  3.46354  2.40513  3.72494  3.29354  2.67741  2.69355  4.24690  2.90347  2.73739  3.18146  2.89801  2.37887  2.77519  2.98518  4.58477  3.61503
          0.03059  3.89814  4.62049  0.61958  0.77255  0.50071  0.93166
    428   1.33894  4.13645  3.36275  3.08716  4.26609  2.16246  4.17931  3.66420  3.17279  3.36494  4.19108  3.25480  3.65871  3.45064  3.49201  2.08088  2.67715  3.12418  5.61100  4.39774    510 - -
          2.68618  4.42225  2.77519  2.73123  3.46354  2.40513  3.72494  3.29354  2.67741  2.69355  4.24690  2.90347  2.73739  3.18146  2.89801  2.37887  2.77519  2.98518  4.58477  3.61503
          0.02890  3.95428  4.67663  0.61958  0.77255  0.53476  0.88143
    429   2.20040  4.43872  2.91676  2.63183  4.28210  2.63786  3.90094  3.72155  2.79748  3.34559  4.16252  2.33465  3.71470  3.09957  3.21351  1.68819  2.78436  3.24684  5.56470  4.26755    511 - -
          2.68618  4.42225  2.77519  2.73123  3.46354  2.40513  3.72494  3.29354  2.67741  2.69355  4.24690  2.90347  2.73739  3.18146  2.89801  2.37887  2.77519  2.98518  4.58477  3.61503
          0.02890  3.95428  4.67663  0.61958  0.77255  0.53476  0.88143
    430   2.43365  4.96718  2.23752  2.26932  4.42622  3.20082  3.76195  3.88430  2.68744  3.48380  4.32685  1.58390  3.79684  2.93798  3.18474  2.69206  3.01806  3.48334  5.67359  4.26745    512 - -
          2.68618  4.42225  2.77519  2.73123  3.46354  2.40513  3.72494  3.29354  2.67741  2.69355  4.24690  2.90347  2.73739  3.18146  2.89801  2.37887  2.77519  2.98518  4.58477  3.61503
          0.02890  3.95428  4.67663  0.61958  0.77255  0.53476  0.88143
    431   2.37805  4.17781  3.62968  3.07511  2.64811  3.52789  3.89439  2.58881  3.00587  2.23823  3.32146  3.40853  3.94717  3.29235  3.30935  2.41110  2.62370  2.22837  4.82852  3.60049    513 - -
          2.68618  4.42225  2.77519  2.73123  3.46354  2.40513  3.72494  3.29354  2.67741  2.69355  4.24690  2.90347  2.73739  3.18146  2.89801  2.37887  2.77519  2.98518  4.58477  3.61503
          0.02890  3.95428  4.67663  0.61958  0.77255  0.53476  0.88143
    432   2.13542  4.55302  2.97977  2.56652  4.09144  3.22666  3.75957  3.49013  2.57229  3.12446  3.95815  3.01283  3.76666  2.33299  2.97688  2.01403  2.59558  3.11979  5.37503  4.07692    514 - -
          2.68618  4.42225  2.77519  2.73123  3.46354  2.40513  3.72494  3.29354  2.67741  2.69355  4.24690  2.90347  2.73739  3.18146  2.89801  2.37887  2.77519  2.98518  4.58477  3.61503
          0.02890  3.95428  4.67663  0.61958  0.77255  0.53476  0.88143
    433   2.06639  4.83252  2.45905  2.34634  4.21571  3.27800  3.67118  3.64749  2.50770  3.23635  4.05258  2.86813  3.77687  2.40648  2.97763  2.23928  2.87712  3.27995  5.45718  4.09984    515 - -
          2.68618  4.42225  2.77519  2.73123  3.46354  2.40513  3.72494  3.29354  2.67741  2.69355  4.24690  2.90347  2.73739  3.18146  2.89801  2.37887  2.77519  2.98518  4.58477  3.61503
          0.02890  3.95428  4.67663  0.61958  0.77255  0.53476  0.88143
    434   2.00055  4.66488  2.83296  2.45526  4.14629  2.59734  3.71647  3.57021  2.54939  3.17683  3.99779  2.64384  3.24251  2.62409  2.99145  2.58256  2.82997  3.19577  5.41138  4.08623    516 - -
          2.68618  4.42225  2.77519  2.73123  3.46354  2.40513  3.72494  3.29354  2.67741  2.69355  4.24690  2.90347  2.73739  3.18146  2.89801  2.37887  2.77519  2.98518  4.58477  3.61503
          0.02890  3.95428  4.67663  0.61958  0.77255  0.53476  0.88143
    435   2.65448  4.96394  2.54242  1.92619  4.35670  2.39578  3.67399  3.80925  2.52578  3.36715  4.17725  2.54275  3.30852  2.82471  3.01449  2.42729  2.93231  3.41902  5.56606  4.18133    517 - -
          2.68618  4.42225  2.77519  2.73123  3.46354  2.40513  3.72494  3.29354  2.67741  2.69355  4.24690  2.90347  2.73739  3.18146  2.89801  2.37887  2.77519  2.98518  4.58477  3.61503
          0.02890  3.95428  4.67663  0.61958  0.77255  0.53476  0.88143
    436   2.06993  3.45125  3.45134  2.92954  3.66081  3.28394  3.89837  2.91468  2.88026  2.71242  3.60208  2.50991  3.81899  3.19403  3.23253  2.61273  2.51600  2.26047  5.08703  3.85190    518 - -
          2.68618  4.42225  2.77519  2.73123  3.46354  2.40513  3.72494  3.29354  2.67741  2.69355  4.24690  2.90347  2.73739  3.18146  2.89801  2.37887  2.77519  2.98518  4.58477  3.61503
          0.02890  3.95428  4.67663  0.61958  0.77255  0.53476  0.88143
    437   2.71473  5.08007  2.53064  1.91968  4.39487  3.30275  3.64165  3.85063  2.44184  3.38857  4.19846  2.54063  3.79906  2.39766  2.90599  2.11636  2.96762  3.47121  5.56820  4.18021    519 - -
          2.68618  4.42225  2.77519  2.73123  3.46354  2.40513  3.72494  3.29354  2.67741  2.69355  4.24690  2.90347  2.73739  3.18146  2.89801  2.37887  2.77519  2.98518  4.58477  3.61503
          0.02890  3.95428  4.67663  0.61958  0.77255  0.53476  0.88143
    438   1.83906  4.43224  2.90468  2.64589  4.27241  2.11565  3.92198  3.69741  2.82963  3.34178  4.16881  2.23431  3.72195  3.12954  3.23811  2.50095  2.79749  3.23176  5.56619  4.27206    520 - -
          2.68618  4.42225  2.77519  2.73123  3.46354  2.40513  3.72494  3.29354  2.67741  2.69355  4.24690  2.90347  2.73739  3.18146  2.89801  2.37887  2.77519  2.98518  4.58477  3.61503
          0.02890  3.95428  4.67663  0.61958  0.77255  0.53476  0.88143
    439   1.97388  4.25002  3.55732  3.05076  3.58668  3.38572  3.98023  2.69199  2.96806  2.52683  2.59689  3.37240  3.90537  3.29818  3.29076  2.72411  2.19758  2.46901  5.08486  3.86138    521 - -
          2.68618  4.42225  2.77519  2.73123  3.46354  2.40513  3.72494  3.29354  2.67741  2.69355  4.24690  2.90347  2.73739  3.18146  2.89801  2.37887  2.77519  2.98518  4.58477  3.61503
          0.02890  3.95428  4.67663  0.61958  0.77255  0.53476  0.88143
    440   2.07433  4.34224  3.23023  2.77338  3.90604  3.18699  3.86219  3.26497  2.75698  2.62591  3.82304  3.14316  2.75774  3.09602  3.13743  1.93523  2.74866  2.91856  5.26857  4.00487    522 - -
          2.68618  4.42225  2.77519  2.73123  3.46354  2.40513  3.72494  3.29354  2.67741  2.69355  4.24690  2.90347  2.73739  3.18146  2.89801  2.37887  2.77519  2.98518  4.58477  3.61503
          0.02890  3.95428  4.67663  0.61958  0.77255  0.53476  0.88143
    441   2.34920  4.63212  2.90491  2.51549  4.19385  2.59252  3.73894  3.61048  2.07474  3.21578  4.03747  2.97714  3.76793  2.90949  2.92227  2.01318  2.83373  3.21978  5.43649  4.12756    523 - -
          2.68618  4.42225  2.77519  2.73123  3.46354  2.40513  3.72494  3.29354  2.67741  2.69355  4.24690  2.90347  2.73739  3.18146  2.89801  2.37887  2.77519  2.98518  4.58477  3.61503
          0.02890  3.95428  4.67663  0.61958  0.77255  0.53476  0.88143
    442   1.80747  4.17007  3.37766  3.00888  4.18679  2.31781  4.08551  3.58804  3.04272  3.26908  4.09166  3.22602  3.66875  3.33584  3.39031  1.85240  2.10497  3.08710  5.52553  4.30038    524 - -
          2.68618  4.42225  2.77519  2.73123  3.46354  2.40513  3.72494  3.29354  2.67741  2.69355  4.24690  2.90347  2.73739  3.18146  2.89801  2.37887  2.77519  2.98518  4.58477  3.61503
          0.02890  3.95428  4.67663  0.61958  0.77255  0.53476  0.88143
    443   2.41099  4.19371  3.70901  3.15076  3.35901  3.59790  3.96482  2.31977  3.07043  2.33005  2.61998  3.48118  4.00611  3.36103  3.36717  2.45004  2.83451  1.99732  4.88391  3.66982    525 - -
          2.68618  4.42225  2.77519  2.73123  3.46354  2.40513  3.72494  3.29354  2.67741  2.69355  4.24690  2.90347  2.73739  3.18146  2.89801  2.37887  2.77519  2.98518  4.58477  3.61503
          0.02890  3.95428  4.67663  0.61958  0.77255  0.53476  0.88143
    444   2.17777  4.87291  2.93513  2.29119  4.17594  3.40406  3.59951  3.58623  2.13718  3.15532  3.97141  2.93611  3.41287  2.74248  2.26046  2.66533  2.87921  3.24816  5.35507  4.03807    526 - -
          2.68618  4.42225  2.77519  2.73123  3.46354  2.40513  3.72494  3.29354  2.67741  2.69355  4.24690  2.90347  2.73739  3.18146  2.89801  2.37887  2.77519  2.98518  4.58477  3.61503
          0.07110  3.95428  3.00654  0.61958  0.77255  0.53476  0.88143
    445   1.96769  4.45457  2.85926  2.58185  4.24560  2.67071  3.86297  3.67650  2.75718  3.30553  4.12783  2.02632  3.70806  3.06088  3.17660  2.25988  2.78375  3.22125  5.53039  4.22826    527 - -
          2.68618  4.42225  2.77519  2.73123  3.46354  2.40513  3.72494  3.29354  2.67741  2.69355  4.24690  2.90347  2.73739  3.18146  2.89801  2.37887  2.77519  2.98518  4.58477  3.61503
          0.03012  3.91330  4.63565  0.61958  0.77255  0.57195  0.83109
    446   2.30653  4.70415  2.15021  2.37801  4.27433  2.50343  3.73089  3.70809  2.61218  3.30505  4.11767  2.87495  3.73621  2.89641  3.09107  2.35019  2.54106  3.29456  5.52449  4.17186    528 - -
          2.68618  4.42225  2.77519  2.73123  3.46354  2.40513  3.72494  3.29354  2.67741  2.69355  4.24690  2.90347  2.73739  3.18146  2.89801  2.37887  2.77519  2.98518  4.58477  3.61503
          0.03012  3.91330  4.63565  0.61958  0.77255  0.57195  0.83109
    447   2.54747  4.71834  2.15270  2.37221  4.29051  2.23659  3.76235  3.70992  2.66922  3.32992  4.15895  2.87138  3.74922  2.93920  3.14677  2.58940  2.22860  3.30414  5.55413  4.20032    529 - -
          2.68618  4.42225  2.77519  2.73123  3.46354  2.40513  3.72494  3.29354  2.67741  2.69355  4.24690  2.90347  2.73739  3.18146  2.89801  2.37887  2.77519  2.98518  4.58477  3.61503
          0.09053  3.91330  2.70941  0.61958  0.77255  0.57195  0.83109
    448   2.00079  4.22278  3.80200  3.30074  2.42957  3.55801  4.06324  2.39028  3.22632  2.19800  3.31622  3.57313  4.03624  3.50514  3.50362  2.90111  2.89542  2.06579  4.87691  3.57172    530 - -
          2.68618  4.42225  2.77519  2.73123  3.46354  2.40513  3.72494  3.29354  2.67741  2.69355  4.24690  2.90347  2.73739  3.18146  2.89801  2.37887  2.77519  2.98518  4.58477  3.61503
          0.03197  3.85474  4.57709  0.61958  0.77255  0.62039  0.77162
    449   2.59132  4.79944  2.62636  2.33383  4.22671  2.84497  3.66657  3.67138  2.48114  3.25263  4.07763  2.33010  2.66391  2.56968  2.92006  2.61291  2.88159  3.29532  5.45823  4.10836    531 - -
          2.68618  4.42225  2.77519  2.73123  3.46354  2.40513  3.72494  3.29354  2.67741  2.69355  4.24690  2.90347  2.73739  3.18146  2.89801  2.37887  2.77519  2.98518  4.58477  3.61503
          0.03197  3.85474  4.57709  0.61958  0.77255  0.62039  0.77162
    450   1.97904  4.40792  2.95928  2.63205  4.06068  3.11065  3.82458  3.46003  2.67120  3.11964  3.97352  3.03012  3.71981  2.67181  3.04506  1.83888  2.77076  3.07023  5.37682  4.09213    532 - -
          2.68618  4.42225  2.77519  2.73123  3.46354  2.40513  3.72494  3.29354  2.67741  2.69355  4.24690  2.90347  2.73739  3.18146  2.89801  2.37887  2.77519  2.98518  4.58477  3.61503
          0.03197  3.85474  4.57709  0.61958  0.77255  0.62039  0.77162
    451   2.07544  4.38084  2.73697  2.65790  3.82367  3.23718  3.80230  3.06124  2.72365  2.85830  3.73974  3.07803  3.77372  3.03667  3.12829  2.37683  2.76442  2.22230  5.20840  3.93227    533 - -
          2.68618  4.42225  2.77519  2.73123  3.46354  2.40513  3.72494  3.29354  2.67741  2.69355  4.24690  2.90347  2.73739  3.18146  2.89801  2.37887  2.77519  2.98518  4.58477  3.61503
          0.03197  3.85474  4.57709  0.61958  0.77255  0.62039  0.77162
    452   2.51214  4.58519  2.57270  2.45463  3.96273  3.24983  3.69963  3.34708  2.57635  3.01544  3.86168  2.67428  3.75893  2.89328  3.01833  2.14405  2.80613  2.47128  5.28458  3.96568    534 - -
          2.68618  4.42225  2.77519  2.73123  3.46354  2.40513  3.72494  3.29354  2.67741  2.69355  4.24690  2.90347  2.73739  3.18146  2.89801  2.37887  2.77519  2.98518  4.58477  3.61503
          0.03197  3.85474  4.57709  0.61958  0.77255  0.62039  0.77162
    453   2.22276  4.56348  3.08156  2.55702  3.84163  3.37693  3.65863  3.18652  2.08842  2.85420  3.25607  3.02479  3.32885  2.85334  2.80771  2.64618  2.80468  2.90279  5.16041  3.87909    535 - -
          2.68618  4.42225  2.77519  2.73123  3.46354  2.40513  3.72494  3.29354  2.67741  2.69355  4.24690  2.90347  2.73739  3.18146  2.89801  2.37887  2.77519  2.98518  4.58477  3.61503
          0.03197  3.85474  4.57709  0.61958  0.77255  0.62039  0.77162
    454   1.88810  4.12870  3.46306  3.07184  3.84147  2.31150  4.05776  2.95622  3.05211  2.85937  3.78057  3.29322  3.73264  3.36175  3.36479  2.48425  2.69424  2.01010  5.28242  4.05862    536 - -
          2.68618  4.42225  2.77519  2.73123  3.46354  2.40513  3.72494  3.29354  2.67741  2.69355  4.24690  2.90347  2.73739  3.18146  2.89801  2.37887  2.77519  2.98518  4.58477  3.61503
          0.03197  3.85474  4.57709  0.61958  0.77255  0.62039  0.77162
    455   1.93684  4.13256  3.18314  2.93351  4.24283  1.90948  4.08361  3.65761  3.05639  3.34241  4.16755  3.15315  3.61334  3.34079  3.39259  1.76357  2.64838  3.11511  5.57410  4.34329    537 - -
          2.68618  4.42225  2.77519  2.73123  3.46354  2.40513  3.72494  3.29354  2.67741  2.69355  4.24690  2.90347  2.73739  3.18146  2.89801  2.37887  2.77519  2.98518  4.58477  3.61503
          0.03197  3.85474  4.57709  0.61958  0.77255  0.62039  0.77162
    456   2.06325  4.45684  3.13148  2.68469  3.46382  3.41089  3.70723  3.03173  2.61507  2.69683  3.61607  3.11896  3.86055  2.72797  2.97044  2.72350  2.84440  2.78440  4.91117  2.65841    538 - -
          2.68618  4.42225  2.77519  2.73123  3.46354  2.40513  3.72494  3.29354  2.67741  2.69355  4.24690  2.90347  2.73739  3.18146  2.89801  2.37887  2.77519  2.98518  4.58477  3.61503
          0.03197  3.85474  4.57709  0.61958  0.77255  0.62039  0.77162
    457   1.94515  4.13303  3.15449  2.93939  4.25657  1.61525  4.10368  3.66286  3.08329  3.36206  4.19457  3.15523  3.61606  3.36814  3.40998  2.06355  2.65908  3.11929  5.59215  4.36086    539 - -
          2.68618  4.42225  2.77519  2.73123  3.46354  2.40513  3.72494  3.29354  2.67741  2.69355  4.24690  2.90347  2.73739  3.18146  2.89801  2.37887  2.77519  2.98518  4.58477  3.61503
          0.03197  3.85474  4.57709  0.61958  0.77255  0.62039  0.77162
    458   2.63061  4.82096  2.58887  2.34607  4.26174  2.25291  3.68973  3.72931  2.47960  3.30635  4.14563  2.55758  3.77205  2.21433  2.88739  2.65081  2.93110  3.34925  5.48571  4.13606    540 - -
          2.68618  4.42225  2.77519  2.73123  3.46354  2.40513  3.72494  3.29354  2.67741  2.69355  4.24690  2.90347  2.73739  3.18146  2.89801  2.37887  2.77519  2.98518  4.58477  3.61503
          0.03197  3.85474  4.57709  0.61958  0.77255  0.62039  0.77162
    459   1.96592  4.17805  3.15341  2.98278  4.25210  1.36206  4.15179  3.61663  3.13595  3.36292  4.24538  3.20323  3.65556  3.43730  3.43968  2.41510  2.73302  3.11552  5.57896  4.36861    541 - -
          2.68618  4.42225  2.77519  2.73123  3.46354  2.40513  3.72494  3.29354  2.67741  2.69355  4.24690  2.90347  2.73739  3.18146  2.89801  2.37887  2.77519  2.98518  4.58477  3.61503
          0.03197  3.85474  4.57709  0.61958  0.77255  0.62039  0.77162
    460   2.34785  4.85509  1.74750  2.24588  4.41806  2.36799  3.74916  3.85748  2.70667  3.46061  4.29861  2.77394  3.73826  2.92677  3.22098  2.61954  2.95118  3.43561  5.66478  4.27091    542 - -
          2.68618  4.42225  2.77519  2.73123  3.46354  2.40513  3.72494  3.29354  2.67741  2.69355  4.24690  2.90347  2.73739  3.18146  2.89801  2.37887  2.77519  2.98518  4.58477  3.61503
          0.03197  3.85474  4.57709  0.61958  0.77255  0.62039  0.77162
    461   2.11438  4.58842  2.88285  2.52521  4.14078  2.48263  3.72811  3.52206  2.00340  3.15803  4.00193  2.97489  3.75881  2.91146  2.84319  2.59155  2.83646  3.15288  5.38906  4.09845    543 - -
          2.68618  4.42225  2.77519  2.73123  3.46354  2.40513  3.72494  3.29354  2.67741  2.69355  4.24690  2.90347  2.73739  3.18146  2.89801  2.37887  2.77519  2.98518  4.58477  3.61503
          0.03197  3.85474  4.57709  0.61958  0.77255  0.62039  0.77162
    462   2.13666  4.73007  2.66150  2.39326  4.17393  3.21829  3.70452  3.60573  2.50891  3.21946  4.06850  2.06701  3.76826  2.58974  2.91549  2.63038  2.89502  3.24226  5.43354  4.09501    544 - -
          2.68618  4.42225  2.77519  2.73123  3.46354  2.40513  3.72494  3.29354  2.67741  2.69355  4.24690  2.90347  2.73739  3.18146  2.89801  2.37887  2.77519  2.98518  4.58477  3.61503
          0.03197  3.85474  4.57709  0.61958  0.77255  0.62039  0.77162
    463   2.59091  4.75935  2.77364  2.41000  4.19589  2.57665  3.65330  3.60944  1.98707  3.19827  4.02671  2.63238  3.77274  2.81564  2.77151  2.62638  2.59617  3.24684  5.40488  4.08711    545 - -
          2.68618  4.42225  2.77519  2.73123  3.46354  2.40513  3.72494  3.29354  2.67741  2.69355  4.24690  2.90347  2.73739  3.18146  2.89801  2.37887  2.77519  2.98518  4.58477  3.61503
          0.03197  3.85474  4.57709  0.61958  0.77255  0.62039  0.77162
    464   1.75359  3.26091  3.35014  2.91653  3.87365  3.06982  3.94241  3.17993  2.87792  2.94583  3.81721  2.31607  3.70533  3.21073  3.22002  2.45968  2.68299  2.81762  5.26208  4.01706    546 - -
          2.68618  4.42225  2.77519  2.73123  3.46354  2.40513  3.72494  3.29354  2.67741  2.69355  4.24690  2.90347  2.73739  3.18146  2.89801  2.37887  2.77519  2.98518  4.58477  3.61503
          0.03197  3.85474  4.57709  0.61958  0.77255  0.62039  0.77162
    465   2.16201  4.74302  2.42980  2.34209  4.16137  3.22213  3.67590  3.58623  2.53501  3.19293  4.02098  2.85358  3.74777  2.57791  2.99777  2.12583  2.85330  3.22120  5.42566  4.07780    547 - -
          2.68618  4.42225  2.77519  2.73123  3.46354  2.40513  3.72494  3.29354  2.67741  2.69355  4.24690  2.90347  2.73739  3.18146  2.89801  2.37887  2.77519  2.98518  4.58477  3.61503
          0.03197  3.85474  4.57709  0.61958  0.77255  0.53610  0.87953
    466   2.57764  4.67635  2.96084  2.52369  4.10829  3.31076  3.68636  3.48475  2.00773  3.10938  3.95396  2.99128  2.59152  2.85788  2.76042  2.64166  2.36641  3.14498  5.34665  4.05309    548 - -
          2.68618  4.42225  2.77519  2.73123  3.46354  2.40513  3.72494  3.29354  2.67741  2.69355  4.24690  2.90347  2.73739  3.18146  2.89801  2.37887  2.77519  2.98518  4.58477  3.61503
          0.03012  3.91330  4.63565  0.61958  0.77255  0.57195  0.83109
    467   2.06243  4.48254  3.08273  2.62745  4.08158  2.79044  3.76454  3.48724  2.54119  3.11580  3.94576  3.04322  3.74687  2.95211  2.29280  2.15830  2.77523  3.10318  5.35513  4.07494    549 - -
          2.68618  4.42225  2.77519  2.73123  3.46354  2.40513  3.72494  3.29354  2.67741  2.69355  4.24690  2.90347  2.73739  3.18146  2.89801  2.37887  2.77519  2.98518  4.58477  3.61503
          0.03012  3.91330  4.63565  0.61958  0.77255  0.57195  0.83109
    468   2.10835  4.76765  2.87040  2.45959  4.00345  3.36410  2.71229  3.48212  2.38004  3.07981  3.92979  2.95418  3.82147  2.38418  2.75844  2.68607  2.89564  3.16464  5.27508  3.93994    550 - -
          2.68618  4.42225  2.77519  2.73123  3.46354  2.40513  3.72494  3.29354  2.67741  2.69355  4.24690  2.90347  2.73739  3.18146  2.89801  2.37887  2.77519  2.98518  4.58477  3.61503
          0.03012  3.91330  4.63565  0.61958  0.77255  0.57195  0.83109
    469   1.59545  4.13367  3.30231  3.01833  4.24932  2.06443  4.12838  3.65785  3.10951  3.34545  4.16770  3.21058  3.63766  3.38964  3.44135  1.87131  2.65894  3.11730  5.58640  4.36589    551 - -
          2.68618  4.42225  2.77519  2.73123  3.46354  2.40513  3.72494  3.29354  2.67741  2.69355  4.24690  2.90347  2.73739  3.18146  2.89801  2.37887  2.77519  2.98518  4.58477  3.61503
          0.03012  3.91330  4.63565  0.61958  0.77255  0.57195  0.83109
    470   2.53856  4.60519  2.99390  2.56549  4.09122  3.27480  3.71789  3.46727  2.02504  3.10617  3.95005  3.01436  3.78959  2.89869  2.80338  2.21004  2.16593  3.11817  5.34547  4.05868    552 - -
          2.68618  4.42225  2.77519  2.73123  3.46354  2.40513  3.72494  3.29354  2.67741  2.69355  4.24690  2.90347  2.73739  3.18146  2.89801  2.37887  2.77519  2.98518  4.58477  3.61503
          0.03012  3.91330  4.63565  0.61958  0.77255  0.57195  0.83109
    471   2.14973  4.42681  3.13430  2.65510  3.77232  3.31226  3.75248  3.12487  2.63178  2.82491  2.86822  2.46838  3.79972  2.98321  3.02357  2.42300  2.77757  2.83274  5.14209  3.86733    553 - -
          2.68618  4.42225  2.77519  2.73123  3.46354  2.40513  3.72494  3.29354  2.67741  2.69355  4.24690  2.90347  2.73739  3.18146  2.89801  2.37887  2.77519  2.98518  4.58477  3.61503
          0.03012  3.91330  4.63565  0.61958  0.77255  0.57195  0.83109
    472   2.15834  4.62920  2.82146  2.05128  4.08959  3.24154  3.72210  3.46241  2.56569  3.11642  3.95417  2.94452  3.76681  2.90283  2.99936  2.38350  2.34511  3.11161  5.37734  4.06081    554 - -
          2.68618  4.42225  2.77519  2.73123  3.46354  2.40513  3.72494  3.29354  2.67741  2.69355  4.24690  2.90347  2.73739  3.18146  2.89801  2.37887  2.77519  2.98518  4.58477  3.61503
          0.14641  3.91330  2.15223  0.61958  0.77255  0.57195  0.83109
    473   2.55122  4.24460  3.49932  2.96235  3.16375  2.71578  3.76106  2.74533  2.82718  2.41691  2.97515  3.31276  3.90876  3.17759  3.12974  2.78376  2.80789  2.53710  2.97115  3.32253    555 - -
          2.68618  4.42225  2.77519  2.73123  3.46354  2.40513  3.72494  3.29354  2.67741  2.69355  4.24690  2.90347  2.73739  3.18146  2.89801  2.37887  2.77519  2.98518  4.58477  3.61503
          0.03378  3.80066  4.52301  0.61958  0.77255  0.66083  0.72654
    474   1.73855  4.09180  3.29942  2.98247  4.06115  2.48146  4.04821  3.34294  3.00885  3.12136  3.98403  3.18620  3.62171  3.32068  3.32656  2.34912  1.93421  2.90097  5.43125  4.21291    556 - -
          2.68426  4.42349  2.77570  2.73149  3.46478  2.40211  3.72619  3.29395  2.67839  2.69430  4.24814  2.90275  2.73864  3.18234  2.89925  2.37742  2.77570  2.98612  4.58601  3.61560
          0.35015  1.21936        *  3.25713  0.03926  0.00000        *
//
