# Supplementary material for: Potential Conservation of Circadian Clock Proteins in the phylum Nematoda as Revealed by Bioinformatic Searches
Source: PLoS One. 2014 Nov 14;9(11):e112871. doi: 10.1371/journal.pone.0112871 (PMC4232591; doi:10.1371/journal.pone.0112871)
Supplement: File S1 — HMM profiles used in this work and HMMsearch results. (ZIP) [file pone.0112871.s007.zip › HMMs-CE/Artropodos/Rh6-PB(Rhodopsin6)_FBpp0082600-aln.hmm]

HMMER3/b [3.0 | March 2010]
NAME  Rh6-PB(Rhodopsin6)_FBpp0082600-aln
LENG  379
ALPH  amino
RF    no
CS    no
MAP   yes
DATE  Tue Jun 12 14:33:58 2012
NSEQ  8
EFFN  0.519531
CKSUM 442038194
STATS LOCAL MSV      -11.4901  0.69958
STATS LOCAL VITERBI  -12.4849  0.69958
STATS LOCAL FORWARD   -5.8184  0.69958
HMM          A        C        D        E        F        G        H        I        K        L        M        N        P        Q        R        S        T        V        W        Y   
            m->m     m->i     m->d     i->m     i->i     d->m     d->d
  COMPO   2.46169  4.07326  3.22927  2.96154  3.09010  2.94738  3.84525  2.64357  2.86715  2.33462  3.39606  3.14089  3.27299  3.32233  3.17591  2.65148  2.82692  2.49449  4.03451  3.22516
          2.68618  4.42225  2.77520  2.73124  3.46354  2.40513  3.72495  3.29354  2.67741  2.69355  4.24648  2.90347  2.73740  3.18147  2.89801  2.37887  2.77520  2.98519  4.58477  3.61503
          0.07785  2.73441  4.60867  0.48138  0.96215  0.00000        *
      1   3.02274  4.49188  4.30000  3.77906  3.13492  4.11195  4.48133  2.00663  3.58120  1.62546  1.65392  4.07478  4.44191  3.87728  3.79342  3.46785  3.27859  2.16745  5.07101  3.88655      2 - -
          2.68618  4.42225  2.77519  2.73123  3.46354  2.40513  3.72494  3.29354  2.67741  2.69355  4.24690  2.90347  2.73739  3.18146  2.89801  2.37887  2.77519  2.98518  4.58477  3.61503
          0.03096  3.88632  4.60867  0.61958  0.77255  0.48576  0.95510
      2   1.70974  4.21944  3.29037  2.88021  3.90046  2.70517  3.93601  3.23966  2.87136  2.61523  3.83538  3.18170  3.71593  3.19873  3.22164  2.11367  2.70112  2.87141  5.28061  4.03566      3 - -
          2.68618  4.42225  2.77519  2.73123  3.46354  2.40513  3.72494  3.29354  2.67741  2.69355  4.24690  2.90347  2.73739  3.18146  2.89801  2.37887  2.77519  2.98518  4.58477  3.61503
          0.03096  3.88632  4.60867  0.61958  0.77255  0.48576  0.95510
      3   2.35061  4.30844  3.29682  2.76770  3.57425  3.37962  3.77453  2.53116  2.72827  2.62958  3.51624  2.88659  3.34787  3.05424  3.10155  2.44781  2.75522  2.34300  4.99184  3.74266      4 - -
          2.68618  4.42225  2.77519  2.73123  3.46354  2.40513  3.72494  3.29354  2.67741  2.69355  4.24690  2.90347  2.73739  3.18146  2.89801  2.37887  2.77519  2.98518  4.58477  3.61503
          0.03096  3.88632  4.60867  0.61958  0.77255  0.48576  0.95510
      4   2.53824  4.33205  3.31442  2.75478  3.19730  3.47849  3.73606  2.81921  2.52438  2.36563  3.16163  3.18338  3.86960  3.02522  3.05754  2.32469  2.62492  2.58928  4.91190  3.65968      5 - -
          2.68614  4.42230  2.77505  2.73128  3.46359  2.40517  3.72499  3.29340  2.67745  2.69360  4.24612  2.90351  2.73735  3.18151  2.89805  2.37885  2.77524  2.98523  4.58482  3.61508
          0.38451  1.83223  1.83785  0.80899  0.58934  0.48576  0.95510
      5   2.44046  4.26613  3.24041  2.91066  2.73559  1.85020  3.87188  3.03604  2.93769  2.73861  3.74002  3.22789  3.76954  3.26105  3.25779  2.62035  2.81625  2.76271  4.89242  3.50019     10 - -
          2.68618  4.42225  2.77519  2.73123  3.46354  2.40513  3.72494  3.29354  2.67741  2.69355  4.24690  2.90347  2.73739  3.18146  2.89801  2.37887  2.77519  2.98518  4.58477  3.61503
          0.03649  3.72475  4.44710  0.61958  0.77255  0.61515  0.77774
      6   2.37898  4.29973  3.10691  2.72720  3.74483  3.13908  3.80470  3.11665  2.67263  2.51691  3.75727  3.09199  2.50925  3.06418  3.01210  2.28045  2.73825  2.80682  5.15112  3.85140     11 - -
          2.68618  4.42225  2.77519  2.73123  3.46354  2.40513  3.72494  3.29354  2.67741  2.69355  4.24690  2.90347  2.73739  3.18146  2.89801  2.37887  2.77519  2.98518  4.58477  3.61503
          0.03649  3.72475  4.44710  0.61958  0.77255  0.49231  0.94472
      7   2.43229  4.41250  3.05061  2.60554  3.83769  2.49216  3.19336  3.24119  2.59559  2.90520  3.75799  3.03268  3.74494  2.95251  2.98772  2.38143  2.51751  2.68259  5.18311  3.90001     12 - -
          2.68618  4.42225  2.77519  2.73123  3.46354  2.40513  3.72494  3.29354  2.67741  2.69355  4.24690  2.90347  2.73739  3.18146  2.89801  2.37887  2.77519  2.98518  4.58477  3.61503
          0.03305  3.82195  4.54430  0.61958  0.77255  0.45220  1.01122
      8   2.43988  4.43237  3.20448  2.40515  3.16271  3.46974  3.21970  2.96775  2.61728  2.48922  3.52580  3.11271  3.85604  2.95432  3.01068  2.70746  2.79460  2.72229  4.87330  2.96301     13 - -
          2.68618  4.42225  2.77519  2.73123  3.46354  2.40513  3.72494  3.29354  2.67741  2.69355  4.24690  2.90347  2.73739  3.18146  2.89801  2.37887  2.77519  2.98518  4.58477  3.61503
          0.03096  3.88632  4.60867  0.61958  0.77255  0.48576  0.95510
      9   2.23067  4.65205  2.79495  2.13289  4.08847  3.24645  3.70105  3.46414  2.53535  3.10976  3.94912  2.92572  2.64143  2.87848  2.96881  2.59482  2.58848  3.11735  5.37051  4.05075     14 - -
          2.68618  4.42225  2.77519  2.73123  3.46354  2.40513  3.72494  3.29354  2.67741  2.69355  4.24690  2.90347  2.73739  3.18146  2.89801  2.37887  2.77519  2.98518  4.58477  3.61503
          0.03096  3.88632  4.60867  0.61958  0.77255  0.48576  0.95510
     10   2.07561  4.69256  2.92604  2.45354  4.00256  3.34162  3.26833  3.41814  2.39485  3.02919  3.86091  2.74598  3.23352  2.80218  2.59284  2.62257  2.82426  3.09414  5.26748  3.95544     15 - -
          2.68618  4.42225  2.77519  2.73123  3.46354  2.40513  3.72494  3.29354  2.67741  2.69355  4.24690  2.90347  2.73739  3.18146  2.89801  2.37887  2.77519  2.98518  4.58477  3.61503
          0.03096  3.88632  4.60867  0.61958  0.77255  0.48576  0.95510
     11   2.58209  4.22725  3.57285  3.01077  2.60274  3.58274  3.82570  2.62801  2.92303  2.07525  2.97179  3.37440  3.95910  2.93498  3.23247  2.60255  2.81618  2.45024  4.73947  3.46684     16 - -
          2.68618  4.42225  2.77519  2.73123  3.46354  2.40513  3.72494  3.29354  2.67741  2.69355  4.24690  2.90347  2.73739  3.18146  2.89801  2.37887  2.77519  2.98518  4.58477  3.61503
          0.03096  3.88632  4.60867  0.61958  0.77255  0.48576  0.95510
     12   2.42069  4.64046  2.79901  2.32330  3.36017  3.38775  3.61614  3.03115  2.45337  2.88747  3.72580  2.95138  3.78765  2.52688  2.89957  2.49355  2.78509  2.95470  5.16650  3.85456     17 - -
          2.68618  4.42225  2.77519  2.73123  3.46354  2.40513  3.72494  3.29354  2.67741  2.69355  4.24690  2.90347  2.73739  3.18146  2.89801  2.37887  2.77519  2.98518  4.58477  3.61503
          0.07785  3.88632  2.91183  0.61958  0.77255  0.48576  0.95510
     13   1.85821  4.54603  2.81414  2.49632  4.07065  3.17758  3.74088  3.48357  2.57183  3.12031  3.96460  2.63241  3.74068  2.63172  2.96981  2.37247  2.81433  3.11627  5.36290  4.05817     18 - -
          2.68618  4.42225  2.77519  2.73123  3.46354  2.40513  3.72494  3.29354  2.67741  2.69355  4.24690  2.90347  2.73739  3.18146  2.89801  2.37887  2.77519  2.98518  4.58477  3.61503
          0.03242  3.84089  4.56324  0.61958  0.77255  0.52606  0.89387
     14   2.83852  4.45100  3.72183  3.18374  2.52794  3.73231  3.57339  2.96203  2.89815  2.54245  3.55397  3.45726  4.10129  3.30090  2.75865  3.03242  3.06530  2.77374  2.22862  2.25362     19 - -
          2.68618  4.42225  2.77519  2.73123  3.46354  2.40513  3.72494  3.29354  2.67741  2.69355  4.24690  2.90347  2.73739  3.18146  2.89801  2.37887  2.77519  2.98518  4.58477  3.61503
          0.03242  3.84089  4.56324  0.61958  0.77255  0.52606  0.89387
     15   2.25890  4.23595  3.35241  2.83293  3.61607  2.69517  3.82165  2.91347  2.78442  2.66861  3.03109  3.19453  3.78667  3.10743  3.14391  2.42064  2.52789  2.42967  5.03425  3.79426     20 - -
          2.68618  4.42225  2.77519  2.73123  3.46354  2.40513  3.72494  3.29354  2.67741  2.69355  4.24690  2.90347  2.73739  3.18146  2.89801  2.37887  2.77519  2.98518  4.58477  3.61503
          0.03242  3.84089  4.56324  0.61958  0.77255  0.52606  0.89387
     16   2.19594  4.60258  2.92694  2.49077  4.03654  2.68958  3.66946  3.44368  2.43415  3.05971  3.89329  2.95889  3.75730  2.63537  2.53820  2.41536  2.80283  3.09689  5.30015  4.00200     21 - -
          2.68618  4.42225  2.77519  2.73123  3.46354  2.40513  3.72494  3.29354  2.67741  2.69355  4.24690  2.90347  2.73739  3.18146  2.89801  2.37887  2.77519  2.98518  4.58477  3.61503
          0.03242  3.84089  4.56324  0.61958  0.77255  0.46136  0.99540
     17   2.62421  4.91162  2.46297  2.16456  4.15203  3.32534  3.59543  3.60340  2.40558  3.17796  3.98989  2.82938  3.77067  2.31958  2.87655  2.47761  2.86351  3.25797  5.38495  3.15566     22 - -
          2.68618  4.42225  2.77519  2.73123  3.46354  2.40513  3.72494  3.29354  2.67741  2.69355  4.24690  2.90347  2.73739  3.18146  2.89801  2.37887  2.77519  2.98518  4.58477  3.61503
          0.03096  3.88632  4.60867  0.61958  0.77255  0.48576  0.95510
     18   2.50000  4.39930  3.24530  2.72629  3.70501  2.19988  3.75899  3.03408  2.60208  2.73621  3.23557  3.13933  3.82264  3.00172  2.73393  2.64979  2.78713  2.57555  5.09319  3.82884     23 - -
          2.68618  4.42225  2.77519  2.73123  3.46354  2.40513  3.72494  3.29354  2.67741  2.69355  4.24690  2.90347  2.73739  3.18146  2.89801  2.37887  2.77519  2.98518  4.58477  3.61503
          0.03096  3.88632  4.60867  0.61958  0.77255  0.48576  0.95510
     19   2.05380  4.38667  3.07319  2.68270  4.09586  2.11129  3.83200  3.50219  2.65314  3.14600  3.98011  3.06258  3.71611  3.03773  2.60640  2.30277  2.74940  3.09192  5.39019  4.12027     24 - -
          2.68621  4.42228  2.77522  2.73126  3.46335  2.40493  3.72497  3.29357  2.67743  2.69357  4.24692  2.90349  2.73742  3.18149  2.89803  2.37889  2.77522  2.98521  4.58479  3.61506
          0.27266  2.64685  1.78514  0.92125  0.50754  0.48576  0.95510
     20   2.00602  4.37983  2.81463  2.55184  4.03458  2.38685  3.78436  3.42618  2.63619  3.09228  3.96006  2.95870  3.67362  2.65104  3.00254  2.48788  2.75159  3.04015  5.35105  4.06566     29 - -
          2.68618  4.42225  2.77519  2.73123  3.46354  2.40513  3.72494  3.29354  2.67741  2.69355  4.24690  2.90347  2.73739  3.18146  2.89801  2.37887  2.77519  2.98518  4.58477  3.61503
          0.03687  3.71457  4.43692  0.61958  0.77255  0.62214  0.76959
     21   2.36126  4.24460  3.38931  2.89582  2.60725  3.03126  3.72309  2.73850  2.84902  2.44295  3.39721  3.25783  3.88039  3.15682  3.17733  2.74483  2.79162  2.52282  4.61950  2.91438     30 - -
          2.68618  4.42225  2.77519  2.73123  3.46354  2.40513  3.72494  3.29354  2.67741  2.69355  4.24690  2.90347  2.73739  3.18146  2.89801  2.37887  2.77519  2.98518  4.58477  3.61503
          0.03687  3.71457  4.43692  0.61958  0.77255  0.62214  0.76959
     22   2.45536  4.39831  2.95976  2.68481  4.04768  1.75076  3.82257  3.52760  2.59104  3.16518  4.05997  3.06120  3.69796  3.06553  2.44587  2.57648  2.83810  3.13812  5.29043  4.06360     31 - -
          2.68618  4.42225  2.77519  2.73123  3.46354  2.40513  3.72494  3.29354  2.67741  2.69355  4.24690  2.90347  2.73739  3.18146  2.89801  2.37887  2.77519  2.98518  4.58477  3.61503
          0.09188  3.71457  2.75805  0.61958  0.77255  0.54656  0.86498
     23   2.50486  4.30163  3.19659  2.81785  2.27081  2.91338  3.72559  2.94159  2.83091  2.64155  3.58631  2.82076  3.83101  3.15102  3.16604  2.68314  2.81398  2.68946  4.67273  3.21856     32 - -
          2.68618  4.42225  2.77519  2.73123  3.46354  2.40513  3.72494  3.29354  2.67741  2.69355  4.24690  2.90347  2.73739  3.18146  2.89801  2.37887  2.77519  2.98518  4.58477  3.61503
          0.03648  3.72488  4.44723  0.61958  0.77255  0.55173  0.85791
     24   2.35545  4.41064  2.71801  2.51004  4.20887  2.33167  3.82929  3.67433  2.73545  3.30208  4.13541  2.29958  3.65513  3.04041  3.14111  2.04942  2.76016  3.20862  5.50094  4.18778     33 - -
          2.68618  4.42225  2.77519  2.73123  3.46354  2.40513  3.72494  3.29354  2.67741  2.69355  4.24690  2.90347  2.73739  3.18146  2.89801  2.37887  2.77519  2.98518  4.58477  3.61503
          0.03468  3.77468  4.49702  0.61958  0.77255  0.43154  1.04842
     25   2.73463  4.73193  2.71550  2.60228  4.09759  3.19304  3.93173  3.81078  2.83648  3.45603  4.41107  1.13377  3.84550  3.20437  3.19173  2.80120  3.11686  3.43159  5.40190  4.04482     34 - -
          2.68618  4.42225  2.77519  2.73123  3.46354  2.40513  3.72494  3.29354  2.67741  2.69355  4.24690  2.90347  2.73739  3.18146  2.89801  2.37887  2.77519  2.98518  4.58477  3.61503
          0.03096  3.88632  4.60867  0.61958  0.77255  0.48576  0.95510
     26   2.61592  4.65167  3.05125  2.26707  3.81788  3.44311  3.64388  3.18175  2.40576  2.43332  3.33702  3.01725  3.83890  2.37036  2.78993  2.69438  2.84434  2.92760  5.15621  3.86426     35 - -
          2.68618  4.42225  2.77519  2.73123  3.46354  2.40513  3.72494  3.29354  2.67741  2.69355  4.24690  2.90347  2.73739  3.18146  2.89801  2.37887  2.77519  2.98518  4.58477  3.61503
          0.03096  3.88632  4.60867  0.61958  0.77255  0.48576  0.95510
     27   2.24038  4.16530  3.31189  3.01111  4.08048  2.96945  4.07823  3.38757  3.00899  3.16073  4.04193  3.22722  3.68159  3.35280  3.31624  1.93587  1.54784  2.95687  5.45807  4.21722     36 - -
          2.68618  4.42225  2.77519  2.73123  3.46354  2.40513  3.72494  3.29354  2.67741  2.69355  4.24690  2.90347  2.73739  3.18146  2.89801  2.37887  2.77519  2.98518  4.58477  3.61503
          0.03096  3.88632  4.60867  0.61958  0.77255  0.48576  0.95510
     28   2.93576  4.38739  4.33198  3.86553  3.39146  4.05294  4.61258  1.90658  3.69770  1.80883  3.29551  4.11528  4.46458  4.02937  3.92377  3.44970  3.22813  1.18718  5.26900  4.00826     37 - -
          2.68618  4.42225  2.77519  2.73123  3.46354  2.40513  3.72494  3.29354  2.67741  2.69355  4.24690  2.90347  2.73739  3.18146  2.89801  2.37887  2.77519  2.98518  4.58477  3.61503
          0.03096  3.88632  4.60867  0.61958  0.77255  0.48576  0.95510
     29   2.27720  4.23720  3.97667  3.59390  3.66454  3.53465  4.45990  2.11599  3.49743  2.38458  3.55915  3.77464  4.12819  3.83025  3.74508  2.96543  2.98194  1.23135  5.37681  4.14356     38 - -
          2.68618  4.42225  2.77519  2.73123  3.46354  2.40513  3.72494  3.29354  2.67741  2.69355  4.24690  2.90347  2.73739  3.18146  2.89801  2.37887  2.77519  2.98518  4.58477  3.61503
          0.03096  3.88632  4.60867  0.61958  0.77255  0.48576  0.95510
     30   2.91348  5.40284  1.26970  1.85556  4.69475  3.17429  3.74626  4.19608  2.77831  3.73921  4.61813  2.66065  3.80659  2.92495  3.36229  2.80773  3.21074  3.79352  5.89229  4.41315     39 - -
          2.68618  4.42225  2.77519  2.73123  3.46354  2.40513  3.72494  3.29354  2.67741  2.69355  4.24690  2.90347  2.73739  3.18146  2.89801  2.37887  2.77519  2.98518  4.58477  3.61503
          0.03096  3.88632  4.60867  0.61958  0.77255  0.48576  0.95510
     31   2.80548  4.95803  3.13868  2.59021  4.35687  3.48468  3.58542  3.74037  1.55495  3.25719  4.10242  3.04124  3.89430  2.72836  1.99876  2.50828  3.01828  3.40749  5.37766  4.13701     40 - -
          2.68618  4.42225  2.77519  2.73123  3.46354  2.40513  3.72494  3.29354  2.67741  2.69355  4.24690  2.90347  2.73739  3.18146  2.89801  2.37887  2.77519  2.98518  4.58477  3.61503
          0.03096  3.88632  4.60867  0.61958  0.77255  0.48576  0.95510
     32   2.34671  4.24704  3.99770  3.61942  3.65731  3.56139  4.48232  2.09271  3.51895  2.36506  3.55185  3.80025  4.15083  3.85518  3.76335  2.99503  3.00048  1.20039  5.38430  4.14812     41 - -
          2.68618  4.42225  2.77519  2.73123  3.46354  2.40513  3.72494  3.29354  2.67741  2.69355  4.24690  2.90347  2.73739  3.18146  2.89801  2.37887  2.77519  2.98518  4.58477  3.61503
          0.03096  3.88632  4.60867  0.61958  0.77255  0.48576  0.95510
     33   2.45869  4.36220  3.20280  2.79669  3.74836  3.23972  3.85522  3.10843  2.73213  2.37164  3.75595  3.16772  2.11814  3.11949  3.07368  2.40633  2.80328  2.81929  5.16835  3.87271     42 - -
          2.68618  4.42225  2.77519  2.73123  3.46354  2.40513  3.72494  3.29354  2.67741  2.69355  4.24690  2.90347  2.73739  3.18146  2.89801  2.37887  2.77519  2.98518  4.58477  3.61503
          0.03096  3.88632  4.60867  0.61958  0.77255  0.48576  0.95510
     34   1.80821  4.23738  3.21293  2.94251  4.11888  3.00419  4.06695  3.42315  2.99134  3.16631  4.07708  3.20736  1.74308  3.33083  3.31392  2.47027  2.75289  3.00858  5.48170  4.24692     43 - -
          2.68618  4.42225  2.77519  2.73123  3.46354  2.40513  3.72494  3.29354  2.67741  2.69355  4.24690  2.90347  2.73739  3.18146  2.89801  2.37887  2.77519  2.98518  4.58477  3.61503
          0.03096  3.88632  4.60867  0.61958  0.77255  0.48576  0.95510
     35   2.88902  5.41439  1.58646  1.51896  4.70067  3.18100  3.71895  4.20372  2.72378  3.72610  4.58451  2.65328  3.79745  2.88768  3.30382  2.78187  3.17670  3.79214  5.88320  4.39803     44 - -
          2.68618  4.42225  2.77519  2.73123  3.46354  2.40513  3.72494  3.29354  2.67741  2.69355  4.24690  2.90347  2.73739  3.18146  2.89801  2.37887  2.77519  2.98518  4.58477  3.61503
          0.03096  3.88632  4.60867  0.61958  0.77255  0.48576  0.95510
     36   3.04216  4.46516  4.41244  3.87560  3.14728  4.19621  4.55352  1.76204  3.70601  1.61726  1.82911  4.16261  4.49287  3.96173  3.90681  3.54126  3.28738  2.06883  5.09761  3.94176     45 - -
          2.68618  4.42225  2.77519  2.73123  3.46354  2.40513  3.72494  3.29354  2.67741  2.69355  4.24690  2.90347  2.73739  3.18146  2.89801  2.37887  2.77519  2.98518  4.58477  3.61503
          0.03096  3.88632  4.60867  0.61958  0.77255  0.48576  0.95510
     37   2.72818  4.34054  3.72598  3.17111  3.12133  3.72265  3.33282  2.55992  2.97814  1.61189  2.56031  3.51979  4.08356  3.34073  3.24987  3.01014  2.96033  2.46931  4.75490  3.45291     46 - -
          2.68618  4.42225  2.77519  2.73123  3.46354  2.40513  3.72494  3.29354  2.67741  2.69355  4.24690  2.90347  2.73739  3.18146  2.89801  2.37887  2.77519  2.98518  4.58477  3.61503
          0.03096  3.88632  4.60867  0.61958  0.77255  0.48576  0.95510
     38   3.00959  4.82486  3.13882  2.90000  3.29410  3.45892  1.11362  3.71467  2.74266  3.20696  4.25086  3.30884  4.01213  3.26637  3.00762  3.08010  3.31336  3.44951  4.75900  3.24454     47 - -
          2.68618  4.42225  2.77519  2.73123  3.46354  2.40513  3.72494  3.29354  2.67741  2.69355  4.24690  2.90347  2.73739  3.18146  2.89801  2.37887  2.77519  2.98518  4.58477  3.61503
          0.03096  3.88632  4.60867  0.61958  0.77255  0.48576  0.95510
     39   3.14653  4.56802  4.45771  3.91756  3.04319  4.27855  4.57069  2.17442  3.71803  1.11691  2.10138  4.22097  4.53850  3.96729  3.90640  3.62724  3.38153  2.26202  5.05172  3.90314     48 - -
          2.68618  4.42225  2.77519  2.73123  3.46354  2.40513  3.72494  3.29354  2.67741  2.69355  4.24690  2.90347  2.73739  3.18146  2.89801  2.37887  2.77519  2.98518  4.58477  3.61503
          0.03096  3.88632  4.60867  0.61958  0.77255  0.48576  0.95510
     40   3.01489  4.37478  4.59606  4.10200  3.46064  4.28395  4.83906  1.30694  3.97760  1.97370  3.28548  4.34343  4.62339  4.25732  4.19165  3.66706  3.28639  1.35354  5.40689  4.19770     49 - -
          2.68618  4.42225  2.77519  2.73123  3.46354  2.40513  3.72494  3.29354  2.67741  2.69355  4.24690  2.90347  2.73739  3.18146  2.89801  2.37887  2.77519  2.98518  4.58477  3.61503
          0.03096  3.88632  4.60867  0.61958  0.77255  0.48576  0.95510
     41   2.85257  5.22874  1.31767  2.16012  4.32691  3.21301  3.10498  4.04503  2.70433  3.57610  4.45220  2.72764  3.81217  2.91596  3.23315  2.78245  3.14206  3.66219  5.61144  4.13063     50 - -
          2.68618  4.42225  2.77519  2.73123  3.46354  2.40513  3.72494  3.29354  2.67741  2.69355  4.24690  2.90347  2.73739  3.18146  2.89801  2.37887  2.77519  2.98518  4.58477  3.61503
          0.03096  3.88632  4.60867  0.61958  0.77255  0.48576  0.95510
     42   1.75120  4.23143  3.22126  2.94433  4.11604  3.00187  4.06497  3.41999  2.99121  3.16374  4.07046  3.20709  1.80822  3.32827  3.31521  2.46455  2.74629  3.00394  5.47907  4.24475     51 - -
          2.68618  4.42225  2.77519  2.73123  3.46354  2.40513  3.72494  3.29354  2.67741  2.69355  4.24690  2.90347  2.73739  3.18146  2.89801  2.37887  2.77519  2.98518  4.58477  3.61503
          0.03096  3.88632  4.60867  0.61958  0.77255  0.48576  0.95510
     43   2.66845  4.63104  3.05209  2.60271  3.25857  3.46335  2.71183  3.24744  2.55852  2.86204  3.75596  2.81232  3.88404  2.93861  2.94109  2.53113  2.90794  2.97938  4.74035  2.44807     52 - -
          2.68618  4.42225  2.77519  2.73123  3.46354  2.40513  3.72494  3.29354  2.67741  2.69355  4.24690  2.90347  2.73739  3.18146  2.89801  2.37887  2.77519  2.98518  4.58477  3.61503
          0.03096  3.88632  4.60867  0.61958  0.77255  0.48576  0.95510
     44   3.35823  4.72807  4.11210  3.82149  2.67995  3.74546  3.91646  3.38225  3.54333  2.77482  4.01543  3.96771  4.26431  3.93022  3.66930  3.56181  3.65929  3.27297  0.85782  2.68129     53 - -
          2.68618  4.42225  2.77519  2.73123  3.46354  2.40513  3.72494  3.29354  2.67741  2.69355  4.24690  2.90347  2.73739  3.18146  2.89801  2.37887  2.77519  2.98518  4.58477  3.61503
          0.03096  3.88632  4.60867  0.61958  0.77255  0.48576  0.95510
     45   2.92762  4.64186  3.36815  3.05593  2.52027  3.63636  3.58323  3.25708  2.98748  2.81930  3.86757  2.88398  4.10941  3.34668  3.26751  3.04410  3.20396  3.04300  4.13523  1.37161     54 - -
          2.68618  4.42225  2.77519  2.73123  3.46354  2.40513  3.72494  3.29354  2.67741  2.69355  4.24690  2.90347  2.73739  3.18146  2.89801  2.37887  2.77519  2.98518  4.58477  3.61503
          0.03096  3.88632  4.60867  0.61958  0.77255  0.48576  0.95510
     46   2.89140  4.87786  2.91172  2.66647  4.04831  3.37497  3.82497  3.68100  2.48625  3.18199  4.20927  3.12640  3.92850  1.20962  2.77024  2.93847  3.18826  3.40975  5.31777  4.01237     55 - -
          2.68618  4.42225  2.77519  2.73123  3.46354  2.40513  3.72494  3.29354  2.67741  2.69355  4.24690  2.90347  2.73739  3.18146  2.89801  2.37887  2.77519  2.98518  4.58477  3.61503
          0.03096  3.88632  4.60867  0.61958  0.77255  0.48576  0.95510
     47   3.40118  4.67665  4.51530  4.13713  1.18687  4.23372  3.41691  3.14633  3.97363  2.52457  3.73116  3.94900  4.54025  3.97659  4.02588  3.57576  3.61914  3.04899  2.76137  1.71406     56 - -
          2.68618  4.42225  2.77519  2.73123  3.46354  2.40513  3.72494  3.29354  2.67741  2.69355  4.24690  2.90347  2.73739  3.18146  2.89801  2.37887  2.77519  2.98518  4.58477  3.61503
          0.03096  3.88632  4.60867  0.61958  0.77255  0.48576  0.95510
     48   2.76939  4.52464  3.37802  3.21891  4.21323  3.21136  4.29537  3.76201  3.27736  3.38742  4.43774  3.52431  0.80228  3.66571  3.52148  2.93727  3.21200  3.40583  5.39616  4.33402     57 - -
          2.68618  4.42225  2.77519  2.73123  3.46354  2.40513  3.72494  3.29354  2.67741  2.69355  4.24690  2.90347  2.73739  3.18146  2.89801  2.37887  2.77519  2.98518  4.58477  3.61503
          0.03096  3.88632  4.60867  0.61958  0.77255  0.48576  0.95510
     49   2.76939  4.52464  3.37802  3.21891  4.21323  3.21136  4.29537  3.76201  3.27736  3.38742  4.43774  3.52431  0.80228  3.66571  3.52148  2.93727  3.21200  3.40583  5.39616  4.33402     58 - -
          2.68618  4.42225  2.77519  2.73123  3.46354  2.40513  3.72494  3.29354  2.67741  2.69355  4.24690  2.90347  2.73739  3.18146  2.89801  2.37887  2.77519  2.98518  4.58477  3.61503
          0.03096  3.88632  4.60867  0.61958  0.77255  0.48576  0.95510
     50   3.09384  4.54534  4.35524  3.82425  3.06634  4.19095  4.49691  2.19716  3.61160  1.34124  1.76769  4.12893  4.48369  3.89641  3.81302  3.54308  3.33638  2.26132  5.03482  3.85649     59 - -
          2.68618  4.42225  2.77519  2.73123  3.46354  2.40513  3.72494  3.29354  2.67741  2.69355  4.24690  2.90347  2.73739  3.18146  2.89801  2.37887  2.77519  2.98518  4.58477  3.61503
          0.03096  3.88632  4.60867  0.61958  0.77255  0.48576  0.95510
     51   2.80777  5.14106  2.32389  1.82893  4.46315  3.22628  3.70829  3.95239  2.57396  3.51627  4.37724  1.70791  3.80930  2.88264  3.03333  2.75945  3.09429  3.57431  5.66646  4.25517     60 - -
          2.68618  4.42225  2.77519  2.73123  3.46354  2.40513  3.72494  3.29354  2.67741  2.69355  4.24690  2.90347  2.73739  3.18146  2.89801  2.37887  2.77519  2.98518  4.58477  3.61503
          0.03096  3.88632  4.60867  0.61958  0.77255  0.48576  0.95510
     52   2.33713  4.29342  3.07896  2.85697  4.13824  3.00316  4.02816  3.59769  2.93681  3.28364  4.16976  3.15522  1.53989  3.29212  3.26075  2.18006  2.78578  3.14310  5.47998  4.20454     61 - -
          2.68618  4.42225  2.77519  2.73123  3.46354  2.40513  3.72494  3.29354  2.67741  2.69355  4.24690  2.90347  2.73739  3.18146  2.89801  2.37887  2.77519  2.98518  4.58477  3.61503
          0.03096  3.88632  4.60867  0.61958  0.77255  0.48576  0.95510
     53   3.12924  4.55845  4.42914  3.88999  3.04894  4.25331  4.54802  2.18083  3.68911  1.19268  1.95860  4.19365  4.52144  3.94610  3.88120  3.60129  3.36564  2.26192  5.04515  3.89029     62 - -
          2.68618  4.42225  2.77519  2.73123  3.46354  2.40513  3.72494  3.29354  2.67741  2.69355  4.24690  2.90347  2.73739  3.18146  2.89801  2.37887  2.77519  2.98518  4.58477  3.61503
          0.03096  3.88632  4.60867  0.61958  0.77255  0.48576  0.95510
     54   3.35823  4.72807  4.11210  3.82149  2.67995  3.74546  3.91646  3.38225  3.54333  2.77482  4.01543  3.96771  4.26431  3.93022  3.66930  3.56181  3.65929  3.27297  0.85782  2.68129     63 - -
          2.68618  4.42225  2.77519  2.73123  3.46354  2.40513  3.72494  3.29354  2.67741  2.69355  4.24690  2.90347  2.73739  3.18146  2.89801  2.37887  2.77519  2.98518  4.58477  3.61503
          0.03096  3.88632  4.60867  0.61958  0.77255  0.48576  0.95510
     55   3.07609  4.66981  3.77646  3.30806  1.95357  3.89491  2.00613  3.22753  3.20763  2.70835  3.78846  3.53523  4.25286  3.45820  3.48385  3.18954  3.30264  3.04965  3.82752  1.79382     64 - -
          2.68618  4.42225  2.77519  2.73123  3.46354  2.40513  3.72494  3.29354  2.67741  2.69355  4.24690  2.90347  2.73739  3.18146  2.89801  2.37887  2.77519  2.98518  4.58477  3.61503
          0.03096  3.88632  4.60867  0.61958  0.77255  0.48576  0.95510
     56   2.24073  4.47105  2.88243  2.58706  4.17067  1.92212  3.82478  3.57563  2.38856  3.21665  4.05508  3.00324  3.72856  3.02699  3.04106  2.32737  2.80204  3.16345  5.45362  4.16666     65 - -
          2.68618  4.42225  2.77519  2.73123  3.46354  2.40513  3.72494  3.29354  2.67741  2.69355  4.24690  2.90347  2.73739  3.18146  2.89801  2.37887  2.77519  2.98518  4.58477  3.61503
          0.03096  3.88632  4.60867  0.61958  0.77255  0.48576  0.95510
     57   2.86095  4.29686  4.26141  3.69594  2.94403  3.97985  4.16365  1.64902  3.52172  1.62321  3.04305  3.92094  4.29674  3.76051  3.70176  3.28974  3.09185  2.20620  3.57794  3.36692     66 - -
          2.68618  4.42225  2.77519  2.73123  3.46354  2.40513  3.72494  3.29354  2.67741  2.69355  4.24690  2.90347  2.73739  3.18146  2.89801  2.37887  2.77519  2.98518  4.58477  3.61503
          0.03096  3.88632  4.60867  0.61958  0.77255  0.48576  0.95510
     58   3.16612  4.56083  4.51964  4.00973  3.09684  4.32404  4.65338  1.86235  3.80749  1.03859  2.96793  4.29682  4.59859  4.07142  3.99323  3.69873  3.41277  2.08271  5.11084  3.91155     67 - -
          2.68618  4.42225  2.77519  2.73123  3.46354  2.40513  3.72494  3.29354  2.67741  2.69355  4.24690  2.90347  2.73739  3.18146  2.89801  2.37887  2.77519  2.98518  4.58477  3.61503
          0.03096  3.88632  4.60867  0.61958  0.77255  0.48576  0.95510
     59   2.68180  4.45606  3.35843  3.25949  4.40192  0.70805  4.37909  4.00474  3.44267  3.65718  4.63290  3.52269  3.84765  3.76570  3.67736  2.85408  3.16411  3.53038  5.49358  4.50422     68 - -
          2.68618  4.42225  2.77519  2.73123  3.46354  2.40513  3.72494  3.29354  2.67741  2.69355  4.24690  2.90347  2.73739  3.18146  2.89801  2.37887  2.77519  2.98518  4.58477  3.61503
          0.03096  3.88632  4.60867  0.61958  0.77255  0.48576  0.95510
     60   3.02395  4.48648  4.28975  3.85253  1.46604  4.00036  4.04820  2.39081  3.73198  1.88625  3.21872  3.99110  4.39650  3.92037  3.90427  3.38482  3.30449  2.12799  4.39236  2.83683     69 - -
          2.68618  4.42225  2.77519  2.73123  3.46354  2.40513  3.72494  3.29354  2.67741  2.69355  4.24690  2.90347  2.73739  3.18146  2.89801  2.37887  2.77519  2.98518  4.58477  3.61503
          0.03096  3.88632  4.60867  0.61958  0.77255  0.48576  0.95510
     61   2.28921  4.18531  3.81552  3.37982  3.69150  3.39384  4.26785  2.30134  3.29269  2.51696  3.58711  3.58984  3.98859  3.61582  3.56935  2.79456  2.32477  1.48298  5.28906  4.07360     70 - -
          2.68618  4.42225  2.77519  2.73123  3.46354  2.40513  3.72494  3.29354  2.67741  2.69355  4.24690  2.90347  2.73739  3.18146  2.89801  2.37887  2.77519  2.98518  4.58477  3.61503
          0.03096  3.88632  4.60867  0.61958  0.77255  0.48576  0.95510
     62   3.06050  4.44069  4.52409  4.00883  3.27367  4.27805  4.69948  1.23319  3.83467  1.75862  2.77504  4.27777  4.58255  4.11472  4.03549  3.64552  3.31558  1.82911  5.23524  4.04567     71 - -
          2.68618  4.42225  2.77519  2.73123  3.46354  2.40513  3.72494  3.29354  2.67741  2.69355  4.24690  2.90347  2.73739  3.18146  2.89801  2.37887  2.77519  2.98518  4.58477  3.61503
          0.03096  3.88632  4.60867  0.61958  0.77255  0.48576  0.95510
     63   2.15729  4.23542  3.34844  2.93806  2.71601  2.03760  3.91728  2.99404  2.94576  2.73343  3.66570  3.25168  3.79897  3.25055  3.28431  2.59430  2.76145  2.70850  5.04519  3.73476     72 - -
          2.68618  4.42225  2.77519  2.73123  3.46354  2.40513  3.72494  3.29354  2.67741  2.69355  4.24690  2.90347  2.73739  3.18146  2.89801  2.37887  2.77519  2.98518  4.58477  3.61503
          0.03096  3.88632  4.60867  0.61958  0.77255  0.48576  0.95510
     64   2.74163  3.45057  4.30729  3.73227  2.83687  3.92043  4.26299  1.93120  3.61381  1.94325  2.61314  3.93274  4.25516  3.81533  3.77951  3.22837  2.97822  1.69708  4.85641  3.67825     73 - -
          2.68618  4.42225  2.77519  2.73123  3.46354  2.40513  3.72494  3.29354  2.67741  2.69355  4.24690  2.90347  2.73739  3.18146  2.89801  2.37887  2.77519  2.98518  4.58477  3.61503
          0.03096  3.88632  4.60867  0.61958  0.77255  0.48576  0.95510
     65   3.17063  4.62870  4.21178  3.85153  3.14071  3.99984  4.50291  2.34533  3.61915  0.85833  3.15903  4.12568  4.43271  3.98416  3.79302  3.57208  3.46419  2.38629  5.02520  3.75177     74 - -
          2.68618  4.42225  2.77519  2.73123  3.46354  2.40513  3.72494  3.29354  2.67741  2.69355  4.24690  2.90347  2.73739  3.18146  2.89801  2.37887  2.77519  2.98518  4.58477  3.61503
          0.03096  3.88632  4.60867  0.61958  0.77255  0.48576  0.95510
     66   2.68180  4.45606  3.35843  3.25949  4.40192  0.70805  4.37909  4.00474  3.44267  3.65718  4.63290  3.52269  3.84765  3.76570  3.67736  2.85408  3.16411  3.53038  5.49358  4.50422     75 - -
          2.68618  4.42225  2.77519  2.73123  3.46354  2.40513  3.72494  3.29354  2.67741  2.69355  4.24690  2.90347  2.73739  3.18146  2.89801  2.37887  2.77519  2.98518  4.58477  3.61503
          0.03096  3.88632  4.60867  0.61958  0.77255  0.48576  0.95510
     67   2.62597  3.47230  4.06454  3.48887  2.36474  3.73724  4.06293  2.13857  3.37507  2.05204  2.86677  3.71596  4.10224  3.60105  3.57189  3.03398  2.59206  2.12762  4.73331  3.52949     76 - -
          2.68618  4.42225  2.77519  2.73123  3.46354  2.40513  3.72494  3.29354  2.67741  2.69355  4.24690  2.90347  2.73739  3.18146  2.89801  2.37887  2.77519  2.98518  4.58477  3.61503
          0.03096  3.88632  4.60867  0.61958  0.77255  0.48576  0.95510
     68   3.04308  4.39377  4.59568  4.04135  3.25666  4.32350  4.70124  1.50002  3.93047  1.61839  2.64583  4.30672  4.58301  4.13485  4.12073  3.65810  3.28000  1.62153  5.20487  4.07012     77 - -
          2.68618  4.42225  2.77519  2.73123  3.46354  2.40513  3.72494  3.29354  2.67741  2.69355  4.24690  2.90347  2.73739  3.18146  2.89801  2.37887  2.77519  2.98518  4.58477  3.61503
          0.03096  3.88632  4.60867  0.61958  0.77255  0.48576  0.95510
     69   2.32156  4.24223  3.21818  3.03441  4.08997  2.97184  4.14397  3.61436  3.10911  3.33346  4.25827  3.25710  3.71175  3.45731  3.39485  1.07037  2.80269  3.14644  5.46131  4.17352     78 - -
          2.68618  4.42225  2.77519  2.73123  3.46354  2.40513  3.72494  3.29354  2.67741  2.69355  4.24690  2.90347  2.73739  3.18146  2.89801  2.37887  2.77519  2.98518  4.58477  3.61503
          0.03096  3.88632  4.60867  0.61958  0.77255  0.48576  0.95510
     70   3.01743  4.38304  4.53829  3.98038  3.23810  4.27576  4.64077  1.71146  3.87125  1.59718  2.51725  4.24957  4.54266  4.07675  4.06575  3.60391  3.25324  1.54435  5.16465  4.02957     79 - -
          2.68618  4.42225  2.77519  2.73123  3.46354  2.40513  3.72494  3.29354  2.67741  2.69355  4.24690  2.90347  2.73739  3.18146  2.89801  2.37887  2.77519  2.98518  4.58477  3.61503
          0.03096  3.88632  4.60867  0.61958  0.77255  0.48576  0.95510
     71   2.17116  4.21926  3.68477  3.14929  3.46993  3.52581  4.02455  2.40069  3.06717  2.36329  2.78035  3.47276  3.98923  3.37674  3.37788  2.84305  2.45251  1.96285  5.01944  3.80360     80 - -
          2.68618  4.42225  2.77519  2.73123  3.46354  2.40513  3.72494  3.29354  2.67741  2.69355  4.24690  2.90347  2.73739  3.18146  2.89801  2.37887  2.77519  2.98518  4.58477  3.61503
          0.03096  3.88632  4.60867  0.61958  0.77255  0.48576  0.95510
     72   2.68180  4.45606  3.35843  3.25949  4.40192  0.70805  4.37909  4.00474  3.44267  3.65718  4.63290  3.52269  3.84765  3.76570  3.67736  2.85408  3.16411  3.53038  5.49358  4.50422     81 - -
          2.68618  4.42225  2.77519  2.73123  3.46354  2.40513  3.72494  3.29354  2.67741  2.69355  4.24690  2.90347  2.73739  3.18146  2.89801  2.37887  2.77519  2.98518  4.58477  3.61503
          0.03096  3.88632  4.60867  0.61958  0.77255  0.48576  0.95510
     73   2.73463  4.73193  2.71550  2.60228  4.09759  3.19304  3.93173  3.81078  2.83648  3.45603  4.41107  1.13377  3.84550  3.20437  3.19173  2.80120  3.11686  3.43159  5.40190  4.04482     82 - -
          2.68618  4.42225  2.77519  2.73123  3.46354  2.40513  3.72494  3.29354  2.67741  2.69355  4.24690  2.90347  2.73739  3.18146  2.89801  2.37887  2.77519  2.98518  4.58477  3.61503
          0.03096  3.88632  4.60867  0.61958  0.77255  0.48576  0.95510
     74   2.51332  4.34041  3.34241  3.01395  2.70429  1.49003  3.96558  3.15655  3.04926  2.84627  3.84067  3.32065  3.84891  3.36316  3.36867  2.69390  2.89557  2.87372  4.97279  3.57615     83 - -
          2.68618  4.42225  2.77519  2.73123  3.46354  2.40513  3.72494  3.29354  2.67741  2.69355  4.24690  2.90347  2.73739  3.18146  2.89801  2.37887  2.77519  2.98518  4.58477  3.61503
          0.03096  3.88632  4.60867  0.61958  0.77255  0.48576  0.95510
     75   2.78651  3.52684  4.21638  3.65723  3.20721  3.90302  4.30394  1.96310  3.51996  1.87656  1.94712  3.90418  4.26788  3.77068  3.72940  3.22612  3.04174  2.04100  4.95959  3.77963     84 - -
          2.68618  4.42225  2.77519  2.73123  3.46354  2.40513  3.72494  3.29354  2.67741  2.69355  4.24690  2.90347  2.73739  3.18146  2.89801  2.37887  2.77519  2.98518  4.58477  3.61503
          0.03096  3.88632  4.60867  0.61958  0.77255  0.48576  0.95510
     76   2.81895  4.35754  4.14461  3.80800  3.56002  3.73835  4.60726  2.04909  3.67600  2.24453  3.52289  3.99565  4.29797  4.03472  3.88719  3.24262  3.18008  1.00761  5.34685  4.07941     85 - -
          2.68618  4.42225  2.77519  2.73123  3.46354  2.40513  3.72494  3.29354  2.67741  2.69355  4.24690  2.90347  2.73739  3.18146  2.89801  2.37887  2.77519  2.98518  4.58477  3.61503
          0.03096  3.88632  4.60867  0.61958  0.77255  0.48576  0.95510
     77   2.99738  4.36713  4.52743  3.97818  3.28651  4.25272  4.65196  1.58015  3.86358  1.79080  2.46000  4.24110  4.53936  4.08783  4.06391  3.58846  3.24050  1.51992  5.19883  4.04861     86 - -
          2.68618  4.42225  2.77519  2.73123  3.46354  2.40513  3.72494  3.29354  2.67741  2.69355  4.24690  2.90347  2.73739  3.18146  2.89801  2.37887  2.77519  2.98518  4.58477  3.61503
          0.03096  3.88632  4.60867  0.61958  0.77255  0.48576  0.95510
     78   3.26682  4.75020  3.85854  3.59038  2.29335  3.84616  3.62459  3.27407  3.44749  2.72447  3.94762  3.74031  4.31961  3.75022  3.62843  3.40219  3.55352  3.14526  3.93769  0.94307     87 - -
          2.68618  4.42225  2.77519  2.73123  3.46354  2.40513  3.72494  3.29354  2.67741  2.69355  4.24690  2.90347  2.73739  3.18146  2.89801  2.37887  2.77519  2.98518  4.58477  3.61503
          0.03096  3.88632  4.60867  0.61958  0.77255  0.48576  0.95510
     79   3.04185  4.45652  4.35564  3.97183  3.38335  4.08171  4.69727  1.06092  3.80025  1.96637  3.31637  4.21522  4.51144  4.14701  3.99522  3.57821  3.34070  1.84596  5.27716  4.01676     88 - -
          2.68618  4.42225  2.77519  2.73123  3.46354  2.40513  3.72494  3.29354  2.67741  2.69355  4.24690  2.90347  2.73739  3.18146  2.89801  2.37887  2.77519  2.98518  4.58477  3.61503
          0.03096  3.88632  4.60867  0.61958  0.77255  0.48576  0.95510
     80   3.27575  4.67339  4.25773  3.97471  0.98933  3.96256  3.88302  2.79757  3.88136  2.16435  3.52558  4.03468  4.42072  4.04548  3.99767  3.54506  3.57683  2.78931  4.12772  2.49289     89 - -
          2.68618  4.42225  2.77519  2.73123  3.46354  2.40513  3.72494  3.29354  2.67741  2.69355  4.24690  2.90347  2.73739  3.18146  2.89801  2.37887  2.77519  2.98518  4.58477  3.61503
          0.03096  3.88632  4.60867  0.61958  0.77255  0.48576  0.95510
     81   2.31525  4.27532  3.40949  2.87999  3.57155  3.38263  3.84805  2.76690  2.80011  2.41793  3.14513  3.25365  3.86002  3.14197  3.14753  2.51221  2.09765  2.52766  5.02064  3.78085     90 - -
          2.68618  4.42225  2.77519  2.73123  3.46354  2.40513  3.72494  3.29354  2.67741  2.69355  4.24690  2.90347  2.73739  3.18146  2.89801  2.37887  2.77519  2.98518  4.58477  3.61503
          0.03096  3.88632  4.60867  0.61958  0.77255  0.48576  0.95510
     82   2.25688  3.27667  3.41394  2.95507  3.89658  3.05005  3.96093  3.26554  2.90888  2.97613  3.82904  2.83685  3.69426  3.23073  3.25080  1.75465  2.23716  2.87729  5.27510  4.04249     91 - -
          2.68618  4.42225  2.77519  2.73123  3.46354  2.40513  3.72494  3.29354  2.67741  2.69355  4.24690  2.90347  2.73739  3.18146  2.89801  2.37887  2.77519  2.98518  4.58477  3.61503
          0.03096  3.88632  4.60867  0.61958  0.77255  0.48576  0.95510
     83   2.25153  4.16784  3.31899  3.03081  4.06445  2.97820  4.09128  3.34323  3.01900  3.14114  4.03792  3.24158  3.69233  3.37249  3.31683  2.11342  1.43997  2.92783  5.45311  4.20962     92 - -
          2.68618  4.42225  2.77519  2.73123  3.46354  2.40513  3.72494  3.29354  2.67741  2.69355  4.24690  2.90347  2.73739  3.18146  2.89801  2.37887  2.77519  2.98518  4.58477  3.61503
          0.03096  3.88632  4.60867  0.61958  0.77255  0.48576  0.95510
     84   2.98450  4.94918  3.16144  2.78010  4.33877  3.47265  3.76645  3.76887  1.01949  3.33084  4.29139  3.20402  3.97188  2.95703  2.43371  3.02549  3.23666  3.47582  5.38761  4.20230     93 - -
          2.68618  4.42225  2.77519  2.73123  3.46354  2.40513  3.72494  3.29354  2.67741  2.69355  4.24690  2.90347  2.73739  3.18146  2.89801  2.37887  2.77519  2.98518  4.58477  3.61503
          0.03096  3.88632  4.60867  0.61958  0.77255  0.48576  0.95510
     85   2.16721  4.38148  2.97053  2.63469  4.17801  2.61438  3.85851  3.60064  2.74760  3.23527  4.05528  2.42070  3.68727  3.05922  3.15851  1.94057  2.48759  3.15071  5.47225  4.18637     94 - -
          2.68618  4.42225  2.77519  2.73123  3.46354  2.40513  3.72494  3.29354  2.67741  2.69355  4.24690  2.90347  2.73739  3.18146  2.89801  2.37887  2.77519  2.98518  4.58477  3.61503
          0.03096  3.88632  4.60867  0.61958  0.77255  0.48576  0.95510
     86   3.17063  4.62870  4.21178  3.85153  3.14071  3.99984  4.50291  2.34533  3.61915  0.85833  3.15903  4.12568  4.43271  3.98416  3.79302  3.57208  3.46419  2.38629  5.02520  3.75177     95 - -
          2.68618  4.42225  2.77519  2.73123  3.46354  2.40513  3.72494  3.29354  2.67741  2.69355  4.24690  2.90347  2.73739  3.18146  2.89801  2.37887  2.77519  2.98518  4.58477  3.61503
          0.03096  3.88632  4.60867  0.61958  0.77255  0.48576  0.95510
     87   2.97874  5.04036  3.38100  2.76255  4.45569  3.59342  3.59229  3.82091  1.67036  3.30193  4.18800  3.16162  3.98372  2.73963  1.38914  2.99356  3.16136  3.51581  5.37093  4.19355     96 - -
          2.68618  4.42225  2.77519  2.73123  3.46354  2.40513  3.72494  3.29354  2.67741  2.69355  4.24690  2.90347  2.73739  3.18146  2.89801  2.37887  2.77519  2.98518  4.58477  3.61503
          0.03096  3.88632  4.60867  0.61958  0.77255  0.48576  0.95510
     88   2.41988  4.26504  3.44008  3.19253  3.98081  3.10391  4.20883  3.10962  3.13578  2.97262  4.02212  3.39981  3.80869  3.52987  3.39391  2.62128  1.14865  2.80312  5.41739  4.19739     97 - -
          2.68618  4.42225  2.77519  2.73123  3.46354  2.40513  3.72494  3.29354  2.67741  2.69355  4.24690  2.90347  2.73739  3.18146  2.89801  2.37887  2.77519  2.98518  4.58477  3.61503
          0.03096  3.88632  4.60867  0.61958  0.77255  0.48576  0.95510
     89   2.76939  4.52464  3.37802  3.21891  4.21323  3.21136  4.29537  3.76201  3.27736  3.38742  4.43774  3.52431  0.80228  3.66571  3.52148  2.93727  3.21200  3.40583  5.39616  4.33402     98 - -
          2.68618  4.42225  2.77519  2.73123  3.46354  2.40513  3.72494  3.29354  2.67741  2.69355  4.24690  2.90347  2.73739  3.18146  2.89801  2.37887  2.77519  2.98518  4.58477  3.61503
          0.03096  3.88632  4.60867  0.61958  0.77255  0.48576  0.95510
     90   2.32156  4.24223  3.21818  3.03441  4.08997  2.97184  4.14397  3.61436  3.10911  3.33346  4.25827  3.25710  3.71175  3.45731  3.39485  1.07037  2.80269  3.14644  5.46131  4.17352     99 - -
          2.68618  4.42225  2.77519  2.73123  3.46354  2.40513  3.72494  3.29354  2.67741  2.69355  4.24690  2.90347  2.73739  3.18146  2.89801  2.37887  2.77519  2.98518  4.58477  3.61503
          0.03096  3.88632  4.60867  0.61958  0.77255  0.48576  0.95510
     91   2.73463  4.73193  2.71550  2.60228  4.09759  3.19304  3.93173  3.81078  2.83648  3.45603  4.41107  1.13377  3.84550  3.20437  3.19173  2.80120  3.11686  3.43159  5.40190  4.04482    100 - -
          2.68618  4.42225  2.77519  2.73123  3.46354  2.40513  3.72494  3.29354  2.67741  2.69355  4.24690  2.90347  2.73739  3.18146  2.89801  2.37887  2.77519  2.98518  4.58477  3.61503
          0.03096  3.88632  4.60867  0.61958  0.77255  0.48576  0.95510
     92   3.17637  4.55567  4.58333  4.02367  3.06453  4.38234  4.67155  1.95034  3.86415  1.05165  2.49566  4.32628  4.60226  4.06229  4.04448  3.71779  3.40294  2.15336  5.10531  3.99462    101 - -
          2.68618  4.42225  2.77519  2.73123  3.46354  2.40513  3.72494  3.29354  2.67741  2.69355  4.24690  2.90347  2.73739  3.18146  2.89801  2.37887  2.77519  2.98518  4.58477  3.61503
          0.03096  3.88632  4.60867  0.61958  0.77255  0.48576  0.95510
     93   3.19909  4.58687  4.50399  4.00933  2.18018  4.28566  4.31826  2.27390  3.86778  1.07760  2.95990  4.22163  4.55535  4.02897  4.02439  3.64942  3.43526  2.36133  4.63686  3.20429    102 - -
          2.68618  4.42225  2.77519  2.73123  3.46354  2.40513  3.72494  3.29354  2.67741  2.69355  4.24690  2.90347  2.73739  3.18146  2.89801  2.37887  2.77519  2.98518  4.58477  3.61503
          0.03096  3.88632  4.60867  0.61958  0.77255  0.48576  0.95510
     94   2.94901  4.36355  4.44921  3.97405  3.48153  4.13394  4.73966  1.67645  3.83651  2.04351  3.33792  4.21391  4.53134  4.14817  4.06511  3.52660  3.23897  1.11588  5.38397  4.14476    103 - -
          2.68618  4.42225  2.77519  2.73123  3.46354  2.40513  3.72494  3.29354  2.67741  2.69355  4.24690  2.90347  2.73739  3.18146  2.89801  2.37887  2.77519  2.98518  4.58477  3.61503
          0.03096  3.88632  4.60867  0.61958  0.77255  0.48576  0.95510
     95   2.98103  4.36474  4.52389  4.03510  3.48013  4.21562  4.78979  1.55951  3.90801  2.02003  3.31776  4.27864  4.58040  4.20289  4.13222  3.60013  3.25963  1.15763  5.40050  4.17687    104 - -
          2.68618  4.42225  2.77519  2.73123  3.46354  2.40513  3.72494  3.29354  2.67741  2.69355  4.24690  2.90347  2.73739  3.18146  2.89801  2.37887  2.77519  2.98518  4.58477  3.61503
          0.03096  3.88632  4.60867  0.61958  0.77255  0.48576  0.95510
     96   2.73463  4.73193  2.71550  2.60228  4.09759  3.19304  3.93173  3.81078  2.83648  3.45603  4.41107  1.13377  3.84550  3.20437  3.19173  2.80120  3.11686  3.43159  5.40190  4.04482    105 - -
          2.68618  4.42225  2.77519  2.73123  3.46354  2.40513  3.72494  3.29354  2.67741  2.69355  4.24690  2.90347  2.73739  3.18146  2.89801  2.37887  2.77519  2.98518  4.58477  3.61503
          0.03096  3.88632  4.60867  0.61958  0.77255  0.48576  0.95510
     97   3.17063  4.62870  4.21178  3.85153  3.14071  3.99984  4.50291  2.34533  3.61915  0.85833  3.15903  4.12568  4.43271  3.98416  3.79302  3.57208  3.46419  2.38629  5.02520  3.75177    106 - -
          2.68618  4.42225  2.77519  2.73123  3.46354  2.40513  3.72494  3.29354  2.67741  2.69355  4.24690  2.90347  2.73739  3.18146  2.89801  2.37887  2.77519  2.98518  4.58477  3.61503
          0.03096  3.88632  4.60867  0.61958  0.77255  0.48576  0.95510
     98   0.99398  4.19870  3.47643  3.26817  4.06595  3.02291  4.28861  3.19352  3.28478  3.07451  4.10467  3.41435  3.76342  3.62463  3.53446  2.54880  2.82710  2.84552  5.49172  4.29347    107 - -
          2.68618  4.42225  2.77519  2.73123  3.46354  2.40513  3.72494  3.29354  2.67741  2.69355  4.24690  2.90347  2.73739  3.18146  2.89801  2.37887  2.77519  2.98518  4.58477  3.61503
          0.03096  3.88632  4.60867  0.61958  0.77255  0.48576  0.95510
     99   3.12800  4.53833  4.38916  3.93671  1.43151  4.14028  4.04602  2.16517  3.80185  1.80917  3.16630  4.07102  4.47815  3.96936  3.95891  3.51219  3.38337  2.37307  4.34596  2.78204    108 - -
          2.68618  4.42225  2.77519  2.73123  3.46354  2.40513  3.72494  3.29354  2.67741  2.69355  4.24690  2.90347  2.73739  3.18146  2.89801  2.37887  2.77519  2.98518  4.58477  3.61503
          0.03096  3.88632  4.60867  0.61958  0.77255  0.48576  0.95510
    100   2.32156  4.24223  3.21818  3.03441  4.08997  2.97184  4.14397  3.61436  3.10911  3.33346  4.25827  3.25710  3.71175  3.45731  3.39485  1.07037  2.80269  3.14644  5.46131  4.17352    109 - -
          2.68618  4.42225  2.77519  2.73123  3.46354  2.40513  3.72494  3.29354  2.67741  2.69355  4.24690  2.90347  2.73739  3.18146  2.89801  2.37887  2.77519  2.98518  4.58477  3.61503
          0.03096  3.88632  4.60867  0.61958  0.77255  0.48576  0.95510
    101   3.00421  5.13505  0.89840  2.34310  4.51385  3.22092  3.94285  4.10511  3.02952  3.71090  4.68915  2.90023  3.87467  3.18190  3.54775  2.96489  3.34302  3.74277  5.67979  4.38425    110 - -
          2.68618  4.42225  2.77519  2.73123  3.46354  2.40513  3.72494  3.29354  2.67741  2.69355  4.24690  2.90347  2.73739  3.18146  2.89801  2.37887  2.77519  2.98518  4.58477  3.61503
          0.03096  3.88632  4.60867  0.61958  0.77255  0.48576  0.95510
    102   3.27575  4.67339  4.25773  3.97471  0.98933  3.96256  3.88302  2.79757  3.88136  2.16435  3.52558  4.03468  4.42072  4.04548  3.99767  3.54506  3.57683  2.78931  4.12772  2.49289    111 - -
          2.68618  4.42225  2.77519  2.73123  3.46354  2.40513  3.72494  3.29354  2.67741  2.69355  4.24690  2.90347  2.73739  3.18146  2.89801  2.37887  2.77519  2.98518  4.58477  3.61503
          0.03096  3.88632  4.60867  0.61958  0.77255  0.48576  0.95510
    103   2.74380  2.77432  4.20849  3.63527  2.81644  3.87270  4.18486  2.22485  3.51227  1.61480  2.68938  3.85919  4.21432  3.72312  3.69556  3.17765  2.98176  2.13733  4.78613  3.58035    112 - -
          2.68618  4.42225  2.77519  2.73123  3.46354  2.40513  3.72494  3.29354  2.67741  2.69355  4.24690  2.90347  2.73739  3.18146  2.89801  2.37887  2.77519  2.98518  4.58477  3.61503
          0.03096  3.88632  4.60867  0.61958  0.77255  0.48576  0.95510
    104   3.05388  4.53627  4.26545  3.75307  3.09026  4.10742  4.44178  2.22570  3.52041  1.48942  1.64071  4.05516  4.43762  3.84279  3.72943  3.47350  3.30826  2.27084  5.02659  3.81632    113 - -
          2.68618  4.42225  2.77519  2.73123  3.46354  2.40513  3.72494  3.29354  2.67741  2.69355  4.24690  2.90347  2.73739  3.18146  2.89801  2.37887  2.77519  2.98518  4.58477  3.61503
          0.03096  3.88632  4.60867  0.61958  0.77255  0.48576  0.95510
    105   2.97990  4.52644  4.06418  3.65856  3.21351  3.84437  4.39049  2.39048  3.42593  1.80599  1.35164  3.93438  4.30495  3.80683  3.62964  3.33051  3.28542  2.39823  5.05624  3.81930    114 - -
          2.68618  4.42225  2.77519  2.73123  3.46354  2.40513  3.72494  3.29354  2.67741  2.69355  4.24690  2.90347  2.73739  3.18146  2.89801  2.37887  2.77519  2.98518  4.58477  3.61503
          0.03096  3.88632  4.60867  0.61958  0.77255  0.48576  0.95510
    106   2.46318  3.49757  4.04773  3.50224  2.02074  3.70033  4.05185  2.34040  3.38507  1.97221  3.19147  3.71471  4.11311  3.62352  3.59594  3.02307  2.91926  2.20153  4.68633  3.36495    115 - -
          2.68618  4.42225  2.77519  2.73123  3.46354  2.40513  3.72494  3.29354  2.67741  2.69355  4.24690  2.90347  2.73739  3.18146  2.89801  2.37887  2.77519  2.98518  4.58477  3.61503
          0.03096  3.88632  4.60867  0.61958  0.77255  0.48576  0.95510
    107   2.24768  3.01844  3.77033  3.25623  3.53703  3.33297  4.07399  2.33970  3.16061  2.51347  3.48334  3.47811  3.89250  3.45576  3.43982  2.69609  1.96488  2.29015  5.05065  3.84137    116 - -
          2.68618  4.42225  2.77519  2.73123  3.46354  2.40513  3.72494  3.29354  2.67741  2.69355  4.24690  2.90347  2.73739  3.18146  2.89801  2.37887  2.77519  2.98518  4.58477  3.61503
          0.03096  3.88632  4.60867  0.61958  0.77255  0.48576  0.95510
    108   2.97990  4.52644  4.06418  3.65856  3.21351  3.84437  4.39049  2.39048  3.42593  1.80599  1.35164  3.93438  4.30495  3.80683  3.62964  3.33051  3.28542  2.39823  5.05624  3.81930    117 - -
          2.68618  4.42225  2.77519  2.73123  3.46354  2.40513  3.72494  3.29354  2.67741  2.69355  4.24690  2.90347  2.73739  3.18146  2.89801  2.37887  2.77519  2.98518  4.58477  3.61503
          0.03096  3.88632  4.60867  0.61958  0.77255  0.48576  0.95510
    109   2.20304  3.38074  3.52555  3.01088  2.99375  2.90480  3.91062  2.91085  2.95849  2.64685  3.53446  3.29252  3.78328  3.25138  3.28226  1.96901  2.69550  2.62415  4.99965  3.77026    118 - -
          2.68618  4.42225  2.77519  2.73123  3.46354  2.40513  3.72494  3.29354  2.67741  2.69355  4.24690  2.90347  2.73739  3.18146  2.89801  2.37887  2.77519  2.98518  4.58477  3.61503
          0.03096  3.88632  4.60867  0.61958  0.77255  0.48576  0.95510
    110   2.76939  4.52464  3.37802  3.21891  4.21323  3.21136  4.29537  3.76201  3.27736  3.38742  4.43774  3.52431  0.80228  3.66571  3.52148  2.93727  3.21200  3.40583  5.39616  4.33402    119 - -
          2.68618  4.42225  2.77519  2.73123  3.46354  2.40513  3.72494  3.29354  2.67741  2.69355  4.24690  2.90347  2.73739  3.18146  2.89801  2.37887  2.77519  2.98518  4.58477  3.61503
          0.03096  3.88632  4.60867  0.61958  0.77255  0.48576  0.95510
    111   1.72698  4.22907  3.22475  2.94527  4.11479  3.00099  4.06432  3.41867  2.99134  3.16264  4.06785  3.20714  1.83771  3.32746  3.31584  2.46239  2.74377  3.00209  5.47793  4.24383    120 - -
          2.68618  4.42225  2.77519  2.73123  3.46354  2.40513  3.72494  3.29354  2.67741  2.69355  4.24690  2.90347  2.73739  3.18146  2.89801  2.37887  2.77519  2.98518  4.58477  3.61503
          0.03096  3.88632  4.60867  0.61958  0.77255  0.48576  0.95510
    112   2.92392  4.43536  4.21075  3.70540  3.20106  3.97266  4.43861  2.17143  3.52393  1.72421  1.71463  3.98419  4.36062  3.82904  3.74665  3.33844  3.20219  1.94726  5.09383  3.90528    121 - -
          2.68618  4.42225  2.77519  2.73123  3.46354  2.40513  3.72494  3.29354  2.67741  2.69355  4.24690  2.90347  2.73739  3.18146  2.89801  2.37887  2.77519  2.98518  4.58477  3.61503
          0.03096  3.88632  4.60867  0.61958  0.77255  0.48576  0.95510
    113   2.91647  4.38073  4.30649  3.85475  3.41580  4.01261  4.61007  1.91081  3.68519  1.89338  3.33000  4.09649  4.44593  4.02669  3.91173  3.41953  3.21803  1.15114  5.28312  4.01222    122 - -
          2.68618  4.42225  2.77519  2.73123  3.46354  2.40513  3.72494  3.29354  2.67741  2.69355  4.24690  2.90347  2.73739  3.18146  2.89801  2.37887  2.77519  2.98518  4.58477  3.61503
          0.03096  3.88632  4.60867  0.61958  0.77255  0.48576  0.95510
    114   2.85922  4.29779  4.24976  3.68664  2.94105  3.97379  4.15181  1.60057  3.50737  1.69028  3.06132  3.91168  4.29440  3.75404  3.68993  3.28501  3.09123  2.19789  3.57178  3.34419    123 - -
          2.68618  4.42225  2.77519  2.73123  3.46354  2.40513  3.72494  3.29354  2.67741  2.69355  4.24690  2.90347  2.73739  3.18146  2.89801  2.37887  2.77519  2.98518  4.58477  3.61503
          0.03096  3.88632  4.60867  0.61958  0.77255  0.48576  0.95510
    115   2.73463  4.73193  2.71550  2.60228  4.09759  3.19304  3.93173  3.81078  2.83648  3.45603  4.41107  1.13377  3.84550  3.20437  3.19173  2.80120  3.11686  3.43159  5.40190  4.04482    124 - -
          2.68618  4.42225  2.77519  2.73123  3.46354  2.40513  3.72494  3.29354  2.67741  2.69355  4.24690  2.90347  2.73739  3.18146  2.89801  2.37887  2.77519  2.98518  4.58477  3.61503
          0.03096  3.88632  4.60867  0.61958  0.77255  0.48576  0.95510
    116   2.27433  1.37284  3.86807  3.55379  3.93057  2.34560  4.32475  3.21069  3.43930  3.05276  3.98447  3.53678  3.73533  3.74526  3.62774  2.50965  2.75520  2.82982  5.32465  4.17580    125 - -
          2.68618  4.42225  2.77519  2.73123  3.46354  2.40513  3.72494  3.29354  2.67741  2.69355  4.24690  2.90347  2.73739  3.18146  2.89801  2.37887  2.77519  2.98518  4.58477  3.61503
          0.03096  3.88632  4.60867  0.61958  0.77255  0.48576  0.95510
    117   3.47332  4.72952  4.52654  4.16737  1.50045  4.26612  3.37531  3.25229  4.00940  2.62777  3.83221  3.94841  4.56973  3.99135  4.05605  3.60976  3.68892  3.14244  2.90658  1.21569    126 - -
          2.68618  4.42225  2.77519  2.73123  3.46354  2.40513  3.72494  3.29354  2.67741  2.69355  4.24690  2.90347  2.73739  3.18146  2.89801  2.37887  2.77519  2.98518  4.58477  3.61503
          0.03096  3.88632  4.60867  0.61958  0.77255  0.48576  0.95510
    118   2.78309  4.70062  3.08131  2.68655  2.92009  3.53121  3.12804  3.32345  2.64913  2.89541  3.83546  2.39326  3.96000  3.02882  3.01038  2.85354  3.02287  3.06897  4.47049  2.02355    127 - -
          2.68618  4.42225  2.77519  2.73123  3.46354  2.40513  3.72494  3.29354  2.67741  2.69355  4.24690  2.90347  2.73739  3.18146  2.89801  2.37887  2.77519  2.98518  4.58477  3.61503
          0.03096  3.88632  4.60867  0.61958  0.77255  0.48576  0.95510
    119   2.79079  5.03255  2.39294  1.31136  4.46982  2.62429  3.76769  3.92646  2.65960  3.51331  4.38473  2.81525  3.81196  2.95205  3.11829  2.76833  3.09770  3.54488  5.65627  4.30183    128 - -
          2.68618  4.42225  2.77519  2.73123  3.46354  2.40513  3.72494  3.29354  2.67741  2.69355  4.24690  2.90347  2.73739  3.18146  2.89801  2.37887  2.77519  2.98518  4.58477  3.61503
          0.03096  3.88632  4.60867  0.61958  0.77255  0.48576  0.95510
    120   2.41988  4.26504  3.44008  3.19253  3.98081  3.10391  4.20883  3.10962  3.13578  2.97262  4.02212  3.39981  3.80869  3.52987  3.39391  2.62128  1.14865  2.80312  5.41739  4.19739    129 - -
          2.68618  4.42225  2.77519  2.73123  3.46354  2.40513  3.72494  3.29354  2.67741  2.69355  4.24690  2.90347  2.73739  3.18146  2.89801  2.37887  2.77519  2.98518  4.58477  3.61503
          0.03096  3.88632  4.60867  0.61958  0.77255  0.48576  0.95510
    121   3.35823  4.72807  4.11210  3.82149  2.67995  3.74546  3.91646  3.38225  3.54333  2.77482  4.01543  3.96771  4.26431  3.93022  3.66930  3.56181  3.65929  3.27297  0.85782  2.68129    130 - -
          2.68618  4.42225  2.77519  2.73123  3.46354  2.40513  3.72494  3.29354  2.67741  2.69355  4.24690  2.90347  2.73739  3.18146  2.89801  2.37887  2.77519  2.98518  4.58477  3.61503
          0.03096  3.88632  4.60867  0.61958  0.77255  0.48576  0.95510
    122   2.84344  4.28460  4.24332  3.69489  3.39386  4.02540  4.44268  1.77915  3.58877  2.04325  2.85937  3.98071  4.37363  3.86347  3.83564  3.34709  2.80354  1.39415  5.16111  3.97173    131 - -
          2.68618  4.42225  2.77519  2.73123  3.46354  2.40513  3.72494  3.29354  2.67741  2.69355  4.24690  2.90347  2.73739  3.18146  2.89801  2.37887  2.77519  2.98518  4.58477  3.61503
          0.03096  3.88632  4.60867  0.61958  0.77255  0.48576  0.95510
    123   3.10191  4.49744  4.48045  3.93541  1.84855  4.23298  4.31056  2.26841  3.80438  1.38196  2.52685  4.16084  4.48967  3.95686  3.96521  3.55652  3.32721  2.34436  4.67973  3.31430    132 - -
          2.68618  4.42225  2.77519  2.73123  3.46354  2.40513  3.72494  3.29354  2.67741  2.69355  4.24690  2.90347  2.73739  3.18146  2.89801  2.37887  2.77519  2.98518  4.58477  3.61503
          0.03096  3.88632  4.60867  0.61958  0.77255  0.48576  0.95510
    124   2.68180  4.45606  3.35843  3.25949  4.40192  0.70805  4.37909  4.00474  3.44267  3.65718  4.63290  3.52269  3.84765  3.76570  3.67736  2.85408  3.16411  3.53038  5.49358  4.50422    133 - -
          2.68618  4.42225  2.77519  2.73123  3.46354  2.40513  3.72494  3.29354  2.67741  2.69355  4.24690  2.90347  2.73739  3.18146  2.89801  2.37887  2.77519  2.98518  4.58477  3.61503
          0.03096  3.88632  4.60867  0.61958  0.77255  0.48576  0.95510
    125   2.76939  4.52464  3.37802  3.21891  4.21323  3.21136  4.29537  3.76201  3.27736  3.38742  4.43774  3.52431  0.80228  3.66571  3.52148  2.93727  3.21200  3.40583  5.39616  4.33402    134 - -
          2.68618  4.42225  2.77519  2.73123  3.46354  2.40513  3.72494  3.29354  2.67741  2.69355  4.24690  2.90347  2.73739  3.18146  2.89801  2.37887  2.77519  2.98518  4.58477  3.61503
          0.03096  3.88632  4.60867  0.61958  0.77255  0.48576  0.95510
    126   3.19378  4.57802  4.48496  4.00231  1.79539  4.25314  4.17909  2.33504  3.86004  1.26489  3.02097  4.17272  4.53574  4.01074  4.00810  3.61563  3.43067  2.40586  4.47199  2.96870    135 - -
          2.68618  4.42225  2.77519  2.73123  3.46354  2.40513  3.72494  3.29354  2.67741  2.69355  4.24690  2.90347  2.73739  3.18146  2.89801  2.37887  2.77519  2.98518  4.58477  3.61503
          0.03096  3.88632  4.60867  0.61958  0.77255  0.48576  0.95510
    127   2.09058  4.25556  3.85577  3.29430  2.95036  3.75624  4.07982  2.29623  3.21360  1.89929  2.86335  3.62642  4.12370  3.48554  3.49726  3.04247  2.93807  2.06325  4.90292  3.69372    136 - -
          2.68618  4.42225  2.77519  2.73123  3.46354  2.40513  3.72494  3.29354  2.67741  2.69355  4.24690  2.90347  2.73739  3.18146  2.89801  2.37887  2.77519  2.98518  4.58477  3.61503
          0.03096  3.88632  4.60867  0.61958  0.77255  0.48576  0.95510
    128   2.60160  0.91278  4.12406  3.86673  3.85471  3.22180  4.51075  3.00076  3.69369  2.91570  4.03737  3.85001  3.92986  4.03920  3.81567  2.87331  3.06951  2.74445  5.26810  4.14234    137 - -
          2.68618  4.42225  2.77519  2.73123  3.46354  2.40513  3.72494  3.29354  2.67741  2.69355  4.24690  2.90347  2.73739  3.18146  2.89801  2.37887  2.77519  2.98518  4.58477  3.61503
          0.03096  3.88632  4.60867  0.61958  0.77255  0.48576  0.95510
    129   2.82976  5.17292  2.40287  1.47365  4.45248  3.28063  3.67223  3.92016  2.44808  3.45033  4.31818  2.78370  3.82612  2.35432  2.86452  2.77769  3.09008  3.56293  5.61882  4.23415    138 - -
          2.68618  4.42225  2.77519  2.73123  3.46354  2.40513  3.72494  3.29354  2.67741  2.69355  4.24690  2.90347  2.73739  3.18146  2.89801  2.37887  2.77519  2.98518  4.58477  3.61503
          0.03096  3.88632  4.60867  0.61958  0.77255  0.48576  0.95510
    130   3.16272  4.54238  4.55882  4.04165  3.11724  4.35011  4.68516  1.74945  3.85307  1.09234  2.97409  4.32578  4.61426  4.10275  4.03653  3.71957  3.40658  2.03175  5.13483  3.94965    139 - -
          2.68618  4.42225  2.77519  2.73123  3.46354  2.40513  3.72494  3.29354  2.67741  2.69355  4.24690  2.90347  2.73739  3.18146  2.89801  2.37887  2.77519  2.98518  4.58477  3.61503
          0.03096  3.88632  4.60867  0.61958  0.77255  0.48576  0.95510
    131   3.26682  4.75020  3.85854  3.59038  2.29335  3.84616  3.62459  3.27407  3.44749  2.72447  3.94762  3.74031  4.31961  3.75022  3.62843  3.40219  3.55352  3.14526  3.93769  0.94307    140 - -
          2.68618  4.42225  2.77519  2.73123  3.46354  2.40513  3.72494  3.29354  2.67741  2.69355  4.24690  2.90347  2.73739  3.18146  2.89801  2.37887  2.77519  2.98518  4.58477  3.61503
          0.03096  3.88632  4.60867  0.61958  0.77255  0.48576  0.95510
    132   1.38302  4.13423  3.29233  3.05913  4.22408  1.93202  4.16688  3.56381  3.15898  3.31641  4.17773  3.23940  3.65131  3.44991  3.46465  2.38244  2.68986  3.06329  5.57086  4.36423    141 - -
          2.68618  4.42225  2.77519  2.73123  3.46354  2.40513  3.72494  3.29354  2.67741  2.69355  4.24690  2.90347  2.73739  3.18146  2.89801  2.37887  2.77519  2.98518  4.58477  3.61503
          0.03096  3.88632  4.60867  0.61958  0.77255  0.48576  0.95510
    133   2.73651  3.10426  4.13835  3.57982  3.18462  3.81646  4.22146  2.22607  3.42662  1.79529  2.03955  3.82301  4.20183  3.69279  3.63813  3.14110  2.99711  2.13191  4.90127  3.70594    142 - -
          2.68618  4.42225  2.77519  2.73123  3.46354  2.40513  3.72494  3.29354  2.67741  2.69355  4.24690  2.90347  2.73739  3.18146  2.89801  2.37887  2.77519  2.98518  4.58477  3.61503
          0.03096  3.88632  4.60867  0.61958  0.77255  0.48576  0.95510
    134   2.25076  3.48178  3.79200  3.23283  2.63149  3.53803  3.93140  2.48472  3.13982  2.06734  3.24021  3.50217  3.96196  3.40305  3.39374  2.65038  2.77771  2.28712  4.74106  3.51149    143 - -
          2.68618  4.42225  2.77519  2.73123  3.46354  2.40513  3.72494  3.29354  2.67741  2.69355  4.24690  2.90347  2.73739  3.18146  2.89801  2.37887  2.77519  2.98518  4.58477  3.61503
          0.03096  3.88632  4.60867  0.61958  0.77255  0.48576  0.95510
    135   2.68180  4.45606  3.35843  3.25949  4.40192  0.70805  4.37909  4.00474  3.44267  3.65718  4.63290  3.52269  3.84765  3.76570  3.67736  2.85408  3.16411  3.53038  5.49358  4.50422    144 - -
          2.68618  4.42225  2.77519  2.73123  3.46354  2.40513  3.72494  3.29354  2.67741  2.69355  4.24690  2.90347  2.73739  3.18146  2.89801  2.37887  2.77519  2.98518  4.58477  3.61503
          0.03096  3.88632  4.60867  0.61958  0.77255  0.48576  0.95510
    136   2.32156  4.24223  3.21818  3.03441  4.08997  2.97184  4.14397  3.61436  3.10911  3.33346  4.25827  3.25710  3.71175  3.45731  3.39485  1.07037  2.80269  3.14644  5.46131  4.17352    145 - -
          2.68618  4.42225  2.77519  2.73123  3.46354  2.40513  3.72494  3.29354  2.67741  2.69355  4.24690  2.90347  2.73739  3.18146  2.89801  2.37887  2.77519  2.98518  4.58477  3.61503
          0.03096  3.88632  4.60867  0.61958  0.77255  0.48576  0.95510
    137   3.16555  4.56833  4.49790  3.99310  3.08886  4.30754  4.63627  1.91076  3.78316  1.02003  2.96906  4.28052  4.58943  4.05599  3.96990  3.68601  3.41431  2.10543  5.09899  3.89047    146 - -
          2.68618  4.42225  2.77519  2.73123  3.46354  2.40513  3.72494  3.29354  2.67741  2.69355  4.24690  2.90347  2.73739  3.18146  2.89801  2.37887  2.77519  2.98518  4.58477  3.61503
          0.03096  3.88632  4.60867  0.61958  0.77255  0.48576  0.95510
    138   3.27575  4.67339  4.25773  3.97471  0.98933  3.96256  3.88302  2.79757  3.88136  2.16435  3.52558  4.03468  4.42072  4.04548  3.99767  3.54506  3.57683  2.78931  4.12772  2.49289    147 - -
          2.68618  4.42225  2.77519  2.73123  3.46354  2.40513  3.72494  3.29354  2.67741  2.69355  4.24690  2.90347  2.73739  3.18146  2.89801  2.37887  2.77519  2.98518  4.58477  3.61503
          0.03096  3.88632  4.60867  0.61958  0.77255  0.48576  0.95510
    139   2.68180  4.45606  3.35843  3.25949  4.40192  0.70805  4.37909  4.00474  3.44267  3.65718  4.63290  3.52269  3.84765  3.76570  3.67736  2.85408  3.16411  3.53038  5.49358  4.50422    148 - -
          2.68618  4.42225  2.77519  2.73123  3.46354  2.40513  3.72494  3.29354  2.67741  2.69355  4.24690  2.90347  2.73739  3.18146  2.89801  2.37887  2.77519  2.98518  4.58477  3.61503
          0.03096  3.88632  4.60867  0.61958  0.77255  0.48576  0.95510
    140   2.42772  1.66176  4.12463  3.71132  3.58082  3.28890  4.38196  2.42020  3.53173  2.46762  3.58621  3.72236  3.95077  3.83715  3.71873  2.73861  2.85035  1.98817  5.20825  3.96810    149 - -
          2.68618  4.42225  2.77519  2.73123  3.46354  2.40513  3.72494  3.29354  2.67741  2.69355  4.24690  2.90347  2.73739  3.18146  2.89801  2.37887  2.77519  2.98518  4.58477  3.61503
          0.03096  3.88632  4.60867  0.61958  0.77255  0.48576  0.95510
    141   1.79412  4.13879  3.43809  3.02567  3.94440  2.18942  4.03663  3.18574  3.00895  2.99211  3.86743  3.25142  3.69626  3.31558  3.33975  2.43178  2.37341  2.41953  5.34125  4.11926    150 - -
          2.68618  4.42225  2.77519  2.73123  3.46354  2.40513  3.72494  3.29354  2.67741  2.69355  4.24690  2.90347  2.73739  3.18146  2.89801  2.37887  2.77519  2.98518  4.58477  3.61503
          0.03096  3.88632  4.60867  0.61958  0.77255  0.48576  0.95510
    142   2.32156  4.24223  3.21818  3.03441  4.08997  2.97184  4.14397  3.61436  3.10911  3.33346  4.25827  3.25710  3.71175  3.45731  3.39485  1.07037  2.80269  3.14644  5.46131  4.17352    151 - -
          2.68618  4.42225  2.77519  2.73123  3.46354  2.40513  3.72494  3.29354  2.67741  2.69355  4.24690  2.90347  2.73739  3.18146  2.89801  2.37887  2.77519  2.98518  4.58477  3.61503
          0.03096  3.88632  4.60867  0.61958  0.77255  0.48576  0.95510
    143   3.04185  4.45652  4.35564  3.97183  3.38335  4.08171  4.69727  1.06092  3.80025  1.96637  3.31637  4.21522  4.51144  4.14701  3.99522  3.57821  3.34070  1.84596  5.27716  4.01676    152 - -
          2.68618  4.42225  2.77519  2.73123  3.46354  2.40513  3.72494  3.29354  2.67741  2.69355  4.24690  2.90347  2.73739  3.18146  2.89801  2.37887  2.77519  2.98518  4.58477  3.61503
          0.03096  3.88632  4.60867  0.61958  0.77255  0.48576  0.95510
    144   3.35823  4.72807  4.11210  3.82149  2.67995  3.74546  3.91646  3.38225  3.54333  2.77482  4.01543  3.96771  4.26431  3.93022  3.66930  3.56181  3.65929  3.27297  0.85782  2.68129    153 - -
          2.68618  4.42225  2.77519  2.73123  3.46354  2.40513  3.72494  3.29354  2.67741  2.69355  4.24690  2.90347  2.73739  3.18146  2.89801  2.37887  2.77519  2.98518  4.58477  3.61503
          0.03096  3.88632  4.60867  0.61958  0.77255  0.48576  0.95510
    145   2.25153  4.16784  3.31899  3.03081  4.06445  2.97820  4.09128  3.34323  3.01900  3.14114  4.03792  3.24158  3.69233  3.37249  3.31683  2.11342  1.43997  2.92783  5.45311  4.20962    154 - -
          2.68618  4.42225  2.77519  2.73123  3.46354  2.40513  3.72494  3.29354  2.67741  2.69355  4.24690  2.90347  2.73739  3.18146  2.89801  2.37887  2.77519  2.98518  4.58477  3.61503
          0.03096  3.88632  4.60867  0.61958  0.77255  0.48576  0.95510
    146   2.97990  4.52644  4.06418  3.65856  3.21351  3.84437  4.39049  2.39048  3.42593  1.80599  1.35164  3.93438  4.30495  3.80683  3.62964  3.33051  3.28542  2.39823  5.05624  3.81930    155 - -
          2.68618  4.42225  2.77519  2.73123  3.46354  2.40513  3.72494  3.29354  2.67741  2.69355  4.24690  2.90347  2.73739  3.18146  2.89801  2.37887  2.77519  2.98518  4.58477  3.61503
          0.03096  3.88632  4.60867  0.61958  0.77255  0.48576  0.95510
    147   2.34759  3.25963  3.81064  3.33375  3.67298  3.21270  4.16579  2.60378  3.22354  2.61936  3.61290  3.48805  3.84476  3.52861  3.49278  2.61168  1.68067  2.13788  5.19552  3.98530    156 - -
          2.68618  4.42225  2.77519  2.73123  3.46354  2.40513  3.72494  3.29354  2.67741  2.69355  4.24690  2.90347  2.73739  3.18146  2.89801  2.37887  2.77519  2.98518  4.58477  3.61503
          0.03096  3.88632  4.60867  0.61958  0.77255  0.48576  0.95510
    148   3.08031  4.48898  4.45289  3.89721  2.37393  4.22325  4.40192  2.23902  3.77021  1.39351  1.91660  4.15836  4.47817  3.93693  3.94430  3.54327  3.30568  2.32174  4.82523  3.56278    157 - -
          2.68618  4.42225  2.77519  2.73123  3.46354  2.40513  3.72494  3.29354  2.67741  2.69355  4.24690  2.90347  2.73739  3.18146  2.89801  2.37887  2.77519  2.98518  4.58477  3.61503
          0.03096  3.88632  4.60867  0.61958  0.77255  0.48576  0.95510
    149   3.04185  4.45652  4.35564  3.97183  3.38335  4.08171  4.69727  1.06092  3.80025  1.96637  3.31637  4.21522  4.51144  4.14701  3.99522  3.57821  3.34070  1.84596  5.27716  4.01676    158 - -
          2.68618  4.42225  2.77519  2.73123  3.46354  2.40513  3.72494  3.29354  2.67741  2.69355  4.24690  2.90347  2.73739  3.18146  2.89801  2.37887  2.77519  2.98518  4.58477  3.61503
          0.03096  3.88632  4.60867  0.61958  0.77255  0.48576  0.95510
    150   0.99398  4.19870  3.47643  3.26817  4.06595  3.02291  4.28861  3.19352  3.28478  3.07451  4.10467  3.41435  3.76342  3.62463  3.53446  2.54880  2.82710  2.84552  5.49172  4.29347    159 - -
          2.68618  4.42225  2.77519  2.73123  3.46354  2.40513  3.72494  3.29354  2.67741  2.69355  4.24690  2.90347  2.73739  3.18146  2.89801  2.37887  2.77519  2.98518  4.58477  3.61503
          0.03096  3.88632  4.60867  0.61958  0.77255  0.48576  0.95510
    151   3.13349  4.52451  4.31446  3.84115  1.55563  4.10362  3.69219  2.69781  3.70436  1.76590  3.33292  3.90731  4.41563  3.83508  3.85103  3.42600  3.35910  2.66253  3.95456  2.05326    160 - -
          2.68618  4.42225  2.77519  2.73123  3.46354  2.40513  3.72494  3.29354  2.67741  2.69355  4.24690  2.90347  2.73739  3.18146  2.89801  2.37887  2.77519  2.98518  4.58477  3.61503
          0.03096  3.88632  4.60867  0.61958  0.77255  0.48576  0.95510
    152   3.00421  5.13505  0.89840  2.34310  4.51385  3.22092  3.94285  4.10511  3.02952  3.71090  4.68915  2.90023  3.87467  3.18190  3.54775  2.96489  3.34302  3.74277  5.67979  4.38425    161 - -
          2.68618  4.42225  2.77519  2.73123  3.46354  2.40513  3.72494  3.29354  2.67741  2.69355  4.24690  2.90347  2.73739  3.18146  2.89801  2.37887  2.77519  2.98518  4.58477  3.61503
          0.03096  3.88632  4.60867  0.61958  0.77255  0.48576  0.95510
    153   3.02078  4.85928  3.51281  3.02076  4.21736  3.50635  3.83383  3.75989  2.24229  3.27328  4.27294  3.37953  4.00811  3.05332  0.95744  3.10418  3.28569  3.48319  5.29469  4.14154    162 - -
          2.68618  4.42225  2.77519  2.73123  3.46354  2.40513  3.72494  3.29354  2.67741  2.69355  4.24690  2.90347  2.73739  3.18146  2.89801  2.37887  2.77519  2.98518  4.58477  3.61503
          0.03096  3.88632  4.60867  0.61958  0.77255  0.48576  0.95510
    154   3.26682  4.75020  3.85854  3.59038  2.29335  3.84616  3.62459  3.27407  3.44749  2.72447  3.94762  3.74031  4.31961  3.75022  3.62843  3.40219  3.55352  3.14526  3.93769  0.94307    163 - -
          2.68618  4.42225  2.77519  2.73123  3.46354  2.40513  3.72494  3.29354  2.67741  2.69355  4.24690  2.90347  2.73739  3.18146  2.89801  2.37887  2.77519  2.98518  4.58477  3.61503
          0.03096  3.88632  4.60867  0.61958  0.77255  0.48576  0.95510
    155   2.39857  3.13573  3.23249  2.86129  3.87663  3.13540  3.92766  3.27811  2.82087  3.03861  3.93613  1.62577  3.76136  3.19676  3.15754  2.55509  2.78989  2.92541  5.26110  3.95930    164 - -
          2.68618  4.42225  2.77519  2.73123  3.46354  2.40513  3.72494  3.29354  2.67741  2.69355  4.24690  2.90347  2.73739  3.18146  2.89801  2.37887  2.77519  2.98518  4.58477  3.61503
          0.03096  3.88632  4.60867  0.61958  0.77255  0.48576  0.95510
    156   2.81895  4.35754  4.14461  3.80800  3.56002  3.73835  4.60726  2.04909  3.67600  2.24453  3.52289  3.99565  4.29797  4.03472  3.88719  3.24262  3.18008  1.00761  5.34685  4.07941    165 - -
          2.68618  4.42225  2.77519  2.73123  3.46354  2.40513  3.72494  3.29354  2.67741  2.69355  4.24690  2.90347  2.73739  3.18146  2.89801  2.37887  2.77519  2.98518  4.58477  3.61503
          0.03096  3.88632  4.60867  0.61958  0.77255  0.48576  0.95510
    157   3.04185  4.45652  4.35564  3.97183  3.38335  4.08171  4.69727  1.06092  3.80025  1.96637  3.31637  4.21522  4.51144  4.14701  3.99522  3.57821  3.34070  1.84596  5.27716  4.01676    166 - -
          2.68618  4.42225  2.77519  2.73123  3.46354  2.40513  3.72494  3.29354  2.67741  2.69355  4.24690  2.90347  2.73739  3.18146  2.89801  2.37887  2.77519  2.98518  4.58477  3.61503
          0.03096  3.88632  4.60867  0.61958  0.77255  0.48576  0.95510
    158   2.81895  4.35754  4.14461  3.80800  3.56002  3.73835  4.60726  2.04909  3.67600  2.24453  3.52289  3.99565  4.29797  4.03472  3.88719  3.24262  3.18008  1.00761  5.34685  4.07941    167 - -
          2.68618  4.42225  2.77519  2.73123  3.46354  2.40513  3.72494  3.29354  2.67741  2.69355  4.24690  2.90347  2.73739  3.18146  2.89801  2.37887  2.77519  2.98518  4.58477  3.61503
          0.03096  3.88632  4.60867  0.61958  0.77255  0.48576  0.95510
    159   2.98450  4.94918  3.16144  2.78010  4.33877  3.47265  3.76645  3.76887  1.01949  3.33084  4.29139  3.20402  3.97188  2.95703  2.43371  3.02549  3.23666  3.47582  5.38761  4.20230    168 - -
          2.68618  4.42225  2.77519  2.73123  3.46354  2.40513  3.72494  3.29354  2.67741  2.69355  4.24690  2.90347  2.73739  3.18146  2.89801  2.37887  2.77519  2.98518  4.58477  3.61503
          0.03096  3.88632  4.60867  0.61958  0.77255  0.48576  0.95510
    160   2.68180  4.45606  3.35843  3.25949  4.40192  0.70805  4.37909  4.00474  3.44267  3.65718  4.63290  3.52269  3.84765  3.76570  3.67736  2.85408  3.16411  3.53038  5.49358  4.50422    169 - -
          2.68618  4.42225  2.77519  2.73123  3.46354  2.40513  3.72494  3.29354  2.67741  2.69355  4.24690  2.90347  2.73739  3.18146  2.89801  2.37887  2.77519  2.98518  4.58477  3.61503
          0.03096  3.88632  4.60867  0.61958  0.77255  0.48576  0.95510
    161   3.17624  4.55532  4.58389  4.02418  3.06476  4.38257  4.67194  1.94852  3.86494  1.05240  2.49577  4.32668  4.60240  4.06278  4.04517  3.71799  3.40280  2.15262  5.10552  3.99503    170 - -
          2.68618  4.42225  2.77519  2.73123  3.46354  2.40513  3.72494  3.29354  2.67741  2.69355  4.24690  2.90347  2.73739  3.18146  2.89801  2.37887  2.77519  2.98518  4.58477  3.61503
          0.03096  3.88632  4.60867  0.61958  0.77255  0.48576  0.95510
    162   1.51453  4.11622  3.33894  3.06652  4.16849  2.90372  4.14153  3.50334  3.11523  3.26248  4.12404  3.23702  3.64570  3.42087  3.42068  1.61023  2.66464  3.01609  5.53774  4.30924    171 - -
          2.68618  4.42225  2.77519  2.73123  3.46354  2.40513  3.72494  3.29354  2.67741  2.69355  4.24690  2.90347  2.73739  3.18146  2.89801  2.37887  2.77519  2.98518  4.58477  3.61503
          0.03096  3.88632  4.60867  0.61958  0.77255  0.48576  0.95510
    163   1.65831  4.36069  3.13400  2.74196  4.05093  2.51408  3.85598  3.43232  2.66915  3.10169  3.95265  3.10299  3.73029  3.07523  2.58759  2.51490  2.75911  3.04154  5.36005  4.10278    172 - -
          2.68618  4.42225  2.77519  2.73123  3.46354  2.40513  3.72494  3.29354  2.67741  2.69355  4.24690  2.90347  2.73739  3.18146  2.89801  2.37887  2.77519  2.98518  4.58477  3.61503
          0.03096  3.88632  4.60867  0.61958  0.77255  0.48576  0.95510
    164   2.91927  5.05418  3.02155  2.59524  4.40941  3.49291  3.61589  3.82285  1.29186  3.31751  4.20707  3.04771  3.93496  2.51340  2.26799  2.91809  3.13004  3.50715  5.41698  4.17590    173 - -
          2.68618  4.42225  2.77519  2.73123  3.46354  2.40513  3.72494  3.29354  2.67741  2.69355  4.24690  2.90347  2.73739  3.18146  2.89801  2.37887  2.77519  2.98518  4.58477  3.61503
          0.03096  3.88632  4.60867  0.61958  0.77255  0.48576  0.95510
    165   2.76939  4.52464  3.37802  3.21891  4.21323  3.21136  4.29537  3.76201  3.27736  3.38742  4.43774  3.52431  0.80228  3.66571  3.52148  2.93727  3.21200  3.40583  5.39616  4.33402    174 - -
          2.68618  4.42225  2.77519  2.73123  3.46354  2.40513  3.72494  3.29354  2.67741  2.69355  4.24690  2.90347  2.73739  3.18146  2.89801  2.37887  2.77519  2.98518  4.58477  3.61503
          0.03096  3.88632  4.60867  0.61958  0.77255  0.48576  0.95510
    166   3.11600  4.55272  4.40315  3.86619  3.05480  4.23145  4.52931  2.18622  3.66202  1.24940  1.87500  4.17031  4.50773  3.92809  3.85757  3.58015  3.35423  2.26129  5.04092  3.87846    175 - -
          2.68618  4.42225  2.77519  2.73123  3.46354  2.40513  3.72494  3.29354  2.67741  2.69355  4.24690  2.90347  2.73739  3.18146  2.89801  2.37887  2.77519  2.98518  4.58477  3.61503
          0.03096  3.88632  4.60867  0.61958  0.77255  0.48576  0.95510
    167   2.26086  4.17191  3.32358  3.04301  4.05375  2.98573  4.09969  3.31164  3.02429  3.12688  4.03594  3.25140  3.70070  3.38475  3.31651  2.20226  1.39595  2.90736  5.45042  4.20403    176 - -
          2.68618  4.42225  2.77519  2.73123  3.46354  2.40513  3.72494  3.29354  2.67741  2.69355  4.24690  2.90347  2.73739  3.18146  2.89801  2.37887  2.77519  2.98518  4.58477  3.61503
          0.03096  3.88632  4.60867  0.61958  0.77255  0.48576  0.95510
    168   2.35567  4.44246  3.15591  2.65218  3.68422  3.41002  3.72131  2.43462  2.44460  2.71903  3.60207  2.69000  3.84067  2.96012  2.96431  2.68726  2.59668  2.71281  5.06651  3.80148    177 - -
          2.68618  4.42225  2.77519  2.73123  3.46354  2.40513  3.72494  3.29354  2.67741  2.69355  4.24690  2.90347  2.73739  3.18146  2.89801  2.37887  2.77519  2.98518  4.58477  3.61503
          0.03096  3.88632  4.60867  0.61958  0.77255  0.48576  0.95510
    169   2.66568  4.85687  2.72914  2.39982  4.25515  3.30453  3.65685  3.66321  2.05452  3.25276  4.09166  2.01564  3.80580  2.81802  2.72635  2.68488  2.59398  3.30897  5.44296  4.11844    178 - -
          2.68618  4.42225  2.77519  2.73123  3.46354  2.40513  3.72494  3.29354  2.67741  2.69355  4.24690  2.90347  2.73739  3.18146  2.89801  2.37887  2.77519  2.98518  4.58477  3.61503
          0.03096  3.88632  4.60867  0.61958  0.77255  0.48576  0.95510
    170   2.07899  4.25534  3.23870  2.90119  3.92991  1.76599  3.98423  3.20141  2.90337  2.58917  3.89826  3.20103  3.74281  3.25287  3.23570  2.51554  2.75346  2.85403  5.33335  4.07208    179 - -
          2.68618  4.42225  2.77519  2.73123  3.46354  2.40513  3.72494  3.29354  2.67741  2.69355  4.24690  2.90347  2.73739  3.18146  2.89801  2.37887  2.77519  2.98518  4.58477  3.61503
          0.03096  3.88632  4.60867  0.61958  0.77255  0.48576  0.95510
    171   1.19593  4.10781  3.37210  3.12673  4.13599  2.91146  4.18182  3.40630  3.16518  3.22245  4.11405  3.27285  3.66112  3.47935  3.44887  2.11075  2.67993  2.95093  5.53036  4.30115    180 - -
          2.68618  4.42225  2.77519  2.73123  3.46354  2.40513  3.72494  3.29354  2.67741  2.69355  4.24690  2.90347  2.73739  3.18146  2.89801  2.37887  2.77519  2.98518  4.58477  3.61503
          0.03096  3.88632  4.60867  0.61958  0.77255  0.48576  0.95510
    172   3.09770  4.50880  4.47424  3.92434  3.11914  4.27282  4.60737  2.07407  3.76557  1.11788  2.65079  4.22428  4.53965  3.99794  3.96612  3.61053  3.33651  1.90868  5.11512  3.98029    181 - -
          2.68618  4.42225  2.77519  2.73123  3.46354  2.40513  3.72494  3.29354  2.67741  2.69355  4.24690  2.90347  2.73739  3.18146  2.89801  2.37887  2.77519  2.98518  4.58477  3.61503
          0.03096  3.88632  4.60867  0.61958  0.77255  0.48576  0.95510
    173   3.16461  4.57218  4.48482  3.98342  3.08478  4.29704  4.62612  1.93674  3.76889  1.01113  2.97077  4.27070  4.58375  4.04722  3.95611  3.67805  3.41480  2.11795  5.09213  3.87781    182 - -
          2.68618  4.42225  2.77519  2.73123  3.46354  2.40513  3.72494  3.29354  2.67741  2.69355  4.24690  2.90347  2.73739  3.18146  2.89801  2.37887  2.77519  2.98518  4.58477  3.61503
          0.03096  3.88632  4.60867  0.61958  0.77255  0.48576  0.95510
    174   2.92667  4.97849  3.28012  2.73172  4.30850  3.54554  3.61666  3.75438  1.97290  3.23914  4.14572  3.14193  3.96325  2.46845  1.36765  2.95273  3.13211  3.45627  5.33590  4.11492    183 - -
          2.68618  4.42225  2.77519  2.73123  3.46354  2.40513  3.72494  3.29354  2.67741  2.69355  4.24690  2.90347  2.73739  3.18146  2.89801  2.37887  2.77519  2.98518  4.58477  3.61503
          0.03096  3.88632  4.60867  0.61958  0.77255  0.48576  0.95510
    175   3.07757  4.42455  4.62581  4.10211  3.32950  4.36285  4.79968  1.28342  3.96166  1.65823  3.15400  4.36679  4.64545  4.21692  4.16431  3.72556  3.32959  1.62988  5.30978  4.12461    184 - -
          2.68618  4.42225  2.77519  2.73123  3.46354  2.40513  3.72494  3.29354  2.67741  2.69355  4.24690  2.90347  2.73739  3.18146  2.89801  2.37887  2.77519  2.98518  4.58477  3.61503
          0.03096  3.88632  4.60867  0.61958  0.77255  0.48576  0.95510
    176   3.14471  4.51252  4.61475  4.04595  2.63600  4.35363  4.60082  1.99771  3.93256  1.10446  2.47516  4.31692  4.56674  4.06112  4.08688  3.67703  3.36457  2.23033  4.98823  3.84988    185 - -
          2.68618  4.42225  2.77519  2.73123  3.46354  2.40513  3.72494  3.29354  2.67741  2.69355  4.24690  2.90347  2.73739  3.18146  2.89801  2.37887  2.77519  2.98518  4.58477  3.61503
          0.03096  3.88632  4.60867  0.61958  0.77255  0.48576  0.95510
    177   2.23928  3.37629  3.64252  3.11949  3.52963  2.30723  3.97924  2.47098  3.04760  2.55763  3.48625  3.38399  3.84768  3.34057  3.35228  2.64950  2.73320  2.20126  5.00715  3.79069    186 - -
          2.68618  4.42225  2.77519  2.73123  3.46354  2.40513  3.72494  3.29354  2.67741  2.69355  4.24690  2.90347  2.73739  3.18146  2.89801  2.37887  2.77519  2.98518  4.58477  3.61503
          0.03096  3.88632  4.60867  0.61958  0.77255  0.48576  0.95510
    178   3.01824  4.38304  4.58653  4.09642  3.44569  4.27571  4.83218  1.24742  3.96629  1.95453  3.27395  4.33798  4.61889  4.24861  4.17895  3.66172  3.29139  1.43870  5.39718  4.18692    187 - -
          2.68618  4.42225  2.77519  2.73123  3.46354  2.40513  3.72494  3.29354  2.67741  2.69355  4.24690  2.90347  2.73739  3.18146  2.89801  2.37887  2.77519  2.98518  4.58477  3.61503
          0.03096  3.88632  4.60867  0.61958  0.77255  0.48576  0.95510
    179   3.26375  4.67736  4.16412  3.75111  2.08051  4.03785  3.48467  3.17170  3.50070  2.58629  3.76546  3.78919  4.40100  3.74464  3.65710  3.42107  3.49800  3.05115  1.53646  1.83274    188 - -
          2.68618  4.42225  2.77519  2.73123  3.46354  2.40513  3.72494  3.29354  2.67741  2.69355  4.24690  2.90347  2.73739  3.18146  2.89801  2.37887  2.77519  2.98518  4.58477  3.61503
          0.03096  3.88632  4.60867  0.61958  0.77255  0.48576  0.95510
    180   2.26759  4.24256  3.78990  3.26899  3.47685  3.60201  4.13096  2.27001  3.17099  1.88419  3.38033  3.57748  4.06633  3.48852  3.46660  2.93426  2.57469  1.87916  5.08524  3.87203    189 - -
          2.68618  4.42225  2.77519  2.73123  3.46354  2.40513  3.72494  3.29354  2.67741  2.69355  4.24690  2.90347  2.73739  3.18146  2.89801  2.37887  2.77519  2.98518  4.58477  3.61503
          0.03096  3.88632  4.60867  0.61958  0.77255  0.48576  0.95510
    181   2.70747  4.23649  3.88807  3.33088  2.06321  3.74600  3.28075  2.31455  3.21795  2.09888  2.86287  3.60153  4.10073  3.47075  3.45932  3.02930  2.93848  2.41228  4.47135  3.05630    190 - -
          2.68618  4.42225  2.77519  2.73123  3.46354  2.40513  3.72494  3.29354  2.67741  2.69355  4.24690  2.90347  2.73739  3.18146  2.89801  2.37887  2.77519  2.98518  4.58477  3.61503
          0.03096  3.88632  4.60867  0.61958  0.77255  0.48576  0.95510
    182   1.79764  3.00166  3.63107  3.21300  3.99154  2.51425  4.13589  3.36323  3.16573  3.08574  3.93074  3.31079  3.63797  3.44607  3.45814  1.68190  2.60754  2.90630  5.38182  4.18644    191 - -
          2.68618  4.42225  2.77519  2.73123  3.46354  2.40513  3.72494  3.29354  2.67741  2.69355  4.24690  2.90347  2.73739  3.18146  2.89801  2.37887  2.77519  2.98518  4.58477  3.61503
          0.03096  3.88632  4.60867  0.61958  0.77255  0.48576  0.95510
    183   2.42901  4.24518  3.34890  2.90565  3.63422  2.81002  3.88687  2.91946  2.83985  1.90325  3.60159  3.24223  3.81697  3.19210  3.16514  2.40730  2.54329  2.64882  5.07099  3.82643    192 - -
          2.68618  4.42225  2.77519  2.73123  3.46354  2.40513  3.72494  3.29354  2.67741  2.69355  4.24690  2.90347  2.73739  3.18146  2.89801  2.37887  2.77519  2.98518  4.58477  3.61503
          0.03096  3.88632  4.60867  0.61958  0.77255  0.48576  0.95510
    184   2.12981  4.18628  3.63570  3.08459  2.75765  3.20122  3.89906  2.35585  3.01264  2.20125  3.29470  3.42259  3.96562  3.30187  3.31520  2.84256  2.80832  2.32202  4.81315  3.56895    193 - -
          2.68618  4.42225  2.77519  2.73123  3.46354  2.40513  3.72494  3.29354  2.67741  2.69355  4.24690  2.90347  2.73739  3.18146  2.89801  2.37887  2.77519  2.98518  4.58477  3.61503
          0.03096  3.88632  4.60867  0.61958  0.77255  0.48576  0.95510
    185   3.35823  4.72807  4.11210  3.82149  2.67995  3.74546  3.91646  3.38225  3.54333  2.77482  4.01543  3.96771  4.26431  3.93022  3.66930  3.56181  3.65929  3.27297  0.85782  2.68129    194 - -
          2.68618  4.42225  2.77519  2.73123  3.46354  2.40513  3.72494  3.29354  2.67741  2.69355  4.24690  2.90347  2.73739  3.18146  2.89801  2.37887  2.77519  2.98518  4.58477  3.61503
          0.03096  3.88632  4.60867  0.61958  0.77255  0.48576  0.95510
    186   1.99076  4.15600  3.42940  3.12829  4.03078  3.01486  4.15747  3.09712  3.09738  3.00652  3.96759  3.31254  3.72783  3.44655  3.38425  2.47021  1.44020  2.74664  5.46808  4.24660    195 - -
          2.68618  4.42225  2.77519  2.73123  3.46354  2.40513  3.72494  3.29354  2.67741  2.69355  4.24690  2.90347  2.73739  3.18146  2.89801  2.37887  2.77519  2.98518  4.58477  3.61503
          0.03096  3.88632  4.60867  0.61958  0.77255  0.48576  0.95510
    187   3.08044  4.42841  4.62415  4.08483  3.27439  4.36266  4.76477  1.55051  3.96009  1.42193  3.08767  4.35423  4.62687  4.18342  4.15563  3.71217  3.32421  1.59653  5.25696  4.10271    196 - -
          2.68618  4.42225  2.77519  2.73123  3.46354  2.40513  3.72494  3.29354  2.67741  2.69355  4.24690  2.90347  2.73739  3.18146  2.89801  2.37887  2.77519  2.98518  4.58477  3.61503
          0.03096  3.88632  4.60867  0.61958  0.77255  0.48576  0.95510
    188   1.65793  4.23350  3.52210  3.04729  3.66812  3.29333  4.00547  2.70967  2.95870  2.58176  2.96595  3.34711  3.86007  3.30421  3.27888  2.65905  2.50764  2.47432  5.16860  3.94077    197 - -
          2.68618  4.42225  2.77519  2.73123  3.46354  2.40513  3.72494  3.29354  2.67741  2.69355  4.24690  2.90347  2.73739  3.18146  2.89801  2.37887  2.77519  2.98518  4.58477  3.61503
          0.03096  3.88632  4.60867  0.61958  0.77255  0.48576  0.95510
    189   2.76939  4.52464  3.37802  3.21891  4.21323  3.21136  4.29537  3.76201  3.27736  3.38742  4.43774  3.52431  0.80228  3.66571  3.52148  2.93727  3.21200  3.40583  5.39616  4.33402    198 - -
          2.68618  4.42225  2.77519  2.73123  3.46354  2.40513  3.72494  3.29354  2.67741  2.69355  4.24690  2.90347  2.73739  3.18146  2.89801  2.37887  2.77519  2.98518  4.58477  3.61503
          0.03096  3.88632  4.60867  0.61958  0.77255  0.48576  0.95510
    190   3.09443  4.48795  4.50594  3.94744  2.18623  4.24882  4.41190  2.23779  3.82202  1.30926  2.18102  4.19440  4.49382  3.96891  3.98126  3.56926  3.31723  2.32888  4.80634  3.54021    199 - -
          2.68618  4.42225  2.77519  2.73123  3.46354  2.40513  3.72494  3.29354  2.67741  2.69355  4.24690  2.90347  2.73739  3.18146  2.89801  2.37887  2.77519  2.98518  4.58477  3.61503
          0.03096  3.88632  4.60867  0.61958  0.77255  0.48576  0.95510
    191   3.27575  4.67339  4.25773  3.97471  0.98933  3.96256  3.88302  2.79757  3.88136  2.16435  3.52558  4.03468  4.42072  4.04548  3.99767  3.54506  3.57683  2.78931  4.12772  2.49289    200 - -
          2.68618  4.42225  2.77519  2.73123  3.46354  2.40513  3.72494  3.29354  2.67741  2.69355  4.24690  2.90347  2.73739  3.18146  2.89801  2.37887  2.77519  2.98518  4.58477  3.61503
          0.03096  3.88632  4.60867  0.61958  0.77255  0.48576  0.95510
    192   2.68180  4.45606  3.35843  3.25949  4.40192  0.70805  4.37909  4.00474  3.44267  3.65718  4.63290  3.52269  3.84765  3.76570  3.67736  2.85408  3.16411  3.53038  5.49358  4.50422    201 - -
          2.68618  4.42225  2.77519  2.73123  3.46354  2.40513  3.72494  3.29354  2.67741  2.69355  4.24690  2.90347  2.73739  3.18146  2.89801  2.37887  2.77519  2.98518  4.58477  3.61503
          0.03096  3.88632  4.60867  0.61958  0.77255  0.48576  0.95510
    193   3.35823  4.72807  4.11210  3.82149  2.67995  3.74546  3.91646  3.38225  3.54333  2.77482  4.01543  3.96771  4.26431  3.93022  3.66930  3.56181  3.65929  3.27297  0.85782  2.68129    202 - -
          2.68618  4.42225  2.77519  2.73123  3.46354  2.40513  3.72494  3.29354  2.67741  2.69355  4.24690  2.90347  2.73739  3.18146  2.89801  2.37887  2.77519  2.98518  4.58477  3.61503
          0.03096  3.88632  4.60867  0.61958  0.77255  0.48576  0.95510
    194   2.48460  4.58882  2.63855  2.46080  4.31335  2.71654  3.83696  3.80238  2.73149  3.41326  4.24971  1.67494  3.72657  3.03744  3.15256  2.28501  2.87099  3.34351  5.58633  4.24186    203 - -
          2.68618  4.42225  2.77519  2.73123  3.46354  2.40513  3.72494  3.29354  2.67741  2.69355  4.24690  2.90347  2.73739  3.18146  2.89801  2.37887  2.77519  2.98518  4.58477  3.61503
          0.03096  3.88632  4.60867  0.61958  0.77255  0.48576  0.95510
    195   3.02078  4.85928  3.51281  3.02076  4.21736  3.50635  3.83383  3.75989  2.24229  3.27328  4.27294  3.37953  4.00811  3.05332  0.95744  3.10418  3.28569  3.48319  5.29469  4.14154    204 - -
          2.68618  4.42225  2.77519  2.73123  3.46354  2.40513  3.72494  3.29354  2.67741  2.69355  4.24690  2.90347  2.73739  3.18146  2.89801  2.37887  2.77519  2.98518  4.58477  3.61503
          0.03096  3.88632  4.60867  0.61958  0.77255  0.48576  0.95510
    196   3.26682  4.75020  3.85854  3.59038  2.29335  3.84616  3.62459  3.27407  3.44749  2.72447  3.94762  3.74031  4.31961  3.75022  3.62843  3.40219  3.55352  3.14526  3.93769  0.94307    205 - -
          2.68618  4.42225  2.77519  2.73123  3.46354  2.40513  3.72494  3.29354  2.67741  2.69355  4.24690  2.90347  2.73739  3.18146  2.89801  2.37887  2.77519  2.98518  4.58477  3.61503
          0.03096  3.88632  4.60867  0.61958  0.77255  0.48576  0.95510
    197   2.81895  4.35754  4.14461  3.80800  3.56002  3.73835  4.60726  2.04909  3.67600  2.24453  3.52289  3.99565  4.29797  4.03472  3.88719  3.24262  3.18008  1.00761  5.34685  4.07941    206 - -
          2.68618  4.42225  2.77519  2.73123  3.46354  2.40513  3.72494  3.29354  2.67741  2.69355  4.24690  2.90347  2.73739  3.18146  2.89801  2.37887  2.77519  2.98518  4.58477  3.61503
          0.03096  3.88632  4.60867  0.61958  0.77255  0.48576  0.95510
    198   2.76939  4.52464  3.37802  3.21891  4.21323  3.21136  4.29537  3.76201  3.27736  3.38742  4.43774  3.52431  0.80228  3.66571  3.52148  2.93727  3.21200  3.40583  5.39616  4.33402    207 - -
          2.68618  4.42225  2.77519  2.73123  3.46354  2.40513  3.72494  3.29354  2.67741  2.69355  4.24690  2.90347  2.73739  3.18146  2.89801  2.37887  2.77519  2.98518  4.58477  3.61503
          0.03096  3.88632  4.60867  0.61958  0.77255  0.48576  0.95510
    199   2.96388  5.07821  2.49296  1.00584  4.42611  3.28276  3.87053  3.88275  2.75278  3.49756  4.47079  2.94030  3.88794  3.08578  3.16319  2.94476  3.26816  3.56509  5.59506  4.31710    208 - -
          2.68618  4.42225  2.77519  2.73123  3.46354  2.40513  3.72494  3.29354  2.67741  2.69355  4.24690  2.90347  2.73739  3.18146  2.89801  2.37887  2.77519  2.98518  4.58477  3.61503
          0.03096  3.88632  4.60867  0.61958  0.77255  0.48576  0.95510
    200   1.97457  4.19231  3.17970  3.01184  4.28285  1.30133  4.18018  3.65119  3.16836  3.39542  4.27552  3.22638  3.67248  3.46670  3.47060  2.42984  2.74976  3.14267  5.60793  4.40028    209 - -
          2.68618  4.42225  2.77519  2.73123  3.46354  2.40513  3.72494  3.29354  2.67741  2.69355  4.24690  2.90347  2.73739  3.18146  2.89801  2.37887  2.77519  2.98518  4.58477  3.61503
          0.03096  3.88632  4.60867  0.61958  0.77255  0.48576  0.95510
    201   2.73463  4.73193  2.71550  2.60228  4.09759  3.19304  3.93173  3.81078  2.83648  3.45603  4.41107  1.13377  3.84550  3.20437  3.19173  2.80120  3.11686  3.43159  5.40190  4.04482    210 - -
          2.68618  4.42225  2.77519  2.73123  3.46354  2.40513  3.72494  3.29354  2.67741  2.69355  4.24690  2.90347  2.73739  3.18146  2.89801  2.37887  2.77519  2.98518  4.58477  3.61503
          0.03096  3.88632  4.60867  0.61958  0.77255  0.48576  0.95510
    202   3.05206  4.53592  4.26146  3.75018  3.09142  4.10336  4.43955  2.22730  3.51664  1.49546  1.63630  4.05201  4.43547  3.84066  3.72587  3.47033  3.30710  2.27164  5.02634  3.81468    211 - -
          2.68618  4.42225  2.77519  2.73123  3.46354  2.40513  3.72494  3.29354  2.67741  2.69355  4.24690  2.90347  2.73739  3.18146  2.89801  2.37887  2.77519  2.98518  4.58477  3.61503
          0.03096  3.88632  4.60867  0.61958  0.77255  0.48576  0.95510
    203   2.41988  4.26504  3.44008  3.19253  3.98081  3.10391  4.20883  3.10962  3.13578  2.97262  4.02212  3.39981  3.80869  3.52987  3.39391  2.62128  1.14865  2.80312  5.41739  4.19739    212 - -
          2.68618  4.42225  2.77519  2.73123  3.46354  2.40513  3.72494  3.29354  2.67741  2.69355  4.24690  2.90347  2.73739  3.18146  2.89801  2.37887  2.77519  2.98518  4.58477  3.61503
          0.03096  3.88632  4.60867  0.61958  0.77255  0.48576  0.95510
    204   0.99398  4.19870  3.47643  3.26817  4.06595  3.02291  4.28861  3.19352  3.28478  3.07451  4.10467  3.41435  3.76342  3.62463  3.53446  2.54880  2.82710  2.84552  5.49172  4.29347    213 - -
          2.68618  4.42225  2.77519  2.73123  3.46354  2.40513  3.72494  3.29354  2.67741  2.69355  4.24690  2.90347  2.73739  3.18146  2.89801  2.37887  2.77519  2.98518  4.58477  3.61503
          0.03096  3.88632  4.60867  0.61958  0.77255  0.48576  0.95510
    205   2.60160  0.91278  4.12406  3.86673  3.85471  3.22180  4.51075  3.00076  3.69369  2.91570  4.03737  3.85001  3.92986  4.03920  3.81567  2.87331  3.06951  2.74445  5.26810  4.14234    214 - -
          2.68618  4.42225  2.77519  2.73123  3.46354  2.40513  3.72494  3.29354  2.67741  2.69355  4.24690  2.90347  2.73739  3.18146  2.89801  2.37887  2.77519  2.98518  4.58477  3.61503
          0.03096  3.88632  4.60867  0.61958  0.77255  0.48576  0.95510
    206   2.68180  4.45606  3.35843  3.25949  4.40192  0.70805  4.37909  4.00474  3.44267  3.65718  4.63290  3.52269  3.84765  3.76570  3.67736  2.85408  3.16411  3.53038  5.49358  4.50422    215 - -
          2.68618  4.42225  2.77519  2.73123  3.46354  2.40513  3.72494  3.29354  2.67741  2.69355  4.24690  2.90347  2.73739  3.18146  2.89801  2.37887  2.77519  2.98518  4.58477  3.61503
          0.03096  3.88632  4.60867  0.61958  0.77255  0.48576  0.95510
    207   2.41988  4.26504  3.44008  3.19253  3.98081  3.10391  4.20883  3.10962  3.13578  2.97262  4.02212  3.39981  3.80869  3.52987  3.39391  2.62128  1.14865  2.80312  5.41739  4.19739    216 - -
          2.68618  4.42225  2.77519  2.73123  3.46354  2.40513  3.72494  3.29354  2.67741  2.69355  4.24690  2.90347  2.73739  3.18146  2.89801  2.37887  2.77519  2.98518  4.58477  3.61503
          0.03096  3.88632  4.60867  0.61958  0.77255  0.48576  0.95510
    208   3.00421  5.13505  0.89840  2.34310  4.51385  3.22092  3.94285  4.10511  3.02952  3.71090  4.68915  2.90023  3.87467  3.18190  3.54775  2.96489  3.34302  3.74277  5.67979  4.38425    217 - -
          2.68618  4.42225  2.77519  2.73123  3.46354  2.40513  3.72494  3.29354  2.67741  2.69355  4.24690  2.90347  2.73739  3.18146  2.89801  2.37887  2.77519  2.98518  4.58477  3.61503
          0.03096  3.88632  4.60867  0.61958  0.77255  0.48576  0.95510
    209   3.26682  4.75020  3.85854  3.59038  2.29335  3.84616  3.62459  3.27407  3.44749  2.72447  3.94762  3.74031  4.31961  3.75022  3.62843  3.40219  3.55352  3.14526  3.93769  0.94307    218 - -
          2.68618  4.42225  2.77519  2.73123  3.46354  2.40513  3.72494  3.29354  2.67741  2.69355  4.24690  2.90347  2.73739  3.18146  2.89801  2.37887  2.77519  2.98518  4.58477  3.61503
          0.03096  3.88632  4.60867  0.61958  0.77255  0.48576  0.95510
    210   3.19377  4.57799  4.48545  4.00254  1.79958  4.25364  4.18088  2.33416  3.86032  1.26219  3.01994  4.17345  4.53598  4.01103  4.00842  3.61607  3.43061  2.40526  4.47404  2.97163    219 - -
          2.68618  4.42225  2.77519  2.73123  3.46354  2.40513  3.72494  3.29354  2.67741  2.69355  4.24690  2.90347  2.73739  3.18146  2.89801  2.37887  2.77519  2.98518  4.58477  3.61503
          0.03096  3.88632  4.60867  0.61958  0.77255  0.48576  0.95510
    211   2.25702  4.58855  2.58213  2.45556  4.10195  3.19256  3.73114  3.50789  2.60456  3.14193  3.97113  2.68211  3.73889  2.91359  3.05330  2.35529  2.09899  3.13496  5.39247  4.07207    220 - -
          2.68618  4.42225  2.77519  2.73123  3.46354  2.40513  3.72494  3.29354  2.67741  2.69355  4.24690  2.90347  2.73739  3.18146  2.89801  2.37887  2.77519  2.98518  4.58477  3.61503
          0.03096  3.88632  4.60867  0.61958  0.77255  0.48576  0.95510
    212   2.82841  4.95472  3.22065  2.61678  4.27496  3.53715  3.57185  3.65413  1.52867  2.82925  4.03577  3.06513  3.91308  2.52021  2.12276  2.84719  3.02110  3.34830  5.32320  4.08737    221 - -
          2.68618  4.42225  2.77519  2.73123  3.46354  2.40513  3.72494  3.29354  2.67741  2.69355  4.24690  2.90347  2.73739  3.18146  2.89801  2.37887  2.77519  2.98518  4.58477  3.61503
          0.03096  3.88632  4.60867  0.61958  0.77255  0.48576  0.95510
    213   2.33305  4.77363  1.88691  2.31566  4.32171  2.83669  3.72118  3.75567  2.62055  3.35030  4.16761  2.82880  3.73628  2.88701  3.11290  2.38739  2.62739  3.34256  5.56602  4.19650    222 - -
          2.68618  4.42225  2.77519  2.73123  3.46354  2.40513  3.72494  3.29354  2.67741  2.69355  4.24690  2.90347  2.73739  3.18146  2.89801  2.37887  2.77519  2.98518  4.58477  3.61503
          0.03096  3.88632  4.60867  0.61958  0.77255  0.48576  0.95510
    214   3.14006  4.54999  4.26898  3.79729  2.04107  4.06596  3.63498  2.80417  3.61596  2.00580  3.42238  3.86107  4.39585  3.79044  3.77095  3.39770  3.37057  2.75068  1.79937  2.24837    223 - -
          2.68618  4.42225  2.77519  2.73123  3.46354  2.40513  3.72494  3.29354  2.67741  2.69355  4.24690  2.90347  2.73739  3.18146  2.89801  2.37887  2.77519  2.98518  4.58477  3.61503
          0.03096  3.88632  4.60867  0.61958  0.77255  0.48576  0.95510
    215   2.43136  4.12962  3.74220  3.17127  2.83408  3.60990  3.34389  2.56599  3.07520  2.06552  3.21467  3.46934  3.98056  3.34090  3.33621  2.88192  2.80029  2.14365  3.63461  3.26907    224 - -
          2.68618  4.42225  2.77519  2.73123  3.46354  2.40513  3.72494  3.29354  2.67741  2.69355  4.24690  2.90347  2.73739  3.18146  2.89801  2.37887  2.77519  2.98518  4.58477  3.61503
          0.03096  3.88632  4.60867  0.61958  0.77255  0.48576  0.95510
    216   2.41436  4.45581  2.81066  2.60013  4.19019  3.05274  3.88723  3.70732  2.77626  3.34938  4.19665  2.29456  3.71659  3.11023  3.15991  1.53831  2.82277  3.24901  5.50358  4.16815    225 - -
          2.68618  4.42225  2.77519  2.73123  3.46354  2.40513  3.72494  3.29354  2.67741  2.69355  4.24690  2.90347  2.73739  3.18146  2.89801  2.37887  2.77519  2.98518  4.58477  3.61503
          0.03096  3.88632  4.60867  0.61958  0.77255  0.48576  0.95510
    217   2.45148  4.70453  3.29732  2.80034  4.17063  3.39416  3.72879  3.52649  2.19159  3.13151  4.06188  3.17866  3.89938  2.91426  1.40460  2.81354  3.01422  3.21858  5.33572  4.10744    226 - -
          2.68618  4.42225  2.77519  2.73123  3.46354  2.40513  3.72494  3.29354  2.67741  2.69355  4.24690  2.90347  2.73739  3.18146  2.89801  2.37887  2.77519  2.98518  4.58477  3.61503
          0.03096  3.88632  4.60867  0.61958  0.77255  0.48576  0.95510
    218   2.32156  4.24223  3.21818  3.03441  4.08997  2.97184  4.14397  3.61436  3.10911  3.33346  4.25827  3.25710  3.71175  3.45731  3.39485  1.07037  2.80269  3.14644  5.46131  4.17352    227 - -
          2.68618  4.42225  2.77519  2.73123  3.46354  2.40513  3.72494  3.29354  2.67741  2.69355  4.24690  2.90347  2.73739  3.18146  2.89801  2.37887  2.77519  2.98518  4.58477  3.61503
          0.03096  3.88632  4.60867  0.61958  0.77255  0.48576  0.95510
    219   3.26682  4.75020  3.85854  3.59038  2.29335  3.84616  3.62459  3.27407  3.44749  2.72447  3.94762  3.74031  4.31961  3.75022  3.62843  3.40219  3.55352  3.14526  3.93769  0.94307    228 - -
          2.68618  4.42225  2.77519  2.73123  3.46354  2.40513  3.72494  3.29354  2.67741  2.69355  4.24690  2.90347  2.73739  3.18146  2.89801  2.37887  2.77519  2.98518  4.58477  3.61503
          0.03096  3.88632  4.60867  0.61958  0.77255  0.48576  0.95510
    220   3.06823  4.41606  4.62178  4.10195  3.35451  4.35452  4.80784  1.26097  3.96257  1.72689  3.17965  4.36425  4.64512  4.22464  4.16843  3.71993  3.32306  1.59089  5.32914  4.13777    229 - -
          2.68618  4.42225  2.77519  2.73123  3.46354  2.40513  3.72494  3.29354  2.67741  2.69355  4.24690  2.90347  2.73739  3.18146  2.89801  2.37887  2.77519  2.98518  4.58477  3.61503
          0.03096  3.88632  4.60867  0.61958  0.77255  0.48576  0.95510
    221   3.04576  4.39377  4.60188  4.06808  3.35305  4.33920  4.77128  1.57454  3.94916  1.62638  3.17150  4.33425  4.62161  4.19358  4.15759  3.69079  3.29459  1.36768  5.30494  4.12846    230 - -
          2.68618  4.42225  2.77519  2.73123  3.46354  2.40513  3.72494  3.29354  2.67741  2.69355  4.24690  2.90347  2.73739  3.18146  2.89801  2.37887  2.77519  2.98518  4.58477  3.61503
          0.03096  3.88632  4.60867  0.61958  0.77255  0.48576  0.95510
    222   2.83182  3.46853  4.44931  3.92047  3.47120  4.03447  4.59755  1.63226  3.80755  2.14956  3.33774  4.12396  4.42635  4.06895  4.01822  3.39234  3.10941  1.25363  5.24776  4.03878    231 - -
          2.68618  4.42225  2.77519  2.73123  3.46354  2.40513  3.72494  3.29354  2.67741  2.69355  4.24690  2.90347  2.73739  3.18146  2.89801  2.37887  2.77519  2.98518  4.58477  3.61503
          0.03096  3.88632  4.60867  0.61958  0.77255  0.48576  0.95510
    223   3.26682  4.75020  3.85854  3.59038  2.29335  3.84616  3.62459  3.27407  3.44749  2.72447  3.94762  3.74031  4.31961  3.75022  3.62843  3.40219  3.55352  3.14526  3.93769  0.94307    232 - -
          2.68618  4.42225  2.77519  2.73123  3.46354  2.40513  3.72494  3.29354  2.67741  2.69355  4.24690  2.90347  2.73739  3.18146  2.89801  2.37887  2.77519  2.98518  4.58477  3.61503
          0.03096  3.88632  4.60867  0.61958  0.77255  0.48576  0.95510
    224   1.66277  4.12226  3.28853  3.00610  4.22085  2.52956  4.11181  3.62080  3.08736  3.31749  4.14476  3.19920  3.62804  3.37526  3.41477  1.58648  2.64945  3.09059  5.56135  4.33938    233 - -
          2.68618  4.42225  2.77519  2.73123  3.46354  2.40513  3.72494  3.29354  2.67741  2.69355  4.24690  2.90347  2.73739  3.18146  2.89801  2.37887  2.77519  2.98518  4.58477  3.61503
          0.03096  3.88632  4.60867  0.61958  0.77255  0.48576  0.95510
    225   3.01315  4.36700  4.57808  4.02540  2.81271  4.27806  4.62248  1.59719  3.92290  1.61809  3.06920  4.26929  4.54777  4.11117  4.10289  3.60998  3.25002  1.56009  5.10767  3.92055    234 - -
          2.68618  4.42225  2.77519  2.73123  3.46354  2.40513  3.72494  3.29354  2.67741  2.69355  4.24690  2.90347  2.73739  3.18146  2.89801  2.37887  2.77519  2.98518  4.58477  3.61503
          0.03096  3.88632  4.60867  0.61958  0.77255  0.48576  0.95510
    226   3.34873  4.65700  4.47277  4.08381  1.31567  4.18573  3.50343  3.02567  3.90811  2.37003  3.61888  3.96140  4.51093  3.96376  3.98158  3.55578  3.57743  2.96484  2.19635  1.98292    235 - -
          2.68618  4.42225  2.77519  2.73123  3.46354  2.40513  3.72494  3.29354  2.67741  2.69355  4.24690  2.90347  2.73739  3.18146  2.89801  2.37887  2.77519  2.98518  4.58477  3.61503
          0.03096  3.88632  4.60867  0.61958  0.77255  0.48576  0.95510
    227   2.28652  3.37519  4.13696  3.65995  3.59136  3.50109  4.39726  2.12733  3.54242  2.40694  3.49752  3.78151  4.07890  3.82425  3.76906  2.90158  2.89535  1.32422  5.23635  4.02870    236 - -
          2.68618  4.42225  2.77519  2.73123  3.46354  2.40513  3.72494  3.29354  2.67741  2.69355  4.24690  2.90347  2.73739  3.18146  2.89801  2.37887  2.77519  2.98518  4.58477  3.61503
          0.03096  3.88632  4.60867  0.61958  0.77255  0.48576  0.95510
    228   3.26682  4.75020  3.85854  3.59038  2.29335  3.84616  3.62459  3.27407  3.44749  2.72447  3.94762  3.74031  4.31961  3.75022  3.62843  3.40219  3.55352  3.14526  3.93769  0.94307    237 - -
          2.68618  4.42225  2.77519  2.73123  3.46354  2.40513  3.72494  3.29354  2.67741  2.69355  4.24690  2.90347  2.73739  3.18146  2.89801  2.37887  2.77519  2.98518  4.58477  3.61503
          0.03096  3.88632  4.60867  0.61958  0.77255  0.48576  0.95510
    229   3.17834  4.52044  4.40626  3.95799  1.42801  4.10914  3.52335  2.92083  3.80888  2.06471  3.52024  3.89484  4.42532  3.87589  3.90296  3.43221  3.39965  2.82231  3.08796  1.87116    238 - -
          2.68618  4.42225  2.77519  2.73123  3.46354  2.40513  3.72494  3.29354  2.67741  2.69355  4.24690  2.90347  2.73739  3.18146  2.89801  2.37887  2.77519  2.98518  4.58477  3.61503
          0.03096  3.88632  4.60867  0.61958  0.77255  0.48576  0.95510
    230   2.26773  4.24238  3.79051  3.26953  3.47715  3.60248  4.13140  2.26888  3.17164  1.88712  3.38062  3.57797  4.06670  3.48908  3.46726  2.93469  2.57480  1.87567  5.08549  3.87223    239 - -
          2.68618  4.42225  2.77519  2.73123  3.46354  2.40513  3.72494  3.29354  2.67741  2.69355  4.24690  2.90347  2.73739  3.18146  2.89801  2.37887  2.77519  2.98518  4.58477  3.61503
          0.03096  3.88632  4.60867  0.61958  0.77255  0.48576  0.95510
    231   2.76939  4.52464  3.37802  3.21891  4.21323  3.21136  4.29537  3.76201  3.27736  3.38742  4.43774  3.52431  0.80228  3.66571  3.52148  2.93727  3.21200  3.40583  5.39616  4.33402    240 - -
          2.68618  4.42225  2.77519  2.73123  3.46354  2.40513  3.72494  3.29354  2.67741  2.69355  4.24690  2.90347  2.73739  3.18146  2.89801  2.37887  2.77519  2.98518  4.58477  3.61503
          0.03096  3.88632  4.60867  0.61958  0.77255  0.48576  0.95510
    232   3.17063  4.62870  4.21178  3.85153  3.14071  3.99984  4.50291  2.34533  3.61915  0.85833  3.15903  4.12568  4.43271  3.98416  3.79302  3.57208  3.46419  2.38629  5.02520  3.75177    241 - -
          2.68618  4.42225  2.77519  2.73123  3.46354  2.40513  3.72494  3.29354  2.67741  2.69355  4.24690  2.90347  2.73739  3.18146  2.89801  2.37887  2.77519  2.98518  4.58477  3.61503
          0.03096  3.88632  4.60867  0.61958  0.77255  0.48576  0.95510
    233   3.19397  4.57799  4.49258  4.00598  1.86755  4.26134  4.20901  2.32084  3.86432  1.22076  3.00452  4.18474  4.53990  4.01549  4.01328  3.62309  3.43017  2.39606  4.50638  3.01776    242 - -
          2.68618  4.42225  2.77519  2.73123  3.46354  2.40513  3.72494  3.29354  2.67741  2.69355  4.24690  2.90347  2.73739  3.18146  2.89801  2.37887  2.77519  2.98518  4.58477  3.61503
          0.03096  3.88632  4.60867  0.61958  0.77255  0.48576  0.95510
    234   2.72851  4.29985  3.87665  3.32139  3.32162  3.78248  4.14385  2.24144  3.21044  1.74913  2.86855  3.66007  4.16051  3.51465  3.49692  3.08072  2.30848  1.99037  5.00536  3.80976    243 - -
          2.68618  4.42225  2.77519  2.73123  3.46354  2.40513  3.72494  3.29354  2.67741  2.69355  4.24690  2.90347  2.73739  3.18146  2.89801  2.37887  2.77519  2.98518  4.58477  3.61503
          0.03096  3.88632  4.60867  0.61958  0.77255  0.48576  0.95510
    235   3.04185  4.45652  4.35564  3.97183  3.38335  4.08171  4.69727  1.06092  3.80025  1.96637  3.31637  4.21522  4.51144  4.14701  3.99522  3.57821  3.34070  1.84596  5.27716  4.01676    244 - -
          2.68618  4.42225  2.77519  2.73123  3.46354  2.40513  3.72494  3.29354  2.67741  2.69355  4.24690  2.90347  2.73739  3.18146  2.89801  2.37887  2.77519  2.98518  4.58477  3.61503
          0.03096  3.88632  4.60867  0.61958  0.77255  0.48576  0.95510
    236   3.01710  4.40314  4.53270  4.06091  3.40937  4.22807  4.79404  1.17333  3.91042  1.92275  3.25773  4.30115  4.59219  4.20930  4.12038  3.62583  3.29790  1.60014  5.36315  4.13875    245 - -
          2.68618  4.42225  2.77519  2.73123  3.46354  2.40513  3.72494  3.29354  2.67741  2.69355  4.24690  2.90347  2.73739  3.18146  2.89801  2.37887  2.77519  2.98518  4.58477  3.61503
          0.03096  3.88632  4.60867  0.61958  0.77255  0.48576  0.95510
    237   3.37216  4.73471  4.26766  3.89951  1.74862  4.15256  3.45343  3.13836  3.76742  2.52851  3.76792  3.86312  4.49536  3.87049  3.90163  3.51560  3.60686  3.04834  3.65259  1.11332    246 - -
          2.68618  4.42225  2.77519  2.73123  3.46354  2.40513  3.72494  3.29354  2.67741  2.69355  4.24690  2.90347  2.73739  3.18146  2.89801  2.37887  2.77519  2.98518  4.58477  3.61503
          0.03096  3.88632  4.60867  0.61958  0.77255  0.48576  0.95510
    238   1.96933  4.15008  3.25791  3.02363  4.18611  2.91075  4.13394  3.54668  3.09184  3.29925  4.17282  3.21757  3.65541  3.41154  3.39619  1.27012  2.69190  3.05598  5.55476  4.30603    247 - -
          2.68618  4.42225  2.77519  2.73123  3.46354  2.40513  3.72494  3.29354  2.67741  2.69355  4.24690  2.90347  2.73739  3.18146  2.89801  2.37887  2.77519  2.98518  4.58477  3.61503
          0.03096  3.88632  4.60867  0.61958  0.77255  0.48576  0.95510
    239   3.26682  4.75020  3.85854  3.59038  2.29335  3.84616  3.62459  3.27407  3.44749  2.72447  3.94762  3.74031  4.31961  3.75022  3.62843  3.40219  3.55352  3.14526  3.93769  0.94307    248 - -
          2.68618  4.42225  2.77519  2.73123  3.46354  2.40513  3.72494  3.29354  2.67741  2.69355  4.24690  2.90347  2.73739  3.18146  2.89801  2.37887  2.77519  2.98518  4.58477  3.61503
          0.03096  3.88632  4.60867  0.61958  0.77255  0.48576  0.95510
    240   2.90325  4.37264  4.04454  3.53482  2.14209  3.86805  3.58615  2.83995  3.41190  2.42499  3.46736  3.67149  4.21976  3.60208  3.60836  3.16578  2.78657  2.67403  2.50197  1.83545    249 - -
          2.68618  4.42225  2.77519  2.73123  3.46354  2.40513  3.72494  3.29354  2.67741  2.69355  4.24690  2.90347  2.73739  3.18146  2.89801  2.37887  2.77519  2.98518  4.58477  3.61503
          0.03096  3.88632  4.60867  0.61958  0.77255  0.48576  0.95510
    241   3.20284  4.64381  4.07496  3.64816  1.30163  4.03319  2.74688  3.16307  3.52455  2.61689  3.74847  3.72279  4.37657  3.69258  3.71415  3.35503  3.42853  3.01801  3.70392  1.84810    250 - -
          2.68618  4.42225  2.77519  2.73123  3.46354  2.40513  3.72494  3.29354  2.67741  2.69355  4.24690  2.90347  2.73739  3.18146  2.89801  2.37887  2.77519  2.98518  4.58477  3.61503
          0.03096  3.88632  4.60867  0.61958  0.77255  0.48576  0.95510
    242   3.04185  4.45652  4.35564  3.97183  3.38335  4.08171  4.69727  1.06092  3.80025  1.96637  3.31637  4.21522  4.51144  4.14701  3.99522  3.57821  3.34070  1.84596  5.27716  4.01676    251 - -
          2.68618  4.42225  2.77519  2.73123  3.46354  2.40513  3.72494  3.29354  2.67741  2.69355  4.24690  2.90347  2.73739  3.18146  2.89801  2.37887  2.77519  2.98518  4.58477  3.61503
          0.03096  3.88632  4.60867  0.61958  0.77255  0.48576  0.95510
    243   3.02446  4.37789  4.57546  4.02226  3.28050  4.30476  4.68917  1.56959  3.91371  1.67433  2.66714  4.28697  4.57216  4.12573  4.10923  3.63859  3.26287  1.50697  5.21139  4.06840    252 - -
          2.68618  4.42225  2.77519  2.73123  3.46354  2.40513  3.72494  3.29354  2.67741  2.69355  4.24690  2.90347  2.73739  3.18146  2.89801  2.37887  2.77519  2.98518  4.58477  3.61503
          0.03096  3.88632  4.60867  0.61958  0.77255  0.48576  0.95510
    244   2.87741  5.06658  2.96435  2.53289  4.41743  3.47451  3.59866  3.83036  1.56204  3.32253  4.18930  3.00374  3.90832  2.02530  2.30988  2.86721  3.08680  3.50211  5.42929  4.17109    253 - -
          2.68618  4.42225  2.77519  2.73123  3.46354  2.40513  3.72494  3.29354  2.67741  2.69355  4.24690  2.90347  2.73739  3.18146  2.89801  2.37887  2.77519  2.98518  4.58477  3.61503
          0.03096  3.88632  4.60867  0.61958  0.77255  0.48576  0.95510
    245   0.99398  4.19870  3.47643  3.26817  4.06595  3.02291  4.28861  3.19352  3.28478  3.07451  4.10467  3.41435  3.76342  3.62463  3.53446  2.54880  2.82710  2.84552  5.49172  4.29347    254 - -
          2.68618  4.42225  2.77519  2.73123  3.46354  2.40513  3.72494  3.29354  2.67741  2.69355  4.24690  2.90347  2.73739  3.18146  2.89801  2.37887  2.77519  2.98518  4.58477  3.61503
          0.03096  3.88632  4.60867  0.61958  0.77255  0.48576  0.95510
    246   2.81895  4.35754  4.14461  3.80800  3.56002  3.73835  4.60726  2.04909  3.67600  2.24453  3.52289  3.99565  4.29797  4.03472  3.88719  3.24262  3.18008  1.00761  5.34685  4.07941    255 - -
          2.68618  4.42225  2.77519  2.73123  3.46354  2.40513  3.72494  3.29354  2.67741  2.69355  4.24690  2.90347  2.73739  3.18146  2.89801  2.37887  2.77519  2.98518  4.58477  3.61503
          0.03096  3.88632  4.60867  0.61958  0.77255  0.48576  0.95510
    247   1.38586  4.10992  3.35379  3.08407  4.15923  2.90349  4.15101  3.48261  3.12948  3.25178  4.11742  3.24630  3.64724  3.43497  3.42999  1.76778  2.66449  3.00105  5.53360  4.30722    256 - -
          2.68618  4.42225  2.77519  2.73123  3.46354  2.40513  3.72494  3.29354  2.67741  2.69355  4.24690  2.90347  2.73739  3.18146  2.89801  2.37887  2.77519  2.98518  4.58477  3.61503
          0.03096  3.88632  4.60867  0.61958  0.77255  0.48576  0.95510
    248   1.19970  4.10752  3.37170  3.12549  4.13694  2.91089  4.18085  3.40949  3.16425  3.22376  4.11416  3.27193  3.66042  3.47797  3.44846  2.10173  2.67911  2.95294  5.53051  4.30157    257 - -
          2.68618  4.42225  2.77519  2.73123  3.46354  2.40513  3.72494  3.29354  2.67741  2.69355  4.24690  2.90347  2.73739  3.18146  2.89801  2.37887  2.77519  2.98518  4.58477  3.61503
          0.03096  3.88632  4.60867  0.61958  0.77255  0.48576  0.95510
    249   3.00959  4.82486  3.13882  2.90000  3.29410  3.45892  1.11362  3.71467  2.74266  3.20696  4.25086  3.30884  4.01213  3.26637  3.00762  3.08010  3.31336  3.44951  4.75900  3.24454    258 - -
          2.68618  4.42225  2.77519  2.73123  3.46354  2.40513  3.72494  3.29354  2.67741  2.69355  4.24690  2.90347  2.73739  3.18146  2.89801  2.37887  2.77519  2.98518  4.58477  3.61503
          0.03096  3.88632  4.60867  0.61958  0.77255  0.48576  0.95510
    250   2.96388  5.07821  2.49296  1.00584  4.42611  3.28276  3.87053  3.88275  2.75278  3.49756  4.47079  2.94030  3.88794  3.08578  3.16319  2.94476  3.26816  3.56509  5.59506  4.31710    259 - -
          2.68618  4.42225  2.77519  2.73123  3.46354  2.40513  3.72494  3.29354  2.67741  2.69355  4.24690  2.90347  2.73739  3.18146  2.89801  2.37887  2.77519  2.98518  4.58477  3.61503
          0.03096  3.88632  4.60867  0.61958  0.77255  0.48576  0.95510
    251   2.98450  4.94918  3.16144  2.78010  4.33877  3.47265  3.76645  3.76887  1.01949  3.33084  4.29139  3.20402  3.97188  2.95703  2.43371  3.02549  3.23666  3.47582  5.38761  4.20230    260 - -
          2.68618  4.42225  2.77519  2.73123  3.46354  2.40513  3.72494  3.29354  2.67741  2.69355  4.24690  2.90347  2.73739  3.18146  2.89801  2.37887  2.77519  2.98518  4.58477  3.61503
          0.03096  3.88632  4.60867  0.61958  0.77255  0.48576  0.95510
    252   1.82803  4.38868  2.92302  2.64020  4.17913  3.05142  3.88251  3.59351  2.77522  3.25368  4.08804  2.21013  3.69893  3.09463  3.17083  2.06848  2.76227  3.15053  5.48553  4.19346    261 - -
          2.68618  4.42225  2.77519  2.73123  3.46354  2.40513  3.72494  3.29354  2.67741  2.69355  4.24690  2.90347  2.73739  3.18146  2.89801  2.37887  2.77519  2.98518  4.58477  3.61503
          0.03096  3.88632  4.60867  0.61958  0.77255  0.48576  0.95510
    253   2.97990  4.52644  4.06418  3.65856  3.21351  3.84437  4.39049  2.39048  3.42593  1.80599  1.35164  3.93438  4.30495  3.80683  3.62964  3.33051  3.28542  2.39823  5.05624  3.81930    262 - -
          2.68618  4.42225  2.77519  2.73123  3.46354  2.40513  3.72494  3.29354  2.67741  2.69355  4.24690  2.90347  2.73739  3.18146  2.89801  2.37887  2.77519  2.98518  4.58477  3.61503
          0.03096  3.88632  4.60867  0.61958  0.77255  0.48576  0.95510
    254   3.02078  4.85928  3.51281  3.02076  4.21736  3.50635  3.83383  3.75989  2.24229  3.27328  4.27294  3.37953  4.00811  3.05332  0.95744  3.10418  3.28569  3.48319  5.29469  4.14154    263 - -
          2.68618  4.42225  2.77519  2.73123  3.46354  2.40513  3.72494  3.29354  2.67741  2.69355  4.24690  2.90347  2.73739  3.18146  2.89801  2.37887  2.77519  2.98518  4.58477  3.61503
          0.03096  3.88632  4.60867  0.61958  0.77255  0.48576  0.95510
    255   2.96388  5.07821  2.49296  1.00584  4.42611  3.28276  3.87053  3.88275  2.75278  3.49756  4.47079  2.94030  3.88794  3.08578  3.16319  2.94476  3.26816  3.56509  5.59506  4.31710    264 - -
          2.68618  4.42225  2.77519  2.73123  3.46354  2.40513  3.72494  3.29354  2.67741  2.69355  4.24690  2.90347  2.73739  3.18146  2.89801  2.37887  2.77519  2.98518  4.58477  3.61503
          0.03096  3.88632  4.60867  0.61958  0.77255  0.48576  0.95510
    256   2.89140  4.87786  2.91172  2.66647  4.04831  3.37497  3.82497  3.68100  2.48625  3.18199  4.20927  3.12640  3.92850  1.20962  2.77024  2.93847  3.18826  3.40975  5.31777  4.01237    265 - -
          2.68618  4.42225  2.77519  2.73123  3.46354  2.40513  3.72494  3.29354  2.67741  2.69355  4.24690  2.90347  2.73739  3.18146  2.89801  2.37887  2.77519  2.98518  4.58477  3.61503
          0.03096  3.88632  4.60867  0.61958  0.77255  0.48576  0.95510
    257   0.99398  4.19870  3.47643  3.26817  4.06595  3.02291  4.28861  3.19352  3.28478  3.07451  4.10467  3.41435  3.76342  3.62463  3.53446  2.54880  2.82710  2.84552  5.49172  4.29347    266 - -
          2.68618  4.42225  2.77519  2.73123  3.46354  2.40513  3.72494  3.29354  2.67741  2.69355  4.24690  2.90347  2.73739  3.18146  2.89801  2.37887  2.77519  2.98518  4.58477  3.61503
          0.03096  3.88632  4.60867  0.61958  0.77255  0.48576  0.95510
    258   2.98450  4.94918  3.16144  2.78010  4.33877  3.47265  3.76645  3.76887  1.01949  3.33084  4.29139  3.20402  3.97188  2.95703  2.43371  3.02549  3.23666  3.47582  5.38761  4.20230    267 - -
          2.68618  4.42225  2.77519  2.73123  3.46354  2.40513  3.72494  3.29354  2.67741  2.69355  4.24690  2.90347  2.73739  3.18146  2.89801  2.37887  2.77519  2.98518  4.58477  3.61503
          0.03096  3.88632  4.60867  0.61958  0.77255  0.48576  0.95510
    259   2.98450  4.94918  3.16144  2.78010  4.33877  3.47265  3.76645  3.76887  1.01949  3.33084  4.29139  3.20402  3.97188  2.95703  2.43371  3.02549  3.23666  3.47582  5.38761  4.20230    268 - -
          2.68618  4.42225  2.77519  2.73123  3.46354  2.40513  3.72494  3.29354  2.67741  2.69355  4.24690  2.90347  2.73739  3.18146  2.89801  2.37887  2.77519  2.98518  4.58477  3.61503
          0.03096  3.88632  4.60867  0.61958  0.77255  0.48576  0.95510
    260   2.97990  4.52644  4.06418  3.65856  3.21351  3.84437  4.39049  2.39048  3.42593  1.80599  1.35164  3.93438  4.30495  3.80683  3.62964  3.33051  3.28542  2.39823  5.05624  3.81930    269 - -
          2.68618  4.42225  2.77519  2.73123  3.46354  2.40513  3.72494  3.29354  2.67741  2.69355  4.24690  2.90347  2.73739  3.18146  2.89801  2.37887  2.77519  2.98518  4.58477  3.61503
          0.03096  3.88632  4.60867  0.61958  0.77255  0.48576  0.95510
    261   2.73463  4.73193  2.71550  2.60228  4.09759  3.19304  3.93173  3.81078  2.83648  3.45603  4.41107  1.13377  3.84550  3.20437  3.19173  2.80120  3.11686  3.43159  5.40190  4.04482    270 - -
          2.68618  4.42225  2.77519  2.73123  3.46354  2.40513  3.72494  3.29354  2.67741  2.69355  4.24690  2.90347  2.73739  3.18146  2.89801  2.37887  2.77519  2.98518  4.58477  3.61503
          0.03096  3.88632  4.60867  0.61958  0.77255  0.48576  0.95510
    262   2.81895  4.35754  4.14461  3.80800  3.56002  3.73835  4.60726  2.04909  3.67600  2.24453  3.52289  3.99565  4.29797  4.03472  3.88719  3.24262  3.18008  1.00761  5.34685  4.07941    271 - -
          2.68618  4.42225  2.77519  2.73123  3.46354  2.40513  3.72494  3.29354  2.67741  2.69355  4.24690  2.90347  2.73739  3.18146  2.89801  2.37887  2.77519  2.98518  4.58477  3.61503
          0.03096  3.88632  4.60867  0.61958  0.77255  0.48576  0.95510
    263   1.19970  4.10752  3.37170  3.12549  4.13694  2.91089  4.18085  3.40949  3.16425  3.22376  4.11416  3.27193  3.66042  3.47797  3.44846  2.10173  2.67911  2.95294  5.53051  4.30157    272 - -
          2.68618  4.42225  2.77519  2.73123  3.46354  2.40513  3.72494  3.29354  2.67741  2.69355  4.24690  2.90347  2.73739  3.18146  2.89801  2.37887  2.77519  2.98518  4.58477  3.61503
          0.03096  3.88632  4.60867  0.61958  0.77255  0.48576  0.95510
    264   2.32156  4.24223  3.21818  3.03441  4.08997  2.97184  4.14397  3.61436  3.10911  3.33346  4.25827  3.25710  3.71175  3.45731  3.39485  1.07037  2.80269  3.14644  5.46131  4.17352    273 - -
          2.68618  4.42225  2.77519  2.73123  3.46354  2.40513  3.72494  3.29354  2.67741  2.69355  4.24690  2.90347  2.73739  3.18146  2.89801  2.37887  2.77519  2.98518  4.58477  3.61503
          0.03096  3.88632  4.60867  0.61958  0.77255  0.48576  0.95510
    265   3.17063  4.62870  4.21178  3.85153  3.14071  3.99984  4.50291  2.34533  3.61915  0.85833  3.15903  4.12568  4.43271  3.98416  3.79302  3.57208  3.46419  2.38629  5.02520  3.75177    274 - -
          2.68618  4.42225  2.77519  2.73123  3.46354  2.40513  3.72494  3.29354  2.67741  2.69355  4.24690  2.90347  2.73739  3.18146  2.89801  2.37887  2.77519  2.98518  4.58477  3.61503
          0.03096  3.88632  4.60867  0.61958  0.77255  0.48576  0.95510
    266   3.02078  4.85928  3.51281  3.02076  4.21736  3.50635  3.83383  3.75989  2.24229  3.27328  4.27294  3.37953  4.00811  3.05332  0.95744  3.10418  3.28569  3.48319  5.29469  4.14154    275 - -
          2.68618  4.42225  2.77519  2.73123  3.46354  2.40513  3.72494  3.29354  2.67741  2.69355  4.24690  2.90347  2.73739  3.18146  2.89801  2.37887  2.77519  2.98518  4.58477  3.61503
          0.03096  3.88632  4.60867  0.61958  0.77255  0.48576  0.95510
    267   2.52771  4.64176  2.78752  2.45801  4.14395  3.21271  3.72053  3.57269  2.52906  3.18421  4.01777  2.58563  3.75783  2.61981  2.93799  1.86016  2.60957  3.19773  5.40760  4.08817    276 - -
          2.68618  4.42225  2.77519  2.73123  3.46354  2.40513  3.72494  3.29354  2.67741  2.69355  4.24690  2.90347  2.73739  3.18146  2.89801  2.37887  2.77519  2.98518  4.58477  3.61503
          0.03096  3.88632  4.60867  0.61958  0.77255  0.48576  0.95510
    268   2.42788  4.47945  2.84077  2.56960  4.18264  2.41609  3.83299  3.63143  2.69108  3.25619  4.09345  2.98945  3.72244  2.70916  3.08380  1.70231  2.80701  3.20384  5.47136  4.16779    277 - -
          2.68618  4.42225  2.77519  2.73123  3.46354  2.40513  3.72494  3.29354  2.67741  2.69355  4.24690  2.90347  2.73739  3.18146  2.89801  2.37887  2.77519  2.98518  4.58477  3.61503
          0.03096  3.88632  4.60867  0.61958  0.77255  0.48576  0.95510
    269   2.88344  5.40030  1.68416  1.44805  4.68775  3.18418  3.71696  4.18804  2.71458  3.71278  4.57007  2.65804  3.79740  2.88518  3.28932  2.77915  3.17006  3.77861  5.87017  4.38976    278 - -
          2.68618  4.42225  2.77519  2.73123  3.46354  2.40513  3.72494  3.29354  2.67741  2.69355  4.24690  2.90347  2.73739  3.18146  2.89801  2.37887  2.77519  2.98518  4.58477  3.61503
          0.03096  3.88632  4.60867  0.61958  0.77255  0.48576  0.95510
    270   1.91785  4.62272  2.81749  2.47335  4.10307  3.22522  3.71931  3.51916  2.52939  3.14151  3.97896  2.68869  3.76223  2.43065  2.93536  2.38414  2.83715  3.15652  5.37713  4.06457    279 - -
          2.68618  4.42225  2.77519  2.73123  3.46354  2.40513  3.72494  3.29354  2.67741  2.69355  4.24690  2.90347  2.73739  3.18146  2.89801  2.37887  2.77519  2.98518  4.58477  3.61503
          0.03096  3.88632  4.60867  0.61958  0.77255  0.48576  0.95510
    271   2.16835  4.86210  2.37388  2.30078  4.22689  3.25937  3.65026  3.66005  2.48782  3.24561  4.06531  2.82978  3.76346  2.26834  2.95805  2.41702  2.88409  3.29410  5.46235  4.09774    280 - -
          2.68618  4.42225  2.77519  2.73123  3.46354  2.40513  3.72494  3.29354  2.67741  2.69355  4.24690  2.90347  2.73739  3.18146  2.89801  2.37887  2.77519  2.98518  4.58477  3.61503
          0.08429  3.88632  2.80812  0.61958  0.77255  0.48576  0.95510
    272   2.76242  5.01931  2.58630  2.32112  4.33487  3.31405  3.62058  3.79229  2.07745  3.33226  4.17872  1.93610  3.81680  2.54438  2.64260  2.74314  3.01134  3.44042  5.47868  4.13854    281 - -
          2.68618  4.42225  2.77519  2.73123  3.46354  2.40513  3.72494  3.29354  2.67741  2.69355  4.24690  2.90347  2.73739  3.18146  2.89801  2.37887  2.77519  2.98518  4.58477  3.61503
          0.03263  3.83466  4.55700  0.61958  0.77255  0.53133  0.88630
    273   2.23259  4.14914  3.28028  2.99301  4.03228  2.95857  4.05770  3.30677  2.98130  3.10733  4.00694  3.21099  3.66975  3.33769  3.28034  2.09305  1.53808  2.89659  5.42192  4.17579    282 - -
          2.68619  4.42226  2.77520  2.73124  3.46355  2.40513  3.72495  3.29355  2.67729  2.69356  4.24690  2.90347  2.73740  3.18147  2.89801  2.37887  2.77520  2.98519  4.58478  3.61504
          0.10286  2.43890  4.55700  0.44187  1.02956  0.45829  1.00067
    274   1.92622  4.14495  3.26833  3.02805  4.18736  2.90888  4.13446  3.54331  3.09416  3.29625  4.16681  3.21913  3.65313  3.41134  3.39945  1.29269  2.68693  3.05174  5.55487  4.30980    284 - -
          2.68618  4.42225  2.77519  2.73123  3.46354  2.40513  3.72494  3.29354  2.67741  2.69355  4.24690  2.90347  2.73739  3.18146  2.89801  2.37887  2.77519  2.98518  4.58477  3.61503
          0.03096  3.88632  4.60867  0.61958  0.77255  0.48576  0.95510
    275   1.71559  4.21472  3.57855  3.11581  3.69787  3.30344  4.06873  2.30464  3.04182  2.60556  3.61272  3.39606  3.88285  3.37575  3.35815  2.67881  2.35075  2.35378  5.21243  3.98447    285 - -
          2.68618  4.42225  2.77519  2.73123  3.46354  2.40513  3.72494  3.29354  2.67741  2.69355  4.24690  2.90347  2.73739  3.18146  2.89801  2.37887  2.77519  2.98518  4.58477  3.61503
          0.03096  3.88632  4.60867  0.61958  0.77255  0.48576  0.95510
    276   2.96388  5.07821  2.49296  1.00584  4.42611  3.28276  3.87053  3.88275  2.75278  3.49756  4.47079  2.94030  3.88794  3.08578  3.16319  2.94476  3.26816  3.56509  5.59506  4.31710    286 - -
          2.68618  4.42225  2.77519  2.73123  3.46354  2.40513  3.72494  3.29354  2.67741  2.69355  4.24690  2.90347  2.73739  3.18146  2.89801  2.37887  2.77519  2.98518  4.58477  3.61503
          0.03096  3.88632  4.60867  0.61958  0.77255  0.48576  0.95510
    277   2.55502  2.76874  3.84404  3.27167  2.89063  3.62219  3.93459  2.24414  3.17069  2.22006  2.94439  3.16863  4.00381  3.42795  3.41143  2.90744  2.79574  2.22638  4.70431  3.48170    287 - -
          2.68618  4.42225  2.77519  2.73123  3.46354  2.40513  3.72494  3.29354  2.67741  2.69355  4.24690  2.90347  2.73739  3.18146  2.89801  2.37887  2.77519  2.98518  4.58477  3.61503
          0.03096  3.88632  4.60867  0.61958  0.77255  0.48576  0.95510
    278   2.98450  4.94918  3.16144  2.78010  4.33877  3.47265  3.76645  3.76887  1.01949  3.33084  4.29139  3.20402  3.97188  2.95703  2.43371  3.02549  3.23666  3.47582  5.38761  4.20230    288 - -
          2.68618  4.42225  2.77519  2.73123  3.46354  2.40513  3.72494  3.29354  2.67741  2.69355  4.24690  2.90347  2.73739  3.18146  2.89801  2.37887  2.77519  2.98518  4.58477  3.61503
          0.03096  3.88632  4.60867  0.61958  0.77255  0.48576  0.95510
    279   3.17063  4.62870  4.21178  3.85153  3.14071  3.99984  4.50291  2.34533  3.61915  0.85833  3.15903  4.12568  4.43271  3.98416  3.79302  3.57208  3.46419  2.38629  5.02520  3.75177    289 - -
          2.68618  4.42225  2.77519  2.73123  3.46354  2.40513  3.72494  3.29354  2.67741  2.69355  4.24690  2.90347  2.73739  3.18146  2.89801  2.37887  2.77519  2.98518  4.58477  3.61503
          0.03096  3.88632  4.60867  0.61958  0.77255  0.48576  0.95510
    280   0.99398  4.19870  3.47643  3.26817  4.06595  3.02291  4.28861  3.19352  3.28478  3.07451  4.10467  3.41435  3.76342  3.62463  3.53446  2.54880  2.82710  2.84552  5.49172  4.29347    290 - -
          2.68618  4.42225  2.77519  2.73123  3.46354  2.40513  3.72494  3.29354  2.67741  2.69355  4.24690  2.90347  2.73739  3.18146  2.89801  2.37887  2.77519  2.98518  4.58477  3.61503
          0.03096  3.88632  4.60867  0.61958  0.77255  0.48576  0.95510
    281   2.98450  4.94918  3.16144  2.78010  4.33877  3.47265  3.76645  3.76887  1.01949  3.33084  4.29139  3.20402  3.97188  2.95703  2.43371  3.02549  3.23666  3.47582  5.38761  4.20230    291 - -
          2.68618  4.42225  2.77519  2.73123  3.46354  2.40513  3.72494  3.29354  2.67741  2.69355  4.24690  2.90347  2.73739  3.18146  2.89801  2.37887  2.77519  2.98518  4.58477  3.61503
          0.03096  3.88632  4.60867  0.61958  0.77255  0.48576  0.95510
    282   2.98060  4.36473  4.52280  4.03416  3.48016  4.21451  4.78904  1.56153  3.90694  2.02036  3.31803  4.27769  4.57973  4.20205  4.13124  3.59911  3.25933  1.15671  5.40027  4.17643    292 - -
          2.68618  4.42225  2.77519  2.73123  3.46354  2.40513  3.72494  3.29354  2.67741  2.69355  4.24690  2.90347  2.73739  3.18146  2.89801  2.37887  2.77519  2.98518  4.58477  3.61503
          0.03096  3.88632  4.60867  0.61958  0.77255  0.48576  0.95510
    283   0.99398  4.19870  3.47643  3.26817  4.06595  3.02291  4.28861  3.19352  3.28478  3.07451  4.10467  3.41435  3.76342  3.62463  3.53446  2.54880  2.82710  2.84552  5.49172  4.29347    293 - -
          2.68618  4.42225  2.77519  2.73123  3.46354  2.40513  3.72494  3.29354  2.67741  2.69355  4.24690  2.90347  2.73739  3.18146  2.89801  2.37887  2.77519  2.98518  4.58477  3.61503
          0.03096  3.88632  4.60867  0.61958  0.77255  0.48576  0.95510
    284   3.17063  4.62870  4.21178  3.85153  3.14071  3.99984  4.50291  2.34533  3.61915  0.85833  3.15903  4.12568  4.43271  3.98416  3.79302  3.57208  3.46419  2.38629  5.02520  3.75177    294 - -
          2.68618  4.42225  2.77519  2.73123  3.46354  2.40513  3.72494  3.29354  2.67741  2.69355  4.24690  2.90347  2.73739  3.18146  2.89801  2.37887  2.77519  2.98518  4.58477  3.61503
          0.03096  3.88632  4.60867  0.61958  0.77255  0.48576  0.95510
    285   2.70713  4.30517  3.91151  3.39110  3.33909  3.70784  4.20134  2.28724  3.24476  2.01218  1.95630  3.68898  4.14631  3.57061  3.50945  3.04751  2.61858  2.04913  5.05443  3.86174    295 - -
          2.68618  4.42225  2.77519  2.73123  3.46354  2.40513  3.72494  3.29354  2.67741  2.69355  4.24690  2.90347  2.73739  3.18146  2.89801  2.37887  2.77519  2.98518  4.58477  3.61503
          0.03096  3.88632  4.60867  0.61958  0.77255  0.48576  0.95510
    286   2.41988  4.26504  3.44008  3.19253  3.98081  3.10391  4.20883  3.10962  3.13578  2.97262  4.02212  3.39981  3.80869  3.52987  3.39391  2.62128  1.14865  2.80312  5.41739  4.19739    296 - -
          2.68618  4.42225  2.77519  2.73123  3.46354  2.40513  3.72494  3.29354  2.67741  2.69355  4.24690  2.90347  2.73739  3.18146  2.89801  2.37887  2.77519  2.98518  4.58477  3.61503
          0.03096  3.88632  4.60867  0.61958  0.77255  0.48576  0.95510
    287   3.04185  4.45652  4.35564  3.97183  3.38335  4.08171  4.69727  1.06092  3.80025  1.96637  3.31637  4.21522  4.51144  4.14701  3.99522  3.57821  3.34070  1.84596  5.27716  4.01676    297 - -
          2.68618  4.42225  2.77519  2.73123  3.46354  2.40513  3.72494  3.29354  2.67741  2.69355  4.24690  2.90347  2.73739  3.18146  2.89801  2.37887  2.77519  2.98518  4.58477  3.61503
          0.03096  3.88632  4.60867  0.61958  0.77255  0.48576  0.95510
    288   2.22890  4.17143  3.24890  2.99859  4.16000  2.93346  4.10400  3.52139  3.03630  3.26936  4.14750  3.21019  3.66669  3.37641  3.34161  1.27488  2.39483  3.04737  5.52739  4.27269    298 - -
          2.68618  4.42225  2.77519  2.73123  3.46354  2.40513  3.72494  3.29354  2.67741  2.69355  4.24690  2.90347  2.73739  3.18146  2.89801  2.37887  2.77519  2.98518  4.58477  3.61503
          0.03096  3.88632  4.60867  0.61958  0.77255  0.48576  0.95510
    289   3.17063  4.62870  4.21178  3.85153  3.14071  3.99984  4.50291  2.34533  3.61915  0.85833  3.15903  4.12568  4.43271  3.98416  3.79302  3.57208  3.46419  2.38629  5.02520  3.75177    299 - -
          2.68618  4.42225  2.77519  2.73123  3.46354  2.40513  3.72494  3.29354  2.67741  2.69355  4.24690  2.90347  2.73739  3.18146  2.89801  2.37887  2.77519  2.98518  4.58477  3.61503
          0.03096  3.88632  4.60867  0.61958  0.77255  0.48576  0.95510
    290   3.35823  4.72807  4.11210  3.82149  2.67995  3.74546  3.91646  3.38225  3.54333  2.77482  4.01543  3.96771  4.26431  3.93022  3.66930  3.56181  3.65929  3.27297  0.85782  2.68129    300 - -
          2.68618  4.42225  2.77519  2.73123  3.46354  2.40513  3.72494  3.29354  2.67741  2.69355  4.24690  2.90347  2.73739  3.18146  2.89801  2.37887  2.77519  2.98518  4.58477  3.61503
          0.03096  3.88632  4.60867  0.61958  0.77255  0.48576  0.95510
    291   3.27575  4.67339  4.25773  3.97471  0.98933  3.96256  3.88302  2.79757  3.88136  2.16435  3.52558  4.03468  4.42072  4.04548  3.99767  3.54506  3.57683  2.78931  4.12772  2.49289    301 - -
          2.68618  4.42225  2.77519  2.73123  3.46354  2.40513  3.72494  3.29354  2.67741  2.69355  4.24690  2.90347  2.73739  3.18146  2.89801  2.37887  2.77519  2.98518  4.58477  3.61503
          0.03096  3.88632  4.60867  0.61958  0.77255  0.48576  0.95510
    292   3.04324  4.48453  4.34425  3.82012  2.29388  4.12585  4.30042  2.29215  3.68683  1.58837  1.78071  4.06943  4.42872  3.88443  3.87345  3.46462  3.28349  2.35108  4.73971  3.39583    302 - -
          2.68618  4.42225  2.77519  2.73123  3.46354  2.40513  3.72494  3.29354  2.67741  2.69355  4.24690  2.90347  2.73739  3.18146  2.89801  2.37887  2.77519  2.98518  4.58477  3.61503
          0.03096  3.88632  4.60867  0.61958  0.77255  0.48576  0.95510
    293   0.99398  4.19870  3.47643  3.26817  4.06595  3.02291  4.28861  3.19352  3.28478  3.07451  4.10467  3.41435  3.76342  3.62463  3.53446  2.54880  2.82710  2.84552  5.49172  4.29347    303 - -
          2.68618  4.42225  2.77519  2.73123  3.46354  2.40513  3.72494  3.29354  2.67741  2.69355  4.24690  2.90347  2.73739  3.18146  2.89801  2.37887  2.77519  2.98518  4.58477  3.61503
          0.03096  3.88632  4.60867  0.61958  0.77255  0.48576  0.95510
    294   3.35823  4.72807  4.11210  3.82149  2.67995  3.74546  3.91646  3.38225  3.54333  2.77482  4.01543  3.96771  4.26431  3.93022  3.66930  3.56181  3.65929  3.27297  0.85782  2.68129    304 - -
          2.68618  4.42225  2.77519  2.73123  3.46354  2.40513  3.72494  3.29354  2.67741  2.69355  4.24690  2.90347  2.73739  3.18146  2.89801  2.37887  2.77519  2.98518  4.58477  3.61503
          0.03096  3.88632  4.60867  0.61958  0.77255  0.48576  0.95510
    295   2.41988  4.26504  3.44008  3.19253  3.98081  3.10391  4.20883  3.10962  3.13578  2.97262  4.02212  3.39981  3.80869  3.52987  3.39391  2.62128  1.14865  2.80312  5.41739  4.19739    305 - -
          2.68618  4.42225  2.77519  2.73123  3.46354  2.40513  3.72494  3.29354  2.67741  2.69355  4.24690  2.90347  2.73739  3.18146  2.89801  2.37887  2.77519  2.98518  4.58477  3.61503
          0.03096  3.88632  4.60867  0.61958  0.77255  0.48576  0.95510
    296   2.76939  4.52464  3.37802  3.21891  4.21323  3.21136  4.29537  3.76201  3.27736  3.38742  4.43774  3.52431  0.80228  3.66571  3.52148  2.93727  3.21200  3.40583  5.39616  4.33402    306 - -
          2.68618  4.42225  2.77519  2.73123  3.46354  2.40513  3.72494  3.29354  2.67741  2.69355  4.24690  2.90347  2.73739  3.18146  2.89801  2.37887  2.77519  2.98518  4.58477  3.61503
          0.03096  3.88632  4.60867  0.61958  0.77255  0.48576  0.95510
    297   3.26682  4.75020  3.85854  3.59038  2.29335  3.84616  3.62459  3.27407  3.44749  2.72447  3.94762  3.74031  4.31961  3.75022  3.62843  3.40219  3.55352  3.14526  3.93769  0.94307    307 - -
          2.68618  4.42225  2.77519  2.73123  3.46354  2.40513  3.72494  3.29354  2.67741  2.69355  4.24690  2.90347  2.73739  3.18146  2.89801  2.37887  2.77519  2.98518  4.58477  3.61503
          0.03096  3.88632  4.60867  0.61958  0.77255  0.48576  0.95510
    298   2.86070  4.39480  4.04766  3.50640  3.21865  3.91915  4.27986  2.23272  3.33553  1.32388  2.73452  3.82818  4.27797  3.65387  3.58528  3.24152  2.69608  2.19068  5.03115  3.85346    308 - -
          2.68618  4.42225  2.77519  2.73123  3.46354  2.40513  3.72494  3.29354  2.67741  2.69355  4.24690  2.90347  2.73739  3.18146  2.89801  2.37887  2.77519  2.98518  4.58477  3.61503
          0.03096  3.88632  4.60867  0.61958  0.77255  0.48576  0.95510
    299   2.95923  4.36406  4.47168  3.99172  3.48112  4.15983  4.75454  1.64474  3.85756  2.03602  3.33134  4.23341  4.54673  4.16408  4.08526  3.54954  3.24538  1.12506  5.38906  4.15478    309 - -
          2.68618  4.42225  2.77519  2.73123  3.46354  2.40513  3.72494  3.29354  2.67741  2.69355  4.24690  2.90347  2.73739  3.18146  2.89801  2.37887  2.77519  2.98518  4.58477  3.61503
          0.03096  3.88632  4.60867  0.61958  0.77255  0.48576  0.95510
    300   2.84289  4.33972  4.16574  3.72835  3.47840  3.90774  4.53253  1.25247  3.57243  2.09789  3.35684  3.98110  4.36218  3.92367  3.80638  3.30866  2.79063  1.81734  5.29440  4.06439    310 - -
          2.68618  4.42225  2.77519  2.73123  3.46354  2.40513  3.72494  3.29354  2.67741  2.69355  4.24690  2.90347  2.73739  3.18146  2.89801  2.37887  2.77519  2.98518  4.58477  3.61503
          0.03096  3.88632  4.60867  0.61958  0.77255  0.48576  0.95510
    301   2.73463  4.73193  2.71550  2.60228  4.09759  3.19304  3.93173  3.81078  2.83648  3.45603  4.41107  1.13377  3.84550  3.20437  3.19173  2.80120  3.11686  3.43159  5.40190  4.04482    311 - -
          2.68618  4.42225  2.77519  2.73123  3.46354  2.40513  3.72494  3.29354  2.67741  2.69355  4.24690  2.90347  2.73739  3.18146  2.89801  2.37887  2.77519  2.98518  4.58477  3.61503
          0.03096  3.88632  4.60867  0.61958  0.77255  0.48576  0.95510
    302   3.44566  4.70222  4.54327  4.18067  1.25603  4.25773  3.39014  3.20655  4.01911  2.58742  3.78966  3.95710  4.56149  3.99820  4.05792  3.60152  3.66190  3.10028  2.84721  1.50065    312 - -
          2.68618  4.42225  2.77519  2.73123  3.46354  2.40513  3.72494  3.29354  2.67741  2.69355  4.24690  2.90347  2.73739  3.18146  2.89801  2.37887  2.77519  2.98518  4.58477  3.61503
          0.03096  3.88632  4.60867  0.61958  0.77255  0.48576  0.95510
    303   1.64558  3.25315  3.67395  3.22974  3.88547  2.97853  4.12107  3.15482  3.15941  2.95498  3.82771  3.34231  3.67780  3.44685  3.44578  2.18319  1.99865  2.76576  5.30311  4.10624    313 - -
          2.68618  4.42225  2.77519  2.73123  3.46354  2.40513  3.72494  3.29354  2.67741  2.69355  4.24690  2.90347  2.73739  3.18146  2.89801  2.37887  2.77519  2.98518  4.58477  3.61503
          0.03096  3.88632  4.60867  0.61958  0.77255  0.48576  0.95510
    304   2.68180  4.45606  3.35843  3.25949  4.40192  0.70805  4.37909  4.00474  3.44267  3.65718  4.63290  3.52269  3.84765  3.76570  3.67736  2.85408  3.16411  3.53038  5.49358  4.50422    314 - -
          2.68618  4.42225  2.77519  2.73123  3.46354  2.40513  3.72494  3.29354  2.67741  2.69355  4.24690  2.90347  2.73739  3.18146  2.89801  2.37887  2.77519  2.98518  4.58477  3.61503
          0.03096  3.88632  4.60867  0.61958  0.77255  0.48576  0.95510
    305   3.04185  4.45652  4.35564  3.97183  3.38335  4.08171  4.69727  1.06092  3.80025  1.96637  3.31637  4.21522  4.51144  4.14701  3.99522  3.57821  3.34070  1.84596  5.27716  4.01676    315 - -
          2.68618  4.42225  2.77519  2.73123  3.46354  2.40513  3.72494  3.29354  2.67741  2.69355  4.24690  2.90347  2.73739  3.18146  2.89801  2.37887  2.77519  2.98518  4.58477  3.61503
          0.03096  3.88632  4.60867  0.61958  0.77255  0.48576  0.95510
    306   3.22176  4.61920  4.38225  3.96962  1.31967  4.15923  3.92185  2.51724  3.82172  1.72615  3.23766  4.06180  4.50302  3.98019  3.96389  3.55642  3.47786  2.54393  4.17663  2.56202    316 - -
          2.68618  4.42225  2.77519  2.73123  3.46354  2.40513  3.72494  3.29354  2.67741  2.69355  4.24690  2.90347  2.73739  3.18146  2.89801  2.37887  2.77519  2.98518  4.58477  3.61503
          0.03096  3.88632  4.60867  0.61958  0.77255  0.48576  0.95510
    307   2.76094  5.26926  2.03102  1.76411  4.56410  3.23999  3.63022  4.05139  2.32793  3.54910  4.35266  2.49266  3.77289  2.51469  3.01552  2.68435  3.01740  3.63853  5.70726  4.26308    317 - -
          2.68618  4.42225  2.77519  2.73123  3.46354  2.40513  3.72494  3.29354  2.67741  2.69355  4.24690  2.90347  2.73739  3.18146  2.89801  2.37887  2.77519  2.98518  4.58477  3.61503
          0.03096  3.88632  4.60867  0.61958  0.77255  0.48576  0.95510
    308   2.22129  4.26137  3.27020  2.83880  3.75786  2.61162  3.87780  3.08709  2.81500  2.17178  3.70816  3.18211  3.76706  3.15236  3.16565  2.14588  2.73646  2.77493  5.16101  3.90996    318 - -
          2.68618  4.42225  2.77519  2.73123  3.46354  2.40513  3.72494  3.29354  2.67741  2.69355  4.24690  2.90347  2.73739  3.18146  2.89801  2.37887  2.77519  2.98518  4.58477  3.61503
          0.03096  3.88632  4.60867  0.61958  0.77255  0.48576  0.95510
    309   1.85594  4.25828  3.72873  3.21644  3.46970  3.52464  4.09721  2.40555  3.11622  2.26166  2.58866  3.52287  4.01552  3.43864  3.41661  2.86599  2.88821  2.10199  5.08315  3.86878    319 - -
          2.68618  4.42225  2.77519  2.73123  3.46354  2.40513  3.72494  3.29354  2.67741  2.69355  4.24690  2.90347  2.73739  3.18146  2.89801  2.37887  2.77519  2.98518  4.58477  3.61503
          0.03096  3.88632  4.60867  0.61958  0.77255  0.48576  0.95510
    310   2.64119  4.83637  2.96967  2.44168  4.12571  3.40634  3.12150  3.53638  2.03886  3.10853  3.93070  2.94176  2.87835  2.72869  2.43737  2.66463  2.65283  3.20768  5.30841  4.00175    320 - -
          2.68618  4.42225  2.77519  2.73123  3.46354  2.40513  3.72494  3.29354  2.67741  2.69355  4.24690  2.90347  2.73739  3.18146  2.89801  2.37887  2.77519  2.98518  4.58477  3.61503
          0.03096  3.88632  4.60867  0.61958  0.77255  0.48576  0.95510
    311   3.11702  4.47562  4.58701  4.07778  3.23054  4.35227  4.73897  1.32578  3.90073  1.47304  3.08850  4.34675  4.63306  4.16872  4.09129  3.72707  3.36715  1.84184  5.21938  4.01373    321 - -
          2.68618  4.42225  2.77519  2.73123  3.46354  2.40513  3.72494  3.29354  2.67741  2.69355  4.24690  2.90347  2.73739  3.18146  2.89801  2.37887  2.77519  2.98518  4.58477  3.61503
          0.03096  3.88632  4.60867  0.61958  0.77255  0.48576  0.95510
    312   2.45618  4.54376  2.44875  2.48502  4.20103  3.11172  3.81186  3.60616  2.71892  3.26163  4.10088  2.93835  3.72526  3.00767  3.15958  1.63622  2.52348  3.19522  5.49861  4.17168    322 - -
          2.68618  4.42225  2.77519  2.73123  3.46354  2.40513  3.72494  3.29354  2.67741  2.69355  4.24690  2.90347  2.73739  3.18146  2.89801  2.37887  2.77519  2.98518  4.58477  3.61503
          0.03096  3.88632  4.60867  0.61958  0.77255  0.48576  0.95510
    313   2.76939  4.52464  3.37802  3.21891  4.21323  3.21136  4.29537  3.76201  3.27736  3.38742  4.43774  3.52431  0.80228  3.66571  3.52148  2.93727  3.21200  3.40583  5.39616  4.33402    323 - -
          2.68618  4.42225  2.77519  2.73123  3.46354  2.40513  3.72494  3.29354  2.67741  2.69355  4.24690  2.90347  2.73739  3.18146  2.89801  2.37887  2.77519  2.98518  4.58477  3.61503
          0.03096  3.88632  4.60867  0.61958  0.77255  0.48576  0.95510
    314   3.17063  4.62870  4.21178  3.85153  3.14071  3.99984  4.50291  2.34533  3.61915  0.85833  3.15903  4.12568  4.43271  3.98416  3.79302  3.57208  3.46419  2.38629  5.02520  3.75177    324 - -
          2.68618  4.42225  2.77519  2.73123  3.46354  2.40513  3.72494  3.29354  2.67741  2.69355  4.24690  2.90347  2.73739  3.18146  2.89801  2.37887  2.77519  2.98518  4.58477  3.61503
          0.03096  3.88632  4.60867  0.61958  0.77255  0.48576  0.95510
    315   1.88086  4.19002  3.50806  3.05353  2.43514  3.29690  3.92409  2.81297  3.01754  2.57633  3.53086  3.33921  3.84949  3.31443  3.32801  2.37426  2.77047  2.56374  4.91008  3.59195    325 - -
          2.68618  4.42225  2.77519  2.73123  3.46354  2.40513  3.72494  3.29354  2.67741  2.69355  4.24690  2.90347  2.73739  3.18146  2.89801  2.37887  2.77519  2.98518  4.58477  3.61503
          0.03096  3.88632  4.60867  0.61958  0.77255  0.48576  0.95510
    316   2.41988  4.26504  3.44008  3.19253  3.98081  3.10391  4.20883  3.10962  3.13578  2.97262  4.02212  3.39981  3.80869  3.52987  3.39391  2.62128  1.14865  2.80312  5.41739  4.19739    326 - -
          2.68618  4.42225  2.77519  2.73123  3.46354  2.40513  3.72494  3.29354  2.67741  2.69355  4.24690  2.90347  2.73739  3.18146  2.89801  2.37887  2.77519  2.98518  4.58477  3.61503
          0.03096  3.88632  4.60867  0.61958  0.77255  0.48576  0.95510
    317   3.04185  4.45652  4.35564  3.97183  3.38335  4.08171  4.69727  1.06092  3.80025  1.96637  3.31637  4.21522  4.51144  4.14701  3.99522  3.57821  3.34070  1.84596  5.27716  4.01676    327 - -
          2.68618  4.42225  2.77519  2.73123  3.46354  2.40513  3.72494  3.29354  2.67741  2.69355  4.24690  2.90347  2.73739  3.18146  2.89801  2.37887  2.77519  2.98518  4.58477  3.61503
          0.03096  3.88632  4.60867  0.61958  0.77255  0.48576  0.95510
    318   2.72998  3.03900  4.01100  3.52095  2.82818  3.59025  3.88639  2.77231  3.30092  2.41632  3.48032  3.68057  4.07526  3.61590  3.49121  3.01752  3.02916  2.59717  1.67253  2.92850    328 - -
          2.68618  4.42225  2.77519  2.73123  3.46354  2.40513  3.72494  3.29354  2.67741  2.69355  4.24690  2.90347  2.73739  3.18146  2.89801  2.37887  2.77519  2.98518  4.58477  3.61503
          0.03096  3.88632  4.60867  0.61958  0.77255  0.48576  0.95510
    319   2.23844  3.03654  3.67669  3.36557  4.09710  1.21068  4.27224  3.45142  3.30991  3.23015  4.12538  3.42480  3.69007  3.62086  3.55211  2.44517  2.72833  2.99611  5.44311  4.28781    329 - -
          2.68618  4.42225  2.77519  2.73123  3.46354  2.40513  3.72494  3.29354  2.67741  2.69355  4.24690  2.90347  2.73739  3.18146  2.89801  2.37887  2.77519  2.98518  4.58477  3.61503
          0.03096  3.88632  4.60867  0.61958  0.77255  0.48576  0.95510
    320   2.32156  4.24223  3.21818  3.03441  4.08997  2.97184  4.14397  3.61436  3.10911  3.33346  4.25827  3.25710  3.71175  3.45731  3.39485  1.07037  2.80269  3.14644  5.46131  4.17352    330 - -
          2.68618  4.42225  2.77519  2.73123  3.46354  2.40513  3.72494  3.29354  2.67741  2.69355  4.24690  2.90347  2.73739  3.18146  2.89801  2.37887  2.77519  2.98518  4.58477  3.61503
          0.03096  3.88632  4.60867  0.61958  0.77255  0.48576  0.95510
    321   2.99117  4.42280  4.38733  3.89126  3.28345  4.13545  4.60603  1.95348  3.72722  1.44400  3.16105  4.15679  4.49507  4.02272  3.94327  3.51141  3.26333  1.42375  5.20126  3.98011    331 - -
          2.68618  4.42225  2.77519  2.73123  3.46354  2.40513  3.72494  3.29354  2.67741  2.69355  4.24690  2.90347  2.73739  3.18146  2.89801  2.37887  2.77519  2.98518  4.58477  3.61503
          0.03096  3.88632  4.60867  0.61958  0.77255  0.48576  0.95510
    322   3.27575  4.67339  4.25773  3.97471  0.98933  3.96256  3.88302  2.79757  3.88136  2.16435  3.52558  4.03468  4.42072  4.04548  3.99767  3.54506  3.57683  2.78931  4.12772  2.49289    332 - -
          2.68618  4.42225  2.77519  2.73123  3.46354  2.40513  3.72494  3.29354  2.67741  2.69355  4.24690  2.90347  2.73739  3.18146  2.89801  2.37887  2.77519  2.98518  4.58477  3.61503
          0.03096  3.88632  4.60867  0.61958  0.77255  0.48576  0.95510
    323   0.99398  4.19870  3.47643  3.26817  4.06595  3.02291  4.28861  3.19352  3.28478  3.07451  4.10467  3.41435  3.76342  3.62463  3.53446  2.54880  2.82710  2.84552  5.49172  4.29347    333 - -
          2.68618  4.42225  2.77519  2.73123  3.46354  2.40513  3.72494  3.29354  2.67741  2.69355  4.24690  2.90347  2.73739  3.18146  2.89801  2.37887  2.77519  2.98518  4.58477  3.61503
          0.03096  3.88632  4.60867  0.61958  0.77255  0.48576  0.95510
    324   2.98450  4.94918  3.16144  2.78010  4.33877  3.47265  3.76645  3.76887  1.01949  3.33084  4.29139  3.20402  3.97188  2.95703  2.43371  3.02549  3.23666  3.47582  5.38761  4.20230    334 - -
          2.68618  4.42225  2.77519  2.73123  3.46354  2.40513  3.72494  3.29354  2.67741  2.69355  4.24690  2.90347  2.73739  3.18146  2.89801  2.37887  2.77519  2.98518  4.58477  3.61503
          0.03096  3.88632  4.60867  0.61958  0.77255  0.48576  0.95510
    325   0.99398  4.19870  3.47643  3.26817  4.06595  3.02291  4.28861  3.19352  3.28478  3.07451  4.10467  3.41435  3.76342  3.62463  3.53446  2.54880  2.82710  2.84552  5.49172  4.29347    335 - -
          2.68618  4.42225  2.77519  2.73123  3.46354  2.40513  3.72494  3.29354  2.67741  2.69355  4.24690  2.90347  2.73739  3.18146  2.89801  2.37887  2.77519  2.98518  4.58477  3.61503
          0.03096  3.88632  4.60867  0.61958  0.77255  0.48576  0.95510
    326   2.73463  4.73193  2.71550  2.60228  4.09759  3.19304  3.93173  3.81078  2.83648  3.45603  4.41107  1.13377  3.84550  3.20437  3.19173  2.80120  3.11686  3.43159  5.40190  4.04482    336 - -
          2.68618  4.42225  2.77519  2.73123  3.46354  2.40513  3.72494  3.29354  2.67741  2.69355  4.24690  2.90347  2.73739  3.18146  2.89801  2.37887  2.77519  2.98518  4.58477  3.61503
          0.03096  3.88632  4.60867  0.61958  0.77255  0.48576  0.95510
    327   0.99398  4.19870  3.47643  3.26817  4.06595  3.02291  4.28861  3.19352  3.28478  3.07451  4.10467  3.41435  3.76342  3.62463  3.53446  2.54880  2.82710  2.84552  5.49172  4.29347    337 - -
          2.68618  4.42225  2.77519  2.73123  3.46354  2.40513  3.72494  3.29354  2.67741  2.69355  4.24690  2.90347  2.73739  3.18146  2.89801  2.37887  2.77519  2.98518  4.58477  3.61503
          0.03096  3.88632  4.60867  0.61958  0.77255  0.48576  0.95510
    328   2.81895  4.35754  4.14461  3.80800  3.56002  3.73835  4.60726  2.04909  3.67600  2.24453  3.52289  3.99565  4.29797  4.03472  3.88719  3.24262  3.18008  1.00761  5.34685  4.07941    338 - -
          2.68618  4.42225  2.77519  2.73123  3.46354  2.40513  3.72494  3.29354  2.67741  2.69355  4.24690  2.90347  2.73739  3.18146  2.89801  2.37887  2.77519  2.98518  4.58477  3.61503
          0.03096  3.88632  4.60867  0.61958  0.77255  0.48576  0.95510
    329   2.74138  3.17195  3.87869  3.40263  2.66904  3.62799  3.76835  2.77842  3.24225  2.46842  3.52072  3.59624  4.09283  3.53706  3.46892  2.99823  3.03199  2.59374  4.28230  1.54116    339 - -
          2.68618  4.42225  2.77519  2.73123  3.46354  2.40513  3.72494  3.29354  2.67741  2.69355  4.24690  2.90347  2.73739  3.18146  2.89801  2.37887  2.77519  2.98518  4.58477  3.61503
          0.03096  3.88632  4.60867  0.61958  0.77255  0.48576  0.95510
    330   2.73463  4.73193  2.71550  2.60228  4.09759  3.19304  3.93173  3.81078  2.83648  3.45603  4.41107  1.13377  3.84550  3.20437  3.19173  2.80120  3.11686  3.43159  5.40190  4.04482    340 - -
          2.68618  4.42225  2.77519  2.73123  3.46354  2.40513  3.72494  3.29354  2.67741  2.69355  4.24690  2.90347  2.73739  3.18146  2.89801  2.37887  2.77519  2.98518  4.58477  3.61503
          0.03096  3.88632  4.60867  0.61958  0.77255  0.48576  0.95510
    331   2.76939  4.52464  3.37802  3.21891  4.21323  3.21136  4.29537  3.76201  3.27736  3.38742  4.43774  3.52431  0.80228  3.66571  3.52148  2.93727  3.21200  3.40583  5.39616  4.33402    341 - -
          2.68618  4.42225  2.77519  2.73123  3.46354  2.40513  3.72494  3.29354  2.67741  2.69355  4.24690  2.90347  2.73739  3.18146  2.89801  2.37887  2.77519  2.98518  4.58477  3.61503
          0.03096  3.88632  4.60867  0.61958  0.77255  0.48576  0.95510
    332   3.04185  4.45652  4.35564  3.97183  3.38335  4.08171  4.69727  1.06092  3.80025  1.96637  3.31637  4.21522  4.51144  4.14701  3.99522  3.57821  3.34070  1.84596  5.27716  4.01676    342 - -
          2.68618  4.42225  2.77519  2.73123  3.46354  2.40513  3.72494  3.29354  2.67741  2.69355  4.24690  2.90347  2.73739  3.18146  2.89801  2.37887  2.77519  2.98518  4.58477  3.61503
          0.03096  3.88632  4.60867  0.61958  0.77255  0.48576  0.95510
    333   2.81895  4.35754  4.14461  3.80800  3.56002  3.73835  4.60726  2.04909  3.67600  2.24453  3.52289  3.99565  4.29797  4.03472  3.88719  3.24262  3.18008  1.00761  5.34685  4.07941    343 - -
          2.68618  4.42225  2.77519  2.73123  3.46354  2.40513  3.72494  3.29354  2.67741  2.69355  4.24690  2.90347  2.73739  3.18146  2.89801  2.37887  2.77519  2.98518  4.58477  3.61503
          0.03096  3.88632  4.60867  0.61958  0.77255  0.48576  0.95510
    334   3.26682  4.75020  3.85854  3.59038  2.29335  3.84616  3.62459  3.27407  3.44749  2.72447  3.94762  3.74031  4.31961  3.75022  3.62843  3.40219  3.55352  3.14526  3.93769  0.94307    344 - -
          2.68618  4.42225  2.77519  2.73123  3.46354  2.40513  3.72494  3.29354  2.67741  2.69355  4.24690  2.90347  2.73739  3.18146  2.89801  2.37887  2.77519  2.98518  4.58477  3.61503
          0.03096  3.88632  4.60867  0.61958  0.77255  0.48576  0.95510
    335   1.97457  4.19231  3.17970  3.01184  4.28285  1.30133  4.18018  3.65119  3.16836  3.39542  4.27552  3.22638  3.67248  3.46670  3.47060  2.42984  2.74976  3.14267  5.60793  4.40028    345 - -
          2.68618  4.42225  2.77519  2.73123  3.46354  2.40513  3.72494  3.29354  2.67741  2.69355  4.24690  2.90347  2.73739  3.18146  2.89801  2.37887  2.77519  2.98518  4.58477  3.61503
          0.03096  3.88632  4.60867  0.61958  0.77255  0.48576  0.95510
    336   3.09763  4.46345  4.55256  4.05914  3.27020  4.31949  4.73459  1.23180  3.87375  1.62791  3.14439  4.32429  4.62374  4.16752  4.07068  3.70535  3.35530  1.80219  5.24176  4.01119    346 - -
          2.68618  4.42225  2.77519  2.73123  3.46354  2.40513  3.72494  3.29354  2.67741  2.69355  4.24690  2.90347  2.73739  3.18146  2.89801  2.37887  2.77519  2.98518  4.58477  3.61503
          0.03096  3.88632  4.60867  0.61958  0.77255  0.48576  0.95510
    337   2.32156  4.24223  3.21818  3.03441  4.08997  2.97184  4.14397  3.61436  3.10911  3.33346  4.25827  3.25710  3.71175  3.45731  3.39485  1.07037  2.80269  3.14644  5.46131  4.17352    347 - -
          2.68618  4.42225  2.77519  2.73123  3.46354  2.40513  3.72494  3.29354  2.67741  2.69355  4.24690  2.90347  2.73739  3.18146  2.89801  2.37887  2.77519  2.98518  4.58477  3.61503
          0.03096  3.88632  4.60867  0.61958  0.77255  0.48576  0.95510
    338   3.00959  4.82486  3.13882  2.90000  3.29410  3.45892  1.11362  3.71467  2.74266  3.20696  4.25086  3.30884  4.01213  3.26637  3.00762  3.08010  3.31336  3.44951  4.75900  3.24454    348 - -
          2.68618  4.42225  2.77519  2.73123  3.46354  2.40513  3.72494  3.29354  2.67741  2.69355  4.24690  2.90347  2.73739  3.18146  2.89801  2.37887  2.77519  2.98518  4.58477  3.61503
          0.03096  3.88632  4.60867  0.61958  0.77255  0.48576  0.95510
    339   2.76939  4.52464  3.37802  3.21891  4.21323  3.21136  4.29537  3.76201  3.27736  3.38742  4.43774  3.52431  0.80228  3.66571  3.52148  2.93727  3.21200  3.40583  5.39616  4.33402    349 - -
          2.68618  4.42225  2.77519  2.73123  3.46354  2.40513  3.72494  3.29354  2.67741  2.69355  4.24690  2.90347  2.73739  3.18146  2.89801  2.37887  2.77519  2.98518  4.58477  3.61503
          0.03096  3.88632  4.60867  0.61958  0.77255  0.48576  0.95510
    340   2.98450  4.94918  3.16144  2.78010  4.33877  3.47265  3.76645  3.76887  1.01949  3.33084  4.29139  3.20402  3.97188  2.95703  2.43371  3.02549  3.23666  3.47582  5.38761  4.20230    350 - -
          2.68618  4.42225  2.77519  2.73123  3.46354  2.40513  3.72494  3.29354  2.67741  2.69355  4.24690  2.90347  2.73739  3.18146  2.89801  2.37887  2.77519  2.98518  4.58477  3.61503
          0.03096  3.88632  4.60867  0.61958  0.77255  0.48576  0.95510
    341   3.26682  4.75020  3.85854  3.59038  2.29335  3.84616  3.62459  3.27407  3.44749  2.72447  3.94762  3.74031  4.31961  3.75022  3.62843  3.40219  3.55352  3.14526  3.93769  0.94307    351 - -
          2.68618  4.42225  2.77519  2.73123  3.46354  2.40513  3.72494  3.29354  2.67741  2.69355  4.24690  2.90347  2.73739  3.18146  2.89801  2.37887  2.77519  2.98518  4.58477  3.61503
          0.03096  3.88632  4.60867  0.61958  0.77255  0.48576  0.95510
    342   2.95581  5.07207  3.30878  2.69569  4.47582  3.58992  3.56679  3.83672  1.73752  3.30544  4.17196  3.11501  3.96605  2.48046  1.47455  2.95723  3.13049  3.52371  5.38215  4.19139    352 - -
          2.68618  4.42225  2.77519  2.73123  3.46354  2.40513  3.72494  3.29354  2.67741  2.69355  4.24690  2.90347  2.73739  3.18146  2.89801  2.37887  2.77519  2.98518  4.58477  3.61503
          0.03096  3.88632  4.60867  0.61958  0.77255  0.48576  0.95510
    343   1.89047  4.51469  3.10605  2.66484  3.79075  3.35684  3.75880  3.10147  2.55065  2.53452  3.72434  3.10162  3.84340  2.45832  2.90192  2.69071  2.85414  2.84495  5.17869  3.89315    353 - -
          2.68618  4.42225  2.77519  2.73123  3.46354  2.40513  3.72494  3.29354  2.67741  2.69355  4.24690  2.90347  2.73739  3.18146  2.89801  2.37887  2.77519  2.98518  4.58477  3.61503
          0.03096  3.88632  4.60867  0.61958  0.77255  0.48576  0.95510
    344   1.35071  4.15712  3.65139  3.29528  3.84221  3.13791  4.24000  2.70616  3.23159  2.72330  3.78214  3.45225  3.82415  3.56140  3.50678  2.57879  2.78023  2.13418  5.38958  4.15842    354 - -
          2.68618  4.42225  2.77519  2.73123  3.46354  2.40513  3.72494  3.29354  2.67741  2.69355  4.24690  2.90347  2.73739  3.18146  2.89801  2.37887  2.77519  2.98518  4.58477  3.61503
          0.03096  3.88632  4.60867  0.61958  0.77255  0.48576  0.95510
    345   3.17063  4.62870  4.21178  3.85153  3.14071  3.99984  4.50291  2.34533  3.61915  0.85833  3.15903  4.12568  4.43271  3.98416  3.79302  3.57208  3.46419  2.38629  5.02520  3.75177    355 - -
          2.68618  4.42225  2.77519  2.73123  3.46354  2.40513  3.72494  3.29354  2.67741  2.69355  4.24690  2.90347  2.73739  3.18146  2.89801  2.37887  2.77519  2.98518  4.58477  3.61503
          0.03096  3.88632  4.60867  0.61958  0.77255  0.48576  0.95510
    346   2.57644  4.50959  2.88075  2.59692  2.92951  3.45374  3.64328  3.06932  2.56420  2.72426  3.60098  3.06626  3.84446  2.73572  2.71763  2.69151  2.80805  2.81184  4.90009  2.80838    356 - -
          2.68618  4.42225  2.77519  2.73123  3.46354  2.40513  3.72494  3.29354  2.67741  2.69355  4.24690  2.90347  2.73739  3.18146  2.89801  2.37887  2.77519  2.98518  4.58477  3.61503
          0.03096  3.88632  4.60867  0.61958  0.77255  0.48576  0.95510
    347   2.21426  4.94021  2.75911  2.18614  4.24879  3.36657  3.60336  3.65612  1.93125  3.21869  4.04615  2.88690  3.81410  2.56464  2.65185  2.69657  2.93092  3.31633  5.41031  4.08737    357 - -
          2.68618  4.42225  2.77519  2.73123  3.46354  2.40513  3.72494  3.29354  2.67741  2.69355  4.24690  2.90347  2.73739  3.18146  2.89801  2.37887  2.77519  2.98518  4.58477  3.61503
          0.03096  3.88632  4.60867  0.61958  0.77255  0.48576  0.95510
    348   2.97063  5.06952  3.34879  2.72840  4.49290  3.59042  3.57953  3.85384  1.37334  3.32330  4.19875  3.13828  3.97436  2.72082  1.71784  2.97523  3.14969  3.54050  5.38723  4.20477    358 - -
          2.68618  4.42225  2.77519  2.73123  3.46354  2.40513  3.72494  3.29354  2.67741  2.69355  4.24690  2.90347  2.73739  3.18146  2.89801  2.37887  2.77519  2.98518  4.58477  3.61503
          0.03096  3.88632  4.60867  0.61958  0.77255  0.48576  0.95510
    349   3.08939  4.51676  4.35907  3.86752  1.53644  4.12575  4.10878  2.38129  3.72701  1.70351  2.59230  4.04991  4.44434  3.90746  3.89634  3.47665  3.33447  2.42148  4.45488  2.95267    359 - -
          2.68618  4.42225  2.77519  2.73123  3.46354  2.40513  3.72494  3.29354  2.67741  2.69355  4.24690  2.90347  2.73739  3.18146  2.89801  2.37887  2.77519  2.98518  4.58477  3.61503
          0.03096  3.88632  4.60867  0.61958  0.77255  0.48576  0.95510
    350   2.76939  4.52464  3.37802  3.21891  4.21323  3.21136  4.29537  3.76201  3.27736  3.38742  4.43774  3.52431  0.80228  3.66571  3.52148  2.93727  3.21200  3.40583  5.39616  4.33402    360 - -
          2.68618  4.42225  2.77519  2.73123  3.46354  2.40513  3.72494  3.29354  2.67741  2.69355  4.24690  2.90347  2.73739  3.18146  2.89801  2.37887  2.77519  2.98518  4.58477  3.61503
          0.03096  3.88632  4.60867  0.61958  0.77255  0.48576  0.95510
    351   2.05583  2.65705  3.73274  3.27278  3.74772  3.04878  4.11286  2.97183  3.18874  2.80879  3.70832  3.38852  3.72285  3.47198  3.46004  1.77799  2.65369  2.38836  5.19795  3.99719    361 - -
          2.68618  4.42225  2.77519  2.73123  3.46354  2.40513  3.72494  3.29354  2.67741  2.69355  4.24690  2.90347  2.73739  3.18146  2.89801  2.37887  2.77519  2.98518  4.58477  3.61503
          0.03096  3.88632  4.60867  0.61958  0.77255  0.48576  0.95510
    352   3.17063  4.62870  4.21178  3.85153  3.14071  3.99984  4.50291  2.34533  3.61915  0.85833  3.15903  4.12568  4.43271  3.98416  3.79302  3.57208  3.46419  2.38629  5.02520  3.75177    362 - -
          2.68618  4.42225  2.77519  2.73123  3.46354  2.40513  3.72494  3.29354  2.67741  2.69355  4.24690  2.90347  2.73739  3.18146  2.89801  2.37887  2.77519  2.98518  4.58477  3.61503
          0.03096  3.88632  4.60867  0.61958  0.77255  0.48576  0.95510
    353   1.94534  4.32299  3.22093  2.76412  3.77954  3.23387  3.82766  3.09008  2.72776  2.82463  3.70701  3.14408  3.77793  2.79587  3.09374  2.24720  2.75095  2.35981  5.16664  3.91026    363 - -
          2.68618  4.42225  2.77519  2.73123  3.46354  2.40513  3.72494  3.29354  2.67741  2.69355  4.24690  2.90347  2.73739  3.18146  2.89801  2.37887  2.77519  2.98518  4.58477  3.61503
          0.03096  3.88632  4.60867  0.61958  0.77255  0.48576  0.95510
    354   2.60160  0.91278  4.12406  3.86673  3.85471  3.22180  4.51075  3.00076  3.69369  2.91570  4.03737  3.85001  3.92986  4.03920  3.81567  2.87331  3.06951  2.74445  5.26810  4.14234    364 - -
          2.68618  4.42225  2.77519  2.73123  3.46354  2.40513  3.72494  3.29354  2.67741  2.69355  4.24690  2.90347  2.73739  3.18146  2.89801  2.37887  2.77519  2.98518  4.58477  3.61503
          0.03096  3.88632  4.60867  0.61958  0.77255  0.48576  0.95510
    355   2.13765  4.70401  2.81314  2.42940  4.04674  2.63453  3.24408  3.47547  2.45589  3.08601  3.92294  2.92521  3.78250  2.46742  2.86834  2.62898  2.85111  3.14093  5.31868  3.99668    365 - -
          2.68618  4.42225  2.77519  2.73123  3.46354  2.40513  3.72494  3.29354  2.67741  2.69355  4.24690  2.90347  2.73739  3.18146  2.89801  2.37887  2.77519  2.98518  4.58477  3.61503
          0.03096  3.88632  4.60867  0.61958  0.77255  0.48576  0.95510
    356   2.28363  4.82109  2.50510  2.32797  4.20870  2.71259  3.64331  3.63965  2.12449  3.22224  4.03538  2.84919  3.75694  2.79678  2.92448  2.43581  2.85609  3.26982  5.43827  4.08362    366 - -
          2.68618  4.42225  2.77519  2.73123  3.46354  2.40513  3.72494  3.29354  2.67741  2.69355  4.24690  2.90347  2.73739  3.18146  2.89801  2.37887  2.77519  2.98518  4.58477  3.61503
          0.03096  3.88632  4.60867  0.61958  0.77255  0.48576  0.95510
    357   2.46126  4.87199  2.31760  2.09065  4.15521  3.30931  3.61032  3.56964  2.43759  2.88453  3.98129  2.83449  3.76512  2.75956  2.91716  2.46555  2.67008  3.22468  5.39547  4.03317    367 - -
          2.68618  4.42225  2.77519  2.73123  3.46354  2.40513  3.72494  3.29354  2.67741  2.69355  4.24690  2.90347  2.73739  3.18146  2.89801  2.37887  2.77519  2.98518  4.58477  3.61503
          0.03096  3.88632  4.60867  0.61958  0.77255  0.48576  0.95510
    358   2.41755  4.86151  2.41680  2.15647  4.20455  3.27268  3.62982  3.63696  2.46986  3.21914  4.03004  2.82706  2.79831  2.78044  2.95381  2.44556  2.66026  3.27269  5.43889  4.07275    368 - -
          2.68594  4.42232  2.77503  2.73130  3.46360  2.40512  3.72501  3.29361  2.67747  2.69361  4.24696  2.90353  2.73736  3.18153  2.89794  2.37887  2.77526  2.98513  4.58483  3.61510
          0.24938  1.55708  4.60867  0.84407  0.56204  0.48576  0.95510
    359   2.55200  4.69089  2.29089  2.40415  4.04375  3.27548  3.67669  3.42404  2.53020  2.74022  3.92078  2.90767  3.76869  2.85176  2.98583  2.13874  2.63187  3.09218  5.34024  4.00280    374 - -
          2.68618  4.42225  2.77519  2.73123  3.46354  2.40513  3.72494  3.29354  2.67741  2.69355  4.24690  2.90347  2.73739  3.18146  2.89801  2.37887  2.77519  2.98518  4.58477  3.61503
          0.03096  3.88632  4.60867  0.61958  0.77255  0.48576  0.95510
    360   2.71803  4.97116  1.40278  2.24042  4.41972  3.16954  3.77866  3.79553  2.75124  3.46599  4.35566  2.78217  3.78723  2.96452  3.26743  2.70710  2.56861  3.42348  5.69241  4.28096    375 - -
          2.68618  4.42225  2.77519  2.73123  3.46354  2.40513  3.72494  3.29354  2.67741  2.69355  4.24690  2.90347  2.73739  3.18146  2.89801  2.37887  2.77519  2.98518  4.58477  3.61503
          0.03096  3.88632  4.60867  0.61958  0.77255  0.48576  0.95510
    361   2.17334  4.60664  2.81158  2.29540  4.09824  2.90844  3.71344  3.51413  2.56848  3.13371  3.95999  2.69236  3.74217  2.89178  3.01230  2.16358  2.59256  3.14376  5.37995  4.06068    376 - -
          2.68618  4.42225  2.77519  2.73123  3.46354  2.40513  3.72494  3.29354  2.67741  2.69355  4.24690  2.90347  2.73739  3.18146  2.89801  2.37887  2.77519  2.98518  4.58477  3.61503
          0.03096  3.88632  4.60867  0.61958  0.77255  0.48576  0.95510
    362   2.43847  4.67100  2.66615  2.43462  3.91566  3.36763  3.62943  3.29213  2.31575  2.94137  3.78187  2.94076  3.78995  2.64737  2.88922  2.62672  2.64914  2.48460  5.21850  3.90496    377 - -
          2.68618  4.42225  2.77519  2.73123  3.46354  2.40513  3.72494  3.29354  2.67741  2.69355  4.24690  2.90347  2.73739  3.18146  2.89801  2.37887  2.77519  2.98518  4.58477  3.61503
          0.03096  3.88632  4.60867  0.61958  0.77255  0.48576  0.95510
    363   2.32156  4.24223  3.21818  3.03441  4.08997  2.97184  4.14397  3.61436  3.10911  3.33346  4.25827  3.25710  3.71175  3.45731  3.39485  1.07037  2.80269  3.14644  5.46131  4.17352    378 - -
          2.68618  4.42225  2.77519  2.73123  3.46354  2.40513  3.72494  3.29354  2.67741  2.69355  4.24690  2.90347  2.73739  3.18146  2.89801  2.37887  2.77519  2.98518  4.58477  3.61503
          0.03096  3.88632  4.60867  0.61958  0.77255  0.48576  0.95510
    364   2.29765  4.33142  3.28709  2.76825  3.72821  3.29098  3.79357  3.03089  2.67002  2.76996  3.64852  3.15646  3.79670  3.04396  2.69109  2.43491  2.23541  2.36283  5.11173  3.86176    379 - -
          2.68618  4.42225  2.77519  2.73123  3.46354  2.40513  3.72494  3.29354  2.67741  2.69355  4.24690  2.90347  2.73739  3.18146  2.89801  2.37887  2.77519  2.98518  4.58477  3.61503
          0.03096  3.88632  4.60867  0.61958  0.77255  0.48576  0.95510
    365   1.68738  4.14210  3.57089  3.15398  3.87605  3.10150  4.11932  2.85982  3.09496  2.83224  3.79142  3.35382  3.76722  3.41702  3.40074  2.51385  1.97700  2.32568  5.34243  4.12536    380 - -
          2.68618  4.42225  2.77519  2.73123  3.46354  2.40513  3.72494  3.29354  2.67741  2.69355  4.24690  2.90347  2.73739  3.18146  2.89801  2.37887  2.77519  2.98518  4.58477  3.61503
          0.03096  3.88632  4.60867  0.61958  0.77255  0.48576  0.95510
    366   2.25714  4.48018  2.90613  2.59981  4.11125  3.13800  3.81707  3.52888  2.64086  3.17261  4.02804  3.01584  3.74229  2.59886  3.01356  1.64740  2.81296  3.13704  5.41254  4.11502    381 - -
          2.68618  4.42225  2.77519  2.73123  3.46354  2.40513  3.72494  3.29354  2.67741  2.69355  4.24690  2.90347  2.73739  3.18146  2.89801  2.37887  2.77519  2.98518  4.58477  3.61503
          0.03096  3.88632  4.60867  0.61958  0.77255  0.48576  0.95510
    367   1.60097  4.12095  3.26267  3.00705  4.24067  1.85377  4.12784  3.63636  3.11384  3.33895  4.16800  3.19783  3.62698  3.39496  3.43825  2.11715  2.65382  3.09972  5.58218  4.36157    382 - -
          2.68618  4.42225  2.77519  2.73123  3.46354  2.40513  3.72494  3.29354  2.67741  2.69355  4.24690  2.90347  2.73739  3.18146  2.89801  2.37887  2.77519  2.98518  4.58477  3.61503
          0.03096  3.88632  4.60867  0.61958  0.77255  0.48576  0.95510
    368   2.16713  4.34925  3.20537  2.72016  3.75546  2.96201  3.78800  3.07888  2.68611  2.80102  3.67376  3.12242  3.78371  2.74059  3.06553  2.58965  2.32976  2.39423  5.13568  3.87773    383 - -
          2.68618  4.42225  2.77519  2.73123  3.46354  2.40513  3.72494  3.29354  2.67741  2.69355  4.24690  2.90347  2.73739  3.18146  2.89801  2.37887  2.77519  2.98518  4.58477  3.61503
          0.03096  3.88632  4.60867  0.61958  0.77255  0.48576  0.95510
    369   1.99076  4.15600  3.42940  3.12829  4.03078  3.01486  4.15747  3.09712  3.09738  3.00652  3.96759  3.31254  3.72783  3.44655  3.38425  2.47021  1.44020  2.74664  5.46808  4.24660    384 - -
          2.68618  4.42225  2.77519  2.73123  3.46354  2.40513  3.72494  3.29354  2.67741  2.69355  4.24690  2.90347  2.73739  3.18146  2.89801  2.37887  2.77519  2.98518  4.58477  3.61503
          0.12539  3.88632  2.32965  0.61958  0.77255  0.48576  0.95510
    370   2.64006  4.82707  2.61872  2.12637  4.14031  3.27898  3.62641  3.54988  2.40594  3.15189  3.99441  2.61625  3.77311  2.58222  2.81810  2.65707  2.25891  3.21787  5.37899  4.04443    385 - -
          2.68618  4.42225  2.77519  2.73123  3.46354  2.40513  3.72494  3.29354  2.67741  2.69355  4.24690  2.90347  2.73739  3.18146  2.89801  2.37887  2.77519  2.98518  4.58477  3.61503
          0.03397  3.79490  4.51725  0.61958  0.77255  0.44002  1.03289
    371   2.36415  4.24290  4.01605  3.46970  3.44000  3.84396  4.27060  1.76770  3.37982  2.06676  3.32631  3.77653  4.23162  3.67051  3.65742  3.15637  2.73632  1.68611  5.10401  3.89638    386 - -
          2.68618  4.42225  2.77519  2.73123  3.46354  2.40513  3.72494  3.29354  2.67741  2.69355  4.24690  2.90347  2.73739  3.18146  2.89801  2.37887  2.77519  2.98518  4.58477  3.61503
          0.03096  3.88632  4.60867  0.61958  0.77255  0.48576  0.95510
    372   2.25696  3.34300  3.61682  3.13456  3.76037  3.08321  4.03749  3.00387  3.06080  2.81793  3.70861  3.32706  3.72927  3.36088  3.36639  1.88405  2.04913  2.43026  5.19293  3.98021    387 - -
          2.68618  4.42225  2.77519  2.73123  3.46354  2.40513  3.72494  3.29354  2.67741  2.69355  4.24690  2.90347  2.73739  3.18146  2.89801  2.37887  2.77519  2.98518  4.58477  3.61503
          0.03096  3.88632  4.60867  0.61958  0.77255  0.48576  0.95510
    373   2.60893  4.88768  2.26855  2.04075  4.15987  3.32008  3.60350  3.56046  2.41921  3.16337  3.50669  2.83592  3.76756  2.74925  2.89614  2.61161  2.52445  3.21922  5.39596  4.03166    388 - -
          2.68618  4.42225  2.77519  2.73123  3.46354  2.40513  3.72494  3.29354  2.67741  2.69355  4.24690  2.90347  2.73739  3.18146  2.89801  2.37887  2.77519  2.98518  4.58477  3.61503
          0.03096  3.88632  4.60867  0.61958  0.77255  0.48576  0.95510
    374   2.72681  5.19322  2.07038  1.83099  4.47888  3.24583  3.13799  3.96188  2.49992  3.47886  4.28199  2.51401  3.76712  2.76733  3.02442  2.40364  2.98281  3.56127  5.64992  4.21580    389 - -
          2.68618  4.42225  2.77519  2.73123  3.46354  2.40513  3.72494  3.29354  2.67741  2.69355  4.24690  2.90347  2.73739  3.18146  2.89801  2.37887  2.77519  2.98518  4.58477  3.61503
          0.03096  3.88632  4.60867  0.61958  0.77255  0.48576  0.95510
    375   2.74374  5.20146  2.24683  1.76419  4.50372  3.27364  3.61407  3.97284  2.11048  3.47765  4.28170  2.74130  3.78073  2.46992  2.88737  2.68190  2.99153  3.57445  5.63411  4.22183    390 - -
          2.68618  4.42225  2.77519  2.73123  3.46354  2.40513  3.72494  3.29354  2.67741  2.69355  4.24690  2.90347  2.73739  3.18146  2.89801  2.37887  2.77519  2.98518  4.58477  3.61503
          0.03096  3.88632  4.60867  0.61958  0.77255  0.48576  0.95510
    376   2.20570  4.59055  3.12006  2.63694  3.97881  3.36013  3.72089  3.19611  1.80415  2.94584  3.84487  3.07742  3.83798  2.90977  2.73811  2.68630  2.86686  2.63637  5.27522  4.00267    391 - -
          2.68618  4.42225  2.77519  2.73123  3.46354  2.40513  3.72494  3.29354  2.67741  2.69355  4.24690  2.90347  2.73739  3.18146  2.89801  2.37887  2.77519  2.98518  4.58477  3.61503
          0.20862  3.88632  1.78514  0.61958  0.77255  0.48576  0.95510
    377   2.24352  4.20605  2.98794  2.73962  4.02828  2.92568  3.90809  3.46978  2.81248  3.15579  4.03156  3.04950  2.27029  3.16344  3.14767  1.91867  2.68146  3.02571  5.37228  4.09516    392 - -
          2.68618  4.42225  2.77519  2.73123  3.46354  2.40513  3.72494  3.29354  2.67741  2.69355  4.24690  2.90347  2.73739  3.18146  2.89801  2.37887  2.77519  2.98518  4.58477  3.61503
          0.03687  3.71457  4.43692  0.61958  0.77255  0.62214  0.76959
    378   2.11591  4.31002  2.86829  2.59317  4.06694  2.99803  3.81730  3.43808  2.69590  3.13128  3.98075  2.33816  3.64305  3.03857  3.07073  2.21801  2.43073  3.02303  5.38459  4.10352    393 - -
          2.68618  4.42225  2.77519  2.73123  3.46354  2.40513  3.72494  3.29354  2.67741  2.69355  4.24690  2.90347  2.73739  3.18146  2.89801  2.37887  2.77519  2.98518  4.58477  3.61503
          0.03687  3.71457  4.43692  0.61958  0.77255  0.62214  0.76959
    379   1.50663  4.07179  3.31993  3.05138  3.95424  2.92340  4.09590  2.98108  3.03895  2.91246  3.89725  3.23142  3.64534  3.38823  3.32000  2.38974  2.33691  2.63874  5.40727  4.18172    394 - -
          2.68610  4.42225  2.77520  2.73124  3.46354  2.40513  3.72495  3.29354  2.67741  2.69355  4.24690  2.90347  2.73740  3.18147  2.89801  2.37887  2.77520  2.98519  4.58477  3.61503
          0.08012  2.56403        *  0.48345  0.95882  0.00000        *
//
