# Supplementary material for: Potential Conservation of Circadian Clock Proteins in the phylum Nematoda as Revealed by Bioinformatic Searches
Source: PLoS One. 2014 Nov 14;9(11):e112871. doi: 10.1371/journal.pone.0112871 (PMC4232591; doi:10.1371/journal.pone.0112871)
Supplement: File S1 — HMM profiles used in this work and HMMsearch results. (ZIP) [file pone.0112871.s007.zip › HMMs-CE/Artropodos/Rh5-PA(Rhodopsin5)_FBpp0079875-aln.hmm]

HMMER3/b [3.0 | March 2010]
NAME  Rh5-PA(Rhodopsin5)_FBpp0079875-aln
LENG  380
ALPH  amino
RF    no
CS    no
MAP   yes
DATE  Tue Jun 12 14:33:57 2012
NSEQ  8
EFFN  0.761719
CKSUM 1729931471
STATS LOCAL MSV      -11.4179  0.69957
STATS LOCAL VITERBI  -12.3803  0.69957
STATS LOCAL FORWARD   -5.8036  0.69957
HMM          A        C        D        E        F        G        H        I        K        L        M        N        P        Q        R        S        T        V        W        Y   
            m->m     m->i     m->d     i->m     i->i     d->m     d->d
  COMPO   2.47380  4.07031  3.20506  2.87680  3.11231  3.04963  3.74487  2.63228  2.83106  2.34565  3.40628  3.17310  3.35791  3.24944  3.10970  2.65098  2.79504  2.50921  4.16198  3.27622
          2.68625  4.42232  2.77526  2.73130  3.46361  2.40520  3.72501  3.29320  2.67748  2.69349  4.24474  2.90354  2.73746  3.18153  2.89808  2.37877  2.77526  2.98525  4.58484  3.61510
          0.40541  1.52765  2.15202  0.73854  0.64972  0.00000        *
      1   2.64244  4.22228  3.78164  3.22111  2.81796  3.67513  3.95553  2.49559  3.12674  1.98207  2.32783  3.54084  4.05166  3.40347  3.40078  2.48538  2.88345  2.35759  4.75830  3.50063      4 - -
          2.68618  4.42225  2.77519  2.73123  3.46354  2.40513  3.72494  3.29354  2.67741  2.69355  4.24690  2.90347  2.73739  3.18146  2.89801  2.37887  2.77519  2.98518  4.58477  3.61503
          0.02942  3.93674  4.65908  0.61958  0.77255  0.59699  0.79955
      2   2.40375  4.55028  2.80146  2.54863  3.71640  3.43154  2.89250  3.11072  2.52584  2.57372  2.98049  3.03345  3.82758  2.87388  2.94635  2.66609  2.79844  2.84454  5.08084  3.78336      5 - -
          2.68618  4.42225  2.77519  2.73123  3.46354  2.40513  3.72494  3.29354  2.67741  2.69355  4.24690  2.90347  2.73739  3.18146  2.89801  2.37887  2.77519  2.98518  4.58477  3.61503
          0.02942  3.93674  4.65908  0.61958  0.77255  0.59699  0.79955
      3   2.55231  4.58979  2.61254  2.49834  3.29346  3.05752  3.65005  2.86129  2.51147  2.84623  3.69400  2.75154  3.80663  2.84559  2.95179  2.63704  2.59491  2.90215  5.13885  3.83579      6 - -
          2.68618  4.42225  2.77519  2.73123  3.46354  2.40513  3.72494  3.29354  2.67741  2.69355  4.24690  2.90347  2.73739  3.18146  2.89801  2.37887  2.77519  2.98518  4.58477  3.61503
          0.02942  3.93674  4.65908  0.61958  0.77255  0.59699  0.79955
      4   2.20193  4.80758  2.71204  2.41419  4.25191  3.27407  3.70765  3.66011  2.23828  3.26862  4.10788  1.92045  3.80369  2.87683  2.86615  2.66867  2.92980  3.29596  5.47535  4.14322      7 - -
          2.68618  4.42225  2.77519  2.73123  3.46354  2.40513  3.72494  3.29354  2.67741  2.69355  4.24690  2.90347  2.73739  3.18146  2.89801  2.37887  2.77519  2.98518  4.58477  3.61503
          0.02942  3.93674  4.65908  0.61958  0.77255  0.59699  0.79955
      5   2.56340  4.61294  3.01104  2.33887  3.33579  2.56752  3.65196  3.24331  2.47633  2.88920  3.73566  2.99390  3.80867  2.84251  2.64543  2.64287  2.58927  2.95195  5.17032  3.86961      8 - -
          2.68618  4.42225  2.77519  2.73123  3.46354  2.40513  3.72494  3.29354  2.67741  2.69355  4.24690  2.90347  2.73739  3.18146  2.89801  2.37887  2.77519  2.98518  4.58477  3.61503
          0.02942  3.93674  4.65908  0.61958  0.77255  0.59699  0.79955
      6   2.41773  4.36528  3.20607  2.74412  3.86991  3.21818  3.83141  3.22309  2.71096  2.58759  3.78987  3.12963  2.45824  3.06411  3.08850  2.10883  2.47574  2.89398  5.23459  3.96743      9 - -
          2.68618  4.42225  2.77519  2.73123  3.46354  2.40513  3.72494  3.29354  2.67741  2.69355  4.24690  2.90347  2.73739  3.18146  2.89801  2.37887  2.77519  2.98518  4.58477  3.61503
          0.02942  3.93674  4.65908  0.61958  0.77255  0.59699  0.79955
      7   2.34078  4.44491  3.14965  2.44229  3.70733  2.78923  3.72183  2.76726  2.61969  2.75596  3.62278  3.08580  3.82149  2.95387  3.02713  2.42346  2.77915  2.53962  5.08469  3.81261     10 - -
          2.68618  4.42225  2.77519  2.73123  3.46354  2.40513  3.72494  3.29354  2.67741  2.69355  4.24690  2.90347  2.73739  3.18146  2.89801  2.37887  2.77519  2.98518  4.58477  3.61503
          0.02942  3.93674  4.65908  0.61958  0.77255  0.59699  0.79955
      8   2.52904  4.54631  2.66766  2.52943  2.93748  2.60345  3.71330  3.25899  2.61623  2.91736  3.77126  3.00409  3.79644  2.92842  3.05228  2.21919  2.80875  2.95451  5.17992  3.86108     11 - -
          2.68618  4.42225  2.77519  2.73123  3.46354  2.40513  3.72494  3.29354  2.67741  2.69355  4.24690  2.90347  2.73739  3.18146  2.89801  2.37887  2.77519  2.98518  4.58477  3.61503
          0.02942  3.93674  4.65908  0.61958  0.77255  0.59699  0.79955
      9   2.30334  4.73230  2.98680  2.29813  3.97626  3.40380  3.60637  3.04323  2.22717  2.99031  3.81785  2.95215  3.25918  2.76752  2.56694  2.63286  2.81757  3.06638  5.23987  3.92650     12 - -
          2.68618  4.42225  2.77519  2.73123  3.46354  2.40513  3.72494  3.29354  2.67741  2.69355  4.24690  2.90347  2.73739  3.18146  2.89801  2.37887  2.77519  2.98518  4.58477  3.61503
          0.02942  3.93674  4.65908  0.61958  0.77255  0.59699  0.79955
     10   1.93539  4.54256  2.92393  2.54499  4.10589  2.48759  3.76774  3.51900  2.60948  3.14585  3.97619  2.99341  3.06756  2.56485  3.02746  2.55500  2.80120  3.13746  5.39325  4.09099     13 - -
          2.68618  4.42225  2.77519  2.73123  3.46354  2.40513  3.72494  3.29354  2.67741  2.69355  4.24690  2.90347  2.73739  3.18146  2.89801  2.37887  2.77519  2.98518  4.58477  3.61503
          0.02942  3.93674  4.65908  0.61958  0.77255  0.59699  0.79955
     11   2.06194  4.29070  3.48819  3.02375  3.55601  3.40047  3.97137  2.72661  2.93954  1.77827  3.50329  3.35991  3.18943  3.28845  3.25548  2.75246  2.84426  2.52189  5.07605  3.83980     14 - -
          2.68618  4.42225  2.77519  2.73123  3.46354  2.40513  3.72494  3.29354  2.67741  2.69355  4.24690  2.90347  2.73739  3.18146  2.89801  2.37887  2.77519  2.98518  4.58477  3.61503
          0.02942  3.93674  4.65908  0.61958  0.77255  0.59699  0.79955
     12   2.38771  4.42083  3.22329  2.67635  3.57302  3.46359  3.70687  2.95889  2.61204  2.64098  2.85499  3.12704  3.85803  2.56520  2.99521  2.50143  2.79265  2.71315  4.97538  3.19177     15 - -
          2.68618  4.42225  2.77519  2.73123  3.46354  2.40513  3.72494  3.29354  2.67741  2.69355  4.24690  2.90347  2.73739  3.18146  2.89801  2.37887  2.77519  2.98518  4.58477  3.61503
          0.02942  3.93674  4.65908  0.61958  0.77255  0.59699  0.79955
     13   2.37462  4.30634  3.36609  2.81175  3.07060  3.49005  3.77070  2.79165  2.75929  2.34429  3.41871  3.22640  3.88817  2.78416  3.12172  2.40394  2.78348  2.36604  4.89764  3.64803     16 - -
          2.68618  4.42225  2.77519  2.73123  3.46354  2.40513  3.72494  3.29354  2.67741  2.69355  4.24690  2.90347  2.73739  3.18146  2.89801  2.37887  2.77519  2.98518  4.58477  3.61503
          0.02942  3.93674  4.65908  0.61958  0.77255  0.59699  0.79955
     14   2.56891  4.12427  3.76261  3.18868  3.08195  3.61659  3.84397  2.38365  3.08969  2.12678  2.89075  3.02189  3.98661  3.35474  3.34620  2.88830  2.80017  2.37491  3.27951  2.96478     17 - -
          2.68618  4.42225  2.77519  2.73123  3.46354  2.40513  3.72494  3.29354  2.67741  2.69355  4.24690  2.90347  2.73739  3.18146  2.89801  2.37887  2.77519  2.98518  4.58477  3.61503
          0.10270  3.93674  2.54988  0.61958  0.77255  0.59699  0.79955
     15   1.98570  4.21971  3.14356  2.81104  4.17129  2.47497  3.96741  3.59055  2.89482  3.24742  4.06892  3.10725  2.46311  3.19644  3.26879  1.92587  2.67110  3.10044  5.49003  4.23888     18 - -
          2.68618  4.42225  2.77519  2.73123  3.46354  2.40513  3.72494  3.29354  2.67741  2.69355  4.24690  2.90347  2.73739  3.18146  2.89801  2.37887  2.77519  2.98518  4.58477  3.61503
          0.03162  3.86565  4.58800  0.61958  0.77255  0.55879  0.84840
     16   2.56200  4.39014  3.26690  2.52282  3.56053  3.47615  3.75155  2.62618  2.67287  2.58627  2.78692  3.17128  3.87975  3.02039  3.04768  2.22463  2.80446  2.62278  4.98583  3.72956     19 - -
          2.68618  4.42225  2.77519  2.73123  3.46354  2.40513  3.72494  3.29354  2.67741  2.69355  4.24690  2.90347  2.73739  3.18146  2.89801  2.37887  2.77519  2.98518  4.58477  3.61503
          0.02956  3.93195  4.65430  0.61958  0.77255  0.60114  0.79449
     17   2.45129  5.00346  2.68544  1.99905  4.30776  3.34281  3.60237  3.74373  2.17880  3.28765  4.09283  2.84267  3.79368  2.35079  2.77122  2.42169  2.91192  3.37857  5.47056  4.11035     20 - -
          2.68618  4.42225  2.77519  2.73123  3.46354  2.40513  3.72494  3.29354  2.67741  2.69355  4.24690  2.90347  2.73739  3.18146  2.89801  2.37887  2.77519  2.98518  4.58477  3.61503
          0.02956  3.93195  4.65430  0.61958  0.77255  0.49804  0.93578
     18   2.55526  4.43693  2.89686  2.65936  3.18758  3.11892  3.71008  2.97234  2.63146  2.66295  3.17225  3.11982  3.85867  2.95889  2.79606  2.70143  2.58211  2.41879  5.00096  3.73497     21 - -
          2.68618  4.42225  2.77519  2.73123  3.46354  2.40513  3.72494  3.29354  2.67741  2.69355  4.24690  2.90347  2.73739  3.18146  2.89801  2.37887  2.77519  2.98518  4.58477  3.61503
          0.02763  3.99863  4.72097  0.61958  0.77255  0.53976  0.87440
     19   2.25711  4.21847  3.53142  2.96884  3.37009  3.53105  3.83659  2.68867  2.90522  2.43498  2.70745  3.33883  3.92881  3.20324  3.23102  2.55182  2.57435  2.31566  4.83580  3.17771     22 - -
          2.68618  4.42225  2.77519  2.73123  3.46354  2.40513  3.72494  3.29354  2.67741  2.69355  4.24690  2.90347  2.73739  3.18146  2.89801  2.37887  2.77519  2.98518  4.58477  3.61503
          0.02763  3.99863  4.72097  0.61958  0.77255  0.53976  0.87440
     20   1.96957  4.44171  3.20662  2.47057  3.70172  3.41843  3.76782  2.98191  2.66730  2.48675  3.62214  3.13971  3.86018  3.01047  3.06025  2.48846  2.81116  2.50622  5.09603  3.82970     23 - -
          2.68618  4.42225  2.77519  2.73123  3.46354  2.40513  3.72494  3.29354  2.67741  2.69355  4.24690  2.90347  2.73739  3.18146  2.89801  2.37887  2.77519  2.98518  4.58477  3.61503
          0.02763  3.99863  4.72097  0.61958  0.77255  0.53976  0.87440
     21   2.57821  4.66709  2.95321  2.47643  3.07133  2.72491  3.66282  3.32537  2.50492  2.95810  3.79721  2.49417  3.30229  2.62741  2.94627  2.64396  2.82638  3.02196  5.21746  3.89648     24 - -
          2.68618  4.42225  2.77519  2.73123  3.46354  2.40513  3.72494  3.29354  2.67741  2.69355  4.24690  2.90347  2.73739  3.18146  2.89801  2.37887  2.77519  2.98518  4.58477  3.61503
          0.09131  3.99863  2.67481  0.61958  0.77255  0.53976  0.87440
     22   2.75816  5.19835  2.08565  1.69236  4.53310  2.53287  3.68037  4.01233  2.59711  3.54005  4.35531  2.72438  3.78721  2.83151  3.13648  2.40948  3.03250  3.60555  5.72127  4.28141     25 - -
          2.68618  4.42225  2.77519  2.73123  3.46354  2.40513  3.72494  3.29354  2.67741  2.69355  4.24690  2.90347  2.73739  3.18146  2.89801  2.37887  2.77519  2.98518  4.58477  3.61503
          0.02942  3.93674  4.65908  0.61958  0.77255  0.51065  0.91655
     23   2.57162  4.54513  3.08437  2.38986  3.75340  3.01899  3.69003  3.12258  2.55616  2.79851  2.69204  2.62401  3.83932  2.90466  2.97129  2.67911  2.81264  2.63767  5.11168  3.82719     26 - -
          2.68618  4.42225  2.77519  2.73123  3.46354  2.40513  3.72494  3.29354  2.67741  2.69355  4.24690  2.90347  2.73739  3.18146  2.89801  2.37887  2.77519  2.98518  4.58477  3.61503
          0.02781  3.99215  4.71449  0.61958  0.77255  0.54608  0.86564
     24   2.59684  4.82226  2.91955  2.25074  4.09532  3.38695  3.60591  3.51476  2.36513  3.10188  3.91251  2.92034  3.31902  2.56309  2.59914  2.17902  2.83210  2.90042  5.32638  3.99102     27 - -
          2.68618  4.42225  2.77519  2.73123  3.46354  2.40513  3.72494  3.29354  2.67741  2.69355  4.24690  2.90347  2.73739  3.18146  2.89801  2.37887  2.77519  2.98518  4.58477  3.61503
          0.02781  3.99215  4.71449  0.61958  0.77255  0.54608  0.86564
     25   2.62283  4.83474  2.88897  2.01962  4.08826  3.39673  3.61579  3.48926  2.23194  2.80030  3.91536  2.53360  3.80863  2.76626  2.80760  2.64642  2.85544  2.83225  5.32748  3.99375     28 - -
          2.68618  4.42225  2.77519  2.73123  3.46354  2.40513  3.72494  3.29354  2.67741  2.69355  4.24690  2.90347  2.73739  3.18146  2.89801  2.37887  2.77519  2.98518  4.58477  3.61503
          0.08694  3.99215  2.73628  0.61958  0.77255  0.54608  0.86564
     26   2.64014  4.75848  3.00862  2.48563  3.23218  3.43658  2.86064  3.39581  2.19484  2.99304  3.83937  2.98190  3.83380  2.24711  2.73075  2.68563  2.86609  3.09627  5.14751  3.78541     29 - -
          2.68618  4.42225  2.77519  2.73123  3.46354  2.40513  3.72494  3.29354  2.67741  2.69355  4.24690  2.90347  2.73739  3.18146  2.89801  2.37887  2.77519  2.98518  4.58477  3.61503
          0.02948  3.93468  4.65703  0.61958  0.77255  0.42107  1.06811
     27   2.57290  4.23936  3.54180  2.97348  3.01058  3.57287  3.30783  2.70682  2.90814  2.02573  3.01030  3.35094  3.34399  3.20540  3.23371  2.82763  2.46349  2.49802  4.81554  3.58246     30 - -
          2.68618  4.42225  2.77519  2.73123  3.46354  2.40513  3.72494  3.29354  2.67741  2.69355  4.24690  2.90347  2.73739  3.18146  2.89801  2.37887  2.77519  2.98518  4.58477  3.61503
          0.02620  4.05080  4.77314  0.61958  0.77255  0.48576  0.95510
     28   3.18791  4.55112  4.71185  4.14797  3.14646  4.41295  4.74176  2.13311  4.00998  1.10810  2.25237  4.41000  4.64551  4.16932  4.16342  3.74860  3.41694  1.86053  5.15672  4.06720     31 - -
          2.68618  4.42225  2.77519  2.73123  3.46354  2.40513  3.72494  3.29354  2.67741  2.69355  4.24690  2.90347  2.73739  3.18146  2.89801  2.37887  2.77519  2.98518  4.58477  3.61503
          0.02620  4.05080  4.77314  0.61958  0.77255  0.48576  0.95510
     29   2.39564  4.27027  3.51379  3.22286  4.06269  1.27789  4.24637  3.25429  3.23489  3.11818  4.07103  3.41881  3.83405  3.55853  3.52640  2.59395  2.84977  2.18303  5.49221  4.25418     32 - -
          2.68618  4.42225  2.77519  2.73123  3.46354  2.40513  3.72494  3.29354  2.67741  2.69355  4.24690  2.90347  2.73739  3.18146  2.89801  2.37887  2.77519  2.98518  4.58477  3.61503
          0.02620  4.05080  4.77314  0.61958  0.77255  0.48576  0.95510
     30   2.77774  4.72451  2.51417  2.67720  3.16290  3.54553  3.02205  3.33207  2.69921  2.92768  3.84430  3.13936  3.97162  3.04389  3.09306  2.85376  3.01662  3.07270  2.04077  3.13456     33 - -
          2.68618  4.42225  2.77519  2.73123  3.46354  2.40513  3.72494  3.29354  2.67741  2.69355  4.24690  2.90347  2.73739  3.18146  2.89801  2.37887  2.77519  2.98518  4.58477  3.61503
          0.02620  4.05080  4.77314  0.61958  0.77255  0.48576  0.95510
     31   2.69570  4.90626  2.81396  2.46567  4.35709  2.82280  3.71856  3.81234  2.41611  3.36716  4.19021  1.72558  3.84973  2.87394  2.32154  2.71437  2.97695  3.42776  5.52494  4.19489     34 - -
          2.68618  4.42225  2.77519  2.73123  3.46354  2.40513  3.72494  3.29354  2.67741  2.69355  4.24690  2.90347  2.73739  3.18146  2.89801  2.37887  2.77519  2.98518  4.58477  3.61503
          0.02620  4.05080  4.77314  0.61958  0.77255  0.48576  0.95510
     32   2.62672  4.15867  3.87199  3.29802  3.13306  3.69110  3.36488  2.34292  3.18641  1.97612  3.22316  3.57925  4.05712  3.45029  3.42809  2.96887  2.85853  1.85329  4.67663  2.97080     35 - -
          2.68618  4.42225  2.77519  2.73123  3.46354  2.40513  3.72494  3.29354  2.67741  2.69355  4.24690  2.90347  2.73739  3.18146  2.89801  2.37887  2.77519  2.98518  4.58477  3.61503
          0.02620  4.05080  4.77314  0.61958  0.77255  0.48576  0.95510
     33   2.33433  4.30696  3.26749  2.94533  4.24717  3.05681  4.07972  3.64393  2.98853  3.32443  4.16277  3.22572  1.62583  3.31763  3.33883  2.01778  2.38110  3.16894  5.57549  4.32671     36 - -
          2.68618  4.42225  2.77519  2.73123  3.46354  2.40513  3.72494  3.29354  2.67741  2.69355  4.24690  2.90347  2.73739  3.18146  2.89801  2.37887  2.77519  2.98518  4.58477  3.61503
          0.02620  4.05080  4.77314  0.61958  0.77255  0.48576  0.95510
     34   2.41503  4.88809  2.76844  2.23571  4.23752  3.36017  3.69649  3.64345  2.25147  3.23830  4.06895  2.93321  2.05607  2.85642  2.87384  2.70596  2.94753  3.29908  5.45992  4.12742     37 - -
          2.68618  4.42225  2.77519  2.73123  3.46354  2.40513  3.72494  3.29354  2.67741  2.69355  4.24690  2.90347  2.73739  3.18146  2.89801  2.37887  2.77519  2.98518  4.58477  3.61503
          0.02620  4.05080  4.77314  0.61958  0.77255  0.48576  0.95510
     35   2.97380  5.47800  1.98200  1.10322  4.77604  3.26738  3.80627  4.28055  2.79881  3.80487  4.66660  2.74794  3.88310  2.97623  3.36512  2.87030  3.26238  3.87052  5.95082  4.47847     38 - -
          2.68618  4.42225  2.77519  2.73123  3.46354  2.40513  3.72494  3.29354  2.67741  2.69355  4.24690  2.90347  2.73739  3.18146  2.89801  2.37887  2.77519  2.98518  4.58477  3.61503
          0.02620  4.05080  4.77314  0.61958  0.77255  0.48576  0.95510
     36   2.59607  4.75583  2.72709  2.17394  3.94838  3.41623  2.96948  3.39262  2.44459  3.00599  3.11325  2.95550  3.81433  2.79451  2.89886  2.63890  2.82820  3.08192  5.24210  3.03950     39 - -
          2.68618  4.42225  2.77519  2.73123  3.46354  2.40513  3.72494  3.29354  2.67741  2.69355  4.24690  2.90347  2.73739  3.18146  2.89801  2.37887  2.77519  2.98518  4.58477  3.61503
          0.02620  4.05080  4.77314  0.61958  0.77255  0.48576  0.95510
     37   2.63861  4.44937  3.35552  2.81212  3.55328  3.55222  3.79814  2.64082  2.68270  1.96807  3.50535  3.24386  3.94664  2.35629  3.03105  2.58501  2.87581  2.66944  5.00596  3.74589     40 - -
          2.68618  4.42225  2.77519  2.73123  3.46354  2.40513  3.72494  3.29354  2.67741  2.69355  4.24690  2.90347  2.73739  3.18146  2.89801  2.37887  2.77519  2.98518  4.58477  3.61503
          0.02620  4.05080  4.77314  0.61958  0.77255  0.48576  0.95510
     38   2.59823  4.74765  2.41094  2.44751  3.92163  3.41758  2.73909  3.03442  2.45724  2.99735  3.82706  2.96144  3.81813  2.80440  2.91114  2.64383  2.61837  3.07138  5.22708  3.39379     41 - -
          2.68618  4.42225  2.77519  2.73123  3.46354  2.40513  3.72494  3.29354  2.67741  2.69355  4.24690  2.90347  2.73739  3.18146  2.89801  2.37887  2.77519  2.98518  4.58477  3.61503
          0.02620  4.05080  4.77314  0.61958  0.77255  0.48576  0.95510
     39   2.72355  4.30062  3.82787  3.25531  3.19167  3.76172  2.89703  2.35395  3.12150  1.57705  2.79999  3.58993  4.11452  3.42535  3.39236  3.03608  2.95296  2.43498  4.80714  3.56200     42 - -
          2.68618  4.42225  2.77519  2.73123  3.46354  2.40513  3.72494  3.29354  2.67741  2.69355  4.24690  2.90347  2.73739  3.18146  2.89801  2.37887  2.77519  2.98518  4.58477  3.61503
          0.02620  4.05080  4.77314  0.61958  0.77255  0.48576  0.95510
     40   3.12183  4.42963  4.85243  4.36026  3.60313  4.48173  5.07374  1.30363  4.24971  2.10273  3.40523  4.57281  4.79321  4.51402  4.44540  3.87416  3.38918  1.12318  5.57766  4.37086     43 - -
          2.68618  4.42225  2.77519  2.73123  3.46354  2.40513  3.72494  3.29354  2.67741  2.69355  4.24690  2.90347  2.73739  3.18146  2.89801  2.37887  2.77519  2.98518  4.58477  3.61503
          0.02620  4.05080  4.77314  0.61958  0.77255  0.48576  0.95510
     41   2.72783  5.05950  2.21430  2.30154  4.29831  3.33182  2.10742  3.82943  2.52635  3.38013  4.19680  2.84794  2.77257  2.83860  3.00961  2.70496  2.98613  3.45725  5.53004  4.12240     44 - -
          2.68618  4.42225  2.77519  2.73123  3.46354  2.40513  3.72494  3.29354  2.67741  2.69355  4.24690  2.90347  2.73739  3.18146  2.89801  2.37887  2.77519  2.98518  4.58477  3.61503
          0.02620  4.05080  4.77314  0.61958  0.77255  0.48576  0.95510
     42   2.15794  5.07210  2.42895  1.99888  4.37323  3.33644  3.63431  3.83068  2.44829  3.36757  4.15719  2.82609  2.92459  2.52414  2.94532  2.64787  2.92275  3.44462  5.55162  4.15501     45 - -
          2.68618  4.42225  2.77519  2.73123  3.46354  2.40513  3.72494  3.29354  2.67741  2.69355  4.24690  2.90347  2.73739  3.18146  2.89801  2.37887  2.77519  2.98518  4.58477  3.61503
          0.02620  4.05080  4.77314  0.61958  0.77255  0.48576  0.95510
     43   3.12513  4.87268  3.51147  3.11765  2.49580  3.82760  1.46812  3.50406  2.94258  2.96722  4.02700  3.44754  4.23892  3.34911  3.22913  3.18588  3.36175  3.29641  4.11403  1.98527     46 - -
          2.68618  4.42225  2.77519  2.73123  3.46354  2.40513  3.72494  3.29354  2.67741  2.69355  4.24690  2.90347  2.73739  3.18146  2.89801  2.37887  2.77519  2.98518  4.58477  3.61503
          0.02620  4.05080  4.77314  0.61958  0.77255  0.48576  0.95510
     44   3.64858  4.95679  4.37459  4.12720  2.87125  3.93904  4.13685  3.68344  3.84746  3.04601  4.30841  4.24114  4.47235  4.22579  3.94326  3.85044  3.95878  3.57861  0.59134  2.86459     47 - -
          2.68618  4.42225  2.77519  2.73123  3.46354  2.40513  3.72494  3.29354  2.67741  2.69355  4.24690  2.90347  2.73739  3.18146  2.89801  2.37887  2.77519  2.98518  4.58477  3.61503
          0.02620  4.05080  4.77314  0.61958  0.77255  0.48576  0.95510
     45   2.71720  4.65786  3.31823  2.71567  3.77416  3.56060  3.67847  3.22772  2.18097  2.38113  3.74037  3.16003  3.93441  2.89455  1.98078  2.82068  2.93170  2.97148  5.09311  2.97280     48 - -
          2.68618  4.42225  2.77519  2.73123  3.46354  2.40513  3.72494  3.29354  2.67741  2.69355  4.24690  2.90347  2.73739  3.18146  2.89801  2.37887  2.77519  2.98518  4.58477  3.61503
          0.02620  4.05080  4.77314  0.61958  0.77255  0.48576  0.95510
     46   2.36619  4.69093  2.95819  2.48827  4.07396  2.45978  3.69750  3.48875  2.51471  3.10256  3.92323  2.71295  3.79901  2.46024  2.95870  2.40099  2.82964  2.80750  5.34839  4.02720     49 - -
          2.68618  4.42225  2.77519  2.73123  3.46354  2.40513  3.72494  3.29354  2.67741  2.69355  4.24690  2.90347  2.73739  3.18146  2.89801  2.37887  2.77519  2.98518  4.58477  3.61503
          0.02620  4.05080  4.77314  0.61958  0.77255  0.48576  0.95510
     47   3.62880  4.87548  4.63688  4.31949  0.99352  4.39509  3.51777  3.28328  4.16514  2.60979  3.88471  4.09497  4.70673  4.14414  4.20195  3.76727  3.85329  3.22037  3.66133  1.52815     50 - -
          2.68618  4.42225  2.77519  2.73123  3.46354  2.40513  3.72494  3.29354  2.67741  2.69355  4.24690  2.90347  2.73739  3.18146  2.89801  2.37887  2.77519  2.98518  4.58477  3.61503
          0.02620  4.05080  4.77314  0.61958  0.77255  0.48576  0.95510
     48   2.66548  4.63034  3.23663  2.74823  3.90438  3.43691  3.78531  3.30955  2.48283  2.61429  3.85725  3.17490  1.80978  2.99933  2.46505  2.77431  2.94408  3.03495  5.23792  3.95307     51 - -
          2.68618  4.42225  2.77519  2.73123  3.46354  2.40513  3.72494  3.29354  2.67741  2.69355  4.24690  2.90347  2.73739  3.18146  2.89801  2.37887  2.77519  2.98518  4.58477  3.61503
          0.02620  4.05080  4.77314  0.61958  0.77255  0.48576  0.95510
     49   2.06476  4.82077  2.76162  1.89736  4.24959  3.29687  3.71227  3.67417  2.54174  3.26731  4.08109  2.91720  2.91152  2.86840  3.00554  2.40973  2.89104  3.29857  5.48900  4.13868     52 - -
          2.68618  4.42225  2.77519  2.73123  3.46354  2.40513  3.72494  3.29354  2.67741  2.69355  4.24690  2.90347  2.73739  3.18146  2.89801  2.37887  2.77519  2.98518  4.58477  3.61503
          0.02620  4.05080  4.77314  0.61958  0.77255  0.48576  0.95510
     50   2.33534  4.29431  3.56271  3.02409  3.51621  3.51116  3.94444  2.67222  2.95643  2.47556  2.77378  3.38575  2.41957  3.27199  3.29128  2.80926  2.84707  2.11603  5.01347  3.78706     53 - -
          2.68618  4.42225  2.77519  2.73123  3.46354  2.40513  3.72494  3.29354  2.67741  2.69355  4.24690  2.90347  2.73739  3.18146  2.89801  2.37887  2.77519  2.98518  4.58477  3.61503
          0.02620  4.05080  4.77314  0.61958  0.77255  0.48576  0.95510
     51   2.63159  4.97447  2.77220  2.18208  4.30103  2.75118  3.62014  3.74838  2.39198  3.29329  4.08147  2.48994  2.91416  2.74935  2.61624  2.44213  2.87660  3.36815  5.47986  4.10724     54 - -
          2.68618  4.42225  2.77519  2.73123  3.46354  2.40513  3.72494  3.29354  2.67741  2.69355  4.24690  2.90347  2.73739  3.18146  2.89801  2.37887  2.77519  2.98518  4.58477  3.61503
          0.02620  4.05080  4.77314  0.61958  0.77255  0.48576  0.95510
     52   2.41240  4.61372  3.09678  2.54535  3.82210  3.44426  3.66865  2.89274  2.11665  2.86298  3.71008  3.03529  3.10687  2.86259  2.92250  2.48537  2.81755  2.92929  5.15342  3.37812     55 - -
          2.68618  4.42225  2.77519  2.73123  3.46354  2.40513  3.72494  3.29354  2.67741  2.69355  4.24690  2.90347  2.73739  3.18146  2.89801  2.37887  2.77519  2.98518  4.58477  3.61503
          0.02620  4.05080  4.77314  0.61958  0.77255  0.48576  0.95510
     53   2.73057  4.40927  3.56816  3.04031  2.90914  3.66384  3.15419  2.91816  2.92793  2.05287  3.52134  3.39265  4.04623  3.25771  3.23774  2.62056  2.96337  2.70628  4.46551  2.06512     56 - -
          2.68618  4.42225  2.77519  2.73123  3.46354  2.40513  3.72494  3.29354  2.67741  2.69355  4.24690  2.90347  2.73739  3.18146  2.89801  2.37887  2.77519  2.98518  4.58477  3.61503
          0.02620  4.05080  4.77314  0.61958  0.77255  0.48576  0.95510
     54   2.97451  4.37147  4.34732  3.83556  2.14977  3.99385  3.72019  2.78364  3.69270  2.33051  2.49096  3.87554  4.33180  3.82068  3.81354  3.30195  3.20091  2.64689  2.23474  1.94838     57 - -
          2.68618  4.42225  2.77519  2.73123  3.46354  2.40513  3.72494  3.29354  2.67741  2.69355  4.24690  2.90347  2.73739  3.18146  2.89801  2.37887  2.77519  2.98518  4.58477  3.61503
          0.02620  4.05080  4.77314  0.61958  0.77255  0.48576  0.95510
     55   3.20876  4.98849  3.31737  3.09861  3.42356  3.61027  0.81599  3.93936  2.93743  3.40933  4.46894  3.49935  4.17431  3.46814  3.19069  3.27884  3.51962  3.67125  4.88548  3.37011     58 - -
          2.68618  4.42225  2.77519  2.73123  3.46354  2.40513  3.72494  3.29354  2.67741  2.69355  4.24690  2.90347  2.73739  3.18146  2.89801  2.37887  2.77519  2.98518  4.58477  3.61503
          0.02620  4.05080  4.77314  0.61958  0.77255  0.48576  0.95510
     56   2.13517  4.14981  4.02736  3.45297  2.53622  3.75607  4.01286  2.11469  3.34521  2.00785  3.17145  3.69382  4.11527  3.57423  3.55364  3.04287  2.89508  2.27406  4.67561  2.98165     59 - -
          2.68618  4.42225  2.77519  2.73123  3.46354  2.40513  3.72494  3.29354  2.67741  2.69355  4.24690  2.90347  2.73739  3.18146  2.89801  2.37887  2.77519  2.98518  4.58477  3.61503
          0.02620  4.05080  4.77314  0.61958  0.77255  0.48576  0.95510
     57   2.66940  4.28520  3.73839  3.18017  3.34084  2.36555  4.00439  2.29960  3.08568  1.85465  2.91586  3.52990  4.07389  3.38788  3.38384  2.96998  2.91413  2.34647  4.91501  3.69906     60 - -
          2.68618  4.42225  2.77519  2.73123  3.46354  2.40513  3.72494  3.29354  2.67741  2.69355  4.24690  2.90347  2.73739  3.18146  2.89801  2.37887  2.77519  2.98518  4.58477  3.61503
          0.02620  4.05080  4.77314  0.61958  0.77255  0.48576  0.95510
     58   3.36559  4.71557  4.75776  4.26051  2.43605  4.49348  4.57739  2.30715  4.11082  0.83564  2.95442  4.47247  4.72296  4.23240  4.23456  3.87324  3.59744  2.44165  4.84215  3.48075     61 - -
          2.68618  4.42225  2.77519  2.73123  3.46354  2.40513  3.72494  3.29354  2.67741  2.69355  4.24690  2.90347  2.73739  3.18146  2.89801  2.37887  2.77519  2.98518  4.58477  3.61503
          0.02620  4.05080  4.77314  0.61958  0.77255  0.48576  0.95510
     59   1.54207  4.37012  3.26208  2.84193  3.77176  2.58092  3.90118  3.19839  2.84997  2.90373  3.78418  3.21187  3.83636  3.17788  3.21647  2.63588  2.81705  2.88558  5.18060  3.09821     62 - -
          2.68618  4.42225  2.77519  2.73123  3.46354  2.40513  3.72494  3.29354  2.67741  2.69355  4.24690  2.90347  2.73739  3.18146  2.89801  2.37887  2.77519  2.98518  4.58477  3.61503
          0.02620  4.05080  4.77314  0.61958  0.77255  0.48576  0.95510
     60   3.15607  4.49456  4.80347  4.22777  1.98389  4.38302  4.63106  1.83100  4.09723  1.32507  2.55014  4.41808  4.60684  4.18381  4.19017  3.71197  3.37644  2.27419  4.97049  3.81142     63 - -
          2.68618  4.42225  2.77519  2.73123  3.46354  2.40513  3.72494  3.29354  2.67741  2.69355  4.24690  2.90347  2.73739  3.18146  2.89801  2.37887  2.77519  2.98518  4.58477  3.61503
          0.02620  4.05080  4.77314  0.61958  0.77255  0.48576  0.95510
     61   2.27655  4.21061  3.73062  3.22988  3.55277  3.47082  4.07821  1.72446  3.15376  2.54063  3.50221  3.50810  3.98409  3.45617  3.44484  2.50973  2.37104  2.32302  5.06040  3.84504     64 - -
          2.68618  4.42225  2.77519  2.73123  3.46354  2.40513  3.72494  3.29354  2.67741  2.69355  4.24690  2.90347  2.73739  3.18146  2.89801  2.37887  2.77519  2.98518  4.58477  3.61503
          0.02620  4.05080  4.77314  0.61958  0.77255  0.48576  0.95510
     62   3.11280  4.51149  4.35582  3.86990  2.08689  4.10432  3.75282  2.20197  3.73756  2.27233  3.45336  3.93463  4.43222  3.87478  3.88413  3.42091  3.34120  2.64770  4.03721  1.39267     65 - -
          2.68618  4.42225  2.77519  2.73123  3.46354  2.40513  3.72494  3.29354  2.67741  2.69355  4.24690  2.90347  2.73739  3.18146  2.89801  2.37887  2.77519  2.98518  4.58477  3.61503
          0.02620  4.05080  4.77314  0.61958  0.77255  0.48576  0.95510
     63   2.53970  4.19324  3.61418  3.06203  2.73774  2.87148  3.88862  2.27329  2.99896  2.43720  3.35000  3.39989  3.94742  3.28420  3.30555  2.58399  2.38166  2.45884  4.83619  3.61177     66 - -
          2.68618  4.42225  2.77519  2.73123  3.46354  2.40513  3.72494  3.29354  2.67741  2.69355  4.24690  2.90347  2.73739  3.18146  2.89801  2.37887  2.77519  2.98518  4.58477  3.61503
          0.02620  4.05080  4.77314  0.61958  0.77255  0.48576  0.95510
     64   2.71262  4.18996  4.09041  3.51917  3.28194  3.21255  4.16893  2.06592  3.41242  2.01924  2.60489  3.78066  4.19528  3.66126  3.63618  3.13084  2.95128  1.63805  4.89075  3.69807     67 - -
          2.68618  4.42225  2.77519  2.73123  3.46354  2.40513  3.72494  3.29354  2.67741  2.69355  4.24690  2.90347  2.73739  3.18146  2.89801  2.37887  2.77519  2.98518  4.58477  3.61503
          0.02620  4.05080  4.77314  0.61958  0.77255  0.48576  0.95510
     65   3.36599  4.71725  4.75442  4.25812  2.46519  4.49287  4.58471  2.30475  4.10758  0.82978  2.95465  4.47301  4.72349  4.23232  4.23285  3.87404  3.59846  2.43882  4.85185  3.49446     68 - -
          2.68618  4.42225  2.77519  2.73123  3.46354  2.40513  3.72494  3.29354  2.67741  2.69355  4.24690  2.90347  2.73739  3.18146  2.89801  2.37887  2.77519  2.98518  4.58477  3.61503
          0.02620  4.05080  4.77314  0.61958  0.77255  0.48576  0.95510
     66   2.67463  4.19695  3.95124  3.38270  2.53155  2.92680  4.02174  2.48336  3.27956  1.84853  2.35401  3.65762  4.10773  3.52593  3.51251  3.02959  2.91062  2.35296  4.73847  3.50162     69 - -
          2.68618  4.42225  2.77519  2.73123  3.46354  2.40513  3.72494  3.29354  2.67741  2.69355  4.24690  2.90347  2.73739  3.18146  2.89801  2.37887  2.77519  2.98518  4.58477  3.61503
          0.02620  4.05080  4.77314  0.61958  0.77255  0.48576  0.95510
     67   2.61289  3.38302  4.12908  3.54494  2.65043  3.73741  4.05081  2.05180  3.41916  1.91740  3.15331  3.23485  4.10123  3.63352  3.58777  3.03106  2.84723  2.04454  4.69960  3.50098     70 - -
          2.68618  4.42225  2.77519  2.73123  3.46354  2.40513  3.72494  3.29354  2.67741  2.69355  4.24690  2.90347  2.73739  3.18146  2.89801  2.37887  2.77519  2.98518  4.58477  3.61503
          0.02620  4.05080  4.77314  0.61958  0.77255  0.48576  0.95510
     68   2.42149  4.16279  3.81643  3.24511  3.28262  3.66453  3.97545  2.18266  3.15481  2.01662  2.65231  3.55097  4.04289  3.42478  3.41987  2.65254  2.61109  2.27399  4.80662  3.60238     71 - -
          2.68618  4.42225  2.77519  2.73123  3.46354  2.40513  3.72494  3.29354  2.67741  2.69355  4.24690  2.90347  2.73739  3.18146  2.89801  2.37887  2.77519  2.98518  4.58477  3.61503
          0.02620  4.05080  4.77314  0.61958  0.77255  0.48576  0.95510
     69   1.96683  4.20968  3.37211  3.10847  4.38965  2.45207  4.23093  3.81430  3.21039  3.49372  4.30906  3.28987  3.70907  3.49004  3.53836  1.17985  2.73751  3.24019  5.71644  4.49623     72 - -
          2.68618  4.42225  2.77519  2.73123  3.46354  2.40513  3.72494  3.29354  2.67741  2.69355  4.24690  2.90347  2.73739  3.18146  2.89801  2.37887  2.77519  2.98518  4.58477  3.61503
          0.02620  4.05080  4.77314  0.61958  0.77255  0.48576  0.95510
     70   2.84454  4.25574  4.39161  3.81085  2.79275  4.01607  4.33386  2.03057  3.69135  1.61414  2.29782  4.01994  4.32999  3.87241  3.84778  3.32053  2.70431  1.98362  4.89378  3.74467     73 - -
          2.68618  4.42225  2.77519  2.73123  3.46354  2.40513  3.72494  3.29354  2.67741  2.69355  4.24690  2.90347  2.73739  3.18146  2.89801  2.37887  2.77519  2.98518  4.58477  3.61503
          0.02620  4.05080  4.77314  0.61958  0.77255  0.48576  0.95510
     71   2.83018  4.22725  4.42478  3.84942  2.78228  4.02557  4.36866  1.70420  3.72866  1.95629  2.55436  4.04448  4.34928  3.92197  3.88482  3.33586  2.72876  1.74971  4.93936  3.77249     74 - -
          2.68618  4.42225  2.77519  2.73123  3.46354  2.40513  3.72494  3.29354  2.67741  2.69355  4.24690  2.90347  2.73739  3.18146  2.89801  2.37887  2.77519  2.98518  4.58477  3.61503
          0.02620  4.05080  4.77314  0.61958  0.77255  0.48576  0.95510
     72   2.90164  4.65586  3.61165  3.53546  4.66780  0.50026  4.64160  4.31397  3.74079  3.94468  4.92431  3.77644  4.05251  4.05110  3.95413  3.07921  3.39677  3.80786  5.71253  4.77687     75 - -
          2.68618  4.42225  2.77519  2.73123  3.46354  2.40513  3.72494  3.29354  2.67741  2.69355  4.24690  2.90347  2.73739  3.18146  2.89801  2.37887  2.77519  2.98518  4.58477  3.61503
          0.02620  4.05080  4.77314  0.61958  0.77255  0.48576  0.95510
     73   2.88108  4.87743  2.82250  2.72782  4.27001  3.31147  4.07942  4.02265  3.00023  3.65014  4.60701  0.87716  3.97364  3.35541  3.35845  2.94330  3.27062  3.62660  5.55562  4.20780     76 - -
          2.68618  4.42225  2.77519  2.73123  3.46354  2.40513  3.72494  3.29354  2.67741  2.69355  4.24690  2.90347  2.73739  3.18146  2.89801  2.37887  2.77519  2.98518  4.58477  3.61503
          0.02620  4.05080  4.77314  0.61958  0.77255  0.48576  0.95510
     74   2.33237  2.87814  3.87150  3.57767  4.26059  0.97456  4.45164  3.62754  3.52129  3.40146  4.28863  3.57724  3.79846  3.81582  3.74284  2.54361  2.83608  3.14419  5.60079  4.46500     77 - -
          2.68618  4.42225  2.77519  2.73123  3.46354  2.40513  3.72494  3.29354  2.67741  2.69355  4.24690  2.90347  2.73739  3.18146  2.89801  2.37887  2.77519  2.98518  4.58477  3.61503
          0.02620  4.05080  4.77314  0.61958  0.77255  0.48576  0.95510
     75   2.86677  2.93570  4.51361  3.93459  3.18173  4.06505  4.40984  1.84850  3.79591  1.50579  2.50764  4.10917  4.37971  3.97304  3.92780  3.38119  3.10094  2.04774  4.93487  3.78292     78 - -
          2.68618  4.42225  2.77519  2.73123  3.46354  2.40513  3.72494  3.29354  2.67741  2.69355  4.24690  2.90347  2.73739  3.18146  2.89801  2.37887  2.77519  2.98518  4.58477  3.61503
          0.02620  4.05080  4.77314  0.61958  0.77255  0.48576  0.95510
     76   2.95089  4.44806  4.36933  4.04134  3.68649  3.90509  4.81420  2.05836  3.91190  2.34467  3.62776  4.20163  4.45814  4.26038  4.10673  3.42252  3.30965  0.82652  5.49996  4.24121     79 - -
          2.68618  4.42225  2.77519  2.73123  3.46354  2.40513  3.72494  3.29354  2.67741  2.69355  4.24690  2.90347  2.73739  3.18146  2.89801  2.37887  2.77519  2.98518  4.58477  3.61503
          0.02620  4.05080  4.77314  0.61958  0.77255  0.48576  0.95510
     77   3.19374  4.49361  4.88576  4.35578  3.39123  4.54976  4.99593  1.19796  4.23073  1.55746  3.18960  4.59079  4.79305  4.43434  4.39700  3.91794  3.43894  1.63452  5.41119  4.26147     80 - -
          2.68618  4.42225  2.77519  2.73123  3.46354  2.40513  3.72494  3.29354  2.67741  2.69355  4.24690  2.90347  2.73739  3.18146  2.89801  2.37887  2.77519  2.98518  4.58477  3.61503
          0.02620  4.05080  4.77314  0.61958  0.77255  0.48576  0.95510
     78   3.52751  4.85115  4.44953  4.07815  2.04039  4.26734  3.51549  3.38693  3.83327  2.76335  3.96793  3.98268  4.60800  3.98329  3.93832  3.65216  3.75438  3.27199  1.30429  1.62127     81 - -
          2.68618  4.42225  2.77519  2.73123  3.46354  2.40513  3.72494  3.29354  2.67741  2.69355  4.24690  2.90347  2.73739  3.18146  2.89801  2.37887  2.77519  2.98518  4.58477  3.61503
          0.02620  4.05080  4.77314  0.61958  0.77255  0.48576  0.95510
     79   3.17186  4.54581  4.58183  4.20725  3.50009  4.25346  4.90542  0.88088  4.03883  2.05349  3.41164  4.42808  4.67078  4.37097  4.21547  3.76908  3.46919  1.86730  5.42531  4.17667     82 - -
          2.68618  4.42225  2.77519  2.73123  3.46354  2.40513  3.72494  3.29354  2.67741  2.69355  4.24690  2.90347  2.73739  3.18146  2.89801  2.37887  2.77519  2.98518  4.58477  3.61503
          0.02620  4.05080  4.77314  0.61958  0.77255  0.48576  0.95510
     80   3.49360  4.84414  4.48361  4.23507  0.75953  4.13518  3.96854  2.99889  4.13847  2.32926  3.70461  4.22437  4.59211  4.25801  4.21396  3.75220  3.79602  3.00215  4.17055  2.51759     83 - -
          2.68618  4.42225  2.77519  2.73123  3.46354  2.40513  3.72494  3.29354  2.67741  2.69355  4.24690  2.90347  2.73739  3.18146  2.89801  2.37887  2.77519  2.98518  4.58477  3.61503
          0.02620  4.05080  4.77314  0.61958  0.77255  0.48576  0.95510
     81   2.42499  3.32874  3.55159  3.02777  3.62892  2.87612  3.94534  2.97327  2.96489  2.70357  2.77207  3.33102  3.84682  3.27126  3.29559  1.75405  2.76118  2.69044  5.06356  3.83665     84 - -
          2.68618  4.42225  2.77519  2.73123  3.46354  2.40513  3.72494  3.29354  2.67741  2.69355  4.24690  2.90347  2.73739  3.18146  2.89801  2.37887  2.77519  2.98518  4.58477  3.61503
          0.02620  4.05080  4.77314  0.61958  0.77255  0.48576  0.95510
     82   2.46376  4.26852  3.72590  3.33911  3.87230  3.27435  4.27483  2.75816  3.23681  2.75317  3.81377  3.53020  3.93313  3.59215  3.51488  2.70304  1.28611  2.19777  5.41740  4.18228     85 - -
          2.68618  4.42225  2.77519  2.73123  3.46354  2.40513  3.72494  3.29354  2.67741  2.69355  4.24690  2.90347  2.73739  3.18146  2.89801  2.37887  2.77519  2.98518  4.58477  3.61503
          0.02620  4.05080  4.77314  0.61958  0.77255  0.48576  0.95510
     83   2.28766  4.23314  3.40685  3.12018  4.27921  3.00593  4.20416  3.64426  3.14592  3.37708  4.23250  3.31118  3.74061  3.47092  3.45728  1.16926  2.13438  3.14727  5.63371  4.39745     86 - -
          2.68618  4.42225  2.77519  2.73123  3.46354  2.40513  3.72494  3.29354  2.67741  2.69355  4.24690  2.90347  2.73739  3.18146  2.89801  2.37887  2.77519  2.98518  4.58477  3.61503
          0.02620  4.05080  4.77314  0.61958  0.77255  0.48576  0.95510
     84   3.14320  5.10623  3.33052  2.92309  4.53365  3.60938  3.87015  3.97505  0.81776  3.50297  4.45820  3.33840  4.09992  3.05396  2.48162  3.17550  3.38488  3.67401  5.51752  4.35761     87 - -
          2.68618  4.42225  2.77519  2.73123  3.46354  2.40513  3.72494  3.29354  2.67741  2.69355  4.24690  2.90347  2.73739  3.18146  2.89801  2.37887  2.77519  2.98518  4.58477  3.61503
          0.02620  4.05080  4.77314  0.61958  0.77255  0.48576  0.95510
     85   2.46401  4.51591  3.07092  2.64504  4.10164  3.22160  3.82736  3.51454  2.68107  3.15670  3.98565  2.49332  3.10729  3.01951  3.09820  1.69809  2.80766  2.75906  5.40537  4.10705     88 - -
          2.68618  4.42225  2.77519  2.73123  3.46354  2.40513  3.72494  3.29354  2.67741  2.69355  4.24690  2.90347  2.73739  3.18146  2.89801  2.37887  2.77519  2.98518  4.58477  3.61503
          0.02620  4.05080  4.77314  0.61958  0.77255  0.48576  0.95510
     86   3.36060  4.77199  4.47511  4.11922  3.21256  4.20681  4.71930  2.42989  3.88525  0.68311  3.18598  4.37735  4.61372  4.21063  4.03073  3.80372  3.64798  2.51287  5.15294  3.91627     89 - -
          2.68618  4.42225  2.77519  2.73123  3.46354  2.40513  3.72494  3.29354  2.67741  2.69355  4.24690  2.90347  2.73739  3.18146  2.89801  2.37887  2.77519  2.98518  4.58477  3.61503
          0.02620  4.05080  4.77314  0.61958  0.77255  0.48576  0.95510
     87   3.11805  5.18442  3.55852  2.88114  4.64612  3.71264  3.65073  3.99199  1.63672  3.43421  4.31911  3.26374  4.08472  2.79056  1.18375  3.12055  3.28172  3.68335  5.46805  4.31773     90 - -
          2.68618  4.42225  2.77519  2.73123  3.46354  2.40513  3.72494  3.29354  2.67741  2.69355  4.24690  2.90347  2.73739  3.18146  2.89801  2.37887  2.77519  2.98518  4.58477  3.61503
          0.02620  4.05080  4.77314  0.61958  0.77255  0.48576  0.95510
     88   2.40515  4.38381  3.14569  2.83589  4.17429  3.12130  4.00251  3.56754  2.89223  3.25641  4.10294  2.68981  3.77846  3.23605  3.25264  2.26450  1.40769  3.14110  5.50590  4.23691     91 - -
          2.68618  4.42225  2.77519  2.73123  3.46354  2.40513  3.72494  3.29354  2.67741  2.69355  4.24690  2.90347  2.73739  3.18146  2.89801  2.37887  2.77519  2.98518  4.58477  3.61503
          0.02620  4.05080  4.77314  0.61958  0.77255  0.48576  0.95510
     89   2.03934  4.30211  3.23776  2.98325  4.33041  2.53685  4.15108  3.73030  3.09518  3.41529  4.25561  3.24652  1.43158  3.40062  3.43828  2.49385  2.79847  3.22503  5.65107  4.41774     92 - -
          2.68618  4.42225  2.77519  2.73123  3.46354  2.40513  3.72494  3.29354  2.67741  2.69355  4.24690  2.90347  2.73739  3.18146  2.89801  2.37887  2.77519  2.98518  4.58477  3.61503
          0.02620  4.05080  4.77314  0.61958  0.77255  0.48576  0.95510
     90   2.41146  4.33235  3.37097  3.19864  4.25880  3.05939  4.30173  3.80733  3.28458  3.51498  4.42834  3.39214  3.81367  3.62046  3.56257  0.85071  2.90561  3.30290  5.61761  4.34428     93 - -
          2.68618  4.42225  2.77519  2.73123  3.46354  2.40513  3.72494  3.29354  2.67741  2.69355  4.24690  2.90347  2.73739  3.18146  2.89801  2.37887  2.77519  2.98518  4.58477  3.61503
          0.02620  4.05080  4.77314  0.61958  0.77255  0.48576  0.95510
     91   2.88108  4.87743  2.82250  2.72782  4.27001  3.31147  4.07942  4.02265  3.00023  3.65014  4.60701  0.87716  3.97364  3.35541  3.35845  2.94330  3.27062  3.62660  5.55562  4.20780     94 - -
          2.68618  4.42225  2.77519  2.73123  3.46354  2.40513  3.72494  3.29354  2.67741  2.69355  4.24690  2.90347  2.73739  3.18146  2.89801  2.37887  2.77519  2.98518  4.58477  3.61503
          0.02620  4.05080  4.77314  0.61958  0.77255  0.48576  0.95510
     92   3.29728  4.67131  4.72174  4.17383  3.07435  4.47243  4.76114  2.23699  3.97835  1.02388  1.84841  4.45540  4.68981  4.16646  4.12712  3.82791  3.52498  2.36755  5.13597  4.03161     95 - -
          2.68618  4.42225  2.77519  2.73123  3.46354  2.40513  3.72494  3.29354  2.67741  2.69355  4.24690  2.90347  2.73739  3.18146  2.89801  2.37887  2.77519  2.98518  4.58477  3.61503
          0.02620  4.05080  4.77314  0.61958  0.77255  0.48576  0.95510
     93   3.34387  4.68776  4.69166  4.22626  1.41171  4.39820  4.20224  2.45806  4.07436  1.33482  3.11385  4.32341  4.66660  4.17391  4.17956  3.77003  3.57754  2.54560  4.43094  2.88587     96 - -
          2.68618  4.42225  2.77519  2.73123  3.46354  2.40513  3.72494  3.29354  2.67741  2.69355  4.24690  2.90347  2.73739  3.18146  2.89801  2.37887  2.77519  2.98518  4.58477  3.61503
          0.02620  4.05080  4.77314  0.61958  0.77255  0.48576  0.95510
     94   3.12307  4.43015  4.85520  4.36294  3.60224  4.48412  5.07572  1.28714  4.25244  2.10076  3.40394  4.57531  4.79472  4.51613  4.44764  3.87662  3.39024  1.13694  5.57788  4.37165     97 - -
          2.68618  4.42225  2.77519  2.73123  3.46354  2.40513  3.72494  3.29354  2.67741  2.69355  4.24690  2.90347  2.73739  3.18146  2.89801  2.37887  2.77519  2.98518  4.58477  3.61503
          0.02620  4.05080  4.77314  0.61958  0.77255  0.48576  0.95510
     95   3.15105  4.44863  4.87197  4.33958  3.44449  4.52088  4.98143  1.45612  4.22928  1.60897  3.24386  4.56506  4.77473  4.43674  4.39986  3.88415  3.39679  1.29859  5.42642  4.26846     98 - -
          2.68618  4.42225  2.77519  2.73123  3.46354  2.40513  3.72494  3.29354  2.67741  2.69355  4.24690  2.90347  2.73739  3.18146  2.89801  2.37887  2.77519  2.98518  4.58477  3.61503
          0.02620  4.05080  4.77314  0.61958  0.77255  0.48576  0.95510
     96   2.61546  4.71769  2.69052  2.54774  4.34718  3.17288  3.93248  3.92734  2.82306  3.54755  4.40773  1.28062  3.83234  3.14832  3.22621  2.33252  3.00742  3.47197  5.64606  4.26205     99 - -
          2.68618  4.42225  2.77519  2.73123  3.46354  2.40513  3.72494  3.29354  2.67741  2.69355  4.24690  2.90347  2.73739  3.18146  2.89801  2.37887  2.77519  2.98518  4.58477  3.61503
          0.02620  4.05080  4.77314  0.61958  0.77255  0.48576  0.95510
     97   3.36060  4.77199  4.47511  4.11922  3.21256  4.20681  4.71930  2.42989  3.88525  0.68311  3.18598  4.37735  4.61372  4.21063  4.03073  3.80372  3.64798  2.51287  5.15294  3.91627    100 - -
          2.68618  4.42225  2.77519  2.73123  3.46354  2.40513  3.72494  3.29354  2.67741  2.69355  4.24690  2.90347  2.73739  3.18146  2.89801  2.37887  2.77519  2.98518  4.58477  3.61503
          0.02620  4.05080  4.77314  0.61958  0.77255  0.48576  0.95510
     98   0.78440  4.29008  3.65194  3.45563  4.23798  3.10906  4.45543  3.39080  3.47669  3.26383  4.27895  3.55750  3.86552  3.80209  3.71245  2.64032  2.93024  3.01404  5.64717  4.46848    101 - -
          2.68618  4.42225  2.77519  2.73123  3.46354  2.40513  3.72494  3.29354  2.67741  2.69355  4.24690  2.90347  2.73739  3.18146  2.89801  2.37887  2.77519  2.98518  4.58477  3.61503
          0.02620  4.05080  4.77314  0.61958  0.77255  0.48576  0.95510
     99   3.19307  4.51375  4.83816  4.28590  2.42652  4.45557  4.70042  1.38917  4.15894  1.40335  3.00381  4.48030  4.68233  4.27387  4.27221  3.79878  3.42126  2.08225  5.03277  3.80397    102 - -
          2.68618  4.42225  2.77519  2.73123  3.46354  2.40513  3.72494  3.29354  2.67741  2.69355  4.24690  2.90347  2.73739  3.18146  2.89801  2.37887  2.77519  2.98518  4.58477  3.61503
          0.02620  4.05080  4.77314  0.61958  0.77255  0.48576  0.95510
    100   2.52933  2.80987  3.98706  3.46741  1.91661  3.49551  4.01284  2.64954  3.35533  2.40768  3.37205  3.62423  3.99957  3.59489  3.56227  2.35992  2.84039  2.43645  4.69727  3.36316    103 - -
          2.68618  4.42225  2.77519  2.73123  3.46354  2.40513  3.72494  3.29354  2.67741  2.69355  4.24690  2.90347  2.73739  3.18146  2.89801  2.37887  2.77519  2.98518  4.58477  3.61503
          0.02620  4.05080  4.77314  0.61958  0.77255  0.48576  0.95510
    101   3.19060  5.33520  0.69243  2.46365  4.73839  3.35426  4.10103  4.36917  3.22088  3.94705  4.93246  3.02768  4.01996  3.34287  3.75872  3.13519  3.53416  3.99046  5.87137  4.58624    104 - -
          2.68618  4.42225  2.77519  2.73123  3.46354  2.40513  3.72494  3.29354  2.67741  2.69355  4.24690  2.90347  2.73739  3.18146  2.89801  2.37887  2.77519  2.98518  4.58477  3.61503
          0.02620  4.05080  4.77314  0.61958  0.77255  0.48576  0.95510
    102   3.24493  4.58175  4.78276  4.24015  1.72517  4.43254  4.49915  2.04636  4.10501  1.25057  2.96356  4.41327  4.65689  4.19689  4.21102  3.77082  3.46764  2.33639  4.78353  3.42821    105 - -
          2.68618  4.42225  2.77519  2.73123  3.46354  2.40513  3.72494  3.29354  2.67741  2.69355  4.24690  2.90347  2.73739  3.18146  2.89801  2.37887  2.77519  2.98518  4.58477  3.61503
          0.02620  4.05080  4.77314  0.61958  0.77255  0.48576  0.95510
    103   2.42003  4.11501  4.03039  3.45010  2.82000  3.73815  4.04486  2.22087  3.34291  1.83002  2.85174  3.69163  4.09932  3.57295  3.54859  2.72569  2.86492  2.08542  4.74695  3.55608    106 - -
          2.68618  4.42225  2.77519  2.73123  3.46354  2.40513  3.72494  3.29354  2.67741  2.69355  4.24690  2.90347  2.73739  3.18146  2.89801  2.37887  2.77519  2.98518  4.58477  3.61503
          0.02620  4.05080  4.77314  0.61958  0.77255  0.48576  0.95510
    104   3.11818  4.64069  4.24534  3.85573  3.29802  3.96952  4.54971  2.49198  3.61301  1.86881  1.07324  4.11015  4.43412  3.98489  3.79669  3.48430  3.42858  2.51808  5.16059  3.93643    107 - -
          2.68618  4.42225  2.77519  2.73123  3.46354  2.40513  3.72494  3.29354  2.67741  2.69355  4.24690  2.90347  2.73739  3.18146  2.89801  2.37887  2.77519  2.98518  4.58477  3.61503
          0.02620  4.05080  4.77314  0.61958  0.77255  0.48576  0.95510
    105   2.20950  3.29180  4.05065  3.49602  3.32816  3.65973  4.14951  2.34926  3.38466  2.24762  2.06352  3.71397  4.09959  3.63579  3.60583  2.98487  2.89042  2.01291  4.90597  3.71389    108 - -
          2.68618  4.42225  2.77519  2.73123  3.46354  2.40513  3.72494  3.29354  2.67741  2.69355  4.24690  2.90347  2.73739  3.18146  2.89801  2.37887  2.77519  2.98518  4.58477  3.61503
          0.02620  4.05080  4.77314  0.61958  0.77255  0.48576  0.95510
    106   2.68698  2.75031  4.24364  3.66377  2.83041  3.82779  4.16546  2.09254  3.53474  1.73410  3.14493  3.84874  4.18630  3.74227  3.69549  3.13104  2.60946  2.10803  4.78489  3.59526    109 - -
          2.68618  4.42225  2.77519  2.73123  3.46354  2.40513  3.72494  3.29354  2.67741  2.69355  4.24690  2.90347  2.73739  3.18146  2.89801  2.37887  2.77519  2.98518  4.58477  3.61503
          0.02620  4.05080  4.77314  0.61958  0.77255  0.48576  0.95510
    107   2.32933  4.93007  2.80135  1.88180  4.21902  3.37698  3.62925  3.64056  2.23996  3.21766  4.02277  2.62436  3.80921  2.76878  2.85690  2.64639  2.88350  2.93385  5.42773  4.07162    110 - -
          2.68618  4.42225  2.77519  2.73123  3.46354  2.40513  3.72494  3.29354  2.67741  2.69355  4.24690  2.90347  2.73739  3.18146  2.89801  2.37887  2.77519  2.98518  4.58477  3.61503
          0.02620  4.05080  4.77314  0.61958  0.77255  0.48576  0.95510
    108   2.91261  4.37684  4.25593  3.68978  3.23385  4.04435  4.37358  2.05224  3.55670  1.69975  1.79499  3.97760  4.36659  3.80783  3.77755  3.35114  2.73479  2.16390  5.03022  3.87716    111 - -
          2.68618  4.42225  2.77519  2.73123  3.46354  2.40513  3.72494  3.29354  2.67741  2.69355  4.24690  2.90347  2.73739  3.18146  2.89801  2.37887  2.77519  2.98518  4.58477  3.61503
          0.02620  4.05080  4.77314  0.61958  0.77255  0.48576  0.95510
    109   2.38343  4.34827  3.20191  2.97285  4.29291  3.05899  4.14428  3.75954  3.06747  3.43155  4.29257  3.25011  1.36271  3.40273  3.39710  1.99240  2.84367  3.26422  5.62267  4.35893    112 - -
          2.68619  4.42226  2.77521  2.73125  3.46355  2.40514  3.72496  3.29355  2.67742  2.69356  4.24691  2.90348  2.73718  3.18148  2.89802  2.37888  2.77521  2.98520  4.58478  3.61504
          0.12768  2.19449  4.77314  0.36191  1.19185  0.48576  0.95510
    110   2.30059  4.19360  3.74183  3.16920  3.26775  3.65182  3.29551  2.20549  3.07049  2.13269  2.48517  3.49803  4.02287  3.35701  3.34842  2.92192  2.84334  2.37487  4.79103  3.57829    114 - -
          2.68618  4.42225  2.77519  2.73123  3.46354  2.40513  3.72494  3.29354  2.67741  2.69355  4.24690  2.90347  2.73739  3.18146  2.89801  2.37887  2.77519  2.98518  4.58477  3.61503
          0.02620  4.05080  4.77314  0.61958  0.77255  0.48576  0.95510
    111   2.94687  4.35378  4.43552  3.86837  2.28677  4.07141  4.18807  2.42171  3.73621  1.34781  2.44339  4.04124  4.36951  3.88389  3.87221  3.37754  3.17091  2.42760  4.61199  2.76632    115 - -
          2.68618  4.42225  2.77519  2.73123  3.46354  2.40513  3.72494  3.29354  2.67741  2.69355  4.24690  2.90347  2.73739  3.18146  2.89801  2.37887  2.77519  2.98518  4.58477  3.61503
          0.02620  4.05080  4.77314  0.61958  0.77255  0.48576  0.95510
    112   3.15192  4.44840  4.87596  4.34407  3.44808  4.52403  4.98658  1.43542  4.23404  1.62079  3.24697  4.56906  4.77765  4.44191  4.40459  3.88787  3.39781  1.30469  5.43086  4.27235    116 - -
          2.68618  4.42225  2.77519  2.73123  3.46354  2.40513  3.72494  3.29354  2.67741  2.69355  4.24690  2.90347  2.73739  3.18146  2.89801  2.37887  2.77519  2.98518  4.58477  3.61503
          0.02620  4.05080  4.77314  0.61958  0.77255  0.48576  0.95510
    113   2.85018  4.27235  4.32003  3.75477  3.13366  4.00819  4.26761  1.56343  3.62298  1.86091  3.16987  3.97427  4.33640  3.84579  3.80624  3.31508  3.08456  1.92525  4.83633  2.64820    117 - -
          2.68618  4.42225  2.77519  2.73123  3.46354  2.40513  3.72494  3.29354  2.67741  2.69355  4.24690  2.90347  2.73739  3.18146  2.89801  2.37887  2.77519  2.98518  4.58477  3.61503
          0.02620  4.05080  4.77314  0.61958  0.77255  0.48576  0.95510
    114   2.78859  5.14424  2.12628  2.24493  4.56832  3.24156  3.78445  4.07616  2.72683  3.62391  4.45559  1.48198  3.83854  2.95224  3.25330  2.43122  3.09689  3.65371  5.78885  4.35079    118 - -
          2.68618  4.42225  2.77519  2.73123  3.46354  2.40513  3.72494  3.29354  2.67741  2.69355  4.24690  2.90347  2.73739  3.18146  2.89801  2.37887  2.77519  2.98518  4.58477  3.61503
          0.02620  4.05080  4.77314  0.61958  0.77255  0.48576  0.95510
    115   1.93357  2.64330  3.82629  3.42632  4.07753  2.98935  4.29530  3.39837  3.35502  3.17032  4.03136  3.45469  3.72994  3.63097  3.61601  1.29311  2.69549  2.94978  5.48719  4.29916    119 - -
          2.68618  4.42225  2.77519  2.73123  3.46354  2.40513  3.72494  3.29354  2.67741  2.69355  4.24690  2.90347  2.73739  3.18146  2.89801  2.37887  2.77519  2.98518  4.58477  3.61503
          0.02620  4.05080  4.77314  0.61958  0.77255  0.48576  0.95510
    116   2.76407  4.23782  4.09522  3.54407  1.84905  3.82583  3.90609  2.31260  3.42689  2.19789  3.25556  3.74048  4.18367  3.63834  3.62029  3.12101  2.62762  2.40307  4.41839  2.45722    120 - -
          2.68618  4.42225  2.77519  2.73123  3.46354  2.40513  3.72494  3.29354  2.67741  2.69355  4.24690  2.90347  2.73739  3.18146  2.89801  2.37887  2.77519  2.98518  4.58477  3.61503
          0.02620  4.05080  4.77314  0.61958  0.77255  0.48576  0.95510
    117   2.57222  4.56891  2.85283  2.56060  3.75271  3.45361  3.28256  2.89878  2.54294  2.80421  3.26087  2.66442  3.84080  2.88039  2.97441  2.50629  2.80386  2.64428  5.10620  3.33806    121 - -
          2.68618  4.42225  2.77519  2.73123  3.46354  2.40513  3.72494  3.29354  2.67741  2.69355  4.24690  2.90347  2.73739  3.18146  2.89801  2.37887  2.77519  2.98518  4.58477  3.61503
          0.02620  4.05080  4.77314  0.61958  0.77255  0.48576  0.95510
    118   2.69968  5.08716  2.75553  1.76385  4.39898  2.95707  3.12509  3.84979  2.31727  3.36508  4.15348  2.86994  3.81924  2.52285  2.51357  2.67124  2.93114  3.46555  5.52111  4.15202    122 - -
          2.68618  4.42225  2.77519  2.73123  3.46354  2.40513  3.72494  3.29354  2.67741  2.69355  4.24690  2.90347  2.73739  3.18146  2.89801  2.37887  2.77519  2.98518  4.58477  3.61503
          0.02620  4.05080  4.77314  0.61958  0.77255  0.48576  0.95510
    119   2.65119  4.78853  3.07539  2.51447  4.04541  3.05530  3.63302  3.44907  2.17518  3.04933  3.87943  3.00896  3.85070  2.79230  2.08578  2.69592  2.50056  3.13854  5.27863  3.33813    123 - -
          2.68618  4.42225  2.77519  2.73123  3.46354  2.40513  3.72494  3.29354  2.67741  2.69355  4.24690  2.90347  2.73739  3.18146  2.89801  2.37887  2.77519  2.98518  4.58477  3.61503
          0.02620  4.05080  4.77314  0.61958  0.77255  0.48576  0.95510
    120   2.69730  4.11003  4.32893  3.74473  2.61642  3.82625  4.03844  2.22707  3.59300  1.77169  2.51776  3.86086  4.17118  3.75491  3.70038  3.12800  2.92666  2.31512  3.17240  2.84358    124 - -
          2.68618  4.42225  2.77519  2.73123  3.46354  2.40513  3.72494  3.29354  2.67741  2.69355  4.24690  2.90347  2.73739  3.18146  2.89801  2.37887  2.77519  2.98518  4.58477  3.61503
          0.02620  4.05080  4.77314  0.61958  0.77255  0.48576  0.95510
    121   2.45644  4.22549  4.00024  3.44198  3.38984  3.80992  4.18187  1.92252  3.35110  2.11465  3.31969  3.73512  3.37190  3.62404  3.61159  3.10820  2.95996  1.59907  4.98672  3.78186    125 - -
          2.68618  4.42225  2.77519  2.73123  3.46354  2.40513  3.72494  3.29354  2.67741  2.69355  4.24690  2.90347  2.73739  3.18146  2.89801  2.37887  2.77519  2.98518  4.58477  3.61503
          0.08637  4.05080  2.72817  0.61958  0.77255  0.48576  0.95510
    122   2.62274  4.34343  3.54849  3.07077  2.54217  1.97645  3.88699  2.79372  3.01717  2.22676  3.49374  3.40752  3.98885  3.32547  3.33461  2.84813  2.91291  2.59998  4.76290  3.35879    126 - -
          2.68618  4.42225  2.77519  2.73123  3.46354  2.40513  3.72494  3.29354  2.67741  2.69355  4.24690  2.90347  2.73739  3.18146  2.89801  2.37887  2.77519  2.98518  4.58477  3.61503
          0.02781  3.99223  4.71457  0.61958  0.77255  0.44986  1.01533
    123   2.77544  4.44623  3.62341  3.11588  2.78674  2.02265  3.70693  2.99467  3.02035  2.63359  3.59286  3.44021  4.08121  3.32907  3.32389  2.97418  3.02110  2.78030  2.91851  2.28657    127 - -
          2.68618  4.42225  2.77519  2.73123  3.46354  2.40513  3.72494  3.29354  2.67741  2.69355  4.24690  2.90347  2.73739  3.18146  2.89801  2.37887  2.77519  2.98518  4.58477  3.61503
          0.02620  4.05080  4.77314  0.61958  0.77255  0.48576  0.95510
    124   2.66802  5.10225  2.42565  2.12904  4.40357  2.73291  2.82083  3.87045  2.40987  3.38961  4.16735  2.81875  3.00574  2.53163  2.90690  2.63198  2.90856  3.47216  5.55813  4.15464    128 - -
          2.68618  4.42225  2.77519  2.73123  3.46354  2.40513  3.72494  3.29354  2.67741  2.69355  4.24690  2.90347  2.73739  3.18146  2.89801  2.37887  2.77519  2.98518  4.58477  3.61503
          0.02620  4.05080  4.77314  0.61958  0.77255  0.48576  0.95510
    125   3.19353  4.52826  4.81132  4.24475  2.42525  4.43811  4.70614  1.95980  4.12468  1.08452  2.93319  4.46004  4.65613  4.22512  4.23824  3.77273  3.41718  2.00000  5.04911  3.89367    129 - -
          2.68618  4.42225  2.77519  2.73123  3.46354  2.40513  3.72494  3.29354  2.67741  2.69355  4.24690  2.90347  2.73739  3.18146  2.89801  2.37887  2.77519  2.98518  4.58477  3.61503
          0.02620  4.05080  4.77314  0.61958  0.77255  0.48576  0.95510
    126   2.05931  4.53256  2.94145  2.66927  4.25828  1.61942  3.92445  3.67380  2.78405  3.31347  4.15807  3.08052  3.79760  2.64705  3.17166  2.59874  2.87754  3.25205  5.55071  4.25933    130 - -
          2.68618  4.42225  2.77519  2.73123  3.46354  2.40513  3.72494  3.29354  2.67741  2.69355  4.24690  2.90347  2.73739  3.18146  2.89801  2.37887  2.77519  2.98518  4.58477  3.61503
          0.02620  4.05080  4.77314  0.61958  0.77255  0.48576  0.95510
    127   2.80556  0.64074  4.36130  4.14410  4.09848  3.38781  4.75235  3.27534  3.97329  3.18113  4.30944  4.08394  4.10845  4.31226  4.06484  3.07705  3.28760  3.00699  5.47298  4.38397    131 - -
          2.68618  4.42225  2.77519  2.73123  3.46354  2.40513  3.72494  3.29354  2.67741  2.69355  4.24690  2.90347  2.73739  3.18146  2.89801  2.37887  2.77519  2.98518  4.58477  3.61503
          0.02620  4.05080  4.77314  0.61958  0.77255  0.48576  0.95510
    128   2.82565  5.35597  1.70680  1.88936  4.65486  3.28624  3.69909  4.15207  2.59439  3.64574  4.44802  2.74668  3.82999  2.26892  3.13594  2.46352  3.08718  3.72964  5.80274  4.34324    132 - -
          2.68618  4.42225  2.77519  2.73123  3.46354  2.40513  3.72494  3.29354  2.67741  2.69355  4.24690  2.90347  2.73739  3.18146  2.89801  2.37887  2.77519  2.98518  4.58477  3.61503
          0.02620  4.05080  4.77314  0.61958  0.77255  0.48576  0.95510
    129   3.17110  4.46503  4.89359  4.36440  3.44096  4.54595  5.01115  1.24212  4.25048  1.64698  3.23697  4.59228  4.79494  4.45846  4.42025  3.91361  3.41748  1.47314  5.44249  4.28589    133 - -
          2.68618  4.42225  2.77519  2.73123  3.46354  2.40513  3.72494  3.29354  2.67741  2.69355  4.24690  2.90347  2.73739  3.18146  2.89801  2.37887  2.77519  2.98518  4.58477  3.61503
          0.02620  4.05080  4.77314  0.61958  0.77255  0.48576  0.95510
    130   3.66917  4.91386  4.61201  4.30103  1.53456  4.40239  3.48886  3.37022  4.14988  2.70010  3.96989  4.07756  4.71619  4.13294  4.19602  3.77480  3.89315  3.29356  3.63178  0.95396    134 - -
          2.68618  4.42225  2.77519  2.73123  3.46354  2.40513  3.72494  3.29354  2.67741  2.69355  4.24690  2.90347  2.73739  3.18146  2.89801  2.37887  2.77519  2.98518  4.58477  3.61503
          0.02620  4.05080  4.77314  0.61958  0.77255  0.48576  0.95510
    131   1.18113  4.17290  3.46304  3.18624  4.33917  2.21611  4.26213  3.74304  3.26630  3.44149  4.26353  3.32796  3.70734  3.53797  3.57834  2.10556  2.72286  3.18711  5.68430  4.47837    135 - -
          2.68618  4.42225  2.77519  2.73123  3.46354  2.40513  3.72494  3.29354  2.67741  2.69355  4.24690  2.90347  2.73739  3.18146  2.89801  2.37887  2.77519  2.98518  4.58477  3.61503
          0.02620  4.05080  4.77314  0.61958  0.77255  0.48576  0.95510
    132   2.26617  3.06579  4.17342  3.59881  2.84092  3.77621  4.14086  2.26395  3.47982  1.88080  3.19230  3.79579  4.15305  3.69922  3.65893  3.08118  2.89891  1.85561  4.79970  3.60572    136 - -
          2.68618  4.42225  2.77519  2.73123  3.46354  2.40513  3.72494  3.29354  2.67741  2.69355  4.24690  2.90347  2.73739  3.18146  2.89801  2.37887  2.77519  2.98518  4.58477  3.61503
          0.02620  4.05080  4.77314  0.61958  0.77255  0.48576  0.95510
    133   2.27935  3.43109  3.86251  3.28690  2.90493  3.64691  3.95369  2.30819  3.19225  1.92513  3.21932  3.08995  4.02458  3.44474  3.43321  2.92703  2.81397  2.29005  4.73333  3.52698    137 - -
          2.68618  4.42225  2.77519  2.73123  3.46354  2.40513  3.72494  3.29354  2.67741  2.69355  4.24690  2.90347  2.73739  3.18146  2.89801  2.37887  2.77519  2.98518  4.58477  3.61503
          0.02620  4.05080  4.77314  0.61958  0.77255  0.48576  0.95510
    134   2.90164  4.65586  3.61165  3.53546  4.66780  0.50026  4.64160  4.31397  3.74079  3.94468  4.92431  3.77644  4.05251  4.05110  3.95413  3.07921  3.39677  3.80786  5.71253  4.77687    138 - -
          2.68618  4.42225  2.77519  2.73123  3.46354  2.40513  3.72494  3.29354  2.67741  2.69355  4.24690  2.90347  2.73739  3.18146  2.89801  2.37887  2.77519  2.98518  4.58477  3.61503
          0.02620  4.05080  4.77314  0.61958  0.77255  0.48576  0.95510
    135   2.30365  4.26545  3.28009  3.07809  4.41026  2.40614  4.24357  3.89113  3.22190  3.56236  4.39109  3.28737  3.73738  3.51225  3.54244  1.04198  2.79623  3.31100  5.72861  4.49262    139 - -
          2.68618  4.42225  2.77519  2.73123  3.46354  2.40513  3.72494  3.29354  2.67741  2.69355  4.24690  2.90347  2.73739  3.18146  2.89801  2.37887  2.77519  2.98518  4.58477  3.61503
          0.02620  4.05080  4.77314  0.61958  0.77255  0.48576  0.95510
    136   3.19999  4.51406  4.86784  4.30556  3.21552  4.50604  4.86579  1.55362  4.18784  1.24435  2.61767  4.53787  4.71953  4.31732  4.31744  3.84988  3.42869  1.83658  5.23468  4.14964    140 - -
          2.68618  4.42225  2.77519  2.73123  3.46354  2.40513  3.72494  3.29354  2.67741  2.69355  4.24690  2.90347  2.73739  3.18146  2.89801  2.37887  2.77519  2.98518  4.58477  3.61503
          0.02620  4.05080  4.77314  0.61958  0.77255  0.48576  0.95510
    137   2.54430  4.36368  3.49821  3.09451  2.51473  3.34536  3.94723  3.10616  3.07863  2.78230  3.77087  3.38390  3.92863  3.38581  3.40080  1.39707  2.90825  2.83998  4.86580  3.40452    141 - -
          2.68618  4.42225  2.77519  2.73123  3.46354  2.40513  3.72494  3.29354  2.67741  2.69355  4.24690  2.90347  2.73739  3.18146  2.89801  2.37887  2.77519  2.98518  4.58477  3.61503
          0.02620  4.05080  4.77314  0.61958  0.77255  0.48576  0.95510
    138   2.90164  4.65586  3.61165  3.53546  4.66780  0.50026  4.64160  4.31397  3.74079  3.94468  4.92431  3.77644  4.05251  4.05110  3.95413  3.07921  3.39677  3.80786  5.71253  4.77687    142 - -
          2.68618  4.42225  2.77519  2.73123  3.46354  2.40513  3.72494  3.29354  2.67741  2.69355  4.24690  2.90347  2.73739  3.18146  2.89801  2.37887  2.77519  2.98518  4.58477  3.61503
          0.02620  4.05080  4.77314  0.61958  0.77255  0.48576  0.95510
    139   2.85534  2.99023  4.51179  3.94684  3.28792  4.05768  4.46172  1.45551  3.80658  2.00133  2.46520  4.11989  4.39910  4.01459  3.95628  3.38615  3.10235  1.91279  5.02220  3.84821    143 - -
          2.68618  4.42225  2.77519  2.73123  3.46354  2.40513  3.72494  3.29354  2.67741  2.69355  4.24690  2.90347  2.73739  3.18146  2.89801  2.37887  2.77519  2.98518  4.58477  3.61503
          0.02620  4.05080  4.77314  0.61958  0.77255  0.48576  0.95510
    140   1.80511  4.23845  3.37066  3.19117  4.42913  1.16020  4.32884  3.80308  3.34086  3.54002  4.39614  3.35335  3.74964  3.61800  3.63598  2.48076  2.80688  3.25226  5.75638  4.56245    144 - -
          2.68618  4.42225  2.77519  2.73123  3.46354  2.40513  3.72494  3.29354  2.67741  2.69355  4.24690  2.90347  2.73739  3.18146  2.89801  2.37887  2.77519  2.98518  4.58477  3.61503
          0.02620  4.05080  4.77314  0.61958  0.77255  0.48576  0.95510
    141   1.83490  4.50096  3.04083  2.65879  4.18235  2.46477  3.86573  3.60268  2.72793  3.23207  4.05505  3.07338  3.77214  2.67260  3.14294  1.97734  2.81137  3.18761  5.47445  4.18175    145 - -
          2.68618  4.42225  2.77519  2.73123  3.46354  2.40513  3.72494  3.29354  2.67741  2.69355  4.24690  2.90347  2.73739  3.18146  2.89801  2.37887  2.77519  2.98518  4.58477  3.61503
          0.02620  4.05080  4.77314  0.61958  0.77255  0.48576  0.95510
    142   1.73931  4.26668  3.43711  2.96775  3.80374  2.45183  3.97058  2.48833  2.94593  2.86621  3.74362  3.28089  3.81686  3.25619  3.29776  2.30267  2.76705  2.79415  5.21302  3.97702    146 - -
          2.68618  4.42225  2.77519  2.73123  3.46354  2.40513  3.72494  3.29354  2.67741  2.69355  4.24690  2.90347  2.73739  3.18146  2.89801  2.37887  2.77519  2.98518  4.58477  3.61503
          0.02620  4.05080  4.77314  0.61958  0.77255  0.48576  0.95510
    143   2.44385  4.13354  4.16145  3.57840  3.12264  3.79569  4.09488  1.81768  3.43794  2.03853  2.53189  3.78413  4.14936  3.66032  3.60997  3.09151  2.91060  2.23504  3.25127  3.52865    147 - -
          2.68618  4.42225  2.77519  2.73123  3.46354  2.40513  3.72494  3.29354  2.67741  2.69355  4.24690  2.90347  2.73739  3.18146  2.89801  2.37887  2.77519  2.98518  4.58477  3.61503
          0.02620  4.05080  4.77314  0.61958  0.77255  0.48576  0.95510
    144   2.31751  4.23242  3.45078  3.17013  4.18304  3.04293  4.21701  3.47378  3.15913  3.26686  4.15734  3.35070  3.77099  3.50468  3.44849  2.18245  1.16863  3.03848  5.57000  4.33488    148 - -
          2.68618  4.42225  2.77519  2.73123  3.46354  2.40513  3.72494  3.29354  2.67741  2.69355  4.24690  2.90347  2.73739  3.18146  2.89801  2.37887  2.77519  2.98518  4.58477  3.61503
          0.02620  4.05080  4.77314  0.61958  0.77255  0.48576  0.95510
    145   2.66422  4.63963  3.07598  2.68925  3.80497  3.41226  3.81961  3.22009  2.64646  2.89646  2.83735  1.63022  3.91327  3.05504  3.01285  2.77034  2.95553  2.96258  5.21960  3.86930    149 - -
          2.68618  4.42225  2.77519  2.73123  3.46354  2.40513  3.72494  3.29354  2.67741  2.69355  4.24690  2.90347  2.73739  3.18146  2.89801  2.37887  2.77519  2.98518  4.58477  3.61503
          0.02620  4.05080  4.77314  0.61958  0.77255  0.48576  0.95510
    146   1.10860  4.17805  3.61742  3.31092  4.18704  3.03097  4.30550  3.30943  3.29348  3.19717  4.11771  3.42351  3.77184  3.60545  3.57131  2.48791  2.12908  2.90549  5.60664  4.40528    150 - -
          2.68618  4.42225  2.77519  2.73123  3.46354  2.40513  3.72494  3.29354  2.67741  2.69355  4.24690  2.90347  2.73739  3.18146  2.89801  2.37887  2.77519  2.98518  4.58477  3.61503
          0.02620  4.05080  4.77314  0.61958  0.77255  0.48576  0.95510
    147   2.10144  3.37774  4.08498  3.50851  2.82465  3.72472  4.07665  2.33879  3.39542  2.18891  2.65587  3.72284  4.10415  3.62098  3.58784  3.02310  2.86286  1.91933  4.76449  3.57208    151 - -
          2.68618  4.42225  2.77519  2.73123  3.46354  2.40513  3.72494  3.29354  2.67741  2.69355  4.24690  2.90347  2.73739  3.18146  2.89801  2.37887  2.77519  2.98518  4.58477  3.61503
          0.02620  4.05080  4.77314  0.61958  0.77255  0.48576  0.95510
    148   3.17186  4.54581  4.58183  4.20725  3.50009  4.25346  4.90542  0.88088  4.03883  2.05349  3.41164  4.42808  4.67078  4.37097  4.21547  3.76908  3.46919  1.86730  5.42531  4.17667    152 - -
          2.68618  4.42225  2.77519  2.73123  3.46354  2.40513  3.72494  3.29354  2.67741  2.69355  4.24690  2.90347  2.73739  3.18146  2.89801  2.37887  2.77519  2.98518  4.58477  3.61503
          0.02620  4.05080  4.77314  0.61958  0.77255  0.48576  0.95510
    149   0.78440  4.29008  3.65194  3.45563  4.23798  3.10906  4.45543  3.39080  3.47669  3.26383  4.27895  3.55750  3.86552  3.80209  3.71245  2.64032  2.93024  3.01404  5.64717  4.46848    153 - -
          2.68618  4.42225  2.77519  2.73123  3.46354  2.40513  3.72494  3.29354  2.67741  2.69355  4.24690  2.90347  2.73739  3.18146  2.89801  2.37887  2.77519  2.98518  4.58477  3.61503
          0.02620  4.05080  4.77314  0.61958  0.77255  0.48576  0.95510
    150   3.65854  4.89115  4.65901  4.34915  1.07183  4.41242  3.49975  3.32575  4.19309  2.65088  3.92271  4.09979  4.72053  4.15653  4.22060  3.78363  3.88086  3.25720  3.63816  1.36971    154 - -
          2.68618  4.42225  2.77519  2.73123  3.46354  2.40513  3.72494  3.29354  2.67741  2.69355  4.24690  2.90347  2.73739  3.18146  2.89801  2.37887  2.77519  2.98518  4.58477  3.61503
          0.02620  4.05080  4.77314  0.61958  0.77255  0.48576  0.95510
    151   3.19060  5.33520  0.69243  2.46365  4.73839  3.35426  4.10103  4.36917  3.22088  3.94705  4.93246  3.02768  4.01996  3.34287  3.75872  3.13519  3.53416  3.99046  5.87137  4.58624    155 - -
          2.68618  4.42225  2.77519  2.73123  3.46354  2.40513  3.72494  3.29354  2.67741  2.69355  4.24690  2.90347  2.73739  3.18146  2.89801  2.37887  2.77519  2.98518  4.58477  3.61503
          0.02620  4.05080  4.77314  0.61958  0.77255  0.48576  0.95510
    152   3.21648  5.03636  3.72628  3.20440  4.43663  3.66574  3.96807  3.99365  2.32920  3.47730  4.47580  3.54894  4.16234  3.18214  0.73732  3.29388  3.47200  3.71063  5.44898  4.32846    156 - -
          2.68618  4.42225  2.77519  2.73123  3.46354  2.40513  3.72494  3.29354  2.67741  2.69355  4.24690  2.90347  2.73739  3.18146  2.89801  2.37887  2.77519  2.98518  4.58477  3.61503
          0.02620  4.05080  4.77314  0.61958  0.77255  0.48576  0.95510
    153   3.51418  4.93054  4.10602  3.87192  2.32180  4.04141  3.71615  3.49960  3.72452  2.90664  4.15668  3.94964  4.51254  3.98713  3.87026  3.63181  3.80254  3.37900  3.97131  0.71394    157 - -
          2.68618  4.42225  2.77519  2.73123  3.46354  2.40513  3.72494  3.29354  2.67741  2.69355  4.24690  2.90347  2.73739  3.18146  2.89801  2.37887  2.77519  2.98518  4.58477  3.61503
          0.02620  4.05080  4.77314  0.61958  0.77255  0.48576  0.95510
    154   2.69903  4.98702  2.99030  2.45215  4.33008  3.44283  3.60525  3.75023  1.95107  3.27868  4.08027  2.52938  3.84606  2.73314  2.10644  2.47410  2.65102  3.38771  5.43707  4.11826    158 - -
          2.68618  4.42225  2.77519  2.73123  3.46354  2.40513  3.72494  3.29354  2.67741  2.69355  4.24690  2.90347  2.73739  3.18146  2.89801  2.37887  2.77519  2.98518  4.58477  3.61503
          0.02620  4.05080  4.77314  0.61958  0.77255  0.48576  0.95510
    155   2.49824  4.26978  3.77244  3.36171  3.81593  3.33830  4.28053  2.62907  3.26140  2.67678  3.74467  3.56526  3.97260  3.60669  3.54170  2.75504  1.39902  1.98183  5.38014  4.14982    159 - -
          2.68618  4.42225  2.77519  2.73123  3.46354  2.40513  3.72494  3.29354  2.67741  2.69355  4.24690  2.90347  2.73739  3.18146  2.89801  2.37887  2.77519  2.98518  4.58477  3.61503
          0.02620  4.05080  4.77314  0.61958  0.77255  0.48576  0.95510
    156   3.17186  4.54581  4.58183  4.20725  3.50009  4.25346  4.90542  0.88088  4.03883  2.05349  3.41164  4.42808  4.67078  4.37097  4.21547  3.76908  3.46919  1.86730  5.42531  4.17667    160 - -
          2.68618  4.42225  2.77519  2.73123  3.46354  2.40513  3.72494  3.29354  2.67741  2.69355  4.24690  2.90347  2.73739  3.18146  2.89801  2.37887  2.77519  2.98518  4.58477  3.61503
          0.02620  4.05080  4.77314  0.61958  0.77255  0.48576  0.95510
    157   2.08894  4.22064  3.54299  3.09326  3.95650  3.13601  4.08493  3.19025  3.05816  3.00293  3.88240  3.33269  3.78708  3.36666  3.39301  1.57153  2.39614  2.26829  5.36136  4.13685    161 - -
          2.68618  4.42225  2.77519  2.73123  3.46354  2.40513  3.72494  3.29354  2.67741  2.69355  4.24690  2.90347  2.73739  3.18146  2.89801  2.37887  2.77519  2.98518  4.58477  3.61503
          0.02620  4.05080  4.77314  0.61958  0.77255  0.48576  0.95510
    158   2.62036  3.30210  3.05617  2.50276  4.05219  3.42762  3.64059  3.45690  1.99718  3.05904  3.88417  2.51422  3.83377  2.79858  2.53468  2.48300  2.85749  3.13694  5.29233  3.98593    162 - -
          2.68618  4.42225  2.77519  2.73123  3.46354  2.40513  3.72494  3.29354  2.67741  2.69355  4.24690  2.90347  2.73739  3.18146  2.89801  2.37887  2.77519  2.98518  4.58477  3.61503
          0.02620  4.05080  4.77314  0.61958  0.77255  0.48576  0.95510
    159   2.52895  4.45790  3.24514  3.05464  4.45139  2.14388  4.25247  3.94246  3.21078  3.58958  4.45981  3.35166  1.13458  3.52717  3.53530  2.67899  2.99023  3.43548  5.67900  4.51720    163 - -
          2.68618  4.42225  2.77519  2.73123  3.46354  2.40513  3.72494  3.29354  2.67741  2.69355  4.24690  2.90347  2.73739  3.18146  2.89801  2.37887  2.77519  2.98518  4.58477  3.61503
          0.02620  4.05080  4.77314  0.61958  0.77255  0.48576  0.95510
    160   3.18776  4.51048  4.83091  4.27803  2.32130  4.44280  4.67389  1.42823  4.14966  1.40784  2.99897  4.46697  4.67153  4.26151  4.25990  3.78464  3.41540  2.10301  5.00385  3.76400    164 - -
          2.68618  4.42225  2.77519  2.73123  3.46354  2.40513  3.72494  3.29354  2.67741  2.69355  4.24690  2.90347  2.73739  3.18146  2.89801  2.37887  2.77519  2.98518  4.58477  3.61503
          0.02620  4.05080  4.77314  0.61958  0.77255  0.48576  0.95510
    161   2.31232  5.32967  1.39093  1.97238  4.66203  3.26052  3.76498  4.12229  2.73144  3.67225  4.50973  2.74989  3.85065  2.92585  3.29315  2.79150  3.15311  3.71826  5.86140  4.39903    165 - -
          2.68618  4.42225  2.77519  2.73123  3.46354  2.40513  3.72494  3.29354  2.67741  2.69355  4.24690  2.90347  2.73739  3.18146  2.89801  2.37887  2.77519  2.98518  4.58477  3.61503
          0.02620  4.05080  4.77314  0.61958  0.77255  0.48576  0.95510
    162   1.80511  4.23845  3.37066  3.19117  4.42913  1.16020  4.32884  3.80308  3.34086  3.54002  4.39614  3.35335  3.74964  3.61800  3.63598  2.48076  2.80688  3.25226  5.75638  4.56245    166 - -
          2.68618  4.42225  2.77519  2.73123  3.46354  2.40513  3.72494  3.29354  2.67741  2.69355  4.24690  2.90347  2.73739  3.18146  2.89801  2.37887  2.77519  2.98518  4.58477  3.61503
          0.02620  4.05080  4.77314  0.61958  0.77255  0.48576  0.95510
    163   3.11739  5.20511  3.56071  2.86746  4.67617  3.71696  3.63888  4.01496  1.50276  3.44636  4.32473  3.25363  4.08098  2.77453  1.28307  3.11336  3.27611  3.70181  5.47489  4.32512    167 - -
          2.68619  4.42226  2.77521  2.73125  3.46355  2.40514  3.72496  3.29355  2.67742  2.69356  4.24691  2.90348  2.73718  3.18148  2.89802  2.37888  2.77521  2.98520  4.58478  3.61504
          0.12768  2.19449  4.77314  0.36191  1.19185  0.48576  0.95510
    164   3.29978  4.63276  4.85440  4.28447  3.08995  4.55028  4.84381  1.95518  4.14063  1.01979  2.06922  4.55127  4.73047  4.25598  4.26616  3.89144  3.51896  2.26619  5.16791  4.10965    169 - -
          2.68618  4.42225  2.77519  2.73123  3.46354  2.40513  3.72494  3.29354  2.67741  2.69355  4.24690  2.90347  2.73739  3.18146  2.89801  2.37887  2.77519  2.98518  4.58477  3.61503
          0.02620  4.05080  4.77314  0.61958  0.77255  0.48576  0.95510
    165   2.45803  4.51353  3.00267  2.66050  4.22277  3.16945  3.88747  3.64106  2.74807  3.28188  4.10878  2.16651  3.77764  3.08281  3.15613  2.06109  1.89486  3.21700  5.51314  4.21380    170 - -
          2.68618  4.42225  2.77519  2.73123  3.46354  2.40513  3.72494  3.29354  2.67741  2.69355  4.24690  2.90347  2.73739  3.18146  2.89801  2.37887  2.77519  2.98518  4.58477  3.61503
          0.02620  4.05080  4.77314  0.61958  0.77255  0.48576  0.95510
    166   2.61309  4.80467  2.97112  2.43890  4.02766  3.08944  3.22621  3.46938  2.38727  3.06618  3.88459  2.57931  3.81769  2.77582  2.44014  2.47332  2.84423  3.14703  5.28559  3.01598    171 - -
          2.68618  4.42225  2.77519  2.73123  3.46354  2.40513  3.72494  3.29354  2.67741  2.69355  4.24690  2.90347  2.73739  3.18146  2.89801  2.37887  2.77519  2.98518  4.58477  3.61503
          0.02620  4.05080  4.77314  0.61958  0.77255  0.48576  0.95510
    167   2.58387  4.74963  2.96087  2.46686  4.08593  2.68716  3.66525  3.49458  2.15294  3.10293  3.92199  2.54910  3.80891  2.82302  2.87954  2.62916  2.41755  2.85499  5.34099  4.01740    172 - -
          2.68618  4.42225  2.77519  2.73123  3.46354  2.40513  3.72494  3.29354  2.67741  2.69355  4.24690  2.90347  2.73739  3.18146  2.89801  2.37887  2.77519  2.98518  4.58477  3.61503
          0.02620  4.05080  4.77314  0.61958  0.77255  0.48576  0.95510
    168   2.78487  5.06411  2.84046  2.44348  4.43152  2.70801  3.65354  3.85840  1.92616  3.37771  4.19842  2.95302  3.88014  1.83772  2.60908  2.77213  3.02033  3.49358  5.52054  4.20320    173 - -
          2.68618  4.42225  2.77519  2.73123  3.46354  2.40513  3.72494  3.29354  2.67741  2.69355  4.24690  2.90347  2.73739  3.18146  2.89801  2.37887  2.77519  2.98518  4.58477  3.61503
          0.02620  4.05080  4.77314  0.61958  0.77255  0.48576  0.95510
    169   1.26233  4.29613  3.76214  3.35086  3.75342  3.39299  4.27358  2.24640  3.26681  2.59613  3.69147  3.57904  4.00654  3.60480  3.55286  2.80445  2.92942  2.36983  5.34268  4.10240    174 - -
          2.68618  4.42225  2.77519  2.73123  3.46354  2.40513  3.72494  3.29354  2.67741  2.69355  4.24690  2.90347  2.73739  3.18146  2.89801  2.37887  2.77519  2.98518  4.58477  3.61503
          0.02620  4.05080  4.77314  0.61958  0.77255  0.48576  0.95510
    170   2.00536  4.23649  3.66603  3.15033  3.51230  3.00004  4.01728  2.62683  3.07434  1.84838  3.46602  3.45843  3.96960  3.38113  3.37899  2.80689  2.84360  2.19304  5.01945  3.79899    175 - -
          2.68618  4.42225  2.77519  2.73123  3.46354  2.40513  3.72494  3.29354  2.67741  2.69355  4.24690  2.90347  2.73739  3.18146  2.89801  2.37887  2.77519  2.98518  4.58477  3.61503
          0.02620  4.05080  4.77314  0.61958  0.77255  0.48576  0.95510
    171   3.17459  4.49984  4.80257  4.26003  3.31187  4.48011  4.88594  1.76558  4.13526  1.23597  3.11605  4.50443  4.72710  4.32408  4.30070  3.83456  3.41554  1.48686  5.31491  4.18253    176 - -
          2.68618  4.42225  2.77519  2.73123  3.46354  2.40513  3.72494  3.29354  2.67741  2.69355  4.24690  2.90347  2.73739  3.18146  2.89801  2.37887  2.77519  2.98518  4.58477  3.61503
          0.02620  4.05080  4.77314  0.61958  0.77255  0.48576  0.95510
    172   2.78754  4.34003  3.94067  3.35690  3.23444  3.84593  4.10219  2.26924  3.17911  1.52307  2.52293  3.68855  4.18375  3.50149  2.74337  3.12633  3.01516  2.39081  4.90924  3.73206    177 - -
          2.68618  4.42225  2.77519  2.73123  3.46354  2.40513  3.72494  3.29354  2.67741  2.69355  4.24690  2.90347  2.73739  3.18146  2.89801  2.37887  2.77519  2.98518  4.58477  3.61503
          0.02620  4.05080  4.77314  0.61958  0.77255  0.48576  0.95510
    173   3.13335  4.46979  4.78428  4.31152  3.52570  4.42317  5.01991  1.00809  4.17183  2.00901  3.34720  4.52716  4.75893  4.44858  4.36316  3.82862  3.40947  1.56331  5.51885  4.30791    178 - -
          2.68618  4.42225  2.77519  2.73123  3.46354  2.40513  3.72494  3.29354  2.67741  2.69355  4.24690  2.90347  2.73739  3.18146  2.89801  2.37887  2.77519  2.98518  4.58477  3.61503
          0.02620  4.05080  4.77314  0.61958  0.77255  0.48576  0.95510
    174   2.28890  3.38760  4.24692  3.68360  3.31289  3.87959  4.28693  1.84469  3.56446  1.65373  3.24024  3.90003  4.25657  3.80214  3.76165  3.19601  2.99557  1.98978  4.95882  3.77057    179 - -
          2.68618  4.42225  2.77519  2.73123  3.46354  2.40513  3.72494  3.29354  2.67741  2.69355  4.24690  2.90347  2.73739  3.18146  2.89801  2.37887  2.77519  2.98518  4.58477  3.61503
          0.02620  4.05080  4.77314  0.61958  0.77255  0.48576  0.95510
    175   2.58497  3.35161  3.95048  3.39739  2.00234  2.84234  3.97553  2.54902  3.28834  2.13532  3.26914  3.61785  4.03885  3.53238  3.50693  2.92556  2.84972  2.35913  4.67375  3.37983    180 - -
          2.68618  4.42225  2.77519  2.73123  3.46354  2.40513  3.72494  3.29354  2.67741  2.69355  4.24690  2.90347  2.73739  3.18146  2.89801  2.37887  2.77519  2.98518  4.58477  3.61503
          0.02620  4.05080  4.77314  0.61958  0.77255  0.48576  0.95510
    176   2.76299  4.30754  4.07158  3.54866  3.53876  3.82811  4.36069  1.71172  3.44698  2.29248  3.42559  3.83127  4.26593  3.75027  3.72001  3.16713  1.87096  1.80291  5.21380  4.00188    181 - -
          2.68618  4.42225  2.77519  2.73123  3.46354  2.40513  3.72494  3.29354  2.67741  2.69355  4.24690  2.90347  2.73739  3.18146  2.89801  2.37887  2.77519  2.98518  4.58477  3.61503
          0.02620  4.05080  4.77314  0.61958  0.77255  0.48576  0.95510
    177   3.64858  4.95679  4.37459  4.12720  2.87125  3.93904  4.13685  3.68344  3.84746  3.04601  4.30841  4.24114  4.47235  4.22579  3.94326  3.85044  3.95878  3.57861  0.59134  2.86459    182 - -
          2.68618  4.42225  2.77519  2.73123  3.46354  2.40513  3.72494  3.29354  2.67741  2.69355  4.24690  2.90347  2.73739  3.18146  2.89801  2.37887  2.77519  2.98518  4.58477  3.61503
          0.02620  4.05080  4.77314  0.61958  0.77255  0.48576  0.95510
    178   2.29110  4.12925  3.92077  3.34695  2.65570  3.17756  4.00408  2.24937  3.25149  1.95919  3.21123  3.61723  4.06471  3.49932  3.48648  2.97461  2.84767  2.11024  4.76368  3.55954    183 - -
          2.68618  4.42225  2.77519  2.73123  3.46354  2.40513  3.72494  3.29354  2.67741  2.69355  4.24690  2.90347  2.73739  3.18146  2.89801  2.37887  2.77519  2.98518  4.58477  3.61503
          0.02620  4.05080  4.77314  0.61958  0.77255  0.48576  0.95510
    179   3.66653  4.87045  4.73521  4.41755  1.57030  4.42938  3.45442  3.41136  4.24277  2.76388  3.98664  4.09978  4.72460  4.16820  4.24075  3.78394  3.87940  3.30728  1.60672  1.47162    184 - -
          2.68618  4.42225  2.77519  2.73123  3.46354  2.40513  3.72494  3.29354  2.67741  2.69355  4.24690  2.90347  2.73739  3.18146  2.89801  2.37887  2.77519  2.98518  4.58477  3.61503
          0.02620  4.05080  4.77314  0.61958  0.77255  0.48576  0.95510
    180   1.93433  4.21304  3.57339  3.09821  3.84523  3.18833  4.05844  3.06871  3.05516  2.89277  3.78031  3.34936  3.81136  3.35825  3.38659  2.13086  2.00068  2.17791  5.26776  4.04570    185 - -
          2.68618  4.42225  2.77519  2.73123  3.46354  2.40513  3.72494  3.29354  2.67741  2.69355  4.24690  2.90347  2.73739  3.18146  2.89801  2.37887  2.77519  2.98518  4.58477  3.61503
          0.02620  4.05080  4.77314  0.61958  0.77255  0.48576  0.95510
    181   2.82507  4.31339  4.12644  3.55695  3.25248  3.94104  4.25922  2.07808  3.44673  1.61670  2.51912  3.85319  4.27749  3.69933  3.68445  3.23542  2.24064  2.16797  4.97191  3.80382    186 - -
          2.68618  4.42225  2.77519  2.73123  3.46354  2.40513  3.72494  3.29354  2.67741  2.69355  4.24690  2.90347  2.73739  3.18146  2.89801  2.37887  2.77519  2.98518  4.58477  3.61503
          0.02620  4.05080  4.77314  0.61958  0.77255  0.48576  0.95510
    182   1.88680  4.31516  3.33352  3.08627  4.26490  3.07427  4.20909  3.58414  3.14594  3.32198  4.23078  3.32516  1.33133  3.48006  3.45786  2.55359  2.84797  3.14448  5.62046  4.39629    187 - -
          2.68618  4.42225  2.77519  2.73123  3.46354  2.40513  3.72494  3.29354  2.67741  2.69355  4.24690  2.90347  2.73739  3.18146  2.89801  2.37887  2.77519  2.98518  4.58477  3.61503
          0.02620  4.05080  4.77314  0.61958  0.77255  0.48576  0.95510
    183   3.57195  4.82020  4.69712  4.35483  1.18949  4.36780  3.55703  3.21785  4.16599  2.53193  3.80029  4.12043  4.68192  4.15502  4.18829  3.75075  3.79707  3.16396  1.84748  1.99011    188 - -
          2.68618  4.42225  2.77519  2.73123  3.46354  2.40513  3.72494  3.29354  2.67741  2.69355  4.24690  2.90347  2.73739  3.18146  2.89801  2.37887  2.77519  2.98518  4.58477  3.61503
          0.02620  4.05080  4.77314  0.61958  0.77255  0.48576  0.95510
    184   2.01202  3.08690  3.73983  3.28510  3.95369  3.06054  4.18065  3.27613  3.22092  3.03398  3.89780  3.40961  3.75425  3.50420  3.51415  1.94662  1.62671  2.87909  5.36546  4.16699    189 - -
          2.68618  4.42225  2.77519  2.73123  3.46354  2.40513  3.72494  3.29354  2.67741  2.69355  4.24690  2.90347  2.73739  3.18146  2.89801  2.37887  2.77519  2.98518  4.58477  3.61503
          0.02620  4.05080  4.77314  0.61958  0.77255  0.48576  0.95510
    185   3.07636  4.41168  4.72786  4.17235  2.80964  4.35931  4.71231  1.81873  4.06202  1.55672  3.12284  4.38424  4.62441  4.23037  4.21302  3.69554  3.31227  1.33203  5.16106  3.98456    190 - -
          2.68618  4.42225  2.77519  2.73123  3.46354  2.40513  3.72494  3.29354  2.67741  2.69355  4.24690  2.90347  2.73739  3.18146  2.89801  2.37887  2.77519  2.98518  4.58477  3.61503
          0.02620  4.05080  4.77314  0.61958  0.77255  0.48576  0.95510
    186   2.37903  4.41673  4.17685  3.63325  3.25037  3.98388  4.36292  2.28733  3.48961  1.22845  2.69695  3.93040  4.34095  3.76707  3.72366  3.30657  3.16024  2.24795  5.06082  3.89970    191 - -
          2.68618  4.42225  2.77519  2.73123  3.46354  2.40513  3.72494  3.29354  2.67741  2.69355  4.24690  2.90347  2.73739  3.18146  2.89801  2.37887  2.77519  2.98518  4.58477  3.61503
          0.02620  4.05080  4.77314  0.61958  0.77255  0.48576  0.95510
    187   3.00507  4.72900  3.63210  3.49939  4.47360  3.40659  4.55935  4.06848  3.57267  3.67450  4.73421  3.78653  0.55403  3.95595  3.79509  3.17889  3.46133  3.69289  5.60780  4.59778    192 - -
          2.68618  4.42225  2.77519  2.73123  3.46354  2.40513  3.72494  3.29354  2.67741  2.69355  4.24690  2.90347  2.73739  3.18146  2.89801  2.37887  2.77519  2.98518  4.58477  3.61503
          0.02620  4.05080  4.77314  0.61958  0.77255  0.48576  0.95510
    188   2.62209  4.42620  4.35430  3.82109  2.20120  4.07835  4.32122  2.32741  3.69943  1.23400  3.06580  4.05150  4.40743  3.89797  3.88238  3.40575  3.22304  2.32056  4.81642  3.50924    193 - -
          2.68618  4.42225  2.77519  2.73123  3.46354  2.40513  3.72494  3.29354  2.67741  2.69355  4.24690  2.90347  2.73739  3.18146  2.89801  2.37887  2.77519  2.98518  4.58477  3.61503
          0.02620  4.05080  4.77314  0.61958  0.77255  0.48576  0.95510
    189   2.47333  4.24409  4.00564  3.46134  2.00730  3.76679  4.10195  2.41408  3.35643  1.81970  3.21338  3.72267  4.15864  3.60939  3.58897  3.07602  2.63691  2.28725  4.80257  3.53515    194 - -
          2.68618  4.42225  2.77519  2.73123  3.46354  2.40513  3.72494  3.29354  2.67741  2.69355  4.24690  2.90347  2.73739  3.18146  2.89801  2.37887  2.77519  2.98518  4.58477  3.61503
          0.02620  4.05080  4.77314  0.61958  0.77255  0.48576  0.95510
    190   2.71630  5.10840  2.81474  1.93535  4.44250  2.79328  3.60005  3.88610  1.99650  3.38510  4.17141  2.89010  3.83029  2.47427  2.45996  2.68582  2.94207  3.49739  5.52444  4.16879    195 - -
          2.68618  4.42225  2.77519  2.73123  3.46354  2.40513  3.72494  3.29354  2.67741  2.69355  4.24690  2.90347  2.73739  3.18146  2.89801  2.37887  2.77519  2.98518  4.58477  3.61503
          0.12768  4.05080  2.27828  0.61958  0.77255  0.48576  0.95510
    191   2.76586  4.29961  3.92473  3.38369  3.45076  3.84688  4.19410  1.59424  2.77965  2.24915  3.35727  3.71455  4.22274  3.57299  3.47500  3.15706  3.01457  1.71805  5.08449  3.86537    196 - -
          2.68618  4.42225  2.77519  2.73123  3.46354  2.40513  3.72494  3.29354  2.67741  2.69355  4.24690  2.90347  2.73739  3.18146  2.89801  2.37887  2.77519  2.98518  4.58477  3.61503
          0.02896  3.95207  4.67442  0.61958  0.77255  0.42920  1.05277
    192   3.64858  4.95679  4.37459  4.12720  2.87125  3.93904  4.13685  3.68344  3.84746  3.04601  4.30841  4.24114  4.47235  4.22579  3.94326  3.85044  3.95878  3.57861  0.59134  2.86459    197 - -
          2.68618  4.42225  2.77519  2.73123  3.46354  2.40513  3.72494  3.29354  2.67741  2.69355  4.24690  2.90347  2.73739  3.18146  2.89801  2.37887  2.77519  2.98518  4.58477  3.61503
          0.02620  4.05080  4.77314  0.61958  0.77255  0.48576  0.95510
    193   2.57831  4.64516  2.76031  2.62179  4.45572  1.43430  4.00973  3.98479  2.93966  3.59742  4.44447  1.98529  3.82286  3.22865  3.34964  2.66185  2.99255  3.49345  5.71638  4.39687    198 - -
          2.68618  4.42225  2.77519  2.73123  3.46354  2.40513  3.72494  3.29354  2.67741  2.69355  4.24690  2.90347  2.73739  3.18146  2.89801  2.37887  2.77519  2.98518  4.58477  3.61503
          0.02620  4.05080  4.77314  0.61958  0.77255  0.48576  0.95510
    194   3.11233  5.15070  3.54760  2.89861  4.59812  3.69988  3.67204  3.96012  1.76803  3.41841  4.31336  3.27744  4.08725  2.81861  1.10683  3.12502  3.28677  3.65615  5.45912  4.30462    199 - -
          2.68618  4.42225  2.77519  2.73123  3.46354  2.40513  3.72494  3.29354  2.67741  2.69355  4.24690  2.90347  2.73739  3.18146  2.89801  2.37887  2.77519  2.98518  4.58477  3.61503
          0.02620  4.05080  4.77314  0.61958  0.77255  0.48576  0.95510
    195   3.66917  4.91386  4.61201  4.30103  1.53456  4.40239  3.48886  3.37022  4.14988  2.70010  3.96989  4.07756  4.71619  4.13294  4.19602  3.77480  3.89315  3.29356  3.63178  0.95396    200 - -
          2.68618  4.42225  2.77519  2.73123  3.46354  2.40513  3.72494  3.29354  2.67741  2.69355  4.24690  2.90347  2.73739  3.18146  2.89801  2.37887  2.77519  2.98518  4.58477  3.61503
          0.02620  4.05080  4.77314  0.61958  0.77255  0.48576  0.95510
    196   2.39144  4.29149  3.55003  2.99962  3.48232  3.57458  3.91072  2.40705  2.92615  2.48079  3.42788  3.38036  3.98404  2.86144  3.26076  2.85020  2.42090  1.88398  4.96489  3.73577    201 - -
          2.68618  4.42225  2.77519  2.73123  3.46354  2.40513  3.72494  3.29354  2.67741  2.69355  4.24690  2.90347  2.73739  3.18146  2.89801  2.37887  2.77519  2.98518  4.58477  3.61503
          0.02620  4.05080  4.77314  0.61958  0.77255  0.48576  0.95510
    197   2.40719  4.34247  3.31720  3.03188  4.20750  3.10987  4.14403  3.52388  3.04306  3.25423  4.16392  3.30071  1.41186  3.40392  3.36066  2.57210  2.12580  3.11151  5.56361  4.32858    202 - -
          2.68618  4.42225  2.77519  2.73123  3.46354  2.40513  3.72494  3.29354  2.67741  2.69355  4.24690  2.90347  2.73739  3.18146  2.89801  2.37887  2.77519  2.98518  4.58477  3.61503
          0.02620  4.05080  4.77314  0.61958  0.77255  0.48576  0.95510
    198   3.11654  5.25359  2.57738  0.79597  4.62384  3.39690  4.00386  4.11378  2.90772  3.70379  4.67372  3.04863  4.01109  3.21819  3.33233  3.08296  3.42336  3.78061  5.76173  4.48858    203 - -
          2.68618  4.42225  2.77519  2.73123  3.46354  2.40513  3.72494  3.29354  2.67741  2.69355  4.24690  2.90347  2.73739  3.18146  2.89801  2.37887  2.77519  2.98518  4.58477  3.61503
          0.02620  4.05080  4.77314  0.61958  0.77255  0.48576  0.95510
    199   2.90164  4.65586  3.61165  3.53546  4.66780  0.50026  4.64160  4.31397  3.74079  3.94468  4.92431  3.77644  4.05251  4.05110  3.95413  3.07921  3.39677  3.80786  5.71253  4.77687    204 - -
          2.68618  4.42225  2.77519  2.73123  3.46354  2.40513  3.72494  3.29354  2.67741  2.69355  4.24690  2.90347  2.73739  3.18146  2.89801  2.37887  2.77519  2.98518  4.58477  3.61503
          0.02620  4.05080  4.77314  0.61958  0.77255  0.48576  0.95510
    200   3.03878  4.58748  3.87602  3.43398  1.36625  3.91157  3.61140  3.09366  3.36618  2.65375  3.70950  2.63227  4.28995  3.58902  3.61642  3.22572  3.27681  2.91724  3.99750  2.10312    205 - -
          2.68618  4.42225  2.77519  2.73123  3.46354  2.40513  3.72494  3.29354  2.67741  2.69355  4.24690  2.90347  2.73739  3.18146  2.89801  2.37887  2.77519  2.98518  4.58477  3.61503
          0.02620  4.05080  4.77314  0.61958  0.77255  0.48576  0.95510
    201   3.33502  4.70111  4.75905  4.21590  3.07184  4.51478  4.80239  2.22879  4.01253  0.86066  2.28999  4.50053  4.72271  4.19996  4.15786  3.87774  3.56301  2.36749  5.15500  4.05069    206 - -
          2.68618  4.42225  2.77519  2.73123  3.46354  2.40513  3.72494  3.29354  2.67741  2.69355  4.24690  2.90347  2.73739  3.18146  2.89801  2.37887  2.77519  2.98518  4.58477  3.61503
          0.02620  4.05080  4.77314  0.61958  0.77255  0.48576  0.95510
    202   2.51818  4.36239  3.59666  3.36145  4.13645  3.19465  4.36384  3.28576  3.30795  3.14283  4.18473  3.53908  3.91380  3.69459  3.55562  2.72182  0.90185  2.96119  5.55834  4.35421    207 - -
          2.68618  4.42225  2.77519  2.73123  3.46354  2.40513  3.72494  3.29354  2.67741  2.69355  4.24690  2.90347  2.73739  3.18146  2.89801  2.37887  2.77519  2.98518  4.58477  3.61503
          0.02620  4.05080  4.77314  0.61958  0.77255  0.48576  0.95510
    203   1.67589  4.18594  3.53506  3.17168  4.16910  3.02095  4.19066  3.47850  3.16531  3.23948  4.09173  3.34132  3.73831  3.46852  3.47965  2.14188  1.54174  3.02491  5.54197  4.33020    208 - -
          2.68618  4.42225  2.77519  2.73123  3.46354  2.40513  3.72494  3.29354  2.67741  2.69355  4.24690  2.90347  2.73739  3.18146  2.89801  2.37887  2.77519  2.98518  4.58477  3.61503
          0.02620  4.05080  4.77314  0.61958  0.77255  0.48576  0.95510
    204   2.80556  0.64074  4.36130  4.14410  4.09848  3.38781  4.75235  3.27534  3.97329  3.18113  4.30944  4.08394  4.10845  4.31226  4.06484  3.07705  3.28760  3.00699  5.47298  4.38397    209 - -
          2.68618  4.42225  2.77519  2.73123  3.46354  2.40513  3.72494  3.29354  2.67741  2.69355  4.24690  2.90347  2.73739  3.18146  2.89801  2.37887  2.77519  2.98518  4.58477  3.61503
          0.02620  4.05080  4.77314  0.61958  0.77255  0.48576  0.95510
    205   2.29823  4.26435  3.27332  3.06430  4.41718  2.20135  4.23446  3.89430  3.21250  3.56065  4.38484  3.27823  3.73271  3.49821  3.53955  1.11167  2.78928  3.31107  5.73290  4.49732    210 - -
          2.68618  4.42225  2.77519  2.73123  3.46354  2.40513  3.72494  3.29354  2.67741  2.69355  4.24690  2.90347  2.73739  3.18146  2.89801  2.37887  2.77519  2.98518  4.58477  3.61503
          0.02620  4.05080  4.77314  0.61958  0.77255  0.48576  0.95510
    206   2.80448  4.39455  3.99581  3.57387  1.42044  3.71236  4.05128  2.64037  3.47971  2.25251  3.43840  3.76383  4.20516  3.73731  3.69941  3.10063  2.40440  2.51962  4.59427  3.09578    211 - -
          2.68618  4.42225  2.77519  2.73123  3.46354  2.40513  3.72494  3.29354  2.67741  2.69355  4.24690  2.90347  2.73739  3.18146  2.89801  2.37887  2.77519  2.98518  4.58477  3.61503
          0.02620  4.05080  4.77314  0.61958  0.77255  0.48576  0.95510
    207   3.19060  5.33520  0.69243  2.46365  4.73839  3.35426  4.10103  4.36917  3.22088  3.94705  4.93246  3.02768  4.01996  3.34287  3.75872  3.13519  3.53416  3.99046  5.87137  4.58624    212 - -
          2.68618  4.42225  2.77519  2.73123  3.46354  2.40513  3.72494  3.29354  2.67741  2.69355  4.24690  2.90347  2.73739  3.18146  2.89801  2.37887  2.77519  2.98518  4.58477  3.61503
          0.02620  4.05080  4.77314  0.61958  0.77255  0.48576  0.95510
    208   3.68133  4.91344  4.64295  4.33645  1.41152  4.41632  3.48525  3.37251  4.18269  2.69822  3.96864  4.09006  4.72582  4.14968  4.21660  3.78794  3.90352  3.29727  3.62362  1.02202    213 - -
          2.68618  4.42225  2.77519  2.73123  3.46354  2.40513  3.72494  3.29354  2.67741  2.69355  4.24690  2.90347  2.73739  3.18146  2.89801  2.37887  2.77519  2.98518  4.58477  3.61503
          0.02620  4.05080  4.77314  0.61958  0.77255  0.48576  0.95510
    209   3.36060  4.77199  4.47511  4.11922  3.21256  4.20681  4.71930  2.42989  3.88525  0.68311  3.18598  4.37735  4.61372  4.21063  4.03073  3.80372  3.64798  2.51287  5.15294  3.91627    214 - -
          2.68618  4.42225  2.77519  2.73123  3.46354  2.40513  3.72494  3.29354  2.67741  2.69355  4.24690  2.90347  2.73739  3.18146  2.89801  2.37887  2.77519  2.98518  4.58477  3.61503
          0.02620  4.05080  4.77314  0.61958  0.77255  0.48576  0.95510
    210   2.31844  4.23284  3.45125  3.17161  4.18224  3.04362  4.21811  3.47096  3.15996  3.26582  4.15750  3.35180  3.77186  3.50623  3.44866  2.19259  1.16451  3.03673  5.56996  4.33457    215 - -
          2.68618  4.42225  2.77519  2.73123  3.46354  2.40513  3.72494  3.29354  2.67741  2.69355  4.24690  2.90347  2.73739  3.18146  2.89801  2.37887  2.77519  2.98518  4.58477  3.61503
          0.02620  4.05080  4.77314  0.61958  0.77255  0.48576  0.95510
    211   2.76356  5.27588  1.82256  2.04936  4.58412  3.30653  3.66014  4.07286  2.16523  3.56576  4.35129  2.47379  3.16738  2.78989  3.02664  2.69619  3.01527  3.65137  5.71824  4.27826    216 - -
          2.68618  4.42225  2.77519  2.73123  3.46354  2.40513  3.72494  3.29354  2.67741  2.69355  4.24690  2.90347  2.73739  3.18146  2.89801  2.37887  2.77519  2.98518  4.58477  3.61503
          0.02620  4.05080  4.77314  0.61958  0.77255  0.48576  0.95510
    212   2.73299  4.97661  1.49783  2.34094  4.45448  3.24948  3.82607  3.83273  2.76340  3.48746  4.34919  2.87404  3.84457  3.00217  3.26913  2.73504  2.04792  3.45143  5.71388  4.31930    217 - -
          2.68618  4.42225  2.77519  2.73123  3.46354  2.40513  3.72494  3.29354  2.67741  2.69355  4.24690  2.90347  2.73739  3.18146  2.89801  2.37887  2.77519  2.98518  4.58477  3.61503
          0.02620  4.05080  4.77314  0.61958  0.77255  0.48576  0.95510
    213   2.58784  4.77280  2.71201  2.06664  3.44561  3.40890  3.62079  3.42050  2.42948  3.02780  3.84624  2.94268  3.36180  2.60134  2.89013  2.62470  2.82001  3.10247  3.60052  3.93182    218 - -
          2.68618  4.42225  2.77519  2.73123  3.46354  2.40513  3.72494  3.29354  2.67741  2.69355  4.24690  2.90347  2.73739  3.18146  2.89801  2.37887  2.77519  2.98518  4.58477  3.61503
          0.02620  4.05080  4.77314  0.61958  0.77255  0.48576  0.95510
    214   2.73628  5.05867  1.77427  1.94690  3.05678  3.34066  3.68407  3.73370  2.56448  3.31449  4.14952  2.83801  3.83380  2.84460  3.07017  2.71368  2.98790  3.38885  5.50468  4.09175    219 - -
          2.68618  4.42225  2.77519  2.73123  3.46354  2.40513  3.72494  3.29354  2.67741  2.69355  4.24690  2.90347  2.73739  3.18146  2.89801  2.37887  2.77519  2.98518  4.58477  3.61503
          0.02620  4.05080  4.77314  0.61958  0.77255  0.48576  0.95510
    215   2.44516  4.47939  3.03830  2.69953  4.20228  3.16019  3.91109  3.61467  2.77896  3.26630  4.09802  2.31843  3.77807  3.11509  3.17703  2.12190  1.72319  3.19259  5.50399  4.21302    220 - -
          2.68618  4.42225  2.77519  2.73123  3.46354  2.40513  3.72494  3.29354  2.67741  2.69355  4.24690  2.90347  2.73739  3.18146  2.89801  2.37887  2.77519  2.98518  4.58477  3.61503
          0.02620  4.05080  4.77314  0.61958  0.77255  0.48576  0.95510
    216   3.01740  5.18489  3.42035  2.74745  4.59352  3.66785  2.98694  3.97049  1.54736  3.41196  4.26210  3.17078  4.02429  2.73909  1.49696  3.00534  3.18356  3.64227  5.45639  4.25885    221 - -
          2.68618  4.42225  2.77519  2.73123  3.46354  2.40513  3.72494  3.29354  2.67741  2.69355  4.24690  2.90347  2.73739  3.18146  2.89801  2.37887  2.77519  2.98518  4.58477  3.61503
          0.02620  4.05080  4.77314  0.61958  0.77255  0.48576  0.95510
    217   2.39611  4.20647  3.78305  3.22376  3.37170  3.64513  4.01145  2.43718  3.13799  2.16566  2.92688  3.54186  4.04989  3.42439  3.42334  2.49532  2.86720  1.76865  4.90067  3.68849    222 - -
          2.68618  4.42225  2.77519  2.73123  3.46354  2.40513  3.72494  3.29354  2.67741  2.69355  4.24690  2.90347  2.73739  3.18146  2.89801  2.37887  2.77519  2.98518  4.58477  3.61503
          0.02620  4.05080  4.77314  0.61958  0.77255  0.48576  0.95510
    218   3.61291  4.86779  4.62305  4.30194  0.96721  4.38523  3.52896  3.25921  4.14867  2.58579  3.86345  4.09230  4.69918  4.13710  4.19117  3.75846  3.83882  3.20000  3.67567  1.60115    223 - -
          2.68618  4.42225  2.77519  2.73123  3.46354  2.40513  3.72494  3.29354  2.67741  2.69355  4.24690  2.90347  2.73739  3.18146  2.89801  2.37887  2.77519  2.98518  4.58477  3.61503
          0.02620  4.05080  4.77314  0.61958  0.77255  0.48576  0.95510
    219   3.09439  4.42830  4.77023  4.28491  3.60249  4.40697  5.01417  1.53452  4.16598  2.12090  3.41857  4.50163  4.74677  4.44663  4.37162  3.80159  3.36918  0.98651  5.55766  4.33845    224 - -
          2.68618  4.42225  2.77519  2.73123  3.46354  2.40513  3.72494  3.29354  2.67741  2.69355  4.24690  2.90347  2.73739  3.18146  2.89801  2.37887  2.77519  2.98518  4.58477  3.61503
          0.02620  4.05080  4.77314  0.61958  0.77255  0.48576  0.95510
    220   2.38319  4.39771  3.30408  2.74834  3.61781  2.78998  3.76815  2.96275  2.69543  2.67307  3.15344  3.18075  3.87478  3.03157  2.76992  2.71117  2.39924  2.38384  5.02158  3.76692    225 - -
          2.68618  4.42225  2.77519  2.73123  3.46354  2.40513  3.72494  3.29354  2.67741  2.69355  4.24690  2.90347  2.73739  3.18146  2.89801  2.37887  2.77519  2.98518  4.58477  3.61503
          0.02620  4.05080  4.77314  0.61958  0.77255  0.48576  0.95510
    221   2.16502  2.47809  3.85864  3.35429  3.59276  3.26361  4.11981  2.80932  3.26906  2.65413  3.56433  3.50887  3.86666  3.53250  3.52634  2.34761  2.16717  2.12333  5.06886  3.87226    226 - -
          2.68618  4.42225  2.77519  2.73123  3.46354  2.40513  3.72494  3.29354  2.67741  2.69355  4.24690  2.90347  2.73739  3.18146  2.89801  2.37887  2.77519  2.98518  4.58477  3.61503
          0.02620  4.05080  4.77314  0.61958  0.77255  0.48576  0.95510
    222   2.85997  4.29482  4.28773  3.72375  3.09115  3.99651  4.23685  1.47873  3.57848  1.93698  2.73572  3.95092  4.32378  3.80971  3.76336  3.30298  3.09298  2.16211  4.80399  2.73595    227 - -
          2.68618  4.42225  2.77519  2.73123  3.46354  2.40513  3.72494  3.29354  2.67741  2.69355  4.24690  2.90347  2.73739  3.18146  2.89801  2.37887  2.77519  2.98518  4.58477  3.61503
          0.02620  4.05080  4.77314  0.61958  0.77255  0.48576  0.95510
    223   2.76540  4.40888  3.83814  3.46266  1.34359  3.60460  3.87711  2.94195  3.40825  2.55849  3.64792  3.64037  4.13561  3.65899  3.64082  2.32129  3.09895  2.75589  4.38796  2.80660    228 - -
          2.68618  4.42225  2.77519  2.73123  3.46354  2.40513  3.72494  3.29354  2.67741  2.69355  4.24690  2.90347  2.73739  3.18146  2.89801  2.37887  2.77519  2.98518  4.58477  3.61503
          0.02620  4.05080  4.77314  0.61958  0.77255  0.48576  0.95510
    224   2.68856  4.22051  4.04714  3.51348  3.48099  3.75967  4.25885  1.85840  3.41493  2.36937  3.40848  3.77199  4.19379  3.69843  3.66862  2.74497  2.64759  1.44464  5.07814  3.86698    229 - -
          2.68618  4.42225  2.77519  2.73123  3.46354  2.40513  3.72494  3.29354  2.67741  2.69355  4.24690  2.90347  2.73739  3.18146  2.89801  2.37887  2.77519  2.98518  4.58477  3.61503
          0.02620  4.05080  4.77314  0.61958  0.77255  0.48576  0.95510
    225   2.72627  3.32432  4.28621  3.71977  2.36369  3.82729  3.95028  2.26836  3.56925  2.14062  3.18170  3.83072  4.18378  3.74249  3.69331  3.13204  2.95993  2.33848  2.22882  3.00380    230 - -
          2.68618  4.42225  2.77519  2.73123  3.46354  2.40513  3.72494  3.29354  2.67741  2.69355  4.24690  2.90347  2.73739  3.18146  2.89801  2.37887  2.77519  2.98518  4.58477  3.61503
          0.02620  4.05080  4.77314  0.61958  0.77255  0.48576  0.95510
    226   1.92088  3.15751  3.76710  3.28107  3.76259  3.17190  4.13405  2.99628  3.21158  2.82349  3.71933  3.44410  3.81531  3.48972  3.49974  1.71656  2.73606  2.18565  5.21215  4.00850    231 - -
          2.68618  4.42225  2.77519  2.73123  3.46354  2.40513  3.72494  3.29354  2.67741  2.69355  4.24690  2.90347  2.73739  3.18146  2.89801  2.37887  2.77519  2.98518  4.58477  3.61503
          0.02620  4.05080  4.77314  0.61958  0.77255  0.48576  0.95510
    227   3.51418  4.93054  4.10602  3.87192  2.32180  4.04141  3.71615  3.49960  3.72452  2.90664  4.15668  3.94964  4.51254  3.98713  3.87026  3.63181  3.80254  3.37900  3.97131  0.71394    232 - -
          2.68618  4.42225  2.77519  2.73123  3.46354  2.40513  3.72494  3.29354  2.67741  2.69355  4.24690  2.90347  2.73739  3.18146  2.89801  2.37887  2.77519  2.98518  4.58477  3.61503
          0.02620  4.05080  4.77314  0.61958  0.77255  0.48576  0.95510
    228   2.78724  3.36610  4.42501  3.87813  2.59429  3.93481  4.37391  2.08351  3.75256  2.13702  3.26906  4.03016  4.32755  3.96364  3.91373  3.27462  3.05327  1.29637  4.94858  3.69730    233 - -
          2.68618  4.42225  2.77519  2.73123  3.46354  2.40513  3.72494  3.29354  2.67741  2.69355  4.24690  2.90347  2.73739  3.18146  2.89801  2.37887  2.77519  2.98518  4.58477  3.61503
          0.02620  4.05080  4.77314  0.61958  0.77255  0.48576  0.95510
    229   2.36331  4.31231  4.32886  3.79865  2.88108  4.02327  4.44077  1.34584  3.69574  2.06410  3.26585  4.03522  4.39221  3.93780  3.90733  3.35763  3.13119  1.93002  5.07558  3.84503    234 - -
          2.68618  4.42225  2.77519  2.73123  3.46354  2.40513  3.72494  3.29354  2.67741  2.69355  4.24690  2.90347  2.73739  3.18146  2.89801  2.37887  2.77519  2.98518  4.58477  3.61503
          0.02620  4.05080  4.77314  0.61958  0.77255  0.48576  0.95510
    230   3.00507  4.72900  3.63210  3.49939  4.47360  3.40659  4.55935  4.06848  3.57267  3.67450  4.73421  3.78653  0.55403  3.95595  3.79509  3.17889  3.46133  3.69289  5.60780  4.59778    235 - -
          2.68618  4.42225  2.77519  2.73123  3.46354  2.40513  3.72494  3.29354  2.67741  2.69355  4.24690  2.90347  2.73739  3.18146  2.89801  2.37887  2.77519  2.98518  4.58477  3.61503
          0.02620  4.05080  4.77314  0.61958  0.77255  0.48576  0.95510
    231   3.24718  4.64693  4.62198  4.08151  3.09406  4.39234  4.69046  2.24788  3.87404  1.23256  1.56256  4.36574  4.64097  4.10069  4.03975  3.74872  3.48123  2.35369  5.12021  3.98613    236 - -
          2.68618  4.42225  2.77519  2.73123  3.46354  2.40513  3.72494  3.29354  2.67741  2.69355  4.24690  2.90347  2.73739  3.18146  2.89801  2.37887  2.77519  2.98518  4.58477  3.61503
          0.02620  4.05080  4.77314  0.61958  0.77255  0.48576  0.95510
    232   2.58847  3.45489  3.90844  3.33784  3.27701  3.65670  4.01320  2.10723  3.24202  2.05725  3.25813  3.60441  4.05079  3.49717  3.48286  2.44777  2.56466  2.08398  4.79893  3.59677    237 - -
          2.68618  4.42225  2.77519  2.73123  3.46354  2.40513  3.72494  3.29354  2.67741  2.69355  4.24690  2.90347  2.73739  3.18146  2.89801  2.37887  2.77519  2.98518  4.58477  3.61503
          0.02620  4.05080  4.77314  0.61958  0.77255  0.48576  0.95510
    233   2.84047  3.40053  4.46215  3.87829  2.22914  3.99965  4.28570  2.30064  3.73635  1.50246  2.37111  4.03889  4.31569  3.89201  3.85449  3.30948  3.07041  2.25599  4.78058  3.58776    238 - -
          2.68618  4.42225  2.77519  2.73123  3.46354  2.40513  3.72494  3.29354  2.67741  2.69355  4.24690  2.90347  2.73739  3.18146  2.89801  2.37887  2.77519  2.98518  4.58477  3.61503
          0.02620  4.05080  4.77314  0.61958  0.77255  0.48576  0.95510
    234   3.17186  4.54581  4.58183  4.20725  3.50009  4.25346  4.90542  0.88088  4.03883  2.05349  3.41164  4.42808  4.67078  4.37097  4.21547  3.76908  3.46919  1.86730  5.42531  4.17667    239 - -
          2.68618  4.42225  2.77519  2.73123  3.46354  2.40513  3.72494  3.29354  2.67741  2.69355  4.24690  2.90347  2.73739  3.18146  2.89801  2.37887  2.77519  2.98518  4.58477  3.61503
          0.02620  4.05080  4.77314  0.61958  0.77255  0.48576  0.95510
    235   2.91674  2.89766  4.64649  4.09277  3.41740  4.19057  4.63115  1.42987  3.96997  1.93281  3.29430  4.26168  4.51795  4.18342  4.12360  3.52908  3.16550  1.53875  5.17823  3.99169    240 - -
          2.68618  4.42225  2.77519  2.73123  3.46354  2.40513  3.72494  3.29354  2.67741  2.69355  4.24690  2.90347  2.73739  3.18146  2.89801  2.37887  2.77519  2.98518  4.58477  3.61503
          0.02620  4.05080  4.77314  0.61958  0.77255  0.48576  0.95510
    236   2.97692  4.48505  4.06982  3.56897  2.62485  3.95012  3.84744  2.65841  3.40648  2.06207  3.43839  3.77896  4.31644  3.67644  3.62823  3.26778  3.21987  2.24345  4.28830  1.46531    241 - -
          2.68618  4.42225  2.77519  2.73123  3.46354  2.40513  3.72494  3.29354  2.67741  2.69355  4.24690  2.90347  2.73739  3.18146  2.89801  2.37887  2.77519  2.98518  4.58477  3.61503
          0.02620  4.05080  4.77314  0.61958  0.77255  0.48576  0.95510
    237   2.69060  4.37298  3.74511  3.34903  1.54418  3.53291  3.89385  2.95369  3.30482  2.59248  3.64394  3.56453  4.07089  3.57073  3.56377  2.03989  3.02625  2.74766  4.49810  2.95078    242 - -
          2.68618  4.42225  2.77519  2.73123  3.46354  2.40513  3.72494  3.29354  2.67741  2.69355  4.24690  2.90347  2.73739  3.18146  2.89801  2.37887  2.77519  2.98518  4.58477  3.61503
          0.02620  4.05080  4.77314  0.61958  0.77255  0.48576  0.95510
    238   3.51418  4.93054  4.10602  3.87192  2.32180  4.04141  3.71615  3.49960  3.72452  2.90664  4.15668  3.94964  4.51254  3.98713  3.87026  3.63181  3.80254  3.37900  3.97131  0.71394    243 - -
          2.68618  4.42225  2.77519  2.73123  3.46354  2.40513  3.72494  3.29354  2.67741  2.69355  4.24690  2.90347  2.73739  3.18146  2.89801  2.37887  2.77519  2.98518  4.58477  3.61503
          0.02620  4.05080  4.77314  0.61958  0.77255  0.48576  0.95510
    239   2.30806  4.41021  3.26801  2.82869  3.56832  3.34976  3.84029  3.15299  2.81320  2.84290  3.73663  3.21466  3.87220  3.15116  3.17684  1.77294  2.84805  2.86459  5.01809  2.46870    244 - -
          2.68618  4.42225  2.77519  2.73123  3.46354  2.40513  3.72494  3.29354  2.67741  2.69355  4.24690  2.90347  2.73739  3.18146  2.89801  2.37887  2.77519  2.98518  4.58477  3.61503
          0.02620  4.05080  4.77314  0.61958  0.77255  0.48576  0.95510
    240   2.77104  4.98774  3.14075  2.54704  4.27937  3.52066  3.60407  3.70297  1.87206  3.23311  4.05649  3.03111  3.89790  2.15017  2.12309  2.77889  2.97695  3.37032  5.37634  3.06950    245 - -
          2.68618  4.42225  2.77519  2.73123  3.46354  2.40513  3.72494  3.29354  2.67741  2.69355  4.24690  2.90347  2.73739  3.18146  2.89801  2.37887  2.77519  2.98518  4.58477  3.61503
          0.02620  4.05080  4.77314  0.61958  0.77255  0.48576  0.95510
    241   3.28020  4.59642  4.86765  4.34109  3.21587  4.56278  4.92671  1.45378  4.17397  1.11981  3.03290  4.59064  4.78333  4.35887  4.31706  3.93785  3.51814  1.99984  5.27743  4.13967    246 - -
          2.68618  4.42225  2.77519  2.73123  3.46354  2.40513  3.72494  3.29354  2.67741  2.69355  4.24690  2.90347  2.73739  3.18146  2.89801  2.37887  2.77519  2.98518  4.58477  3.61503
          0.02620  4.05080  4.77314  0.61958  0.77255  0.48576  0.95510
    242   3.03292  4.38420  4.66861  4.10871  2.19442  4.27440  4.57241  1.89555  3.98868  1.66676  3.09184  4.29901  4.55251  4.14699  4.12669  3.60376  3.26688  1.49558  5.01184  3.78848    247 - -
          2.68618  4.42225  2.77519  2.73123  3.46354  2.40513  3.72494  3.29354  2.67741  2.69355  4.24690  2.90347  2.73739  3.18146  2.89801  2.37887  2.77519  2.98518  4.58477  3.61503
          0.02620  4.05080  4.77314  0.61958  0.77255  0.48576  0.95510
    243   2.55425  3.68746  3.06554  2.52840  3.94453  3.03231  3.67952  3.34641  2.33907  2.97743  3.80928  3.01415  3.81342  2.49036  2.92239  2.15550  2.56870  3.03156  5.24477  3.94029    248 - -
          2.68618  4.42225  2.77519  2.73123  3.46354  2.40513  3.72494  3.29354  2.67741  2.69355  4.24690  2.90347  2.73739  3.18146  2.89801  2.37887  2.77519  2.98518  4.58477  3.61503
          0.02620  4.05080  4.77314  0.61958  0.77255  0.48576  0.95510
    244   2.14767  4.77278  2.94446  2.48125  4.08524  3.38469  2.55985  3.50821  2.25030  3.11154  3.93941  2.97958  3.83072  2.83813  2.83816  2.29345  2.87864  3.17739  5.33843  4.01839    249 - -
          2.68618  4.42225  2.77519  2.73123  3.46354  2.40513  3.72494  3.29354  2.67741  2.69355  4.24690  2.90347  2.73739  3.18146  2.89801  2.37887  2.77519  2.98518  4.58477  3.61503
          0.02620  4.05080  4.77314  0.61958  0.77255  0.48576  0.95510
    245   3.06712  4.42922  4.69580  4.22214  3.59833  4.32848  4.96159  1.65206  4.09214  2.13446  3.43090  4.43704  4.69995  4.38859  4.30316  3.72938  3.35180  0.94725  5.53752  4.30529    250 - -
          2.68618  4.42225  2.77519  2.73123  3.46354  2.40513  3.72494  3.29354  2.67741  2.69355  4.24690  2.90347  2.73739  3.18146  2.89801  2.37887  2.77519  2.98518  4.58477  3.61503
          0.02620  4.05080  4.77314  0.61958  0.77255  0.48576  0.95510
    246   2.63442  4.54833  3.28168  2.74045  2.74999  3.48078  3.73089  3.16101  2.54583  2.81019  3.70730  3.17291  3.90790  2.99177  1.94838  2.36887  2.88795  2.89962  5.01042  3.66204    251 - -
          2.68618  4.42225  2.77519  2.73123  3.46354  2.40513  3.72494  3.29354  2.67741  2.69355  4.24690  2.90347  2.73739  3.18146  2.89801  2.37887  2.77519  2.98518  4.58477  3.61503
          0.02620  4.05080  4.77314  0.61958  0.77255  0.48576  0.95510
    247   2.31696  4.69087  3.04059  2.49340  3.92714  3.42394  3.64749  3.32690  2.44939  2.73697  3.78869  2.56065  3.82309  2.62216  2.67864  2.46666  2.82206  2.75348  5.22319  3.91366    252 - -
          2.68618  4.42225  2.77519  2.73123  3.46354  2.40513  3.72494  3.29354  2.67741  2.69355  4.24690  2.90347  2.73739  3.18146  2.89801  2.37887  2.77519  2.98518  4.58477  3.61503
          0.02620  4.05080  4.77314  0.61958  0.77255  0.48576  0.95510
    248   3.20876  4.98849  3.31737  3.09861  3.42356  3.61027  0.81599  3.93936  2.93743  3.40933  4.46894  3.49935  4.17431  3.46814  3.19069  3.27884  3.51962  3.67125  4.88548  3.37011    253 - -
          2.68618  4.42225  2.77519  2.73123  3.46354  2.40513  3.72494  3.29354  2.67741  2.69355  4.24690  2.90347  2.73739  3.18146  2.89801  2.37887  2.77519  2.98518  4.58477  3.61503
          0.02620  4.05080  4.77314  0.61958  0.77255  0.48576  0.95510
    249   3.11654  5.25359  2.57738  0.79597  4.62384  3.39690  4.00386  4.11378  2.90772  3.70379  4.67372  3.04863  4.01109  3.21819  3.33233  3.08296  3.42336  3.78061  5.76173  4.48858    254 - -
          2.68618  4.42225  2.77519  2.73123  3.46354  2.40513  3.72494  3.29354  2.67741  2.69355  4.24690  2.90347  2.73739  3.18146  2.89801  2.37887  2.77519  2.98518  4.58477  3.61503
          0.02620  4.05080  4.77314  0.61958  0.77255  0.48576  0.95510
    250   2.86217  4.97046  3.32606  2.69231  4.28300  3.59445  3.63568  3.64332  1.34011  3.18240  3.30930  3.13639  3.96736  2.78337  2.15452  2.89145  3.05924  3.34725  5.36121  4.12532    255 - -
          2.68618  4.42225  2.77519  2.73123  3.46354  2.40513  3.72494  3.29354  2.67741  2.69355  4.24690  2.90347  2.73739  3.18146  2.89801  2.37887  2.77519  2.98518  4.58477  3.61503
          0.02620  4.05080  4.77314  0.61958  0.77255  0.48576  0.95510
    251   1.81745  4.31619  3.79744  3.32780  3.51176  3.53300  4.18322  2.57396  3.20833  2.29532  1.90553  3.59981  4.05962  3.54202  3.48269  2.90539  2.95680  2.42017  5.13794  3.92636    256 - -
          2.68618  4.42225  2.77519  2.73123  3.46354  2.40513  3.72494  3.29354  2.67741  2.69355  4.24690  2.90347  2.73739  3.18146  2.89801  2.37887  2.77519  2.98518  4.58477  3.61503
          0.02620  4.05080  4.77314  0.61958  0.77255  0.48576  0.95510
    252   3.33502  4.70111  4.75905  4.21590  3.07184  4.51478  4.80239  2.22879  4.01253  0.86066  2.28999  4.50053  4.72271  4.19996  4.15786  3.87774  3.56301  2.36749  5.15500  4.05069    257 - -
          2.68618  4.42225  2.77519  2.73123  3.46354  2.40513  3.72494  3.29354  2.67741  2.69355  4.24690  2.90347  2.73739  3.18146  2.89801  2.37887  2.77519  2.98518  4.58477  3.61503
          0.02620  4.05080  4.77314  0.61958  0.77255  0.48576  0.95510
    253   2.53871  5.03960  3.32121  2.71098  4.46088  3.58885  3.63976  3.81474  1.75047  3.32338  4.17576  3.14414  3.98115  2.77950  1.48052  2.92245  3.10804  3.48916  5.43667  4.22154    258 - -
          2.68618  4.42225  2.77519  2.73123  3.46354  2.40513  3.72494  3.29354  2.67741  2.69355  4.24690  2.90347  2.73739  3.18146  2.89801  2.37887  2.77519  2.98518  4.58477  3.61503
          0.02620  4.05080  4.77314  0.61958  0.77255  0.48576  0.95510
    254   2.92475  5.32219  2.33094  1.14658  4.64356  3.28971  3.79232  4.14825  2.68587  3.69120  4.55366  2.44305  3.88739  2.96422  3.16831  2.85395  3.21322  3.75394  5.82639  4.39242    259 - -
          2.68618  4.42225  2.77519  2.73123  3.46354  2.40513  3.72494  3.29354  2.67741  2.69355  4.24690  2.90347  2.73739  3.18146  2.89801  2.37887  2.77519  2.98518  4.58477  3.61503
          0.02620  4.05080  4.77314  0.61958  0.77255  0.48576  0.95510
    255   3.03444  5.01812  3.03276  2.79397  4.20968  3.49144  3.95257  3.87142  2.60317  3.35561  4.38200  3.25394  4.04972  0.94729  2.88231  3.07629  3.33294  3.59103  5.45156  4.15863    260 - -
          2.68618  4.42225  2.77519  2.73123  3.46354  2.40513  3.72494  3.29354  2.67741  2.69355  4.24690  2.90347  2.73739  3.18146  2.89801  2.37887  2.77519  2.98518  4.58477  3.61503
          0.02620  4.05080  4.77314  0.61958  0.77255  0.48576  0.95510
    256   0.78440  4.29008  3.65194  3.45563  4.23798  3.10906  4.45543  3.39080  3.47669  3.26383  4.27895  3.55750  3.86552  3.80209  3.71245  2.64032  2.93024  3.01404  5.64717  4.46848    261 - -
          2.68618  4.42225  2.77519  2.73123  3.46354  2.40513  3.72494  3.29354  2.67741  2.69355  4.24690  2.90347  2.73739  3.18146  2.89801  2.37887  2.77519  2.98518  4.58477  3.61503
          0.02620  4.05080  4.77314  0.61958  0.77255  0.48576  0.95510
    257   3.07550  5.17379  3.42144  2.81634  4.62046  3.66752  3.66004  3.98537  1.06691  3.43850  4.31944  3.22192  4.05886  2.80087  1.96180  3.07476  3.25416  3.66808  5.48123  4.30712    262 - -
          2.68618  4.42225  2.77519  2.73123  3.46354  2.40513  3.72494  3.29354  2.67741  2.69355  4.24690  2.90347  2.73739  3.18146  2.89801  2.37887  2.77519  2.98518  4.58477  3.61503
          0.02620  4.05080  4.77314  0.61958  0.77255  0.48576  0.95510
    258   3.14320  5.10623  3.33052  2.92309  4.53365  3.60938  3.87015  3.97505  0.81776  3.50297  4.45820  3.33840  4.09992  3.05396  2.48162  3.17550  3.38488  3.67401  5.51752  4.35761    263 - -
          2.68618  4.42225  2.77519  2.73123  3.46354  2.40513  3.72494  3.29354  2.67741  2.69355  4.24690  2.90347  2.73739  3.18146  2.89801  2.37887  2.77519  2.98518  4.58477  3.61503
          0.02620  4.05080  4.77314  0.61958  0.77255  0.48576  0.95510
    259   3.11818  4.64069  4.24534  3.85573  3.29802  3.96952  4.54971  2.49198  3.61301  1.86881  1.07324  4.11015  4.43412  3.98489  3.79669  3.48430  3.42858  2.51808  5.16059  3.93643    264 - -
          2.68618  4.42225  2.77519  2.73123  3.46354  2.40513  3.72494  3.29354  2.67741  2.69355  4.24690  2.90347  2.73739  3.18146  2.89801  2.37887  2.77519  2.98518  4.58477  3.61503
          0.02620  4.05080  4.77314  0.61958  0.77255  0.48576  0.95510
    260   2.88108  4.87743  2.82250  2.72782  4.27001  3.31147  4.07942  4.02265  3.00023  3.65014  4.60701  0.87716  3.97364  3.35541  3.35845  2.94330  3.27062  3.62660  5.55562  4.20780    265 - -
          2.68618  4.42225  2.77519  2.73123  3.46354  2.40513  3.72494  3.29354  2.67741  2.69355  4.24690  2.90347  2.73739  3.18146  2.89801  2.37887  2.77519  2.98518  4.58477  3.61503
          0.02620  4.05080  4.77314  0.61958  0.77255  0.48576  0.95510
    261   2.95089  4.44806  4.36933  4.04134  3.68649  3.90509  4.81420  2.05836  3.91190  2.34467  3.62776  4.20163  4.45814  4.26038  4.10673  3.42252  3.30965  0.82652  5.49996  4.24121    266 - -
          2.68618  4.42225  2.77519  2.73123  3.46354  2.40513  3.72494  3.29354  2.67741  2.69355  4.24690  2.90347  2.73739  3.18146  2.89801  2.37887  2.77519  2.98518  4.58477  3.61503
          0.02620  4.05080  4.77314  0.61958  0.77255  0.48576  0.95510
    262   2.34307  5.07596  2.74130  1.89498  4.41693  3.39452  3.65087  3.83085  1.76270  3.37323  4.18748  2.90254  3.85390  2.78751  2.72608  2.73329  2.99257  3.46447  5.54103  4.19463    267 - -
          2.68618  4.42225  2.77519  2.73123  3.46354  2.40513  3.72494  3.29354  2.67741  2.69355  4.24690  2.90347  2.73739  3.18146  2.89801  2.37887  2.77519  2.98518  4.58477  3.61503
          0.02620  4.05080  4.77314  0.61958  0.77255  0.48576  0.95510
    263   2.41146  4.33235  3.37097  3.19864  4.25880  3.05939  4.30173  3.80733  3.28458  3.51498  4.42834  3.39214  3.81367  3.62046  3.56257  0.85071  2.90561  3.30290  5.61761  4.34428    268 - -
          2.68618  4.42225  2.77519  2.73123  3.46354  2.40513  3.72494  3.29354  2.67741  2.69355  4.24690  2.90347  2.73739  3.18146  2.89801  2.37887  2.77519  2.98518  4.58477  3.61503
          0.02620  4.05080  4.77314  0.61958  0.77255  0.48576  0.95510
    264   3.36060  4.77199  4.47511  4.11922  3.21256  4.20681  4.71930  2.42989  3.88525  0.68311  3.18598  4.37735  4.61372  4.21063  4.03073  3.80372  3.64798  2.51287  5.15294  3.91627    269 - -
          2.68618  4.42225  2.77519  2.73123  3.46354  2.40513  3.72494  3.29354  2.67741  2.69355  4.24690  2.90347  2.73739  3.18146  2.89801  2.37887  2.77519  2.98518  4.58477  3.61503
          0.02620  4.05080  4.77314  0.61958  0.77255  0.48576  0.95510
    265   2.34259  4.55267  3.18651  2.64748  3.95558  3.34944  3.74557  3.32473  2.53099  2.98463  3.82943  3.09090  3.82430  2.93769  2.11495  2.22837  2.57011  2.70998  5.26216  3.98223    270 - -
          2.68618  4.42225  2.77519  2.73123  3.46354  2.40513  3.72494  3.29354  2.67741  2.69355  4.24690  2.90347  2.73739  3.18146  2.89801  2.37887  2.77519  2.98518  4.58477  3.61503
          0.07980  4.05080  2.82538  0.61958  0.77255  0.48576  0.95510
    266   1.55782  4.16576  3.42594  3.14838  4.26822  2.94777  4.21944  3.62532  3.19847  3.36725  4.21650  3.30344  3.69654  3.49623  3.50471  1.37804  2.71475  3.11123  5.62841  4.40545    271 - -
          2.68618  4.42225  2.77519  2.73123  3.46354  2.40513  3.72494  3.29354  2.67741  2.69355  4.24690  2.90347  2.73739  3.18146  2.89801  2.37887  2.77519  2.98518  4.58477  3.61503
          0.02763  3.99863  4.72097  0.61958  0.77255  0.45342  1.00909
    267   2.23658  4.58513  2.83550  2.59886  4.36105  3.14299  3.91917  3.80636  2.80119  3.43576  4.26371  1.56495  3.78471  3.11430  3.21910  2.11312  2.88913  3.34606  5.63561  4.31083    272 - -
          2.68618  4.42225  2.77519  2.73123  3.46354  2.40513  3.72494  3.29354  2.67741  2.69355  4.24690  2.90347  2.73739  3.18146  2.89801  2.37887  2.77519  2.98518  4.58477  3.61503
          0.02620  4.05080  4.77314  0.61958  0.77255  0.48576  0.95510
    268   2.47600  5.07091  2.88787  2.12935  4.40138  3.43300  3.60033  3.83167  2.09345  3.34148  4.13659  2.92164  3.84337  2.03227  2.41354  2.70222  2.94457  3.45790  5.48703  4.15067    273 - -
          2.68618  4.42225  2.77519  2.73123  3.46354  2.40513  3.72494  3.29354  2.67741  2.69355  4.24690  2.90347  2.73739  3.18146  2.89801  2.37887  2.77519  2.98518  4.58477  3.61503
          0.02620  4.05080  4.77314  0.61958  0.77255  0.48576  0.95510
    269   2.26289  5.03638  1.80811  2.27968  4.48098  3.25970  3.73022  3.94740  2.61883  3.49629  4.30181  2.48741  3.80798  2.88020  3.13516  2.19417  2.98722  3.53022  5.68360  4.27565    274 - -
          2.68618  4.42225  2.77519  2.73123  3.46354  2.40513  3.72494  3.29354  2.67741  2.69355  4.24690  2.90347  2.73739  3.18146  2.89801  2.37887  2.77519  2.98518  4.58477  3.61503
          0.02620  4.05080  4.77314  0.61958  0.77255  0.48576  0.95510
    270   2.03052  5.07280  2.47228  2.14947  4.37062  3.35531  3.62414  3.82309  2.10996  3.35595  4.14581  2.84073  3.80538  2.51801  2.87650  2.65462  2.92246  3.44076  5.53390  4.14750    275 - -
          2.68618  4.42225  2.77519  2.73123  3.46354  2.40513  3.72494  3.29354  2.67741  2.69355  4.24690  2.90347  2.73739  3.18146  2.89801  2.37887  2.77519  2.98518  4.58477  3.61503
          0.02620  4.05080  4.77314  0.61958  0.77255  0.48576  0.95510
    271   2.73202  5.23475  2.28922  1.94553  4.54603  3.31869  3.63935  4.03081  2.27459  3.52347  4.30143  2.19392  3.80399  2.50376  2.96917  2.45313  2.97861  3.61045  5.67359  4.24356    276 - -
          2.68618  4.42225  2.77519  2.73123  3.46354  2.40513  3.72494  3.29354  2.67741  2.69355  4.24690  2.90347  2.73739  3.18146  2.89801  2.37887  2.77519  2.98518  4.58477  3.61503
          0.13887  4.05080  2.18702  0.61958  0.77255  0.48576  0.95510
    272   1.71798  4.32317  3.12168  2.76196  4.11976  2.63232  3.92581  3.51105  2.83145  3.18257  4.01522  2.59259  3.71074  3.14713  3.21877  2.46842  2.19537  3.08030  5.44406  4.18013    277 - -
          2.68619  4.42226  2.77520  2.73124  3.46355  2.40513  3.72495  3.29355  2.67741  2.69356  4.24690  2.90347  2.73740  3.18147  2.89801  2.37878  2.77520  2.98519  4.58478  3.61504
          0.21979  2.48910  2.16869  0.43238  1.04687  0.42407  1.06241
    273   2.73484  4.89138  3.15298  2.55258  4.18265  3.49993  3.58961  3.57200  1.99433  3.12501  3.24518  3.02801  3.87659  2.12677  2.10734  2.76075  2.94207  3.25950  5.31215  4.04240    279 - -
          2.68618  4.42225  2.77519  2.73123  3.46354  2.40513  3.72494  3.29354  2.67741  2.69355  4.24690  2.90347  2.73739  3.18146  2.89801  2.37887  2.77519  2.98518  4.58477  3.61503
          0.02896  3.95207  4.67442  0.61958  0.77255  0.42920  1.05277
    274   1.99524  4.21579  3.40252  3.17075  4.33694  2.97519  4.26963  3.71553  3.24346  3.45559  4.31383  3.33048  3.73401  3.54934  3.54214  1.04649  2.76757  3.18649  5.69669  4.46097    280 - -
          2.68618  4.42225  2.77519  2.73123  3.46354  2.40513  3.72494  3.29354  2.67741  2.69355  4.24690  2.90347  2.73739  3.18146  2.89801  2.37887  2.77519  2.98518  4.58477  3.61503
          0.02620  4.05080  4.77314  0.61958  0.77255  0.48576  0.95510
    275   1.83517  4.21000  3.84402  3.38437  3.75439  3.37144  4.25869  2.51765  3.31387  2.66373  3.66901  3.58385  3.97722  3.61286  3.59809  2.76361  2.30305  1.60730  5.29462  4.08445    281 - -
          2.68618  4.42225  2.77519  2.73123  3.46354  2.40513  3.72494  3.29354  2.67741  2.69355  4.24690  2.90347  2.73739  3.18146  2.89801  2.37887  2.77519  2.98518  4.58477  3.61503
          0.02620  4.05080  4.77314  0.61958  0.77255  0.48576  0.95510
    276   3.11654  5.25359  2.57738  0.79597  4.62384  3.39690  4.00386  4.11378  2.90772  3.70379  4.67372  3.04863  4.01109  3.21819  3.33233  3.08296  3.42336  3.78061  5.76173  4.48858    282 - -
          2.68618  4.42225  2.77519  2.73123  3.46354  2.40513  3.72494  3.29354  2.67741  2.69355  4.24690  2.90347  2.73739  3.18146  2.89801  2.37887  2.77519  2.98518  4.58477  3.61503
          0.02620  4.05080  4.77314  0.61958  0.77255  0.48576  0.95510
    277   2.82284  3.01709  4.48871  3.91103  3.22514  4.02962  4.38446  1.94611  3.77797  1.70104  2.51209  4.07716  4.35503  3.96295  3.91233  3.34457  3.05862  1.71628  4.93199  3.76782    283 - -
          2.68618  4.42225  2.77519  2.73123  3.46354  2.40513  3.72494  3.29354  2.67741  2.69355  4.24690  2.90347  2.73739  3.18146  2.89801  2.37887  2.77519  2.98518  4.58477  3.61503
          0.02620  4.05080  4.77314  0.61958  0.77255  0.48576  0.95510
    278   3.11805  5.18442  3.55852  2.88114  4.64612  3.71264  3.65073  3.99199  1.63672  3.43421  4.31911  3.26374  4.08472  2.79056  1.18375  3.12055  3.28172  3.68335  5.46805  4.31773    284 - -
          2.68618  4.42225  2.77519  2.73123  3.46354  2.40513  3.72494  3.29354  2.67741  2.69355  4.24690  2.90347  2.73739  3.18146  2.89801  2.37887  2.77519  2.98518  4.58477  3.61503
          0.02620  4.05080  4.77314  0.61958  0.77255  0.48576  0.95510
    279   3.22487  4.54173  4.82066  4.31616  3.33626  4.52229  4.94338  1.10833  4.14349  1.55420  3.17452  4.55815  4.78299  4.38742  4.31054  3.91017  3.47495  1.83562  5.35777  4.16550    285 - -
          2.68618  4.42225  2.77519  2.73123  3.46354  2.40513  3.72494  3.29354  2.67741  2.69355  4.24690  2.90347  2.73739  3.18146  2.89801  2.37887  2.77519  2.98518  4.58477  3.61503
          0.02620  4.05080  4.77314  0.61958  0.77255  0.48576  0.95510
    280   0.78440  4.29008  3.65194  3.45563  4.23798  3.10906  4.45543  3.39080  3.47669  3.26383  4.27895  3.55750  3.86552  3.80209  3.71245  2.64032  2.93024  3.01404  5.64717  4.46848    286 - -
          2.68618  4.42225  2.77519  2.73123  3.46354  2.40513  3.72494  3.29354  2.67741  2.69355  4.24690  2.90347  2.73739  3.18146  2.89801  2.37887  2.77519  2.98518  4.58477  3.61503
          0.02620  4.05080  4.77314  0.61958  0.77255  0.48576  0.95510
    281   3.14320  5.10623  3.33052  2.92309  4.53365  3.60938  3.87015  3.97505  0.81776  3.50297  4.45820  3.33840  4.09992  3.05396  2.48162  3.17550  3.38488  3.67401  5.51752  4.35761    287 - -
          2.68618  4.42225  2.77519  2.73123  3.46354  2.40513  3.72494  3.29354  2.67741  2.69355  4.24690  2.90347  2.73739  3.18146  2.89801  2.37887  2.77519  2.98518  4.58477  3.61503
          0.02620  4.05080  4.77314  0.61958  0.77255  0.48576  0.95510
    282   1.65577  4.24429  3.97464  3.56735  3.77858  3.44468  4.42733  2.36277  3.49063  2.58870  3.68400  3.72380  4.06928  3.79581  3.74817  2.86557  2.94662  1.42847  5.40384  4.18670    288 - -
          2.68618  4.42225  2.77519  2.73123  3.46354  2.40513  3.72494  3.29354  2.67741  2.69355  4.24690  2.90347  2.73739  3.18146  2.89801  2.37887  2.77519  2.98518  4.58477  3.61503
          0.02620  4.05080  4.77314  0.61958  0.77255  0.48576  0.95510
    283   0.78440  4.29008  3.65194  3.45563  4.23798  3.10906  4.45543  3.39080  3.47669  3.26383  4.27895  3.55750  3.86552  3.80209  3.71245  2.64032  2.93024  3.01404  5.64717  4.46848    289 - -
          2.68618  4.42225  2.77519  2.73123  3.46354  2.40513  3.72494  3.29354  2.67741  2.69355  4.24690  2.90347  2.73739  3.18146  2.89801  2.37887  2.77519  2.98518  4.58477  3.61503
          0.02620  4.05080  4.77314  0.61958  0.77255  0.48576  0.95510
    284   3.21334  4.54355  4.81629  4.26251  1.91660  4.43283  4.58698  1.81269  4.13009  1.27011  2.95269  4.44211  4.65517  4.22133  4.23028  3.77059  3.43647  2.25299  4.88922  3.60628    290 - -
          2.68618  4.42225  2.77519  2.73123  3.46354  2.40513  3.72494  3.29354  2.67741  2.69355  4.24690  2.90347  2.73739  3.18146  2.89801  2.37887  2.77519  2.98518  4.58477  3.61503
          0.02620  4.05080  4.77314  0.61958  0.77255  0.48576  0.95510
    285   2.40311  4.27114  3.73630  3.18549  3.44212  3.64201  4.03710  2.23793  3.10092  2.34431  2.72780  3.52599  4.06051  3.40533  3.40765  2.93686  1.94853  2.26840  4.99295  3.77948    291 - -
          2.68618  4.42225  2.77519  2.73123  3.46354  2.40513  3.72494  3.29354  2.67741  2.69355  4.24690  2.90347  2.73739  3.18146  2.89801  2.37887  2.77519  2.98518  4.58477  3.61503
          0.02620  4.05080  4.77314  0.61958  0.77255  0.48576  0.95510
    286   2.86702  4.36047  4.25628  3.79914  3.56678  3.94598  4.57967  1.18657  3.65699  2.22436  3.44123  4.03533  4.40224  3.98764  3.88843  3.33530  2.47593  1.86351  5.34250  4.12477    292 - -
          2.68618  4.42225  2.77519  2.73123  3.46354  2.40513  3.72494  3.29354  2.67741  2.69355  4.24690  2.90347  2.73739  3.18146  2.89801  2.37887  2.77519  2.98518  4.58477  3.61503
          0.02620  4.05080  4.77314  0.61958  0.77255  0.48576  0.95510
    287   2.69207  2.90543  4.28714  3.71313  2.07966  3.81165  4.00307  2.10946  3.56551  2.12754  3.15637  3.83299  4.16839  3.74241  3.68830  3.11545  2.92576  2.25882  4.50153  2.75882    293 - -
          2.68618  4.42225  2.77519  2.73123  3.46354  2.40513  3.72494  3.29354  2.67741  2.69355  4.24690  2.90347  2.73739  3.18146  2.89801  2.37887  2.77519  2.98518  4.58477  3.61503
          0.02620  4.05080  4.77314  0.61958  0.77255  0.48576  0.95510
    288   2.65984  4.25947  3.80284  3.27029  1.97184  3.64870  3.92841  2.64234  3.17949  2.29037  2.85674  3.55666  4.06515  3.45217  3.44658  2.25082  2.92056  2.47635  4.66000  3.28969    294 - -
          2.68618  4.42225  2.77519  2.73123  3.46354  2.40513  3.72494  3.29354  2.67741  2.69355  4.24690  2.90347  2.73739  3.18146  2.89801  2.37887  2.77519  2.98518  4.58477  3.61503
          0.02620  4.05080  4.77314  0.61958  0.77255  0.48576  0.95510
    289   3.36060  4.77199  4.47511  4.11922  3.21256  4.20681  4.71930  2.42989  3.88525  0.68311  3.18598  4.37735  4.61372  4.21063  4.03073  3.80372  3.64798  2.51287  5.15294  3.91627    295 - -
          2.68618  4.42225  2.77519  2.73123  3.46354  2.40513  3.72494  3.29354  2.67741  2.69355  4.24690  2.90347  2.73739  3.18146  2.89801  2.37887  2.77519  2.98518  4.58477  3.61503
          0.02620  4.05080  4.77314  0.61958  0.77255  0.48576  0.95510
    290   3.58159  4.82554  4.70890  4.36988  0.97356  4.37665  3.56013  3.21258  4.18110  2.51738  3.79287  4.12904  4.68895  4.16429  4.19941  3.76088  3.80648  3.16485  2.46654  1.99086    296 - -
          2.68618  4.42225  2.77519  2.73123  3.46354  2.40513  3.72494  3.29354  2.67741  2.69355  4.24690  2.90347  2.73739  3.18146  2.89801  2.37887  2.77519  2.98518  4.58477  3.61503
          0.02620  4.05080  4.77314  0.61958  0.77255  0.48576  0.95510
    291   3.04327  4.38418  4.69884  4.14265  2.54462  4.31327  4.65160  1.80564  4.02851  1.70795  3.13524  4.34143  4.58959  4.19867  4.17553  3.64708  3.27971  1.33540  5.10630  3.90447    297 - -
          2.68618  4.42225  2.77519  2.73123  3.46354  2.40513  3.72494  3.29354  2.67741  2.69355  4.24690  2.90347  2.73739  3.18146  2.89801  2.37887  2.77519  2.98518  4.58477  3.61503
          0.02620  4.05080  4.77314  0.61958  0.77255  0.48576  0.95510
    292   2.21497  2.70425  4.05130  3.48408  3.25931  3.71258  4.11124  2.35458  3.36516  1.89218  2.64491  3.71606  4.11323  3.61349  3.57875  3.02073  2.89324  2.19172  4.83980  3.64847    298 - -
          2.68618  4.42225  2.77519  2.73123  3.46354  2.40513  3.72494  3.29354  2.67741  2.69355  4.24690  2.90347  2.73739  3.18146  2.89801  2.37887  2.77519  2.98518  4.58477  3.61503
          0.02620  4.05080  4.77314  0.61958  0.77255  0.48576  0.95510
    293   1.09810  4.16965  3.51986  3.25391  4.28881  2.96789  4.29478  3.62415  3.29585  3.38822  4.24455  3.36916  3.72712  3.58783  3.58339  1.86970  2.74020  3.11424  5.66189  4.44960    299 - -
          2.68618  4.42225  2.77519  2.73123  3.46354  2.40513  3.72494  3.29354  2.67741  2.69355  4.24690  2.90347  2.73739  3.18146  2.89801  2.37887  2.77519  2.98518  4.58477  3.61503
          0.02620  4.05080  4.77314  0.61958  0.77255  0.48576  0.95510
    294   3.64858  4.95679  4.37459  4.12720  2.87125  3.93904  4.13685  3.68344  3.84746  3.04601  4.30841  4.24114  4.47235  4.22579  3.94326  3.85044  3.95878  3.57861  0.59134  2.86459    300 - -
          2.68618  4.42225  2.77519  2.73123  3.46354  2.40513  3.72494  3.29354  2.67741  2.69355  4.24690  2.90347  2.73739  3.18146  2.89801  2.37887  2.77519  2.98518  4.58477  3.61503
          0.02620  4.05080  4.77314  0.61958  0.77255  0.48576  0.95510
    295   2.51818  4.36239  3.59666  3.36145  4.13645  3.19465  4.36384  3.28576  3.30795  3.14283  4.18473  3.53908  3.91380  3.69459  3.55562  2.72182  0.90185  2.96119  5.55834  4.35421    301 - -
          2.68618  4.42225  2.77519  2.73123  3.46354  2.40513  3.72494  3.29354  2.67741  2.69355  4.24690  2.90347  2.73739  3.18146  2.89801  2.37887  2.77519  2.98518  4.58477  3.61503
          0.02620  4.05080  4.77314  0.61958  0.77255  0.48576  0.95510
    296   3.00507  4.72900  3.63210  3.49939  4.47360  3.40659  4.55935  4.06848  3.57267  3.67450  4.73421  3.78653  0.55403  3.95595  3.79509  3.17889  3.46133  3.69289  5.60780  4.59778    302 - -
          2.68618  4.42225  2.77519  2.73123  3.46354  2.40513  3.72494  3.29354  2.67741  2.69355  4.24690  2.90347  2.73739  3.18146  2.89801  2.37887  2.77519  2.98518  4.58477  3.61503
          0.02620  4.05080  4.77314  0.61958  0.77255  0.48576  0.95510
    297   3.51418  4.93054  4.10602  3.87192  2.32180  4.04141  3.71615  3.49960  3.72452  2.90664  4.15668  3.94964  4.51254  3.98713  3.87026  3.63181  3.80254  3.37900  3.97131  0.71394    303 - -
          2.68618  4.42225  2.77519  2.73123  3.46354  2.40513  3.72494  3.29354  2.67741  2.69355  4.24690  2.90347  2.73739  3.18146  2.89801  2.37887  2.77519  2.98518  4.58477  3.61503
          0.02620  4.05080  4.77314  0.61958  0.77255  0.48576  0.95510
    298   1.46528  4.27257  3.50191  3.06655  3.79473  3.25178  4.04324  3.00678  3.00674  2.29030  3.75872  3.34987  3.85667  3.34499  3.32817  2.31362  2.81013  2.71715  5.24388  3.99855    304 - -
          2.68618  4.42225  2.77519  2.73123  3.46354  2.40513  3.72494  3.29354  2.67741  2.69355  4.24690  2.90347  2.73739  3.18146  2.89801  2.37887  2.77519  2.98518  4.58477  3.61503
          0.02620  4.05080  4.77314  0.61958  0.77255  0.48576  0.95510
    299   2.87423  4.28485  4.39451  3.84499  2.92752  4.07622  4.48487  1.83618  3.74340  2.12401  3.29506  4.07935  4.42380  3.98275  3.95197  3.40106  2.74267  1.25821  5.12368  3.91556    305 - -
          2.68618  4.42225  2.77519  2.73123  3.46354  2.40513  3.72494  3.29354  2.67741  2.69355  4.24690  2.90347  2.73739  3.18146  2.89801  2.37887  2.77519  2.98518  4.58477  3.61503
          0.02620  4.05080  4.77314  0.61958  0.77255  0.48576  0.95510
    300   3.13043  4.43706  4.82448  4.30225  3.51643  4.49493  4.98779  1.55203  4.18953  1.83807  3.32290  4.53541  4.77150  4.43246  4.38238  3.86330  3.38319  1.08843  5.48137  4.29395    306 - -
          2.68618  4.42225  2.77519  2.73123  3.46354  2.40513  3.72494  3.29354  2.67741  2.69355  4.24690  2.90347  2.73739  3.18146  2.89801  2.37887  2.77519  2.98518  4.58477  3.61503
          0.02620  4.05080  4.77314  0.61958  0.77255  0.48576  0.95510
    301   1.49827  4.37617  3.18454  2.82886  4.15510  3.13106  3.98448  3.50069  2.88110  3.21204  4.05796  2.44985  3.77320  3.20948  3.25857  2.53489  2.20753  3.08899  5.48855  4.22418    307 - -
          2.68618  4.42225  2.77519  2.73123  3.46354  2.40513  3.72494  3.29354  2.67741  2.69355  4.24690  2.90347  2.73739  3.18146  2.89801  2.37887  2.77519  2.98518  4.58477  3.61503
          0.02620  4.05080  4.77314  0.61958  0.77255  0.48576  0.95510
    302   2.91681  4.37786  4.24179  3.67632  2.97981  4.01255  4.18757  2.42185  3.52544  1.45368  2.04044  3.92734  4.32528  3.75491  3.71958  3.31302  3.14373  2.41182  4.73212  2.67171    308 - -
          2.68618  4.42225  2.77519  2.73123  3.46354  2.40513  3.72494  3.29354  2.67741  2.69355  4.24690  2.90347  2.73739  3.18146  2.89801  2.37887  2.77519  2.98518  4.58477  3.61503
          0.02620  4.05080  4.77314  0.61958  0.77255  0.48576  0.95510
    303   2.81752  4.34112  4.16466  3.69674  3.56148  3.87068  4.49057  1.30512  3.56304  2.25880  3.44693  3.94404  4.33551  3.89176  3.80607  3.25013  2.22810  1.91703  5.29542  4.07753    309 - -
          2.68618  4.42225  2.77519  2.73123  3.46354  2.40513  3.72494  3.29354  2.67741  2.69355  4.24690  2.90347  2.73739  3.18146  2.89801  2.37887  2.77519  2.98518  4.58477  3.61503
          0.02620  4.05080  4.77314  0.61958  0.77255  0.48576  0.95510
    304   2.01923  4.27263  3.33208  3.18224  4.45177  1.03428  4.34353  3.83805  3.35555  3.57450  4.44381  3.36027  3.76941  3.63799  3.64605  2.51579  2.84591  3.28952  5.76838  4.57729    310 - -
          2.68618  4.42225  2.77519  2.73123  3.46354  2.40513  3.72494  3.29354  2.67741  2.69355  4.24690  2.90347  2.73739  3.18146  2.89801  2.37887  2.77519  2.98518  4.58477  3.61503
          0.02620  4.05080  4.77314  0.61958  0.77255  0.48576  0.95510
    305   1.74641  3.25863  4.07253  3.53425  3.46754  3.65683  4.24598  1.95308  3.43898  2.37611  3.40353  3.74973  4.13135  3.70069  3.68056  2.99895  2.92097  1.90651  5.05190  3.84914    311 - -
          2.68618  4.42225  2.77519  2.73123  3.46354  2.40513  3.72494  3.29354  2.67741  2.69355  4.24690  2.90347  2.73739  3.18146  2.89801  2.37887  2.77519  2.98518  4.58477  3.61503
          0.02620  4.05080  4.77314  0.61958  0.77255  0.48576  0.95510
    306   3.30425  4.64421  4.54139  4.09367  1.26149  4.26371  3.73932  2.82489  3.94314  1.79989  3.44370  4.06870  4.56375  4.01913  4.04133  3.59673  3.52722  2.80306  3.95166  2.04354    312 - -
          2.68618  4.42225  2.77519  2.73123  3.46354  2.40513  3.72494  3.29354  2.67741  2.69355  4.24690  2.90347  2.73739  3.18146  2.89801  2.37887  2.77519  2.98518  4.58477  3.61503
          0.02620  4.05080  4.77314  0.61958  0.77255  0.48576  0.95510
    307   2.79998  4.93450  2.58676  1.95468  4.52115  1.30684  3.93264  3.98143  2.84419  3.58656  4.45998  2.98076  3.89274  3.13510  3.28111  2.82394  3.14771  3.57662  5.72627  4.41398    313 - -
          2.68618  4.42225  2.77519  2.73123  3.46354  2.40513  3.72494  3.29354  2.67741  2.69355  4.24690  2.90347  2.73739  3.18146  2.89801  2.37887  2.77519  2.98518  4.58477  3.61503
          0.02620  4.05080  4.77314  0.61958  0.77255  0.48576  0.95510
    308   2.85548  5.39092  1.64235  1.95337  4.69769  3.26821  3.72667  4.20143  2.66464  3.69785  4.51046  2.21858  3.83718  2.87462  3.22798  2.27807  3.12715  3.77493  5.85981  4.38569    314 - -
          2.68618  4.42225  2.77519  2.73123  3.46354  2.40513  3.72494  3.29354  2.67741  2.69355  4.24690  2.90347  2.73739  3.18146  2.89801  2.37887  2.77519  2.98518  4.58477  3.61503
          0.12768  4.05080  2.27828  0.61958  0.77255  0.48576  0.95510
    309   2.91912  5.04992  3.22152  2.67125  4.39876  3.55653  3.61568  3.82562  1.99939  3.30310  4.17923  3.10867  3.96106  1.95289  1.60898  2.92589  3.11847  3.50862  5.39649  4.16394    315 - -
          2.68618  4.42225  2.77519  2.73123  3.46354  2.40513  3.72494  3.29354  2.67741  2.69355  4.24690  2.90347  2.73739  3.18146  2.89801  2.37887  2.77519  2.98518  4.58477  3.61503
          0.02896  3.95207  4.67442  0.61958  0.77255  0.42920  1.05277
    310   2.29636  4.86364  2.80883  2.09886  4.19699  3.34979  3.65708  3.62317  2.45375  3.20657  4.01572  2.90884  3.80450  2.54322  2.91245  2.11665  2.63162  3.26717  5.42601  4.07621    316 - -
          2.68618  4.42225  2.77519  2.73123  3.46354  2.40513  3.72494  3.29354  2.67741  2.69355  4.24690  2.90347  2.73739  3.18146  2.89801  2.37887  2.77519  2.98518  4.58477  3.61503
          0.02620  4.05080  4.77314  0.61958  0.77255  0.48576  0.95510
    311   2.82437  4.34940  4.03363  3.46579  3.21871  3.90486  4.20135  2.19207  3.35264  1.37920  2.75578  3.78528  3.03523  3.61741  3.60509  3.19382  3.05856  2.31467  4.94480  3.77453    317 - -
          2.68618  4.42225  2.77519  2.73123  3.46354  2.40513  3.72494  3.29354  2.67741  2.69355  4.24690  2.90347  2.73739  3.18146  2.89801  2.37887  2.77519  2.98518  4.58477  3.61503
          0.02620  4.05080  4.77314  0.61958  0.77255  0.48576  0.95510
    312   3.22979  4.54110  4.87833  4.33446  3.26775  4.54680  4.93854  1.54499  4.20475  1.16258  3.06196  4.57831  4.76847  4.36900  4.35282  3.90596  3.46677  1.77239  5.31253  4.20054    318 - -
          2.68618  4.42225  2.77519  2.73123  3.46354  2.40513  3.72494  3.29354  2.67741  2.69355  4.24690  2.90347  2.73739  3.18146  2.89801  2.37887  2.77519  2.98518  4.58477  3.61503
          0.02620  4.05080  4.77314  0.61958  0.77255  0.48576  0.95510
    313   2.30527  4.22910  3.44251  3.14378  4.19473  3.03461  4.19748  3.51519  3.14208  3.28096  4.15441  3.33271  3.75875  3.47695  3.44322  1.98508  1.26097  3.06453  5.56997  4.33758    319 - -
          2.68618  4.42225  2.77519  2.73123  3.46354  2.40513  3.72494  3.29354  2.67741  2.69355  4.24690  2.90347  2.73739  3.18146  2.89801  2.37887  2.77519  2.98518  4.58477  3.61503
          0.02620  4.05080  4.77314  0.61958  0.77255  0.48576  0.95510
    314   3.00507  4.72900  3.63210  3.49939  4.47360  3.40659  4.55935  4.06848  3.57267  3.67450  4.73421  3.78653  0.55403  3.95595  3.79509  3.17889  3.46133  3.69289  5.60780  4.59778    320 - -
          2.68618  4.42225  2.77519  2.73123  3.46354  2.40513  3.72494  3.29354  2.67741  2.69355  4.24690  2.90347  2.73739  3.18146  2.89801  2.37887  2.77519  2.98518  4.58477  3.61503
          0.02620  4.05080  4.77314  0.61958  0.77255  0.48576  0.95510
    315   2.68661  4.15048  4.13013  3.55496  2.34869  3.20422  4.10989  2.14619  3.44055  1.87662  3.15941  3.77862  4.16308  3.66276  3.63237  3.10066  2.92259  1.91245  4.76293  3.54598    321 - -
          2.68618  4.42225  2.77519  2.73123  3.46354  2.40513  3.72494  3.29354  2.67741  2.69355  4.24690  2.90347  2.73739  3.18146  2.89801  2.37887  2.77519  2.98518  4.58477  3.61503
          0.02620  4.05080  4.77314  0.61958  0.77255  0.48576  0.95510
    316   1.65206  4.18555  3.66161  3.22764  3.85427  3.18293  4.15501  2.96202  3.18302  2.87851  3.79789  3.42502  3.83400  3.48083  3.48553  2.07696  2.77280  1.87992  5.30849  4.09239    322 - -
          2.68618  4.42225  2.77519  2.73123  3.46354  2.40513  3.72494  3.29354  2.67741  2.69355  4.24690  2.90347  2.73739  3.18146  2.89801  2.37887  2.77519  2.98518  4.58477  3.61503
          0.02620  4.05080  4.77314  0.61958  0.77255  0.48576  0.95510
    317   2.29812  4.23222  3.43067  3.11491  4.20928  3.02994  4.17789  3.55241  3.12026  3.29617  4.15696  3.31494  3.74966  3.44792  3.43356  1.71474  1.43563  3.08891  5.57370  4.34079    323 - -
          2.68618  4.42225  2.77519  2.73123  3.46354  2.40513  3.72494  3.29354  2.67741  2.69355  4.24690  2.90347  2.73739  3.18146  2.89801  2.37887  2.77519  2.98518  4.58477  3.61503
          0.02620  4.05080  4.77314  0.61958  0.77255  0.48576  0.95510
    318   3.15063  4.55131  4.58416  4.04786  3.18696  4.31918  4.68195  1.83163  3.86903  1.63332  1.49855  4.31580  4.60257  4.10271  4.04635  3.67261  3.39493  2.15933  5.16620  4.02527    324 - -
          2.68618  4.42225  2.77519  2.73123  3.46354  2.40513  3.72494  3.29354  2.67741  2.69355  4.24690  2.90347  2.73739  3.18146  2.89801  2.37887  2.77519  2.98518  4.58477  3.61503
          0.02620  4.05080  4.77314  0.61958  0.77255  0.48576  0.95510
    319   2.84300  4.25900  4.38120  3.80103  3.05570  3.99184  4.25418  2.12425  3.65426  1.41744  3.04213  3.99223  4.31020  3.84359  3.80152  3.29759  3.07254  1.91654  3.14619  3.55864    325 - -
          2.68618  4.42225  2.77519  2.73123  3.46354  2.40513  3.72494  3.29354  2.67741  2.69355  4.24690  2.90347  2.73739  3.18146  2.89801  2.37887  2.77519  2.98518  4.58477  3.61503
          0.02620  4.05080  4.77314  0.61958  0.77255  0.48576  0.95510
    320   2.52895  4.45790  3.24514  3.05464  4.45139  2.14388  4.25247  3.94246  3.21078  3.58958  4.45981  3.35166  1.13458  3.52717  3.53530  2.67899  2.99023  3.43548  5.67900  4.51720    326 - -
          2.68618  4.42225  2.77519  2.73123  3.46354  2.40513  3.72494  3.29354  2.67741  2.69355  4.24690  2.90347  2.73739  3.18146  2.89801  2.37887  2.77519  2.98518  4.58477  3.61503
          0.02620  4.05080  4.77314  0.61958  0.77255  0.48576  0.95510
    321   1.21944  2.95098  3.86050  3.45744  4.05716  2.99152  4.30673  3.36173  3.38394  3.14596  4.01007  3.46979  3.73250  3.65221  3.63782  1.94947  2.69314  2.92241  5.47335  4.29047    327 - -
          2.68618  4.42225  2.77519  2.73123  3.46354  2.40513  3.72494  3.29354  2.67741  2.69355  4.24690  2.90347  2.73739  3.18146  2.89801  2.37887  2.77519  2.98518  4.58477  3.61503
          0.02620  4.05080  4.77314  0.61958  0.77255  0.48576  0.95510
    322   2.86909  3.29895  4.50344  3.96027  3.40235  4.05531  4.55223  1.97131  3.82804  1.68850  3.29443  4.14353  4.43355  4.06614  4.00776  3.40296  3.13640  1.31858  5.15563  3.95981    328 - -
          2.68618  4.42225  2.77519  2.73123  3.46354  2.40513  3.72494  3.29354  2.67741  2.69355  4.24690  2.90347  2.73739  3.18146  2.89801  2.37887  2.77519  2.98518  4.58477  3.61503
          0.02620  4.05080  4.77314  0.61958  0.77255  0.48576  0.95510
    323   2.09250  2.87586  4.07706  3.55043  1.97906  3.54619  4.10385  2.51151  3.43449  2.31607  3.32583  3.69683  4.04179  3.66574  3.62840  2.89879  2.86189  2.32057  4.79040  3.51452    329 - -
          2.68618  4.42225  2.77519  2.73123  3.46354  2.40513  3.72494  3.29354  2.67741  2.69355  4.24690  2.90347  2.73739  3.18146  2.89801  2.37887  2.77519  2.98518  4.58477  3.61503
          0.02620  4.05080  4.77314  0.61958  0.77255  0.48576  0.95510
    324   1.23985  2.11397  4.04327  3.67197  3.97111  3.06071  4.42194  3.05693  3.55668  2.99576  3.94211  3.60312  3.80430  3.82360  3.75640  2.51729  2.75235  2.70689  5.45033  4.27334    330 - -
          2.68618  4.42225  2.77519  2.73123  3.46354  2.40513  3.72494  3.29354  2.67741  2.69355  4.24690  2.90347  2.73739  3.18146  2.89801  2.37887  2.77519  2.98518  4.58477  3.61503
          0.02620  4.05080  4.77314  0.61958  0.77255  0.48576  0.95510
    325   3.14320  5.10623  3.33052  2.92309  4.53365  3.60938  3.87015  3.97505  0.81776  3.50297  4.45820  3.33840  4.09992  3.05396  2.48162  3.17550  3.38488  3.67401  5.51752  4.35761    331 - -
          2.68618  4.42225  2.77519  2.73123  3.46354  2.40513  3.72494  3.29354  2.67741  2.69355  4.24690  2.90347  2.73739  3.18146  2.89801  2.37887  2.77519  2.98518  4.58477  3.61503
          0.02620  4.05080  4.77314  0.61958  0.77255  0.48576  0.95510
    326   2.25280  4.20503  3.63594  3.07602  2.98577  3.55191  3.91143  2.42315  3.01283  2.43203  3.35729  3.41827  3.96676  3.29865  3.32404  2.56750  2.23500  2.24718  4.86761  3.64745    332 - -
          2.68618  4.42225  2.77519  2.73123  3.46354  2.40513  3.72494  3.29354  2.67741  2.69355  4.24690  2.90347  2.73739  3.18146  2.89801  2.37887  2.77519  2.98518  4.58477  3.61503
          0.02620  4.05080  4.77314  0.61958  0.77255  0.48576  0.95510
    327   2.62344  4.36768  3.48474  3.13144  3.69320  3.46257  4.11989  2.60802  3.09157  2.69915  3.71824  2.59870  4.02326  3.45659  3.39472  2.86943  2.96492  1.32209  5.22181  3.92770    333 - -
          2.68618  4.42225  2.77519  2.73123  3.46354  2.40513  3.72494  3.29354  2.67741  2.69355  4.24690  2.90347  2.73739  3.18146  2.89801  2.37887  2.77519  2.98518  4.58477  3.61503
          0.02620  4.05080  4.77314  0.61958  0.77255  0.48576  0.95510
    328   1.46266  4.18531  3.48191  3.19989  4.30910  2.96961  4.26197  3.67141  3.24700  3.40933  4.25395  3.34177  3.72196  3.54010  3.55116  1.38184  2.73786  3.14759  5.66774  4.44962    334 - -
          2.68618  4.42225  2.77519  2.73123  3.46354  2.40513  3.72494  3.29354  2.67741  2.69355  4.24690  2.90347  2.73739  3.18146  2.89801  2.37887  2.77519  2.98518  4.58477  3.61503
          0.02620  4.05080  4.77314  0.61958  0.77255  0.48576  0.95510
    329   2.55237  1.50595  4.31400  3.88795  3.64271  3.45277  4.52083  2.36841  3.71638  2.49163  3.61600  3.88514  4.09469  3.99838  3.88913  2.89572  2.96038  1.80243  5.29363  4.06872    335 - -
          2.68618  4.42225  2.77519  2.73123  3.46354  2.40513  3.72494  3.29354  2.67741  2.69355  4.24690  2.90347  2.73739  3.18146  2.89801  2.37887  2.77519  2.98518  4.58477  3.61503
          0.02620  4.05080  4.77314  0.61958  0.77255  0.48576  0.95510
    330   2.92932  4.33240  4.42772  3.86511  2.52289  4.05849  4.16566  2.00961  3.73256  1.38459  3.06636  4.02825  4.36468  3.88731  3.87014  3.36600  3.15560  2.34743  4.59080  2.55443    336 - -
          2.68618  4.42225  2.77519  2.73123  3.46354  2.40513  3.72494  3.29354  2.67741  2.69355  4.24690  2.90347  2.73739  3.18146  2.89801  2.37887  2.77519  2.98518  4.58477  3.61503
          0.02620  4.05080  4.77314  0.61958  0.77255  0.48576  0.95510
    331   2.96643  5.45842  1.15155  2.15505  4.77674  3.23539  3.83204  4.34974  2.87888  3.86950  4.73768  2.16468  3.87837  3.01223  3.47366  2.86570  3.27749  3.91545  5.99002  4.48462    337 - -
          2.68618  4.42225  2.77519  2.73123  3.46354  2.40513  3.72494  3.29354  2.67741  2.69355  4.24690  2.90347  2.73739  3.18146  2.89801  2.37887  2.77519  2.98518  4.58477  3.61503
          0.02620  4.05080  4.77314  0.61958  0.77255  0.48576  0.95510
    332   3.00507  4.72900  3.63210  3.49939  4.47360  3.40659  4.55935  4.06848  3.57267  3.67450  4.73421  3.78653  0.55403  3.95595  3.79509  3.17889  3.46133  3.69289  5.60780  4.59778    338 - -
          2.68618  4.42225  2.77519  2.73123  3.46354  2.40513  3.72494  3.29354  2.67741  2.69355  4.24690  2.90347  2.73739  3.18146  2.89801  2.37887  2.77519  2.98518  4.58477  3.61503
          0.02620  4.05080  4.77314  0.61958  0.77255  0.48576  0.95510
    333   3.01665  4.43776  4.27158  3.76573  2.37262  4.00309  3.69987  2.27201  3.59489  2.38825  3.47994  3.84308  4.34504  3.77595  3.74659  3.31337  3.24426  2.69299  1.93573  1.93508    339 - -
          2.68618  4.42225  2.77519  2.73123  3.46354  2.40513  3.72494  3.29354  2.67741  2.69355  4.24690  2.90347  2.73739  3.18146  2.89801  2.37887  2.77519  2.98518  4.58477  3.61503
          0.02620  4.05080  4.77314  0.61958  0.77255  0.48576  0.95510
    334   3.06712  4.42922  4.69580  4.22214  3.59833  4.32848  4.96159  1.65206  4.09214  2.13446  3.43090  4.43704  4.69995  4.38859  4.30316  3.72938  3.35180  0.94725  5.53752  4.30529    340 - -
          2.68618  4.42225  2.77519  2.73123  3.46354  2.40513  3.72494  3.29354  2.67741  2.69355  4.24690  2.90347  2.73739  3.18146  2.89801  2.37887  2.77519  2.98518  4.58477  3.61503
          0.02620  4.05080  4.77314  0.61958  0.77255  0.48576  0.95510
    335   3.51418  4.93054  4.10602  3.87192  2.32180  4.04141  3.71615  3.49960  3.72452  2.90664  4.15668  3.94964  4.51254  3.98713  3.87026  3.63181  3.80254  3.37900  3.97131  0.71394    341 - -
          2.68618  4.42225  2.77519  2.73123  3.46354  2.40513  3.72494  3.29354  2.67741  2.69355  4.24690  2.90347  2.73739  3.18146  2.89801  2.37887  2.77519  2.98518  4.58477  3.61503
          0.02620  4.05080  4.77314  0.61958  0.77255  0.48576  0.95510
    336   1.03585  4.19709  3.48037  3.24835  4.34985  2.18245  4.32126  3.69602  3.33623  3.44923  4.30401  3.37727  3.74028  3.61617  3.62503  2.45935  2.77215  3.17141  5.69798  4.50728    342 - -
          2.68618  4.42225  2.77519  2.73123  3.46354  2.40513  3.72494  3.29354  2.67741  2.69355  4.24690  2.90347  2.73739  3.18146  2.89801  2.37887  2.77519  2.98518  4.58477  3.61503
          0.02620  4.05080  4.77314  0.61958  0.77255  0.48576  0.95510
    337   2.91259  4.38298  4.32881  3.88372  3.56949  4.01094  4.65720  1.10946  3.73369  2.19176  3.43588  4.11266  4.46006  4.06796  3.95614  3.41052  2.68577  1.82883  5.38458  4.16523    343 - -
          2.68618  4.42225  2.77519  2.73123  3.46354  2.40513  3.72494  3.29354  2.67741  2.69355  4.24690  2.90347  2.73739  3.18146  2.89801  2.37887  2.77519  2.98518  4.58477  3.61503
          0.02620  4.05080  4.77314  0.61958  0.77255  0.48576  0.95510
    338   2.50295  4.57443  2.84878  2.63404  4.33053  3.13485  3.94736  3.84924  2.83449  3.47121  4.30667  2.06376  3.79226  3.15630  3.23694  1.42768  2.90579  3.37607  5.62288  4.28202    344 - -
          2.68618  4.42225  2.77519  2.73123  3.46354  2.40513  3.72494  3.29354  2.67741  2.69355  4.24690  2.90347  2.73739  3.18146  2.89801  2.37887  2.77519  2.98518  4.58477  3.61503
          0.02620  4.05080  4.77314  0.61958  0.77255  0.48576  0.95510
    339   3.20876  4.98849  3.31737  3.09861  3.42356  3.61027  0.81599  3.93936  2.93743  3.40933  4.46894  3.49935  4.17431  3.46814  3.19069  3.27884  3.51962  3.67125  4.88548  3.37011    345 - -
          2.68618  4.42225  2.77519  2.73123  3.46354  2.40513  3.72494  3.29354  2.67741  2.69355  4.24690  2.90347  2.73739  3.18146  2.89801  2.37887  2.77519  2.98518  4.58477  3.61503
          0.02620  4.05080  4.77314  0.61958  0.77255  0.48576  0.95510
    340   3.00507  4.72900  3.63210  3.49939  4.47360  3.40659  4.55935  4.06848  3.57267  3.67450  4.73421  3.78653  0.55403  3.95595  3.79509  3.17889  3.46133  3.69289  5.60780  4.59778    346 - -
          2.68618  4.42225  2.77519  2.73123  3.46354  2.40513  3.72494  3.29354  2.67741  2.69355  4.24690  2.90347  2.73739  3.18146  2.89801  2.37887  2.77519  2.98518  4.58477  3.61503
          0.02620  4.05080  4.77314  0.61958  0.77255  0.48576  0.95510
    341   3.09789  5.20945  3.51640  2.83694  4.67882  3.70283  3.63448  4.02151  1.20970  3.45136  4.32386  3.23313  4.06837  2.76805  1.63867  3.08984  3.25955  3.70247  5.48104  4.32234    347 - -
          2.68618  4.42225  2.77519  2.73123  3.46354  2.40513  3.72494  3.29354  2.67741  2.69355  4.24690  2.90347  2.73739  3.18146  2.89801  2.37887  2.77519  2.98518  4.58477  3.61503
          0.02620  4.05080  4.77314  0.61958  0.77255  0.48576  0.95510
    342   3.51418  4.93054  4.10602  3.87192  2.32180  4.04141  3.71615  3.49960  3.72452  2.90664  4.15668  3.94964  4.51254  3.98713  3.87026  3.63181  3.80254  3.37900  3.97131  0.71394    348 - -
          2.68618  4.42225  2.77519  2.73123  3.46354  2.40513  3.72494  3.29354  2.67741  2.69355  4.24690  2.90347  2.73739  3.18146  2.89801  2.37887  2.77519  2.98518  4.58477  3.61503
          0.02620  4.05080  4.77314  0.61958  0.77255  0.48576  0.95510
    343   3.03393  5.12705  3.38708  2.79611  4.50434  3.64716  3.66081  3.92182  1.98049  3.37791  4.26624  3.20730  4.04330  2.26764  1.24709  3.04132  3.22129  3.61136  5.44441  4.24209    349 - -
          2.68618  4.42225  2.77519  2.73123  3.46354  2.40513  3.72494  3.29354  2.67741  2.69355  4.24690  2.90347  2.73739  3.18146  2.89801  2.37887  2.77519  2.98518  4.58477  3.61503
          0.02620  4.05080  4.77314  0.61958  0.77255  0.48576  0.95510
    344   2.13258  4.54157  3.24158  2.74872  3.70975  3.49296  3.80208  3.01453  2.62271  2.06083  3.63520  3.19181  3.92831  2.31101  2.97611  2.78831  2.90441  2.79563  5.13729  3.86808    350 - -
          2.68618  4.42225  2.77519  2.73123  3.46354  2.40513  3.72494  3.29354  2.67741  2.69355  4.24690  2.90347  2.73739  3.18146  2.89801  2.37887  2.77519  2.98518  4.58477  3.61503
          0.02620  4.05080  4.77314  0.61958  0.77255  0.48576  0.95510
    345   2.24524  5.00943  2.53518  1.30358  4.44417  3.29260  3.80903  3.78378  2.67176  3.44079  4.31882  2.89495  3.86855  2.98238  3.12707  2.77431  3.07987  3.42857  5.68372  4.31083    351 - -
          2.68618  4.42225  2.77519  2.73123  3.46354  2.40513  3.72494  3.29354  2.67741  2.69355  4.24690  2.90347  2.73739  3.18146  2.89801  2.37887  2.77519  2.98518  4.58477  3.61503
          0.02620  4.05080  4.77314  0.61958  0.77255  0.48576  0.95510
    346   3.36060  4.77199  4.47511  4.11922  3.21256  4.20681  4.71930  2.42989  3.88525  0.68311  3.18598  4.37735  4.61372  4.21063  4.03073  3.80372  3.64798  2.51287  5.15294  3.91627    352 - -
          2.68618  4.42225  2.77519  2.73123  3.46354  2.40513  3.72494  3.29354  2.67741  2.69355  4.24690  2.90347  2.73739  3.18146  2.89801  2.37887  2.77519  2.98518  4.58477  3.61503
          0.02620  4.05080  4.77314  0.61958  0.77255  0.48576  0.95510
    347   2.62829  4.86269  2.87553  2.11158  4.11148  3.39880  3.62471  3.54126  2.40083  3.12865  3.94194  2.92049  3.81309  2.25434  2.84832  2.45481  2.65207  3.20801  5.35032  3.14806    353 - -
          2.68618  4.42225  2.77519  2.73123  3.46354  2.40513  3.72494  3.29354  2.67741  2.69355  4.24690  2.90347  2.73739  3.18146  2.89801  2.37887  2.77519  2.98518  4.58477  3.61503
          0.02620  4.05080  4.77314  0.61958  0.77255  0.48576  0.95510
    348   3.09036  5.20070  3.49130  2.82945  4.66398  3.69375  3.63929  4.01189  1.15168  3.44735  4.32100  3.22861  4.06488  2.77427  1.75042  3.08382  3.25598  3.69293  5.48074  4.31772    354 - -
          2.68618  4.42225  2.77519  2.73123  3.46354  2.40513  3.72494  3.29354  2.67741  2.69355  4.24690  2.90347  2.73739  3.18146  2.89801  2.37887  2.77519  2.98518  4.58477  3.61503
          0.02620  4.05080  4.77314  0.61958  0.77255  0.48576  0.95510
    349   3.21648  5.03636  3.72628  3.20440  4.43663  3.66574  3.96807  3.99365  2.32920  3.47730  4.47580  3.54894  4.16234  3.18214  0.73732  3.29388  3.47200  3.71063  5.44898  4.32846    355 - -
          2.68618  4.42225  2.77519  2.73123  3.46354  2.40513  3.72494  3.29354  2.67741  2.69355  4.24690  2.90347  2.73739  3.18146  2.89801  2.37887  2.77519  2.98518  4.58477  3.61503
          0.02620  4.05080  4.77314  0.61958  0.77255  0.48576  0.95510
    350   2.78504  2.94837  4.42565  3.84962  2.56501  3.95280  4.28806  2.18910  3.71233  1.59709  3.11123  4.00532  4.29491  3.89366  3.84468  3.26774  3.02421  1.80597  4.82833  3.62492    356 - -
          2.68618  4.42225  2.77519  2.73123  3.46354  2.40513  3.72494  3.29354  2.67741  2.69355  4.24690  2.90347  2.73739  3.18146  2.89801  2.37887  2.77519  2.98518  4.58477  3.61503
          0.02620  4.05080  4.77314  0.61958  0.77255  0.48576  0.95510
    351   2.76813  4.92210  2.84464  2.50633  4.28707  3.40203  3.72017  3.71145  2.16724  3.28016  4.13561  2.99873  1.76950  2.57499  2.71302  2.79211  3.02937  3.37407  5.46959  4.16534    357 - -
          2.68618  4.42225  2.77519  2.73123  3.46354  2.40513  3.72494  3.29354  2.67741  2.69355  4.24690  2.90347  2.73739  3.18146  2.89801  2.37887  2.77519  2.98518  4.58477  3.61503
          0.02620  4.05080  4.77314  0.61958  0.77255  0.48576  0.95510
    352   2.65047  3.30873  4.10489  3.55113  3.04788  3.68367  4.01976  2.49958  3.38630  2.24815  3.27517  3.72519  4.10935  3.64121  3.57226  3.01134  2.91883  2.02423  2.03741  3.29126    358 - -
          2.68618  4.42225  2.77519  2.73123  3.46354  2.40513  3.72494  3.29354  2.67741  2.69355  4.24690  2.90347  2.73739  3.18146  2.89801  2.37887  2.77519  2.98518  4.58477  3.61503
          0.02620  4.05080  4.77314  0.61958  0.77255  0.48576  0.95510
    353   3.29954  4.67269  4.72536  4.17736  3.07376  4.47559  4.76405  2.23659  3.98204  1.01444  1.86634  4.45892  4.69189  4.16901  4.13024  3.83122  3.52707  2.36806  5.13685  4.03336    359 - -
          2.68618  4.42225  2.77519  2.73123  3.46354  2.40513  3.72494  3.29354  2.67741  2.69355  4.24690  2.90347  2.73739  3.18146  2.89801  2.37887  2.77519  2.98518  4.58477  3.61503
          0.02620  4.05080  4.77314  0.61958  0.77255  0.48576  0.95510
    354   2.26055  4.62473  2.86810  2.59596  4.28153  1.65916  3.87302  3.70486  2.70237  3.32691  4.17063  3.03821  3.81231  2.41062  3.09531  2.63299  2.91052  3.29533  5.55193  4.24587    360 - -
          2.68618  4.42225  2.77519  2.73123  3.46354  2.40513  3.72494  3.29354  2.67741  2.69355  4.24690  2.90347  2.73739  3.18146  2.89801  2.37887  2.77519  2.98518  4.58477  3.61503
          0.02620  4.05080  4.77314  0.61958  0.77255  0.48576  0.95510
    355   2.90927  2.93775  4.64841  4.11795  3.49761  4.14382  4.70436  1.22410  3.99127  2.17803  3.36768  4.27360  4.52235  4.22769  4.15998  3.50674  3.18228  1.59580  5.27934  4.07996    361 - -
          2.68618  4.42225  2.77519  2.73123  3.46354  2.40513  3.72494  3.29354  2.67741  2.69355  4.24690  2.90347  2.73739  3.18146  2.89801  2.37887  2.77519  2.98518  4.58477  3.61503
          0.02620  4.05080  4.77314  0.61958  0.77255  0.48576  0.95510
    356   2.79633  5.01361  3.14948  2.56265  4.34363  3.52809  2.38083  3.74741  1.84921  3.26791  4.09216  3.04158  3.90983  2.74331  2.06518  2.80105  2.68061  3.41098  5.40532  4.13100    362 - -
          2.68618  4.42225  2.77519  2.73123  3.46354  2.40513  3.72494  3.29354  2.67741  2.69355  4.24690  2.90347  2.73739  3.18146  2.89801  2.37887  2.77519  2.98518  4.58477  3.61503
          0.02620  4.05080  4.77314  0.61958  0.77255  0.48576  0.95510
    357   2.79724  5.09280  2.45821  1.28615  4.51247  3.27571  3.78927  3.96913  2.66160  3.54909  4.40002  2.85056  3.85937  2.95979  3.12920  2.24563  3.10006  3.57703  5.72570  4.32517    363 - -
          2.68618  4.42225  2.77519  2.73123  3.46354  2.40513  3.72494  3.29354  2.67741  2.69355  4.24690  2.90347  2.73739  3.18146  2.89801  2.37887  2.77519  2.98518  4.58477  3.61503
          0.02620  4.05080  4.77314  0.61958  0.77255  0.48576  0.95510
    358   2.19550  4.65476  3.04014  2.55143  4.07679  3.33298  3.71942  3.46603  2.11924  3.09621  3.92543  3.02273  2.89307  2.89014  2.90728  2.62359  2.23501  3.12219  5.34664  4.04301    364 - -
          2.68618  4.42225  2.77519  2.73123  3.46354  2.40513  3.72494  3.29354  2.67741  2.69355  4.24690  2.90347  2.73739  3.18146  2.89801  2.37887  2.77519  2.98518  4.58477  3.61503
          0.02620  4.05080  4.77314  0.61958  0.77255  0.48576  0.95510
    359   2.44513  5.03299  2.21066  2.15648  4.33014  3.34835  3.12845  3.78598  2.40993  3.32369  4.10691  2.83819  3.26358  2.73898  2.90322  2.62137  2.50491  3.40151  5.50735  4.11694    365 - -
          2.68618  4.42225  2.77519  2.73123  3.46354  2.40513  3.72494  3.29354  2.67741  2.69355  4.24690  2.90347  2.73739  3.18146  2.89801  2.37887  2.77519  2.98518  4.58477  3.61503
          0.02620  4.05080  4.77314  0.61958  0.77255  0.48576  0.95510
    360   2.18854  4.61926  2.76535  2.52931  3.94624  3.35848  3.70118  3.33833  2.54646  2.70806  3.81772  3.01319  3.30515  2.88289  2.98952  2.44023  2.28616  3.02080  5.25908  3.95218    366 - -
          2.68618  4.42225  2.77519  2.73123  3.46354  2.40513  3.72494  3.29354  2.67741  2.69355  4.24690  2.90347  2.73739  3.18146  2.89801  2.37887  2.77519  2.98518  4.58477  3.61503
          0.20205  4.05080  1.79854  0.61958  0.77255  0.48576  0.95510
    361   2.23485  4.64076  2.25465  2.40338  4.21038  2.75948  3.72564  3.63558  2.60349  3.24448  4.06045  2.88931  3.72328  2.89571  3.07241  2.27663  2.46009  3.23082  5.47348  4.13355    367 - -
          2.68618  4.42225  2.77519  2.73123  3.46354  2.40513  3.72494  3.29354  2.67741  2.69355  4.24690  2.90347  2.73739  3.18146  2.89801  2.37887  2.77519  2.98518  4.58477  3.61503
          0.03116  3.87990  4.60225  0.61958  0.77255  0.64400  0.74484
    362   2.57895  4.77994  2.67366  1.88126  4.19058  3.24868  3.66675  3.60619  2.49330  3.20804  4.03258  2.86262  3.15922  2.82945  2.94469  2.33397  2.54434  3.24189  5.43540  4.08943    368 - -
          2.68618  4.42225  2.77519  2.73123  3.46354  2.40513  3.72494  3.29354  2.67741  2.69355  4.24690  2.90347  2.73739  3.18146  2.89801  2.37887  2.77519  2.98518  4.58477  3.61503
          0.09540  3.87990  2.65449  0.61958  0.77255  0.64400  0.74484
    363   1.74299  4.09663  3.28581  2.95643  4.11285  2.36572  4.03831  3.49076  3.00378  3.19447  4.02690  3.16613  3.60632  3.29951  3.33794  2.01545  2.21857  3.00017  5.46069  4.23975    369 - -
          2.68618  4.42225  2.77519  2.73123  3.46354  2.40513  3.72494  3.29354  2.67741  2.69355  4.24690  2.90347  2.73739  3.18146  2.89801  2.37887  2.77519  2.98518  4.58477  3.61503
          0.03320  3.81770  4.54005  0.61958  0.77255  0.69027  0.69603
    364   2.58490  4.81355  2.33854  2.29225  4.18244  3.23461  3.63878  3.61304  2.48285  3.20608  4.03041  2.81749  3.74389  2.49442  2.94966  2.20517  2.51891  3.25137  5.42894  4.06965    370 - -
          2.68618  4.42225  2.77519  2.73123  3.46354  2.40513  3.72494  3.29354  2.67741  2.69355  4.24690  2.90347  2.73739  3.18146  2.89801  2.37887  2.77519  2.98518  4.58477  3.61503
          0.11034  3.81770  2.49508  0.61958  0.77255  0.60393  0.79111
    365   2.28669  4.20549  3.15446  2.96874  4.01477  2.93664  4.07964  3.52957  3.03822  3.25518  4.18752  3.20264  3.67059  3.39278  3.32523  1.18929  2.76240  3.07842  5.39260  4.09830    371 - -
          2.68618  4.42225  2.77519  2.73123  3.46354  2.40513  3.72494  3.29354  2.67741  2.69355  4.24690  2.90347  2.73739  3.18146  2.89801  2.37887  2.77519  2.98518  4.58477  3.61503
          0.03346  3.81003  4.53238  0.61958  0.77255  0.60829  0.78588
    366   2.54435  4.64554  2.61919  2.43159  3.94040  2.89789  3.65028  3.32657  2.49523  2.97289  3.81254  2.93225  3.77467  2.59345  2.94055  2.60714  2.54852  2.54782  5.24713  3.93064    372 - -
          2.68618  4.42225  2.77519  2.73123  3.46354  2.40513  3.72494  3.29354  2.67741  2.69355  4.24690  2.90347  2.73739  3.18146  2.89801  2.37887  2.77519  2.98518  4.58477  3.61503
          0.03137  3.87344  4.59579  0.61958  0.77255  0.64904  0.73928
    367   1.94982  4.37464  2.96557  2.63910  4.14045  2.56090  3.85776  3.53880  2.74764  3.19676  4.02712  2.30919  3.69276  3.06522  3.15018  2.46689  2.37574  3.10889  5.44617  4.16386    373 - -
          2.68618  4.42225  2.77519  2.73123  3.46354  2.40513  3.72494  3.29354  2.67741  2.69355  4.24690  2.90347  2.73739  3.18146  2.89801  2.37887  2.77519  2.98518  4.58477  3.61503
          0.03137  3.87344  4.59579  0.61958  0.77255  0.55924  0.84779
    368   2.54398  4.65911  2.86100  2.47511  4.10120  3.26640  3.70658  3.51807  2.50820  3.13341  3.96462  2.64584  3.77793  2.54191  2.92251  2.21891  2.13444  3.16163  5.36928  4.05409    374 - -
          2.68618  4.42225  2.77519  2.73123  3.46354  2.40513  3.72494  3.29354  2.67741  2.69355  4.24690  2.90347  2.73739  3.18146  2.89801  2.37887  2.77519  2.98518  4.58477  3.61503
          0.02947  3.93477  4.65711  0.61958  0.77255  0.59870  0.79745
    369   2.32330  4.74431  2.66002  1.95920  4.25774  2.53946  3.72909  3.68576  2.59290  3.28558  4.10777  2.88220  3.76189  2.89834  3.05511  2.14522  2.87663  3.29322  5.50937  4.16197    375 - -
          2.68618  4.42225  2.77519  2.73123  3.46354  2.40513  3.72494  3.29354  2.67741  2.69355  4.24690  2.90347  2.73739  3.18146  2.89801  2.37887  2.77519  2.98518  4.58477  3.61503
          0.02947  3.93477  4.65711  0.61958  0.77255  0.59870  0.79745
    370   2.67158  5.03936  2.30319  2.07567  4.35739  3.27687  3.63695  3.81247  2.48804  3.36187  4.16589  2.30041  3.77489  2.77998  2.99220  2.37722  2.44590  3.42984  5.55676  4.15785    376 - -
          2.68618  4.42225  2.77519  2.73123  3.46354  2.40513  3.72494  3.29354  2.67741  2.69355  4.24690  2.90347  2.73739  3.18146  2.89801  2.37887  2.77519  2.98518  4.58477  3.61503
          0.02947  3.93477  4.65711  0.61958  0.77255  0.59870  0.79745
    371   1.95493  4.17739  3.67864  3.22646  3.76376  3.25384  4.15123  2.62014  3.15969  2.68808  3.67765  3.44881  3.87290  3.47355  3.46197  2.64698  2.00087  1.90658  5.27390  4.05759    377 - -
          2.68618  4.42225  2.77519  2.73123  3.46354  2.40513  3.72494  3.29354  2.67741  2.69355  4.24690  2.90347  2.73739  3.18146  2.89801  2.37887  2.77519  2.98518  4.58477  3.61503
          0.02947  3.93477  4.65711  0.61958  0.77255  0.50939  0.91845
    372   2.09751  4.18636  3.56779  3.09845  3.78973  3.18950  4.04651  2.95871  3.05144  2.82536  3.72689  3.34749  3.80669  3.35628  3.37512  2.08732  2.16771  1.99232  5.22642  4.00592    378 - -
          2.68618  4.42225  2.77519  2.73123  3.46354  2.40513  3.72494  3.29354  2.67741  2.69355  4.24690  2.90347  2.73739  3.18146  2.89801  2.37887  2.77519  2.98518  4.58477  3.61503
          0.02781  3.99223  4.71457  0.61958  0.77255  0.44986  1.01533
    373   2.48874  4.31526  3.39878  2.86218  3.62944  2.98722  3.84866  2.96295  2.81721  2.68986  2.84646  3.24420  3.86177  3.13617  3.18369  2.10862  2.32094  2.47395  5.04812  3.80554    379 - -
          2.68618  4.42225  2.77519  2.73123  3.46354  2.40513  3.72494  3.29354  2.67741  2.69355  4.24690  2.90347  2.73739  3.18146  2.89801  2.37887  2.77519  2.98518  4.58477  3.61503
          0.02620  4.05080  4.77314  0.61958  0.77255  0.48576  0.95510
    374   2.28092  4.74255  2.94343  2.19931  4.00594  3.39819  3.65939  3.39964  2.46631  3.02838  3.85919  2.96741  3.82140  2.40895  2.90715  2.46878  2.84672  2.57919  5.28922  3.96855    380 - -
          2.68618  4.42225  2.77519  2.73123  3.46354  2.40513  3.72494  3.29354  2.67741  2.69355  4.24690  2.90347  2.73739  3.18146  2.89801  2.37887  2.77519  2.98518  4.58477  3.61503
          0.02620  4.05080  4.77314  0.61958  0.77255  0.48576  0.95510
    375   2.64313  4.87647  2.78085  2.11191  4.20960  3.35129  3.67070  3.63345  2.46300  3.21909  4.03531  2.91215  3.81664  2.57689  2.91072  2.08157  2.26857  3.28131  5.43918  4.09257    381 - -
          2.68618  4.42225  2.77519  2.73123  3.46354  2.40513  3.72494  3.29354  2.67741  2.69355  4.24690  2.90347  2.73739  3.18146  2.89801  2.37887  2.77519  2.98518  4.58477  3.61503
          0.02620  4.05080  4.77314  0.61958  0.77255  0.48576  0.95510
    376   2.21721  4.52991  3.16000  2.62902  3.81862  2.98058  3.73117  2.84373  2.27681  2.85840  3.71548  3.08935  3.84167  2.94170  2.98542  2.66486  2.25788  2.88484  5.16723  3.88770    382 - -
          2.68618  4.42225  2.77519  2.73123  3.46354  2.40513  3.72494  3.29354  2.67741  2.69355  4.24690  2.90347  2.73739  3.18146  2.89801  2.37887  2.77519  2.98518  4.58477  3.61503
          0.02620  4.05080  4.77314  0.61958  0.77255  0.48576  0.95510
    377   2.67861  5.09974  2.39816  1.89383  4.40282  3.33629  3.62667  3.86596  2.43393  3.39199  4.17570  2.81852  2.98580  2.53768  2.93244  2.64358  2.43312  3.47175  5.56678  4.16416    383 - -
          2.68618  4.42225  2.77519  2.73123  3.46354  2.40513  3.72494  3.29354  2.67741  2.69355  4.24690  2.90347  2.73739  3.18146  2.89801  2.37887  2.77519  2.98518  4.58477  3.61503
          0.02620  4.05080  4.77314  0.61958  0.77255  0.48576  0.95510
    378   2.57677  4.61772  3.07424  2.64988  4.11854  3.31598  3.78891  3.48539  2.11428  3.13772  3.98732  3.08660  3.84138  2.97756  2.87248  2.41036  1.71487  3.13905  5.38586  4.10625    384 - -
          2.68618  4.42225  2.77519  2.73123  3.46354  2.40513  3.72494  3.29354  2.67741  2.69355  4.24690  2.90347  2.73739  3.18146  2.89801  2.37887  2.77519  2.98518  4.58477  3.61503
          0.08178  4.05080  2.79493  0.61958  0.77255  0.48576  0.95510
    379   2.12428  4.33374  3.43113  2.88015  3.49230  3.53643  3.83354  2.50896  2.79947  2.15104  3.43190  3.28815  3.93801  2.84042  3.14895  2.80123  2.58187  2.51141  4.95905  3.72258    385 - -
          2.68618  4.42225  2.77519  2.73123  3.46354  2.40513  3.72494  3.29354  2.67741  2.69355  4.24690  2.90347  2.73739  3.18146  2.89801  2.37887  2.77519  2.98518  4.58477  3.61503
          0.13529  3.99669  2.22417  0.61958  0.77255  0.54165  0.87176
    380   2.11589  4.67504  2.90268  2.48057  4.09391  3.29499  3.67351  3.47641  2.06210  3.10390  3.93956  2.64865  3.78356  2.84429  2.80505  2.62095  2.53645  3.13413  5.34126  4.03780    386 - -
          2.68596  4.42239  2.77494  2.73111  3.46368  2.40527  3.72508  3.29368  2.67755  2.69354  4.24704  2.90343  2.73741  3.18137  2.89814  2.37881  2.77520  2.98513  4.58491  3.61517
          0.32410  1.28438        *  1.21282  0.35291  0.00000        *
//
