# Supplementary material for: Potential Conservation of Circadian Clock Proteins in the phylum Nematoda as Revealed by Bioinformatic Searches
Source: PLoS One. 2014 Nov 14;9(11):e112871. doi: 10.1371/journal.pone.0112871 (PMC4232591; doi:10.1371/journal.pone.0112871)
Supplement: File S1 — HMM profiles used in this work and HMMsearch results. (ZIP) [file pone.0112871.s007.zip › HMMs-CE/Artropodos/PP2A-B-PJ(PP2a_WBT_B)_FBpp0288759-aln.hmm]

HMMER3/b [3.0 | March 2010]
NAME  PP2A-B-PJ(PP2a_WBT_B)_FBpp0288759-aln
LENG  633
ALPH  amino
RF    no
CS    no
MAP   yes
DATE  Tue Jun 12 14:33:56 2012
NSEQ  6
EFFN  0.612305
CKSUM 1422648407
STATS LOCAL MSV      -12.2694  0.69701
STATS LOCAL VITERBI  -13.0595  0.69701
STATS LOCAL FORWARD   -6.0790  0.69701
HMM          A        C        D        E        F        G        H        I        K        L        M        N        P        Q        R        S        T        V        W        Y   
            m->m     m->i     m->d     i->m     i->i     d->m     d->d
  COMPO   2.54946  4.31582  2.93960  2.57713  3.22375  3.15419  3.67877  2.88126  2.61559  2.38436  3.68932  3.01289  3.18904  3.05739  2.91937  2.65863  2.87939  2.69578  4.62821  3.48125
          2.68613  4.42241  2.77489  2.73117  3.46369  2.40528  3.72510  3.29331  2.67736  2.69349  4.24605  2.90336  2.73733  3.18162  2.89816  2.37902  2.77512  2.98534  4.58492  3.61519
          0.38692  2.13816  1.59464  1.83108  0.17464  0.00000        *
      1   2.45716  4.24879  3.38925  2.94841  3.47959  3.29654  3.88884  2.74049  2.82109  2.45980  2.43610  3.27505  3.83787  3.20939  3.12412  2.18352  2.79064  2.52850  5.00093  3.71719     12 - -
          2.68618  4.42225  2.77519  2.73123  3.46354  2.40513  3.72494  3.29354  2.67741  2.69355  4.24690  2.90347  2.73739  3.18146  2.89801  2.37887  2.77519  2.98518  4.58477  3.61503
          0.03603  3.73732  4.45966  0.61958  0.77255  0.66104  0.72632
      2   2.25848  4.13070  3.34131  3.00013  3.76503  3.02143  4.00130  2.96041  2.95091  2.82820  3.79996  3.23112  3.69536  3.30764  3.25006  1.73331  2.68712  2.21358  5.23254  3.94620     13 - -
          2.68618  4.42225  2.77519  2.73123  3.46354  2.40513  3.72494  3.29354  2.67741  2.69355  4.24690  2.90347  2.73739  3.18146  2.89801  2.37887  2.77519  2.98518  4.58477  3.61503
          0.03603  3.73732  4.45966  0.61958  0.77255  0.66104  0.72632
      3   2.55598  4.52658  2.94788  2.59333  3.65876  3.26149  2.47114  3.28479  2.47593  2.92561  3.84275  3.02334  3.78885  2.94325  2.80415  2.65655  2.28200  2.98741  5.05074  3.66690     14 - -
          2.68618  4.42225  2.77519  2.73123  3.46354  2.40513  3.72494  3.29354  2.67741  2.69355  4.24690  2.90347  2.73739  3.18146  2.89801  2.37887  2.77519  2.98518  4.58477  3.61503
          0.03603  3.73732  4.45966  0.61958  0.77255  0.66104  0.72632
      4   1.92347  4.08638  3.38607  3.01312  3.83681  2.99257  4.01250  2.96728  2.97653  2.85862  3.78737  3.22868  3.66886  3.30699  3.28423  1.94604  2.64404  2.24408  5.27444  4.03822     15 - -
          2.68618  4.42225  2.77519  2.73123  3.46354  2.40513  3.72494  3.29354  2.67741  2.69355  4.24690  2.90347  2.73739  3.18146  2.89801  2.37887  2.77519  2.98518  4.58477  3.61503
          0.03603  3.73732  4.45966  0.61958  0.77255  0.66104  0.72632
      5   1.70324  4.06772  3.14458  2.89530  4.12651  2.28552  4.02521  3.50795  2.99770  3.22257  4.06231  3.10956  3.56486  3.29281  3.32183  1.96132  2.59513  3.00005  5.47362  4.24514     16 - -
          2.68618  4.42225  2.77519  2.73123  3.46354  2.40513  3.72494  3.29354  2.67741  2.69355  4.24690  2.90347  2.73739  3.18146  2.89801  2.37887  2.77519  2.98518  4.58477  3.61503
          0.03603  3.73732  4.45966  0.61958  0.77255  0.66104  0.72632
      6   1.99966  4.25762  3.25879  2.84190  3.68065  3.20045  3.87487  2.86764  2.77375  2.31160  3.63361  3.18603  2.92910  3.14737  3.10635  2.58018  2.74941  2.61051  5.14128  3.88050     17 - -
          2.68618  4.42225  2.77519  2.73123  3.46354  2.40513  3.72494  3.29354  2.67741  2.69355  4.24690  2.90347  2.73739  3.18146  2.89801  2.37887  2.77519  2.98518  4.58477  3.61503
          0.03603  3.73732  4.45966  0.61958  0.77255  0.66104  0.72632
      7   2.15301  4.21543  3.46837  2.99057  3.58163  3.30552  3.94957  2.58903  2.88501  2.46145  2.87079  3.31066  3.84703  3.24599  3.20283  2.66374  2.26374  2.37465  5.10251  3.87290     18 - -
          2.68618  4.42225  2.77519  2.73123  3.46354  2.40513  3.72494  3.29354  2.67741  2.69355  4.24690  2.90347  2.73739  3.18146  2.89801  2.37887  2.77519  2.98518  4.58477  3.61503
          0.03603  3.73732  4.45966  0.61958  0.77255  0.66104  0.72632
      8   2.17024  4.50445  2.83208  2.50425  3.99850  3.16388  3.71475  3.38673  2.51267  3.02615  3.90328  2.94925  2.70600  2.50975  2.88451  2.55855  2.79588  3.04334  5.30386  4.00804     19 - -
          2.68618  4.42225  2.77519  2.73123  3.46354  2.40513  3.72494  3.29354  2.67741  2.69355  4.24690  2.90347  2.73739  3.18146  2.89801  2.37887  2.77519  2.98518  4.58477  3.61503
          0.03603  3.73732  4.45966  0.61958  0.77255  0.66104  0.72632
      9   2.41433  4.39099  3.09525  2.66397  3.94825  3.16229  3.73545  3.31499  2.46047  2.98553  3.85255  3.04830  3.72362  2.94730  2.38881  2.24009  2.23811  2.96654  5.24473  3.98292     20 - -
          2.68618  4.42225  2.77519  2.73123  3.46354  2.40513  3.72494  3.29354  2.67741  2.69355  4.24690  2.90347  2.73739  3.18146  2.89801  2.37887  2.77519  2.98518  4.58477  3.61503
          0.03603  3.73732  4.45966  0.61958  0.77255  0.66104  0.72632
     10   1.78846  4.22650  3.53879  3.13132  2.66961  3.33128  3.98597  2.57446  3.08753  2.34551  3.46718  3.40560  3.89731  3.39882  3.38412  2.72916  2.84107  2.39151  4.89165  3.51945     21 - -
          2.68618  4.42225  2.77519  2.73123  3.46354  2.40513  3.72494  3.29354  2.67741  2.69355  4.24690  2.90347  2.73739  3.18146  2.89801  2.37887  2.77519  2.98518  4.58477  3.61503
          0.03603  3.73732  4.45966  0.61958  0.77255  0.66104  0.72632
     11   2.07779  4.47196  2.89892  2.53417  3.85229  3.19510  2.98953  3.31422  2.52915  2.96096  3.82996  2.97477  2.96503  2.92139  2.90355  2.56659  2.78193  2.98425  5.19234  3.87624     22 - -
          2.68618  4.42225  2.77519  2.73123  3.46354  2.40513  3.72494  3.29354  2.67741  2.69355  4.24690  2.90347  2.73739  3.18146  2.89801  2.37887  2.77519  2.98518  4.58477  3.61503
          0.03603  3.73732  4.45966  0.61958  0.77255  0.66104  0.72632
     12   1.93897  4.19432  3.29550  2.90091  3.70595  3.13097  3.91316  2.89025  2.83288  2.35110  3.68764  3.20243  3.74158  3.20217  3.15094  2.18801  2.71672  2.60563  5.15876  3.89169     23 - -
          2.68618  4.42225  2.77519  2.73123  3.46354  2.40513  3.72494  3.29354  2.67741  2.69355  4.24690  2.90347  2.73739  3.18146  2.89801  2.37887  2.77519  2.98518  4.58477  3.61503
          0.03603  3.73732  4.45966  0.61958  0.77255  0.66104  0.72632
     13   2.52790  4.53073  3.06840  2.64761  4.01584  3.22201  3.68753  3.46608  2.29335  3.08353  3.96427  3.04316  3.76561  2.88836  1.97008  2.11937  2.84916  3.11696  5.25523  3.97713     24 - -
          2.68618  4.42225  2.77519  2.73123  3.46354  2.40513  3.72494  3.29354  2.67741  2.69355  4.24690  2.90347  2.73739  3.18146  2.89801  2.37887  2.77519  2.98518  4.58477  3.61503
          0.03603  3.73732  4.45966  0.61958  0.77255  0.66104  0.72632
     14   2.33908  4.85836  2.58457  1.97547  4.19324  3.26979  3.61585  3.55335  2.11045  3.17593  4.03525  2.82870  3.77434  2.78433  2.72374  2.68082  2.93007  3.22787  5.40310  4.07714     25 - -
          2.68618  4.42225  2.77519  2.73123  3.46354  2.40513  3.72494  3.29354  2.67741  2.69355  4.24690  2.90347  2.73739  3.18146  2.89801  2.37887  2.77519  2.98518  4.58477  3.61503
          0.03603  3.73732  4.45966  0.61958  0.77255  0.66104  0.72632
     15   2.44857  3.19221  3.72148  3.19277  3.39996  3.39349  4.00456  2.42354  3.06874  2.31411  2.77981  3.45388  3.90425  3.38549  3.34647  2.73932  2.28461  2.22658  4.95214  3.73743     26 - -
          2.68618  4.42225  2.77519  2.73123  3.46354  2.40513  3.72494  3.29354  2.67741  2.69355  4.24690  2.90347  2.73739  3.18146  2.89801  2.37887  2.77519  2.98518  4.58477  3.61503
          0.03603  3.73732  4.45966  0.61958  0.77255  0.66104  0.72632
     16   2.43565  4.24232  3.32875  2.86321  2.84018  3.29345  3.82766  2.79697  2.82034  2.51870  3.49889  3.21833  3.06251  3.15007  3.16180  2.63542  2.27855  2.56367  4.94216  3.64154     27 - -
          2.68618  4.42225  2.77519  2.73123  3.46354  2.40513  3.72494  3.29354  2.67741  2.69355  4.24690  2.90347  2.73739  3.18146  2.89801  2.37887  2.77519  2.98518  4.58477  3.61503
          0.03603  3.73732  4.45966  0.61958  0.77255  0.66104  0.72632
     17   1.92035  4.13945  3.20653  2.86360  3.97117  2.95765  3.94823  3.22420  2.86540  3.00036  3.88889  3.13128  2.80201  3.20542  3.19740  2.38404  2.07897  2.83399  5.34795  4.11314     28 - -
          2.68618  4.42225  2.77519  2.73123  3.46354  2.40513  3.72494  3.29354  2.67741  2.69355  4.24690  2.90347  2.73739  3.18146  2.89801  2.37887  2.77519  2.98518  4.58477  3.61503
          0.03603  3.73732  4.45966  0.61958  0.77255  0.66104  0.72632
     18   1.84910  4.07643  3.22242  2.92737  4.04647  2.36536  4.01383  3.32277  2.96658  3.10435  3.97139  3.14344  3.59486  3.28389  3.28428  2.32716  2.01867  2.88168  5.41426  4.19211     29 - -
          2.68618  4.42225  2.77519  2.73123  3.46354  2.40513  3.72494  3.29354  2.67741  2.69355  4.24690  2.90347  2.73739  3.18146  2.89801  2.37887  2.77519  2.98518  4.58477  3.61503
          0.03603  3.73732  4.45966  0.61958  0.77255  0.66104  0.72632
     19   1.49222  4.06276  3.22648  2.98199  4.03617  2.85839  4.06244  3.30709  3.02550  3.12029  4.01762  3.16774  3.59551  3.35165  3.31952  1.97952  2.62005  2.86876  5.42960  4.18799     30 - -
          2.68618  4.42225  2.77519  2.73123  3.46354  2.40513  3.72494  3.29354  2.67741  2.69355  4.24690  2.90347  2.73739  3.18146  2.89801  2.37887  2.77519  2.98518  4.58477  3.61503
          0.03603  3.73732  4.45966  0.61958  0.77255  0.66104  0.72632
     20   2.08926  4.58382  2.68076  2.12827  4.05737  3.16696  3.70368  3.40392  2.55059  3.07871  3.94591  2.88714  2.97545  2.89891  2.96197  2.57747  2.82542  3.06369  5.35642  4.04443     31 - -
          2.68618  4.42225  2.77519  2.73123  3.46354  2.40513  3.72494  3.29354  2.67741  2.69355  4.24690  2.90347  2.73739  3.18146  2.89801  2.37887  2.77519  2.98518  4.58477  3.61503
          0.03603  3.73732  4.45966  0.61958  0.77255  0.66104  0.72632
     21   2.17917  4.11277  3.16971  2.90278  4.02923  2.89201  4.00018  3.34938  2.92091  3.11954  4.00865  3.13340  3.60902  3.27222  3.22776  1.63595  2.17848  2.91344  5.40559  4.15107     32 - -
          2.68618  4.42225  2.77519  2.73123  3.46354  2.40513  3.72494  3.29354  2.67741  2.69355  4.24690  2.90347  2.73739  3.18146  2.89801  2.37887  2.77519  2.98518  4.58477  3.61503
          0.03603  3.73732  4.45966  0.61958  0.77255  0.66104  0.72632
     22   2.50550  4.53626  2.82878  2.53411  4.06242  3.15748  3.71975  3.47993  2.11293  3.13062  4.00725  2.96388  3.73712  2.92508  2.76058  1.86830  2.84431  3.11939  5.33028  4.03169     33 - -
          2.68618  4.42225  2.77519  2.73123  3.46354  2.40513  3.72494  3.29354  2.67741  2.69355  4.24690  2.90347  2.73739  3.18146  2.89801  2.37887  2.77519  2.98518  4.58477  3.61503
          0.03603  3.73732  4.45966  0.61958  0.77255  0.66104  0.72632
     23   2.52366  4.47719  2.94225  2.29649  3.78744  3.29467  3.72179  3.01868  2.56911  2.78536  3.70488  3.01669  3.04200  2.94478  2.95118  2.64306  2.81007  2.30081  5.16827  3.88258     34 - -
          2.68618  4.42225  2.77519  2.73123  3.46354  2.40513  3.72494  3.29354  2.67741  2.69355  4.24690  2.90347  2.73739  3.18146  2.89801  2.37887  2.77519  2.98518  4.58477  3.61503
          0.03603  3.73732  4.45966  0.61958  0.77255  0.66104  0.72632
     24   2.58375  4.35317  3.45376  2.96749  3.55218  3.42362  3.87347  2.63866  2.64081  2.47194  3.53873  3.31570  3.91761  3.16038  2.45985  2.79744  2.88427  1.83079  5.05321  3.78448     35 - -
          2.68618  4.42225  2.77519  2.73123  3.46354  2.40513  3.72494  3.29354  2.67741  2.69355  4.24690  2.90347  2.73739  3.18146  2.89801  2.37887  2.77519  2.98518  4.58477  3.61503
          0.03603  3.73732  4.45966  0.61958  0.77255  0.66104  0.72632
     25   2.64586  4.72753  2.89999  2.13011  3.84541  3.38550  3.58034  3.35131  2.27964  2.95652  3.82521  2.94383  3.80851  2.77250  2.35645  2.69411  2.87454  3.06351  5.13779  3.13876     36 - -
          2.68618  4.42225  2.77519  2.73123  3.46354  2.40513  3.72494  3.29354  2.67741  2.69355  4.24690  2.90347  2.73739  3.18146  2.89801  2.37887  2.77519  2.98518  4.58477  3.61503
          0.03603  3.73732  4.45966  0.61958  0.77255  0.66104  0.72632
     26   1.89361  4.09846  3.32904  3.03303  3.94456  2.95867  4.07370  2.98383  3.00398  2.90696  3.88027  3.23335  3.66557  3.35977  3.29313  2.41423  1.78496  2.64685  5.38920  4.16277     37 - -
          2.68618  4.42225  2.77519  2.73123  3.46354  2.40513  3.72494  3.29354  2.67741  2.69355  4.24690  2.90347  2.73739  3.18146  2.89801  2.37887  2.77519  2.98518  4.58477  3.61503
          0.03603  3.73732  4.45966  0.61958  0.77255  0.66104  0.72632
     27   2.60220  4.26240  3.72816  3.23813  3.45343  3.55524  4.13200  2.21952  3.09788  1.97713  3.36237  3.54838  4.04500  3.46121  3.38958  2.91284  2.33485  1.85674  5.11938  3.88065     38 - -
          2.68618  4.42225  2.77519  2.73123  3.46354  2.40513  3.72494  3.29354  2.67741  2.69355  4.24690  2.90347  2.73739  3.18146  2.89801  2.37887  2.77519  2.98518  4.58477  3.61503
          0.03603  3.73732  4.45966  0.61958  0.77255  0.66104  0.72632
     28   2.48471  4.53715  2.72456  2.17379  4.03642  3.15609  3.71652  3.38095  2.55371  3.06885  3.93370  2.90988  3.72284  2.91799  2.94893  2.24413  2.27633  3.03724  5.34088  4.03548     39 - -
          2.68618  4.42225  2.77519  2.73123  3.46354  2.40513  3.72494  3.29354  2.67741  2.69355  4.24690  2.90347  2.73739  3.18146  2.89801  2.37887  2.77519  2.98518  4.58477  3.61503
          0.03603  3.73732  4.45966  0.61958  0.77255  0.66104  0.72632
     29   2.31561  4.17979  3.33584  2.91132  3.75136  3.12056  3.92692  2.87449  2.84810  2.72395  3.68103  3.20811  2.88248  3.20242  3.17651  2.51004  2.17245  2.25541  5.19792  3.95677     40 - -
          2.68618  4.42225  2.77519  2.73123  3.46354  2.40513  3.72494  3.29354  2.67741  2.69355  4.24690  2.90347  2.73739  3.18146  2.89801  2.37887  2.77519  2.98518  4.58477  3.61503
          0.03603  3.73732  4.45966  0.61958  0.77255  0.66104  0.72632
     30   2.64883  4.40417  2.83232  2.84093  3.45121  3.56791  3.87754  2.10723  2.82663  2.11257  3.41927  3.27926  3.97938  3.16365  3.19551  2.86907  2.89992  2.27620  5.02197  3.72530     41 - -
          2.68618  4.42225  2.77519  2.73123  3.46354  2.40513  3.72494  3.29354  2.67741  2.69355  4.24690  2.90347  2.73739  3.18146  2.89801  2.37887  2.77519  2.98518  4.58477  3.61503
          0.03603  3.73732  4.45966  0.61958  0.77255  0.66104  0.72632
     31   1.68875  4.09554  3.12408  2.91501  4.12324  1.89286  4.05585  3.44803  3.02997  3.21360  4.09431  3.13468  3.58803  3.33690  3.33852  2.33866  2.64328  2.97528  5.46990  4.25212     42 - -
          2.68618  4.42225  2.77519  2.73123  3.46354  2.40513  3.72494  3.29354  2.67741  2.69355  4.24690  2.90347  2.73739  3.18146  2.89801  2.37887  2.77519  2.98518  4.58477  3.61503
          0.03603  3.73732  4.45966  0.61958  0.77255  0.66104  0.72632
     32   1.82047  4.22103  3.61679  3.20421  3.56106  3.37317  4.14042  2.03447  3.10569  2.35432  3.49484  3.47642  3.94682  3.46534  3.39518  2.77661  2.86028  2.14658  5.19156  3.93903     43 - -
          2.68618  4.42225  2.77519  2.73123  3.46354  2.40513  3.72494  3.29354  2.67741  2.69355  4.24690  2.90347  2.73739  3.18146  2.89801  2.37887  2.77519  2.98518  4.58477  3.61503
          0.03603  3.73732  4.45966  0.61958  0.77255  0.53784  0.87709
     33   2.22698  4.21836  3.46974  2.91223  3.32749  3.48628  3.78819  2.69935  2.82174  2.39086  2.83997  3.28702  3.23910  3.14492  3.14638  2.75762  2.76624  2.48904  3.66604  3.55679     44 - -
          2.68618  4.42225  2.77519  2.73123  3.46354  2.40513  3.72494  3.29354  2.67741  2.69355  4.24690  2.90347  2.73739  3.18146  2.89801  2.37887  2.77519  2.98518  4.58477  3.61503
          0.03266  3.83365  4.55599  0.61958  0.77255  0.59095  0.80699
     34   2.46955  4.49804  2.97114  2.58341  4.04203  3.19728  3.74180  3.41148  2.21749  3.07210  3.92408  3.01052  3.74953  2.93865  2.86336  2.00555  2.29773  3.05522  5.32504  4.04443     45 - -
          2.68618  4.42225  2.77519  2.73123  3.46354  2.40513  3.72494  3.29354  2.67741  2.69355  4.24690  2.90347  2.73739  3.18146  2.89801  2.37887  2.77519  2.98518  4.58477  3.61503
          0.03266  3.83365  4.55599  0.61958  0.77255  0.42519  1.06028
     35   2.15435  4.23799  3.50873  2.98095  3.54348  3.38824  3.90890  2.74669  2.91535  2.55487  2.70642  3.32286  3.88158  3.23173  3.25048  2.15997  2.78071  2.28629  5.01063  3.78036     46 - -
          2.68618  4.42225  2.77519  2.73123  3.46354  2.40513  3.72494  3.29354  2.67741  2.69355  4.24690  2.90347  2.73739  3.18146  2.89801  2.37887  2.77519  2.98518  4.58477  3.61503
          0.02895  3.95256  4.67491  0.61958  0.77255  0.48576  0.95510
     36   2.28924  4.29352  3.11093  2.81340  4.27825  2.09134  4.00913  3.72106  2.93169  3.36239  4.17897  3.12541  2.42810  3.23169  3.31174  1.79167  2.73162  3.20695  5.58070  4.31936     47 - -
          2.68618  4.42225  2.77519  2.73123  3.46354  2.40513  3.72494  3.29354  2.67741  2.69355  4.24690  2.90347  2.73739  3.18146  2.89801  2.37887  2.77519  2.98518  4.58477  3.61503
          0.02895  3.95256  4.67491  0.61958  0.77255  0.48576  0.95510
     37   2.15689  4.56203  3.03266  2.57644  4.06506  3.25905  3.73709  3.44827  2.11538  3.09003  3.92386  3.02350  3.77634  2.91852  2.91205  2.14426  2.43194  3.09136  5.34185  4.05030     48 - -
          2.68618  4.42225  2.77519  2.73123  3.46354  2.40513  3.72494  3.29354  2.67741  2.69355  4.24690  2.90347  2.73739  3.18146  2.89801  2.37887  2.77519  2.98518  4.58477  3.61503
          0.02895  3.95256  4.67491  0.61958  0.77255  0.48576  0.95510
     38   2.25531  4.40684  3.37118  2.83360  2.56209  3.48433  3.77278  2.91624  2.66823  2.58693  3.53687  3.23768  3.91241  3.07614  2.26889  2.77215  2.85332  2.69280  4.92222  3.60532     49 - -
          2.68618  4.42225  2.77519  2.73123  3.46354  2.40513  3.72494  3.29354  2.67741  2.69355  4.24690  2.90347  2.73739  3.18146  2.89801  2.37887  2.77519  2.98518  4.58477  3.61503
          0.02895  3.95256  4.67491  0.61958  0.77255  0.48576  0.95510
     39   2.62484  4.97234  2.49963  2.06996  4.24697  3.34174  3.10262  3.69509  2.37196  3.24632  4.04013  2.83446  3.77380  2.36018  2.84618  2.61085  2.86134  2.87086  5.43870  4.06271     50 - -
          2.68618  4.42225  2.77519  2.73123  3.46354  2.40513  3.72494  3.29354  2.67741  2.69355  4.24690  2.90347  2.73739  3.18146  2.89801  2.37887  2.77519  2.98518  4.58477  3.61503
          0.02895  3.95256  4.67491  0.61958  0.77255  0.48576  0.95510
     40   2.67316  5.03653  2.28915  2.08817  4.34875  3.30280  3.62783  3.80214  2.44031  3.34699  4.14879  2.80553  3.78379  2.76715  2.64287  1.97196  2.92473  3.42245  5.53411  4.14500     51 - -
          2.68618  4.42225  2.77519  2.73123  3.46354  2.40513  3.72494  3.29354  2.67741  2.69355  4.24690  2.90347  2.73739  3.18146  2.89801  2.37887  2.77519  2.98518  4.58477  3.61503
          0.02895  3.95256  4.67491  0.61958  0.77255  0.48576  0.95510
     41   2.83249  5.01487  3.14916  2.59524  4.42571  2.90688  3.60133  3.80972  1.56268  3.31109  4.14886  3.05276  3.91345  2.73860  1.89690  2.83776  3.04198  3.46830  5.42067  4.17929     52 - -
          2.68618  4.42225  2.77519  2.73123  3.46354  2.40513  3.72494  3.29354  2.67741  2.69355  4.24690  2.90347  2.73739  3.18146  2.89801  2.37887  2.77519  2.98518  4.58477  3.61503
          0.02895  3.95256  4.67491  0.61958  0.77255  0.48576  0.95510
     42   2.57410  4.70091  2.72806  2.43755  3.92582  3.39442  3.62231  2.90204  2.30032  2.69176  3.78766  2.58613  3.79806  2.79221  2.88398  2.44360  2.80859  3.02095  5.22139  3.90201     53 - -
          2.68618  4.42225  2.77519  2.73123  3.46354  2.40513  3.72494  3.29354  2.67741  2.69355  4.24690  2.90347  2.73739  3.18146  2.89801  2.37887  2.77519  2.98518  4.58477  3.61503
          0.02895  3.95256  4.67491  0.61958  0.77255  0.48576  0.95510
     43   2.85509  5.37900  1.59803  1.67022  4.68348  3.21503  3.71546  4.18376  2.68761  3.69513  4.52719  2.68501  3.80896  2.87383  3.25962  2.43733  3.13625  3.76402  5.86386  4.38165     54 - -
          2.68618  4.42225  2.77519  2.73123  3.46354  2.40513  3.72494  3.29354  2.67741  2.69355  4.24690  2.90347  2.73739  3.18146  2.89801  2.37887  2.77519  2.98518  4.58477  3.61503
          0.02895  3.95256  4.67491  0.61958  0.77255  0.48576  0.95510
     44   2.39271  4.67437  2.98593  2.32038  3.91876  3.39603  3.63593  3.30568  2.29177  2.67046  3.78136  2.97156  3.16727  2.81108  2.86231  2.63881  2.47733  3.00578  5.21529  3.90759     55 - -
          2.68618  4.42225  2.77519  2.73123  3.46354  2.40513  3.72494  3.29354  2.67741  2.69355  4.24690  2.90347  2.73739  3.18146  2.89801  2.37887  2.77519  2.98518  4.58477  3.61503
          0.02895  3.95256  4.67491  0.61958  0.77255  0.48576  0.95510
     45   2.57043  4.40812  2.67795  2.73366  3.00063  3.47912  3.78063  2.80158  2.73098  2.60368  3.52860  3.17861  3.89327  3.04828  3.12698  2.74244  2.45474  2.19765  5.01779  3.74118     56 - -
          2.68618  4.42225  2.77519  2.73123  3.46354  2.40513  3.72494  3.29354  2.67741  2.69355  4.24690  2.90347  2.73739  3.18146  2.89801  2.37887  2.77519  2.98518  4.58477  3.61503
          0.02895  3.95256  4.67491  0.61958  0.77255  0.48576  0.95510
     46   1.27702  4.14197  3.52701  3.21240  4.10361  2.99885  4.21951  3.21199  3.19373  3.10555  4.03273  3.35428  3.72772  3.51374  3.47982  2.45123  2.05309  2.82533  5.52607  4.31780     57 - -
          2.68618  4.42225  2.77519  2.73123  3.46354  2.40513  3.72494  3.29354  2.67741  2.69355  4.24690  2.90347  2.73739  3.18146  2.89801  2.37887  2.77519  2.98518  4.58477  3.61503
          0.02895  3.95256  4.67491  0.61958  0.77255  0.48576  0.95510
     47   2.66049  4.99607  2.38156  2.27931  4.31417  3.30851  3.62891  3.75722  2.18499  3.31342  4.11801  2.33191  3.78467  2.77001  2.90540  2.64326  2.29124  3.38403  5.50714  4.12778     58 - -
          2.68618  4.42225  2.77519  2.73123  3.46354  2.40513  3.72494  3.29354  2.67741  2.69355  4.24690  2.90347  2.73739  3.18146  2.89801  2.37887  2.77519  2.98518  4.58477  3.61503
          0.02895  3.95256  4.67491  0.61958  0.77255  0.48576  0.95510
     48   2.45888  4.98508  2.89789  2.40855  4.31043  3.41357  3.58534  3.73051  2.06986  3.26094  4.06873  2.31657  3.82629  2.45770  2.30434  2.69054  2.92064  3.37377  5.42197  4.10130     59 - -
          2.68618  4.42225  2.77519  2.73123  3.46354  2.40513  3.72494  3.29354  2.67741  2.69355  4.24690  2.90347  2.73739  3.18146  2.89801  2.37887  2.77519  2.98518  4.58477  3.61503
          0.02895  3.95256  4.67491  0.61958  0.77255  0.48576  0.95510
     49   2.55105  4.57836  3.05486  2.54298  3.85012  2.95800  3.67419  2.67916  2.49454  2.89165  3.73892  2.59363  3.81118  2.87013  2.63961  2.37812  2.80561  2.94584  5.17382  3.88186     60 - -
          2.68618  4.42225  2.77519  2.73123  3.46354  2.40513  3.72494  3.29354  2.67741  2.69355  4.24690  2.90347  2.73739  3.18146  2.89801  2.37887  2.77519  2.98518  4.58477  3.61503
          0.08865  3.95256  2.72375  0.61958  0.77255  0.48576  0.95510
     50   2.30576  4.38220  3.21758  2.70364  3.62098  3.01551  3.74838  2.63667  2.66302  2.38390  3.55925  2.64300  3.84058  3.00694  3.04484  2.67890  2.78167  2.66665  5.02741  3.76374     61 - -
          2.68618  4.42225  2.77519  2.73123  3.46354  2.40513  3.72494  3.29354  2.67741  2.69355  4.24690  2.90347  2.73739  3.18146  2.89801  2.37887  2.77519  2.98518  4.58477  3.61503
          0.03070  3.89461  4.61696  0.61958  0.77255  0.45330  1.00930
     51   2.64372  4.71191  3.10300  2.57197  4.00024  3.42861  3.65496  3.36797  1.73073  2.99861  3.22146  3.04098  3.85211  2.82940  2.65632  2.34236  2.88673  3.07137  5.25306  3.96766     62 - -
          2.68618  4.42225  2.77519  2.73123  3.46354  2.40513  3.72494  3.29354  2.67741  2.69355  4.24690  2.90347  2.73739  3.18146  2.89801  2.37887  2.77519  2.98518  4.58477  3.61503
          0.02895  3.95256  4.67491  0.61958  0.77255  0.48576  0.95510
     52   2.69574  5.11876  2.22403  2.25510  4.43484  3.32459  3.60223  3.89768  2.12522  3.40745  4.19699  2.21416  3.78880  2.72975  2.51870  2.65436  2.93611  3.50167  5.56167  4.17035     63 - -
          2.68618  4.42225  2.77519  2.73123  3.46354  2.40513  3.72494  3.29354  2.67741  2.69355  4.24690  2.90347  2.73739  3.18146  2.89801  2.37887  2.77519  2.98518  4.58477  3.61503
          0.02895  3.95256  4.67491  0.61958  0.77255  0.48576  0.95510
     53   2.55704  4.59810  3.09599  2.58438  3.96416  3.35669  3.69726  3.30288  1.93064  2.97794  3.82979  3.04354  3.81669  2.88208  2.81809  2.39268  2.42225  2.67324  5.25382  3.96938     64 - -
          2.68618  4.42225  2.77519  2.73123  3.46354  2.40513  3.72494  3.29354  2.67741  2.69355  4.24690  2.90347  2.73739  3.18146  2.89801  2.37887  2.77519  2.98518  4.58477  3.61503
          0.02895  3.95256  4.67491  0.61958  0.77255  0.48576  0.95510
     54   2.66659  4.96113  2.51215  1.89559  4.37566  2.82565  3.69410  3.82945  2.55528  3.39130  4.20844  2.51990  3.78479  2.85086  3.03945  1.99721  2.95342  3.43666  5.58975  4.20521     65 - -
          2.68618  4.42225  2.77519  2.73123  3.46354  2.40513  3.72494  3.29354  2.67741  2.69355  4.24690  2.90347  2.73739  3.18146  2.89801  2.37887  2.77519  2.98518  4.58477  3.61503
          0.02895  3.95256  4.67491  0.61958  0.77255  0.48576  0.95510
     55   2.58609  4.73728  2.85935  2.48794  4.26673  2.59677  3.71244  3.69068  1.83494  3.27329  4.09770  2.96204  3.79401  2.87528  2.80494  2.11975  2.88967  3.30269  5.46478  4.15385     66 - -
          2.68607  4.42256  2.77551  2.73133  3.46385  2.40528  3.72526  3.29231  2.67751  2.69386  4.24721  2.90300  2.73749  3.18178  2.89832  2.37810  2.77528  2.98521  4.58508  3.61534
          0.23413  2.13816  2.39836  2.44356  0.09086  0.48576  0.95510
     56   2.52606  4.57350  2.95996  2.52425  3.94811  3.29179  3.68842  3.33466  2.28156  2.98853  3.83644  2.67932  3.77948  2.88058  2.87112  2.06817  2.81091  2.63977  5.24911  3.95213     89 - -
          2.68618  4.42225  2.77519  2.73123  3.46354  2.40513  3.72494  3.29354  2.67741  2.69355  4.24690  2.90347  2.73739  3.18146  2.89801  2.37887  2.77519  2.98518  4.58477  3.61503
          0.03156  3.86750  4.58985  0.61958  0.77255  0.56334  0.84235
     57   2.39174  4.45638  2.74699  2.54172  4.28218  1.98824  3.87252  3.75014  2.78361  3.37100  4.19940  2.28437  3.69126  3.07971  3.19685  2.14280  2.79916  3.27176  5.56707  4.25166     90 - -
          2.68618  4.42225  2.77519  2.73123  3.46354  2.40513  3.72494  3.29354  2.67741  2.69355  4.24690  2.90347  2.73739  3.18146  2.89801  2.37887  2.77519  2.98518  4.58477  3.61503
          0.03156  3.86750  4.58985  0.61958  0.77255  0.56334  0.84235
     58   2.66952  4.98226  2.28398  2.26649  4.33094  3.27132  3.62839  3.77638  1.88875  3.33315  4.15066  2.80367  3.77401  2.77723  2.85811  2.25079  2.93174  3.40089  5.51496  4.14098     91 - -
          2.68618  4.42225  2.77519  2.73123  3.46354  2.40513  3.72494  3.29354  2.67741  2.69355  4.24690  2.90347  2.73739  3.18146  2.89801  2.37887  2.77519  2.98518  4.58477  3.61503
          0.03156  3.86750  4.58985  0.61958  0.77255  0.56334  0.84235
     59   2.57550  4.77288  2.40047  2.32994  4.15020  2.80287  3.66823  3.57072  2.53418  3.18768  4.01567  2.19870  3.75524  2.83636  3.00738  2.60294  2.86014  2.75796  5.41906  4.06277     92 - -
          2.68618  4.42225  2.77519  2.73123  3.46354  2.40513  3.72494  3.29354  2.67741  2.69355  4.24690  2.90347  2.73739  3.18146  2.89801  2.37887  2.77519  2.98518  4.58477  3.61503
          0.03156  3.86750  4.58985  0.61958  0.77255  0.56334  0.84235
     60   2.30077  4.37711  3.22946  2.71324  3.61142  3.00224  3.74576  2.91842  2.64251  2.30410  3.54480  3.14151  3.83984  2.69213  3.01171  2.68178  2.78278  2.46086  5.02110  3.76357     93 - -
          2.68618  4.42225  2.77519  2.73123  3.46354  2.40513  3.72494  3.29354  2.67741  2.69355  4.24690  2.90347  2.73739  3.18146  2.89801  2.37887  2.77519  2.98518  4.58477  3.61503
          0.03156  3.86750  4.58985  0.61958  0.77255  0.56334  0.84235
     61   2.66181  4.94983  2.66580  1.99881  4.27585  3.31518  3.60395  3.71138  2.33592  3.26420  4.07930  2.54052  3.78297  2.74896  2.45585  2.27891  2.90878  3.34993  5.44872  4.09793     94 - -
          2.68618  4.42225  2.77519  2.73123  3.46354  2.40513  3.72494  3.29354  2.67741  2.69355  4.24690  2.90347  2.73739  3.18146  2.89801  2.37887  2.77519  2.98518  4.58477  3.61503
          0.03156  3.86750  4.58985  0.61958  0.77255  0.56334  0.84235
     62   2.09795  4.36676  3.04266  2.66141  4.03688  3.10781  3.83042  3.41372  2.70522  3.08855  3.92967  2.60672  3.03306  3.04271  3.09790  2.48748  2.04108  3.02320  5.35886  4.08362     95 - -
          2.68618  4.42225  2.77519  2.73123  3.46354  2.40513  3.72494  3.29354  2.67741  2.69355  4.24690  2.90347  2.73739  3.18146  2.89801  2.37887  2.77519  2.98518  4.58477  3.61503
          0.03156  3.86750  4.58985  0.61958  0.77255  0.56334  0.84235
     63   2.27629  4.27087  3.32117  2.83987  2.61396  3.35585  3.81388  2.84912  2.81331  2.60145  3.51380  2.84189  3.84103  3.13254  3.16550  2.67266  2.35276  2.59963  4.94548  3.66487     96 - -
          2.68618  4.42225  2.77519  2.73123  3.46354  2.40513  3.72494  3.29354  2.67741  2.69355  4.24690  2.90347  2.73739  3.18146  2.89801  2.37887  2.77519  2.98518  4.58477  3.61503
          0.03156  3.86750  4.58985  0.61958  0.77255  0.56334  0.84235
     64   2.63020  4.97376  2.42915  2.11608  4.26887  3.30490  3.58602  3.71215  2.37228  3.26312  4.06332  2.54133  3.76006  2.72270  2.54966  2.61250  2.46349  3.34325  5.45540  4.07990     97 - -
          2.68618  4.42225  2.77519  2.73123  3.46354  2.40513  3.72494  3.29354  2.67741  2.69355  4.24690  2.90347  2.73739  3.18146  2.89801  2.37887  2.77519  2.98518  4.58477  3.61503
          0.03156  3.86750  4.58985  0.61958  0.77255  0.56334  0.84235
     65   2.58598  4.57593  2.96205  2.02462  3.11935  3.38639  3.69676  3.08508  2.56671  2.78712  3.69906  3.01821  3.83125  2.91513  2.98069  2.68469  2.42915  2.82955  5.13195  3.81130     98 - -
          2.68618  4.42225  2.77519  2.73123  3.46354  2.40513  3.72494  3.29354  2.67741  2.69355  4.24690  2.90347  2.73739  3.18146  2.89801  2.37887  2.77519  2.98518  4.58477  3.61503
          0.03156  3.86750  4.58985  0.61958  0.77255  0.56334  0.84235
     66   1.56225  4.27088  3.10519  2.79225  4.07311  3.03481  3.94517  3.38078  2.84773  3.13077  3.99316  2.58469  3.69684  3.18472  3.20391  2.46087  2.37369  2.97602  5.42157  4.16279     99 - -
          2.68618  4.42225  2.77519  2.73123  3.46354  2.40513  3.72494  3.29354  2.67741  2.69355  4.24690  2.90347  2.73739  3.18146  2.89801  2.37887  2.77519  2.98518  4.58477  3.61503
          0.03156  3.86750  4.58985  0.61958  0.77255  0.56334  0.84235
     67   2.25039  4.60541  2.96546  2.51212  3.79061  3.36611  3.11116  3.25313  2.46938  2.58828  3.76185  2.48332  3.80943  2.86289  2.86384  2.65835  2.83006  2.96289  5.13335  3.80509    100 - -
          2.68618  4.42225  2.77519  2.73123  3.46354  2.40513  3.72494  3.29354  2.67741  2.69355  4.24690  2.90347  2.73739  3.18146  2.89801  2.37887  2.77519  2.98518  4.58477  3.61503
          0.03156  3.86750  4.58985  0.61958  0.77255  0.56334  0.84235
     68   2.05609  4.44554  3.18523  2.69040  3.04087  3.40578  3.73512  2.96969  2.21048  2.68757  3.60897  3.12656  3.85136  2.98737  2.95622  2.70027  2.81996  2.72368  5.03853  3.74269    101 - -
          2.68618  4.42225  2.77519  2.73123  3.46354  2.40513  3.72494  3.29354  2.67741  2.69355  4.24690  2.90347  2.73739  3.18146  2.89801  2.37887  2.77519  2.98518  4.58477  3.61503
          0.03156  3.86750  4.58985  0.61958  0.77255  0.56334  0.84235
     69   2.50309  4.42014  3.07368  2.39027  3.76344  2.83552  3.76871  3.01269  2.66131  2.79211  3.67947  3.08507  3.81123  3.00696  3.04929  2.64428  2.52874  2.15601  5.14830  3.87917    102 - -
          2.68618  4.42225  2.77519  2.73123  3.46354  2.40513  3.72494  3.29354  2.67741  2.69355  4.24690  2.90347  2.73739  3.18146  2.89801  2.37887  2.77519  2.98518  4.58477  3.61503
          0.03156  3.86750  4.58985  0.61958  0.77255  0.56334  0.84235
     70   1.78287  4.27305  3.36210  2.88172  3.66921  3.27251  3.88551  2.89673  2.81595  2.64704  2.93755  3.23161  3.08157  3.16295  3.16167  2.61759  2.76173  2.63896  5.11881  3.87585    103 - -
          2.68618  4.42225  2.77519  2.73123  3.46354  2.40513  3.72494  3.29354  2.67741  2.69355  4.24690  2.90347  2.73739  3.18146  2.89801  2.37887  2.77519  2.98518  4.58477  3.61503
          0.03156  3.86750  4.58985  0.61958  0.77255  0.56334  0.84235
     71   2.24069  4.79779  2.70303  2.14252  4.15211  2.89147  3.63916  3.56997  2.23015  3.16454  3.98889  2.86551  3.76824  2.80001  2.87734  2.39732  2.86259  3.22057  5.39142  4.05280    104 - -
          2.68618  4.42225  2.77519  2.73123  3.46354  2.40513  3.72494  3.29354  2.67741  2.69355  4.24690  2.90347  2.73739  3.18146  2.89801  2.37887  2.77519  2.98518  4.58477  3.61503
          0.03156  3.86750  4.58985  0.61958  0.77255  0.56334  0.84235
     72   1.90566  4.32381  2.95413  2.67357  4.20426  2.19765  3.91099  3.63147  2.82921  3.27556  4.09925  2.53577  3.66760  3.12668  3.22695  2.15506  2.72348  3.15673  5.50899  4.23173    105 - -
          2.68618  4.42225  2.77519  2.73123  3.46354  2.40513  3.72494  3.29354  2.67741  2.69355  4.24690  2.90347  2.73739  3.18146  2.89801  2.37887  2.77519  2.98518  4.58477  3.61503
          0.03156  3.86750  4.58985  0.61958  0.77255  0.56334  0.84235
     73   2.53840  4.69473  2.81630  2.41089  4.09552  3.26797  3.65347  3.51553  2.45257  3.11844  3.94159  2.59562  3.19133  2.51026  2.88318  2.37217  2.39647  3.16117  5.35053  4.02501    106 - -
          2.68618  4.42225  2.77519  2.73123  3.46354  2.40513  3.72494  3.29354  2.67741  2.69355  4.24690  2.90347  2.73739  3.18146  2.89801  2.37887  2.77519  2.98518  4.58477  3.61503
          0.03156  3.86750  4.58985  0.61958  0.77255  0.56334  0.84235
     74   2.27313  4.23940  3.16934  2.82609  4.08826  3.00606  3.95193  3.46419  2.85152  3.15733  4.00560  3.12834  2.15792  3.18976  3.20486  2.12117  2.14716  3.02757  5.42602  4.17353    107 - -
          2.68618  4.42225  2.77519  2.73123  3.46354  2.40513  3.72494  3.29354  2.67741  2.69355  4.24690  2.90347  2.73739  3.18146  2.89801  2.37887  2.77519  2.98518  4.58477  3.61503
          0.03156  3.86750  4.58985  0.61958  0.77255  0.56334  0.84235
     75   2.45371  4.31093  3.22486  2.81570  3.70732  3.26683  3.86701  2.93170  2.79037  2.75754  3.67628  2.75932  3.02398  3.14504  3.13757  2.63266  2.78613  1.86338  5.13414  3.86613    108 - -
          2.68618  4.42225  2.77519  2.73123  3.46354  2.40513  3.72494  3.29354  2.67741  2.69355  4.24690  2.90347  2.73739  3.18146  2.89801  2.37887  2.77519  2.98518  4.58477  3.61503
          0.03156  3.86750  4.58985  0.61958  0.77255  0.56334  0.84235
     76   2.36719  4.80699  2.71593  2.06886  4.13420  3.29897  3.62893  3.54724  2.42616  3.14523  3.97014  2.86573  3.77098  2.49403  2.86658  2.40688  2.59533  3.20474  5.37565  4.03607    109 - -
          2.68601  4.42271  2.77542  2.73169  3.46399  2.40511  3.72540  3.29323  2.67745  2.69337  4.24735  2.90340  2.73675  3.18192  2.89846  2.37886  2.77451  2.98479  4.58522  3.61549
          0.14907  2.05311  4.58985  2.79164  0.06328  0.56334  0.84235
     77   2.60673  4.67845  2.93696  2.47368  3.85963  3.38804  3.62567  3.31265  2.20555  2.94354  3.79450  2.45895  3.81260  2.81717  2.78974  2.66939  2.60267  3.01887  5.16868  3.00338    142 - -
          2.68618  4.42225  2.77519  2.73123  3.46354  2.40513  3.72494  3.29354  2.67741  2.69355  4.24690  2.90347  2.73739  3.18146  2.89801  2.37887  2.77519  2.98518  4.58477  3.61503
          0.03156  3.86750  4.58985  0.61958  0.77255  0.56334  0.84235
     78   1.95547  4.54233  2.44690  2.54560  3.87651  3.31663  3.75700  2.70814  2.64450  2.87119  3.78018  3.01955  3.81276  2.96377  3.07521  2.64884  2.83150  2.77191  5.25866  3.95041    143 - -
          2.68618  4.42225  2.77519  2.73123  3.46354  2.40513  3.72494  3.29354  2.67741  2.69355  4.24690  2.90347  2.73739  3.18146  2.89801  2.37887  2.77519  2.98518  4.58477  3.61503
          0.03156  3.86750  4.58985  0.61958  0.77255  0.56334  0.84235
     79   1.83256  4.23264  3.19608  2.92793  4.10520  2.99829  4.05449  3.40785  2.97678  3.15153  4.06550  3.19613  1.76281  3.31841  3.29908  2.46547  2.74741  2.99690  5.46892  4.23300    144 - -
          2.68618  4.42225  2.77519  2.73123  3.46354  2.40513  3.72494  3.29354  2.67741  2.69355  4.24690  2.90347  2.73739  3.18146  2.89801  2.37887  2.77519  2.98518  4.58477  3.61503
          0.03156  3.86750  4.58985  0.61958  0.77255  0.56334  0.84235
     80   2.31510  4.27735  3.06883  2.83341  4.13249  2.98954  4.00537  3.58654  2.91386  3.26835  4.14418  3.13447  1.66672  3.26331  3.24498  2.07365  2.76100  3.12802  5.47145  4.19717    145 - -
          2.68618  4.42225  2.77519  2.73123  3.46354  2.40513  3.72494  3.29354  2.67741  2.69355  4.24690  2.90347  2.73739  3.18146  2.89801  2.37887  2.77519  2.98518  4.58477  3.61503
          0.03156  3.86750  4.58985  0.61958  0.77255  0.56334  0.84235
     81   2.74485  4.50305  3.35148  3.18978  4.18543  3.19084  4.26766  3.72954  3.24665  3.35693  4.40655  3.49700  0.83691  3.63559  3.49277  2.91218  3.18602  3.37548  5.37336  4.30601    146 - -
          2.68618  4.42225  2.77519  2.73123  3.46354  2.40513  3.72494  3.29354  2.67741  2.69355  4.24690  2.90347  2.73739  3.18146  2.89801  2.37887  2.77519  2.98518  4.58477  3.61503
          0.10479  3.86750  2.54371  0.61958  0.77255  0.56334  0.84235
     82   2.65715  4.42496  3.25650  3.08617  4.08434  3.11686  4.16840  3.61194  3.13727  3.24641  4.29440  3.39955  0.98156  3.52847  3.38983  2.82272  3.09321  3.26581  5.29004  4.20463    147 - -
          2.68618  4.42225  2.77519  2.73123  3.46354  2.40513  3.72494  3.29354  2.67741  2.69355  4.24690  2.90347  2.73739  3.18146  2.89801  2.37887  2.77519  2.98518  4.58477  3.61503
          0.03392  3.79663  4.51898  0.61958  0.77255  0.52301  0.89828
     83   2.53366  4.58929  2.31671  2.48483  4.11719  3.16843  3.81948  3.41519  2.73458  3.16120  4.05300  2.95354  3.76746  3.02845  3.16695  2.61602  1.68714  3.07281  5.44872  4.12412    148 - -
          2.68618  4.42225  2.77519  2.73123  3.46354  2.40513  3.72494  3.29354  2.67741  2.69355  4.24690  2.90347  2.73739  3.18146  2.89801  2.37887  2.77519  2.98518  4.58477  3.61503
          0.03156  3.86750  4.58985  0.61958  0.77255  0.56334  0.84235
     84   2.29376  4.52700  3.04051  2.58266  3.82859  3.33301  3.70725  3.19037  2.51693  2.57664  3.73669  3.03857  2.60213  2.62833  2.89680  2.64268  2.81429  2.90693  5.17824  3.89199    149 - -
          2.68618  4.42225  2.77519  2.73123  3.46354  2.40513  3.72494  3.29354  2.67741  2.69355  4.24690  2.90347  2.73739  3.18146  2.89801  2.37887  2.77519  2.98518  4.58477  3.61503
          0.03156  3.86750  4.58985  0.61958  0.77255  0.56334  0.84235
     85   2.75464  4.34922  3.80125  3.23426  3.31737  3.76876  4.02834  1.76630  2.94847  1.93362  3.26089  3.58248  4.13536  3.38398  2.73899  3.07238  2.99309  2.22446  4.95416  3.71926    150 - -
          2.68618  4.42225  2.77519  2.73123  3.46354  2.40513  3.72494  3.29354  2.67741  2.69355  4.24690  2.90347  2.73739  3.18146  2.89801  2.37887  2.77519  2.98518  4.58477  3.61503
          0.03156  3.86750  4.58985  0.61958  0.77255  0.56334  0.84235
     86   2.45295  4.52338  2.72526  2.52238  4.20020  3.07295  3.84156  3.72011  2.72282  3.35190  4.19938  1.96303  3.72093  3.05483  3.12036  1.81450  2.84462  3.27402  5.50261  4.15350    151 - -
          2.68618  4.42225  2.77519  2.73123  3.46354  2.40513  3.72494  3.29354  2.67741  2.69355  4.24690  2.90347  2.73739  3.18146  2.89801  2.37887  2.77519  2.98518  4.58477  3.61503
          0.03156  3.86750  4.58985  0.61958  0.77255  0.56334  0.84235
     87   2.74498  4.85166  2.95267  2.55707  4.28304  3.36867  3.67026  3.68530  1.44302  3.25234  4.12581  3.01857  2.94058  2.83614  2.51393  2.77915  3.00817  3.34810  5.40011  4.14059    152 - -
          2.68618  4.42225  2.77519  2.73123  3.46354  2.40513  3.72494  3.29354  2.67741  2.69355  4.24690  2.90347  2.73739  3.18146  2.89801  2.37887  2.77519  2.98518  4.58477  3.61503
          0.03156  3.86750  4.58985  0.61958  0.77255  0.56334  0.84235
     88   2.57291  4.22254  3.67423  3.14093  3.45271  3.56178  4.01631  2.01919  3.05933  2.35457  3.37884  3.47583  3.19324  3.37218  3.37015  2.87232  2.53976  1.91040  5.00302  3.78199    153 - -
          2.68618  4.42225  2.77519  2.73123  3.46354  2.40513  3.72494  3.29354  2.67741  2.69355  4.24690  2.90347  2.73739  3.18146  2.89801  2.37887  2.77519  2.98518  4.58477  3.61503
          0.03156  3.86750  4.58985  0.61958  0.77255  0.56334  0.84235
     89   2.65737  4.67890  3.09523  2.58849  3.91763  3.43252  3.65295  3.26932  1.84742  2.43667  3.80504  3.05056  3.13273  2.84035  2.62860  2.73549  2.89698  2.99950  5.20155  3.92214    154 - -
          2.68618  4.42225  2.77519  2.73123  3.46354  2.40513  3.72494  3.29354  2.67741  2.69355  4.24690  2.90347  2.73739  3.18146  2.89801  2.37887  2.77519  2.98518  4.58477  3.61503
          0.03156  3.86750  4.58985  0.61958  0.77255  0.56334  0.84235
     90   2.58168  4.49198  3.12359  2.62786  3.46068  3.43605  3.66365  3.06006  2.57989  2.48273  3.61421  2.60471  3.20357  2.94323  2.96520  2.70531  2.82465  2.80472  4.89544  2.78720    155 - -
          2.68618  4.42225  2.77519  2.73123  3.46354  2.40513  3.72494  3.29354  2.67741  2.69355  4.24690  2.90347  2.73739  3.18146  2.89801  2.37887  2.77519  2.98518  4.58477  3.61503
          0.03156  3.86750  4.58985  0.61958  0.77255  0.56334  0.84235
     91   2.59313  4.36002  3.39361  2.85416  3.51775  3.52893  3.83293  2.28895  2.74481  2.44191  3.43890  3.27033  3.93601  2.55419  3.09173  2.80388  2.56432  2.22850  5.00520  3.76228    156 - -
          2.68618  4.42225  2.77519  2.73123  3.46354  2.40513  3.72494  3.29354  2.67741  2.69355  4.24690  2.90347  2.73739  3.18146  2.89801  2.37887  2.77519  2.98518  4.58477  3.61503
          0.03156  3.86750  4.58985  0.61958  0.77255  0.56334  0.84235
     92   2.35737  4.23316  3.36984  2.92408  3.80349  3.16767  3.94547  2.97475  2.87034  2.79813  3.72953  3.23320  2.63895  3.21483  3.21128  2.54483  2.00520  2.32258  5.23202  3.99027    157 - -
          2.68618  4.42225  2.77519  2.73123  3.46354  2.40513  3.72494  3.29354  2.67741  2.69355  4.24690  2.90347  2.73739  3.18146  2.89801  2.37887  2.77519  2.98518  4.58477  3.61503
          0.03156  3.86750  4.58985  0.61958  0.77255  0.56334  0.84235
     93   1.87025  4.16689  3.18524  3.00119  4.25731  1.41338  4.15897  3.61432  3.14552  3.36145  4.23541  3.21118  3.65420  3.44206  3.45114  2.40374  2.72043  3.10839  5.58911  4.37887    158 - -
          2.68621  4.42228  2.77522  2.73126  3.46356  2.40515  3.72497  3.29357  2.67743  2.69357  4.24692  2.90349  2.73742  3.18127  2.89803  2.37889  2.77507  2.98503  4.58479  3.61506
          0.19038  2.41542  2.47667  0.82429  0.57723  0.56334  0.84235
     94   2.21592  4.15168  3.14832  2.90976  4.12694  1.77737  4.04350  3.45990  2.98491  3.21072  4.08885  3.15172  3.63000  3.31393  3.29934  2.38487  2.01708  3.00164  5.47046  4.24415    162 - -
          2.68618  4.42225  2.77519  2.73123  3.46354  2.40513  3.72494  3.29354  2.67741  2.69355  4.24690  2.90347  2.73739  3.18146  2.89801  2.37887  2.77519  2.98518  4.58477  3.61503
          0.03412  3.79076  4.51311  0.61958  0.77255  0.52005  0.90261
     95   2.31510  4.27735  3.06883  2.83341  4.13249  2.98954  4.00537  3.58654  2.91386  3.26835  4.14418  3.13447  1.66672  3.26331  3.24498  2.07365  2.76100  3.12802  5.47145  4.19717    163 - -
          2.68618  4.42225  2.77519  2.73123  3.46354  2.40513  3.72494  3.29354  2.67741  2.69355  4.24690  2.90347  2.73739  3.18146  2.89801  2.37887  2.77519  2.98518  4.58477  3.61503
          0.03156  3.86750  4.58985  0.61958  0.77255  0.56334  0.84235
     96   2.99887  4.36408  4.53278  3.98802  3.31281  4.26524  4.67900  1.50172  3.87381  1.81480  2.65975  4.25393  4.55349  4.10741  4.08021  3.60506  3.24440  1.48975  5.23258  4.07502    164 - -
          2.68618  4.42225  2.77519  2.73123  3.46354  2.40513  3.72494  3.29354  2.67741  2.69355  4.24690  2.90347  2.73739  3.18146  2.89801  2.37887  2.77519  2.98518  4.58477  3.61503
          0.03156  3.86750  4.58985  0.61958  0.77255  0.56334  0.84235
     97   2.81292  4.27990  4.21999  3.70361  3.48446  3.95773  4.49208  1.50140  3.59222  2.13754  3.33834  3.97339  4.35982  3.89255  3.84610  3.30773  2.61874  1.53010  5.25556  4.04839    165 - -
          2.68618  4.42225  2.77519  2.73123  3.46354  2.40513  3.72494  3.29354  2.67741  2.69355  4.24690  2.90347  2.73739  3.18146  2.89801  2.37887  2.77519  2.98518  4.58477  3.61503
          0.03156  3.86750  4.58985  0.61958  0.77255  0.56334  0.84235
     98   2.75254  4.82001  3.22563  2.62973  4.13034  3.49875  3.59876  3.47108  1.68475  3.06428  3.93645  3.07391  3.89116  2.75857  2.04461  2.80182  2.96557  2.73037  5.26976  4.02602    166 - -
          2.68618  4.42225  2.77519  2.73123  3.46354  2.40513  3.72494  3.29354  2.67741  2.69355  4.24690  2.90347  2.73739  3.18146  2.89801  2.37887  2.77519  2.98518  4.58477  3.61503
          0.03156  3.86750  4.58985  0.61958  0.77255  0.56334  0.84235
     99   2.32709  4.76217  2.99999  2.60552  4.22974  3.35036  3.69735  3.52880  1.47912  3.17878  4.07650  3.04621  3.85721  2.86997  2.53000  2.75868  2.98145  3.20953  5.39634  4.13560    167 - -
          2.68618  4.42225  2.77519  2.73123  3.46354  2.40513  3.72494  3.29354  2.67741  2.69355  4.24690  2.90347  2.73739  3.18146  2.89801  2.37887  2.77519  2.98518  4.58477  3.61503
          0.03156  3.86750  4.58985  0.61958  0.77255  0.56334  0.84235
    100   2.69661  5.02254  1.89157  1.92882  4.30181  3.25820  3.65137  3.67999  2.53421  3.30854  4.15033  2.76540  3.77753  2.80879  3.03917  2.67070  2.95890  2.81080  5.54401  4.14394    168 - -
          2.68618  4.42225  2.77519  2.73123  3.46354  2.40513  3.72494  3.29354  2.67741  2.69355  4.24690  2.90347  2.73739  3.18146  2.89801  2.37887  2.77519  2.98518  4.58477  3.61503
          0.03156  3.86750  4.58985  0.61958  0.77255  0.44014  1.03268
    101   2.76361  4.87914  2.99188  2.59887  4.34830  3.38981  3.69413  3.75674  1.34681  3.32405  4.18879  3.04800  3.88916  2.85743  2.49115  2.41173  3.03552  3.40371  5.45306  4.18114    169 - -
          2.68618  4.42225  2.77519  2.73123  3.46354  2.40513  3.72494  3.29354  2.67741  2.69355  4.24690  2.90347  2.73739  3.18146  2.89801  2.37887  2.77519  2.98518  4.58477  3.61503
          0.02895  3.95256  4.67491  0.61958  0.77255  0.48576  0.95510
    102   2.60712  4.70091  3.09468  2.60662  4.19200  3.33486  3.69445  3.60720  2.30842  3.19019  4.02834  3.04774  3.06983  2.86032  1.76226  2.31541  2.89513  3.24582  5.37541  4.09857    170 - -
          2.68618  4.42225  2.77519  2.73123  3.46354  2.40513  3.72494  3.29354  2.67741  2.69355  4.24690  2.90347  2.73739  3.18146  2.89801  2.37887  2.77519  2.98518  4.58477  3.61503
          0.02895  3.95256  4.67491  0.61958  0.77255  0.48576  0.95510
    103   2.78556  5.09360  2.67100  2.12656  4.34429  3.38125  3.02560  3.83282  2.29030  3.35425  4.18483  2.87525  3.84847  1.80653  2.66271  2.75716  3.01731  3.47876  5.48545  4.12977    171 - -
          2.68618  4.42225  2.77519  2.73123  3.46354  2.40513  3.72494  3.29354  2.67741  2.69355  4.24690  2.90347  2.73739  3.18146  2.89801  2.37887  2.77519  2.98518  4.58477  3.61503
          0.02895  3.95256  4.67491  0.61958  0.77255  0.48576  0.95510
    104   2.42777  4.46883  3.10000  2.64775  4.08445  2.64020  3.79242  3.49341  2.59894  3.12540  3.95348  3.05900  3.75019  2.98315  2.58297  1.93792  2.31313  3.10409  5.37015  4.08838    172 - -
          2.68618  4.42225  2.77519  2.73123  3.46354  2.40513  3.72494  3.29354  2.67741  2.69355  4.24690  2.90347  2.73739  3.18146  2.89801  2.37887  2.77519  2.98518  4.58477  3.61503
          0.02895  3.95256  4.67491  0.61958  0.77255  0.48576  0.95510
    105   2.30332  4.27406  3.17026  2.91085  4.22935  2.99417  4.07098  3.68703  2.99424  3.35656  4.20627  3.18564  2.76941  3.32204  3.33333  1.25400  2.76049  3.18838  5.55841  4.29554    173 - -
          2.68618  4.42225  2.77519  2.73123  3.46354  2.40513  3.72494  3.29354  2.67741  2.69355  4.24690  2.90347  2.73739  3.18146  2.89801  2.37887  2.77519  2.98518  4.58477  3.61503
          0.02895  3.95256  4.67491  0.61958  0.77255  0.48576  0.95510
    106   1.85689  4.21883  3.26982  2.93699  4.20752  2.97928  4.05724  3.60761  2.99088  3.28848  4.11885  3.19223  2.81210  3.29903  3.34348  1.50606  2.70226  3.11463  5.53915  4.29818    174 - -
          2.68618  4.42225  2.77519  2.73123  3.46354  2.40513  3.72494  3.29354  2.67741  2.69355  4.24690  2.90347  2.73739  3.18146  2.89801  2.37887  2.77519  2.98518  4.58477  3.61503
          0.02895  3.95256  4.67491  0.61958  0.77255  0.48576  0.95510
    107   2.75771  4.68295  3.44130  2.87226  3.95220  3.50298  3.76325  3.24065  2.27292  2.89912  3.89004  3.25372  3.96279  2.96577  1.46183  2.87229  3.02411  2.54310  5.24676  3.99030    175 - -
          2.68618  4.42225  2.77519  2.73123  3.46354  2.40513  3.72494  3.29354  2.67741  2.69355  4.24690  2.90347  2.73739  3.18146  2.89801  2.37887  2.77519  2.98518  4.58477  3.61503
          0.02895  3.95256  4.67491  0.61958  0.77255  0.48576  0.95510
    108   3.27473  4.62264  4.41842  3.98351  1.54098  4.18530  3.57936  2.92819  3.84135  2.01043  3.55244  3.94672  4.49789  3.92117  3.95369  3.51449  3.49771  2.85994  3.78942  1.52563    176 - -
          2.68618  4.42225  2.77519  2.73123  3.46354  2.40513  3.72494  3.29354  2.67741  2.69355  4.24690  2.90347  2.73739  3.18146  2.89801  2.37887  2.77519  2.98518  4.58477  3.61503
          0.02895  3.95256  4.67491  0.61958  0.77255  0.48576  0.95510
    109   2.74959  4.89376  2.83012  2.51182  4.24917  3.34864  3.71063  3.77592  2.34647  3.33618  4.19858  1.61240  3.86721  2.88766  2.25459  2.77426  3.02952  3.41715  5.43354  4.10508    177 - -
          2.68618  4.42225  2.77519  2.73123  3.46354  2.40513  3.72494  3.29354  2.67741  2.69355  4.24690  2.90347  2.73739  3.18146  2.89801  2.37887  2.77519  2.98518  4.58477  3.61503
          0.02895  3.95256  4.67491  0.61958  0.77255  0.48576  0.95510
    110   2.03691  4.29340  3.46524  2.94809  3.56396  3.47267  3.91113  2.20529  2.89257  2.55684  3.50502  2.79122  3.93231  3.21953  3.23998  2.77563  2.82601  2.21627  5.03980  3.79657    178 - -
          2.68618  4.42225  2.77519  2.73123  3.46354  2.40513  3.72494  3.29354  2.67741  2.69355  4.24690  2.90347  2.73739  3.18146  2.89801  2.37887  2.77519  2.98518  4.58477  3.61503
          0.02895  3.95256  4.67491  0.61958  0.77255  0.48576  0.95510
    111   2.50204  4.62291  2.37586  2.46811  4.25153  3.15602  3.80641  3.66519  2.70372  3.30251  4.13324  2.93804  3.75295  2.99102  3.15833  1.62917  2.48587  3.25359  5.53296  4.19626    179 - -
          2.68618  4.42225  2.77519  2.73123  3.46354  2.40513  3.72494  3.29354  2.67741  2.69355  4.24690  2.90347  2.73739  3.18146  2.89801  2.37887  2.77519  2.98518  4.58477  3.61503
          0.02895  3.95256  4.67491  0.61958  0.77255  0.48576  0.95510
    112   2.94541  5.11644  3.05819  2.60533  4.48937  3.52955  3.62333  3.89430  1.29118  3.37145  4.24493  3.06228  3.95718  2.33450  2.26991  2.93433  3.14746  3.56852  5.45891  4.22059    180 - -
          2.68618  4.42225  2.77519  2.73123  3.46354  2.40513  3.72494  3.29354  2.67741  2.69355  4.24690  2.90347  2.73739  3.18146  2.89801  2.37887  2.77519  2.98518  4.58477  3.61503
          0.02895  3.95256  4.67491  0.61958  0.77255  0.48576  0.95510
    113   2.86575  5.38528  1.92129  1.89114  4.67604  3.21988  3.71597  4.18171  2.68067  3.69179  4.52699  1.68051  3.81364  2.87592  3.24313  2.77022  3.14503  3.76641  5.85630  4.37752    181 - -
          2.68618  4.42225  2.77519  2.73123  3.46354  2.40513  3.72494  3.29354  2.67741  2.69355  4.24690  2.90347  2.73739  3.18146  2.89801  2.37887  2.77519  2.98518  4.58477  3.61503
          0.02895  3.95256  4.67491  0.61958  0.77255  0.48576  0.95510
    114   2.48551  3.12003  3.42913  2.87461  3.60506  3.37638  3.81955  2.92513  2.72321  2.66162  3.55304  3.24339  3.85257  3.10780  2.28923  2.41169  2.77645  2.35469  5.01722  3.77876    182 - -
          2.68618  4.42225  2.77519  2.73123  3.46354  2.40513  3.72494  3.29354  2.67741  2.69355  4.24690  2.90347  2.73739  3.18146  2.89801  2.37887  2.77519  2.98518  4.58477  3.61503
          0.02895  3.95256  4.67491  0.61958  0.77255  0.48576  0.95510
    115   2.79073  4.90728  2.72893  1.45124  4.04794  3.39798  3.75773  3.36284  2.54748  2.56489  4.01211  2.97797  3.89983  2.94890  2.94240  2.82158  3.05209  3.11540  5.39621  4.04303    183 - -
          2.68618  4.42225  2.77519  2.73123  3.46354  2.40513  3.72494  3.29354  2.67741  2.69355  4.24690  2.90347  2.73739  3.18146  2.89801  2.37887  2.77519  2.98518  4.58477  3.61503
          0.02895  3.95256  4.67491  0.61958  0.77255  0.48576  0.95510
    116   3.23649  4.63509  4.58245  4.04798  3.05383  4.38240  4.67493  2.18781  3.83509  0.92788  2.44857  4.34408  4.62487  4.07183  4.00709  3.74393  3.47123  2.29491  5.09987  3.95756    184 - -
          2.68618  4.42225  2.77519  2.73123  3.46354  2.40513  3.72494  3.29354  2.67741  2.69355  4.24690  2.90347  2.73739  3.18146  2.89801  2.37887  2.77519  2.98518  4.58477  3.61503
          0.02895  3.95256  4.67491  0.61958  0.77255  0.48576  0.95510
    117   2.61637  4.75058  2.91701  2.27016  4.01899  3.38797  3.64360  3.38580  2.40581  3.02117  3.86747  2.95643  3.81711  2.17930  2.81592  2.66316  2.47339  2.74134  5.28957  3.97543    185 - -
          2.68618  4.42225  2.77519  2.73123  3.46354  2.40513  3.72494  3.29354  2.67741  2.69355  4.24690  2.90347  2.73739  3.18146  2.89801  2.37887  2.77519  2.98518  4.58477  3.61503
          0.02895  3.95256  4.67491  0.61958  0.77255  0.48576  0.95510
    118   2.32319  4.74868  3.04175  2.50041  4.00138  3.43309  3.62215  3.38360  2.05634  2.99373  3.26889  2.99284  3.83263  2.29242  2.69352  2.68239  2.86073  3.08400  5.25094  3.95444    186 - -
          2.68618  4.42225  2.77519  2.73123  3.46354  2.40513  3.72494  3.29354  2.67741  2.69355  4.24690  2.90347  2.73739  3.18146  2.89801  2.37887  2.77519  2.98518  4.58477  3.61503
          0.02895  3.95256  4.67491  0.61958  0.77255  0.48576  0.95510
    119   3.24556  4.68426  4.31791  3.95843  3.16717  4.08356  4.58905  2.37594  3.72539  0.78257  3.16568  4.22612  4.50535  4.07455  3.88823  3.66420  3.53628  2.43401  5.07521  3.81692    187 - -
          2.68618  4.42225  2.77519  2.73123  3.46354  2.40513  3.72494  3.29354  2.67741  2.69355  4.24690  2.90347  2.73739  3.18146  2.89801  2.37887  2.77519  2.98518  4.58477  3.61503
          0.02895  3.95256  4.67491  0.61958  0.77255  0.48576  0.95510
    120   2.60265  4.38717  3.47529  3.06106  3.62468  3.42264  4.04283  2.20523  2.97063  2.52647  3.61946  3.40310  1.78846  3.34985  3.28294  2.81912  2.93870  2.53865  5.17049  3.89770    188 - -
          2.68618  4.42225  2.77519  2.73123  3.46354  2.40513  3.72494  3.29354  2.67741  2.69355  4.24690  2.90347  2.73739  3.18146  2.89801  2.37887  2.77519  2.98518  4.58477  3.61503
          0.02895  3.95256  4.67491  0.61958  0.77255  0.48576  0.95510
    121   2.49976  4.35435  3.29426  2.84843  3.66341  3.32580  3.86711  3.00346  2.77989  2.02254  3.65263  3.22283  2.44057  3.14914  3.12142  2.38742  2.81957  2.74336  5.10387  3.82853    189 - -
          2.68618  4.42225  2.77519  2.73123  3.46354  2.40513  3.72494  3.29354  2.67741  2.69355  4.24690  2.90347  2.73739  3.18146  2.89801  2.37887  2.77519  2.98518  4.58477  3.61503
          0.02895  3.95256  4.67491  0.61958  0.77255  0.48576  0.95510
    122   3.24556  4.68426  4.31791  3.95843  3.16717  4.08356  4.58905  2.37594  3.72539  0.78257  3.16568  4.22612  4.50535  4.07455  3.88823  3.66420  3.53628  2.43401  5.07521  3.81692    190 - -
          2.68618  4.42225  2.77519  2.73123  3.46354  2.40513  3.72494  3.29354  2.67741  2.69355  4.24690  2.90347  2.73739  3.18146  2.89801  2.37887  2.77519  2.98518  4.58477  3.61503
          0.02895  3.95256  4.67491  0.61958  0.77255  0.48576  0.95510
    123   2.69272  4.93084  2.77434  2.41048  4.33820  3.33922  3.65204  3.77391  1.75710  3.32222  4.14462  2.42331  3.82419  2.80079  2.68667  2.24034  2.95431  3.40166  5.48309  4.15509    191 - -
          2.68618  4.42225  2.77519  2.73123  3.46354  2.40513  3.72494  3.29354  2.67741  2.69355  4.24690  2.90347  2.73739  3.18146  2.89801  2.37887  2.77519  2.98518  4.58477  3.61503
          0.02895  3.95256  4.67491  0.61958  0.77255  0.48576  0.95510
    124   2.71455  5.06975  2.05564  1.72358  4.35242  3.29005  3.66262  3.74600  2.53097  3.35390  4.18287  2.78826  3.79845  2.81258  3.03750  2.68360  2.97234  2.79340  5.57581  4.17231    192 - -
          2.68618  4.42225  2.77519  2.73123  3.46354  2.40513  3.72494  3.29354  2.67741  2.69355  4.24690  2.90347  2.73739  3.18146  2.89801  2.37887  2.77519  2.98518  4.58477  3.61503
          0.02895  3.95256  4.67491  0.61958  0.77255  0.48576  0.95510
    125   2.20614  4.74096  2.57155  2.41502  4.04061  3.35118  3.63602  3.41718  2.18750  3.05558  3.88052  2.92646  3.78587  2.79452  2.89448  2.61032  2.60489  2.81620  5.31044  3.97944    193 - -
          2.68618  4.42225  2.77519  2.73123  3.46354  2.40513  3.72494  3.29354  2.67741  2.69355  4.24690  2.90347  2.73739  3.18146  2.89801  2.37887  2.77519  2.98518  4.58477  3.61503
          0.02895  3.95256  4.67491  0.61958  0.77255  0.48576  0.95510
    126   2.26425  3.30504  3.23182  2.70268  3.75714  3.31460  3.76608  3.12512  2.65475  2.81002  3.67153  3.12059  3.15554  2.48653  3.04580  2.60546  2.37777  2.82829  5.12749  3.86424    194 - -
          2.68618  4.42225  2.77519  2.73123  3.46354  2.40513  3.72494  3.29354  2.67741  2.69355  4.24690  2.90347  2.73739  3.18146  2.89801  2.37887  2.77519  2.98518  4.58477  3.61503
          0.02895  3.95256  4.67491  0.61958  0.77255  0.48576  0.95510
    127   1.77982  4.49076  3.00463  2.60593  4.06323  3.19594  3.79384  3.46902  2.63969  3.10902  3.94506  3.03474  3.06666  2.64667  3.04479  2.22534  2.79041  3.09327  5.36694  4.07657    195 - -
          2.68618  4.42225  2.77519  2.73123  3.46354  2.40513  3.72494  3.29354  2.67741  2.69355  4.24690  2.90347  2.73739  3.18146  2.89801  2.37887  2.77519  2.98518  4.58477  3.61503
          0.02895  3.95256  4.67491  0.61958  0.77255  0.48576  0.95510
    128   1.59477  4.14922  3.32843  3.05144  4.28735  1.85592  4.16247  3.69835  3.14830  3.38527  4.20564  3.23586  3.65582  3.42494  3.47794  1.96617  2.67814  3.14799  5.62323  4.40494    196 - -
          2.68618  4.42225  2.77519  2.73123  3.46354  2.40513  3.72494  3.29354  2.67741  2.69355  4.24690  2.90347  2.73739  3.18146  2.89801  2.37887  2.77519  2.98518  4.58477  3.61503
          0.02895  3.95256  4.67491  0.61958  0.77255  0.48576  0.95510
    129   2.64992  4.98270  2.40031  1.97731  4.25868  3.31807  3.61870  3.70247  2.44384  2.79192  4.07172  2.58251  3.78068  2.76065  2.93289  2.30447  2.89527  3.34048  5.47190  4.09054    197 - -
          2.68618  4.42225  2.77519  2.73123  3.46354  2.40513  3.72494  3.29354  2.67741  2.69355  4.24690  2.90347  2.73739  3.18146  2.89801  2.37887  2.77519  2.98518  4.58477  3.61503
          0.17342  3.95256  1.96602  0.61958  0.77255  0.48576  0.95510
    130   2.90319  4.99831  2.46649  1.11393  4.33742  3.23713  3.82051  3.77944  2.69364  3.40688  4.38498  2.90288  3.83930  3.03835  3.09516  2.89260  3.20745  3.47003  5.52044  4.24421    198 - -
          2.68618  4.42225  2.77519  2.73123  3.46354  2.40513  3.72494  3.29354  2.67741  2.69355  4.24690  2.90347  2.73739  3.18146  2.89801  2.37887  2.77519  2.98518  4.58477  3.61503
          0.03337  3.81251  4.53486  0.61958  0.77255  0.41661  1.07669
    131   2.96477  5.04643  3.30951  2.74171  4.39902  3.58538  3.62712  3.82764  1.97097  3.30016  4.19329  3.15704  3.99052  2.32814  1.34696  2.97970  3.16062  3.52178  5.38453  4.17042    199 - -
          2.68618  4.42225  2.77519  2.73123  3.46354  2.40513  3.72494  3.29354  2.67741  2.69355  4.24690  2.90347  2.73739  3.18146  2.89801  2.37887  2.77519  2.98518  4.58477  3.61503
          0.02895  3.95256  4.67491  0.61958  0.77255  0.48576  0.95510
    132   3.02220  5.14863  2.52296  0.91671  4.50504  3.32642  3.92055  3.97488  2.81122  3.57928  4.55008  2.97990  3.93490  3.13473  3.22812  2.99666  3.32715  3.65058  5.66155  4.38418    200 - -
          2.68618  4.42225  2.77519  2.73123  3.46354  2.40513  3.72494  3.29354  2.67741  2.69355  4.24690  2.90347  2.73739  3.18146  2.89801  2.37887  2.77519  2.98518  4.58477  3.61503
          0.02895  3.95256  4.67491  0.61958  0.77255  0.48576  0.95510
    133   2.86751  5.22893  2.39869  1.34211  4.51031  3.29813  3.70643  3.98551  2.49926  3.51093  4.37977  2.79884  3.85261  2.44888  2.92560  2.80900  3.13113  3.62253  5.67509  4.28142    201 - -
          2.68618  4.42225  2.77519  2.73123  3.46354  2.40513  3.72494  3.29354  2.67741  2.69355  4.24690  2.90347  2.73739  3.18146  2.89801  2.37887  2.77519  2.98518  4.58477  3.61503
          0.02895  3.95256  4.67491  0.61958  0.77255  0.48576  0.95510
    134   3.24556  4.68426  4.31791  3.95843  3.16717  4.08356  4.58905  2.37594  3.72539  0.78257  3.16568  4.22612  4.50535  4.07455  3.88823  3.66420  3.53628  2.43401  5.07521  3.81692    202 - -
          2.68618  4.42225  2.77519  2.73123  3.46354  2.40513  3.72494  3.29354  2.67741  2.69355  4.24690  2.90347  2.73739  3.18146  2.89801  2.37887  2.77519  2.98518  4.58477  3.61503
          0.02895  3.95256  4.67491  0.61958  0.77255  0.48576  0.95510
    135   3.36114  4.73954  4.34846  4.07846  0.88927  4.03158  3.91418  2.87529  3.98354  2.22705  3.59382  4.10985  4.48860  4.12954  4.08348  3.62677  3.66243  2.87181  4.14008  2.49729    203 - -
          2.68618  4.42225  2.77519  2.73123  3.46354  2.40513  3.72494  3.29354  2.67741  2.69355  4.24690  2.90347  2.73739  3.18146  2.89801  2.37887  2.77519  2.98518  4.58477  3.61503
          0.02895  3.95256  4.67491  0.61958  0.77255  0.48576  0.95510
    136   3.06522  4.41974  4.66300  4.18153  3.47031  4.33147  4.90427  1.12619  4.04474  1.96751  3.29752  4.41217  4.67310  4.32591  4.24771  3.72660  3.34019  1.51876  5.44053  4.22943    204 - -
          2.68618  4.42225  2.77519  2.73123  3.46354  2.40513  3.72494  3.29354  2.67741  2.69355  4.24690  2.90347  2.73739  3.18146  2.89801  2.37887  2.77519  2.98518  4.58477  3.61503
          0.02895  3.95256  4.67491  0.61958  0.77255  0.48576  0.95510
    137   2.87476  5.00841  3.08553  2.61691  4.31560  3.50221  3.64183  3.77960  2.09751  3.27572  4.16060  3.07240  3.93676  1.59840  2.05316  2.88626  3.09435  3.46316  5.39183  4.12657    205 - -
          2.68618  4.42225  2.77519  2.73123  3.46354  2.40513  3.72494  3.29354  2.67741  2.69355  4.24690  2.90347  2.73739  3.18146  2.89801  2.37887  2.77519  2.98518  4.58477  3.61503
          0.02895  3.95256  4.67491  0.61958  0.77255  0.48576  0.95510
    138   3.04594  5.01220  3.22722  2.83413  4.41693  3.52644  3.80477  3.85129  0.93381  3.39908  4.35655  3.25495  4.02139  2.99195  2.44859  3.08287  3.29342  3.55467  5.43895  4.26337    206 - -
          2.68618  4.42225  2.77519  2.73123  3.46354  2.40513  3.72494  3.29354  2.67741  2.69355  4.24690  2.90347  2.73739  3.18146  2.89801  2.37887  2.77519  2.98518  4.58477  3.61503
          0.02895  3.95256  4.67491  0.61958  0.77255  0.48576  0.95510
    139   3.22301  4.58198  4.67177  4.15086  3.13155  4.43416  4.76954  1.74426  3.96572  1.02372  2.97301  4.42609  4.67867  4.18925  4.13316  3.80603  3.46356  2.06436  5.17389  4.00999    207 - -
          2.68618  4.42225  2.77519  2.73123  3.46354  2.40513  3.72494  3.29354  2.67741  2.69355  4.24690  2.90347  2.73739  3.18146  2.89801  2.37887  2.77519  2.98518  4.58477  3.61503
          0.02895  3.95256  4.67491  0.61958  0.77255  0.48576  0.95510
    140   2.95721  5.05036  3.29438  2.72727  4.40435  3.58170  3.62306  3.83010  1.97266  3.30272  4.19140  3.14711  3.98513  2.25738  1.38674  2.96971  3.15259  3.52172  5.38804  4.17150    208 - -
          2.68618  4.42225  2.77519  2.73123  3.46354  2.40513  3.72494  3.29354  2.67741  2.69355  4.24690  2.90347  2.73739  3.18146  2.89801  2.37887  2.77519  2.98518  4.58477  3.61503
          0.02895  3.95256  4.67491  0.61958  0.77255  0.48576  0.95510
    141   2.94550  4.93299  2.95705  2.71326  4.11209  3.41961  3.87219  3.75533  2.52859  3.24972  4.27556  3.17361  3.97437  1.09818  2.81110  2.98998  3.24252  3.48010  5.37005  4.06918    209 - -
          2.68618  4.42225  2.77519  2.73123  3.46354  2.40513  3.72494  3.29354  2.67741  2.69355  4.24690  2.90347  2.73739  3.18146  2.89801  2.37887  2.77519  2.98518  4.58477  3.61503
          0.02895  3.95256  4.67491  0.61958  0.77255  0.48576  0.95510
    142   2.67937  0.79154  4.21678  3.97486  3.94808  3.28519  4.60435  3.10546  3.80229  3.01725  4.14125  3.94050  3.99845  4.14513  3.91240  2.95114  3.15289  2.84459  5.34707  4.23514    210 - -
          2.68618  4.42225  2.77519  2.73123  3.46354  2.40513  3.72494  3.29354  2.67741  2.69355  4.24690  2.90347  2.73739  3.18146  2.89801  2.37887  2.77519  2.98518  4.58477  3.61503
          0.02895  3.95256  4.67491  0.61958  0.77255  0.48576  0.95510
    143   2.67937  0.79154  4.21678  3.97486  3.94808  3.28519  4.60435  3.10546  3.80229  3.01725  4.14125  3.94050  3.99845  4.14513  3.91240  2.95114  3.15289  2.84459  5.34707  4.23514    211 - -
          2.68618  4.42225  2.77519  2.73123  3.46354  2.40513  3.72494  3.29354  2.67741  2.69355  4.24690  2.90347  2.73739  3.18146  2.89801  2.37887  2.77519  2.98518  4.58477  3.61503
          0.02895  3.95256  4.67491  0.61958  0.77255  0.48576  0.95510
    144   2.75767  4.29560  4.06960  3.55931  3.50003  3.82083  4.36836  2.05880  3.43419  2.00224  3.38592  3.83628  4.26221  3.75505  3.69850  3.17122  2.45734  1.39247  5.20758  3.99009    212 - -
          2.68618  4.42225  2.77519  2.73123  3.46354  2.40513  3.72494  3.29354  2.67741  2.69355  4.24690  2.90347  2.73739  3.18146  2.89801  2.37887  2.77519  2.98518  4.58477  3.61503
          0.02895  3.95256  4.67491  0.61958  0.77255  0.48576  0.95510
    145   2.64475  4.34846  3.62745  3.22191  3.38280  3.50395  4.06962  2.64190  3.07000  1.39296  3.46421  3.51547  4.03224  3.45861  3.33334  2.39974  2.97211  2.49058  4.99985  3.68746    213 - -
          2.68618  4.42225  2.77519  2.73123  3.46354  2.40513  3.72494  3.29354  2.67741  2.69355  4.24690  2.90347  2.73739  3.18146  2.89801  2.37887  2.77519  2.98518  4.58477  3.61503
          0.02895  3.95256  4.67491  0.61958  0.77255  0.48576  0.95510
    146   3.36114  4.73954  4.34846  4.07846  0.88927  4.03158  3.91418  2.87529  3.98354  2.22705  3.59382  4.10985  4.48860  4.12954  4.08348  3.62677  3.66243  2.87181  4.14008  2.49729    214 - -
          2.68618  4.42225  2.77519  2.73123  3.46354  2.40513  3.72494  3.29354  2.67741  2.69355  4.24690  2.90347  2.73739  3.18146  2.89801  2.37887  2.77519  2.98518  4.58477  3.61503
          0.02895  3.95256  4.67491  0.61958  0.77255  0.48576  0.95510
    147   3.07660  5.21597  0.80966  2.38711  4.60397  3.27220  4.00303  4.21057  3.10253  3.80479  4.78495  2.94739  3.93069  3.24253  3.62938  3.03014  3.41699  3.84134  5.75694  4.46404    215 - -
          2.68618  4.42225  2.77519  2.73123  3.46354  2.40513  3.72494  3.29354  2.67741  2.69355  4.24690  2.90347  2.73739  3.18146  2.89801  2.37887  2.77519  2.98518  4.58477  3.61503
          0.02895  3.95256  4.67491  0.61958  0.77255  0.48576  0.95510
    148   3.36114  4.73954  4.34846  4.07846  0.88927  4.03158  3.91418  2.87529  3.98354  2.22705  3.59382  4.10985  4.48860  4.12954  4.08348  3.62677  3.66243  2.87181  4.14008  2.49729    216 - -
          2.68618  4.42225  2.77519  2.73123  3.46354  2.40513  3.72494  3.29354  2.67741  2.69355  4.24690  2.90347  2.73739  3.18146  2.89801  2.37887  2.77519  2.98518  4.58477  3.61503
          0.23413  3.95256  1.66320  0.61958  0.77255  0.48576  0.95510
    149   1.96882  4.64827  2.60567  1.92842  4.10765  3.17608  3.74030  3.36649  2.58820  3.10744  4.01782  2.88573  3.75538  2.94110  2.99117  2.63829  2.89864  3.04967  5.41769  4.09732    217 - -
          2.68618  4.42225  2.77519  2.73123  3.46354  2.40513  3.72494  3.29354  2.67741  2.69355  4.24690  2.90347  2.73739  3.18146  2.89801  2.37887  2.77519  2.98518  4.58477  3.61503
          0.03542  3.75386  4.47620  0.61958  0.77255  0.39535  1.11915
    150   2.54635  4.60148  2.61076  2.51367  3.91443  3.32196  3.71338  3.29455  2.57542  2.96327  3.06937  2.99492  3.80151  2.90910  3.00873  1.86603  2.82592  2.98799  5.25200  3.93541    218 - -
          2.68618  4.42225  2.77519  2.73123  3.46354  2.40513  3.72494  3.29354  2.67741  2.69355  4.24690  2.90347  2.73739  3.18146  2.89801  2.37887  2.77519  2.98518  4.58477  3.61503
          0.02895  3.95256  4.67491  0.61958  0.77255  0.48576  0.95510
    151   2.93824  5.49304  1.40852  1.58136  4.77816  3.20391  3.75592  4.29234  2.77930  3.80368  4.66458  2.67146  3.82939  2.92558  3.37393  2.82184  3.22887  3.87180  5.95654  4.45698    219 - -
          2.68618  4.42225  2.77519  2.73123  3.46354  2.40513  3.72494  3.29354  2.67741  2.69355  4.24690  2.90347  2.73739  3.18146  2.89801  2.37887  2.77519  2.98518  4.58477  3.61503
          0.02895  3.95256  4.67491  0.61958  0.77255  0.48576  0.95510
    152   2.85984  4.60360  3.47571  3.32649  4.31437  3.28659  4.39717  3.88059  3.39068  3.49867  4.55212  3.62501  0.69134  3.77703  3.62694  3.02989  3.30776  3.51680  5.47876  4.43621    220 - -
          2.68618  4.42225  2.77519  2.73123  3.46354  2.40513  3.72494  3.29354  2.67741  2.69355  4.24690  2.90347  2.73739  3.18146  2.89801  2.37887  2.77519  2.98518  4.58477  3.61503
          0.02895  3.95256  4.67491  0.61958  0.77255  0.48576  0.95510
    153   3.24556  4.68426  4.31791  3.95843  3.16717  4.08356  4.58905  2.37594  3.72539  0.78257  3.16568  4.22612  4.50535  4.07455  3.88823  3.66420  3.53628  2.43401  5.07521  3.81692    221 - -
          2.68618  4.42225  2.77519  2.73123  3.46354  2.40513  3.72494  3.29354  2.67741  2.69355  4.24690  2.90347  2.73739  3.18146  2.89801  2.37887  2.77519  2.98518  4.58477  3.61503
          0.02895  3.95256  4.67491  0.61958  0.77255  0.48576  0.95510
    154   2.35539  4.27669  3.27703  3.09678  4.15648  3.00513  4.20429  3.69005  3.17594  3.40421  4.32380  3.30856  3.75060  3.51906  3.45932  0.97643  2.84156  3.20761  5.52263  4.24050    222 - -
          2.68618  4.42225  2.77519  2.73123  3.46354  2.40513  3.72494  3.29354  2.67741  2.69355  4.24690  2.90347  2.73739  3.18146  2.89801  2.37887  2.77519  2.98518  4.58477  3.61503
          0.02895  3.95256  4.67491  0.61958  0.77255  0.48576  0.95510
    155   3.07660  5.21597  0.80966  2.38711  4.60397  3.27220  4.00303  4.21057  3.10253  3.80479  4.78495  2.94739  3.93069  3.24253  3.62938  3.03014  3.41699  3.84134  5.75694  4.46404    223 - -
          2.68618  4.42225  2.77519  2.73123  3.46354  2.40513  3.72494  3.29354  2.67741  2.69355  4.24690  2.90347  2.73739  3.18146  2.89801  2.37887  2.77519  2.98518  4.58477  3.61503
          0.02895  3.95256  4.67491  0.61958  0.77255  0.48576  0.95510
    156   3.24556  4.68426  4.31791  3.95843  3.16717  4.08356  4.58905  2.37594  3.72539  0.78257  3.16568  4.22612  4.50535  4.07455  3.88823  3.66420  3.53628  2.43401  5.07521  3.81692    224 - -
          2.68618  4.42225  2.77519  2.73123  3.46354  2.40513  3.72494  3.29354  2.67741  2.69355  4.24690  2.90347  2.73739  3.18146  2.89801  2.37887  2.77519  2.98518  4.58477  3.61503
          0.02895  3.95256  4.67491  0.61958  0.77255  0.48576  0.95510
    157   2.95640  5.11067  3.06812  2.62154  4.48238  3.53249  3.63075  3.88947  1.24025  3.36901  4.24984  3.07391  3.96448  2.45028  2.26575  2.94834  3.16001  3.56766  5.45585  4.22084    225 - -
          2.68618  4.42225  2.77519  2.73123  3.46354  2.40513  3.72494  3.29354  2.67741  2.69355  4.24690  2.90347  2.73739  3.18146  2.89801  2.37887  2.77519  2.98518  4.58477  3.61503
          0.02895  3.95256  4.67491  0.61958  0.77255  0.48576  0.95510
    158   2.80068  4.34539  3.89264  3.38907  2.13367  2.85180  3.69773  2.83985  3.27604  2.45880  3.47282  3.59962  4.13982  3.52079  3.50866  3.06024  3.04998  2.65724  2.14756  2.59678    226 - -
          2.68618  4.42225  2.77519  2.73123  3.46354  2.40513  3.72494  3.29354  2.67741  2.69355  4.24690  2.90347  2.73739  3.18146  2.89801  2.37887  2.77519  2.98518  4.58477  3.61503
          0.02895  3.95256  4.67491  0.61958  0.77255  0.48576  0.95510
    159   3.04594  5.01220  3.22722  2.83413  4.41693  3.52644  3.80477  3.85129  0.93381  3.39908  4.35655  3.25495  4.02139  2.99195  2.44859  3.08287  3.29342  3.55467  5.43895  4.26337    227 - -
          2.68618  4.42225  2.77519  2.73123  3.46354  2.40513  3.72494  3.29354  2.67741  2.69355  4.24690  2.90347  2.73739  3.18146  2.89801  2.37887  2.77519  2.98518  4.58477  3.61503
          0.02895  3.95256  4.67491  0.61958  0.77255  0.48576  0.95510
    160   3.02220  5.14863  2.52296  0.91671  4.50504  3.32642  3.92055  3.97488  2.81122  3.57928  4.55008  2.97990  3.93490  3.13473  3.22812  2.99666  3.32715  3.65058  5.66155  4.38418    228 - -
          2.68618  4.42225  2.77519  2.73123  3.46354  2.40513  3.72494  3.29354  2.67741  2.69355  4.24690  2.90347  2.73739  3.18146  2.89801  2.37887  2.77519  2.98518  4.58477  3.61503
          0.02895  3.95256  4.67491  0.61958  0.77255  0.48576  0.95510
    161   3.01926  4.38825  4.60624  4.12074  3.52806  4.27476  4.86675  1.57892  3.99468  2.06406  3.36055  4.35317  4.63619  4.28697  4.21266  3.66427  3.29827  1.07053  5.45781  4.23336    229 - -
          2.68618  4.42225  2.77519  2.73123  3.46354  2.40513  3.72494  3.29354  2.67741  2.69355  4.24690  2.90347  2.73739  3.18146  2.89801  2.37887  2.77519  2.98518  4.58477  3.61503
          0.02895  3.95256  4.67491  0.61958  0.77255  0.48576  0.95510
    162   3.04594  5.01220  3.22722  2.83413  4.41693  3.52644  3.80477  3.85129  0.93381  3.39908  4.35655  3.25495  4.02139  2.99195  2.44859  3.08287  3.29342  3.55467  5.43895  4.26337    230 - -
          2.68618  4.42225  2.77519  2.73123  3.46354  2.40513  3.72494  3.29354  2.67741  2.69355  4.24690  2.90347  2.73739  3.18146  2.89801  2.37887  2.77519  2.98518  4.58477  3.61503
          0.02895  3.95256  4.67491  0.61958  0.77255  0.48576  0.95510
    163   3.09672  4.92974  3.59562  3.09037  4.30464  3.56901  3.88382  3.85211  2.27184  3.35350  4.35183  3.44388  4.06791  3.10037  0.86278  3.17716  3.35735  3.57266  5.35536  4.21484    231 - -
          2.68618  4.42225  2.77519  2.73123  3.46354  2.40513  3.72494  3.29354  2.67741  2.69355  4.24690  2.90347  2.73739  3.18146  2.89801  2.37887  2.77519  2.98518  4.58477  3.61503
          0.02895  3.95256  4.67491  0.61958  0.77255  0.48576  0.95510
    164   1.14807  4.14067  3.52702  3.24238  4.12611  2.99047  4.25331  3.21216  3.23054  3.11875  4.06210  3.36851  3.73043  3.55290  3.50593  2.45352  2.32876  2.82579  5.55732  4.34987    232 - -
          2.68618  4.42225  2.77519  2.73123  3.46354  2.40513  3.72494  3.29354  2.67741  2.69355  4.24690  2.90347  2.73739  3.18146  2.89801  2.37887  2.77519  2.98518  4.58477  3.61503
          0.02895  3.95256  4.67491  0.61958  0.77255  0.48576  0.95510
    165   0.90425  4.23303  3.54472  3.34006  4.13288  3.05535  4.35253  3.27045  3.35839  3.14833  4.17165  3.46917  3.80217  3.69229  3.60319  2.58278  2.86569  2.91100  5.55205  4.36129    233 - -
          2.68618  4.42225  2.77519  2.73123  3.46354  2.40513  3.72494  3.29354  2.67741  2.69355  4.24690  2.90347  2.73739  3.18146  2.89801  2.37887  2.77519  2.98518  4.58477  3.61503
          0.02895  3.95256  4.67491  0.61958  0.77255  0.48576  0.95510
    166   3.24556  4.68426  4.31791  3.95843  3.16717  4.08356  4.58905  2.37594  3.72539  0.78257  3.16568  4.22612  4.50535  4.07455  3.88823  3.66420  3.53628  2.43401  5.07521  3.81692    234 - -
          2.68618  4.42225  2.77519  2.73123  3.46354  2.40513  3.72494  3.29354  2.67741  2.69355  4.24690  2.90347  2.73739  3.18146  2.89801  2.37887  2.77519  2.98518  4.58477  3.61503
          0.02895  3.95256  4.67491  0.61958  0.77255  0.48576  0.95510
    167   2.69963  4.77573  2.94722  2.52682  3.65143  3.43250  2.32783  3.43546  2.43277  2.65315  3.90957  2.36303  3.87349  2.87647  2.80337  2.74768  2.94266  3.14173  5.04036  3.59903    235 - -
          2.68618  4.42225  2.77519  2.73123  3.46354  2.40513  3.72494  3.29354  2.67741  2.69355  4.24690  2.90347  2.73739  3.18146  2.89801  2.37887  2.77519  2.98518  4.58477  3.61503
          0.02895  3.95256  4.67491  0.61958  0.77255  0.48576  0.95510
    168   2.91955  5.45649  1.70409  1.35073  4.74492  3.21184  3.74701  4.25258  2.74899  3.76766  4.62283  2.68202  3.82717  2.91402  3.32986  2.81045  3.20643  3.83617  5.92090  4.43311    236 - -
          2.68618  4.42225  2.77519  2.73123  3.46354  2.40513  3.72494  3.29354  2.67741  2.69355  4.24690  2.90347  2.73739  3.18146  2.89801  2.37887  2.77519  2.98518  4.58477  3.61503
          0.02895  3.95256  4.67491  0.61958  0.77255  0.48576  0.95510
    169   3.12791  4.57644  4.40198  3.87582  3.08990  4.22045  4.53509  2.22873  3.65364  1.39688  1.58877  4.17264  4.51734  3.94052  3.84860  3.57956  3.37294  2.29620  5.06108  3.88017    237 - -
          2.68618  4.42225  2.77519  2.73123  3.46354  2.40513  3.72494  3.29354  2.67741  2.69355  4.24690  2.90347  2.73739  3.18146  2.89801  2.37887  2.77519  2.98518  4.58477  3.61503
          0.02895  3.95256  4.67491  0.61958  0.77255  0.48576  0.95510
    170   2.47476  4.20392  3.73636  3.36069  3.68218  3.32864  4.23872  2.50671  3.27774  2.62701  3.67248  3.55314  3.95498  3.61305  3.53872  2.28057  2.86771  1.33444  5.24813  3.98987    238 - -
          2.68618  4.42225  2.77519  2.73123  3.46354  2.40513  3.72494  3.29354  2.67741  2.69355  4.24690  2.90347  2.73739  3.18146  2.89801  2.37887  2.77519  2.98518  4.58477  3.61503
          0.02895  3.95256  4.67491  0.61958  0.77255  0.48576  0.95510
    171   2.36956  5.24407  1.96757  1.54892  4.56124  3.23811  3.69668  4.01813  2.62366  3.56563  4.39235  2.72387  3.80259  2.85092  3.16573  2.72647  3.06841  3.62079  5.75327  4.30705    239 - -
          2.68618  4.42225  2.77519  2.73123  3.46354  2.40513  3.72494  3.29354  2.67741  2.69355  4.24690  2.90347  2.73739  3.18146  2.89801  2.37887  2.77519  2.98518  4.58477  3.61503
          0.02895  3.95256  4.67491  0.61958  0.77255  0.48576  0.95510
    172   3.50105  4.80375  4.43664  4.09053  1.59998  4.26755  3.45890  3.23103  3.95046  2.59225  3.84420  3.96244  4.59350  3.99238  4.04114  3.63209  3.72942  3.14789  3.62685  1.06278    240 - -
          2.68618  4.42225  2.77519  2.73123  3.46354  2.40513  3.72494  3.29354  2.67741  2.69355  4.24690  2.90347  2.73739  3.18146  2.89801  2.37887  2.77519  2.98518  4.58477  3.61503
          0.02895  3.95256  4.67491  0.61958  0.77255  0.48576  0.95510
    173   3.07624  4.41089  4.67782  4.14565  3.39802  4.38994  4.83534  1.61583  4.02821  1.64906  3.21357  4.39995  4.66924  4.26783  4.22886  3.74546  3.32547  1.25912  5.35207  4.17538    241 - -
          2.68618  4.42225  2.77519  2.73123  3.46354  2.40513  3.72494  3.29354  2.67741  2.69355  4.24690  2.90347  2.73739  3.18146  2.89801  2.37887  2.77519  2.98518  4.58477  3.61503
          0.02895  3.95256  4.67491  0.61958  0.77255  0.48576  0.95510
    174   2.45682  4.30193  3.50020  3.25633  4.04057  3.13845  4.26741  3.17749  3.20088  3.03813  4.08380  3.45260  3.84864  3.59178  3.45550  2.65902  1.04308  2.86388  5.47133  4.25731    242 - -
          2.68618  4.42225  2.77519  2.73123  3.46354  2.40513  3.72494  3.29354  2.67741  2.69355  4.24690  2.90347  2.73739  3.18146  2.89801  2.37887  2.77519  2.98518  4.58477  3.61503
          0.02895  3.95256  4.67491  0.61958  0.77255  0.48576  0.95510
    175   2.68536  5.01477  2.79914  2.35352  4.32010  3.38456  2.97921  3.76096  1.99262  3.28872  4.08975  2.47510  3.80950  2.47823  2.65718  2.42392  2.91336  3.39474  5.44885  4.10248    243 - -
          2.68618  4.42225  2.77519  2.73123  3.46354  2.40513  3.72494  3.29354  2.67741  2.69355  4.24690  2.90347  2.73739  3.18146  2.89801  2.37887  2.77519  2.98518  4.58477  3.61503
          0.02895  3.95256  4.67491  0.61958  0.77255  0.48576  0.95510
    176   2.69820  4.96890  2.59360  2.32939  4.36317  2.68930  3.68374  3.83305  2.45521  3.38377  4.20896  2.30841  3.80890  1.93807  2.87681  2.69180  2.97613  3.44867  5.54969  4.18392    244 - -
          2.68618  4.42225  2.77519  2.73123  3.46354  2.40513  3.72494  3.29354  2.67741  2.69355  4.24690  2.90347  2.73739  3.18146  2.89801  2.37887  2.77519  2.98518  4.58477  3.61503
          0.02895  3.95256  4.67491  0.61958  0.77255  0.48576  0.95510
    177   2.86990  5.08200  3.12911  2.58175  4.47685  3.52831  3.58755  3.86539  1.72663  3.34646  4.18315  2.48355  3.92417  2.72069  1.72451  2.86084  3.06741  3.52290  5.43737  4.19425    245 - -
          2.68618  4.42225  2.77519  2.73123  3.46354  2.40513  3.72494  3.29354  2.67741  2.69355  4.24690  2.90347  2.73739  3.18146  2.89801  2.37887  2.77519  2.98518  4.58477  3.61503
          0.02895  3.95256  4.67491  0.61958  0.77255  0.48576  0.95510
    178   2.51009  4.55672  2.74352  2.60087  4.36044  1.48510  3.96624  3.88552  2.89388  3.51056  4.36286  2.17315  3.76697  3.19264  3.29087  2.60264  2.92788  3.40269  5.63211  4.32033    246 - -
          2.68618  4.42225  2.77519  2.73123  3.46354  2.40513  3.72494  3.29354  2.67741  2.69355  4.24690  2.90347  2.73739  3.18146  2.89801  2.37887  2.77519  2.98518  4.58477  3.61503
          0.02895  3.95256  4.67491  0.61958  0.77255  0.48576  0.95510
    179   2.87141  4.39219  4.23578  3.90168  3.60923  3.80628  4.68975  2.04842  3.77067  2.28257  3.56253  4.07856  4.36255  4.12484  3.97540  3.31508  3.23115  0.92972  5.40709  4.14354    247 - -
          2.68618  4.42225  2.77519  2.73123  3.46354  2.40513  3.72494  3.29354  2.67741  2.69355  4.24690  2.90347  2.73739  3.18146  2.89801  2.37887  2.77519  2.98518  4.58477  3.61503
          0.02895  3.95256  4.67491  0.61958  0.77255  0.48576  0.95510
    180   3.15150  4.49431  4.66942  4.16796  3.29084  4.40906  4.82115  1.18976  3.98946  1.57620  3.14652  4.42424  4.69088  4.25874  4.17359  3.79318  3.40445  1.81606  5.28567  4.07519    248 - -
          2.68618  4.42225  2.77519  2.73123  3.46354  2.40513  3.72494  3.29354  2.67741  2.69355  4.24690  2.90347  2.73739  3.18146  2.89801  2.37887  2.77519  2.98518  4.58477  3.61503
          0.02895  3.95256  4.67491  0.61958  0.77255  0.48576  0.95510
    181   2.45682  4.30193  3.50020  3.25633  4.04057  3.13845  4.26741  3.17749  3.20088  3.03813  4.08380  3.45260  3.84864  3.59178  3.45550  2.65902  1.04308  2.86388  5.47133  4.25731    249 - -
          2.68618  4.42225  2.77519  2.73123  3.46354  2.40513  3.72494  3.29354  2.67741  2.69355  4.24690  2.90347  2.73739  3.18146  2.89801  2.37887  2.77519  2.98518  4.58477  3.61503
          0.02895  3.95256  4.67491  0.61958  0.77255  0.48576  0.95510
    182   3.02220  5.14863  2.52296  0.91671  4.50504  3.32642  3.92055  3.97488  2.81122  3.57928  4.55008  2.97990  3.93490  3.13473  3.22812  2.99666  3.32715  3.65058  5.66155  4.38418    250 - -
          2.68618  4.42225  2.77519  2.73123  3.46354  2.40513  3.72494  3.29354  2.67741  2.69355  4.24690  2.90347  2.73739  3.18146  2.89801  2.37887  2.77519  2.98518  4.58477  3.61503
          0.02895  3.95256  4.67491  0.61958  0.77255  0.48576  0.95510
    183   1.66319  4.29936  3.29414  2.88305  3.86240  3.20329  3.94861  3.04809  2.87486  2.89735  3.80079  2.61311  3.79960  3.21141  3.23016  2.58253  2.77672  2.25421  5.27250  4.01443    251 - -
          2.68618  4.42225  2.77519  2.73123  3.46354  2.40513  3.72494  3.29354  2.67741  2.69355  4.24690  2.90347  2.73739  3.18146  2.89801  2.37887  2.77519  2.98518  4.58477  3.61503
          0.02895  3.95256  4.67491  0.61958  0.77255  0.48576  0.95510
    184   3.06543  4.41517  4.67516  4.19013  3.47864  4.34224  4.91312  1.14213  4.05772  1.97553  3.30196  4.42076  4.67924  4.33557  4.26102  3.73511  3.33879  1.48241  5.44813  4.23951    252 - -
          2.68618  4.42225  2.77519  2.73123  3.46354  2.40513  3.72494  3.29354  2.67741  2.69355  4.24690  2.90347  2.73739  3.18146  2.89801  2.37887  2.77519  2.98518  4.58477  3.61503
          0.02895  3.95256  4.67491  0.61958  0.77255  0.48576  0.95510
    185   3.36388  4.82039  3.95689  3.70157  2.29863  3.92375  3.65772  3.36201  3.55679  2.79522  4.02880  3.82281  4.39586  3.84357  3.72398  3.49250  3.65102  3.23639  3.94536  0.84236    253 - -
          2.68618  4.42225  2.77519  2.73123  3.46354  2.40513  3.72494  3.29354  2.67741  2.69355  4.24690  2.90347  2.73739  3.18146  2.89801  2.37887  2.77519  2.98518  4.58477  3.61503
          0.02895  3.95256  4.67491  0.61958  0.77255  0.48576  0.95510
    186   2.85984  4.60360  3.47571  3.32649  4.31437  3.28659  4.39717  3.88059  3.39068  3.49867  4.55212  3.62501  0.69134  3.77703  3.62694  3.02989  3.30776  3.51680  5.47876  4.43621    254 - -
          2.68618  4.42225  2.77519  2.73123  3.46354  2.40513  3.72494  3.29354  2.67741  2.69355  4.24690  2.90347  2.73739  3.18146  2.89801  2.37887  2.77519  2.98518  4.58477  3.61503
          0.02895  3.95256  4.67491  0.61958  0.77255  0.48576  0.95510
    187   3.02220  5.14863  2.52296  0.91671  4.50504  3.32642  3.92055  3.97488  2.81122  3.57928  4.55008  2.97990  3.93490  3.13473  3.22812  2.99666  3.32715  3.65058  5.66155  4.38418    255 - -
          2.68618  4.42225  2.77519  2.73123  3.46354  2.40513  3.72494  3.29354  2.67741  2.69355  4.24690  2.90347  2.73739  3.18146  2.89801  2.37887  2.77519  2.98518  4.58477  3.61503
          0.02895  3.95256  4.67491  0.61958  0.77255  0.48576  0.95510
    188   1.46127  4.26984  3.73026  3.30548  3.66556  3.41629  4.22555  2.09884  3.21847  2.48634  3.59565  3.55633  4.00230  3.55827  3.50763  2.81721  2.91073  2.25628  5.27233  4.03190    256 - -
          2.68618  4.42225  2.77519  2.73123  3.46354  2.40513  3.72494  3.29354  2.67741  2.69355  4.24690  2.90347  2.73739  3.18146  2.89801  2.37887  2.77519  2.98518  4.58477  3.61503
          0.02895  3.95256  4.67491  0.61958  0.77255  0.48576  0.95510
    189   3.05125  4.39012  4.69319  4.19846  3.52497  4.35706  4.92723  1.37274  4.08127  2.03865  3.34109  4.42839  4.68705  4.35538  4.28968  3.74248  3.32106  1.18748  5.47590  4.26654    257 - -
          2.68618  4.42225  2.77519  2.73123  3.46354  2.40513  3.72494  3.29354  2.67741  2.69355  4.24690  2.90347  2.73739  3.18146  2.89801  2.37887  2.77519  2.98518  4.58477  3.61503
          0.02895  3.95256  4.67491  0.61958  0.77255  0.48576  0.95510
    190   2.79839  5.01468  2.62376  2.39627  4.37488  3.32296  3.71248  3.86161  2.06736  3.42321  4.28399  1.58744  3.86258  2.88405  2.75307  2.79176  3.07528  3.49763  5.54156  4.19410    258 - -
          2.68618  4.42225  2.77519  2.73123  3.46354  2.40513  3.72494  3.29354  2.67741  2.69355  4.24690  2.90347  2.73739  3.18146  2.89801  2.37887  2.77519  2.98518  4.58477  3.61503
          0.02895  3.95256  4.67491  0.61958  0.77255  0.48576  0.95510
    191   3.03320  4.56961  4.13577  3.73566  3.24430  3.89399  4.45229  2.42796  3.49923  1.82730  1.23251  4.00315  4.35539  3.87606  3.69507  3.39048  3.34026  2.44327  5.09557  3.86418    259 - -
          2.68618  4.42225  2.77519  2.73123  3.46354  2.40513  3.72494  3.29354  2.67741  2.69355  4.24690  2.90347  2.73739  3.18146  2.89801  2.37887  2.77519  2.98518  4.58477  3.61503
          0.02895  3.95256  4.67491  0.61958  0.77255  0.48576  0.95510
    192   3.14739  4.53270  4.50672  4.02931  1.46720  4.21954  4.17674  1.97886  3.89530  1.77541  3.13262  4.16858  4.53186  4.04684  4.03968  3.58105  3.39407  2.30905  4.48028  2.95966    260 - -
          2.68618  4.42225  2.77519  2.73123  3.46354  2.40513  3.72494  3.29354  2.67741  2.69355  4.24690  2.90347  2.73739  3.18146  2.89801  2.37887  2.77519  2.98518  4.58477  3.61503
          0.02895  3.95256  4.67491  0.61958  0.77255  0.48576  0.95510
    193   1.16963  4.12945  3.42864  3.17003  4.20071  2.92972  4.22063  3.50969  3.21173  3.29429  4.16496  3.30550  3.68250  3.51420  3.49996  1.97379  2.69808  3.02639  5.58211  4.36142    261 - -
          2.68618  4.42225  2.77519  2.73123  3.46354  2.40513  3.72494  3.29354  2.67741  2.69355  4.24690  2.90347  2.73739  3.18146  2.89801  2.37887  2.77519  2.98518  4.58477  3.61503
          0.02895  3.95256  4.67491  0.61958  0.77255  0.48576  0.95510
    194   3.01003  4.38828  4.58263  4.10096  3.52768  4.24985  4.85056  1.61634  3.97158  2.06984  3.36560  4.33275  4.62122  4.26903  4.19123  3.64154  3.29230  1.05725  5.45215  4.22320    262 - -
          2.68618  4.42225  2.77519  2.73123  3.46354  2.40513  3.72494  3.29354  2.67741  2.69355  4.24690  2.90347  2.73739  3.18146  2.89801  2.37887  2.77519  2.98518  4.58477  3.61503
          0.02895  3.95256  4.67491  0.61958  0.77255  0.48576  0.95510
    195   2.79079  4.78945  2.75438  2.64808  4.16562  3.23843  3.98717  3.89355  2.89773  3.53143  4.48644  1.02375  3.89436  3.26032  3.25489  2.85509  3.17545  3.50766  5.46238  4.10839    263 - -
          2.68618  4.42225  2.77519  2.73123  3.46354  2.40513  3.72494  3.29354  2.67741  2.69355  4.24690  2.90347  2.73739  3.18146  2.89801  2.37887  2.77519  2.98518  4.58477  3.61503
          0.02895  3.95256  4.67491  0.61958  0.77255  0.48576  0.95510
    196   3.24556  4.68426  4.31791  3.95843  3.16717  4.08356  4.58905  2.37594  3.72539  0.78257  3.16568  4.22612  4.50535  4.07455  3.88823  3.66420  3.53628  2.43401  5.07521  3.81692    264 - -
          2.68618  4.42225  2.77519  2.73123  3.46354  2.40513  3.72494  3.29354  2.67741  2.69355  4.24690  2.90347  2.73739  3.18146  2.89801  2.37887  2.77519  2.98518  4.58477  3.61503
          0.02895  3.95256  4.67491  0.61958  0.77255  0.48576  0.95510
    197   3.36114  4.73954  4.34846  4.07846  0.88927  4.03158  3.91418  2.87529  3.98354  2.22705  3.59382  4.10985  4.48860  4.12954  4.08348  3.62677  3.66243  2.87181  4.14008  2.49729    265 - -
          2.68618  4.42225  2.77519  2.73123  3.46354  2.40513  3.72494  3.29354  2.67741  2.69355  4.24690  2.90347  2.73739  3.18146  2.89801  2.37887  2.77519  2.98518  4.58477  3.61503
          0.02895  3.95256  4.67491  0.61958  0.77255  0.48576  0.95510
    198   3.09672  4.92974  3.59562  3.09037  4.30464  3.56901  3.88382  3.85211  2.27184  3.35350  4.35183  3.44388  4.06791  3.10037  0.86278  3.17716  3.35735  3.57266  5.35536  4.21484    266 - -
          2.68618  4.42225  2.77519  2.73123  3.46354  2.40513  3.72494  3.29354  2.67741  2.69355  4.24690  2.90347  2.73739  3.18146  2.89801  2.37887  2.77519  2.98518  4.58477  3.61503
          0.02895  3.95256  4.67491  0.61958  0.77255  0.48576  0.95510
    199   2.45682  4.30193  3.50020  3.25633  4.04057  3.13845  4.26741  3.17749  3.20088  3.03813  4.08380  3.45260  3.84864  3.59178  3.45550  2.65902  1.04308  2.86388  5.47133  4.25731    267 - -
          2.68618  4.42225  2.77519  2.73123  3.46354  2.40513  3.72494  3.29354  2.67741  2.69355  4.24690  2.90347  2.73739  3.18146  2.89801  2.37887  2.77519  2.98518  4.58477  3.61503
          0.02895  3.95256  4.67491  0.61958  0.77255  0.48576  0.95510
    200   3.24556  4.68426  4.31791  3.95843  3.16717  4.08356  4.58905  2.37594  3.72539  0.78257  3.16568  4.22612  4.50535  4.07455  3.88823  3.66420  3.53628  2.43401  5.07521  3.81692    268 - -
          2.68618  4.42225  2.77519  2.73123  3.46354  2.40513  3.72494  3.29354  2.67741  2.69355  4.24690  2.90347  2.73739  3.18146  2.89801  2.37887  2.77519  2.98518  4.58477  3.61503
          0.02895  3.95256  4.67491  0.61958  0.77255  0.48576  0.95510
    201   2.85984  4.60360  3.47571  3.32649  4.31437  3.28659  4.39717  3.88059  3.39068  3.49867  4.55212  3.62501  0.69134  3.77703  3.62694  3.02989  3.30776  3.51680  5.47876  4.43621    269 - -
          2.68618  4.42225  2.77519  2.73123  3.46354  2.40513  3.72494  3.29354  2.67741  2.69355  4.24690  2.90347  2.73739  3.18146  2.89801  2.37887  2.77519  2.98518  4.58477  3.61503
          0.02895  3.95256  4.67491  0.61958  0.77255  0.48576  0.95510
    202   2.85984  4.60360  3.47571  3.32649  4.31437  3.28659  4.39717  3.88059  3.39068  3.49867  4.55212  3.62501  0.69134  3.77703  3.62694  3.02989  3.30776  3.51680  5.47876  4.43621    270 - -
          2.68618  4.42225  2.77519  2.73123  3.46354  2.40513  3.72494  3.29354  2.67741  2.69355  4.24690  2.90347  2.73739  3.18146  2.89801  2.37887  2.77519  2.98518  4.58477  3.61503
          0.02895  3.95256  4.67491  0.61958  0.77255  0.48576  0.95510
    203   2.35539  4.27669  3.27703  3.09678  4.15648  3.00513  4.20429  3.69005  3.17594  3.40421  4.32380  3.30856  3.75060  3.51906  3.45932  0.97643  2.84156  3.20761  5.52263  4.24050    271 - -
          2.68618  4.42225  2.77519  2.73123  3.46354  2.40513  3.72494  3.29354  2.67741  2.69355  4.24690  2.90347  2.73739  3.18146  2.89801  2.37887  2.77519  2.98518  4.58477  3.61503
          0.02895  3.95256  4.67491  0.61958  0.77255  0.48576  0.95510
    204   2.61543  4.73727  2.64450  2.09209  4.27057  3.20265  3.80611  3.70003  2.66113  3.33464  4.19489  2.92929  3.80036  3.00007  3.07697  1.50279  2.95486  3.31602  5.54245  4.20046    272 - -
          2.68618  4.42225  2.77519  2.73123  3.46354  2.40513  3.72494  3.29354  2.67741  2.69355  4.24690  2.90347  2.73739  3.18146  2.89801  2.37887  2.77519  2.98518  4.58477  3.61503
          0.02895  3.95256  4.67491  0.61958  0.77255  0.48576  0.95510
    205   2.79079  4.78945  2.75438  2.64808  4.16562  3.23843  3.98717  3.89355  2.89773  3.53143  4.48644  1.02375  3.89436  3.26032  3.25489  2.85509  3.17545  3.50766  5.46238  4.10839    273 - -
          2.68618  4.42225  2.77519  2.73123  3.46354  2.40513  3.72494  3.29354  2.67741  2.69355  4.24690  2.90347  2.73739  3.18146  2.89801  2.37887  2.77519  2.98518  4.58477  3.61503
          0.02895  3.95256  4.67491  0.61958  0.77255  0.48576  0.95510
    206   2.85984  4.60360  3.47571  3.32649  4.31437  3.28659  4.39717  3.88059  3.39068  3.49867  4.55212  3.62501  0.69134  3.77703  3.62694  3.02989  3.30776  3.51680  5.47876  4.43621    274 - -
          2.68618  4.42225  2.77519  2.73123  3.46354  2.40513  3.72494  3.29354  2.67741  2.69355  4.24690  2.90347  2.73739  3.18146  2.89801  2.37887  2.77519  2.98518  4.58477  3.61503
          0.11661  3.95256  2.39836  0.61958  0.77255  0.48576  0.95510
    207   2.71929  4.71571  2.70552  2.59049  4.07845  3.18062  3.91696  3.78775  2.82022  3.43517  4.39044  1.16688  3.83224  3.18969  3.17473  2.78667  3.10098  3.41046  5.38493  4.02714    275 - -
          2.68618  4.42225  2.77519  2.73123  3.46354  2.40513  3.72494  3.29354  2.67741  2.69355  4.24690  2.90347  2.73739  3.18146  2.89801  2.37887  2.77519  2.98518  4.58477  3.61503
          0.03156  3.86750  4.58985  0.61958  0.77255  0.56334  0.84235
    208   2.65872  4.43466  3.33148  3.23025  4.37267  0.73681  4.35084  3.97107  3.41085  3.62582  4.60152  3.49578  3.82564  3.73540  3.64745  2.83049  3.13957  3.50034  5.46914  4.47439    276 - -
          2.68618  4.42225  2.77519  2.73123  3.46354  2.40513  3.72494  3.29354  2.67741  2.69355  4.24690  2.90347  2.73739  3.18146  2.89801  2.37887  2.77519  2.98518  4.58477  3.61503
          0.03156  3.86750  4.58985  0.61958  0.77255  0.56334  0.84235
    209   1.02094  4.18956  3.45754  3.24860  4.04743  3.01423  4.27123  3.17219  3.26473  3.05404  4.08640  3.39947  3.75298  3.60635  3.51561  2.53989  2.81690  2.82745  5.47508  4.27478    277 - -
          2.68618  4.42225  2.77519  2.73123  3.46354  2.40513  3.72494  3.29354  2.67741  2.69355  4.24690  2.90347  2.73739  3.18146  2.89801  2.37887  2.77519  2.98518  4.58477  3.61503
          0.03156  3.86750  4.58985  0.61958  0.77255  0.44014  1.03268
    210   2.91340  5.41630  1.88053  1.25551  4.70894  3.21911  3.74995  4.20793  2.73904  3.73540  4.59389  2.69743  3.83054  2.91859  3.30531  2.81223  3.19995  3.80066  5.88877  4.41615    278 - -
          2.68618  4.42225  2.77519  2.73123  3.46354  2.40513  3.72494  3.29354  2.67741  2.69355  4.24690  2.90347  2.73739  3.18146  2.89801  2.37887  2.77519  2.98518  4.58477  3.61503
          0.02895  3.95256  4.67491  0.61958  0.77255  0.48576  0.95510
    211   3.36114  4.73954  4.34846  4.07846  0.88927  4.03158  3.91418  2.87529  3.98354  2.22705  3.59382  4.10985  4.48860  4.12954  4.08348  3.62677  3.66243  2.87181  4.14008  2.49729    279 - -
          2.68618  4.42225  2.77519  2.73123  3.46354  2.40513  3.72494  3.29354  2.67741  2.69355  4.24690  2.90347  2.73739  3.18146  2.89801  2.37887  2.77519  2.98518  4.58477  3.61503
          0.02895  3.95256  4.67491  0.61958  0.77255  0.48576  0.95510
    212   3.07660  5.21597  0.80966  2.38711  4.60397  3.27220  4.00303  4.21057  3.10253  3.80479  4.78495  2.94739  3.93069  3.24253  3.62938  3.03014  3.41699  3.84134  5.75694  4.46404    280 - -
          2.68618  4.42225  2.77519  2.73123  3.46354  2.40513  3.72494  3.29354  2.67741  2.69355  4.24690  2.90347  2.73739  3.18146  2.89801  2.37887  2.77519  2.98518  4.58477  3.61503
          0.02895  3.95256  4.67491  0.61958  0.77255  0.48576  0.95510
    213   2.85984  4.60360  3.47571  3.32649  4.31437  3.28659  4.39717  3.88059  3.39068  3.49867  4.55212  3.62501  0.69134  3.77703  3.62694  3.02989  3.30776  3.51680  5.47876  4.43621    281 - -
          2.68618  4.42225  2.77519  2.73123  3.46354  2.40513  3.72494  3.29354  2.67741  2.69355  4.24690  2.90347  2.73739  3.18146  2.89801  2.37887  2.77519  2.98518  4.58477  3.61503
          0.02895  3.95256  4.67491  0.61958  0.77255  0.48576  0.95510
    214   3.02220  5.14863  2.52296  0.91671  4.50504  3.32642  3.92055  3.97488  2.81122  3.57928  4.55008  2.97990  3.93490  3.13473  3.22812  2.99666  3.32715  3.65058  5.66155  4.38418    282 - -
          2.68618  4.42225  2.77519  2.73123  3.46354  2.40513  3.72494  3.29354  2.67741  2.69355  4.24690  2.90347  2.73739  3.18146  2.89801  2.37887  2.77519  2.98518  4.58477  3.61503
          0.02895  3.95256  4.67491  0.61958  0.77255  0.48576  0.95510
    215   3.02220  5.14863  2.52296  0.91671  4.50504  3.32642  3.92055  3.97488  2.81122  3.57928  4.55008  2.97990  3.93490  3.13473  3.22812  2.99666  3.32715  3.65058  5.66155  4.38418    283 - -
          2.68618  4.42225  2.77519  2.73123  3.46354  2.40513  3.72494  3.29354  2.67741  2.69355  4.24690  2.90347  2.73739  3.18146  2.89801  2.37887  2.77519  2.98518  4.58477  3.61503
          0.02895  3.95256  4.67491  0.61958  0.77255  0.48576  0.95510
    216   3.07660  5.21597  0.80966  2.38711  4.60397  3.27220  4.00303  4.21057  3.10253  3.80479  4.78495  2.94739  3.93069  3.24253  3.62938  3.03014  3.41699  3.84134  5.75694  4.46404    284 - -
          2.68618  4.42225  2.77519  2.73123  3.46354  2.40513  3.72494  3.29354  2.67741  2.69355  4.24690  2.90347  2.73739  3.18146  2.89801  2.37887  2.77519  2.98518  4.58477  3.61503
          0.02895  3.95256  4.67491  0.61958  0.77255  0.48576  0.95510
    217   2.91340  5.41630  1.88053  1.25551  4.70894  3.21911  3.74995  4.20793  2.73904  3.73540  4.59389  2.69743  3.83054  2.91859  3.30531  2.81223  3.19995  3.80066  5.88877  4.41615    285 - -
          2.68618  4.42225  2.77519  2.73123  3.46354  2.40513  3.72494  3.29354  2.67741  2.69355  4.24690  2.90347  2.73739  3.18146  2.89801  2.37887  2.77519  2.98518  4.58477  3.61503
          0.02895  3.95256  4.67491  0.61958  0.77255  0.48576  0.95510
    218   2.85984  4.60360  3.47571  3.32649  4.31437  3.28659  4.39717  3.88059  3.39068  3.49867  4.55212  3.62501  0.69134  3.77703  3.62694  3.02989  3.30776  3.51680  5.47876  4.43621    286 - -
          2.68618  4.42225  2.77519  2.73123  3.46354  2.40513  3.72494  3.29354  2.67741  2.69355  4.24690  2.90347  2.73739  3.18146  2.89801  2.37887  2.77519  2.98518  4.58477  3.61503
          0.02895  3.95256  4.67491  0.61958  0.77255  0.48576  0.95510
    219   2.45682  4.30193  3.50020  3.25633  4.04057  3.13845  4.26741  3.17749  3.20088  3.03813  4.08380  3.45260  3.84864  3.59178  3.45550  2.65902  1.04308  2.86388  5.47133  4.25731    287 - -
          2.68618  4.42225  2.77519  2.73123  3.46354  2.40513  3.72494  3.29354  2.67741  2.69355  4.24690  2.90347  2.73739  3.18146  2.89801  2.37887  2.77519  2.98518  4.58477  3.61503
          0.02895  3.95256  4.67491  0.61958  0.77255  0.48576  0.95510
    220   3.24556  4.68426  4.31791  3.95843  3.16717  4.08356  4.58905  2.37594  3.72539  0.78257  3.16568  4.22612  4.50535  4.07455  3.88823  3.66420  3.53628  2.43401  5.07521  3.81692    288 - -
          2.68618  4.42225  2.77519  2.73123  3.46354  2.40513  3.72494  3.29354  2.67741  2.69355  4.24690  2.90347  2.73739  3.18146  2.89801  2.37887  2.77519  2.98518  4.58477  3.61503
          0.02895  3.95256  4.67491  0.61958  0.77255  0.48576  0.95510
    221   3.02220  5.14863  2.52296  0.91671  4.50504  3.32642  3.92055  3.97488  2.81122  3.57928  4.55008  2.97990  3.93490  3.13473  3.22812  2.99666  3.32715  3.65058  5.66155  4.38418    289 - -
          2.68618  4.42225  2.77519  2.73123  3.46354  2.40513  3.72494  3.29354  2.67741  2.69355  4.24690  2.90347  2.73739  3.18146  2.89801  2.37887  2.77519  2.98518  4.58477  3.61503
          0.02895  3.95256  4.67491  0.61958  0.77255  0.48576  0.95510
    222   1.42945  4.14134  3.53980  3.14850  3.98129  3.03456  4.12971  3.18345  3.11799  3.02668  3.92116  3.32755  3.72854  3.42538  3.42644  2.00029  2.70164  2.42267  5.39765  4.17715    290 - -
          2.68618  4.42225  2.77519  2.73123  3.46354  2.40513  3.72494  3.29354  2.67741  2.69355  4.24690  2.90347  2.73739  3.18146  2.89801  2.37887  2.77519  2.98518  4.58477  3.61503
          0.02895  3.95256  4.67491  0.61958  0.77255  0.48576  0.95510
    223   1.38613  4.13791  3.40694  3.12905  4.21652  2.92866  4.19269  3.55797  3.17453  3.31207  4.16778  3.28315  3.67525  3.47398  3.47741  1.63189  2.69106  3.05924  5.58398  4.36165    291 - -
          2.68618  4.42225  2.77519  2.73123  3.46354  2.40513  3.72494  3.29354  2.67741  2.69355  4.24690  2.90347  2.73739  3.18146  2.89801  2.37887  2.77519  2.98518  4.58477  3.61503
          0.02895  3.95256  4.67491  0.61958  0.77255  0.48576  0.95510
    224   3.47093  4.81676  4.21511  3.94116  2.75130  3.82109  4.00070  3.49817  3.66176  2.87913  4.12823  4.07410  4.34557  4.04524  3.77595  3.67386  3.77544  3.39072  0.73819  2.74926    292 - -
          2.68618  4.42225  2.77519  2.73123  3.46354  2.40513  3.72494  3.29354  2.67741  2.69355  4.24690  2.90347  2.73739  3.18146  2.89801  2.37887  2.77519  2.98518  4.58477  3.61503
          0.02895  3.95256  4.67491  0.61958  0.77255  0.48576  0.95510
    225   2.85984  4.60360  3.47571  3.32649  4.31437  3.28659  4.39717  3.88059  3.39068  3.49867  4.55212  3.62501  0.69134  3.77703  3.62694  3.02989  3.30776  3.51680  5.47876  4.43621    293 - -
          2.68618  4.42225  2.77519  2.73123  3.46354  2.40513  3.72494  3.29354  2.67741  2.69355  4.24690  2.90347  2.73739  3.18146  2.89801  2.37887  2.77519  2.98518  4.58477  3.61503
          0.02895  3.95256  4.67491  0.61958  0.77255  0.48576  0.95510
    226   3.08484  4.88760  3.20602  2.97433  3.34240  3.51656  0.98421  3.80012  2.81528  3.28392  4.33335  3.38030  4.07367  3.34170  3.07603  3.15489  3.39105  3.53374  4.80635  3.29107    294 - -
          2.68618  4.42225  2.77519  2.73123  3.46354  2.40513  3.72494  3.29354  2.67741  2.69355  4.24690  2.90347  2.73739  3.18146  2.89801  2.37887  2.77519  2.98518  4.58477  3.61503
          0.02895  3.95256  4.67491  0.61958  0.77255  0.48576  0.95510
    227   3.24556  4.68426  4.31791  3.95843  3.16717  4.08356  4.58905  2.37594  3.72539  0.78257  3.16568  4.22612  4.50535  4.07455  3.88823  3.66420  3.53628  2.43401  5.07521  3.81692    295 - -
          2.68618  4.42225  2.77519  2.73123  3.46354  2.40513  3.72494  3.29354  2.67741  2.69355  4.24690  2.90347  2.73739  3.18146  2.89801  2.37887  2.77519  2.98518  4.58477  3.61503
          0.02895  3.95256  4.67491  0.61958  0.77255  0.48576  0.95510
    228   2.94550  4.93299  2.95705  2.71326  4.11209  3.41961  3.87219  3.75533  2.52859  3.24972  4.27556  3.17361  3.97437  1.09818  2.81110  2.98998  3.24252  3.48010  5.37005  4.06918    296 - -
          2.68618  4.42225  2.77519  2.73123  3.46354  2.40513  3.72494  3.29354  2.67741  2.69355  4.24690  2.90347  2.73739  3.18146  2.89801  2.37887  2.77519  2.98518  4.58477  3.61503
          0.02895  3.95256  4.67491  0.61958  0.77255  0.48576  0.95510
    229   3.26578  4.64497  4.59104  4.09777  2.46475  4.36812  4.47234  2.26511  3.94893  0.92513  2.94841  4.32819  4.62574  4.11065  4.10048  3.74425  3.50299  2.37164  4.78731  3.41193    297 - -
          2.68618  4.42225  2.77519  2.73123  3.46354  2.40513  3.72494  3.29354  2.67741  2.69355  4.24690  2.90347  2.73739  3.18146  2.89801  2.37887  2.77519  2.98518  4.58477  3.61503
          0.02895  3.95256  4.67491  0.61958  0.77255  0.48576  0.95510
    230   2.87141  4.39219  4.23578  3.90168  3.60923  3.80628  4.68975  2.04842  3.77067  2.28257  3.56253  4.07856  4.36255  4.12484  3.97540  3.31508  3.23115  0.92972  5.40709  4.14354    298 - -
          2.68618  4.42225  2.77519  2.73123  3.46354  2.40513  3.72494  3.29354  2.67741  2.69355  4.24690  2.90347  2.73739  3.18146  2.89801  2.37887  2.77519  2.98518  4.58477  3.61503
          0.02895  3.95256  4.67491  0.61958  0.77255  0.48576  0.95510
    231   3.36388  4.82039  3.95689  3.70157  2.29863  3.92375  3.65772  3.36201  3.55679  2.79522  4.02880  3.82281  4.39586  3.84357  3.72398  3.49250  3.65102  3.23639  3.94536  0.84236    299 - -
          2.68618  4.42225  2.77519  2.73123  3.46354  2.40513  3.72494  3.29354  2.67741  2.69355  4.24690  2.90347  2.73739  3.18146  2.89801  2.37887  2.77519  2.98518  4.58477  3.61503
          0.02895  3.95256  4.67491  0.61958  0.77255  0.48576  0.95510
    232   3.02220  5.14863  2.52296  0.91671  4.50504  3.32642  3.92055  3.97488  2.81122  3.57928  4.55008  2.97990  3.93490  3.13473  3.22812  2.99666  3.32715  3.65058  5.66155  4.38418    300 - -
          2.68618  4.42225  2.77519  2.73123  3.46354  2.40513  3.72494  3.29354  2.67741  2.69355  4.24690  2.90347  2.73739  3.18146  2.89801  2.37887  2.77519  2.98518  4.58477  3.61503
          0.02895  3.95256  4.67491  0.61958  0.77255  0.48576  0.95510
    233   3.10364  4.48428  4.57376  4.02727  2.31543  4.28006  4.48817  2.16427  3.90634  1.19630  2.95907  4.25634  4.54230  4.05784  4.06313  3.61237  3.33602  1.92350  4.88252  3.60412    301 - -
          2.68618  4.42225  2.77519  2.73123  3.46354  2.40513  3.72494  3.29354  2.67741  2.69355  4.24690  2.90347  2.73739  3.18146  2.89801  2.37887  2.77519  2.98518  4.58477  3.61503
          0.02895  3.95256  4.67491  0.61958  0.77255  0.48576  0.95510
    234   3.36114  4.73954  4.34846  4.07846  0.88927  4.03158  3.91418  2.87529  3.98354  2.22705  3.59382  4.10985  4.48860  4.12954  4.08348  3.62677  3.66243  2.87181  4.14008  2.49729    302 - -
          2.68618  4.42225  2.77519  2.73123  3.46354  2.40513  3.72494  3.29354  2.67741  2.69355  4.24690  2.90347  2.73739  3.18146  2.89801  2.37887  2.77519  2.98518  4.58477  3.61503
          0.02895  3.95256  4.67491  0.61958  0.77255  0.48576  0.95510
    235   3.24556  4.68426  4.31791  3.95843  3.16717  4.08356  4.58905  2.37594  3.72539  0.78257  3.16568  4.22612  4.50535  4.07455  3.88823  3.66420  3.53628  2.43401  5.07521  3.81692    303 - -
          2.68618  4.42225  2.77519  2.73123  3.46354  2.40513  3.72494  3.29354  2.67741  2.69355  4.24690  2.90347  2.73739  3.18146  2.89801  2.37887  2.77519  2.98518  4.58477  3.61503
          0.02895  3.95256  4.67491  0.61958  0.77255  0.48576  0.95510
    236   3.09672  4.92974  3.59562  3.09037  4.30464  3.56901  3.88382  3.85211  2.27184  3.35350  4.35183  3.44388  4.06791  3.10037  0.86278  3.17716  3.35735  3.57266  5.35536  4.21484    304 - -
          2.68618  4.42225  2.77519  2.73123  3.46354  2.40513  3.72494  3.29354  2.67741  2.69355  4.24690  2.90347  2.73739  3.18146  2.89801  2.37887  2.77519  2.98518  4.58477  3.61503
          0.02895  3.95256  4.67491  0.61958  0.77255  0.48576  0.95510
    237   3.10415  4.48722  4.55862  4.01813  2.02410  4.26140  4.41062  2.20681  3.89351  1.27866  2.97330  4.22977  4.52968  4.04120  4.04581  3.59393  3.33674  2.01427  4.78441  3.44645    305 - -
          2.68618  4.42225  2.77519  2.73123  3.46354  2.40513  3.72494  3.29354  2.67741  2.69355  4.24690  2.90347  2.73739  3.18146  2.89801  2.37887  2.77519  2.98518  4.58477  3.61503
          0.02895  3.95256  4.67491  0.61958  0.77255  0.48576  0.95510
    238   3.24556  4.68426  4.31791  3.95843  3.16717  4.08356  4.58905  2.37594  3.72539  0.78257  3.16568  4.22612  4.50535  4.07455  3.88823  3.66420  3.53628  2.43401  5.07521  3.81692    306 - -
          2.68618  4.42225  2.77519  2.73123  3.46354  2.40513  3.72494  3.29354  2.67741  2.69355  4.24690  2.90347  2.73739  3.18146  2.89801  2.37887  2.77519  2.98518  4.58477  3.61503
          0.02895  3.95256  4.67491  0.61958  0.77255  0.48576  0.95510
    239   3.02220  5.14863  2.52296  0.91671  4.50504  3.32642  3.92055  3.97488  2.81122  3.57928  4.55008  2.97990  3.93490  3.13473  3.22812  2.99666  3.32715  3.65058  5.66155  4.38418    307 - -
          2.68618  4.42225  2.77519  2.73123  3.46354  2.40513  3.72494  3.29354  2.67741  2.69355  4.24690  2.90347  2.73739  3.18146  2.89801  2.37887  2.77519  2.98518  4.58477  3.61503
          0.02895  3.95256  4.67491  0.61958  0.77255  0.48576  0.95510
    240   1.93298  4.17032  3.32454  3.08344  4.24589  2.93356  4.18546  3.60988  3.15096  3.35671  4.22056  3.26199  3.68300  3.46252  3.45492  1.19704  2.71543  3.10320  5.60933  4.36931    308 - -
          2.68618  4.42225  2.77519  2.73123  3.46354  2.40513  3.72494  3.29354  2.67741  2.69355  4.24690  2.90347  2.73739  3.18146  2.89801  2.37887  2.77519  2.98518  4.58477  3.61503
          0.02895  3.95256  4.67491  0.61958  0.77255  0.48576  0.95510
    241   2.17337  4.55835  2.92314  2.59355  4.10520  3.21546  3.80814  3.50126  2.61871  3.13781  4.00514  3.03086  1.97701  2.63108  2.99729  2.61096  2.85728  3.13990  5.40621  4.11081    309 - -
          2.68618  4.42225  2.77519  2.73123  3.46354  2.40513  3.72494  3.29354  2.67741  2.69355  4.24690  2.90347  2.73739  3.18146  2.89801  2.37887  2.77519  2.98518  4.58477  3.61503
          0.02895  3.95256  4.67491  0.61958  0.77255  0.48576  0.95510
    242   3.07660  5.21597  0.80966  2.38711  4.60397  3.27220  4.00303  4.21057  3.10253  3.80479  4.78495  2.94739  3.93069  3.24253  3.62938  3.03014  3.41699  3.84134  5.75694  4.46404    310 - -
          2.68618  4.42225  2.77519  2.73123  3.46354  2.40513  3.72494  3.29354  2.67741  2.69355  4.24690  2.90347  2.73739  3.18146  2.89801  2.37887  2.77519  2.98518  4.58477  3.61503
          0.02895  3.95256  4.67491  0.61958  0.77255  0.48576  0.95510
    243   3.36114  4.73954  4.34846  4.07846  0.88927  4.03158  3.91418  2.87529  3.98354  2.22705  3.59382  4.10985  4.48860  4.12954  4.08348  3.62677  3.66243  2.87181  4.14008  2.49729    311 - -
          2.68618  4.42225  2.77519  2.73123  3.46354  2.40513  3.72494  3.29354  2.67741  2.69355  4.24690  2.90347  2.73739  3.18146  2.89801  2.37887  2.77519  2.98518  4.58477  3.61503
          0.02895  3.95256  4.67491  0.61958  0.77255  0.48576  0.95510
    244   2.94550  4.93299  2.95705  2.71326  4.11209  3.41961  3.87219  3.75533  2.52859  3.24972  4.27556  3.17361  3.97437  1.09818  2.81110  2.98998  3.24252  3.48010  5.37005  4.06918    312 - -
          2.68618  4.42225  2.77519  2.73123  3.46354  2.40513  3.72494  3.29354  2.67741  2.69355  4.24690  2.90347  2.73739  3.18146  2.89801  2.37887  2.77519  2.98518  4.58477  3.61503
          0.02895  3.95256  4.67491  0.61958  0.77255  0.48576  0.95510
    245   1.93475  4.27995  3.24479  2.99518  4.17955  3.03688  4.12582  3.49193  3.05148  3.23093  4.14929  3.25450  1.47687  3.39383  3.36722  2.51503  2.80376  3.07116  5.53893  4.30744    313 - -
          2.68618  4.42225  2.77519  2.73123  3.46354  2.40513  3.72494  3.29354  2.67741  2.69355  4.24690  2.90347  2.73739  3.18146  2.89801  2.37887  2.77519  2.98518  4.58477  3.61503
          0.02895  3.95256  4.67491  0.61958  0.77255  0.48576  0.95510
    246   2.41142  4.46200  2.94347  2.63017  4.20851  3.10871  3.86873  3.63268  2.73453  3.27488  4.10346  2.25381  3.73365  3.06841  3.13657  1.75720  2.33773  3.19630  5.49933  4.19975    314 - -
          2.68618  4.42225  2.77519  2.73123  3.46354  2.40513  3.72494  3.29354  2.67741  2.69355  4.24690  2.90347  2.73739  3.18146  2.89801  2.37887  2.77519  2.98518  4.58477  3.61503
          0.02895  3.95256  4.67491  0.61958  0.77255  0.48576  0.95510
    247   3.06105  4.42240  4.62703  4.06357  2.53083  4.28211  4.56568  1.50420  3.94166  1.60079  2.38377  4.28638  4.53670  4.08810  4.08387  3.60971  3.28975  2.09241  4.98593  3.80746    315 - -
          2.68618  4.42225  2.77519  2.73123  3.46354  2.40513  3.72494  3.29354  2.67741  2.69355  4.24690  2.90347  2.73739  3.18146  2.89801  2.37887  2.77519  2.98518  4.58477  3.61503
          0.02895  3.95256  4.67491  0.61958  0.77255  0.48576  0.95510
    248   1.13405  4.15419  3.38659  3.15317  4.25931  2.26024  4.23560  3.58812  3.23836  3.35289  4.21747  3.30551  3.68958  3.52812  3.53156  2.41663  2.72388  3.08750  5.61155  4.41353    316 - -
          2.68618  4.42225  2.77519  2.73123  3.46354  2.40513  3.72494  3.29354  2.67741  2.69355  4.24690  2.90347  2.73739  3.18146  2.89801  2.37887  2.77519  2.98518  4.58477  3.61503
          0.02895  3.95256  4.67491  0.61958  0.77255  0.48576  0.95510
    249   3.00088  5.09593  3.33194  2.75066  4.51999  3.60265  3.62136  3.89158  1.17798  3.36393  4.24553  3.16343  4.00147  2.76566  1.95675  3.00584  3.18744  3.57696  5.42465  4.23808    317 - -
          2.68618  4.42225  2.77519  2.73123  3.46354  2.40513  3.72494  3.29354  2.67741  2.69355  4.24690  2.90347  2.73739  3.18146  2.89801  2.37887  2.77519  2.98518  4.58477  3.61503
          0.02895  3.95256  4.67491  0.61958  0.77255  0.48576  0.95510
    250   3.03402  5.12216  3.45173  2.79353  4.56561  3.64601  3.60164  3.91622  1.52177  3.36995  4.24765  3.19041  4.01989  2.74082  1.40982  3.03629  3.20343  3.60445  5.41858  4.25265    318 - -
          2.68618  4.42225  2.77519  2.73123  3.46354  2.40513  3.72494  3.29354  2.67741  2.69355  4.24690  2.90347  2.73739  3.18146  2.89801  2.37887  2.77519  2.98518  4.58477  3.61503
          0.02895  3.95256  4.67491  0.61958  0.77255  0.48576  0.95510
    251   3.01073  4.44890  4.19489  3.70447  1.96655  3.98763  3.69556  2.72741  3.58569  2.28102  3.43227  3.81378  4.33255  3.75011  3.76221  3.30066  3.24444  2.20378  4.01633  1.59824    319 - -
          2.68618  4.42225  2.77519  2.73123  3.46354  2.40513  3.72494  3.29354  2.67741  2.69355  4.24690  2.90347  2.73739  3.18146  2.89801  2.37887  2.77519  2.98518  4.58477  3.61503
          0.02895  3.95256  4.67491  0.61958  0.77255  0.48576  0.95510
    252   3.10185  4.46439  4.61766  4.09256  3.27819  4.34318  4.75412  1.20900  3.92747  1.74541  2.60657  4.35172  4.62854  4.17946  4.11403  3.70607  3.35126  1.86362  5.25165  4.08470    320 - -
          2.68618  4.42225  2.77519  2.73123  3.46354  2.40513  3.72494  3.29354  2.67741  2.69355  4.24690  2.90347  2.73739  3.18146  2.89801  2.37887  2.77519  2.98518  4.58477  3.61503
          0.02895  3.95256  4.67491  0.61958  0.77255  0.48576  0.95510
    253   3.07660  5.21597  0.80966  2.38711  4.60397  3.27220  4.00303  4.21057  3.10253  3.80479  4.78495  2.94739  3.93069  3.24253  3.62938  3.03014  3.41699  3.84134  5.75694  4.46404    321 - -
          2.68618  4.42225  2.77519  2.73123  3.46354  2.40513  3.72494  3.29354  2.67741  2.69355  4.24690  2.90347  2.73739  3.18146  2.89801  2.37887  2.77519  2.98518  4.58477  3.61503
          0.02895  3.95256  4.67491  0.61958  0.77255  0.48576  0.95510
    254   2.82361  4.99939  2.85871  2.49225  3.97403  3.44227  2.44565  3.74096  2.27177  3.25664  4.13391  2.98483  3.90046  1.81204  2.59308  2.82382  3.05666  3.41971  5.24341  3.83394    322 - -
          2.68618  4.42225  2.77519  2.73123  3.46354  2.40513  3.72494  3.29354  2.67741  2.69355  4.24690  2.90347  2.73739  3.18146  2.89801  2.37887  2.77519  2.98518  4.58477  3.61503
          0.02895  3.95256  4.67491  0.61958  0.77255  0.48576  0.95510
    255   2.93843  5.11792  3.05145  2.59643  4.49070  3.52678  3.62026  3.89540  1.32475  3.37202  4.24200  3.05593  3.95285  2.26547  2.27478  2.92607  3.14029  3.56754  5.46029  4.21949    323 - -
          2.68618  4.42225  2.77519  2.73123  3.46354  2.40513  3.72494  3.29354  2.67741  2.69355  4.24690  2.90347  2.73739  3.18146  2.89801  2.37887  2.77519  2.98518  4.58477  3.61503
          0.02895  3.95256  4.67491  0.61958  0.77255  0.48576  0.95510
    256   3.36114  4.73954  4.34846  4.07846  0.88927  4.03158  3.91418  2.87529  3.98354  2.22705  3.59382  4.10985  4.48860  4.12954  4.08348  3.62677  3.66243  2.87181  4.14008  2.49729    324 - -
          2.68618  4.42225  2.77519  2.73123  3.46354  2.40513  3.72494  3.29354  2.67741  2.69355  4.24690  2.90347  2.73739  3.18146  2.89801  2.37887  2.77519  2.98518  4.58477  3.61503
          0.02895  3.95256  4.67491  0.61958  0.77255  0.48576  0.95510
    257   3.00005  4.38818  4.55856  4.08142  3.52739  4.22318  4.83423  1.65119  3.94844  2.07628  3.37133  4.31188  4.60535  4.25127  4.16941  3.61754  3.28602  1.04665  5.44634  4.21254    325 - -
          2.68618  4.42225  2.77519  2.73123  3.46354  2.40513  3.72494  3.29354  2.67741  2.69355  4.24690  2.90347  2.73739  3.18146  2.89801  2.37887  2.77519  2.98518  4.58477  3.61503
          0.02895  3.95256  4.67491  0.61958  0.77255  0.48576  0.95510
    258   3.24556  4.68426  4.31791  3.95843  3.16717  4.08356  4.58905  2.37594  3.72539  0.78257  3.16568  4.22612  4.50535  4.07455  3.88823  3.66420  3.53628  2.43401  5.07521  3.81692    326 - -
          2.68618  4.42225  2.77519  2.73123  3.46354  2.40513  3.72494  3.29354  2.67741  2.69355  4.24690  2.90347  2.73739  3.18146  2.89801  2.37887  2.77519  2.98518  4.58477  3.61503
          0.02895  3.95256  4.67491  0.61958  0.77255  0.48576  0.95510
    259   2.94550  4.93299  2.95705  2.71326  4.11209  3.41961  3.87219  3.75533  2.52859  3.24972  4.27556  3.17361  3.97437  1.09818  2.81110  2.98998  3.24252  3.48010  5.37005  4.06918    327 - -
          2.68618  4.42225  2.77519  2.73123  3.46354  2.40513  3.72494  3.29354  2.67741  2.69355  4.24690  2.90347  2.73739  3.18146  2.89801  2.37887  2.77519  2.98518  4.58477  3.61503
          0.02895  3.95256  4.67491  0.61958  0.77255  0.48576  0.95510
    260   3.24556  4.68426  4.31791  3.95843  3.16717  4.08356  4.58905  2.37594  3.72539  0.78257  3.16568  4.22612  4.50535  4.07455  3.88823  3.66420  3.53628  2.43401  5.07521  3.81692    328 - -
          2.68618  4.42225  2.77519  2.73123  3.46354  2.40513  3.72494  3.29354  2.67741  2.69355  4.24690  2.90347  2.73739  3.18146  2.89801  2.37887  2.77519  2.98518  4.58477  3.61503
          0.02895  3.95256  4.67491  0.61958  0.77255  0.48576  0.95510
    261   3.24556  4.68426  4.31791  3.95843  3.16717  4.08356  4.58905  2.37594  3.72539  0.78257  3.16568  4.22612  4.50535  4.07455  3.88823  3.66420  3.53628  2.43401  5.07521  3.81692    329 - -
          2.68618  4.42225  2.77519  2.73123  3.46354  2.40513  3.72494  3.29354  2.67741  2.69355  4.24690  2.90347  2.73739  3.18146  2.89801  2.37887  2.77519  2.98518  4.58477  3.61503
          0.02895  3.95256  4.67491  0.61958  0.77255  0.48576  0.95510
    262   2.92271  5.46733  1.63904  1.39249  4.75474  3.20980  3.74756  4.26459  2.75391  3.77713  4.63239  2.67839  3.82691  2.91460  3.33862  2.81150  3.21006  3.84616  5.93023  4.43863    330 - -
          2.68618  4.42225  2.77519  2.73123  3.46354  2.40513  3.72494  3.29354  2.67741  2.69355  4.24690  2.90347  2.73739  3.18146  2.89801  2.37887  2.77519  2.98518  4.58477  3.61503
          0.02895  3.95256  4.67491  0.61958  0.77255  0.48576  0.95510
    263   3.24556  4.68426  4.31791  3.95843  3.16717  4.08356  4.58905  2.37594  3.72539  0.78257  3.16568  4.22612  4.50535  4.07455  3.88823  3.66420  3.53628  2.43401  5.07521  3.81692    331 - -
          2.68618  4.42225  2.77519  2.73123  3.46354  2.40513  3.72494  3.29354  2.67741  2.69355  4.24690  2.90347  2.73739  3.18146  2.89801  2.37887  2.77519  2.98518  4.58477  3.61503
          0.02895  3.95256  4.67491  0.61958  0.77255  0.48576  0.95510
    264   3.36114  4.73954  4.34846  4.07846  0.88927  4.03158  3.91418  2.87529  3.98354  2.22705  3.59382  4.10985  4.48860  4.12954  4.08348  3.62677  3.66243  2.87181  4.14008  2.49729    332 - -
          2.68618  4.42225  2.77519  2.73123  3.46354  2.40513  3.72494  3.29354  2.67741  2.69355  4.24690  2.90347  2.73739  3.18146  2.89801  2.37887  2.77519  2.98518  4.58477  3.61503
          0.02895  3.95256  4.67491  0.61958  0.77255  0.48576  0.95510
    265   3.07660  5.21597  0.80966  2.38711  4.60397  3.27220  4.00303  4.21057  3.10253  3.80479  4.78495  2.94739  3.93069  3.24253  3.62938  3.03014  3.41699  3.84134  5.75694  4.46404    333 - -
          2.68618  4.42225  2.77519  2.73123  3.46354  2.40513  3.72494  3.29354  2.67741  2.69355  4.24690  2.90347  2.73739  3.18146  2.89801  2.37887  2.77519  2.98518  4.58477  3.61503
          0.02895  3.95256  4.67491  0.61958  0.77255  0.48576  0.95510
    266   2.24929  4.19320  3.31764  3.04635  4.20778  2.96208  4.14085  3.56646  3.07666  3.30806  4.17417  3.24977  3.69441  3.40949  3.38599  1.23989  2.26352  3.08343  5.56815  4.32384    334 - -
          2.68618  4.42225  2.77519  2.73123  3.46354  2.40513  3.72494  3.29354  2.67741  2.69355  4.24690  2.90347  2.73739  3.18146  2.89801  2.37887  2.77519  2.98518  4.58477  3.61503
          0.02895  3.95256  4.67491  0.61958  0.77255  0.48576  0.95510
    267   3.02220  5.14863  2.52296  0.91671  4.50504  3.32642  3.92055  3.97488  2.81122  3.57928  4.55008  2.97990  3.93490  3.13473  3.22812  2.99666  3.32715  3.65058  5.66155  4.38418    335 - -
          2.68618  4.42225  2.77519  2.73123  3.46354  2.40513  3.72494  3.29354  2.67741  2.69355  4.24690  2.90347  2.73739  3.18146  2.89801  2.37887  2.77519  2.98518  4.58477  3.61503
          0.02895  3.95256  4.67491  0.61958  0.77255  0.48576  0.95510
    268   3.07660  5.21597  0.80966  2.38711  4.60397  3.27220  4.00303  4.21057  3.10253  3.80479  4.78495  2.94739  3.93069  3.24253  3.62938  3.03014  3.41699  3.84134  5.75694  4.46404    336 - -
          2.68618  4.42225  2.77519  2.73123  3.46354  2.40513  3.72494  3.29354  2.67741  2.69355  4.24690  2.90347  2.73739  3.18146  2.89801  2.37887  2.77519  2.98518  4.58477  3.61503
          0.02895  3.95256  4.67491  0.61958  0.77255  0.48576  0.95510
    269   2.85984  4.60360  3.47571  3.32649  4.31437  3.28659  4.39717  3.88059  3.39068  3.49867  4.55212  3.62501  0.69134  3.77703  3.62694  3.02989  3.30776  3.51680  5.47876  4.43621    337 - -
          2.68618  4.42225  2.77519  2.73123  3.46354  2.40513  3.72494  3.29354  2.67741  2.69355  4.24690  2.90347  2.73739  3.18146  2.89801  2.37887  2.77519  2.98518  4.58477  3.61503
          0.02895  3.95256  4.67491  0.61958  0.77255  0.48576  0.95510
    270   3.09672  4.92974  3.59562  3.09037  4.30464  3.56901  3.88382  3.85211  2.27184  3.35350  4.35183  3.44388  4.06791  3.10037  0.86278  3.17716  3.35735  3.57266  5.35536  4.21484    338 - -
          2.68618  4.42225  2.77519  2.73123  3.46354  2.40513  3.72494  3.29354  2.67741  2.69355  4.24690  2.90347  2.73739  3.18146  2.89801  2.37887  2.77519  2.98518  4.58477  3.61503
          0.02895  3.95256  4.67491  0.61958  0.77255  0.48576  0.95510
    271   3.02220  5.14863  2.52296  0.91671  4.50504  3.32642  3.92055  3.97488  2.81122  3.57928  4.55008  2.97990  3.93490  3.13473  3.22812  2.99666  3.32715  3.65058  5.66155  4.38418    339 - -
          2.68618  4.42225  2.77519  2.73123  3.46354  2.40513  3.72494  3.29354  2.67741  2.69355  4.24690  2.90347  2.73739  3.18146  2.89801  2.37887  2.77519  2.98518  4.58477  3.61503
          0.02895  3.95256  4.67491  0.61958  0.77255  0.48576  0.95510
    272   3.09672  4.92974  3.59562  3.09037  4.30464  3.56901  3.88382  3.85211  2.27184  3.35350  4.35183  3.44388  4.06791  3.10037  0.86278  3.17716  3.35735  3.57266  5.35536  4.21484    340 - -
          2.68618  4.42225  2.77519  2.73123  3.46354  2.40513  3.72494  3.29354  2.67741  2.69355  4.24690  2.90347  2.73739  3.18146  2.89801  2.37887  2.77519  2.98518  4.58477  3.61503
          0.02895  3.95256  4.67491  0.61958  0.77255  0.48576  0.95510
    273   3.07660  5.21597  0.80966  2.38711  4.60397  3.27220  4.00303  4.21057  3.10253  3.80479  4.78495  2.94739  3.93069  3.24253  3.62938  3.03014  3.41699  3.84134  5.75694  4.46404    341 - -
          2.68618  4.42225  2.77519  2.73123  3.46354  2.40513  3.72494  3.29354  2.67741  2.69355  4.24690  2.90347  2.73739  3.18146  2.89801  2.37887  2.77519  2.98518  4.58477  3.61503
          0.02895  3.95256  4.67491  0.61958  0.77255  0.48576  0.95510
    274   3.27817  4.65379  4.49095  4.06553  1.28246  4.24608  3.98597  2.51917  3.91348  1.64915  3.22209  4.14602  4.56677  4.05069  4.04193  3.63430  3.52643  2.56172  4.22612  2.62008    342 - -
          2.68618  4.42225  2.77519  2.73123  3.46354  2.40513  3.72494  3.29354  2.67741  2.69355  4.24690  2.90347  2.73739  3.18146  2.89801  2.37887  2.77519  2.98518  4.58477  3.61503
          0.02895  3.95256  4.67491  0.61958  0.77255  0.48576  0.95510
    275   3.24556  4.68426  4.31791  3.95843  3.16717  4.08356  4.58905  2.37594  3.72539  0.78257  3.16568  4.22612  4.50535  4.07455  3.88823  3.66420  3.53628  2.43401  5.07521  3.81692    343 - -
          2.68618  4.42225  2.77519  2.73123  3.46354  2.40513  3.72494  3.29354  2.67741  2.69355  4.24690  2.90347  2.73739  3.18146  2.89801  2.37887  2.77519  2.98518  4.58477  3.61503
          0.02895  3.95256  4.67491  0.61958  0.77255  0.48576  0.95510
    276   3.04594  5.01220  3.22722  2.83413  4.41693  3.52644  3.80477  3.85129  0.93381  3.39908  4.35655  3.25495  4.02139  2.99195  2.44859  3.08287  3.29342  3.55467  5.43895  4.26337    344 - -
          2.68618  4.42225  2.77519  2.73123  3.46354  2.40513  3.72494  3.29354  2.67741  2.69355  4.24690  2.90347  2.73739  3.18146  2.89801  2.37887  2.77519  2.98518  4.58477  3.61503
          0.02895  3.95256  4.67491  0.61958  0.77255  0.48576  0.95510
    277   2.45682  4.30193  3.50020  3.25633  4.04057  3.13845  4.26741  3.17749  3.20088  3.03813  4.08380  3.45260  3.84864  3.59178  3.45550  2.65902  1.04308  2.86388  5.47133  4.25731    345 - -
          2.68618  4.42225  2.77519  2.73123  3.46354  2.40513  3.72494  3.29354  2.67741  2.69355  4.24690  2.90347  2.73739  3.18146  2.89801  2.37887  2.77519  2.98518  4.58477  3.61503
          0.02895  3.95256  4.67491  0.61958  0.77255  0.48576  0.95510
    278   2.52323  4.23713  3.80394  3.37405  3.70269  3.40934  4.27027  2.39436  3.27261  2.52694  3.61720  3.59420  4.00652  3.61147  3.55024  2.81410  1.80446  1.64326  5.30412  4.07641    346 - -
          2.68618  4.42225  2.77519  2.73123  3.46354  2.40513  3.72494  3.29354  2.67741  2.69355  4.24690  2.90347  2.73739  3.18146  2.89801  2.37887  2.77519  2.98518  4.58477  3.61503
          0.02895  3.95256  4.67491  0.61958  0.77255  0.48576  0.95510
    279   3.24556  4.68426  4.31791  3.95843  3.16717  4.08356  4.58905  2.37594  3.72539  0.78257  3.16568  4.22612  4.50535  4.07455  3.88823  3.66420  3.53628  2.43401  5.07521  3.81692    347 - -
          2.68618  4.42225  2.77519  2.73123  3.46354  2.40513  3.72494  3.29354  2.67741  2.69355  4.24690  2.90347  2.73739  3.18146  2.89801  2.37887  2.77519  2.98518  4.58477  3.61503
          0.02895  3.95256  4.67491  0.61958  0.77255  0.48576  0.95510
    280   3.08484  4.88760  3.20602  2.97433  3.34240  3.51656  0.98421  3.80012  2.81528  3.28392  4.33335  3.38030  4.07367  3.34170  3.07603  3.15489  3.39105  3.53374  4.80635  3.29107    348 - -
          2.68618  4.42225  2.77519  2.73123  3.46354  2.40513  3.72494  3.29354  2.67741  2.69355  4.24690  2.90347  2.73739  3.18146  2.89801  2.37887  2.77519  2.98518  4.58477  3.61503
          0.02895  3.95256  4.67491  0.61958  0.77255  0.48576  0.95510
    281   3.09672  4.92974  3.59562  3.09037  4.30464  3.56901  3.88382  3.85211  2.27184  3.35350  4.35183  3.44388  4.06791  3.10037  0.86278  3.17716  3.35735  3.57266  5.35536  4.21484    349 - -
          2.68618  4.42225  2.77519  2.73123  3.46354  2.40513  3.72494  3.29354  2.67741  2.69355  4.24690  2.90347  2.73739  3.18146  2.89801  2.37887  2.77519  2.98518  4.58477  3.61503
          0.02895  3.95256  4.67491  0.61958  0.77255  0.48576  0.95510
    282   3.09358  4.49054  4.44856  4.06767  3.42877  4.15222  4.78122  0.98397  3.89734  1.99885  3.35209  4.30181  4.57606  4.23760  4.08478  3.65555  3.39146  1.85059  5.33590  4.08086    350 - -
          2.68618  4.42225  2.77519  2.73123  3.46354  2.40513  3.72494  3.29354  2.67741  2.69355  4.24690  2.90347  2.73739  3.18146  2.89801  2.37887  2.77519  2.98518  4.58477  3.61503
          0.02895  3.95256  4.67491  0.61958  0.77255  0.48576  0.95510
    283   3.36388  4.82039  3.95689  3.70157  2.29863  3.92375  3.65772  3.36201  3.55679  2.79522  4.02880  3.82281  4.39586  3.84357  3.72398  3.49250  3.65102  3.23639  3.94536  0.84236    351 - -
          2.68618  4.42225  2.77519  2.73123  3.46354  2.40513  3.72494  3.29354  2.67741  2.69355  4.24690  2.90347  2.73739  3.18146  2.89801  2.37887  2.77519  2.98518  4.58477  3.61503
          0.02895  3.95256  4.67491  0.61958  0.77255  0.48576  0.95510
    284   2.76656  4.53381  3.45671  3.36641  4.50678  0.61557  4.48157  4.12608  3.55856  3.77011  4.74668  3.62102  3.92751  3.87640  3.78560  2.94081  3.25403  3.63895  5.58056  4.61146    352 - -
          2.68618  4.42225  2.77519  2.73123  3.46354  2.40513  3.72494  3.29354  2.67741  2.69355  4.24690  2.90347  2.73739  3.18146  2.89801  2.37887  2.77519  2.98518  4.58477  3.61503
          0.02895  3.95256  4.67491  0.61958  0.77255  0.48576  0.95510
    285   3.04594  5.01220  3.22722  2.83413  4.41693  3.52644  3.80477  3.85129  0.93381  3.39908  4.35655  3.25495  4.02139  2.99195  2.44859  3.08287  3.29342  3.55467  5.43895  4.26337    353 - -
          2.68618  4.42225  2.77519  2.73123  3.46354  2.40513  3.72494  3.29354  2.67741  2.69355  4.24690  2.90347  2.73739  3.18146  2.89801  2.37887  2.77519  2.98518  4.58477  3.61503
          0.02895  3.95256  4.67491  0.61958  0.77255  0.48576  0.95510
    286   3.36114  4.73954  4.34846  4.07846  0.88927  4.03158  3.91418  2.87529  3.98354  2.22705  3.59382  4.10985  4.48860  4.12954  4.08348  3.62677  3.66243  2.87181  4.14008  2.49729    354 - -
          2.68618  4.42225  2.77519  2.73123  3.46354  2.40513  3.72494  3.29354  2.67741  2.69355  4.24690  2.90347  2.73739  3.18146  2.89801  2.37887  2.77519  2.98518  4.58477  3.61503
          0.02895  3.95256  4.67491  0.61958  0.77255  0.48576  0.95510
    287   3.24556  4.68426  4.31791  3.95843  3.16717  4.08356  4.58905  2.37594  3.72539  0.78257  3.16568  4.22612  4.50535  4.07455  3.88823  3.66420  3.53628  2.43401  5.07521  3.81692    355 - -
          2.68618  4.42225  2.77519  2.73123  3.46354  2.40513  3.72494  3.29354  2.67741  2.69355  4.24690  2.90347  2.73739  3.18146  2.89801  2.37887  2.77519  2.98518  4.58477  3.61503
          0.02895  3.95256  4.67491  0.61958  0.77255  0.48576  0.95510
    288   2.34210  4.23036  3.40518  3.12833  4.03390  1.34674  4.17477  3.27565  3.14850  3.10727  4.05542  3.33792  3.76951  3.47966  3.44385  2.53229  2.79847  2.34890  5.45032  4.20481    356 - -
          2.68618  4.42225  2.77519  2.73123  3.46354  2.40513  3.72494  3.29354  2.67741  2.69355  4.24690  2.90347  2.73739  3.18146  2.89801  2.37887  2.77519  2.98518  4.58477  3.61503
          0.02895  3.95256  4.67491  0.61958  0.77255  0.48576  0.95510
    289   3.24556  4.68426  4.31791  3.95843  3.16717  4.08356  4.58905  2.37594  3.72539  0.78257  3.16568  4.22612  4.50535  4.07455  3.88823  3.66420  3.53628  2.43401  5.07521  3.81692    357 - -
          2.68618  4.42225  2.77519  2.73123  3.46354  2.40513  3.72494  3.29354  2.67741  2.69355  4.24690  2.90347  2.73739  3.18146  2.89801  2.37887  2.77519  2.98518  4.58477  3.61503
          0.02895  3.95256  4.67491  0.61958  0.77255  0.48576  0.95510
    290   3.09672  4.92974  3.59562  3.09037  4.30464  3.56901  3.88382  3.85211  2.27184  3.35350  4.35183  3.44388  4.06791  3.10037  0.86278  3.17716  3.35735  3.57266  5.35536  4.21484    358 - -
          2.68618  4.42225  2.77519  2.73123  3.46354  2.40513  3.72494  3.29354  2.67741  2.69355  4.24690  2.90347  2.73739  3.18146  2.89801  2.37887  2.77519  2.98518  4.58477  3.61503
          0.02895  3.95256  4.67491  0.61958  0.77255  0.48576  0.95510
    291   0.90425  4.23303  3.54472  3.34006  4.13288  3.05535  4.35253  3.27045  3.35839  3.14833  4.17165  3.46917  3.80217  3.69229  3.60319  2.58278  2.86569  2.91100  5.55205  4.36129    359 - -
          2.68618  4.42225  2.77519  2.73123  3.46354  2.40513  3.72494  3.29354  2.67741  2.69355  4.24690  2.90347  2.73739  3.18146  2.89801  2.37887  2.77519  2.98518  4.58477  3.61503
          0.02895  3.95256  4.67491  0.61958  0.77255  0.48576  0.95510
    292   3.50821  4.78807  4.50292  4.16032  1.23821  4.29090  3.46326  3.20268  4.01515  2.55450  3.80996  3.99349  4.60827  4.02854  4.08199  3.65390  3.73363  3.12731  3.62180  1.35440    360 - -
          2.68618  4.42225  2.77519  2.73123  3.46354  2.40513  3.72494  3.29354  2.67741  2.69355  4.24690  2.90347  2.73739  3.18146  2.89801  2.37887  2.77519  2.98518  4.58477  3.61503
          0.02895  3.95256  4.67491  0.61958  0.77255  0.48576  0.95510
    293   3.09358  4.49054  4.44856  4.06767  3.42877  4.15222  4.78122  0.98397  3.89734  1.99885  3.35209  4.30181  4.57606  4.23760  4.08478  3.65555  3.39146  1.85059  5.33590  4.08086    361 - -
          2.68618  4.42225  2.77519  2.73123  3.46354  2.40513  3.72494  3.29354  2.67741  2.69355  4.24690  2.90347  2.73739  3.18146  2.89801  2.37887  2.77519  2.98518  4.58477  3.61503
          0.02895  3.95256  4.67491  0.61958  0.77255  0.48576  0.95510
    294   3.09672  4.92974  3.59562  3.09037  4.30464  3.56901  3.88382  3.85211  2.27184  3.35350  4.35183  3.44388  4.06791  3.10037  0.86278  3.17716  3.35735  3.57266  5.35536  4.21484    362 - -
          2.68618  4.42225  2.77519  2.73123  3.46354  2.40513  3.72494  3.29354  2.67741  2.69355  4.24690  2.90347  2.73739  3.18146  2.89801  2.37887  2.77519  2.98518  4.58477  3.61503
          0.02895  3.95256  4.67491  0.61958  0.77255  0.48576  0.95510
    295   3.04594  5.01220  3.22722  2.83413  4.41693  3.52644  3.80477  3.85129  0.93381  3.39908  4.35655  3.25495  4.02139  2.99195  2.44859  3.08287  3.29342  3.55467  5.43895  4.26337    363 - -
          2.68618  4.42225  2.77519  2.73123  3.46354  2.40513  3.72494  3.29354  2.67741  2.69355  4.24690  2.90347  2.73739  3.18146  2.89801  2.37887  2.77519  2.98518  4.58477  3.61503
          0.02895  3.95256  4.67491  0.61958  0.77255  0.48576  0.95510
    296   2.94550  4.93299  2.95705  2.71326  4.11209  3.41961  3.87219  3.75533  2.52859  3.24972  4.27556  3.17361  3.97437  1.09818  2.81110  2.98998  3.24252  3.48010  5.37005  4.06918    364 - -
          2.68618  4.42225  2.77519  2.73123  3.46354  2.40513  3.72494  3.29354  2.67741  2.69355  4.24690  2.90347  2.73739  3.18146  2.89801  2.37887  2.77519  2.98518  4.58477  3.61503
          0.02895  3.95256  4.67491  0.61958  0.77255  0.48576  0.95510
    297   3.09358  4.49054  4.44856  4.06767  3.42877  4.15222  4.78122  0.98397  3.89734  1.99885  3.35209  4.30181  4.57606  4.23760  4.08478  3.65555  3.39146  1.85059  5.33590  4.08086    365 - -
          2.68618  4.42225  2.77519  2.73123  3.46354  2.40513  3.72494  3.29354  2.67741  2.69355  4.24690  2.90347  2.73739  3.18146  2.89801  2.37887  2.77519  2.98518  4.58477  3.61503
          0.02895  3.95256  4.67491  0.61958  0.77255  0.48576  0.95510
    298   2.79079  4.78945  2.75438  2.64808  4.16562  3.23843  3.98717  3.89355  2.89773  3.53143  4.48644  1.02375  3.89436  3.26032  3.25489  2.85509  3.17545  3.50766  5.46238  4.10839    366 - -
          2.68618  4.42225  2.77519  2.73123  3.46354  2.40513  3.72494  3.29354  2.67741  2.69355  4.24690  2.90347  2.73739  3.18146  2.89801  2.37887  2.77519  2.98518  4.58477  3.61503
          0.02895  3.95256  4.67491  0.61958  0.77255  0.48576  0.95510
    299   2.79079  4.78945  2.75438  2.64808  4.16562  3.23843  3.98717  3.89355  2.89773  3.53143  4.48644  1.02375  3.89436  3.26032  3.25489  2.85509  3.17545  3.50766  5.46238  4.10839    367 - -
          2.68618  4.42225  2.77519  2.73123  3.46354  2.40513  3.72494  3.29354  2.67741  2.69355  4.24690  2.90347  2.73739  3.18146  2.89801  2.37887  2.77519  2.98518  4.58477  3.61503
          0.02895  3.95256  4.67491  0.61958  0.77255  0.48576  0.95510
    300   3.01926  4.38825  4.60624  4.12074  3.52806  4.27476  4.86675  1.57892  3.99468  2.06406  3.36055  4.35317  4.63619  4.28697  4.21266  3.66427  3.29827  1.07053  5.45781  4.23336    368 - -
          2.68618  4.42225  2.77519  2.73123  3.46354  2.40513  3.72494  3.29354  2.67741  2.69355  4.24690  2.90347  2.73739  3.18146  2.89801  2.37887  2.77519  2.98518  4.58477  3.61503
          0.02895  3.95256  4.67491  0.61958  0.77255  0.48576  0.95510
    301   3.36114  4.73954  4.34846  4.07846  0.88927  4.03158  3.91418  2.87529  3.98354  2.22705  3.59382  4.10985  4.48860  4.12954  4.08348  3.62677  3.66243  2.87181  4.14008  2.49729    369 - -
          2.68618  4.42225  2.77519  2.73123  3.46354  2.40513  3.72494  3.29354  2.67741  2.69355  4.24690  2.90347  2.73739  3.18146  2.89801  2.37887  2.77519  2.98518  4.58477  3.61503
          0.02895  3.95256  4.67491  0.61958  0.77255  0.48576  0.95510
    302   3.15881  4.64518  4.04536  3.62134  2.31775  4.00502  3.65582  2.90880  3.41663  1.99933  3.60168  3.77307  4.37772  3.69996  3.61561  3.36741  3.40234  2.81887  3.98773  1.28053    370 - -
          2.68618  4.42225  2.77519  2.73123  3.46354  2.40513  3.72494  3.29354  2.67741  2.69355  4.24690  2.90347  2.73739  3.18146  2.89801  2.37887  2.77519  2.98518  4.58477  3.61503
          0.02895  3.95256  4.67491  0.61958  0.77255  0.48576  0.95510
    303   3.09672  4.92974  3.59562  3.09037  4.30464  3.56901  3.88382  3.85211  2.27184  3.35350  4.35183  3.44388  4.06791  3.10037  0.86278  3.17716  3.35735  3.57266  5.35536  4.21484    371 - -
          2.68618  4.42225  2.77519  2.73123  3.46354  2.40513  3.72494  3.29354  2.67741  2.69355  4.24690  2.90347  2.73739  3.18146  2.89801  2.37887  2.77519  2.98518  4.58477  3.61503
          0.02895  3.95256  4.67491  0.61958  0.77255  0.48576  0.95510
    304   3.36114  4.73954  4.34846  4.07846  0.88927  4.03158  3.91418  2.87529  3.98354  2.22705  3.59382  4.10985  4.48860  4.12954  4.08348  3.62677  3.66243  2.87181  4.14008  2.49729    372 - -
          2.68618  4.42225  2.77519  2.73123  3.46354  2.40513  3.72494  3.29354  2.67741  2.69355  4.24690  2.90347  2.73739  3.18146  2.89801  2.37887  2.77519  2.98518  4.58477  3.61503
          0.02895  3.95256  4.67491  0.61958  0.77255  0.48576  0.95510
    305   3.09358  4.49054  4.44856  4.06767  3.42877  4.15222  4.78122  0.98397  3.89734  1.99885  3.35209  4.30181  4.57606  4.23760  4.08478  3.65555  3.39146  1.85059  5.33590  4.08086    373 - -
          2.68618  4.42225  2.77519  2.73123  3.46354  2.40513  3.72494  3.29354  2.67741  2.69355  4.24690  2.90347  2.73739  3.18146  2.89801  2.37887  2.77519  2.98518  4.58477  3.61503
          0.02895  3.95256  4.67491  0.61958  0.77255  0.48576  0.95510
    306   3.36388  4.82039  3.95689  3.70157  2.29863  3.92375  3.65772  3.36201  3.55679  2.79522  4.02880  3.82281  4.39586  3.84357  3.72398  3.49250  3.65102  3.23639  3.94536  0.84236    374 - -
          2.68618  4.42225  2.77519  2.73123  3.46354  2.40513  3.72494  3.29354  2.67741  2.69355  4.24690  2.90347  2.73739  3.18146  2.89801  2.37887  2.77519  2.98518  4.58477  3.61503
          0.02895  3.95256  4.67491  0.61958  0.77255  0.48576  0.95510
    307   3.02220  5.14863  2.52296  0.91671  4.50504  3.32642  3.92055  3.97488  2.81122  3.57928  4.55008  2.97990  3.93490  3.13473  3.22812  2.99666  3.32715  3.65058  5.66155  4.38418    375 - -
          2.68618  4.42225  2.77519  2.73123  3.46354  2.40513  3.72494  3.29354  2.67741  2.69355  4.24690  2.90347  2.73739  3.18146  2.89801  2.37887  2.77519  2.98518  4.58477  3.61503
          0.02895  3.95256  4.67491  0.61958  0.77255  0.48576  0.95510
    308   2.45682  4.30193  3.50020  3.25633  4.04057  3.13845  4.26741  3.17749  3.20088  3.03813  4.08380  3.45260  3.84864  3.59178  3.45550  2.65902  1.04308  2.86388  5.47133  4.25731    376 - -
          2.68618  4.42225  2.77519  2.73123  3.46354  2.40513  3.72494  3.29354  2.67741  2.69355  4.24690  2.90347  2.73739  3.18146  2.89801  2.37887  2.77519  2.98518  4.58477  3.61503
          0.02895  3.95256  4.67491  0.61958  0.77255  0.48576  0.95510
    309   3.02220  5.14863  2.52296  0.91671  4.50504  3.32642  3.92055  3.97488  2.81122  3.57928  4.55008  2.97990  3.93490  3.13473  3.22812  2.99666  3.32715  3.65058  5.66155  4.38418    377 - -
          2.68618  4.42225  2.77519  2.73123  3.46354  2.40513  3.72494  3.29354  2.67741  2.69355  4.24690  2.90347  2.73739  3.18146  2.89801  2.37887  2.77519  2.98518  4.58477  3.61503
          0.02895  3.95256  4.67491  0.61958  0.77255  0.48576  0.95510
    310   3.08484  4.88760  3.20602  2.97433  3.34240  3.51656  0.98421  3.80012  2.81528  3.28392  4.33335  3.38030  4.07367  3.34170  3.07603  3.15489  3.39105  3.53374  4.80635  3.29107    378 - -
          2.68618  4.42225  2.77519  2.73123  3.46354  2.40513  3.72494  3.29354  2.67741  2.69355  4.24690  2.90347  2.73739  3.18146  2.89801  2.37887  2.77519  2.98518  4.58477  3.61503
          0.02895  3.95256  4.67491  0.61958  0.77255  0.48576  0.95510
    311   3.00709  4.70558  3.56463  3.14999  2.07880  3.76741  1.61791  3.24827  3.03539  2.72783  3.82072  3.45898  4.18431  3.37612  3.32781  3.11881  3.25768  3.07125  4.09970  2.43828    379 - -
          2.68618  4.42225  2.77519  2.73123  3.46354  2.40513  3.72494  3.29354  2.67741  2.69355  4.24690  2.90347  2.73739  3.18146  2.89801  2.37887  2.77519  2.98518  4.58477  3.61503
          0.02895  3.95256  4.67491  0.61958  0.77255  0.48576  0.95510
    312   2.79079  4.78945  2.75438  2.64808  4.16562  3.23843  3.98717  3.89355  2.89773  3.53143  4.48644  1.02375  3.89436  3.26032  3.25489  2.85509  3.17545  3.50766  5.46238  4.10839    380 - -
          2.68618  4.42225  2.77519  2.73123  3.46354  2.40513  3.72494  3.29354  2.67741  2.69355  4.24690  2.90347  2.73739  3.18146  2.89801  2.37887  2.77519  2.98518  4.58477  3.61503
          0.02895  3.95256  4.67491  0.61958  0.77255  0.48576  0.95510
    313   2.76656  4.53381  3.45671  3.36641  4.50678  0.61557  4.48157  4.12608  3.55856  3.77011  4.74668  3.62102  3.92751  3.87640  3.78560  2.94081  3.25403  3.63895  5.58056  4.61146    381 - -
          2.68618  4.42225  2.77519  2.73123  3.46354  2.40513  3.72494  3.29354  2.67741  2.69355  4.24690  2.90347  2.73739  3.18146  2.89801  2.37887  2.77519  2.98518  4.58477  3.61503
          0.02895  3.95256  4.67491  0.61958  0.77255  0.48576  0.95510
    314   3.06543  4.41517  4.67516  4.19013  3.47864  4.34224  4.91312  1.14213  4.05772  1.97553  3.30196  4.42076  4.67924  4.33557  4.26102  3.73511  3.33879  1.48241  5.44813  4.23951    382 - -
          2.68618  4.42225  2.77519  2.73123  3.46354  2.40513  3.72494  3.29354  2.67741  2.69355  4.24690  2.90347  2.73739  3.18146  2.89801  2.37887  2.77519  2.98518  4.58477  3.61503
          0.02895  3.95256  4.67491  0.61958  0.77255  0.48576  0.95510
    315   1.13405  4.15419  3.38659  3.15317  4.25931  2.26024  4.23560  3.58812  3.23836  3.35289  4.21747  3.30551  3.68958  3.52812  3.53156  2.41663  2.72388  3.08750  5.61155  4.41353    383 - -
          2.68618  4.42225  2.77519  2.73123  3.46354  2.40513  3.72494  3.29354  2.67741  2.69355  4.24690  2.90347  2.73739  3.18146  2.89801  2.37887  2.77519  2.98518  4.58477  3.61503
          0.02895  3.95256  4.67491  0.61958  0.77255  0.48576  0.95510
    316   3.02220  5.14863  2.52296  0.91671  4.50504  3.32642  3.92055  3.97488  2.81122  3.57928  4.55008  2.97990  3.93490  3.13473  3.22812  2.99666  3.32715  3.65058  5.66155  4.38418    384 - -
          2.68618  4.42225  2.77519  2.73123  3.46354  2.40513  3.72494  3.29354  2.67741  2.69355  4.24690  2.90347  2.73739  3.18146  2.89801  2.37887  2.77519  2.98518  4.58477  3.61503
          0.02895  3.95256  4.67491  0.61958  0.77255  0.48576  0.95510
    317   3.24556  4.68426  4.31791  3.95843  3.16717  4.08356  4.58905  2.37594  3.72539  0.78257  3.16568  4.22612  4.50535  4.07455  3.88823  3.66420  3.53628  2.43401  5.07521  3.81692    385 - -
          2.68618  4.42225  2.77519  2.73123  3.46354  2.40513  3.72494  3.29354  2.67741  2.69355  4.24690  2.90347  2.73739  3.18146  2.89801  2.37887  2.77519  2.98518  4.58477  3.61503
          0.02895  3.95256  4.67491  0.61958  0.77255  0.48576  0.95510
    318   3.24556  4.68426  4.31791  3.95843  3.16717  4.08356  4.58905  2.37594  3.72539  0.78257  3.16568  4.22612  4.50535  4.07455  3.88823  3.66420  3.53628  2.43401  5.07521  3.81692    386 - -
          2.68618  4.42225  2.77519  2.73123  3.46354  2.40513  3.72494  3.29354  2.67741  2.69355  4.24690  2.90347  2.73739  3.18146  2.89801  2.37887  2.77519  2.98518  4.58477  3.61503
          0.02895  3.95256  4.67491  0.61958  0.77255  0.48576  0.95510
    319   3.02220  5.14863  2.52296  0.91671  4.50504  3.32642  3.92055  3.97488  2.81122  3.57928  4.55008  2.97990  3.93490  3.13473  3.22812  2.99666  3.32715  3.65058  5.66155  4.38418    387 - -
          2.68618  4.42225  2.77519  2.73123  3.46354  2.40513  3.72494  3.29354  2.67741  2.69355  4.24690  2.90347  2.73739  3.18146  2.89801  2.37887  2.77519  2.98518  4.58477  3.61503
          0.02895  3.95256  4.67491  0.61958  0.77255  0.48576  0.95510
    320   3.09358  4.49054  4.44856  4.06767  3.42877  4.15222  4.78122  0.98397  3.89734  1.99885  3.35209  4.30181  4.57606  4.23760  4.08478  3.65555  3.39146  1.85059  5.33590  4.08086    388 - -
          2.68618  4.42225  2.77519  2.73123  3.46354  2.40513  3.72494  3.29354  2.67741  2.69355  4.24690  2.90347  2.73739  3.18146  2.89801  2.37887  2.77519  2.98518  4.58477  3.61503
          0.02895  3.95256  4.67491  0.61958  0.77255  0.48576  0.95510
    321   3.24556  4.68426  4.31791  3.95843  3.16717  4.08356  4.58905  2.37594  3.72539  0.78257  3.16568  4.22612  4.50535  4.07455  3.88823  3.66420  3.53628  2.43401  5.07521  3.81692    389 - -
          2.68618  4.42225  2.77519  2.73123  3.46354  2.40513  3.72494  3.29354  2.67741  2.69355  4.24690  2.90347  2.73739  3.18146  2.89801  2.37887  2.77519  2.98518  4.58477  3.61503
          0.02895  3.95256  4.67491  0.61958  0.77255  0.48576  0.95510
    322   2.76656  4.53381  3.45671  3.36641  4.50678  0.61557  4.48157  4.12608  3.55856  3.77011  4.74668  3.62102  3.92751  3.87640  3.78560  2.94081  3.25403  3.63895  5.58056  4.61146    390 - -
          2.68618  4.42225  2.77519  2.73123  3.46354  2.40513  3.72494  3.29354  2.67741  2.69355  4.24690  2.90347  2.73739  3.18146  2.89801  2.37887  2.77519  2.98518  4.58477  3.61503
          0.02895  3.95256  4.67491  0.61958  0.77255  0.48576  0.95510
    323   2.35539  4.27669  3.27703  3.09678  4.15648  3.00513  4.20429  3.69005  3.17594  3.40421  4.32380  3.30856  3.75060  3.51906  3.45932  0.97643  2.84156  3.20761  5.52263  4.24050    391 - -
          2.68618  4.42225  2.77519  2.73123  3.46354  2.40513  3.72494  3.29354  2.67741  2.69355  4.24690  2.90347  2.73739  3.18146  2.89801  2.37887  2.77519  2.98518  4.58477  3.61503
          0.02895  3.95256  4.67491  0.61958  0.77255  0.48576  0.95510
    324   3.09358  4.49054  4.44856  4.06767  3.42877  4.15222  4.78122  0.98397  3.89734  1.99885  3.35209  4.30181  4.57606  4.23760  4.08478  3.65555  3.39146  1.85059  5.33590  4.08086    392 - -
          2.68618  4.42225  2.77519  2.73123  3.46354  2.40513  3.72494  3.29354  2.67741  2.69355  4.24690  2.90347  2.73739  3.18146  2.89801  2.37887  2.77519  2.98518  4.58477  3.61503
          0.02895  3.95256  4.67491  0.61958  0.77255  0.48576  0.95510
    325   3.09358  4.49054  4.44856  4.06767  3.42877  4.15222  4.78122  0.98397  3.89734  1.99885  3.35209  4.30181  4.57606  4.23760  4.08478  3.65555  3.39146  1.85059  5.33590  4.08086    393 - -
          2.68618  4.42225  2.77519  2.73123  3.46354  2.40513  3.72494  3.29354  2.67741  2.69355  4.24690  2.90347  2.73739  3.18146  2.89801  2.37887  2.77519  2.98518  4.58477  3.61503
          0.02895  3.95256  4.67491  0.61958  0.77255  0.48576  0.95510
    326   2.79079  4.78945  2.75438  2.64808  4.16562  3.23843  3.98717  3.89355  2.89773  3.53143  4.48644  1.02375  3.89436  3.26032  3.25489  2.85509  3.17545  3.50766  5.46238  4.10839    394 - -
          2.68618  4.42225  2.77519  2.73123  3.46354  2.40513  3.72494  3.29354  2.67741  2.69355  4.24690  2.90347  2.73739  3.18146  2.89801  2.37887  2.77519  2.98518  4.58477  3.61503
          0.02895  3.95256  4.67491  0.61958  0.77255  0.48576  0.95510
    327   2.76656  4.53381  3.45671  3.36641  4.50678  0.61557  4.48157  4.12608  3.55856  3.77011  4.74668  3.62102  3.92751  3.87640  3.78560  2.94081  3.25403  3.63895  5.58056  4.61146    395 - -
          2.68618  4.42225  2.77519  2.73123  3.46354  2.40513  3.72494  3.29354  2.67741  2.69355  4.24690  2.90347  2.73739  3.18146  2.89801  2.37887  2.77519  2.98518  4.58477  3.61503
          0.02895  3.95256  4.67491  0.61958  0.77255  0.48576  0.95510
    328   3.36114  4.73954  4.34846  4.07846  0.88927  4.03158  3.91418  2.87529  3.98354  2.22705  3.59382  4.10985  4.48860  4.12954  4.08348  3.62677  3.66243  2.87181  4.14008  2.49729    396 - -
          2.68618  4.42225  2.77519  2.73123  3.46354  2.40513  3.72494  3.29354  2.67741  2.69355  4.24690  2.90347  2.73739  3.18146  2.89801  2.37887  2.77519  2.98518  4.58477  3.61503
          0.02895  3.95256  4.67491  0.61958  0.77255  0.48576  0.95510
    329   0.90425  4.23303  3.54472  3.34006  4.13288  3.05535  4.35253  3.27045  3.35839  3.14833  4.17165  3.46917  3.80217  3.69229  3.60319  2.58278  2.86569  2.91100  5.55205  4.36129    397 - -
          2.68618  4.42225  2.77519  2.73123  3.46354  2.40513  3.72494  3.29354  2.67741  2.69355  4.24690  2.90347  2.73739  3.18146  2.89801  2.37887  2.77519  2.98518  4.58477  3.61503
          0.02895  3.95256  4.67491  0.61958  0.77255  0.48576  0.95510
    330   3.24556  4.68426  4.31791  3.95843  3.16717  4.08356  4.58905  2.37594  3.72539  0.78257  3.16568  4.22612  4.50535  4.07455  3.88823  3.66420  3.53628  2.43401  5.07521  3.81692    398 - -
          2.68618  4.42225  2.77519  2.73123  3.46354  2.40513  3.72494  3.29354  2.67741  2.69355  4.24690  2.90347  2.73739  3.18146  2.89801  2.37887  2.77519  2.98518  4.58477  3.61503
          0.02895  3.95256  4.67491  0.61958  0.77255  0.48576  0.95510
    331   2.85984  4.60360  3.47571  3.32649  4.31437  3.28659  4.39717  3.88059  3.39068  3.49867  4.55212  3.62501  0.69134  3.77703  3.62694  3.02989  3.30776  3.51680  5.47876  4.43621    399 - -
          2.68618  4.42225  2.77519  2.73123  3.46354  2.40513  3.72494  3.29354  2.67741  2.69355  4.24690  2.90347  2.73739  3.18146  2.89801  2.37887  2.77519  2.98518  4.58477  3.61503
          0.02895  3.95256  4.67491  0.61958  0.77255  0.48576  0.95510
    332   3.24556  4.68426  4.31791  3.95843  3.16717  4.08356  4.58905  2.37594  3.72539  0.78257  3.16568  4.22612  4.50535  4.07455  3.88823  3.66420  3.53628  2.43401  5.07521  3.81692    400 - -
          2.68618  4.42225  2.77519  2.73123  3.46354  2.40513  3.72494  3.29354  2.67741  2.69355  4.24690  2.90347  2.73739  3.18146  2.89801  2.37887  2.77519  2.98518  4.58477  3.61503
          0.02895  3.95256  4.67491  0.61958  0.77255  0.48576  0.95510
    333   3.04594  5.01220  3.22722  2.83413  4.41693  3.52644  3.80477  3.85129  0.93381  3.39908  4.35655  3.25495  4.02139  2.99195  2.44859  3.08287  3.29342  3.55467  5.43895  4.26337    401 - -
          2.68618  4.42225  2.77519  2.73123  3.46354  2.40513  3.72494  3.29354  2.67741  2.69355  4.24690  2.90347  2.73739  3.18146  2.89801  2.37887  2.77519  2.98518  4.58477  3.61503
          0.02895  3.95256  4.67491  0.61958  0.77255  0.48576  0.95510
    334   2.29328  4.95296  2.50215  1.39125  4.37574  3.25541  3.77233  3.70131  2.63062  3.37138  4.25973  2.86243  3.83200  2.94968  3.07679  2.74201  3.04300  3.35672  5.62521  4.25819    402 - -
          2.68618  4.42225  2.77519  2.73123  3.46354  2.40513  3.72494  3.29354  2.67741  2.69355  4.24690  2.90347  2.73739  3.18146  2.89801  2.37887  2.77519  2.98518  4.58477  3.61503
          0.02895  3.95256  4.67491  0.61958  0.77255  0.48576  0.95510
    335   3.02220  5.14863  2.52296  0.91671  4.50504  3.32642  3.92055  3.97488  2.81122  3.57928  4.55008  2.97990  3.93490  3.13473  3.22812  2.99666  3.32715  3.65058  5.66155  4.38418    403 - -
          2.68618  4.42225  2.77519  2.73123  3.46354  2.40513  3.72494  3.29354  2.67741  2.69355  4.24690  2.90347  2.73739  3.18146  2.89801  2.37887  2.77519  2.98518  4.58477  3.61503
          0.02895  3.95256  4.67491  0.61958  0.77255  0.48576  0.95510
    336   3.08484  4.88760  3.20602  2.97433  3.34240  3.51656  0.98421  3.80012  2.81528  3.28392  4.33335  3.38030  4.07367  3.34170  3.07603  3.15489  3.39105  3.53374  4.80635  3.29107    404 - -
          2.68618  4.42225  2.77519  2.73123  3.46354  2.40513  3.72494  3.29354  2.67741  2.69355  4.24690  2.90347  2.73739  3.18146  2.89801  2.37887  2.77519  2.98518  4.58477  3.61503
          0.02895  3.95256  4.67491  0.61958  0.77255  0.48576  0.95510
    337   3.04594  5.01220  3.22722  2.83413  4.41693  3.52644  3.80477  3.85129  0.93381  3.39908  4.35655  3.25495  4.02139  2.99195  2.44859  3.08287  3.29342  3.55467  5.43895  4.26337    405 - -
          2.68618  4.42225  2.77519  2.73123  3.46354  2.40513  3.72494  3.29354  2.67741  2.69355  4.24690  2.90347  2.73739  3.18146  2.89801  2.37887  2.77519  2.98518  4.58477  3.61503
          0.02895  3.95256  4.67491  0.61958  0.77255  0.48576  0.95510
    338   2.61573  4.46519  3.30167  2.76575  3.62451  3.51004  3.78996  2.82902  2.63882  2.33643  3.53987  3.20506  3.92019  2.30637  2.99634  2.78072  2.61422  2.23745  5.07210  3.81358    406 - -
          2.68618  4.42225  2.77519  2.73123  3.46354  2.40513  3.72494  3.29354  2.67741  2.69355  4.24690  2.90347  2.73739  3.18146  2.89801  2.37887  2.77519  2.98518  4.58477  3.61503
          0.02895  3.95256  4.67491  0.61958  0.77255  0.48576  0.95510
    339   3.36114  4.73954  4.34846  4.07846  0.88927  4.03158  3.91418  2.87529  3.98354  2.22705  3.59382  4.10985  4.48860  4.12954  4.08348  3.62677  3.66243  2.87181  4.14008  2.49729    407 - -
          2.68618  4.42225  2.77519  2.73123  3.46354  2.40513  3.72494  3.29354  2.67741  2.69355  4.24690  2.90347  2.73739  3.18146  2.89801  2.37887  2.77519  2.98518  4.58477  3.61503
          0.02895  3.95256  4.67491  0.61958  0.77255  0.48576  0.95510
    340   3.24556  4.68426  4.31791  3.95843  3.16717  4.08356  4.58905  2.37594  3.72539  0.78257  3.16568  4.22612  4.50535  4.07455  3.88823  3.66420  3.53628  2.43401  5.07521  3.81692    408 - -
          2.68618  4.42225  2.77519  2.73123  3.46354  2.40513  3.72494  3.29354  2.67741  2.69355  4.24690  2.90347  2.73739  3.18146  2.89801  2.37887  2.77519  2.98518  4.58477  3.61503
          0.02895  3.95256  4.67491  0.61958  0.77255  0.48576  0.95510
    341   3.10497  4.53275  4.48474  3.99136  3.18452  4.22667  4.66082  2.08268  3.80573  1.05866  3.05182  4.25584  4.56031  4.07604  3.99714  3.61103  3.37229  1.81784  5.16863  3.97424    409 - -
          2.68618  4.42225  2.77519  2.73123  3.46354  2.40513  3.72494  3.29354  2.67741  2.69355  4.24690  2.90347  2.73739  3.18146  2.89801  2.37887  2.77519  2.98518  4.58477  3.61503
          0.02895  3.95256  4.67491  0.61958  0.77255  0.48576  0.95510
    342   3.01805  5.12448  3.40686  2.76695  4.56512  3.63199  3.60077  3.92033  1.28323  3.37455  4.24830  3.17277  4.00952  2.73880  1.72110  3.01729  3.19102  3.60402  5.42505  4.25064    410 - -
          2.68618  4.42225  2.77519  2.73123  3.46354  2.40513  3.72494  3.29354  2.67741  2.69355  4.24690  2.90347  2.73739  3.18146  2.89801  2.37887  2.77519  2.98518  4.58477  3.61503
          0.02895  3.95256  4.67491  0.61958  0.77255  0.48576  0.95510
    343   2.87141  4.39219  4.23578  3.90168  3.60923  3.80628  4.68975  2.04842  3.77067  2.28257  3.56253  4.07856  4.36255  4.12484  3.97540  3.31508  3.23115  0.92972  5.40709  4.14354    411 - -
          2.68618  4.42225  2.77519  2.73123  3.46354  2.40513  3.72494  3.29354  2.67741  2.69355  4.24690  2.90347  2.73739  3.18146  2.89801  2.37887  2.77519  2.98518  4.58477  3.61503
          0.02895  3.95256  4.67491  0.61958  0.77255  0.48576  0.95510
    344   3.24556  4.68426  4.31791  3.95843  3.16717  4.08356  4.58905  2.37594  3.72539  0.78257  3.16568  4.22612  4.50535  4.07455  3.88823  3.66420  3.53628  2.43401  5.07521  3.81692    412 - -
          2.68618  4.42225  2.77519  2.73123  3.46354  2.40513  3.72494  3.29354  2.67741  2.69355  4.24690  2.90347  2.73739  3.18146  2.89801  2.37887  2.77519  2.98518  4.58477  3.61503
          0.02895  3.95256  4.67491  0.61958  0.77255  0.48576  0.95510
    345   3.23703  4.63650  4.57997  4.04692  3.05458  4.38092  4.67419  2.18762  3.83175  0.92265  2.47639  4.34292  4.62502  4.07139  4.00415  3.74372  3.47242  2.29378  5.10021  3.95497    413 - -
          2.68618  4.42225  2.77519  2.73123  3.46354  2.40513  3.72494  3.29354  2.67741  2.69355  4.24690  2.90347  2.73739  3.18146  2.89801  2.37887  2.77519  2.98518  4.58477  3.61503
          0.02895  3.95256  4.67491  0.61958  0.77255  0.48576  0.95510
    346   2.85984  4.60360  3.47571  3.32649  4.31437  3.28659  4.39717  3.88059  3.39068  3.49867  4.55212  3.62501  0.69134  3.77703  3.62694  3.02989  3.30776  3.51680  5.47876  4.43621    414 - -
          2.68618  4.42225  2.77519  2.73123  3.46354  2.40513  3.72494  3.29354  2.67741  2.69355  4.24690  2.90347  2.73739  3.18146  2.89801  2.37887  2.77519  2.98518  4.58477  3.61503
          0.02895  3.95256  4.67491  0.61958  0.77255  0.48576  0.95510
    347   3.24556  4.68426  4.31791  3.95843  3.16717  4.08356  4.58905  2.37594  3.72539  0.78257  3.16568  4.22612  4.50535  4.07455  3.88823  3.66420  3.53628  2.43401  5.07521  3.81692    415 - -
          2.68618  4.42225  2.77519  2.73123  3.46354  2.40513  3.72494  3.29354  2.67741  2.69355  4.24690  2.90347  2.73739  3.18146  2.89801  2.37887  2.77519  2.98518  4.58477  3.61503
          0.02895  3.95256  4.67491  0.61958  0.77255  0.48576  0.95510
    348   3.08484  4.88760  3.20602  2.97433  3.34240  3.51656  0.98421  3.80012  2.81528  3.28392  4.33335  3.38030  4.07367  3.34170  3.07603  3.15489  3.39105  3.53374  4.80635  3.29107    416 - -
          2.68618  4.42225  2.77519  2.73123  3.46354  2.40513  3.72494  3.29354  2.67741  2.69355  4.24690  2.90347  2.73739  3.18146  2.89801  2.37887  2.77519  2.98518  4.58477  3.61503
          0.02895  3.95256  4.67491  0.61958  0.77255  0.48576  0.95510
    349   3.04594  5.01220  3.22722  2.83413  4.41693  3.52644  3.80477  3.85129  0.93381  3.39908  4.35655  3.25495  4.02139  2.99195  2.44859  3.08287  3.29342  3.55467  5.43895  4.26337    417 - -
          2.68618  4.42225  2.77519  2.73123  3.46354  2.40513  3.72494  3.29354  2.67741  2.69355  4.24690  2.90347  2.73739  3.18146  2.89801  2.37887  2.77519  2.98518  4.58477  3.61503
          0.02895  3.95256  4.67491  0.61958  0.77255  0.48576  0.95510
    350   1.70285  4.20876  3.86840  3.46491  3.74109  3.37623  4.34878  2.36544  3.38909  2.55344  3.64998  3.63825  4.00310  3.70346  3.65530  2.79688  2.89377  1.53050  5.35858  4.13682    418 - -
          2.68618  4.42225  2.77519  2.73123  3.46354  2.40513  3.72494  3.29354  2.67741  2.69355  4.24690  2.90347  2.73739  3.18146  2.89801  2.37887  2.77519  2.98518  4.58477  3.61503
          0.02895  3.95256  4.67491  0.61958  0.77255  0.48576  0.95510
    351   3.04594  5.01220  3.22722  2.83413  4.41693  3.52644  3.80477  3.85129  0.93381  3.39908  4.35655  3.25495  4.02139  2.99195  2.44859  3.08287  3.29342  3.55467  5.43895  4.26337    419 - -
          2.68618  4.42225  2.77519  2.73123  3.46354  2.40513  3.72494  3.29354  2.67741  2.69355  4.24690  2.90347  2.73739  3.18146  2.89801  2.37887  2.77519  2.98518  4.58477  3.61503
          0.02895  3.95256  4.67491  0.61958  0.77255  0.48576  0.95510
    352   2.31887  4.20613  3.46085  3.10779  3.92385  3.08048  4.11164  3.15008  3.07090  2.99430  3.93798  3.32230  3.76638  3.41049  3.37642  1.36181  2.75753  2.27853  5.37038  4.09794    420 - -
          2.68618  4.42225  2.77519  2.73123  3.46354  2.40513  3.72494  3.29354  2.67741  2.69355  4.24690  2.90347  2.73739  3.18146  2.89801  2.37887  2.77519  2.98518  4.58477  3.61503
          0.02895  3.95256  4.67491  0.61958  0.77255  0.48576  0.95510
    353   3.24556  4.68426  4.31791  3.95843  3.16717  4.08356  4.58905  2.37594  3.72539  0.78257  3.16568  4.22612  4.50535  4.07455  3.88823  3.66420  3.53628  2.43401  5.07521  3.81692    421 - -
          2.68618  4.42225  2.77519  2.73123  3.46354  2.40513  3.72494  3.29354  2.67741  2.69355  4.24690  2.90347  2.73739  3.18146  2.89801  2.37887  2.77519  2.98518  4.58477  3.61503
          0.02895  3.95256  4.67491  0.61958  0.77255  0.48576  0.95510
    354   2.35539  4.27669  3.27703  3.09678  4.15648  3.00513  4.20429  3.69005  3.17594  3.40421  4.32380  3.30856  3.75060  3.51906  3.45932  0.97643  2.84156  3.20761  5.52263  4.24050    422 - -
          2.68618  4.42225  2.77519  2.73123  3.46354  2.40513  3.72494  3.29354  2.67741  2.69355  4.24690  2.90347  2.73739  3.18146  2.89801  2.37887  2.77519  2.98518  4.58477  3.61503
          0.02895  3.95256  4.67491  0.61958  0.77255  0.48576  0.95510
    355   2.99357  4.41538  4.44451  3.96693  3.41015  4.15150  4.69184  1.90046  3.80348  1.75013  3.29640  4.21160  4.53794  4.11776  4.02060  3.54310  3.27724  1.14554  5.30758  4.06191    423 - -
          2.68618  4.42225  2.77519  2.73123  3.46354  2.40513  3.72494  3.29354  2.67741  2.69355  4.24690  2.90347  2.73739  3.18146  2.89801  2.37887  2.77519  2.98518  4.58477  3.61503
          0.02895  3.95256  4.67491  0.61958  0.77255  0.48576  0.95510
    356   3.36388  4.82039  3.95689  3.70157  2.29863  3.92375  3.65772  3.36201  3.55679  2.79522  4.02880  3.82281  4.39586  3.84357  3.72398  3.49250  3.65102  3.23639  3.94536  0.84236    424 - -
          2.68618  4.42225  2.77519  2.73123  3.46354  2.40513  3.72494  3.29354  2.67741  2.69355  4.24690  2.90347  2.73739  3.18146  2.89801  2.37887  2.77519  2.98518  4.58477  3.61503
          0.02895  3.95256  4.67491  0.61958  0.77255  0.48576  0.95510
    357   3.08484  4.88760  3.20602  2.97433  3.34240  3.51656  0.98421  3.80012  2.81528  3.28392  4.33335  3.38030  4.07367  3.34170  3.07603  3.15489  3.39105  3.53374  4.80635  3.29107    425 - -
          2.68618  4.42225  2.77519  2.73123  3.46354  2.40513  3.72494  3.29354  2.67741  2.69355  4.24690  2.90347  2.73739  3.18146  2.89801  2.37887  2.77519  2.98518  4.58477  3.61503
          0.02895  3.95256  4.67491  0.61958  0.77255  0.48576  0.95510
    358   1.93475  4.27995  3.24479  2.99518  4.17955  3.03688  4.12582  3.49193  3.05148  3.23093  4.14929  3.25450  1.47687  3.39383  3.36722  2.51503  2.80376  3.07116  5.53893  4.30744    426 - -
          2.68618  4.42225  2.77519  2.73123  3.46354  2.40513  3.72494  3.29354  2.67741  2.69355  4.24690  2.90347  2.73739  3.18146  2.89801  2.37887  2.77519  2.98518  4.58477  3.61503
          0.02895  3.95256  4.67491  0.61958  0.77255  0.48576  0.95510
    359   2.94550  4.93299  2.95705  2.71326  4.11209  3.41961  3.87219  3.75533  2.52859  3.24972  4.27556  3.17361  3.97437  1.09818  2.81110  2.98998  3.24252  3.48010  5.37005  4.06918    427 - -
          2.68618  4.42225  2.77519  2.73123  3.46354  2.40513  3.72494  3.29354  2.67741  2.69355  4.24690  2.90347  2.73739  3.18146  2.89801  2.37887  2.77519  2.98518  4.58477  3.61503
          0.02895  3.95256  4.67491  0.61958  0.77255  0.48576  0.95510
    360   3.24556  4.68426  4.31791  3.95843  3.16717  4.08356  4.58905  2.37594  3.72539  0.78257  3.16568  4.22612  4.50535  4.07455  3.88823  3.66420  3.53628  2.43401  5.07521  3.81692    428 - -
          2.68618  4.42225  2.77519  2.73123  3.46354  2.40513  3.72494  3.29354  2.67741  2.69355  4.24690  2.90347  2.73739  3.18146  2.89801  2.37887  2.77519  2.98518  4.58477  3.61503
          0.02895  3.95256  4.67491  0.61958  0.77255  0.48576  0.95510
    361   1.24625  4.14097  3.52809  3.21867  4.10841  2.99661  4.22604  3.21271  3.20107  3.10886  4.03841  3.35701  3.72774  3.52126  3.48516  2.45090  2.11101  2.82563  5.53221  4.32438    429 - -
          2.68618  4.42225  2.77519  2.73123  3.46354  2.40513  3.72494  3.29354  2.67741  2.69355  4.24690  2.90347  2.73739  3.18146  2.89801  2.37887  2.77519  2.98518  4.58477  3.61503
          0.02895  3.95256  4.67491  0.61958  0.77255  0.48576  0.95510
    362   3.36388  4.82039  3.95689  3.70157  2.29863  3.92375  3.65772  3.36201  3.55679  2.79522  4.02880  3.82281  4.39586  3.84357  3.72398  3.49250  3.65102  3.23639  3.94536  0.84236    430 - -
          2.68618  4.42225  2.77519  2.73123  3.46354  2.40513  3.72494  3.29354  2.67741  2.69355  4.24690  2.90347  2.73739  3.18146  2.89801  2.37887  2.77519  2.98518  4.58477  3.61503
          0.02895  3.95256  4.67491  0.61958  0.77255  0.48576  0.95510
    363   2.67937  0.79154  4.21678  3.97486  3.94808  3.28519  4.60435  3.10546  3.80229  3.01725  4.14125  3.94050  3.99845  4.14513  3.91240  2.95114  3.15289  2.84459  5.34707  4.23514    431 - -
          2.68618  4.42225  2.77519  2.73123  3.46354  2.40513  3.72494  3.29354  2.67741  2.69355  4.24690  2.90347  2.73739  3.18146  2.89801  2.37887  2.77519  2.98518  4.58477  3.61503
          0.02895  3.95256  4.67491  0.61958  0.77255  0.48576  0.95510
    364   2.87141  4.39219  4.23578  3.90168  3.60923  3.80628  4.68975  2.04842  3.77067  2.28257  3.56253  4.07856  4.36255  4.12484  3.97540  3.31508  3.23115  0.92972  5.40709  4.14354    432 - -
          2.68618  4.42225  2.77519  2.73123  3.46354  2.40513  3.72494  3.29354  2.67741  2.69355  4.24690  2.90347  2.73739  3.18146  2.89801  2.37887  2.77519  2.98518  4.58477  3.61503
          0.02895  3.95256  4.67491  0.61958  0.77255  0.48576  0.95510
    365   2.87141  4.39219  4.23578  3.90168  3.60923  3.80628  4.68975  2.04842  3.77067  2.28257  3.56253  4.07856  4.36255  4.12484  3.97540  3.31508  3.23115  0.92972  5.40709  4.14354    433 - -
          2.68618  4.42225  2.77519  2.73123  3.46354  2.40513  3.72494  3.29354  2.67741  2.69355  4.24690  2.90347  2.73739  3.18146  2.89801  2.37887  2.77519  2.98518  4.58477  3.61503
          0.02895  3.95256  4.67491  0.61958  0.77255  0.48576  0.95510
    366   2.94550  4.93299  2.95705  2.71326  4.11209  3.41961  3.87219  3.75533  2.52859  3.24972  4.27556  3.17361  3.97437  1.09818  2.81110  2.98998  3.24252  3.48010  5.37005  4.06918    434 - -
          2.68618  4.42225  2.77519  2.73123  3.46354  2.40513  3.72494  3.29354  2.67741  2.69355  4.24690  2.90347  2.73739  3.18146  2.89801  2.37887  2.77519  2.98518  4.58477  3.61503
          0.02895  3.95256  4.67491  0.61958  0.77255  0.48576  0.95510
    367   3.36114  4.73954  4.34846  4.07846  0.88927  4.03158  3.91418  2.87529  3.98354  2.22705  3.59382  4.10985  4.48860  4.12954  4.08348  3.62677  3.66243  2.87181  4.14008  2.49729    435 - -
          2.68618  4.42225  2.77519  2.73123  3.46354  2.40513  3.72494  3.29354  2.67741  2.69355  4.24690  2.90347  2.73739  3.18146  2.89801  2.37887  2.77519  2.98518  4.58477  3.61503
          0.02895  3.95256  4.67491  0.61958  0.77255  0.48576  0.95510
    368   3.24556  4.68426  4.31791  3.95843  3.16717  4.08356  4.58905  2.37594  3.72539  0.78257  3.16568  4.22612  4.50535  4.07455  3.88823  3.66420  3.53628  2.43401  5.07521  3.81692    436 - -
          2.68618  4.42225  2.77519  2.73123  3.46354  2.40513  3.72494  3.29354  2.67741  2.69355  4.24690  2.90347  2.73739  3.18146  2.89801  2.37887  2.77519  2.98518  4.58477  3.61503
          0.02895  3.95256  4.67491  0.61958  0.77255  0.48576  0.95510
    369   3.02220  5.14863  2.52296  0.91671  4.50504  3.32642  3.92055  3.97488  2.81122  3.57928  4.55008  2.97990  3.93490  3.13473  3.22812  2.99666  3.32715  3.65058  5.66155  4.38418    437 - -
          2.68618  4.42225  2.77519  2.73123  3.46354  2.40513  3.72494  3.29354  2.67741  2.69355  4.24690  2.90347  2.73739  3.18146  2.89801  2.37887  2.77519  2.98518  4.58477  3.61503
          0.02895  3.95256  4.67491  0.61958  0.77255  0.48576  0.95510
    370   3.04594  5.01220  3.22722  2.83413  4.41693  3.52644  3.80477  3.85129  0.93381  3.39908  4.35655  3.25495  4.02139  2.99195  2.44859  3.08287  3.29342  3.55467  5.43895  4.26337    438 - -
          2.68618  4.42225  2.77519  2.73123  3.46354  2.40513  3.72494  3.29354  2.67741  2.69355  4.24690  2.90347  2.73739  3.18146  2.89801  2.37887  2.77519  2.98518  4.58477  3.61503
          0.02895  3.95256  4.67491  0.61958  0.77255  0.48576  0.95510
    371   3.07660  5.21597  0.80966  2.38711  4.60397  3.27220  4.00303  4.21057  3.10253  3.80479  4.78495  2.94739  3.93069  3.24253  3.62938  3.03014  3.41699  3.84134  5.75694  4.46404    439 - -
          2.68618  4.42225  2.77519  2.73123  3.46354  2.40513  3.72494  3.29354  2.67741  2.69355  4.24690  2.90347  2.73739  3.18146  2.89801  2.37887  2.77519  2.98518  4.58477  3.61503
          0.02895  3.95256  4.67491  0.61958  0.77255  0.48576  0.95510
    372   1.72913  4.25651  3.27202  2.99606  4.16801  3.02646  4.11340  3.47854  3.04486  3.21950  4.12095  3.24888  1.67123  3.37778  3.36736  2.49028  2.77556  3.05177  5.52799  4.29722    440 - -
          2.68618  4.42225  2.77519  2.73123  3.46354  2.40513  3.72494  3.29354  2.67741  2.69355  4.24690  2.90347  2.73739  3.18146  2.89801  2.37887  2.77519  2.98518  4.58477  3.61503
          0.02895  3.95256  4.67491  0.61958  0.77255  0.48576  0.95510
    373   2.35539  4.27669  3.27703  3.09678  4.15648  3.00513  4.20429  3.69005  3.17594  3.40421  4.32380  3.30856  3.75060  3.51906  3.45932  0.97643  2.84156  3.20761  5.52263  4.24050    441 - -
          2.68618  4.42225  2.77519  2.73123  3.46354  2.40513  3.72494  3.29354  2.67741  2.69355  4.24690  2.90347  2.73739  3.18146  2.89801  2.37887  2.77519  2.98518  4.58477  3.61503
          0.02895  3.95256  4.67491  0.61958  0.77255  0.48576  0.95510
    374   3.24556  4.68426  4.31791  3.95843  3.16717  4.08356  4.58905  2.37594  3.72539  0.78257  3.16568  4.22612  4.50535  4.07455  3.88823  3.66420  3.53628  2.43401  5.07521  3.81692    442 - -
          2.68618  4.42225  2.77519  2.73123  3.46354  2.40513  3.72494  3.29354  2.67741  2.69355  4.24690  2.90347  2.73739  3.18146  2.89801  2.37887  2.77519  2.98518  4.58477  3.61503
          0.02895  3.95256  4.67491  0.61958  0.77255  0.48576  0.95510
    375   2.26597  4.19023  3.36308  3.06178  4.12276  2.99565  4.12327  3.43449  3.05923  3.20497  4.08322  3.26809  3.71186  3.39964  3.36446  1.96382  1.41961  2.99706  5.49961  4.26202    443 - -
          2.68618  4.42225  2.77519  2.73123  3.46354  2.40513  3.72494  3.29354  2.67741  2.69355  4.24690  2.90347  2.73739  3.18146  2.89801  2.37887  2.77519  2.98518  4.58477  3.61503
          0.02895  3.95256  4.67491  0.61958  0.77255  0.48576  0.95510
    376   2.84555  5.21307  2.44175  1.48709  4.50183  3.31097  3.68515  3.97134  2.45047  3.49056  4.34553  2.80646  3.84707  2.18448  2.86919  2.79031  3.10174  3.60468  5.65008  4.26355    444 - -
          2.68618  4.42225  2.77519  2.73123  3.46354  2.40513  3.72494  3.29354  2.67741  2.69355  4.24690  2.90347  2.73739  3.18146  2.89801  2.37887  2.77519  2.98518  4.58477  3.61503
          0.02895  3.95256  4.67491  0.61958  0.77255  0.48576  0.95510
    377   1.86563  4.27075  3.25416  2.99501  4.17608  3.03243  4.12109  3.48698  3.04886  3.22716  4.13886  3.25186  1.53666  3.38755  3.36722  2.50504  2.79260  3.06367  5.53570  4.30441    445 - -
          2.68618  4.42225  2.77519  2.73123  3.46354  2.40513  3.72494  3.29354  2.67741  2.69355  4.24690  2.90347  2.73739  3.18146  2.89801  2.37887  2.77519  2.98518  4.58477  3.61503
          0.02895  3.95256  4.67491  0.61958  0.77255  0.48576  0.95510
    378   2.87141  4.39219  4.23578  3.90168  3.60923  3.80628  4.68975  2.04842  3.77067  2.28257  3.56253  4.07856  4.36255  4.12484  3.97540  3.31508  3.23115  0.92972  5.40709  4.14354    446 - -
          2.68618  4.42225  2.77519  2.73123  3.46354  2.40513  3.72494  3.29354  2.67741  2.69355  4.24690  2.90347  2.73739  3.18146  2.89801  2.37887  2.77519  2.98518  4.58477  3.61503
          0.02895  3.95256  4.67491  0.61958  0.77255  0.48576  0.95510
    379   3.06255  4.39981  4.70449  4.21128  3.50691  4.36745  4.93469  1.22854  4.09057  2.00893  3.32198  4.44078  4.69390  4.36173  4.29505  3.75481  3.33202  1.33632  5.46965  4.26438    447 - -
          2.68618  4.42225  2.77519  2.73123  3.46354  2.40513  3.72494  3.29354  2.67741  2.69355  4.24690  2.90347  2.73739  3.18146  2.89801  2.37887  2.77519  2.98518  4.58477  3.61503
          0.02895  3.95256  4.67491  0.61958  0.77255  0.48576  0.95510
    380   3.03376  5.12344  3.45118  2.79239  4.56737  3.64605  3.60101  3.91773  1.51072  3.37083  4.24809  3.18961  4.01955  2.73992  1.42035  3.03561  3.20297  3.60560  5.41916  4.25311    448 - -
          2.68618  4.42225  2.77519  2.73123  3.46354  2.40513  3.72494  3.29354  2.67741  2.69355  4.24690  2.90347  2.73739  3.18146  2.89801  2.37887  2.77519  2.98518  4.58477  3.61503
          0.02895  3.95256  4.67491  0.61958  0.77255  0.48576  0.95510
    381   2.04248  4.35337  3.02488  2.72362  4.26080  2.44214  3.95030  3.69479  2.86235  3.33106  4.14774  2.62114  3.69862  3.16084  3.26273  1.66573  2.74934  3.20656  5.55818  4.28110    449 - -
          2.68618  4.42225  2.77519  2.73123  3.46354  2.40513  3.72494  3.29354  2.67741  2.69355  4.24690  2.90347  2.73739  3.18146  2.89801  2.37887  2.77519  2.98518  4.58477  3.61503
          0.02895  3.95256  4.67491  0.61958  0.77255  0.48576  0.95510
    382   3.24556  4.68426  4.31791  3.95843  3.16717  4.08356  4.58905  2.37594  3.72539  0.78257  3.16568  4.22612  4.50535  4.07455  3.88823  3.66420  3.53628  2.43401  5.07521  3.81692    450 - -
          2.68618  4.42225  2.77519  2.73123  3.46354  2.40513  3.72494  3.29354  2.67741  2.69355  4.24690  2.90347  2.73739  3.18146  2.89801  2.37887  2.77519  2.98518  4.58477  3.61503
          0.02895  3.95256  4.67491  0.61958  0.77255  0.48576  0.95510
    383   3.24556  4.68426  4.31791  3.95843  3.16717  4.08356  4.58905  2.37594  3.72539  0.78257  3.16568  4.22612  4.50535  4.07455  3.88823  3.66420  3.53628  2.43401  5.07521  3.81692    451 - -
          2.68618  4.42225  2.77519  2.73123  3.46354  2.40513  3.72494  3.29354  2.67741  2.69355  4.24690  2.90347  2.73739  3.18146  2.89801  2.37887  2.77519  2.98518  4.58477  3.61503
          0.02895  3.95256  4.67491  0.61958  0.77255  0.48576  0.95510
    384   3.04594  5.01220  3.22722  2.83413  4.41693  3.52644  3.80477  3.85129  0.93381  3.39908  4.35655  3.25495  4.02139  2.99195  2.44859  3.08287  3.29342  3.55467  5.43895  4.26337    452 - -
          2.68618  4.42225  2.77519  2.73123  3.46354  2.40513  3.72494  3.29354  2.67741  2.69355  4.24690  2.90347  2.73739  3.18146  2.89801  2.37887  2.77519  2.98518  4.58477  3.61503
          0.02895  3.95256  4.67491  0.61958  0.77255  0.48576  0.95510
    385   3.48825  4.77609  4.49201  4.14520  1.15213  4.28036  3.47831  3.16991  4.00054  2.52146  3.78017  3.99250  4.59968  4.02251  4.07171  3.64415  3.71501  3.09947  3.64064  1.49356    453 - -
          2.68618  4.42225  2.77519  2.73123  3.46354  2.40513  3.72494  3.29354  2.67741  2.69355  4.24690  2.90347  2.73739  3.18146  2.89801  2.37887  2.77519  2.98518  4.58477  3.61503
          0.02895  3.95256  4.67491  0.61958  0.77255  0.48576  0.95510
    386   3.47093  4.81676  4.21511  3.94116  2.75130  3.82109  4.00070  3.49817  3.66176  2.87913  4.12823  4.07410  4.34557  4.04524  3.77595  3.67386  3.77544  3.39072  0.73819  2.74926    454 - -
          2.68618  4.42225  2.77519  2.73123  3.46354  2.40513  3.72494  3.29354  2.67741  2.69355  4.24690  2.90347  2.73739  3.18146  2.89801  2.37887  2.77519  2.98518  4.58477  3.61503
          0.02895  3.95256  4.67491  0.61958  0.77255  0.48576  0.95510
    387   2.85984  4.60360  3.47571  3.32649  4.31437  3.28659  4.39717  3.88059  3.39068  3.49867  4.55212  3.62501  0.69134  3.77703  3.62694  3.02989  3.30776  3.51680  5.47876  4.43621    455 - -
          2.68618  4.42225  2.77519  2.73123  3.46354  2.40513  3.72494  3.29354  2.67741  2.69355  4.24690  2.90347  2.73739  3.18146  2.89801  2.37887  2.77519  2.98518  4.58477  3.61503
          0.02895  3.95256  4.67491  0.61958  0.77255  0.48576  0.95510
    388   3.04594  5.01220  3.22722  2.83413  4.41693  3.52644  3.80477  3.85129  0.93381  3.39908  4.35655  3.25495  4.02139  2.99195  2.44859  3.08287  3.29342  3.55467  5.43895  4.26337    456 - -
          2.68618  4.42225  2.77519  2.73123  3.46354  2.40513  3.72494  3.29354  2.67741  2.69355  4.24690  2.90347  2.73739  3.18146  2.89801  2.37887  2.77519  2.98518  4.58477  3.61503
          0.02895  3.95256  4.67491  0.61958  0.77255  0.48576  0.95510
    389   2.45682  4.30193  3.50020  3.25633  4.04057  3.13845  4.26741  3.17749  3.20088  3.03813  4.08380  3.45260  3.84864  3.59178  3.45550  2.65902  1.04308  2.86388  5.47133  4.25731    457 - -
          2.68618  4.42225  2.77519  2.73123  3.46354  2.40513  3.72494  3.29354  2.67741  2.69355  4.24690  2.90347  2.73739  3.18146  2.89801  2.37887  2.77519  2.98518  4.58477  3.61503
          0.02895  3.95256  4.67491  0.61958  0.77255  0.48576  0.95510
    390   2.61332  2.99241  3.42989  2.96275  3.38641  3.39892  1.70346  3.15012  2.76760  2.82218  3.76332  3.30939  3.91698  3.20253  3.06695  2.78078  2.92661  2.88335  4.86042  3.44461    458 - -
          2.68618  4.42225  2.77519  2.73123  3.46354  2.40513  3.72494  3.29354  2.67741  2.69355  4.24690  2.90347  2.73739  3.18146  2.89801  2.37887  2.77519  2.98518  4.58477  3.61503
          0.02895  3.95256  4.67491  0.61958  0.77255  0.48576  0.95510
    391   2.35539  4.27669  3.27703  3.09678  4.15648  3.00513  4.20429  3.69005  3.17594  3.40421  4.32380  3.30856  3.75060  3.51906  3.45932  0.97643  2.84156  3.20761  5.52263  4.24050    459 - -
          2.68618  4.42225  2.77519  2.73123  3.46354  2.40513  3.72494  3.29354  2.67741  2.69355  4.24690  2.90347  2.73739  3.18146  2.89801  2.37887  2.77519  2.98518  4.58477  3.61503
          0.02895  3.95256  4.67491  0.61958  0.77255  0.48576  0.95510
    392   2.67232  4.72339  2.84940  2.58227  4.14797  3.28088  3.81608  3.63934  2.57170  3.21896  4.12892  3.04163  1.65503  2.41678  2.91800  2.73976  2.99692  3.29678  5.42200  4.11514    460 - -
          2.68618  4.42225  2.77519  2.73123  3.46354  2.40513  3.72494  3.29354  2.67741  2.69355  4.24690  2.90347  2.73739  3.18146  2.89801  2.37887  2.77519  2.98518  4.58477  3.61503
          0.02895  3.95256  4.67491  0.61958  0.77255  0.48576  0.95510
    393   3.04594  5.01220  3.22722  2.83413  4.41693  3.52644  3.80477  3.85129  0.93381  3.39908  4.35655  3.25495  4.02139  2.99195  2.44859  3.08287  3.29342  3.55467  5.43895  4.26337    461 - -
          2.68618  4.42225  2.77519  2.73123  3.46354  2.40513  3.72494  3.29354  2.67741  2.69355  4.24690  2.90347  2.73739  3.18146  2.89801  2.37887  2.77519  2.98518  4.58477  3.61503
          0.02895  3.95256  4.67491  0.61958  0.77255  0.48576  0.95510
    394   3.02220  5.14863  2.52296  0.91671  4.50504  3.32642  3.92055  3.97488  2.81122  3.57928  4.55008  2.97990  3.93490  3.13473  3.22812  2.99666  3.32715  3.65058  5.66155  4.38418    462 - -
          2.68618  4.42225  2.77519  2.73123  3.46354  2.40513  3.72494  3.29354  2.67741  2.69355  4.24690  2.90347  2.73739  3.18146  2.89801  2.37887  2.77519  2.98518  4.58477  3.61503
          0.02895  3.95256  4.67491  0.61958  0.77255  0.48576  0.95510
    395   2.87141  4.39219  4.23578  3.90168  3.60923  3.80628  4.68975  2.04842  3.77067  2.28257  3.56253  4.07856  4.36255  4.12484  3.97540  3.31508  3.23115  0.92972  5.40709  4.14354    463 - -
          2.68618  4.42225  2.77519  2.73123  3.46354  2.40513  3.72494  3.29354  2.67741  2.69355  4.24690  2.90347  2.73739  3.18146  2.89801  2.37887  2.77519  2.98518  4.58477  3.61503
          0.02895  3.95256  4.67491  0.61958  0.77255  0.48576  0.95510
    396   3.03320  4.56961  4.13577  3.73566  3.24430  3.89399  4.45229  2.42796  3.49923  1.82730  1.23251  4.00315  4.35539  3.87606  3.69507  3.39048  3.34026  2.44327  5.09557  3.86418    464 - -
          2.68618  4.42225  2.77519  2.73123  3.46354  2.40513  3.72494  3.29354  2.67741  2.69355  4.24690  2.90347  2.73739  3.18146  2.89801  2.37887  2.77519  2.98518  4.58477  3.61503
          0.02895  3.95256  4.67491  0.61958  0.77255  0.48576  0.95510
    397   3.36114  4.73954  4.34846  4.07846  0.88927  4.03158  3.91418  2.87529  3.98354  2.22705  3.59382  4.10985  4.48860  4.12954  4.08348  3.62677  3.66243  2.87181  4.14008  2.49729    465 - -
          2.68618  4.42225  2.77519  2.73123  3.46354  2.40513  3.72494  3.29354  2.67741  2.69355  4.24690  2.90347  2.73739  3.18146  2.89801  2.37887  2.77519  2.98518  4.58477  3.61503
          0.02895  3.95256  4.67491  0.61958  0.77255  0.48576  0.95510
    398   3.24556  4.68426  4.31791  3.95843  3.16717  4.08356  4.58905  2.37594  3.72539  0.78257  3.16568  4.22612  4.50535  4.07455  3.88823  3.66420  3.53628  2.43401  5.07521  3.81692    466 - -
          2.68618  4.42225  2.77519  2.73123  3.46354  2.40513  3.72494  3.29354  2.67741  2.69355  4.24690  2.90347  2.73739  3.18146  2.89801  2.37887  2.77519  2.98518  4.58477  3.61503
          0.02895  3.95256  4.67491  0.61958  0.77255  0.48576  0.95510
    399   2.59387  4.68984  2.63990  2.50031  4.37575  2.41735  3.90326  3.91578  2.81139  3.52465  4.38051  1.41710  3.78974  3.11560  3.22689  2.65582  2.98242  3.45818  5.63172  4.29167    467 - -
          2.68618  4.42225  2.77519  2.73123  3.46354  2.40513  3.72494  3.29354  2.67741  2.69355  4.24690  2.90347  2.73739  3.18146  2.89801  2.37887  2.77519  2.98518  4.58477  3.61503
          0.02895  3.95256  4.67491  0.61958  0.77255  0.48576  0.95510
    400   3.02220  5.14863  2.52296  0.91671  4.50504  3.32642  3.92055  3.97488  2.81122  3.57928  4.55008  2.97990  3.93490  3.13473  3.22812  2.99666  3.32715  3.65058  5.66155  4.38418    468 - -
          2.68618  4.42225  2.77519  2.73123  3.46354  2.40513  3.72494  3.29354  2.67741  2.69355  4.24690  2.90347  2.73739  3.18146  2.89801  2.37887  2.77519  2.98518  4.58477  3.61503
          0.02895  3.95256  4.67491  0.61958  0.77255  0.48576  0.95510
    401   3.22270  4.57057  4.72585  4.16187  3.08862  4.46678  4.76832  1.83268  4.01802  1.04789  2.46039  4.44359  4.66693  4.17274  4.17194  3.80551  3.44632  2.14861  5.14633  4.06292    469 - -
          2.68618  4.42225  2.77519  2.73123  3.46354  2.40513  3.72494  3.29354  2.67741  2.69355  4.24690  2.90347  2.73739  3.18146  2.89801  2.37887  2.77519  2.98518  4.58477  3.61503
          0.02895  3.95256  4.67491  0.61958  0.77255  0.48576  0.95510
    402   3.02220  5.14863  2.52296  0.91671  4.50504  3.32642  3.92055  3.97488  2.81122  3.57928  4.55008  2.97990  3.93490  3.13473  3.22812  2.99666  3.32715  3.65058  5.66155  4.38418    470 - -
          2.68618  4.42225  2.77519  2.73123  3.46354  2.40513  3.72494  3.29354  2.67741  2.69355  4.24690  2.90347  2.73739  3.18146  2.89801  2.37887  2.77519  2.98518  4.58477  3.61503
          0.02895  3.95256  4.67491  0.61958  0.77255  0.48576  0.95510
    403   3.02220  5.14863  2.52296  0.91671  4.50504  3.32642  3.92055  3.97488  2.81122  3.57928  4.55008  2.97990  3.93490  3.13473  3.22812  2.99666  3.32715  3.65058  5.66155  4.38418    471 - -
          2.68618  4.42225  2.77519  2.73123  3.46354  2.40513  3.72494  3.29354  2.67741  2.69355  4.24690  2.90347  2.73739  3.18146  2.89801  2.37887  2.77519  2.98518  4.58477  3.61503
          0.02895  3.95256  4.67491  0.61958  0.77255  0.48576  0.95510
    404   3.15773  4.49827  4.68122  4.17473  3.27699  4.41918  4.82240  1.22052  3.99912  1.52242  3.12745  4.43186  4.69336  4.25905  4.18048  3.79990  3.40830  1.82996  5.27748  4.07582    472 - -
          2.68618  4.42225  2.77519  2.73123  3.46354  2.40513  3.72494  3.29354  2.67741  2.69355  4.24690  2.90347  2.73739  3.18146  2.89801  2.37887  2.77519  2.98518  4.58477  3.61503
          0.02895  3.95256  4.67491  0.61958  0.77255  0.48576  0.95510
    405   3.24556  4.68426  4.31791  3.95843  3.16717  4.08356  4.58905  2.37594  3.72539  0.78257  3.16568  4.22612  4.50535  4.07455  3.88823  3.66420  3.53628  2.43401  5.07521  3.81692    473 - -
          2.68618  4.42225  2.77519  2.73123  3.46354  2.40513  3.72494  3.29354  2.67741  2.69355  4.24690  2.90347  2.73739  3.18146  2.89801  2.37887  2.77519  2.98518  4.58477  3.61503
          0.02895  3.95256  4.67491  0.61958  0.77255  0.48576  0.95510
    406   3.07660  5.21597  0.80966  2.38711  4.60397  3.27220  4.00303  4.21057  3.10253  3.80479  4.78495  2.94739  3.93069  3.24253  3.62938  3.03014  3.41699  3.84134  5.75694  4.46404    474 - -
          2.68618  4.42225  2.77519  2.73123  3.46354  2.40513  3.72494  3.29354  2.67741  2.69355  4.24690  2.90347  2.73739  3.18146  2.89801  2.37887  2.77519  2.98518  4.58477  3.61503
          0.02895  3.95256  4.67491  0.61958  0.77255  0.48576  0.95510
    407   2.87141  4.39219  4.23578  3.90168  3.60923  3.80628  4.68975  2.04842  3.77067  2.28257  3.56253  4.07856  4.36255  4.12484  3.97540  3.31508  3.23115  0.92972  5.40709  4.14354    475 - -
          2.68618  4.42225  2.77519  2.73123  3.46354  2.40513  3.72494  3.29354  2.67741  2.69355  4.24690  2.90347  2.73739  3.18146  2.89801  2.37887  2.77519  2.98518  4.58477  3.61503
          0.02895  3.95256  4.67491  0.61958  0.77255  0.48576  0.95510
    408   3.09358  4.49054  4.44856  4.06767  3.42877  4.15222  4.78122  0.98397  3.89734  1.99885  3.35209  4.30181  4.57606  4.23760  4.08478  3.65555  3.39146  1.85059  5.33590  4.08086    476 - -
          2.68618  4.42225  2.77519  2.73123  3.46354  2.40513  3.72494  3.29354  2.67741  2.69355  4.24690  2.90347  2.73739  3.18146  2.89801  2.37887  2.77519  2.98518  4.58477  3.61503
          0.02895  3.95256  4.67491  0.61958  0.77255  0.48576  0.95510
    409   3.02220  5.14863  2.52296  0.91671  4.50504  3.32642  3.92055  3.97488  2.81122  3.57928  4.55008  2.97990  3.93490  3.13473  3.22812  2.99666  3.32715  3.65058  5.66155  4.38418    477 - -
          2.68618  4.42225  2.77519  2.73123  3.46354  2.40513  3.72494  3.29354  2.67741  2.69355  4.24690  2.90347  2.73739  3.18146  2.89801  2.37887  2.77519  2.98518  4.58477  3.61503
          0.02895  3.95256  4.67491  0.61958  0.77255  0.48576  0.95510
    410   2.85984  4.60360  3.47571  3.32649  4.31437  3.28659  4.39717  3.88059  3.39068  3.49867  4.55212  3.62501  0.69134  3.77703  3.62694  3.02989  3.30776  3.51680  5.47876  4.43621    478 - -
          2.68618  4.42225  2.77519  2.73123  3.46354  2.40513  3.72494  3.29354  2.67741  2.69355  4.24690  2.90347  2.73739  3.18146  2.89801  2.37887  2.77519  2.98518  4.58477  3.61503
          0.02895  3.95256  4.67491  0.61958  0.77255  0.48576  0.95510
    411   1.37124  4.20475  3.28331  2.97018  4.19786  2.47131  4.08549  3.58570  3.04037  3.27858  4.11502  3.21204  2.68074  3.33898  3.38486  2.41631  2.70720  3.09885  5.53623  4.30743    479 - -
          2.68618  4.42225  2.77519  2.73123  3.46354  2.40513  3.72494  3.29354  2.67741  2.69355  4.24690  2.90347  2.73739  3.18146  2.89801  2.37887  2.77519  2.98518  4.58477  3.61503
          0.02895  3.95256  4.67491  0.61958  0.77255  0.48576  0.95510
    412   2.86135  5.22592  2.40903  1.37527  4.50933  3.30136  3.70005  3.98295  2.48557  3.50627  4.37069  2.79997  3.85075  2.38266  2.91024  2.80340  3.12275  3.61859  5.66911  4.27702    480 - -
          2.68618  4.42225  2.77519  2.73123  3.46354  2.40513  3.72494  3.29354  2.67741  2.69355  4.24690  2.90347  2.73739  3.18146  2.89801  2.37887  2.77519  2.98518  4.58477  3.61503
          0.02895  3.95256  4.67491  0.61958  0.77255  0.48576  0.95510
    413   3.36114  4.73954  4.34846  4.07846  0.88927  4.03158  3.91418  2.87529  3.98354  2.22705  3.59382  4.10985  4.48860  4.12954  4.08348  3.62677  3.66243  2.87181  4.14008  2.49729    481 - -
          2.68618  4.42225  2.77519  2.73123  3.46354  2.40513  3.72494  3.29354  2.67741  2.69355  4.24690  2.90347  2.73739  3.18146  2.89801  2.37887  2.77519  2.98518  4.58477  3.61503
          0.02895  3.95256  4.67491  0.61958  0.77255  0.48576  0.95510
    414   2.69451  4.67512  3.10644  2.69263  3.84196  3.43103  3.78668  3.16916  2.49818  2.80091  3.82304  3.13846  3.91631  1.69866  2.82312  2.79467  2.97465  2.47118  5.24610  3.92685    482 - -
          2.68618  4.42225  2.77519  2.73123  3.46354  2.40513  3.72494  3.29354  2.67741  2.69355  4.24690  2.90347  2.73739  3.18146  2.89801  2.37887  2.77519  2.98518  4.58477  3.61503
          0.02895  3.95256  4.67491  0.61958  0.77255  0.48576  0.95510
    415   3.04594  5.01220  3.22722  2.83413  4.41693  3.52644  3.80477  3.85129  0.93381  3.39908  4.35655  3.25495  4.02139  2.99195  2.44859  3.08287  3.29342  3.55467  5.43895  4.26337    483 - -
          2.68618  4.42225  2.77519  2.73123  3.46354  2.40513  3.72494  3.29354  2.67741  2.69355  4.24690  2.90347  2.73739  3.18146  2.89801  2.37887  2.77519  2.98518  4.58477  3.61503
          0.02895  3.95256  4.67491  0.61958  0.77255  0.48576  0.95510
    416   3.01926  4.38825  4.60624  4.12074  3.52806  4.27476  4.86675  1.57892  3.99468  2.06406  3.36055  4.35317  4.63619  4.28697  4.21266  3.66427  3.29827  1.07053  5.45781  4.23336    484 - -
          2.68618  4.42225  2.77519  2.73123  3.46354  2.40513  3.72494  3.29354  2.67741  2.69355  4.24690  2.90347  2.73739  3.18146  2.89801  2.37887  2.77519  2.98518  4.58477  3.61503
          0.02895  3.95256  4.67491  0.61958  0.77255  0.48576  0.95510
    417   2.77400  4.51361  3.48763  3.01400  3.41387  3.64127  3.93245  2.75674  2.75943  2.20150  1.81104  3.40823  4.06093  2.65356  3.03990  2.98285  3.02729  2.66378  5.01745  3.75879    485 - -
          2.68618  4.42225  2.77519  2.73123  3.46354  2.40513  3.72494  3.29354  2.67741  2.69355  4.24690  2.90347  2.73739  3.18146  2.89801  2.37887  2.77519  2.98518  4.58477  3.61503
          0.02895  3.95256  4.67491  0.61958  0.77255  0.48576  0.95510
    418   2.68933  4.92464  2.00013  2.06551  4.18986  3.31844  3.68480  3.50330  2.56072  3.19465  4.04954  2.84582  3.81470  2.85037  3.04900  2.69410  2.94705  2.36168  5.47007  4.09899    486 - -
          2.68618  4.42225  2.77519  2.73123  3.46354  2.40513  3.72494  3.29354  2.67741  2.69355  4.24690  2.90347  2.73739  3.18146  2.89801  2.37887  2.77519  2.98518  4.58477  3.61503
          0.02895  3.95256  4.67491  0.61958  0.77255  0.48576  0.95510
    419   2.85984  4.60360  3.47571  3.32649  4.31437  3.28659  4.39717  3.88059  3.39068  3.49867  4.55212  3.62501  0.69134  3.77703  3.62694  3.02989  3.30776  3.51680  5.47876  4.43621    487 - -
          2.68618  4.42225  2.77519  2.73123  3.46354  2.40513  3.72494  3.29354  2.67741  2.69355  4.24690  2.90347  2.73739  3.18146  2.89801  2.37887  2.77519  2.98518  4.58477  3.61503
          0.02895  3.95256  4.67491  0.61958  0.77255  0.48576  0.95510
    420   3.24556  4.68426  4.31791  3.95843  3.16717  4.08356  4.58905  2.37594  3.72539  0.78257  3.16568  4.22612  4.50535  4.07455  3.88823  3.66420  3.53628  2.43401  5.07521  3.81692    488 - -
          2.68618  4.42225  2.77519  2.73123  3.46354  2.40513  3.72494  3.29354  2.67741  2.69355  4.24690  2.90347  2.73739  3.18146  2.89801  2.37887  2.77519  2.98518  4.58477  3.61503
          0.02895  3.95256  4.67491  0.61958  0.77255  0.48576  0.95510
    421   3.36114  4.73954  4.34846  4.07846  0.88927  4.03158  3.91418  2.87529  3.98354  2.22705  3.59382  4.10985  4.48860  4.12954  4.08348  3.62677  3.66243  2.87181  4.14008  2.49729    489 - -
          2.68618  4.42225  2.77519  2.73123  3.46354  2.40513  3.72494  3.29354  2.67741  2.69355  4.24690  2.90347  2.73739  3.18146  2.89801  2.37887  2.77519  2.98518  4.58477  3.61503
          0.02895  3.95256  4.67491  0.61958  0.77255  0.48576  0.95510
    422   3.02940  5.07779  3.44561  2.81813  4.50384  3.63269  3.62523  3.86982  1.73158  3.34406  4.23519  3.20843  4.02379  2.77324  1.25161  3.04489  3.21026  3.56589  5.40280  4.23400    490 - -
          2.68618  4.42225  2.77519  2.73123  3.46354  2.40513  3.72494  3.29354  2.67741  2.69355  4.24690  2.90347  2.73739  3.18146  2.89801  2.37887  2.77519  2.98518  4.58477  3.61503
          0.02895  3.95256  4.67491  0.61958  0.77255  0.48576  0.95510
    423   2.94550  4.93299  2.95705  2.71326  4.11209  3.41961  3.87219  3.75533  2.52859  3.24972  4.27556  3.17361  3.97437  1.09818  2.81110  2.98998  3.24252  3.48010  5.37005  4.06918    491 - -
          2.68618  4.42225  2.77519  2.73123  3.46354  2.40513  3.72494  3.29354  2.67741  2.69355  4.24690  2.90347  2.73739  3.18146  2.89801  2.37887  2.77519  2.98518  4.58477  3.61503
          0.02895  3.95256  4.67491  0.61958  0.77255  0.48576  0.95510
    424   3.20078  4.54366  4.70749  4.18406  3.17944  4.44774  4.80411  1.51854  4.01207  1.17377  3.01323  4.44957  4.69172  4.23107  4.17858  3.81772  3.44173  1.96721  5.21241  4.05083    492 - -
          2.68618  4.42225  2.77519  2.73123  3.46354  2.40513  3.72494  3.29354  2.67741  2.69355  4.24690  2.90347  2.73739  3.18146  2.89801  2.37887  2.77519  2.98518  4.58477  3.61503
          0.02895  3.95256  4.67491  0.61958  0.77255  0.48576  0.95510
    425   0.90425  4.23303  3.54472  3.34006  4.13288  3.05535  4.35253  3.27045  3.35839  3.14833  4.17165  3.46917  3.80217  3.69229  3.60319  2.58278  2.86569  2.91100  5.55205  4.36129    493 - -
          2.68618  4.42225  2.77519  2.73123  3.46354  2.40513  3.72494  3.29354  2.67741  2.69355  4.24690  2.90347  2.73739  3.18146  2.89801  2.37887  2.77519  2.98518  4.58477  3.61503
          0.02895  3.95256  4.67491  0.61958  0.77255  0.48576  0.95510
    426   3.04594  5.01220  3.22722  2.83413  4.41693  3.52644  3.80477  3.85129  0.93381  3.39908  4.35655  3.25495  4.02139  2.99195  2.44859  3.08287  3.29342  3.55467  5.43895  4.26337    494 - -
          2.68618  4.42225  2.77519  2.73123  3.46354  2.40513  3.72494  3.29354  2.67741  2.69355  4.24690  2.90347  2.73739  3.18146  2.89801  2.37887  2.77519  2.98518  4.58477  3.61503
          0.02895  3.95256  4.67491  0.61958  0.77255  0.48576  0.95510
    427   2.67937  0.79154  4.21678  3.97486  3.94808  3.28519  4.60435  3.10546  3.80229  3.01725  4.14125  3.94050  3.99845  4.14513  3.91240  2.95114  3.15289  2.84459  5.34707  4.23514    495 - -
          2.68618  4.42225  2.77519  2.73123  3.46354  2.40513  3.72494  3.29354  2.67741  2.69355  4.24690  2.90347  2.73739  3.18146  2.89801  2.37887  2.77519  2.98518  4.58477  3.61503
          0.02895  3.95256  4.67491  0.61958  0.77255  0.48576  0.95510
    428   2.87141  4.39219  4.23578  3.90168  3.60923  3.80628  4.68975  2.04842  3.77067  2.28257  3.56253  4.07856  4.36255  4.12484  3.97540  3.31508  3.23115  0.92972  5.40709  4.14354    496 - -
          2.68618  4.42225  2.77519  2.73123  3.46354  2.40513  3.72494  3.29354  2.67741  2.69355  4.24690  2.90347  2.73739  3.18146  2.89801  2.37887  2.77519  2.98518  4.58477  3.61503
          0.02895  3.95256  4.67491  0.61958  0.77255  0.48576  0.95510
    429   2.35539  4.27669  3.27703  3.09678  4.15648  3.00513  4.20429  3.69005  3.17594  3.40421  4.32380  3.30856  3.75060  3.51906  3.45932  0.97643  2.84156  3.20761  5.52263  4.24050    497 - -
          2.68618  4.42225  2.77519  2.73123  3.46354  2.40513  3.72494  3.29354  2.67741  2.69355  4.24690  2.90347  2.73739  3.18146  2.89801  2.37887  2.77519  2.98518  4.58477  3.61503
          0.02895  3.95256  4.67491  0.61958  0.77255  0.48576  0.95510
    430   2.35539  4.27669  3.27703  3.09678  4.15648  3.00513  4.20429  3.69005  3.17594  3.40421  4.32380  3.30856  3.75060  3.51906  3.45932  0.97643  2.84156  3.20761  5.52263  4.24050    498 - -
          2.68618  4.42225  2.77519  2.73123  3.46354  2.40513  3.72494  3.29354  2.67741  2.69355  4.24690  2.90347  2.73739  3.18146  2.89801  2.37887  2.77519  2.98518  4.58477  3.61503
          0.02895  3.95256  4.67491  0.61958  0.77255  0.48576  0.95510
    431   2.85984  4.60360  3.47571  3.32649  4.31437  3.28659  4.39717  3.88059  3.39068  3.49867  4.55212  3.62501  0.69134  3.77703  3.62694  3.02989  3.30776  3.51680  5.47876  4.43621    499 - -
          2.68618  4.42225  2.77519  2.73123  3.46354  2.40513  3.72494  3.29354  2.67741  2.69355  4.24690  2.90347  2.73739  3.18146  2.89801  2.37887  2.77519  2.98518  4.58477  3.61503
          0.02895  3.95256  4.67491  0.61958  0.77255  0.48576  0.95510
    432   3.08484  4.88760  3.20602  2.97433  3.34240  3.51656  0.98421  3.80012  2.81528  3.28392  4.33335  3.38030  4.07367  3.34170  3.07603  3.15489  3.39105  3.53374  4.80635  3.29107    500 - -
          2.68618  4.42225  2.77519  2.73123  3.46354  2.40513  3.72494  3.29354  2.67741  2.69355  4.24690  2.90347  2.73739  3.18146  2.89801  2.37887  2.77519  2.98518  4.58477  3.61503
          0.02895  3.95256  4.67491  0.61958  0.77255  0.48576  0.95510
    433   3.36114  4.73954  4.34846  4.07846  0.88927  4.03158  3.91418  2.87529  3.98354  2.22705  3.59382  4.10985  4.48860  4.12954  4.08348  3.62677  3.66243  2.87181  4.14008  2.49729    501 - -
          2.68618  4.42225  2.77519  2.73123  3.46354  2.40513  3.72494  3.29354  2.67741  2.69355  4.24690  2.90347  2.73739  3.18146  2.89801  2.37887  2.77519  2.98518  4.58477  3.61503
          0.02895  3.95256  4.67491  0.61958  0.77255  0.48576  0.95510
    434   2.94550  4.93299  2.95705  2.71326  4.11209  3.41961  3.87219  3.75533  2.52859  3.24972  4.27556  3.17361  3.97437  1.09818  2.81110  2.98998  3.24252  3.48010  5.37005  4.06918    502 - -
          2.68618  4.42225  2.77519  2.73123  3.46354  2.40513  3.72494  3.29354  2.67741  2.69355  4.24690  2.90347  2.73739  3.18146  2.89801  2.37887  2.77519  2.98518  4.58477  3.61503
          0.02895  3.95256  4.67491  0.61958  0.77255  0.48576  0.95510
    435   2.87141  4.39219  4.23578  3.90168  3.60923  3.80628  4.68975  2.04842  3.77067  2.28257  3.56253  4.07856  4.36255  4.12484  3.97540  3.31508  3.23115  0.92972  5.40709  4.14354    503 - -
          2.68618  4.42225  2.77519  2.73123  3.46354  2.40513  3.72494  3.29354  2.67741  2.69355  4.24690  2.90347  2.73739  3.18146  2.89801  2.37887  2.77519  2.98518  4.58477  3.61503
          0.02895  3.95256  4.67491  0.61958  0.77255  0.48576  0.95510
    436   0.90425  4.23303  3.54472  3.34006  4.13288  3.05535  4.35253  3.27045  3.35839  3.14833  4.17165  3.46917  3.80217  3.69229  3.60319  2.58278  2.86569  2.91100  5.55205  4.36129    504 - -
          2.68618  4.42225  2.77519  2.73123  3.46354  2.40513  3.72494  3.29354  2.67741  2.69355  4.24690  2.90347  2.73739  3.18146  2.89801  2.37887  2.77519  2.98518  4.58477  3.61503
          0.02895  3.95256  4.67491  0.61958  0.77255  0.48576  0.95510
    437   3.02220  5.14863  2.52296  0.91671  4.50504  3.32642  3.92055  3.97488  2.81122  3.57928  4.55008  2.97990  3.93490  3.13473  3.22812  2.99666  3.32715  3.65058  5.66155  4.38418    505 - -
          2.68618  4.42225  2.77519  2.73123  3.46354  2.40513  3.72494  3.29354  2.67741  2.69355  4.24690  2.90347  2.73739  3.18146  2.89801  2.37887  2.77519  2.98518  4.58477  3.61503
          0.02895  3.95256  4.67491  0.61958  0.77255  0.48576  0.95510
    438   3.09672  4.92974  3.59562  3.09037  4.30464  3.56901  3.88382  3.85211  2.27184  3.35350  4.35183  3.44388  4.06791  3.10037  0.86278  3.17716  3.35735  3.57266  5.35536  4.21484    506 - -
          2.68618  4.42225  2.77519  2.73123  3.46354  2.40513  3.72494  3.29354  2.67741  2.69355  4.24690  2.90347  2.73739  3.18146  2.89801  2.37887  2.77519  2.98518  4.58477  3.61503
          0.02895  3.95256  4.67491  0.61958  0.77255  0.48576  0.95510
    439   0.90425  4.23303  3.54472  3.34006  4.13288  3.05535  4.35253  3.27045  3.35839  3.14833  4.17165  3.46917  3.80217  3.69229  3.60319  2.58278  2.86569  2.91100  5.55205  4.36129    507 - -
          2.68618  4.42225  2.77519  2.73123  3.46354  2.40513  3.72494  3.29354  2.67741  2.69355  4.24690  2.90347  2.73739  3.18146  2.89801  2.37887  2.77519  2.98518  4.58477  3.61503
          0.02895  3.95256  4.67491  0.61958  0.77255  0.48576  0.95510
    440   3.24556  4.68426  4.31791  3.95843  3.16717  4.08356  4.58905  2.37594  3.72539  0.78257  3.16568  4.22612  4.50535  4.07455  3.88823  3.66420  3.53628  2.43401  5.07521  3.81692    508 - -
          2.68618  4.42225  2.77519  2.73123  3.46354  2.40513  3.72494  3.29354  2.67741  2.69355  4.24690  2.90347  2.73739  3.18146  2.89801  2.37887  2.77519  2.98518  4.58477  3.61503
          0.02895  3.95256  4.67491  0.61958  0.77255  0.48576  0.95510
    441   3.36388  4.82039  3.95689  3.70157  2.29863  3.92375  3.65772  3.36201  3.55679  2.79522  4.02880  3.82281  4.39586  3.84357  3.72398  3.49250  3.65102  3.23639  3.94536  0.84236    509 - -
          2.68618  4.42225  2.77519  2.73123  3.46354  2.40513  3.72494  3.29354  2.67741  2.69355  4.24690  2.90347  2.73739  3.18146  2.89801  2.37887  2.77519  2.98518  4.58477  3.61503
          0.02895  3.95256  4.67491  0.61958  0.77255  0.48576  0.95510
    442   3.49097  4.80377  4.41217  4.06423  1.65940  4.25553  3.46269  3.22882  3.92530  2.59387  3.84519  3.95208  4.58528  3.97900  4.02414  3.62126  3.72089  3.14444  3.63514  1.03745    510 - -
          2.68618  4.42225  2.77519  2.73123  3.46354  2.40513  3.72494  3.29354  2.67741  2.69355  4.24690  2.90347  2.73739  3.18146  2.89801  2.37887  2.77519  2.98518  4.58477  3.61503
          0.02895  3.95256  4.67491  0.61958  0.77255  0.48576  0.95510
    443   3.47093  4.81676  4.21511  3.94116  2.75130  3.82109  4.00070  3.49817  3.66176  2.87913  4.12823  4.07410  4.34557  4.04524  3.77595  3.67386  3.77544  3.39072  0.73819  2.74926    511 - -
          2.68618  4.42225  2.77519  2.73123  3.46354  2.40513  3.72494  3.29354  2.67741  2.69355  4.24690  2.90347  2.73739  3.18146  2.89801  2.37887  2.77519  2.98518  4.58477  3.61503
          0.02895  3.95256  4.67491  0.61958  0.77255  0.48576  0.95510
    444   2.79079  4.78945  2.75438  2.64808  4.16562  3.23843  3.98717  3.89355  2.89773  3.53143  4.48644  1.02375  3.89436  3.26032  3.25489  2.85509  3.17545  3.50766  5.46238  4.10839    512 - -
          2.68618  4.42225  2.77519  2.73123  3.46354  2.40513  3.72494  3.29354  2.67741  2.69355  4.24690  2.90347  2.73739  3.18146  2.89801  2.37887  2.77519  2.98518  4.58477  3.61503
          0.02895  3.95256  4.67491  0.61958  0.77255  0.48576  0.95510
    445   2.79079  4.78945  2.75438  2.64808  4.16562  3.23843  3.98717  3.89355  2.89773  3.53143  4.48644  1.02375  3.89436  3.26032  3.25489  2.85509  3.17545  3.50766  5.46238  4.10839    513 - -
          2.68618  4.42225  2.77519  2.73123  3.46354  2.40513  3.72494  3.29354  2.67741  2.69355  4.24690  2.90347  2.73739  3.18146  2.89801  2.37887  2.77519  2.98518  4.58477  3.61503
          0.02895  3.95256  4.67491  0.61958  0.77255  0.48576  0.95510
    446   3.02220  5.14863  2.52296  0.91671  4.50504  3.32642  3.92055  3.97488  2.81122  3.57928  4.55008  2.97990  3.93490  3.13473  3.22812  2.99666  3.32715  3.65058  5.66155  4.38418    514 - -
          2.68618  4.42225  2.77519  2.73123  3.46354  2.40513  3.72494  3.29354  2.67741  2.69355  4.24690  2.90347  2.73739  3.18146  2.89801  2.37887  2.77519  2.98518  4.58477  3.61503
          0.02895  3.95256  4.67491  0.61958  0.77255  0.48576  0.95510
    447   3.36388  4.82039  3.95689  3.70157  2.29863  3.92375  3.65772  3.36201  3.55679  2.79522  4.02880  3.82281  4.39586  3.84357  3.72398  3.49250  3.65102  3.23639  3.94536  0.84236    515 - -
          2.68618  4.42225  2.77519  2.73123  3.46354  2.40513  3.72494  3.29354  2.67741  2.69355  4.24690  2.90347  2.73739  3.18146  2.89801  2.37887  2.77519  2.98518  4.58477  3.61503
          0.02895  3.95256  4.67491  0.61958  0.77255  0.48576  0.95510
    448   2.40549  4.30801  4.33297  3.82977  3.53201  4.01375  4.59959  1.32958  3.72395  2.16841  3.37979  4.07422  4.42545  4.01360  3.96473  3.37716  3.14312  1.59671  5.32606  4.12059    516 - -
          2.68618  4.42225  2.77519  2.73123  3.46354  2.40513  3.72494  3.29354  2.67741  2.69355  4.24690  2.90347  2.73739  3.18146  2.89801  2.37887  2.77519  2.98518  4.58477  3.61503
          0.02895  3.95256  4.67491  0.61958  0.77255  0.48576  0.95510
    449   3.03320  4.56961  4.13577  3.73566  3.24430  3.89399  4.45229  2.42796  3.49923  1.82730  1.23251  4.00315  4.35539  3.87606  3.69507  3.39048  3.34026  2.44327  5.09557  3.86418    517 - -
          2.68618  4.42225  2.77519  2.73123  3.46354  2.40513  3.72494  3.29354  2.67741  2.69355  4.24690  2.90347  2.73739  3.18146  2.89801  2.37887  2.77519  2.98518  4.58477  3.61503
          0.02895  3.95256  4.67491  0.61958  0.77255  0.48576  0.95510
    450   2.35539  4.27669  3.27703  3.09678  4.15648  3.00513  4.20429  3.69005  3.17594  3.40421  4.32380  3.30856  3.75060  3.51906  3.45932  0.97643  2.84156  3.20761  5.52263  4.24050    518 - -
          2.68618  4.42225  2.77519  2.73123  3.46354  2.40513  3.72494  3.29354  2.67741  2.69355  4.24690  2.90347  2.73739  3.18146  2.89801  2.37887  2.77519  2.98518  4.58477  3.61503
          0.02895  3.95256  4.67491  0.61958  0.77255  0.48576  0.95510
    451   3.24556  4.68426  4.31791  3.95843  3.16717  4.08356  4.58905  2.37594  3.72539  0.78257  3.16568  4.22612  4.50535  4.07455  3.88823  3.66420  3.53628  2.43401  5.07521  3.81692    519 - -
          2.68618  4.42225  2.77519  2.73123  3.46354  2.40513  3.72494  3.29354  2.67741  2.69355  4.24690  2.90347  2.73739  3.18146  2.89801  2.37887  2.77519  2.98518  4.58477  3.61503
          0.02895  3.95256  4.67491  0.61958  0.77255  0.48576  0.95510
    452   3.06503  4.42159  4.65771  4.17785  3.46695  4.32677  4.90043  1.12048  4.03918  1.96453  3.29594  4.40843  4.67044  4.32185  4.24199  3.72291  3.34071  1.53291  5.43729  4.22497    520 - -
          2.68618  4.42225  2.77519  2.73123  3.46354  2.40513  3.72494  3.29354  2.67741  2.69355  4.24690  2.90347  2.73739  3.18146  2.89801  2.37887  2.77519  2.98518  4.58477  3.61503
          0.02895  3.95256  4.67491  0.61958  0.77255  0.48576  0.95510
    453   2.54071  4.64410  2.80027  2.17279  4.15734  3.22693  3.76122  3.54547  2.60091  3.18945  4.02967  2.95803  3.77926  2.94509  3.02388  1.80710  2.36507  3.17834  5.43774  4.11952    521 - -
          2.68618  4.42225  2.77519  2.73123  3.46354  2.40513  3.72494  3.29354  2.67741  2.69355  4.24690  2.90347  2.73739  3.18146  2.89801  2.37887  2.77519  2.98518  4.58477  3.61503
          0.02895  3.95256  4.67491  0.61958  0.77255  0.48576  0.95510
    454   2.96053  5.47616  1.18247  1.86120  4.76753  3.20173  3.78206  4.27885  2.82673  3.81073  4.69043  2.68288  3.83995  2.96067  3.42203  2.84677  3.25941  3.86827  5.95953  4.46895    522 - -
          2.68618  4.42225  2.77519  2.73123  3.46354  2.40513  3.72494  3.29354  2.67741  2.69355  4.24690  2.90347  2.73739  3.18146  2.89801  2.37887  2.77519  2.98518  4.58477  3.61503
          0.02895  3.95256  4.67491  0.61958  0.77255  0.48576  0.95510
    455   2.79079  4.78945  2.75438  2.64808  4.16562  3.23843  3.98717  3.89355  2.89773  3.53143  4.48644  1.02375  3.89436  3.26032  3.25489  2.85509  3.17545  3.50766  5.46238  4.10839    523 - -
          2.68618  4.42225  2.77519  2.73123  3.46354  2.40513  3.72494  3.29354  2.67741  2.69355  4.24690  2.90347  2.73739  3.18146  2.89801  2.37887  2.77519  2.98518  4.58477  3.61503
          0.02895  3.95256  4.67491  0.61958  0.77255  0.48576  0.95510
    456   2.32394  4.49529  3.07924  2.59456  3.77136  3.35326  3.71569  3.17555  2.59608  2.84312  3.69993  2.65952  3.81053  2.93690  3.00772  2.31001  2.52316  2.88449  5.13238  2.94048    524 - -
          2.68618  4.42225  2.77519  2.73123  3.46354  2.40513  3.72494  3.29354  2.67741  2.69355  4.24690  2.90347  2.73739  3.18146  2.89801  2.37887  2.77519  2.98518  4.58477  3.61503
          0.02895  3.95256  4.67491  0.61958  0.77255  0.48576  0.95510
    457   1.57521  4.14126  3.43972  3.09413  4.17379  2.95088  4.13978  3.50729  3.10689  3.24877  4.09197  3.27005  3.67532  3.40831  3.42722  1.66816  2.27679  3.02664  5.53312  4.31797    525 - -
          2.68618  4.42225  2.77519  2.73123  3.46354  2.40513  3.72494  3.29354  2.67741  2.69355  4.24690  2.90347  2.73739  3.18146  2.89801  2.37887  2.77519  2.98518  4.58477  3.61503
          0.02895  3.95256  4.67491  0.61958  0.77255  0.48576  0.95510
    458   2.63492  4.50205  3.10877  2.43268  3.63396  3.46574  3.11954  2.98174  2.61157  2.71720  3.62855  3.13103  3.89874  3.01051  2.96649  2.77811  2.88067  1.87588  5.04369  3.74899    526 - -
          2.68618  4.42225  2.77519  2.73123  3.46354  2.40513  3.72494  3.29354  2.67741  2.69355  4.24690  2.90347  2.73739  3.18146  2.89801  2.37887  2.77519  2.98518  4.58477  3.61503
          0.02895  3.95256  4.67491  0.61958  0.77255  0.48576  0.95510
    459   3.09358  4.49054  4.44856  4.06767  3.42877  4.15222  4.78122  0.98397  3.89734  1.99885  3.35209  4.30181  4.57606  4.23760  4.08478  3.65555  3.39146  1.85059  5.33590  4.08086    527 - -
          2.68618  4.42225  2.77519  2.73123  3.46354  2.40513  3.72494  3.29354  2.67741  2.69355  4.24690  2.90347  2.73739  3.18146  2.89801  2.37887  2.77519  2.98518  4.58477  3.61503
          0.02895  3.95256  4.67491  0.61958  0.77255  0.48576  0.95510
    460   3.23432  4.63126  4.58687  4.04936  3.05219  4.38428  4.67537  2.18867  3.84149  0.94296  2.37735  4.34543  4.62361  4.07200  4.01259  3.74301  3.46771  2.29762  5.09844  3.96226    528 - -
          2.68618  4.42225  2.77519  2.73123  3.46354  2.40513  3.72494  3.29354  2.67741  2.69355  4.24690  2.90347  2.73739  3.18146  2.89801  2.37887  2.77519  2.98518  4.58477  3.61503
          0.02895  3.95256  4.67491  0.61958  0.77255  0.48576  0.95510
    461   2.85984  4.60360  3.47571  3.32649  4.31437  3.28659  4.39717  3.88059  3.39068  3.49867  4.55212  3.62501  0.69134  3.77703  3.62694  3.02989  3.30776  3.51680  5.47876  4.43621    529 - -
          2.68618  4.42225  2.77519  2.73123  3.46354  2.40513  3.72494  3.29354  2.67741  2.69355  4.24690  2.90347  2.73739  3.18146  2.89801  2.37887  2.77519  2.98518  4.58477  3.61503
          0.02895  3.95256  4.67491  0.61958  0.77255  0.48576  0.95510
    462   3.14354  4.49029  4.65197  4.15800  3.30694  4.39329  4.81792  1.15670  3.97538  1.64032  3.17002  4.41292  4.68606  4.25671  4.16262  3.78257  3.39990  1.80233  5.29448  4.07272    530 - -
          2.68618  4.42225  2.77519  2.73123  3.46354  2.40513  3.72494  3.29354  2.67741  2.69355  4.24690  2.90347  2.73739  3.18146  2.89801  2.37887  2.77519  2.98518  4.58477  3.61503
          0.02895  3.95256  4.67491  0.61958  0.77255  0.48576  0.95510
    463   3.03320  4.56961  4.13577  3.73566  3.24430  3.89399  4.45229  2.42796  3.49923  1.82730  1.23251  4.00315  4.35539  3.87606  3.69507  3.39048  3.34026  2.44327  5.09557  3.86418    531 - -
          2.68618  4.42225  2.77519  2.73123  3.46354  2.40513  3.72494  3.29354  2.67741  2.69355  4.24690  2.90347  2.73739  3.18146  2.89801  2.37887  2.77519  2.98518  4.58477  3.61503
          0.02895  3.95256  4.67491  0.61958  0.77255  0.48576  0.95510
    464   3.47753  4.77053  4.48356  4.13457  1.12397  4.27396  3.48710  3.15238  3.99042  2.50357  3.76459  3.99120  4.59472  4.01821  4.06488  3.63847  3.70520  3.08476  3.65191  1.55438    532 - -
          2.68618  4.42225  2.77519  2.73123  3.46354  2.40513  3.72494  3.29354  2.67741  2.69355  4.24690  2.90347  2.73739  3.18146  2.89801  2.37887  2.77519  2.98518  4.58477  3.61503
          0.02895  3.95256  4.67491  0.61958  0.77255  0.48576  0.95510
    465   2.85984  4.60360  3.47571  3.32649  4.31437  3.28659  4.39717  3.88059  3.39068  3.49867  4.55212  3.62501  0.69134  3.77703  3.62694  3.02989  3.30776  3.51680  5.47876  4.43621    533 - -
          2.68618  4.42225  2.77519  2.73123  3.46354  2.40513  3.72494  3.29354  2.67741  2.69355  4.24690  2.90347  2.73739  3.18146  2.89801  2.37887  2.77519  2.98518  4.58477  3.61503
          0.02895  3.95256  4.67491  0.61958  0.77255  0.48576  0.95510
    466   1.27378  4.13268  3.41876  3.14687  4.20915  2.92825  4.20376  3.53947  3.19043  3.30407  4.16455  3.29246  3.67727  3.49012  3.48756  1.78746  2.69228  3.04615  5.58192  4.36120    534 - -
          2.68618  4.42225  2.77519  2.73123  3.46354  2.40513  3.72494  3.29354  2.67741  2.69355  4.24690  2.90347  2.73739  3.18146  2.89801  2.37887  2.77519  2.98518  4.58477  3.61503
          0.02895  3.95256  4.67491  0.61958  0.77255  0.48576  0.95510
    467   3.26577  4.64514  4.59057  4.09744  2.46806  4.36796  4.47316  2.26481  3.94847  0.92445  2.94847  4.32817  4.62575  4.11059  4.10019  3.74427  3.50307  2.37128  4.78850  3.41359    535 - -
          2.68618  4.42225  2.77519  2.73123  3.46354  2.40513  3.72494  3.29354  2.67741  2.69355  4.24690  2.90347  2.73739  3.18146  2.89801  2.37887  2.77519  2.98518  4.58477  3.61503
          0.02895  3.95256  4.67491  0.61958  0.77255  0.48576  0.95510
    468   2.89223  4.68597  3.23964  2.92155  2.70549  3.60042  3.62540  3.31850  2.90192  2.89024  3.89912  2.47804  4.07337  3.26087  3.21881  2.99195  3.16278  3.08626  4.30106  1.49811    536 - -
          2.68618  4.42225  2.77519  2.73123  3.46354  2.40513  3.72494  3.29354  2.67741  2.69355  4.24690  2.90347  2.73739  3.18146  2.89801  2.37887  2.77519  2.98518  4.58477  3.61503
          0.02895  3.95256  4.67491  0.61958  0.77255  0.48576  0.95510
    469   3.03460  5.11283  3.45296  2.80023  4.55259  3.64457  3.60631  3.90557  1.58551  3.36380  4.24450  3.19516  4.02159  2.74737  1.35408  3.03980  3.20589  3.59599  5.41475  4.24900    537 - -
          2.68618  4.42225  2.77519  2.73123  3.46354  2.40513  3.72494  3.29354  2.67741  2.69355  4.24690  2.90347  2.73739  3.18146  2.89801  2.37887  2.77519  2.98518  4.58477  3.61503
          0.02895  3.95256  4.67491  0.61958  0.77255  0.48576  0.95510
    470   2.63867  4.58089  3.04200  2.69401  3.74948  3.37787  3.83141  2.52850  2.68577  2.86836  3.84386  1.71396  3.89927  3.08357  3.04908  2.76094  2.94263  2.80527  5.19113  3.82357    538 - -
          2.68618  4.42225  2.77519  2.73123  3.46354  2.40513  3.72494  3.29354  2.67741  2.69355  4.24690  2.90347  2.73739  3.18146  2.89801  2.37887  2.77519  2.98518  4.58477  3.61503
          0.02895  3.95256  4.67491  0.61958  0.77255  0.48576  0.95510
    471   2.24929  4.19320  3.31764  3.04635  4.20778  2.96208  4.14085  3.56646  3.07666  3.30806  4.17417  3.24977  3.69441  3.40949  3.38599  1.23989  2.26352  3.08343  5.56815  4.32384    539 - -
          2.68618  4.42225  2.77519  2.73123  3.46354  2.40513  3.72494  3.29354  2.67741  2.69355  4.24690  2.90347  2.73739  3.18146  2.89801  2.37887  2.77519  2.98518  4.58477  3.61503
          0.02895  3.95256  4.67491  0.61958  0.77255  0.48576  0.95510
    472   3.01460  5.12020  3.39440  2.76335  4.55808  3.62733  3.60336  3.91572  1.25688  3.37267  4.24720  3.17055  4.00783  2.74218  1.77149  3.01457  3.18955  3.59951  5.42495  4.24843    540 - -
          2.68618  4.42225  2.77519  2.73123  3.46354  2.40513  3.72494  3.29354  2.67741  2.69355  4.24690  2.90347  2.73739  3.18146  2.89801  2.37887  2.77519  2.98518  4.58477  3.61503
          0.02895  3.95256  4.67491  0.61958  0.77255  0.48576  0.95510
    473   2.61632  4.85070  2.66550  2.09847  4.24149  3.27755  3.67515  3.67138  2.50121  3.25779  4.07579  2.36864  3.78237  2.83242  2.96156  2.16551  2.43467  3.30236  5.47435  4.11835    541 - -
          2.68618  4.42225  2.77519  2.73123  3.46354  2.40513  3.72494  3.29354  2.67741  2.69355  4.24690  2.90347  2.73739  3.18146  2.89801  2.37887  2.77519  2.98518  4.58477  3.61503
          0.02895  3.95256  4.67491  0.61958  0.77255  0.48576  0.95510
    474   3.08484  4.88760  3.20602  2.97433  3.34240  3.51656  0.98421  3.80012  2.81528  3.28392  4.33335  3.38030  4.07367  3.34170  3.07603  3.15489  3.39105  3.53374  4.80635  3.29107    542 - -
          2.68618  4.42225  2.77519  2.73123  3.46354  2.40513  3.72494  3.29354  2.67741  2.69355  4.24690  2.90347  2.73739  3.18146  2.89801  2.37887  2.77519  2.98518  4.58477  3.61503
          0.02895  3.95256  4.67491  0.61958  0.77255  0.48576  0.95510
    475   3.47093  4.81676  4.21511  3.94116  2.75130  3.82109  4.00070  3.49817  3.66176  2.87913  4.12823  4.07410  4.34557  4.04524  3.77595  3.67386  3.77544  3.39072  0.73819  2.74926    543 - -
          2.68618  4.42225  2.77519  2.73123  3.46354  2.40513  3.72494  3.29354  2.67741  2.69355  4.24690  2.90347  2.73739  3.18146  2.89801  2.37887  2.77519  2.98518  4.58477  3.61503
          0.02895  3.95256  4.67491  0.61958  0.77255  0.48576  0.95510
    476   2.79079  4.78945  2.75438  2.64808  4.16562  3.23843  3.98717  3.89355  2.89773  3.53143  4.48644  1.02375  3.89436  3.26032  3.25489  2.85509  3.17545  3.50766  5.46238  4.10839    544 - -
          2.68618  4.42225  2.77519  2.73123  3.46354  2.40513  3.72494  3.29354  2.67741  2.69355  4.24690  2.90347  2.73739  3.18146  2.89801  2.37887  2.77519  2.98518  4.58477  3.61503
          0.02895  3.95256  4.67491  0.61958  0.77255  0.48576  0.95510
    477   2.94541  5.11644  3.05819  2.60533  4.48937  3.52955  3.62333  3.89430  1.29118  3.37145  4.24493  3.06228  3.95718  2.33450  2.26991  2.93433  3.14746  3.56852  5.45891  4.22059    545 - -
          2.68618  4.42225  2.77519  2.73123  3.46354  2.40513  3.72494  3.29354  2.67741  2.69355  4.24690  2.90347  2.73739  3.18146  2.89801  2.37887  2.77519  2.98518  4.58477  3.61503
          0.02895  3.95256  4.67491  0.61958  0.77255  0.48576  0.95510
    478   2.45682  4.30193  3.50020  3.25633  4.04057  3.13845  4.26741  3.17749  3.20088  3.03813  4.08380  3.45260  3.84864  3.59178  3.45550  2.65902  1.04308  2.86388  5.47133  4.25731    546 - -
          2.68618  4.42225  2.77519  2.73123  3.46354  2.40513  3.72494  3.29354  2.67741  2.69355  4.24690  2.90347  2.73739  3.18146  2.89801  2.37887  2.77519  2.98518  4.58477  3.61503
          0.02895  3.95256  4.67491  0.61958  0.77255  0.48576  0.95510
    479   3.09358  4.49054  4.44856  4.06767  3.42877  4.15222  4.78122  0.98397  3.89734  1.99885  3.35209  4.30181  4.57606  4.23760  4.08478  3.65555  3.39146  1.85059  5.33590  4.08086    547 - -
          2.68618  4.42225  2.77519  2.73123  3.46354  2.40513  3.72494  3.29354  2.67741  2.69355  4.24690  2.90347  2.73739  3.18146  2.89801  2.37887  2.77519  2.98518  4.58477  3.61503
          0.02895  3.95256  4.67491  0.61958  0.77255  0.48576  0.95510
    480   2.71308  4.58633  3.24484  2.82935  3.32252  3.47432  1.79480  3.14607  2.64959  2.79007  3.78778  3.23111  3.95831  3.11343  2.96086  2.84146  2.99654  2.42614  4.82937  3.35291    548 - -
          2.68618  4.42225  2.77519  2.73123  3.46354  2.40513  3.72494  3.29354  2.67741  2.69355  4.24690  2.90347  2.73739  3.18146  2.89801  2.37887  2.77519  2.98518  4.58477  3.61503
          0.02895  3.95256  4.67491  0.61958  0.77255  0.48576  0.95510
    481   1.84767  4.19915  3.26669  3.08458  4.33594  1.28233  4.23464  3.70105  3.23241  3.44295  4.30839  3.27421  3.69685  3.51995  3.53411  2.43781  2.75900  3.17453  5.66525  4.46209    549 - -
          2.68618  4.42225  2.77519  2.73123  3.46354  2.40513  3.72494  3.29354  2.67741  2.69355  4.24690  2.90347  2.73739  3.18146  2.89801  2.37887  2.77519  2.98518  4.58477  3.61503
          0.02895  3.95256  4.67491  0.61958  0.77255  0.48576  0.95510
    482   3.24556  4.68426  4.31791  3.95843  3.16717  4.08356  4.58905  2.37594  3.72539  0.78257  3.16568  4.22612  4.50535  4.07455  3.88823  3.66420  3.53628  2.43401  5.07521  3.81692    550 - -
          2.68618  4.42225  2.77519  2.73123  3.46354  2.40513  3.72494  3.29354  2.67741  2.69355  4.24690  2.90347  2.73739  3.18146  2.89801  2.37887  2.77519  2.98518  4.58477  3.61503
          0.02895  3.95256  4.67491  0.61958  0.77255  0.48576  0.95510
    483   3.06255  4.39981  4.70449  4.21128  3.50691  4.36745  4.93469  1.22854  4.09057  2.00893  3.32198  4.44078  4.69390  4.36173  4.29505  3.75481  3.33202  1.33632  5.46965  4.26438    551 - -
          2.68618  4.42225  2.77519  2.73123  3.46354  2.40513  3.72494  3.29354  2.67741  2.69355  4.24690  2.90347  2.73739  3.18146  2.89801  2.37887  2.77519  2.98518  4.58477  3.61503
          0.02895  3.95256  4.67491  0.61958  0.77255  0.48576  0.95510
    484   3.36388  4.82039  3.95689  3.70157  2.29863  3.92375  3.65772  3.36201  3.55679  2.79522  4.02880  3.82281  4.39586  3.84357  3.72398  3.49250  3.65102  3.23639  3.94536  0.84236    552 - -
          2.68618  4.42225  2.77519  2.73123  3.46354  2.40513  3.72494  3.29354  2.67741  2.69355  4.24690  2.90347  2.73739  3.18146  2.89801  2.37887  2.77519  2.98518  4.58477  3.61503
          0.02895  3.95256  4.67491  0.61958  0.77255  0.48576  0.95510
    485   2.79079  4.78945  2.75438  2.64808  4.16562  3.23843  3.98717  3.89355  2.89773  3.53143  4.48644  1.02375  3.89436  3.26032  3.25489  2.85509  3.17545  3.50766  5.46238  4.10839    553 - -
          2.68618  4.42225  2.77519  2.73123  3.46354  2.40513  3.72494  3.29354  2.67741  2.69355  4.24690  2.90347  2.73739  3.18146  2.89801  2.37887  2.77519  2.98518  4.58477  3.61503
          0.02895  3.95256  4.67491  0.61958  0.77255  0.48576  0.95510
    486   1.31830  4.18416  3.72659  3.35522  3.85261  3.19388  4.28358  2.67907  3.28960  2.72591  3.78440  3.50829  3.87265  3.61141  3.56378  2.62962  2.81672  2.03785  5.40758  4.18195    554 - -
          2.68618  4.42225  2.77519  2.73123  3.46354  2.40513  3.72494  3.29354  2.67741  2.69355  4.24690  2.90347  2.73739  3.18146  2.89801  2.37887  2.77519  2.98518  4.58477  3.61503
          0.02895  3.95256  4.67491  0.61958  0.77255  0.48576  0.95510
    487   3.24556  4.68426  4.31791  3.95843  3.16717  4.08356  4.58905  2.37594  3.72539  0.78257  3.16568  4.22612  4.50535  4.07455  3.88823  3.66420  3.53628  2.43401  5.07521  3.81692    555 - -
          2.68618  4.42225  2.77519  2.73123  3.46354  2.40513  3.72494  3.29354  2.67741  2.69355  4.24690  2.90347  2.73739  3.18146  2.89801  2.37887  2.77519  2.98518  4.58477  3.61503
          0.02895  3.95256  4.67491  0.61958  0.77255  0.48576  0.95510
    488   3.04594  5.01220  3.22722  2.83413  4.41693  3.52644  3.80477  3.85129  0.93381  3.39908  4.35655  3.25495  4.02139  2.99195  2.44859  3.08287  3.29342  3.55467  5.43895  4.26337    556 - -
          2.68618  4.42225  2.77519  2.73123  3.46354  2.40513  3.72494  3.29354  2.67741  2.69355  4.24690  2.90347  2.73739  3.18146  2.89801  2.37887  2.77519  2.98518  4.58477  3.61503
          0.02895  3.95256  4.67491  0.61958  0.77255  0.48576  0.95510
    489   2.80841  4.41333  3.93162  3.48551  3.34620  3.75210  4.29672  2.34552  3.29544  1.24358  3.26845  3.77207  4.22183  3.66869  3.53742  3.14283  2.51928  2.26877  5.11920  3.89239    557 - -
          2.68618  4.42225  2.77519  2.73123  3.46354  2.40513  3.72494  3.29354  2.67741  2.69355  4.24690  2.90347  2.73739  3.18146  2.89801  2.37887  2.77519  2.98518  4.58477  3.61503
          0.02895  3.95256  4.67491  0.61958  0.77255  0.48576  0.95510
    490   3.36114  4.73954  4.34846  4.07846  0.88927  4.03158  3.91418  2.87529  3.98354  2.22705  3.59382  4.10985  4.48860  4.12954  4.08348  3.62677  3.66243  2.87181  4.14008  2.49729    558 - -
          2.68618  4.42225  2.77519  2.73123  3.46354  2.40513  3.72494  3.29354  2.67741  2.69355  4.24690  2.90347  2.73739  3.18146  2.89801  2.37887  2.77519  2.98518  4.58477  3.61503
          0.02895  3.95256  4.67491  0.61958  0.77255  0.48576  0.95510
    491   3.03320  4.56961  4.13577  3.73566  3.24430  3.89399  4.45229  2.42796  3.49923  1.82730  1.23251  4.00315  4.35539  3.87606  3.69507  3.39048  3.34026  2.44327  5.09557  3.86418    559 - -
          2.68618  4.42225  2.77519  2.73123  3.46354  2.40513  3.72494  3.29354  2.67741  2.69355  4.24690  2.90347  2.73739  3.18146  2.89801  2.37887  2.77519  2.98518  4.58477  3.61503
          0.02895  3.95256  4.67491  0.61958  0.77255  0.48576  0.95510
    492   3.02220  5.14863  2.52296  0.91671  4.50504  3.32642  3.92055  3.97488  2.81122  3.57928  4.55008  2.97990  3.93490  3.13473  3.22812  2.99666  3.32715  3.65058  5.66155  4.38418    560 - -
          2.68618  4.42225  2.77519  2.73123  3.46354  2.40513  3.72494  3.29354  2.67741  2.69355  4.24690  2.90347  2.73739  3.18146  2.89801  2.37887  2.77519  2.98518  4.58477  3.61503
          0.02895  3.95256  4.67491  0.61958  0.77255  0.48576  0.95510
    493   3.08320  4.49967  4.47322  3.93684  3.15941  4.23943  4.59831  1.80909  3.76256  1.62047  1.66988  4.21702  4.53214  4.01110  3.95472  3.58779  3.32828  2.11217  5.12049  3.96997    561 - -
          2.68618  4.42225  2.77519  2.73123  3.46354  2.40513  3.72494  3.29354  2.67741  2.69355  4.24690  2.90347  2.73739  3.18146  2.89801  2.37887  2.77519  2.98518  4.58477  3.61503
          0.02895  3.95256  4.67491  0.61958  0.77255  0.48576  0.95510
    494   2.83977  5.23325  1.87766  2.17082  4.56647  3.20565  3.76471  4.11950  2.74680  3.66808  4.52455  1.51253  3.82112  2.94316  3.28977  2.77500  3.14598  3.70634  5.79364  4.33232    562 - -
          2.68618  4.42225  2.77519  2.73123  3.46354  2.40513  3.72494  3.29354  2.67741  2.69355  4.24690  2.90347  2.73739  3.18146  2.89801  2.37887  2.77519  2.98518  4.58477  3.61503
          0.02895  3.95256  4.67491  0.61958  0.77255  0.48576  0.95510
    495   2.67164  4.79575  2.79535  2.50635  4.20346  3.28790  3.74277  3.71106  2.44591  3.28798  4.16127  2.97916  3.83720  1.61673  2.79162  2.29409  2.97939  3.34741  5.44397  4.10290    563 - -
          2.68618  4.42225  2.77519  2.73123  3.46354  2.40513  3.72494  3.29354  2.67741  2.69355  4.24690  2.90347  2.73739  3.18146  2.89801  2.37887  2.77519  2.98518  4.58477  3.61503
          0.02895  3.95256  4.67491  0.61958  0.77255  0.48576  0.95510
    496   3.01182  5.11618  3.38356  2.76061  4.55160  3.62320  3.60593  3.91148  1.23813  3.37096  4.24638  3.16891  4.00650  2.74555  1.81048  3.01254  3.18861  3.59545  5.42481  4.24649    564 - -
          2.68618  4.42225  2.77519  2.73123  3.46354  2.40513  3.72494  3.29354  2.67741  2.69355  4.24690  2.90347  2.73739  3.18146  2.89801  2.37887  2.77519  2.98518  4.58477  3.61503
          0.02895  3.95256  4.67491  0.61958  0.77255  0.48576  0.95510
    497   3.08805  4.50856  4.49170  3.99248  3.21136  4.22792  4.66655  2.04878  3.81683  1.12596  3.07374  4.25541  4.55993  4.08385  4.01105  3.60703  3.35378  1.70248  5.18456  3.99278    565 - -
          2.68618  4.42225  2.77519  2.73123  3.46354  2.40513  3.72494  3.29354  2.67741  2.69355  4.24690  2.90347  2.73739  3.18146  2.89801  2.37887  2.77519  2.98518  4.58477  3.61503
          0.02895  3.95256  4.67491  0.61958  0.77255  0.48576  0.95510
    498   3.36114  4.73954  4.34846  4.07846  0.88927  4.03158  3.91418  2.87529  3.98354  2.22705  3.59382  4.10985  4.48860  4.12954  4.08348  3.62677  3.66243  2.87181  4.14008  2.49729    566 - -
          2.68618  4.42225  2.77519  2.73123  3.46354  2.40513  3.72494  3.29354  2.67741  2.69355  4.24690  2.90347  2.73739  3.18146  2.89801  2.37887  2.77519  2.98518  4.58477  3.61503
          0.02895  3.95256  4.67491  0.61958  0.77255  0.48576  0.95510
    499   3.07660  5.21597  0.80966  2.38711  4.60397  3.27220  4.00303  4.21057  3.10253  3.80479  4.78495  2.94739  3.93069  3.24253  3.62938  3.03014  3.41699  3.84134  5.75694  4.46404    567 - -
          2.68618  4.42225  2.77519  2.73123  3.46354  2.40513  3.72494  3.29354  2.67741  2.69355  4.24690  2.90347  2.73739  3.18146  2.89801  2.37887  2.77519  2.98518  4.58477  3.61503
          0.02895  3.95256  4.67491  0.61958  0.77255  0.48576  0.95510
    500   3.02220  5.14863  2.52296  0.91671  4.50504  3.32642  3.92055  3.97488  2.81122  3.57928  4.55008  2.97990  3.93490  3.13473  3.22812  2.99666  3.32715  3.65058  5.66155  4.38418    568 - -
          2.68618  4.42225  2.77519  2.73123  3.46354  2.40513  3.72494  3.29354  2.67741  2.69355  4.24690  2.90347  2.73739  3.18146  2.89801  2.37887  2.77519  2.98518  4.58477  3.61503
          0.02895  3.95256  4.67491  0.61958  0.77255  0.48576  0.95510
    501   2.64823  1.65820  4.15934  3.69678  3.39140  3.55702  4.32661  2.38085  3.48344  1.92828  3.44452  3.82280  4.11882  3.81495  3.67692  2.99143  3.00556  2.22527  5.05393  3.78039    569 - -
          2.68618  4.42225  2.77519  2.73123  3.46354  2.40513  3.72494  3.29354  2.67741  2.69355  4.24690  2.90347  2.73739  3.18146  2.89801  2.37887  2.77519  2.98518  4.58477  3.61503
          0.02895  3.95256  4.67491  0.61958  0.77255  0.48576  0.95510
    502   2.26597  4.19023  3.36308  3.06178  4.12276  2.99565  4.12327  3.43449  3.05923  3.20497  4.08322  3.26809  3.71186  3.39964  3.36446  1.96382  1.41961  2.99706  5.49961  4.26202    570 - -
          2.68618  4.42225  2.77519  2.73123  3.46354  2.40513  3.72494  3.29354  2.67741  2.69355  4.24690  2.90347  2.73739  3.18146  2.89801  2.37887  2.77519  2.98518  4.58477  3.61503
          0.02895  3.95256  4.67491  0.61958  0.77255  0.48576  0.95510
    503   2.38236  4.94266  2.89020  2.46562  4.29374  3.41043  3.63095  3.69139  1.95832  3.24603  4.08607  2.96064  3.85713  1.93586  2.56189  2.74752  2.97443  3.35312  5.42471  4.12549    571 - -
          2.68618  4.42225  2.77519  2.73123  3.46354  2.40513  3.72494  3.29354  2.67741  2.69355  4.24690  2.90347  2.73739  3.18146  2.89801  2.37887  2.77519  2.98518  4.58477  3.61503
          0.02895  3.95256  4.67491  0.61958  0.77255  0.48576  0.95510
    504   2.63028  4.80473  2.86179  2.42722  4.07848  3.36627  3.63777  3.51903  2.38479  2.76991  3.94698  2.50214  3.81178  2.17902  2.79051  2.36924  2.87856  3.18998  5.32601  3.99216    572 - -
          2.68618  4.42225  2.77519  2.73123  3.46354  2.40513  3.72494  3.29354  2.67741  2.69355  4.24690  2.90347  2.73739  3.18146  2.89801  2.37887  2.77519  2.98518  4.58477  3.61503
          0.02895  3.95256  4.67491  0.61958  0.77255  0.48576  0.95510
    505   3.36388  4.82039  3.95689  3.70157  2.29863  3.92375  3.65772  3.36201  3.55679  2.79522  4.02880  3.82281  4.39586  3.84357  3.72398  3.49250  3.65102  3.23639  3.94536  0.84236    573 - -
          2.68618  4.42225  2.77519  2.73123  3.46354  2.40513  3.72494  3.29354  2.67741  2.69355  4.24690  2.90347  2.73739  3.18146  2.89801  2.37887  2.77519  2.98518  4.58477  3.61503
          0.02895  3.95256  4.67491  0.61958  0.77255  0.48576  0.95510
    506   2.76343  4.92973  3.15119  2.55877  4.14572  3.51129  3.09802  3.62741  1.61977  3.16766  4.00471  3.03186  3.88829  2.73417  2.21261  2.78146  2.96731  3.30941  5.28618  3.33124    574 - -
          2.68618  4.42225  2.77519  2.73123  3.46354  2.40513  3.72494  3.29354  2.67741  2.69355  4.24690  2.90347  2.73739  3.18146  2.89801  2.37887  2.77519  2.98518  4.58477  3.61503
          0.02895  3.95256  4.67491  0.61958  0.77255  0.48576  0.95510
    507   2.36193  4.97109  2.65679  2.14576  4.30012  3.33761  3.66306  3.70957  2.39485  3.28370  4.12638  2.87878  3.82940  1.84958  2.79442  2.72004  2.97834  3.36465  5.49108  4.14778    575 - -
          2.68618  4.42225  2.77519  2.73123  3.46354  2.40513  3.72494  3.29354  2.67741  2.69355  4.24690  2.90347  2.73739  3.18146  2.89801  2.37887  2.77519  2.98518  4.58477  3.61503
          0.02895  3.95256  4.67491  0.61958  0.77255  0.48576  0.95510
    508   2.91645  5.44142  1.78010  1.30679  4.73134  3.21458  3.74740  4.23579  2.74416  3.75513  4.61104  2.68745  3.82808  2.91478  3.31966  2.81030  3.20301  3.82261  5.90854  4.42625    576 - -
          2.68618  4.42225  2.77519  2.73123  3.46354  2.40513  3.72494  3.29354  2.67741  2.69355  4.24690  2.90347  2.73739  3.18146  2.89801  2.37887  2.77519  2.98518  4.58477  3.61503
          0.02895  3.95256  4.67491  0.61958  0.77255  0.48576  0.95510
    509   3.03311  5.12570  3.44974  2.79008  4.57046  3.64598  3.59989  3.92042  1.48848  3.37245  4.24887  3.18801  4.01883  2.73832  1.44241  3.03419  3.20199  3.60763  5.42024  4.25390    577 - -
          2.68618  4.42225  2.77519  2.73123  3.46354  2.40513  3.72494  3.29354  2.67741  2.69355  4.24690  2.90347  2.73739  3.18146  2.89801  2.37887  2.77519  2.98518  4.58477  3.61503
          0.02895  3.95256  4.67491  0.61958  0.77255  0.48576  0.95510
    510   2.87038  4.99792  3.05564  2.61092  4.29323  3.48974  3.65294  3.77010  2.12520  3.26959  4.16091  3.06874  3.93453  1.55098  2.13524  2.88401  3.09598  3.45544  5.39009  4.11746    578 - -
          2.68618  4.42225  2.77519  2.73123  3.46354  2.40513  3.72494  3.29354  2.67741  2.69355  4.24690  2.90347  2.73739  3.18146  2.89801  2.37887  2.77519  2.98518  4.58477  3.61503
          0.02895  3.95256  4.67491  0.61958  0.77255  0.48576  0.95510
    511   2.76955  4.82391  3.26694  2.65385  4.08651  3.53947  3.62244  3.44497  1.58287  3.02231  2.95828  3.10249  3.91739  2.78630  2.22432  2.82408  2.97636  3.16732  5.25967  4.01359    579 - -
          2.68618  4.42225  2.77519  2.73123  3.46354  2.40513  3.72494  3.29354  2.67741  2.69355  4.24690  2.90347  2.73739  3.18146  2.89801  2.37887  2.77519  2.98518  4.58477  3.61503
          0.02895  3.95256  4.67491  0.61958  0.77255  0.48576  0.95510
    512   3.02220  5.14863  2.52296  0.91671  4.50504  3.32642  3.92055  3.97488  2.81122  3.57928  4.55008  2.97990  3.93490  3.13473  3.22812  2.99666  3.32715  3.65058  5.66155  4.38418    580 - -
          2.68618  4.42225  2.77519  2.73123  3.46354  2.40513  3.72494  3.29354  2.67741  2.69355  4.24690  2.90347  2.73739  3.18146  2.89801  2.37887  2.77519  2.98518  4.58477  3.61503
          0.02895  3.95256  4.67491  0.61958  0.77255  0.48576  0.95510
    513   3.03248  5.09315  3.44959  2.81074  4.52506  3.63866  3.61660  3.88469  1.67742  3.35214  4.23870  3.20286  4.02326  2.76155  1.28625  3.04351  3.20877  3.57862  5.40775  4.24070    581 - -
          2.68618  4.42225  2.77519  2.73123  3.46354  2.40513  3.72494  3.29354  2.67741  2.69355  4.24690  2.90347  2.73739  3.18146  2.89801  2.37887  2.77519  2.98518  4.58477  3.61503
          0.02895  3.95256  4.67491  0.61958  0.77255  0.48576  0.95510
    514   2.80837  5.11559  2.86060  1.79366  4.47289  3.44374  3.59420  3.88302  1.85302  3.37559  4.19611  2.93514  3.87059  2.72499  2.17384  2.78101  3.02216  3.52201  5.49428  4.19394    582 - -
          2.68618  4.42225  2.77519  2.73123  3.46354  2.40513  3.72494  3.29354  2.67741  2.69355  4.24690  2.90347  2.73739  3.18146  2.89801  2.37887  2.77519  2.98518  4.58477  3.61503
          0.02895  3.95256  4.67491  0.61958  0.77255  0.48576  0.95510
    515   2.73494  4.75563  3.28299  2.65788  3.98611  3.53935  3.62912  3.34239  1.94631  2.66271  3.24899  3.10818  3.90966  2.80311  1.90555  2.80555  2.94248  3.07568  5.20752  3.95886    583 - -
          2.68618  4.42225  2.77519  2.73123  3.46354  2.40513  3.72494  3.29354  2.67741  2.69355  4.24690  2.90347  2.73739  3.18146  2.89801  2.37887  2.77519  2.98518  4.58477  3.61503
          0.02895  3.95256  4.67491  0.61958  0.77255  0.48576  0.95510
    516   2.70585  4.49025  3.37399  2.29156  3.48922  3.62360  3.86887  2.69057  2.75457  1.78016  2.98793  3.30232  4.00691  3.13511  3.10330  2.89901  2.93998  2.55270  5.04539  3.79888    584 - -
          2.68618  4.42225  2.77519  2.73123  3.46354  2.40513  3.72494  3.29354  2.67741  2.69355  4.24690  2.90347  2.73739  3.18146  2.89801  2.37887  2.77519  2.98518  4.58477  3.61503
          0.02895  3.95256  4.67491  0.61958  0.77255  0.48576  0.95510
    517   2.71185  5.01076  2.93709  2.42350  4.34844  3.42943  3.57663  3.76756  1.91475  3.28359  4.08881  2.63670  3.83373  2.44606  2.25983  2.34565  2.93059  3.40631  5.42945  4.11541    585 - -
          2.68618  4.42225  2.77519  2.73123  3.46354  2.40513  3.72494  3.29354  2.67741  2.69355  4.24690  2.90347  2.73739  3.18146  2.89801  2.37887  2.77519  2.98518  4.58477  3.61503
          0.02895  3.95256  4.67491  0.61958  0.77255  0.48576  0.95510
    518   2.80807  5.30439  1.95294  1.91227  4.59409  3.25792  3.67061  4.08333  2.54952  3.58773  4.40328  2.72281  3.80506  1.91103  3.06723  2.72940  3.06919  3.67592  5.74799  4.30197    586 - -
          2.68618  4.42225  2.77519  2.73123  3.46354  2.40513  3.72494  3.29354  2.67741  2.69355  4.24690  2.90347  2.73739  3.18146  2.89801  2.37887  2.77519  2.98518  4.58477  3.61503
          0.02895  3.95256  4.67491  0.61958  0.77255  0.48576  0.95510
    519   3.09672  4.92974  3.59562  3.09037  4.30464  3.56901  3.88382  3.85211  2.27184  3.35350  4.35183  3.44388  4.06791  3.10037  0.86278  3.17716  3.35735  3.57266  5.35536  4.21484    587 - -
          2.68618  4.42225  2.77519  2.73123  3.46354  2.40513  3.72494  3.29354  2.67741  2.69355  4.24690  2.90347  2.73739  3.18146  2.89801  2.37887  2.77519  2.98518  4.58477  3.61503
          0.02895  3.95256  4.67491  0.61958  0.77255  0.48576  0.95510
    520   2.67601  5.01702  2.21289  1.72186  4.28162  3.31706  3.63199  3.70027  2.46215  3.28050  3.33860  2.81352  3.79073  2.77568  2.95169  2.65518  2.92312  3.34726  5.50085  4.11247    588 - -
          2.68618  4.42225  2.77519  2.73123  3.46354  2.40513  3.72494  3.29354  2.67741  2.69355  4.24690  2.90347  2.73739  3.18146  2.89801  2.37887  2.77519  2.98518  4.58477  3.61503
          0.02895  3.95256  4.67491  0.61958  0.77255  0.48576  0.95510
    521   3.02220  5.14863  2.52296  0.91671  4.50504  3.32642  3.92055  3.97488  2.81122  3.57928  4.55008  2.97990  3.93490  3.13473  3.22812  2.99666  3.32715  3.65058  5.66155  4.38418    589 - -
          2.68618  4.42225  2.77519  2.73123  3.46354  2.40513  3.72494  3.29354  2.67741  2.69355  4.24690  2.90347  2.73739  3.18146  2.89801  2.37887  2.77519  2.98518  4.58477  3.61503
          0.02895  3.95256  4.67491  0.61958  0.77255  0.48576  0.95510
    522   2.16884  4.37811  3.87648  3.44689  3.39473  3.66955  4.28332  2.37227  3.30120  1.32631  3.32394  3.72409  4.17084  3.65435  3.55319  3.06651  3.06848  2.27253  5.13848  3.90772    590 - -
          2.68618  4.42225  2.77519  2.73123  3.46354  2.40513  3.72494  3.29354  2.67741  2.69355  4.24690  2.90347  2.73739  3.18146  2.89801  2.37887  2.77519  2.98518  4.58477  3.61503
          0.02895  3.95256  4.67491  0.61958  0.77255  0.48576  0.95510
    523   3.47093  4.81676  4.21511  3.94116  2.75130  3.82109  4.00070  3.49817  3.66176  2.87913  4.12823  4.07410  4.34557  4.04524  3.77595  3.67386  3.77544  3.39072  0.73819  2.74926    591 - -
          2.68618  4.42225  2.77519  2.73123  3.46354  2.40513  3.72494  3.29354  2.67741  2.69355  4.24690  2.90347  2.73739  3.18146  2.89801  2.37887  2.77519  2.98518  4.58477  3.61503
          0.02895  3.95256  4.67491  0.61958  0.77255  0.48576  0.95510
    524   2.59789  4.60153  3.13200  2.56830  3.79939  3.45786  3.65512  2.84717  2.22844  2.80866  3.24821  3.04854  3.84480  2.31802  2.81801  2.69122  2.61731  2.88892  5.12976  3.84905    592 - -
          2.68618  4.42225  2.77519  2.73123  3.46354  2.40513  3.72494  3.29354  2.67741  2.69355  4.24690  2.90347  2.73739  3.18146  2.89801  2.37887  2.77519  2.98518  4.58477  3.61503
          0.02895  3.95256  4.67491  0.61958  0.77255  0.48576  0.95510
    525   2.96982  5.12877  3.31962  2.69237  4.54684  3.61131  3.58003  3.90540  1.73971  3.35941  4.21407  3.12089  3.98044  2.25597  1.51953  2.96102  3.14222  3.58084  5.42594  4.23009    593 - -
          2.68618  4.42225  2.77519  2.73123  3.46354  2.40513  3.72494  3.29354  2.67741  2.69355  4.24690  2.90347  2.73739  3.18146  2.89801  2.37887  2.77519  2.98518  4.58477  3.61503
          0.02895  3.95256  4.67491  0.61958  0.77255  0.48576  0.95510
    526   3.02258  4.43265  4.47775  3.98249  3.34528  4.19661  4.68556  1.92863  3.82272  1.52658  3.21607  4.23489  4.55239  4.11265  4.03224  3.57581  3.29460  1.27861  5.26440  4.04435    594 - -
          2.68618  4.42225  2.77519  2.73123  3.46354  2.40513  3.72494  3.29354  2.67741  2.69355  4.24690  2.90347  2.73739  3.18146  2.89801  2.37887  2.77519  2.98518  4.58477  3.61503
          0.02895  3.95256  4.67491  0.61958  0.77255  0.48576  0.95510
    527   2.85969  5.24560  2.30564  1.31944  4.56221  3.24838  3.73495  4.05732  2.61786  3.60504  4.46302  2.29651  3.83674  2.90515  3.09579  2.79482  3.14430  3.66865  5.74972  4.32200    595 - -
          2.68618  4.42225  2.77519  2.73123  3.46354  2.40513  3.72494  3.29354  2.67741  2.69355  4.24690  2.90347  2.73739  3.18146  2.89801  2.37887  2.77519  2.98518  4.58477  3.61503
          0.02895  3.95256  4.67491  0.61958  0.77255  0.48576  0.95510
    528   1.89388  4.59802  2.81191  2.18060  4.15396  3.20048  3.78872  3.53786  2.65223  3.19175  4.03308  2.97133  3.77087  2.97918  3.07829  1.98584  2.84940  3.16331  5.44639  4.13285    596 - -
          2.68618  4.42225  2.77519  2.73123  3.46354  2.40513  3.72494  3.29354  2.67741  2.69355  4.24690  2.90347  2.73739  3.18146  2.89801  2.37887  2.77519  2.98518  4.58477  3.61503
          0.02895  3.95256  4.67491  0.61958  0.77255  0.48576  0.95510
    529   2.86693  4.53370  3.73602  3.21262  3.36126  3.73582  3.99592  2.68550  2.76380  1.30074  3.37428  3.55962  4.14535  3.32573  2.52664  3.11087  3.11753  2.61119  4.98859  3.71776    597 - -
          2.68618  4.42225  2.77519  2.73123  3.46354  2.40513  3.72494  3.29354  2.67741  2.69355  4.24690  2.90347  2.73739  3.18146  2.89801  2.37887  2.77519  2.98518  4.58477  3.61503
          0.02895  3.95256  4.67491  0.61958  0.77255  0.48576  0.95510
    530   1.46564  4.60183  2.80515  2.17550  4.14149  3.22309  3.86335  3.40299  2.72834  3.15446  4.05626  3.02448  3.81871  3.07569  3.12128  2.67086  2.92415  3.07271  5.46815  4.16908    598 - -
          2.68618  4.42225  2.77519  2.73123  3.46354  2.40513  3.72494  3.29354  2.67741  2.69355  4.24690  2.90347  2.73739  3.18146  2.89801  2.37887  2.77519  2.98518  4.58477  3.61503
          0.02895  3.95256  4.67491  0.61958  0.77255  0.48576  0.95510
    531   2.21175  4.34278  3.43114  2.87042  3.49167  3.55295  3.81954  2.40731  2.40730  2.46815  2.77153  3.28298  3.94214  3.11763  3.09667  2.81303  2.83513  2.48083  4.95763  3.72166    599 - -
          2.68618  4.42225  2.77519  2.73123  3.46354  2.40513  3.72494  3.29354  2.67741  2.69355  4.24690  2.90347  2.73739  3.18146  2.89801  2.37887  2.77519  2.98518  4.58477  3.61503
          0.02895  3.95256  4.67491  0.61958  0.77255  0.48576  0.95510
    532   2.61174  4.73349  3.02821  2.51768  4.08473  3.38079  3.64562  3.48608  2.32588  3.08428  3.91720  2.99641  3.82039  2.53899  2.29062  2.36626  2.24081  3.15704  5.30734  4.01333    600 - -
          2.68618  4.42225  2.77519  2.73123  3.46354  2.40513  3.72494  3.29354  2.67741  2.69355  4.24690  2.90347  2.73739  3.18146  2.89801  2.37887  2.77519  2.98518  4.58477  3.61503
          0.02895  3.95256  4.67491  0.61958  0.77255  0.48576  0.95510
    533   2.67451  4.96036  2.90179  2.40062  4.26423  3.40830  2.83571  3.69492  2.07847  3.23323  4.03903  2.50890  3.81661  2.71501  2.38192  2.39037  2.89898  3.34046  5.39987  4.07101    601 - -
          2.68618  4.42225  2.77519  2.73123  3.46354  2.40513  3.72494  3.29354  2.67741  2.69355  4.24690  2.90347  2.73739  3.18146  2.89801  2.37887  2.77519  2.98518  4.58477  3.61503
          0.02895  3.95256  4.67491  0.61958  0.77255  0.48576  0.95510
    534   2.23005  4.53791  3.10131  2.66811  4.08447  3.25299  3.78370  3.46862  2.51226  3.10627  3.96543  3.08291  2.04317  2.97763  2.41318  2.61668  2.84317  3.11226  5.35759  4.08512    602 - -
          2.68618  4.42225  2.77519  2.73123  3.46354  2.40513  3.72494  3.29354  2.67741  2.69355  4.24690  2.90347  2.73739  3.18146  2.89801  2.37887  2.77519  2.98518  4.58477  3.61503
          0.09582  3.95256  2.62877  0.61958  0.77255  0.48576  0.95510
    535   2.04689  4.78504  2.61664  2.02301  4.20797  3.23261  3.69065  3.62669  2.54155  3.23348  4.06416  2.55238  3.76559  2.86116  2.99652  2.37335  2.88841  3.26105  5.46273  4.11431    603 - -
          2.68618  4.42225  2.77519  2.73123  3.46354  2.40513  3.72494  3.29354  2.67741  2.69355  4.24690  2.90347  2.73739  3.18146  2.89801  2.37887  2.77519  2.98518  4.58477  3.61503
          0.03092  3.88766  4.61000  0.61958  0.77255  0.54607  0.86564
    536   2.54148  3.54743  3.45881  2.89275  3.27998  3.52058  3.75609  2.73472  2.81108  2.44213  3.34527  3.27815  3.19534  2.79554  3.14235  2.77536  2.77508  2.51449  3.38771  3.09178    604 - -
          2.68618  4.42225  2.77519  2.73123  3.46354  2.40513  3.72494  3.29354  2.67741  2.69355  4.24690  2.90347  2.73739  3.18146  2.89801  2.37887  2.77519  2.98518  4.58477  3.61503
          0.03092  3.88766  4.61000  0.61958  0.77255  0.54607  0.86564
    537   2.48954  4.49714  2.99898  2.57738  3.90199  2.85637  3.73751  3.27305  2.58342  2.58746  3.81293  2.34915  3.77627  2.94626  2.98184  2.59536  2.35555  2.95329  5.23735  3.94390    605 - -
          2.68618  4.42225  2.77519  2.73123  3.46354  2.40513  3.72494  3.29354  2.67741  2.69355  4.24690  2.90347  2.73739  3.18146  2.89801  2.37887  2.77519  2.98518  4.58477  3.61503
          0.03092  3.88766  4.61000  0.61958  0.77255  0.54607  0.86564
    538   2.38475  4.80909  2.80093  2.41785  4.23118  3.30201  3.64649  3.64510  1.84378  3.22415  4.04987  2.55352  3.79042  2.80261  2.72512  2.40445  2.89214  3.28263  5.41848  4.10025    606 - -
          2.68618  4.42225  2.77519  2.73123  3.46354  2.40513  3.72494  3.29354  2.67741  2.69355  4.24690  2.90347  2.73739  3.18146  2.89801  2.37887  2.77519  2.98518  4.58477  3.61503
          0.17783  3.88766  1.94895  0.61958  0.77255  0.54607  0.86564
    539   2.04000  4.53428  2.23716  2.41226  4.10289  3.10970  3.75087  3.38190  2.66301  3.12528  3.99470  2.88348  3.70295  2.94762  3.10999  2.53408  2.45706  3.02698  5.42405  4.09721    607 - -
          2.68628  4.42116  2.77506  2.73133  3.46318  2.40522  3.72504  3.29364  2.67750  2.69364  4.24699  2.90330  2.73749  3.18127  2.89758  2.37896  2.77529  2.98528  4.58487  3.61513
          0.29672  1.40538  4.46790  1.11080  0.39943  0.65549  0.73228
    540   2.61970  4.36358  3.38417  2.89575  3.37128  3.52750  3.83578  2.31832  2.75909  2.04938  3.43238  2.70809  3.95499  3.15686  3.08174  2.83947  2.88013  2.37154  4.91628  3.59176    614 - -
          2.68618  4.42225  2.77519  2.73123  3.46354  2.40513  3.72494  3.29354  2.67741  2.69355  4.24690  2.90347  2.73739  3.18146  2.89801  2.37887  2.77519  2.98518  4.58477  3.61503
          0.03572  3.74555  4.46790  0.61958  0.77255  0.56883  0.83515
    541   2.62252  4.62463  3.06425  2.57884  3.86419  3.39884  3.65438  3.21568  2.00543  2.46600  3.76840  3.03847  2.89507  2.85088  2.67040  2.71012  2.87063  2.94778  5.17136  3.88900    615 - -
          2.68618  4.42225  2.77519  2.73123  3.46354  2.40513  3.72494  3.29354  2.67741  2.69355  4.24690  2.90347  2.73739  3.18146  2.89801  2.37887  2.77519  2.98518  4.58477  3.61503
          0.03337  3.81251  4.53486  0.61958  0.77255  0.60735  0.78700
    542   2.49693  4.24100  3.50841  3.03821  3.50685  2.53880  3.96594  2.56169  2.94616  2.13059  3.48507  3.36286  3.90528  3.29570  3.25847  2.74041  2.81841  2.00579  5.03989  3.77951    616 - -
          2.68618  4.42225  2.77519  2.73123  3.46354  2.40513  3.72494  3.29354  2.67741  2.69355  4.24690  2.90347  2.73739  3.18146  2.89801  2.37887  2.77519  2.98518  4.58477  3.61503
          0.03337  3.81251  4.53486  0.61958  0.77255  0.60735  0.78700
    543   2.33277  4.22282  3.27481  2.82331  3.76701  2.71546  3.85972  2.66875  2.79203  2.82437  3.70208  3.15805  3.72800  3.12651  3.14708  2.10432  2.29274  2.74750  5.16208  3.91570    617 - -
          2.68618  4.42225  2.77519  2.73123  3.46354  2.40513  3.72494  3.29354  2.67741  2.69355  4.24690  2.90347  2.73739  3.18146  2.89801  2.37887  2.77519  2.98518  4.58477  3.61503
          0.03337  3.81251  4.53486  0.61958  0.77255  0.60735  0.78700
    544   2.55702  4.73188  2.28308  2.33878  4.08575  3.24827  3.65028  3.45747  2.50677  3.11449  3.95180  2.46718  3.74795  2.81983  2.97233  2.59277  2.55951  2.76537  5.36722  4.01864    618 - -
          2.68618  4.42225  2.77519  2.73123  3.46354  2.40513  3.72494  3.29354  2.67741  2.69355  4.24690  2.90347  2.73739  3.18146  2.89801  2.37887  2.77519  2.98518  4.58477  3.61503
          0.03337  3.81251  4.53486  0.61958  0.77255  0.60735  0.78700
    545   2.56495  4.74500  2.68637  2.35825  4.16132  3.23212  3.64887  3.60102  2.44090  3.18963  4.01705  2.55879  3.12356  2.41438  2.86273  2.20515  2.85203  3.23465  5.39915  4.06127    619 - -
          2.68618  4.42225  2.77519  2.73123  3.46354  2.40513  3.72494  3.29354  2.67741  2.69355  4.24690  2.90347  2.73739  3.18146  2.89801  2.37887  2.77519  2.98518  4.58477  3.61503
          0.03337  3.81251  4.53486  0.61958  0.77255  0.60735  0.78700
    546   2.52466  4.61435  2.95346  2.50840  4.06923  3.26239  3.65811  3.47676  2.36593  3.08685  3.92257  2.63684  3.75997  2.83231  2.29534  2.26484  2.52804  3.12509  5.30683  4.01478    620 - -
          2.68618  4.42225  2.77519  2.73123  3.46354  2.40513  3.72494  3.29354  2.67741  2.69355  4.24690  2.90347  2.73739  3.18146  2.89801  2.37887  2.77519  2.98518  4.58477  3.61503
          0.03337  3.81251  4.53486  0.61958  0.77255  0.60735  0.78700
    547   1.64424  4.24833  3.07718  2.77072  4.04415  3.01389  3.92363  3.34065  2.82384  3.10038  3.96748  2.60377  3.67650  3.16514  3.17625  2.44289  2.35145  2.94125  5.39569  4.13667    621 - -
          2.68618  4.42225  2.77519  2.73123  3.46354  2.40513  3.72494  3.29354  2.67741  2.69355  4.24690  2.90347  2.73739  3.18146  2.89801  2.37887  2.77519  2.98518  4.58477  3.61503
          0.03337  3.81251  4.53486  0.61958  0.77255  0.60735  0.78700
    548   2.51953  4.34372  3.24121  2.74702  3.53712  2.83466  3.75713  2.57388  2.67645  2.25557  3.52052  2.81649  3.84786  3.03961  3.03290  2.69764  2.78681  2.59377  4.97217  3.69569    622 - -
          2.68618  4.42225  2.77519  2.73123  3.46354  2.40513  3.72494  3.29354  2.67741  2.69355  4.24690  2.90347  2.73739  3.18146  2.89801  2.37887  2.77519  2.98518  4.58477  3.61503
          0.03337  3.81251  4.53486  0.61958  0.77255  0.60735  0.78700
    549   2.17645  2.59988  3.52720  3.12008  3.88273  2.02842  4.05686  3.24581  3.06760  2.97709  3.84375  3.27457  2.83731  3.37226  3.36130  2.37851  2.62267  2.83692  5.27373  4.07318    623 - -
          2.68618  4.42225  2.77519  2.73123  3.46354  2.40513  3.72494  3.29354  2.67741  2.69355  4.24690  2.90347  2.73739  3.18146  2.89801  2.37887  2.77519  2.98518  4.58477  3.61503
          0.03337  3.81251  4.53486  0.61958  0.77255  0.60735  0.78700
    550   2.56778  4.45970  2.62852  2.63516  3.09823  3.44230  3.71725  2.85894  2.64732  2.31694  3.53885  3.09924  3.85699  2.97252  3.05478  2.70987  2.57837  2.63734  4.99349  3.67597    624 - -
          2.68618  4.42225  2.77519  2.73123  3.46354  2.40513  3.72494  3.29354  2.67741  2.69355  4.24690  2.90347  2.73739  3.18146  2.89801  2.37887  2.77519  2.98518  4.58477  3.61503
          0.03337  3.81251  4.53486  0.61958  0.77255  0.60735  0.78700
    551   2.71955  4.44785  3.41425  2.95968  3.42311  3.59864  3.90574  1.87270  2.74754  2.26341  3.40668  3.36027  4.02453  2.53038  3.03962  2.94321  2.97600  2.42896  5.00902  3.72807    625 - -
          2.68618  4.42225  2.77519  2.73123  3.46354  2.40513  3.72494  3.29354  2.67741  2.69355  4.24690  2.90347  2.73739  3.18146  2.89801  2.37887  2.77519  2.98518  4.58477  3.61503
          0.03337  3.81251  4.53486  0.61958  0.77255  0.60735  0.78700
    552   2.55979  4.52062  3.02937  2.56127  3.66192  3.37667  3.65527  3.13911  2.49312  2.79583  3.67011  3.02613  3.81251  2.52459  2.87146  2.45046  2.56328  2.86612  5.03652  2.91858    626 - -
          2.68618  4.42225  2.77519  2.73123  3.46354  2.40513  3.72494  3.29354  2.67741  2.69355  4.24690  2.90347  2.73739  3.18146  2.89801  2.37887  2.77519  2.98518  4.58477  3.61503
          0.03337  3.81251  4.53486  0.61958  0.77255  0.60735  0.78700
    553   2.64811  4.93241  2.10931  2.21749  4.29286  3.19824  3.65565  3.76207  2.53663  3.33571  4.16830  2.75861  3.74713  2.50369  3.02188  2.01304  2.93454  3.38395  5.53165  4.13799    627 - -
          2.68618  4.42225  2.77519  2.73123  3.46354  2.40513  3.72494  3.29354  2.67741  2.69355  4.24690  2.90347  2.73739  3.18146  2.89801  2.37887  2.77519  2.98518  4.58477  3.61503
          0.03337  3.81251  4.53486  0.61958  0.77255  0.60735  0.78700
    554   2.31128  4.91365  2.56841  1.98225  4.22988  3.27999  3.62907  3.63411  2.39282  3.22208  4.07149  2.82277  3.78268  2.26975  2.80333  2.67889  2.93866  3.29638  5.44395  4.09758    628 - -
          2.68618  4.42225  2.77519  2.73123  3.46354  2.40513  3.72494  3.29354  2.67741  2.69355  4.24690  2.90347  2.73739  3.18146  2.89801  2.37887  2.77519  2.98518  4.58477  3.61503
          0.03337  3.81251  4.53486  0.61958  0.77255  0.60735  0.78700
    555   2.71666  4.90517  2.50725  2.32396  4.18089  3.22773  3.68167  3.76373  2.45355  3.33114  4.21267  1.75750  3.79443  2.48567  2.83161  2.71927  3.01277  3.40514  5.43675  4.04733    629 - -
          2.68618  4.42225  2.77519  2.73123  3.46354  2.40513  3.72494  3.29354  2.67741  2.69355  4.24690  2.90347  2.73739  3.18146  2.89801  2.37887  2.77519  2.98518  4.58477  3.61503
          0.03337  3.81251  4.53486  0.61958  0.77255  0.60735  0.78700
    556   2.52432  4.58578  2.48494  2.45362  3.92051  3.23205  3.70927  3.32247  2.59158  2.65597  3.88345  2.93383  3.76052  2.91542  3.02159  1.95326  2.82736  3.00419  5.26857  3.92608    630 - -
          2.68618  4.42225  2.77519  2.73123  3.46354  2.40513  3.72494  3.29354  2.67741  2.69355  4.24690  2.90347  2.73739  3.18146  2.89801  2.37887  2.77519  2.98518  4.58477  3.61503
          0.03337  3.81251  4.53486  0.61958  0.77255  0.60735  0.78700
    557   2.65305  4.87107  1.98086  2.27180  4.07355  3.25883  3.64848  3.52884  2.53170  2.62684  4.03342  2.50995  3.77311  2.82962  3.00540  2.65915  2.92094  3.20532  5.38024  3.98422    631 - -
          2.68618  4.42225  2.77519  2.73123  3.46354  2.40513  3.72494  3.29354  2.67741  2.69355  4.24690  2.90347  2.73739  3.18146  2.89801  2.37887  2.77519  2.98518  4.58477  3.61503
          0.03337  3.81251  4.53486  0.61958  0.77255  0.60735  0.78700
    558   2.32498  4.35972  2.81338  2.58999  4.21545  2.36753  3.87713  3.67780  2.78966  3.31148  4.14131  2.51624  3.65623  3.09415  3.18517  1.77873  2.74355  3.19743  5.51413  4.21515    632 - -
          2.68618  4.42225  2.77519  2.73123  3.46354  2.40513  3.72494  3.29354  2.67741  2.69355  4.24690  2.90347  2.73739  3.18146  2.89801  2.37887  2.77519  2.98518  4.58477  3.61503
          0.03337  3.81251  4.53486  0.61958  0.77255  0.60735  0.78700
    559   1.54821  4.13698  3.21502  2.90448  4.08417  2.92092  4.00836  3.44599  2.95258  3.16243  4.01282  3.14727  2.84981  3.26729  3.28709  2.07226  2.64424  2.98504  5.43796  4.20246    633 - -
          2.68618  4.42225  2.77519  2.73123  3.46354  2.40513  3.72494  3.29354  2.67741  2.69355  4.24690  2.90347  2.73739  3.18146  2.89801  2.37887  2.77519  2.98518  4.58477  3.61503
          0.03337  3.81251  4.53486  0.61958  0.77255  0.60735  0.78700
    560   2.50458  4.43513  3.03608  2.62813  3.60247  2.68484  3.72013  3.16715  2.64001  2.83088  3.71473  3.06053  2.73325  2.99095  3.02141  2.63070  2.80113  2.87527  5.01384  2.76436    634 - -
          2.68618  4.42225  2.77519  2.73123  3.46354  2.40513  3.72494  3.29354  2.67741  2.69355  4.24690  2.90347  2.73739  3.18146  2.89801  2.37887  2.77519  2.98518  4.58477  3.61503
          0.03337  3.81251  4.53486  0.61958  0.77255  0.60735  0.78700
    561   2.58709  4.81308  2.02856  2.26257  4.33003  2.51609  3.71008  3.78929  2.63082  3.37447  4.20478  2.78653  2.58185  2.88400  3.12665  2.59917  2.90915  3.37996  5.56719  4.19626    635 - -
          2.68618  4.42225  2.77519  2.73123  3.46354  2.40513  3.72494  3.29354  2.67741  2.69355  4.24690  2.90347  2.73739  3.18146  2.89801  2.37887  2.77519  2.98518  4.58477  3.61503
          0.03337  3.81251  4.53486  0.61958  0.77255  0.60735  0.78700
    562   2.32532  5.03829  2.21612  2.01880  4.32838  3.24290  3.61400  3.77247  2.46523  3.33200  4.15348  2.73967  3.75528  2.31756  2.95430  2.64867  2.93994  3.40546  5.53409  4.13844    636 - -
          2.68618  4.42225  2.77519  2.73123  3.46354  2.40513  3.72494  3.29354  2.67741  2.69355  4.24690  2.90347  2.73739  3.18146  2.89801  2.37887  2.77519  2.98518  4.58477  3.61503
          0.03337  3.81251  4.53486  0.61958  0.77255  0.60735  0.78700
    563   2.69242  4.96587  2.50122  1.91142  4.28645  3.25982  3.62740  3.72766  2.40834  3.29309  4.13105  2.79206  3.77539  2.37616  2.83226  2.23755  2.95418  3.37196  5.48678  4.12340    637 - -
          2.68618  4.42225  2.77519  2.73123  3.46354  2.40513  3.72494  3.29354  2.67741  2.69355  4.24690  2.90347  2.73739  3.18146  2.89801  2.37887  2.77519  2.98518  4.58477  3.61503
          0.03337  3.81251  4.53486  0.61958  0.77255  0.60735  0.78700
    564   2.67934  4.95402  2.08484  1.94490  4.18188  3.26934  3.63214  3.57483  2.49860  2.65762  4.05861  2.77952  3.77277  2.79707  2.98137  2.66652  2.93408  3.25126  5.44913  4.06440    638 - -
          2.68618  4.42225  2.77519  2.73123  3.46354  2.40513  3.72494  3.29354  2.67741  2.69355  4.24690  2.90347  2.73739  3.18146  2.89801  2.37887  2.77519  2.98518  4.58477  3.61503
          0.03337  3.81251  4.53486  0.61958  0.77255  0.60735  0.78700
    565   2.62648  4.82978  2.54871  2.31280  4.25281  2.43703  3.66924  3.72078  2.46659  3.29629  4.13535  2.37070  3.75788  2.30616  2.88113  2.64082  2.92288  3.34308  5.47679  4.12193    639 - -
          2.68618  4.42225  2.77519  2.73123  3.46354  2.40513  3.72494  3.29354  2.67741  2.69355  4.24690  2.90347  2.73739  3.18146  2.89801  2.37887  2.77519  2.98518  4.58477  3.61503
          0.03337  3.81251  4.53486  0.61958  0.77255  0.60735  0.78700
    566   2.63451  4.96481  2.39702  2.10088  4.26504  3.29181  3.57902  3.70628  2.35075  3.25723  4.06415  2.79592  3.01903  2.71905  2.39184  2.61697  2.87828  3.34045  5.44640  4.07712    640 - -
          2.68618  4.42225  2.77519  2.73123  3.46354  2.40513  3.72494  3.29354  2.67741  2.69355  4.24690  2.90347  2.73739  3.18146  2.89801  2.37887  2.77519  2.98518  4.58477  3.61503
          0.03337  3.81251  4.53486  0.61958  0.77255  0.60735  0.78700
    567   1.95554  4.36880  2.92023  2.62726  4.09231  3.06136  3.84719  3.41936  2.71920  3.14302  4.00215  2.16337  3.69419  3.06379  3.09947  2.48390  2.40171  3.02434  5.41535  4.12962    641 - -
          2.68618  4.42225  2.77519  2.73123  3.46354  2.40513  3.72494  3.29354  2.67741  2.69355  4.24690  2.90347  2.73739  3.18146  2.89801  2.37887  2.77519  2.98518  4.58477  3.61503
          0.03337  3.81251  4.53486  0.61958  0.77255  0.60735  0.78700
    568   2.67760  5.04361  2.37515  2.08962  4.34516  3.30559  3.56942  3.79089  2.29473  3.31666  4.12265  2.79114  3.76720  2.37041  2.32267  2.64549  2.91397  3.41800  5.48232  4.11419    642 - -
          2.68618  4.42225  2.77519  2.73123  3.46354  2.40513  3.72494  3.29354  2.67741  2.69355  4.24690  2.90347  2.73739  3.18146  2.89801  2.37887  2.77519  2.98518  4.58477  3.61503
          0.03337  3.81251  4.53486  0.61958  0.77255  0.60735  0.78700
    569   2.75010  4.68777  3.11759  2.69466  3.61717  3.48022  3.72550  3.08570  2.41378  2.21075  3.68858  3.14004  3.92909  1.95071  2.71140  2.84986  3.00152  2.91552  5.07832  3.73170    643 - -
          2.68618  4.42225  2.77519  2.73123  3.46354  2.40513  3.72494  3.29354  2.67741  2.69355  4.24690  2.90347  2.73739  3.18146  2.89801  2.37887  2.77519  2.98518  4.58477  3.61503
          0.03337  3.81251  4.53486  0.61958  0.77255  0.60735  0.78700
    570   2.38430  4.28129  3.23773  2.76397  3.73875  3.20949  3.81284  2.67030  2.72178  2.78167  3.66838  3.13582  2.80727  3.06773  3.08773  2.21941  2.44386  2.73345  5.13355  3.87828    644 - -
          2.68618  4.42225  2.77519  2.73123  3.46354  2.40513  3.72494  3.29354  2.67741  2.69355  4.24690  2.90347  2.73739  3.18146  2.89801  2.37887  2.77519  2.98518  4.58477  3.61503
          0.03337  3.81251  4.53486  0.61958  0.77255  0.60735  0.78700
    571   2.24991  4.21819  3.12212  2.79607  4.07841  2.97524  3.93223  3.45848  2.83125  3.15026  3.99979  3.09895  2.23742  3.17059  3.18263  2.01609  2.32143  3.01677  5.41486  4.16027    645 - -
          2.68618  4.42225  2.77519  2.73123  3.46354  2.40513  3.72494  3.29354  2.67741  2.69355  4.24690  2.90347  2.73739  3.18146  2.89801  2.37887  2.77519  2.98518  4.58477  3.61503
          0.03337  3.81251  4.53486  0.61958  0.77255  0.60735  0.78700
    572   2.59431  4.39814  3.34756  2.94907  3.52276  3.37177  3.93353  2.81995  2.83120  1.93225  3.57629  3.31187  2.15915  3.24164  3.13729  2.78577  2.92111  2.64170  5.06178  3.76492    646 - -
          2.68618  4.42225  2.77519  2.73123  3.46354  2.40513  3.72494  3.29354  2.67741  2.69355  4.24690  2.90347  2.73739  3.18146  2.89801  2.37887  2.77519  2.98518  4.58477  3.61503
          0.03337  3.81251  4.53486  0.61958  0.77255  0.60735  0.78700
    573   2.29944  4.22700  3.19350  2.87118  3.99558  3.02384  3.96884  3.28144  2.86179  3.02986  3.94311  3.16257  2.51983  3.22634  3.18765  2.46489  1.74437  2.90572  5.36759  4.12510    647 - -
          2.68618  4.42225  2.77519  2.73123  3.46354  2.40513  3.72494  3.29354  2.67741  2.69355  4.24690  2.90347  2.73739  3.18146  2.89801  2.37887  2.77519  2.98518  4.58477  3.61503
          0.03337  3.81251  4.53486  0.61958  0.77255  0.60735  0.78700
    574   1.96465  4.30258  3.64668  3.22904  3.45497  3.47467  4.13349  2.41655  3.09863  1.70192  3.41352  3.52237  4.01361  3.47346  3.37630  2.87423  2.93886  2.27093  5.11971  3.86122    648 - -
          2.68618  4.42225  2.77519  2.73123  3.46354  2.40513  3.72494  3.29354  2.67741  2.69355  4.24690  2.90347  2.73739  3.18146  2.89801  2.37887  2.77519  2.98518  4.58477  3.61503
          0.03337  3.81251  4.53486  0.61958  0.77255  0.60735  0.78700
    575   2.57166  4.71547  2.67433  1.99771  4.12271  3.23333  3.67463  3.49712  2.49492  3.13604  3.98649  2.87397  2.80374  2.85088  2.92088  2.61435  2.43161  3.15555  5.39058  4.06153    649 - -
          2.68618  4.42225  2.77519  2.73123  3.46354  2.40513  3.72494  3.29354  2.67741  2.69355  4.24690  2.90347  2.73739  3.18146  2.89801  2.37887  2.77519  2.98518  4.58477  3.61503
          0.03337  3.81251  4.53486  0.61958  0.77255  0.60735  0.78700
    576   2.55148  4.66385  2.84400  2.46637  4.13211  3.24501  3.66633  3.54315  1.99959  3.14791  3.98769  2.93616  2.79490  2.83959  2.74660  2.25465  2.84724  3.18383  5.35907  4.05679    650 - -
          2.68618  4.42225  2.77519  2.73123  3.46354  2.40513  3.72494  3.29354  2.67741  2.69355  4.24690  2.90347  2.73739  3.18146  2.89801  2.37887  2.77519  2.98518  4.58477  3.61503
          0.03337  3.81251  4.53486  0.61958  0.77255  0.60735  0.78700
    577   2.58717  4.41822  3.25889  2.76525  3.59303  3.45758  3.78341  2.30821  2.61968  2.52570  3.52081  3.19024  3.89336  2.52032  2.95671  2.76128  2.46567  2.56875  5.05062  3.79206    651 - -
          2.68618  4.42225  2.77519  2.73123  3.46354  2.40513  3.72494  3.29354  2.67741  2.69355  4.24690  2.90347  2.73739  3.18146  2.89801  2.37887  2.77519  2.98518  4.58477  3.61503
          0.03337  3.81251  4.53486  0.61958  0.77255  0.60735  0.78700
    578   2.70509  4.97037  2.58225  1.94495  4.30457  3.29436  3.61057  3.72341  2.00019  3.28497  4.12002  2.82240  3.78879  2.76516  2.71049  2.31762  2.95595  3.37119  5.46758  4.12571    652 - -
          2.68618  4.42225  2.77519  2.73123  3.46354  2.40513  3.72494  3.29354  2.67741  2.69355  4.24690  2.90347  2.73739  3.18146  2.89801  2.37887  2.77519  2.98518  4.58477  3.61503
          0.03337  3.81251  4.53486  0.61958  0.77255  0.60735  0.78700
    579   2.01753  4.49450  2.87964  2.54352  4.04653  3.15995  3.75004  3.44390  2.55692  3.09177  3.94806  2.97796  3.73157  2.36668  2.93276  2.18690  2.79596  3.07828  5.34421  4.04841    653 - -
          2.68618  4.42225  2.77519  2.73123  3.46354  2.40513  3.72494  3.29354  2.67741  2.69355  4.24690  2.90347  2.73739  3.18146  2.89801  2.37887  2.77519  2.98518  4.58477  3.61503
          0.03337  3.81251  4.53486  0.61958  0.77255  0.60735  0.78700
    580   2.19362  4.62860  2.99170  2.52403  4.03134  3.30838  3.64470  3.41824  2.14755  3.03669  3.88065  2.98361  3.78202  2.82126  2.42540  2.29984  2.83167  3.08886  5.26985  3.98964    654 - -
          2.68618  4.42225  2.77519  2.73123  3.46354  2.40513  3.72494  3.29354  2.67741  2.69355  4.24690  2.90347  2.73739  3.18146  2.89801  2.37887  2.77519  2.98518  4.58477  3.61503
          0.03337  3.81251  4.53486  0.61958  0.77255  0.60735  0.78700
    581   2.03964  4.46882  2.93850  2.57208  3.87883  3.19462  2.76021  3.35982  2.57361  3.00916  3.86852  3.00306  3.74567  2.95798  2.95000  2.21332  2.78933  3.01569  5.22133  3.89944    655 - -
          2.68618  4.42225  2.77519  2.73123  3.46354  2.40513  3.72494  3.29354  2.67741  2.69355  4.24690  2.90347  2.73739  3.18146  2.89801  2.37887  2.77519  2.98518  4.58477  3.61503
          0.03337  3.81251  4.53486  0.61958  0.77255  0.60735  0.78700
    582   2.63741  4.85797  2.60880  2.32003  4.21664  3.25334  3.63593  3.67984  2.39977  3.24989  4.08588  2.28745  2.91296  2.31746  2.80788  2.64656  2.91185  3.31766  5.43217  4.07964    656 - -
          2.68618  4.42225  2.77519  2.73123  3.46354  2.40513  3.72494  3.29354  2.67741  2.69355  4.24690  2.90347  2.73739  3.18146  2.89801  2.37887  2.77519  2.98518  4.58477  3.61503
          0.03337  3.81251  4.53486  0.61958  0.77255  0.41661  1.07669
    583   2.76817  5.24663  2.12354  1.65267  4.54352  3.26049  3.65843  4.02621  2.53813  3.53868  4.34507  2.73029  3.79364  2.48317  3.06351  2.33599  3.02773  3.62049  5.70756  4.26796    657 - -
          2.68618  4.42225  2.77519  2.73123  3.46354  2.40513  3.72494  3.29354  2.67741  2.69355  4.24690  2.90347  2.73739  3.18146  2.89801  2.37887  2.77519  2.98518  4.58477  3.61503
          0.02895  3.95256  4.67491  0.61958  0.77255  0.48576  0.95510
    584   2.13071  4.26266  3.34541  2.86573  3.89766  3.14267  3.91371  3.24097  2.84222  2.95681  3.81258  3.19080  2.76822  3.16242  3.21403  2.16934  2.13678  2.54691  5.27024  4.02466    658 - -
          2.68618  4.42225  2.77519  2.73123  3.46354  2.40513  3.72494  3.29354  2.67741  2.69355  4.24690  2.90347  2.73739  3.18146  2.89801  2.37887  2.77519  2.98518  4.58477  3.61503
          0.02895  3.95256  4.67491  0.61958  0.77255  0.48576  0.95510
    585   2.41517  5.00242  2.98158  2.24610  4.34429  3.45338  3.58517  3.74468  1.76123  3.26870  4.08662  2.96246  3.85678  2.71782  2.15948  2.74047  2.95962  3.39693  5.41680  4.12302    659 - -
          2.68618  4.42225  2.77519  2.73123  3.46354  2.40513  3.72494  3.29354  2.67741  2.69355  4.24690  2.90347  2.73739  3.18146  2.89801  2.37887  2.77519  2.98518  4.58477  3.61503
          0.02895  3.95256  4.67491  0.61958  0.77255  0.48576  0.95510
    586   2.71453  5.08964  2.64602  2.02814  4.41312  3.34527  3.60836  3.85851  1.87980  3.37698  4.17815  2.47441  3.13716  2.74063  2.74454  2.68155  2.95234  3.47732  5.53506  4.16742    660 - -
          2.68618  4.42225  2.77519  2.73123  3.46354  2.40513  3.72494  3.29354  2.67741  2.69355  4.24690  2.90347  2.73739  3.18146  2.89801  2.37887  2.77519  2.98518  4.58477  3.61503
          0.02895  3.95256  4.67491  0.61958  0.77255  0.48576  0.95510
    587   2.55096  4.26419  3.45787  2.89072  3.41662  3.52722  3.80305  2.38928  2.81227  2.46222  3.03321  3.28659  3.91619  3.13515  2.81857  2.49802  2.56156  2.32887  4.87207  3.64056    661 - -
          2.68618  4.42225  2.77519  2.73123  3.46354  2.40513  3.72494  3.29354  2.67741  2.69355  4.24690  2.90347  2.73739  3.18146  2.89801  2.37887  2.77519  2.98518  4.58477  3.61503
          0.02895  3.95256  4.67491  0.61958  0.77255  0.48576  0.95510
    588   2.66999  4.80250  3.09097  2.54678  4.15934  3.42735  3.62626  3.54857  2.04463  3.12850  3.96231  3.01827  3.84838  2.78057  2.05541  2.48032  2.33452  3.22080  5.32623  4.04893    662 - -
          2.68618  4.42225  2.77519  2.73123  3.46354  2.40513  3.72494  3.29354  2.67741  2.69355  4.24690  2.90347  2.73739  3.18146  2.89801  2.37887  2.77519  2.98518  4.58477  3.61503
          0.22751  3.95256  1.69129  0.61958  0.77255  0.48576  0.95510
    589   2.53560  4.57284  2.69605  2.48855  4.11370  1.88891  3.77152  3.60942  2.58225  3.22046  4.10892  2.93827  3.73132  2.40169  2.93816  2.61277  2.89197  3.22903  5.38355  4.08100    663 - -
          2.68618  4.42225  2.77519  2.73123  3.46354  2.40513  3.72494  3.29354  2.67741  2.69355  4.24690  2.90347  2.73739  3.18146  2.89801  2.37887  2.77519  2.98518  4.58477  3.61503
          0.03519  3.76024  4.48259  0.61958  0.77255  0.39750  1.11473
    590   2.84190  5.18181  2.34341  1.87701  4.50907  3.25183  3.74092  4.00452  2.61077  3.56421  4.42539  1.55666  3.83874  2.91538  3.07262  2.79109  3.13036  3.62218  5.70935  4.29484    664 - -
          2.68618  4.42225  2.77519  2.73123  3.46354  2.40513  3.72494  3.29354  2.67741  2.69355  4.24690  2.90347  2.73739  3.18146  2.89801  2.37887  2.77519  2.98518  4.58477  3.61503
          0.02895  3.95256  4.67491  0.61958  0.77255  0.48576  0.95510
    591   2.56251  4.58035  3.08814  2.53998  3.79213  3.41969  3.65251  3.18824  2.47627  2.83971  3.68894  2.68794  3.81999  2.85073  2.53596  2.48078  2.57991  2.68703  5.12502  3.27487    665 - -
          2.68618  4.42225  2.77519  2.73123  3.46354  2.40513  3.72494  3.29354  2.67741  2.69355  4.24690  2.90347  2.73739  3.18146  2.89801  2.37887  2.77519  2.98518  4.58477  3.61503
          0.02895  3.95256  4.67491  0.61958  0.77255  0.48576  0.95510
    592   2.79079  4.78945  2.75438  2.64808  4.16562  3.23843  3.98717  3.89355  2.89773  3.53143  4.48644  1.02375  3.89436  3.26032  3.25489  2.85509  3.17545  3.50766  5.46238  4.10839    666 - -
          2.68618  4.42225  2.77519  2.73123  3.46354  2.40513  3.72494  3.29354  2.67741  2.69355  4.24690  2.90347  2.73739  3.18146  2.89801  2.37887  2.77519  2.98518  4.58477  3.61503
          0.09582  3.95256  2.62877  0.61958  0.77255  0.48576  0.95510
    593   2.36823  4.86508  2.80588  2.43684  4.27641  3.33177  3.64444  3.67529  1.71716  3.25484  4.09296  2.48170  3.81824  2.80076  2.63187  2.70020  2.94310  3.32184  5.43276  4.12437    667 - -
          2.68618  4.42225  2.77519  2.73123  3.46354  2.40513  3.72494  3.29354  2.67741  2.69355  4.24690  2.90347  2.73739  3.18146  2.89801  2.37887  2.77519  2.98518  4.58477  3.61503
          0.03092  3.88766  4.61000  0.61958  0.77255  0.54607  0.86564
    594   2.48874  4.58207  2.40533  2.47526  4.03674  3.23136  3.71784  3.39393  2.58204  3.07087  3.91059  2.95116  3.75193  2.90015  3.02868  2.06162  2.52754  2.71209  5.34242  4.02333    668 - -
          2.68618  4.42225  2.77519  2.73123  3.46354  2.40513  3.72494  3.29354  2.67741  2.69355  4.24690  2.90347  2.73739  3.18146  2.89801  2.37887  2.77519  2.98518  4.58477  3.61503
          0.03092  3.88766  4.61000  0.61958  0.77255  0.44981  1.01541
    595   2.75596  4.83751  3.08666  2.64280  4.29269  3.41947  3.69924  3.60034  1.38511  3.22388  4.11069  3.08352  3.90044  2.86252  2.48513  2.80624  2.49685  3.27995  5.42245  4.16900    669 - -
          2.68618  4.42225  2.77519  2.73123  3.46354  2.40513  3.72494  3.29354  2.67741  2.69355  4.24690  2.90347  2.73739  3.18146  2.89801  2.37887  2.77519  2.98518  4.58477  3.61503
          0.02895  3.95256  4.67491  0.61958  0.77255  0.48576  0.95510
    596   2.17411  4.55946  2.92255  2.59259  4.10533  3.21607  3.80732  3.50150  2.61754  3.13782  4.00499  3.03030  1.97946  2.62799  2.99629  2.61122  2.85745  3.14026  5.40603  4.11048    670 - -
          2.68618  4.42225  2.77519  2.73123  3.46354  2.40513  3.72494  3.29354  2.67741  2.69355  4.24690  2.90347  2.73739  3.18146  2.89801  2.37887  2.77519  2.98518  4.58477  3.61503
          0.02895  3.95256  4.67491  0.61958  0.77255  0.48576  0.95510
    597   2.64475  4.34846  3.62745  3.22191  3.38280  3.50395  4.06962  2.64190  3.07000  1.39296  3.46421  3.51547  4.03224  3.45861  3.33334  2.39974  2.97211  2.49058  4.99985  3.68746    671 - -
          2.68618  4.42225  2.77519  2.73123  3.46354  2.40513  3.72494  3.29354  2.67741  2.69355  4.24690  2.90347  2.73739  3.18146  2.89801  2.37887  2.77519  2.98518  4.58477  3.61503
          0.02895  3.95256  4.67491  0.61958  0.77255  0.48576  0.95510
    598   2.61600  4.27508  3.71838  3.23095  3.40760  2.83185  4.07172  2.48670  3.11577  1.57863  3.37776  3.53531  4.03713  3.44960  3.39683  2.90507  2.91505  2.10933  5.00426  3.76321    672 - -
          2.68618  4.42225  2.77519  2.73123  3.46354  2.40513  3.72494  3.29354  2.67741  2.69355  4.24690  2.90347  2.73739  3.18146  2.89801  2.37887  2.77519  2.98518  4.58477  3.61503
          0.02895  3.95256  4.67491  0.61958  0.77255  0.48576  0.95510
    599   2.80140  4.68020  3.47845  2.88596  3.81216  3.58829  3.76299  2.54404  2.30166  2.73381  3.76258  3.28132  4.00237  2.97808  1.54531  2.93032  3.03867  2.87285  5.17135  3.90876    673 - -
          2.68618  4.42225  2.77519  2.73123  3.46354  2.40513  3.72494  3.29354  2.67741  2.69355  4.24690  2.90347  2.73739  3.18146  2.89801  2.37887  2.77519  2.98518  4.58477  3.61503
          0.02895  3.95256  4.67491  0.61958  0.77255  0.48576  0.95510
    600   2.81693  4.95888  3.15007  2.61604  4.37476  2.79627  3.62158  3.75985  1.88590  3.28097  4.12614  3.06658  3.91293  2.76707  1.61167  2.83615  3.03738  3.42395  5.40455  4.16623    674 - -
          2.68618  4.42225  2.77519  2.73123  3.46354  2.40513  3.72494  3.29354  2.67741  2.69355  4.24690  2.90347  2.73739  3.18146  2.89801  2.37887  2.77519  2.98518  4.58477  3.61503
          0.02895  3.95256  4.67491  0.61958  0.77255  0.48576  0.95510
    601   2.75596  4.83751  3.08666  2.64280  4.29269  3.41947  3.69924  3.60034  1.38511  3.22388  4.11069  3.08352  3.90044  2.86252  2.48513  2.80624  2.49685  3.27995  5.42245  4.16900    675 - -
          2.68618  4.42225  2.77519  2.73123  3.46354  2.40513  3.72494  3.29354  2.67741  2.69355  4.24690  2.90347  2.73739  3.18146  2.89801  2.37887  2.77519  2.98518  4.58477  3.61503
          0.02895  3.95256  4.67491  0.61958  0.77255  0.48576  0.95510
    602   1.85747  4.16342  3.34047  3.08953  4.24458  2.93150  4.18498  3.60394  3.15294  3.35045  4.21039  3.26419  3.67995  3.46117  3.45836  1.23706  2.70855  3.09669  5.60681  4.37136    676 - -
          2.68618  4.42225  2.77519  2.73123  3.46354  2.40513  3.72494  3.29354  2.67741  2.69355  4.24690  2.90347  2.73739  3.18146  2.89801  2.37887  2.77519  2.98518  4.58477  3.61503
          0.02895  3.95256  4.67491  0.61958  0.77255  0.48576  0.95510
    603   2.84672  5.39331  1.76778  1.62135  4.67809  3.23396  3.69063  4.18231  2.62016  3.67563  4.49693  2.69127  3.80727  2.38887  3.17129  2.75054  3.11565  3.76166  5.83374  4.35917    677 - -
          2.68618  4.42225  2.77519  2.73123  3.46354  2.40513  3.72494  3.29354  2.67741  2.69355  4.24690  2.90347  2.73739  3.18146  2.89801  2.37887  2.77519  2.98518  4.58477  3.61503
          0.02895  3.95256  4.67491  0.61958  0.77255  0.48576  0.95510
    604   2.76283  4.43688  3.67897  3.25763  3.37728  3.61710  4.12684  2.62382  3.10782  1.26990  3.37447  3.58654  2.88702  3.49147  3.37498  3.02550  3.06617  2.53213  5.04295  3.78610    678 - -
          2.68618  4.42225  2.77519  2.73123  3.46354  2.40513  3.72494  3.29354  2.67741  2.69355  4.24690  2.90347  2.73739  3.18146  2.89801  2.37887  2.77519  2.98518  4.58477  3.61503
          0.02895  3.95256  4.67491  0.61958  0.77255  0.48576  0.95510
    605   2.85984  4.60360  3.47571  3.32649  4.31437  3.28659  4.39717  3.88059  3.39068  3.49867  4.55212  3.62501  0.69134  3.77703  3.62694  3.02989  3.30776  3.51680  5.47876  4.43621    679 - -
          2.68618  4.42225  2.77519  2.73123  3.46354  2.40513  3.72494  3.29354  2.67741  2.69355  4.24690  2.90347  2.73739  3.18146  2.89801  2.37887  2.77519  2.98518  4.58477  3.61503
          0.02895  3.95256  4.67491  0.61958  0.77255  0.48576  0.95510
    606   2.24814  4.63508  2.85938  2.49214  4.18560  2.66909  3.74228  3.61004  2.55504  3.21612  4.03822  2.96078  3.76271  2.14495  2.97620  2.19355  2.83248  3.21925  5.44116  4.12331    680 - -
          2.68618  4.42225  2.77519  2.73123  3.46354  2.40513  3.72494  3.29354  2.67741  2.69355  4.24690  2.90347  2.73739  3.18146  2.89801  2.37887  2.77519  2.98518  4.58477  3.61503
          0.02895  3.95256  4.67491  0.61958  0.77255  0.48576  0.95510
    607   2.77038  5.08940  1.31250  2.21032  4.55000  3.17042  3.80090  4.06159  2.80697  3.64553  4.50680  2.76199  3.80615  2.98576  3.35235  2.25624  3.10491  3.63619  5.80086  4.35198    681 - -
          2.68618  4.42225  2.77519  2.73123  3.46354  2.40513  3.72494  3.29354  2.67741  2.69355  4.24690  2.90347  2.73739  3.18146  2.89801  2.37887  2.77519  2.98518  4.58477  3.61503
          0.02895  3.95256  4.67491  0.61958  0.77255  0.48576  0.95510
    608   2.47455  4.45170  3.13382  2.66782  3.88978  3.27362  3.78061  3.24643  2.62618  2.93160  3.79499  3.09012  3.79239  2.64440  3.01177  1.87211  2.52297  2.57338  5.23535  3.95895    682 - -
          2.68618  4.42225  2.77519  2.73123  3.46354  2.40513  3.72494  3.29354  2.67741  2.69355  4.24690  2.90347  2.73739  3.18146  2.89801  2.37887  2.77519  2.98518  4.58477  3.61503
          0.02895  3.95256  4.67491  0.61958  0.77255  0.48576  0.95510
    609   2.51940  4.38843  3.20104  2.77639  3.54901  2.30817  3.80168  3.09493  2.76406  2.78858  3.68481  3.17329  3.84711  3.10817  3.12461  2.67763  2.48538  2.81562  4.99201  2.42915    683 - -
          2.68618  4.42225  2.77519  2.73123  3.46354  2.40513  3.72494  3.29354  2.67741  2.69355  4.24690  2.90347  2.73739  3.18146  2.89801  2.37887  2.77519  2.98518  4.58477  3.61503
          0.02895  3.95256  4.67491  0.61958  0.77255  0.48576  0.95510
    610   1.91889  4.17246  3.48843  3.17809  4.07743  3.03181  4.19792  3.16399  3.15007  3.06525  4.01033  3.34848  3.74924  3.48842  3.43781  2.48441  1.37750  2.79969  5.50701  4.29090    684 - -
          2.68618  4.42225  2.77519  2.73123  3.46354  2.40513  3.72494  3.29354  2.67741  2.69355  4.24690  2.90347  2.73739  3.18146  2.89801  2.37887  2.77519  2.98518  4.58477  3.61503
          0.02895  3.95256  4.67491  0.61958  0.77255  0.48576  0.95510
    611   2.34915  4.19157  3.72692  3.17083  3.37679  2.97469  3.98537  2.23261  3.09378  2.34935  2.95174  3.49850  4.01862  3.38289  3.39033  2.89859  2.84102  1.84808  4.90277  3.68781    685 - -
          2.68618  4.42225  2.77519  2.73123  3.46354  2.40513  3.72494  3.29354  2.67741  2.69355  4.24690  2.90347  2.73739  3.18146  2.89801  2.37887  2.77519  2.98518  4.58477  3.61503
          0.02895  3.95256  4.67491  0.61958  0.77255  0.48576  0.95510
    612   2.82668  4.99599  3.18393  2.60979  4.39844  3.51527  3.59856  3.78091  1.66554  3.28851  4.12804  3.06225  3.91523  2.73705  1.80104  2.43399  3.03525  3.44415  5.40380  4.16352    686 - -
          2.68618  4.42225  2.77519  2.73123  3.46354  2.40513  3.72494  3.29354  2.67741  2.69355  4.24690  2.90347  2.73739  3.18146  2.89801  2.37887  2.77519  2.98518  4.58477  3.61503
          0.02895  3.95256  4.67491  0.61958  0.77255  0.48576  0.95510
    613   0.90425  4.23303  3.54472  3.34006  4.13288  3.05535  4.35253  3.27045  3.35839  3.14833  4.17165  3.46917  3.80217  3.69229  3.60319  2.58278  2.86569  2.91100  5.55205  4.36129    687 - -
          2.68618  4.42225  2.77519  2.73123  3.46354  2.40513  3.72494  3.29354  2.67741  2.69355  4.24690  2.90347  2.73739  3.18146  2.89801  2.37887  2.77519  2.98518  4.58477  3.61503
          0.02895  3.95256  4.67491  0.61958  0.77255  0.48576  0.95510
    614   3.24556  4.68426  4.31791  3.95843  3.16717  4.08356  4.58905  2.37594  3.72539  0.78257  3.16568  4.22612  4.50535  4.07455  3.88823  3.66420  3.53628  2.43401  5.07521  3.81692    688 - -
          2.68618  4.42225  2.77519  2.73123  3.46354  2.40513  3.72494  3.29354  2.67741  2.69355  4.24690  2.90347  2.73739  3.18146  2.89801  2.37887  2.77519  2.98518  4.58477  3.61503
          0.02895  3.95256  4.67491  0.61958  0.77255  0.48576  0.95510
    615   2.11271  4.46239  2.89950  2.62187  4.25420  3.08613  3.89007  3.68633  2.77396  3.32669  4.15379  2.10484  3.72813  3.09145  3.18154  1.77716  2.80334  3.23160  5.54349  4.23888    689 - -
          2.68618  4.42225  2.77519  2.73123  3.46354  2.40513  3.72494  3.29354  2.67741  2.69355  4.24690  2.90347  2.73739  3.18146  2.89801  2.37887  2.77519  2.98518  4.58477  3.61503
          0.02895  3.95256  4.67491  0.61958  0.77255  0.48576  0.95510
    616   2.36980  5.28140  1.58114  1.83900  4.60007  3.22610  3.71155  4.06052  2.66447  3.60787  4.44146  2.71055  3.80660  2.86990  3.22010  2.74296  3.09800  3.65982  5.79634  4.33851    690 - -
          2.68618  4.42225  2.77519  2.73123  3.46354  2.40513  3.72494  3.29354  2.67741  2.69355  4.24690  2.90347  2.73739  3.18146  2.89801  2.37887  2.77519  2.98518  4.58477  3.61503
          0.02895  3.95256  4.67491  0.61958  0.77255  0.48576  0.95510
    617   2.23206  4.64034  2.98493  2.66911  3.72490  3.32423  1.72956  3.46341  2.59237  3.08648  4.00669  3.09990  3.87319  3.04997  2.92375  2.74487  2.97117  3.15021  5.12852  3.71013    691 - -
          2.68618  4.42225  2.77519  2.73123  3.46354  2.40513  3.72494  3.29354  2.67741  2.69355  4.24690  2.90347  2.73739  3.18146  2.89801  2.37887  2.77519  2.98518  4.58477  3.61503
          0.02895  3.95256  4.67491  0.61958  0.77255  0.48576  0.95510
    618   2.28100  4.70338  3.04402  2.59016  4.17954  3.34360  3.70892  3.48915  1.64021  3.14768  4.00523  3.04129  3.83619  2.87670  2.67626  2.68670  2.53630  3.15509  5.38803  4.11131    692 - -
          2.68618  4.42225  2.77519  2.73123  3.46354  2.40513  3.72494  3.29354  2.67741  2.69355  4.24690  2.90347  2.73739  3.18146  2.89801  2.37887  2.77519  2.98518  4.58477  3.61503
          0.02895  3.95256  4.67491  0.61958  0.77255  0.48576  0.95510
    619   2.70727  4.73745  3.24065  2.75207  4.23112  3.38510  3.72383  3.67490  2.21117  3.24660  4.12178  3.14646  3.89214  2.90199  1.44367  2.32373  2.99943  3.32363  5.37395  4.12097    693 - -
          2.68618  4.42225  2.77519  2.73123  3.46354  2.40513  3.72494  3.29354  2.67741  2.69355  4.24690  2.90347  2.73739  3.18146  2.89801  2.37887  2.77519  2.98518  4.58477  3.61503
          0.02895  3.95256  4.67491  0.61958  0.77255  0.48576  0.95510
    620   1.95355  4.52606  3.02982  2.58449  4.00166  3.25545  3.75064  3.38619  2.57774  3.03476  3.87765  3.03030  3.08938  2.52739  2.98350  2.58001  2.36513  3.04135  5.30888  4.01819    694 - -
          2.68618  4.42225  2.77519  2.73123  3.46354  2.40513  3.72494  3.29354  2.67741  2.69355  4.24690  2.90347  2.73739  3.18146  2.89801  2.37887  2.77519  2.98518  4.58477  3.61503
          0.02895  3.95256  4.67491  0.61958  0.77255  0.48576  0.95510
    621   2.41193  5.15800  1.59720  2.19034  4.49027  3.24273  3.69941  3.95474  2.60542  3.50608  4.33830  2.75198  3.80201  2.41413  3.12482  2.71431  3.04279  3.56416  5.69768  4.26884    695 - -
          2.68618  4.42225  2.77519  2.73123  3.46354  2.40513  3.72494  3.29354  2.67741  2.69355  4.24690  2.90347  2.73739  3.18146  2.89801  2.37887  2.77519  2.98518  4.58477  3.61503
          0.02895  3.95256  4.67491  0.61958  0.77255  0.48576  0.95510
    622   2.40052  5.07936  2.42263  1.54470  4.44562  3.25569  3.70206  3.88272  2.56324  3.45576  4.28926  2.37144  3.80802  2.86192  3.04234  2.71401  3.02600  3.50136  5.64919  4.24892    696 - -
          2.68618  4.42225  2.77519  2.73123  3.46354  2.40513  3.72494  3.29354  2.67741  2.69355  4.24690  2.90347  2.73739  3.18146  2.89801  2.37887  2.77519  2.98518  4.58477  3.61503
          0.02895  3.95256  4.67491  0.61958  0.77255  0.48576  0.95510
    623   2.38583  4.40143  3.84754  3.35784  2.24276  3.77659  3.69849  2.80673  3.27117  2.42528  3.48491  3.59212  4.16821  3.51356  3.52412  3.08503  3.08744  2.64207  4.17471  1.67102    697 - -
          2.68618  4.42225  2.77519  2.73123  3.46354  2.40513  3.72494  3.29354  2.67741  2.69355  4.24690  2.90347  2.73739  3.18146  2.89801  2.37887  2.77519  2.98518  4.58477  3.61503
          0.02895  3.95256  4.67491  0.61958  0.77255  0.48576  0.95510
    624   2.64475  4.34846  3.62745  3.22191  3.38280  3.50395  4.06962  2.64190  3.07000  1.39296  3.46421  3.51547  4.03224  3.45861  3.33334  2.39974  2.97211  2.49058  4.99985  3.68746    698 - -
          2.68618  4.42225  2.77519  2.73123  3.46354  2.40513  3.72494  3.29354  2.67741  2.69355  4.24690  2.90347  2.73739  3.18146  2.89801  2.37887  2.77519  2.98518  4.58477  3.61503
          0.02895  3.95256  4.67491  0.61958  0.77255  0.48576  0.95510
    625   2.06672  4.18809  3.67600  3.22789  3.78245  3.25313  4.15795  2.64633  3.15930  2.70502  3.69602  3.45029  3.87576  3.47680  3.46176  2.64824  1.81653  1.95918  5.29098  4.07394    699 - -
          2.68618  4.42225  2.77519  2.73123  3.46354  2.40513  3.72494  3.29354  2.67741  2.69355  4.24690  2.90347  2.73739  3.18146  2.89801  2.37887  2.77519  2.98518  4.58477  3.61503
          0.02895  3.95256  4.67491  0.61958  0.77255  0.48576  0.95510
    626   2.44981  4.23411  3.68652  3.28190  3.78069  3.28039  4.21624  2.61917  3.18048  2.64358  3.71296  3.49569  3.91626  3.53408  3.46442  2.69841  1.50853  2.03332  5.33962  4.10429    700 - -
          2.68618  4.42225  2.77519  2.73123  3.46354  2.40513  3.72494  3.29354  2.67741  2.69355  4.24690  2.90347  2.73739  3.18146  2.89801  2.37887  2.77519  2.98518  4.58477  3.61503
          0.02895  3.95256  4.67491  0.61958  0.77255  0.48576  0.95510
    627   2.72502  4.86356  2.08793  2.41540  4.37234  3.21806  3.86394  3.85387  2.81168  3.46718  4.34461  2.92960  1.52611  3.06623  3.28069  2.75073  3.06408  3.46486  5.60999  4.28156    701 - -
          2.68618  4.42225  2.77519  2.73123  3.46354  2.40513  3.72494  3.29354  2.67741  2.69355  4.24690  2.90347  2.73739  3.18146  2.89801  2.37887  2.77519  2.98518  4.58477  3.61503
          0.02895  3.95256  4.67491  0.61958  0.77255  0.48576  0.95510
    628   1.93475  4.27995  3.24479  2.99518  4.17955  3.03688  4.12582  3.49193  3.05148  3.23093  4.14929  3.25450  1.47687  3.39383  3.36722  2.51503  2.80376  3.07116  5.53893  4.30744    702 - -
          2.68618  4.42225  2.77519  2.73123  3.46354  2.40513  3.72494  3.29354  2.67741  2.69355  4.24690  2.90347  2.73739  3.18146  2.89801  2.37887  2.77519  2.98518  4.58477  3.61503
          0.02895  3.95256  4.67491  0.61958  0.77255  0.48576  0.95510
    629   2.27172  4.91857  1.71863  2.28543  4.40140  3.20787  3.73657  3.83185  2.64481  3.42611  4.25389  2.81812  2.78138  2.90009  3.15063  2.64775  2.95791  3.42938  5.63620  4.24479    703 - -
          2.68618  4.42225  2.77519  2.73123  3.46354  2.40513  3.72494  3.29354  2.67741  2.69355  4.24690  2.90347  2.73739  3.18146  2.89801  2.37887  2.77519  2.98518  4.58477  3.61503
          0.02895  3.95256  4.67491  0.61958  0.77255  0.48576  0.95510
    630   2.06460  4.61676  2.46365  2.48697  4.03184  3.27755  3.71649  3.38487  2.57246  3.05836  3.89825  2.96937  2.85526  2.89476  3.02213  2.58938  2.81079  2.70599  5.33672  4.01832    704 - -
          2.68618  4.42225  2.77519  2.73123  3.46354  2.40513  3.72494  3.29354  2.67741  2.69355  4.24690  2.90347  2.73739  3.18146  2.89801  2.37887  2.77519  2.98518  4.58477  3.61503
          0.02895  3.95256  4.67491  0.61958  0.77255  0.48576  0.95510
    631   2.27362  4.87771  2.29768  2.30226  4.35597  2.59243  3.70017  3.81050  2.57481  3.37582  4.18224  2.29236  3.76278  2.85386  3.07304  2.36918  2.90250  3.40079  5.57749  4.19609    705 - -
          2.68618  4.42225  2.77519  2.73123  3.46354  2.40513  3.72494  3.29354  2.67741  2.69355  4.24690  2.90347  2.73739  3.18146  2.89801  2.37887  2.77519  2.98518  4.58477  3.61503
          0.02895  3.95256  4.67491  0.61958  0.77255  0.48576  0.95510
    632   2.63453  4.78213  2.85589  2.44006  4.07248  2.90031  3.65280  3.48698  2.21459  2.66439  3.93606  2.15325  3.81771  2.82139  2.80484  2.67349  2.88593  3.16431  5.32593  4.00385    706 - -
          2.68618  4.42225  2.77519  2.73123  3.46354  2.40513  3.72494  3.29354  2.67741  2.69355  4.24690  2.90347  2.73739  3.18146  2.89801  2.37887  2.77519  2.98518  4.58477  3.61503
          0.02895  3.95256  4.67491  0.61958  0.77255  0.48576  0.95510
    633   2.55013  2.36077  3.52731  3.02004  3.22284  3.46741  3.81995  2.81543  2.92003  2.54444  3.46680  2.78080  3.92668  3.25041  3.22300  2.78270  2.82872  2.58283  4.72762  2.69970    707 - -
          2.68619  4.42226  2.77521  2.73124  3.46355  2.40514  3.72496  3.29355  2.67725  2.69356  4.24691  2.90348  2.73741  3.18147  2.89802  2.37888  2.77521  2.98519  4.58478  3.61504
          0.10724  2.28579        *  0.39697  1.11582  0.00000        *
//
