# Supplementary material for: Potential Conservation of Circadian Clock Proteins in the phylum Nematoda as Revealed by Bioinformatic Searches
Source: PLoS One. 2014 Nov 14;9(11):e112871. doi: 10.1371/journal.pone.0112871 (PMC4232591; doi:10.1371/journal.pone.0112871)
Supplement: File S1 — HMM profiles used in this work and HMMsearch results. (ZIP) [file pone.0112871.s007.zip › HMMs-CE/Artropodos/Pp4-19C-PE(PP2a_MTS)_FBpp0077017-aln.hmm]

HMMER3/b [3.0 | March 2010]
NAME  Pp4-19C-PE(PP2a_MTS)_FBpp0077017-aln
LENG  307
ALPH  amino
RF    no
CS    no
MAP   yes
DATE  Tue Jun 12 14:33:56 2012
NSEQ  8
EFFN  0.472656
CKSUM 1255656243
STATS LOCAL MSV      -11.3143  0.70109
STATS LOCAL VITERBI  -11.9688  0.70109
STATS LOCAL FORWARD   -5.1598  0.70109
HMM          A        C        D        E        F        G        H        I        K        L        M        N        P        Q        R        S        T        V        W        Y   
            m->m     m->i     m->d     i->m     i->i     d->m     d->d
  COMPO   2.61723  3.82245  2.82283  2.73058  3.18346  2.85756  3.71705  2.73348  2.78299  2.40428  3.68375  3.14550  3.40995  3.13992  2.94346  2.74150  2.92884  2.55933  4.41498  3.33539
          2.68619  4.42226  2.77521  2.73125  3.46355  2.40514  3.72496  3.29355  2.67735  2.69356  4.24655  2.90348  2.73741  3.18148  2.89802  2.37883  2.77521  2.98520  4.58478  3.61504
          0.21405  2.79430  2.02851  0.76343  0.62748  0.00000        *
      1   2.85814  4.43405  3.88893  3.47688  3.15558  3.71983  4.24730  2.31685  3.25073  1.77948  1.70279  3.77117  4.18508  3.64621  3.47260  3.18871  3.16337  2.30365  4.97255  3.71714      4 - -
          2.68618  4.42225  2.77519  2.73123  3.46354  2.40513  3.72494  3.29354  2.67741  2.69355  4.24690  2.90347  2.73739  3.18146  2.89801  2.37887  2.77519  2.98518  4.58477  3.61503
          0.03660  3.72190  4.44425  0.61958  0.77255  0.58863  0.80988
      2   2.26099  4.34378  3.00183  2.59857  3.78627  2.74469  3.73300  3.19796  2.63048  2.87071  3.72972  3.01295  3.31770  2.96845  3.02010  2.25391  2.71377  2.86949  5.14927  3.35513      5 - -
          2.68618  4.42225  2.77519  2.73123  3.46354  2.40513  3.72494  3.29354  2.67741  2.69355  4.24690  2.90347  2.73739  3.18146  2.89801  2.37887  2.77519  2.98518  4.58477  3.61503
          0.03660  3.72190  4.44425  0.61958  0.77255  0.58863  0.80988
      3   2.83691  4.92151  1.16203  2.26569  4.28110  3.10458  3.81519  3.83713  2.87371  3.47622  4.45790  2.81120  3.74780  3.05948  3.36311  2.82175  3.17495  3.49504  5.47889  4.18800      6 - -
          2.68618  4.42225  2.77519  2.73123  3.46354  2.40513  3.72494  3.29354  2.67741  2.69355  4.24690  2.90347  2.73739  3.18146  2.89801  2.37887  2.77519  2.98518  4.58477  3.61503
          0.03660  3.72190  4.44425  0.61958  0.77255  0.42643  1.05797
      4   2.52245  4.25820  3.40354  2.86072  3.38512  3.46764  3.77738  2.74407  2.77930  2.46583  2.74291  3.25064  3.88167  3.11214  3.11721  2.48520  2.44246  2.52276  4.84823  3.10195      7 - -
          2.68618  4.42225  2.77520  2.73124  3.46354  2.40513  3.72495  3.29354  2.67741  2.69355  4.24690  2.90337  2.73740  3.18147  2.89801  2.37887  2.77520  2.98519  4.58477  3.61503
          0.07416  2.79430  4.57345  0.49598  0.93898  0.48576  0.95510
      5   2.21387  4.15482  3.23704  2.97238  4.12624  2.92431  4.07268  3.47385  3.00165  3.22551  4.10233  3.18989  3.65084  3.34269  3.31021  1.37760  2.28506  3.01009  5.49340  4.24211      9 - -
          2.68618  4.42225  2.77519  2.73123  3.46354  2.40513  3.72494  3.29354  2.67741  2.69355  4.24690  2.90347  2.73739  3.18146  2.89801  2.37887  2.77519  2.98518  4.58477  3.61503
          0.03209  3.85111  4.57345  0.61958  0.77255  0.48576  0.95510
      6   2.96706  5.09139  0.94917  2.32241  4.46564  3.19485  3.91285  4.04904  2.99303  3.66129  4.63916  2.87761  3.84616  3.15213  3.50615  2.93200  3.30526  3.69058  5.63838  4.34238     10 - -
          2.68618  4.42225  2.77519  2.73123  3.46354  2.40513  3.72494  3.29354  2.67741  2.69355  4.24690  2.90347  2.73739  3.18146  2.89801  2.37887  2.77519  2.98518  4.58477  3.61503
          0.03209  3.85111  4.57345  0.61958  0.77255  0.48576  0.95510
      7   3.12608  4.50868  4.51927  4.00189  3.12850  4.31712  4.65899  1.66807  3.81809  1.18378  2.98822  4.28778  4.58866  4.07641  4.00895  3.68391  3.37116  1.97776  5.13156  3.93929     11 - -
          2.68618  4.42225  2.77519  2.73123  3.46354  2.40513  3.72494  3.29354  2.67741  2.69355  4.24690  2.90347  2.73739  3.18146  2.89801  2.37887  2.77519  2.98518  4.58477  3.61503
          0.03209  3.85111  4.57345  0.61958  0.77255  0.48576  0.95510
      8   2.96706  5.09139  0.94917  2.32241  4.46564  3.19485  3.91285  4.04904  2.99303  3.66129  4.63916  2.87761  3.84616  3.15213  3.50615  2.93200  3.30526  3.69058  5.63838  4.34238     12 - -
          2.68618  4.42225  2.77519  2.73123  3.46354  2.40513  3.72494  3.29354  2.67741  2.69355  4.24690  2.90347  2.73739  3.18146  2.89801  2.37887  2.77519  2.98518  4.58477  3.61503
          0.03209  3.85111  4.57345  0.61958  0.77255  0.48576  0.95510
      9   2.95268  5.02655  3.34471  2.72993  4.43788  3.57380  3.57401  3.80204  1.59973  3.28454  4.16637  3.13497  3.96256  2.72004  1.50613  2.96554  3.13549  3.49511  5.35776  4.17547     13 - -
          2.68618  4.42225  2.77519  2.73123  3.46354  2.40513  3.72494  3.29354  2.67741  2.69355  4.24690  2.90347  2.73739  3.18146  2.89801  2.37887  2.77519  2.98518  4.58477  3.61503
          0.03209  3.85111  4.57345  0.61958  0.77255  0.48576  0.95510
     10   2.76450  4.62517  3.28523  2.79039  3.18108  3.54036  3.64119  3.19264  2.48940  2.73319  3.72092  3.20290  3.95500  1.95091  2.78404  2.87405  2.99980  2.97449  2.88098  3.18946     14 - -
          2.68618  4.42225  2.77519  2.73123  3.46354  2.40513  3.72494  3.29354  2.67741  2.69355  4.24690  2.90347  2.73739  3.18146  2.89801  2.37887  2.77519  2.98518  4.58477  3.61503
          0.03209  3.85111  4.57345  0.61958  0.77255  0.48576  0.95510
     11   3.03760  4.42759  4.47550  3.95341  3.23992  4.24386  4.64805  1.31026  3.78394  1.72445  2.66530  4.22990  4.54610  4.05952  3.98846  3.60367  3.28987  1.85133  5.19452  4.01194     15 - -
          2.68618  4.42225  2.77519  2.73123  3.46354  2.40513  3.72494  3.29354  2.67741  2.69355  4.24690  2.90347  2.73739  3.18146  2.89801  2.37887  2.77519  2.98518  4.58477  3.61503
          0.03209  3.85111  4.57345  0.61958  0.77255  0.48576  0.95510
     12   2.93441  5.04041  2.47937  1.05614  4.38402  3.26064  3.84592  3.83369  2.72379  3.45437  4.42961  2.92153  3.86429  3.06220  3.13022  2.91914  3.23857  3.51984  5.55964  4.28217     16 - -
          2.68618  4.42225  2.77519  2.73123  3.46354  2.40513  3.72494  3.29354  2.67741  2.69355  4.24690  2.90347  2.73739  3.18146  2.89801  2.37887  2.77519  2.98518  4.58477  3.61503
          0.03209  3.85111  4.57345  0.61958  0.77255  0.48576  0.95510
     13   2.64268  4.61322  3.17298  2.62734  3.76178  3.46775  3.66171  3.12268  2.35765  2.51086  3.67688  3.08520  3.86902  2.17279  2.55739  2.74252  2.87481  2.61736  5.11445  3.83245     17 - -
          2.68618  4.42225  2.77519  2.73123  3.46354  2.40513  3.72494  3.29354  2.67741  2.69355  4.24690  2.90347  2.73739  3.18146  2.89801  2.37887  2.77519  2.98518  4.58477  3.61503
          0.03209  3.85111  4.57345  0.61958  0.77255  0.48576  0.95510
     14   2.11513  4.33455  3.74437  3.32132  3.40492  3.56941  4.19412  2.36969  3.17973  1.50655  3.35073  3.61121  4.08614  3.54858  3.44535  2.96748  2.99802  2.24952  5.11382  3.86563     18 - -
          2.68618  4.42225  2.77519  2.73123  3.46354  2.40513  3.72494  3.29354  2.67741  2.69355  4.24690  2.90347  2.73739  3.18146  2.89801  2.37887  2.77519  2.98518  4.58477  3.61503
          0.03209  3.85111  4.57345  0.61958  0.77255  0.48576  0.95510
     15   2.95297  4.91541  3.12751  2.75328  4.29695  3.44447  3.74800  3.72494  1.06789  3.29481  4.25764  3.17861  3.94651  2.94086  2.42846  2.99649  3.20794  3.43401  5.36057  4.17035     19 - -
          2.68618  4.42225  2.77519  2.73123  3.46354  2.40513  3.72494  3.29354  2.67741  2.69355  4.24690  2.90347  2.73739  3.18146  2.89801  2.37887  2.77519  2.98518  4.58477  3.61503
          0.03209  3.85111  4.57345  0.61958  0.77255  0.48576  0.95510
     16   2.86815  5.02150  3.06644  2.32316  4.39428  3.49931  3.57301  3.76405  1.89761  3.27194  4.13010  3.02591  3.90804  2.71743  1.58939  2.86870  3.06557  3.44434  5.38516  4.15486     20 - -
          2.68618  4.42225  2.77519  2.73123  3.46354  2.40513  3.72494  3.29354  2.67741  2.69355  4.24690  2.90347  2.73739  3.18146  2.89801  2.37887  2.77519  2.98518  4.58477  3.61503
          0.03209  3.85111  4.57345  0.61958  0.77255  0.48576  0.95510
     17   2.56275  0.98482  4.07638  3.81134  3.80784  3.19000  4.46315  2.94843  3.63824  2.86476  3.98545  3.80404  3.89526  3.98524  3.76631  2.83431  3.02775  2.69439  5.22821  4.09561     21 - -
          2.68618  4.42225  2.77519  2.73123  3.46354  2.40513  3.72494  3.29354  2.67741  2.69355  4.24690  2.90347  2.73739  3.18146  2.89801  2.37887  2.77519  2.98518  4.58477  3.61503
          0.03209  3.85111  4.57345  0.61958  0.77255  0.48576  0.95510
     18   2.81756  5.11035  2.57094  1.72417  4.44251  3.33412  3.62631  3.85291  1.81111  3.39040  4.24406  2.84292  3.83493  2.77857  2.62015  2.78140  3.05744  3.50330  5.53580  4.20697     22 - -
          2.68618  4.42225  2.77519  2.73123  3.46354  2.40513  3.72494  3.29354  2.67741  2.69355  4.24690  2.90347  2.73739  3.18146  2.89801  2.37887  2.77519  2.98518  4.58477  3.61503
          0.03209  3.85111  4.57345  0.61958  0.77255  0.48576  0.95510
     19   2.65881  4.22447  3.78188  3.22857  3.14192  3.69989  3.94871  2.00308  3.10742  2.07916  3.23302  3.54897  4.07146  3.41063  3.37905  2.98687  2.60980  2.22386  4.73807  2.69148     23 - -
          2.68618  4.42225  2.77519  2.73123  3.46354  2.40513  3.72494  3.29354  2.67741  2.69355  4.24690  2.90347  2.73739  3.18146  2.89801  2.37887  2.77519  2.98518  4.58477  3.61503
          0.03209  3.85111  4.57345  0.61958  0.77255  0.48576  0.95510
     20   3.09569  4.46553  4.53338  4.02328  3.20590  4.31494  4.69281  1.38862  3.84478  1.44682  3.06900  4.29907  4.60010  4.11838  4.04077  3.68692  3.34581  1.85202  5.18819  3.97908     24 - -
          2.68618  4.42225  2.77519  2.73123  3.46354  2.40513  3.72494  3.29354  2.67741  2.69355  4.24690  2.90347  2.73739  3.18146  2.89801  2.37887  2.77519  2.98518  4.58477  3.61503
          0.03209  3.85111  4.57345  0.61958  0.77255  0.48576  0.95510
     21   2.64978  4.83915  2.89129  2.42018  4.12814  3.38293  3.58664  3.54074  1.95590  2.92557  3.94591  2.76033  2.89499  2.58343  2.61409  2.67138  2.88084  3.21358  5.31740  4.00747     25 - -
          2.68618  4.42225  2.77519  2.73123  3.46354  2.40513  3.72494  3.29354  2.67741  2.69355  4.24690  2.90347  2.73739  3.18146  2.89801  2.37887  2.77519  2.98518  4.58477  3.61503
          0.03209  3.85111  4.57345  0.61958  0.77255  0.48576  0.95510
     22   2.93441  5.04041  2.47937  1.05614  4.38402  3.26064  3.84592  3.83369  2.72379  3.45437  4.42961  2.92153  3.86429  3.06220  3.13022  2.91914  3.23857  3.51984  5.55964  4.28217     26 - -
          2.68618  4.42225  2.77519  2.73123  3.46354  2.40513  3.72494  3.29354  2.67741  2.69355  4.24690  2.90347  2.73739  3.18146  2.89801  2.37887  2.77519  2.98518  4.58477  3.61503
          0.03209  3.85111  4.57345  0.61958  0.77255  0.48576  0.95510
     23   2.34740  3.71284  2.66405  2.42332  3.91683  3.33271  3.12139  3.33209  2.45419  2.96010  3.79212  2.58002  3.76640  2.79718  2.90090  2.59277  2.78602  3.01821  5.21802  3.89590     27 - -
          2.68618  4.42225  2.77519  2.73123  3.46354  2.40513  3.72494  3.29354  2.67741  2.69355  4.24690  2.90347  2.73739  3.18146  2.89801  2.37887  2.77519  2.98518  4.58477  3.61503
          0.03209  3.85111  4.57345  0.61958  0.77255  0.48576  0.95510
     24   2.86101  5.35418  1.75445  1.44979  4.64233  3.17310  3.70177  4.13508  2.69122  3.66958  4.52883  2.65195  3.78304  2.87107  3.25677  2.76268  3.14709  3.73284  5.82975  4.35912     28 - -
          2.68618  4.42225  2.77519  2.73123  3.46354  2.40513  3.72494  3.29354  2.67741  2.69355  4.24690  2.90347  2.73739  3.18146  2.89801  2.37887  2.77519  2.98518  4.58477  3.61503
          0.03209  3.85111  4.57345  0.61958  0.77255  0.48576  0.95510
     25   2.94753  4.39502  4.32026  3.83350  3.31037  4.07429  4.57023  1.93008  3.66778  1.59273  3.20232  4.09999  4.45590  3.98264  3.89346  3.45517  3.22709  1.35181  5.20496  3.96419     29 - -
          2.68618  4.42225  2.77519  2.73123  3.46354  2.40513  3.72494  3.29354  2.67741  2.69355  4.24690  2.90347  2.73739  3.18146  2.89801  2.37887  2.77519  2.98518  4.58477  3.61503
          0.03209  3.85111  4.57345  0.61958  0.77255  0.48576  0.95510
     26   2.92954  5.01557  3.24886  2.69143  4.41633  3.54058  3.58670  3.79356  1.30887  3.28666  4.17045  3.10995  3.94748  2.73563  1.94665  2.94169  3.12412  3.48314  5.36696  4.16883     30 - -
          2.68618  4.42225  2.77519  2.73123  3.46354  2.40513  3.72494  3.29354  2.67741  2.69355  4.24690  2.90347  2.73739  3.18146  2.89801  2.37887  2.77519  2.98518  4.58477  3.61503
          0.03209  3.85111  4.57345  0.61958  0.77255  0.48576  0.95510
     27   1.87669  4.74181  2.73237  2.20767  4.10631  3.29532  3.67964  3.45083  2.23274  3.10811  3.97032  2.91734  3.80142  2.86114  2.81969  2.68075  2.90846  3.13280  5.36517  4.05651     31 - -
          2.68618  4.42225  2.77519  2.73123  3.46354  2.40513  3.72494  3.29354  2.67741  2.69355  4.24690  2.90347  2.73739  3.18146  2.89801  2.37887  2.77519  2.98518  4.58477  3.61503
          0.03209  3.85111  4.57345  0.61958  0.77255  0.48576  0.95510
     28   3.13155  4.60029  4.15509  3.79510  3.12799  3.95481  4.45755  2.33117  3.56305  0.90195  3.15808  4.07262  4.39402  3.93650  3.74251  3.52355  3.42687  2.36291  4.99928  3.71758     32 - -
          2.68618  4.42225  2.77519  2.73123  3.46354  2.40513  3.72494  3.29354  2.67741  2.69355  4.24690  2.90347  2.73739  3.18146  2.89801  2.37887  2.77519  2.98518  4.58477  3.61503
          0.03209  3.85111  4.57345  0.61958  0.77255  0.48576  0.95510
     29   2.56275  0.98482  4.07638  3.81134  3.80784  3.19000  4.46315  2.94843  3.63824  2.86476  3.98545  3.80404  3.89526  3.98524  3.76631  2.83431  3.02775  2.69439  5.22821  4.09561     33 - -
          2.68618  4.42225  2.77519  2.73123  3.46354  2.40513  3.72494  3.29354  2.67741  2.69355  4.24690  2.90347  2.73739  3.18146  2.89801  2.37887  2.77519  2.98518  4.58477  3.61503
          0.03209  3.85111  4.57345  0.61958  0.77255  0.48576  0.95510
     30   1.76612  4.69199  2.30600  2.35406  4.20978  3.15308  3.74664  3.61532  2.66172  3.26410  4.10909  2.50482  3.74059  2.93494  3.12852  2.59308  2.87941  3.23414  5.49857  4.14481     34 - -
          2.68618  4.42225  2.77519  2.73123  3.46354  2.40513  3.72494  3.29354  2.67741  2.69355  4.24690  2.90347  2.73739  3.18146  2.89801  2.37887  2.77519  2.98518  4.58477  3.61503
          0.03209  3.85111  4.57345  0.61958  0.77255  0.48576  0.95510
     31   2.71470  4.60029  3.32190  2.75908  3.70877  3.55990  3.73198  2.57973  1.79966  2.38753  3.62653  3.19598  3.94988  2.94738  2.68177  2.85084  2.94256  2.67570  5.11977  3.84820     35 - -
          2.68618  4.42225  2.77519  2.73123  3.46354  2.40513  3.72494  3.29354  2.67741  2.69355  4.24690  2.90347  2.73739  3.18146  2.89801  2.37887  2.77519  2.98518  4.58477  3.61503
          0.03209  3.85111  4.57345  0.61958  0.77255  0.48576  0.95510
     32   1.59278  4.16347  3.70116  3.31611  3.74774  3.22975  4.24124  2.49598  3.24482  2.58767  3.67063  3.49726  3.88140  3.57204  3.52189  2.65724  2.80841  1.83153  5.33155  4.10241     36 - -
          2.68618  4.42225  2.77519  2.73123  3.46354  2.40513  3.72494  3.29354  2.67741  2.69355  4.24690  2.90347  2.73739  3.18146  2.89801  2.37887  2.77519  2.98518  4.58477  3.61503
          0.03209  3.85111  4.57345  0.61958  0.77255  0.48576  0.95510
     33   2.55018  2.71740  3.49990  2.94712  3.76304  3.33691  3.82345  3.09621  2.51153  2.80903  3.74406  3.27657  3.85638  3.08488  1.77824  2.72199  2.86545  2.82430  5.11260  3.87983     37 - -
          2.68618  4.42225  2.77519  2.73123  3.46354  2.40513  3.72494  3.29354  2.67741  2.69355  4.24690  2.90347  2.73739  3.18146  2.89801  2.37887  2.77519  2.98518  4.58477  3.61503
          0.03209  3.85111  4.57345  0.61958  0.77255  0.48576  0.95510
     34   2.86101  5.35418  1.75445  1.44979  4.64233  3.17310  3.70177  4.13508  2.69122  3.66958  4.52883  2.65195  3.78304  2.87107  3.25677  2.76268  3.14709  3.73284  5.82975  4.35912     38 - -
          2.68618  4.42225  2.77519  2.73123  3.46354  2.40513  3.72494  3.29354  2.67741  2.69355  4.24690  2.90347  2.73739  3.18146  2.89801  2.37887  2.77519  2.98518  4.58477  3.61503
          0.03209  3.85111  4.57345  0.61958  0.77255  0.48576  0.95510
     35   3.07350  4.45046  4.49829  4.00543  3.25087  4.27954  4.68961  1.27525  3.81836  1.62118  3.13165  4.27621  4.59022  4.11908  4.02054  3.66376  3.33200  1.80463  5.21373  3.97793     39 - -
          2.68618  4.42225  2.77519  2.73123  3.46354  2.40513  3.72494  3.29354  2.67741  2.69355  4.24690  2.90347  2.73739  3.18146  2.89801  2.37887  2.77519  2.98518  4.58477  3.61503
          0.03209  3.85111  4.57345  0.61958  0.77255  0.48576  0.95510
     36   3.13155  4.60029  4.15509  3.79510  3.12799  3.95481  4.45755  2.33117  3.56305  0.90195  3.15808  4.07262  4.39402  3.93650  3.74251  3.52355  3.42687  2.36291  4.99928  3.71758     40 - -
          2.68618  4.42225  2.77519  2.73123  3.46354  2.40513  3.72494  3.29354  2.67741  2.69355  4.24690  2.90347  2.73739  3.18146  2.89801  2.37887  2.77519  2.98518  4.58477  3.61503
          0.03209  3.85111  4.57345  0.61958  0.77255  0.48576  0.95510
     37   3.02582  4.39493  4.52179  3.98634  3.30507  4.28595  4.70029  1.66698  3.86135  1.54360  3.13102  4.26499  4.57477  4.11239  4.07724  3.63329  3.27473  1.43190  5.25308  4.07513     41 - -
          2.68618  4.42225  2.77519  2.73123  3.46354  2.40513  3.72494  3.29354  2.67741  2.69355  4.24690  2.90347  2.73739  3.18146  2.89801  2.37887  2.77519  2.98518  4.58477  3.61503
          0.03209  3.85111  4.57345  0.61958  0.77255  0.48576  0.95510
     38   2.93441  5.04041  2.47937  1.05614  4.38402  3.26064  3.84592  3.83369  2.72379  3.45437  4.42961  2.92153  3.86429  3.06220  3.13022  2.91914  3.23857  3.51984  5.55964  4.28217     42 - -
          2.68618  4.42225  2.77519  2.73123  3.46354  2.40513  3.72494  3.29354  2.67741  2.69355  4.24690  2.90347  2.73739  3.18146  2.89801  2.37887  2.77519  2.98518  4.58477  3.61503
          0.03209  3.85111  4.57345  0.61958  0.77255  0.48576  0.95510
     39   2.93441  5.04041  2.47937  1.05614  4.38402  3.26064  3.84592  3.83369  2.72379  3.45437  4.42961  2.92153  3.86429  3.06220  3.13022  2.91914  3.23857  3.51984  5.55964  4.28217     43 - -
          2.68618  4.42225  2.77519  2.73123  3.46354  2.40513  3.72494  3.29354  2.67741  2.69355  4.24690  2.90347  2.73739  3.18146  2.89801  2.37887  2.77519  2.98518  4.58477  3.61503
          0.03209  3.85111  4.57345  0.61958  0.77255  0.48576  0.95510
     40   2.23810  4.22690  3.07033  2.79359  4.20866  2.44113  3.98116  3.64901  2.91050  3.30171  4.12671  3.09199  2.85904  3.21532  3.27567  1.57489  2.68613  3.14100  5.52182  4.26588     44 - -
          2.68618  4.42225  2.77519  2.73123  3.46354  2.40513  3.72494  3.29354  2.67741  2.69355  4.24690  2.90347  2.73739  3.18146  2.89801  2.37887  2.77519  2.98518  4.58477  3.61503
          0.03209  3.85111  4.57345  0.61958  0.77255  0.48576  0.95510
     41   2.70613  4.70159  2.69722  2.58067  4.06180  3.16996  3.90444  3.76782  2.80647  3.41718  4.37275  1.19644  3.82089  3.17735  3.16024  2.77427  3.08741  3.39218  5.37020  4.01183     45 - -
          2.68618  4.42225  2.77519  2.73123  3.46354  2.40513  3.72494  3.29354  2.67741  2.69355  4.24690  2.90347  2.73739  3.18146  2.89801  2.37887  2.77519  2.98518  4.58477  3.61503
          0.03209  3.85111  4.57345  0.61958  0.77255  0.48576  0.95510
     42   2.93142  4.35215  4.41057  3.93247  3.45727  4.10948  4.70302  1.66361  3.79536  2.01977  3.31500  4.17907  4.50584  4.10753  4.02733  3.49881  3.22027  1.16377  5.35616  4.11807     46 - -
          2.68618  4.42225  2.77519  2.73123  3.46354  2.40513  3.72494  3.29354  2.67741  2.69355  4.24690  2.90347  2.73739  3.18146  2.89801  2.37887  2.77519  2.98518  4.58477  3.61503
          0.03209  3.85111  4.57345  0.61958  0.77255  0.48576  0.95510
     43   2.86433  4.84892  2.88936  2.64405  4.01458  3.35222  3.80207  3.64232  2.46638  3.14677  4.17551  3.10349  3.90555  1.27252  2.75086  2.91311  3.16144  3.37341  5.29052  3.98294     47 - -
          2.68618  4.42225  2.77519  2.73123  3.46354  2.40513  3.72494  3.29354  2.67741  2.69355  4.24690  2.90347  2.73739  3.18146  2.89801  2.37887  2.77519  2.98518  4.58477  3.61503
          0.03209  3.85111  4.57345  0.61958  0.77255  0.48576  0.95510
     44   2.68265  4.70744  3.14661  2.67419  4.14884  3.35395  3.69826  3.58247  2.25136  3.15431  4.04032  3.09691  2.57565  2.88058  1.66897  2.75407  2.96369  3.25186  5.31268  4.07174     48 - -
          2.68618  4.42225  2.77519  2.73123  3.46354  2.40513  3.72494  3.29354  2.67741  2.69355  4.24690  2.90347  2.73739  3.18146  2.89801  2.37887  2.77519  2.98518  4.58477  3.61503
          0.03209  3.85111  4.57345  0.61958  0.77255  0.48576  0.95510
     45   2.79130  4.34007  4.09556  3.75826  3.53475  3.70154  4.56376  2.05217  3.62571  2.22566  3.50338  3.95145  4.26341  3.98716  3.84023  3.20392  3.15347  1.05228  5.31550  4.04568     49 - -
          2.68618  4.42225  2.77519  2.73123  3.46354  2.40513  3.72494  3.29354  2.67741  2.69355  4.24690  2.90347  2.73739  3.18146  2.89801  2.37887  2.77519  2.98518  4.58477  3.61503
          0.03209  3.85111  4.57345  0.61958  0.77255  0.48576  0.95510
     46   2.74676  5.13988  1.62899  2.13937  4.46373  3.19083  3.67414  3.95991  2.60025  3.50466  4.34172  2.70256  3.76700  2.49286  3.12333  2.40195  3.03178  3.56421  5.68027  4.24132     50 - -
          2.68618  4.42225  2.77519  2.73123  3.46354  2.40513  3.72494  3.29354  2.67741  2.69355  4.24690  2.90347  2.73739  3.18146  2.89801  2.37887  2.77519  2.98518  4.58477  3.61503
          0.03209  3.85111  4.57345  0.61958  0.77255  0.48576  0.95510
     47   2.21448  4.15277  3.26173  2.96925  4.10362  2.93625  4.05679  3.43880  2.98512  3.19107  4.06263  3.19126  3.65298  3.32385  3.29927  1.53008  2.02689  2.98587  5.46966  4.22498     51 - -
          2.68618  4.42225  2.77519  2.73123  3.46354  2.40513  3.72494  3.29354  2.67741  2.69355  4.24690  2.90347  2.73739  3.18146  2.89801  2.37887  2.77519  2.98518  4.58477  3.61503
          0.03209  3.85111  4.57345  0.61958  0.77255  0.48576  0.95510
     48   2.72390  4.48453  3.32881  3.16495  4.16154  3.17327  4.24398  3.70168  3.22046  3.33075  4.37985  3.47369  0.86831  3.60990  3.46822  2.89077  3.16383  3.34946  5.35374  4.28199     52 - -
          2.68618  4.42225  2.77519  2.73123  3.46354  2.40513  3.72494  3.29354  2.67741  2.69355  4.24690  2.90347  2.73739  3.18146  2.89801  2.37887  2.77519  2.98518  4.58477  3.61503
          0.03209  3.85111  4.57345  0.61958  0.77255  0.48576  0.95510
     49   2.79130  4.34007  4.09556  3.75826  3.53475  3.70154  4.56376  2.05217  3.62571  2.22566  3.50338  3.95145  4.26341  3.98716  3.84023  3.20392  3.15347  1.05228  5.31550  4.04568     53 - -
          2.68618  4.42225  2.77519  2.73123  3.46354  2.40513  3.72494  3.29354  2.67741  2.69355  4.24690  2.90347  2.73739  3.18146  2.89801  2.37887  2.77519  2.98518  4.58477  3.61503
          0.03209  3.85111  4.57345  0.61958  0.77255  0.48576  0.95510
     50   2.40166  4.24661  3.40957  3.16087  3.95043  3.08652  4.17976  3.07498  3.10342  2.93922  3.99131  3.37350  3.78868  3.49937  3.36299  2.60272  1.20864  2.77224  5.39013  4.16714     54 - -
          2.68618  4.42225  2.77519  2.73123  3.46354  2.40513  3.72494  3.29354  2.67741  2.69355  4.24690  2.90347  2.73739  3.18146  2.89801  2.37887  2.77519  2.98518  4.58477  3.61503
          0.03209  3.85111  4.57345  0.61958  0.77255  0.48576  0.95510
     51   2.79130  4.34007  4.09556  3.75826  3.53475  3.70154  4.56376  2.05217  3.62571  2.22566  3.50338  3.95145  4.26341  3.98716  3.84023  3.20392  3.15347  1.05228  5.31550  4.04568     55 - -
          2.68618  4.42225  2.77519  2.73123  3.46354  2.40513  3.72494  3.29354  2.67741  2.69355  4.24690  2.90347  2.73739  3.18146  2.89801  2.37887  2.77519  2.98518  4.58477  3.61503
          0.03209  3.85111  4.57345  0.61958  0.77255  0.48576  0.95510
     52   2.56275  0.98482  4.07638  3.81134  3.80784  3.19000  4.46315  2.94843  3.63824  2.86476  3.98545  3.80404  3.89526  3.98524  3.76631  2.83431  3.02775  2.69439  5.22821  4.09561     56 - -
          2.68618  4.42225  2.77519  2.73123  3.46354  2.40513  3.72494  3.29354  2.67741  2.69355  4.24690  2.90347  2.73739  3.18146  2.89801  2.37887  2.77519  2.98518  4.58477  3.61503
          0.03209  3.85111  4.57345  0.61958  0.77255  0.48576  0.95510
     53   2.63899  4.41626  3.30837  3.20520  4.34737  0.76284  4.32656  3.94201  3.38355  3.59877  4.57453  3.47273  3.80671  3.70943  3.62171  2.81034  3.11858  3.47447  5.44792  4.44863     57 - -
          2.68618  4.42225  2.77519  2.73123  3.46354  2.40513  3.72494  3.29354  2.67741  2.69355  4.24690  2.90347  2.73739  3.18146  2.89801  2.37887  2.77519  2.98518  4.58477  3.61503
          0.03209  3.85111  4.57345  0.61958  0.77255  0.48576  0.95510
     54   2.96706  5.09139  0.94917  2.32241  4.46564  3.19485  3.91285  4.04904  2.99303  3.66129  4.63916  2.87761  3.84616  3.15213  3.50615  2.93200  3.30526  3.69058  5.63838  4.34238     58 - -
          2.68618  4.42225  2.77519  2.73123  3.46354  2.40513  3.72494  3.29354  2.67741  2.69355  4.24690  2.90347  2.73739  3.18146  2.89801  2.37887  2.77519  2.98518  4.58477  3.61503
          0.03209  3.85111  4.57345  0.61958  0.77255  0.48576  0.95510
     55   3.01451  4.43949  4.30486  3.92005  3.36005  4.04309  4.65230  1.10476  3.74775  1.95074  3.29902  4.16840  4.47657  4.09839  3.94678  3.53652  3.31414  1.84599  5.24629  3.98258     59 - -
          2.68618  4.42225  2.77519  2.73123  3.46354  2.40513  3.72494  3.29354  2.67741  2.69355  4.24690  2.90347  2.73739  3.18146  2.89801  2.37887  2.77519  2.98518  4.58477  3.61503
          0.03209  3.85111  4.57345  0.61958  0.77255  0.48576  0.95510
     56   2.97222  4.79304  3.10556  2.86358  3.27031  3.42992  1.18836  3.67181  2.70724  3.16836  4.20983  3.27368  3.98139  3.22960  2.97411  3.04317  3.27495  3.40737  4.73560  3.22182     60 - -
          2.68618  4.42225  2.77519  2.73123  3.46354  2.40513  3.72494  3.29354  2.67741  2.69355  4.24690  2.90347  2.73739  3.18146  2.89801  2.37887  2.77519  2.98518  4.58477  3.61503
          0.03209  3.85111  4.57345  0.61958  0.77255  0.48576  0.95510
     57   2.63899  4.41626  3.30837  3.20520  4.34737  0.76284  4.32656  3.94201  3.38355  3.59877  4.57453  3.47273  3.80671  3.70943  3.62171  2.81034  3.11858  3.47447  5.44792  4.44863     61 - -
          2.68618  4.42225  2.77519  2.73123  3.46354  2.40513  3.72494  3.29354  2.67741  2.69355  4.24690  2.90347  2.73739  3.18146  2.89801  2.37887  2.77519  2.98518  4.58477  3.61503
          0.03209  3.85111  4.57345  0.61958  0.77255  0.48576  0.95510
     58   2.86433  4.84892  2.88936  2.64405  4.01458  3.35222  3.80207  3.64232  2.46638  3.14677  4.17551  3.10349  3.90555  1.27252  2.75086  2.91311  3.16144  3.37341  5.29052  3.98294     62 - -
          2.68618  4.42225  2.77519  2.73123  3.46354  2.40513  3.72494  3.29354  2.67741  2.69355  4.24690  2.90347  2.73739  3.18146  2.89801  2.37887  2.77519  2.98518  4.58477  3.61503
          0.09479  3.85111  2.67099  0.61958  0.77255  0.48576  0.95510
     59   3.15704  4.58386  4.12529  3.82609  1.15640  3.86224  3.84640  2.69302  3.73561  2.08323  3.43687  3.92791  4.32426  3.92690  3.87558  3.42998  3.45896  2.67727  4.12350  2.50231     63 - -
          2.68618  4.42225  2.77519  2.73123  3.46354  2.40513  3.72494  3.29354  2.67741  2.69355  4.24690  2.90347  2.73739  3.18146  2.89801  2.37887  2.77519  2.98518  4.58477  3.61503
          0.03413  3.79044  4.51279  0.61958  0.77255  0.53704  0.87822
     60   3.13272  4.65494  3.71874  3.43473  2.30345  3.73579  3.58681  3.15374  3.29460  2.62837  3.83799  3.62531  4.21259  3.62040  3.49432  3.27690  3.41961  3.02072  3.94337  1.11408     64 - -
          2.68618  4.42225  2.77519  2.73123  3.46354  2.40513  3.72494  3.29354  2.67741  2.69355  4.24690  2.90347  2.73739  3.18146  2.89801  2.37887  2.77519  2.98518  4.58477  3.61503
          0.03413  3.79044  4.51279  0.61958  0.77255  0.53704  0.87822
     61   2.90495  5.01416  1.04336  2.29169  4.38112  3.15160  3.86451  3.95139  2.93407  3.57549  4.55400  2.84295  3.79890  3.10518  3.43723  2.87824  3.24260  3.60013  5.56554  4.27047     65 - -
          2.68618  4.42225  2.77519  2.73123  3.46354  2.40513  3.72494  3.29354  2.67741  2.69355  4.24690  2.90347  2.73739  3.18146  2.89801  2.37887  2.77519  2.98518  4.58477  3.61503
          0.03413  3.79044  4.51279  0.61958  0.77255  0.53704  0.87822
     62   3.06514  4.55303  4.05648  3.69830  3.10826  3.87567  4.37982  2.31073  3.46675  0.98349  3.16112  3.98142  4.32675  3.85485  3.65531  3.44027  3.36406  2.32630  4.95544  3.65909     66 - -
          2.68618  4.42225  2.77519  2.73123  3.46354  2.40513  3.72494  3.29354  2.67741  2.69355  4.24690  2.90347  2.73739  3.18146  2.89801  2.37887  2.77519  2.98518  4.58477  3.61503
          0.03413  3.79044  4.51279  0.61958  0.77255  0.53704  0.87822
     63   2.83158  5.02035  2.73266  2.16163  4.37169  3.37409  3.60318  3.75005  1.52076  3.30031  4.17539  2.91366  3.85266  2.76051  2.42872  2.81927  3.06088  3.42568  5.43701  4.16108     67 - -
          2.68618  4.42225  2.77519  2.73123  3.46354  2.40513  3.72494  3.29354  2.67741  2.69355  4.24690  2.90347  2.73739  3.18146  2.89801  2.37887  2.77519  2.98518  4.58477  3.61503
          0.03413  3.79044  4.51279  0.61958  0.77255  0.53704  0.87822
     64   2.88579  4.97378  2.46016  1.14836  4.31040  3.22399  3.80672  3.74804  2.67715  3.37953  4.35960  2.89316  3.82541  3.02569  3.07559  2.87813  3.19023  3.44130  5.49772  4.22256     68 - -
          2.68618  4.42225  2.77519  2.73123  3.46354  2.40513  3.72494  3.29354  2.67741  2.69355  4.24690  2.90347  2.73739  3.18146  2.89801  2.37887  2.77519  2.98518  4.58477  3.61503
          0.03413  3.79044  4.51279  0.61958  0.77255  0.53704  0.87822
     65   3.06514  4.55303  4.05648  3.69830  3.10826  3.87567  4.37982  2.31073  3.46675  0.98349  3.16112  3.98142  4.32675  3.85485  3.65531  3.44027  3.36406  2.32630  4.95544  3.65909     69 - -
          2.68618  4.42225  2.77519  2.73123  3.46354  2.40513  3.72494  3.29354  2.67741  2.69355  4.24690  2.90347  2.73739  3.18146  2.89801  2.37887  2.77519  2.98518  4.58477  3.61503
          0.03413  3.79044  4.51279  0.61958  0.77255  0.53704  0.87822
     66   3.15704  4.58386  4.12529  3.82609  1.15640  3.86224  3.84640  2.69302  3.73561  2.08323  3.43687  3.92791  4.32426  3.92690  3.87558  3.42998  3.45896  2.67727  4.12350  2.50231     70 - -
          2.68618  4.42225  2.77519  2.73123  3.46354  2.40513  3.72494  3.29354  2.67741  2.69355  4.24690  2.90347  2.73739  3.18146  2.89801  2.37887  2.77519  2.98518  4.58477  3.61503
          0.03413  3.79044  4.51279  0.61958  0.77255  0.53704  0.87822
     67   2.83175  4.94861  2.96669  2.53926  4.12235  3.44224  2.93552  3.69662  1.49513  3.21656  4.09590  2.99974  3.88093  2.75012  2.32208  2.84162  3.04779  3.38441  5.26108  3.95115     71 - -
          2.68618  4.42225  2.77519  2.73123  3.46354  2.40513  3.72494  3.29354  2.67741  2.69355  4.24690  2.90347  2.73739  3.18146  2.89801  2.37887  2.77519  2.98518  4.58477  3.61503
          0.03413  3.79044  4.51279  0.61958  0.77255  0.53704  0.87822
     68   2.89617  4.33453  4.33040  3.85083  3.41585  4.05196  4.63205  1.66018  3.71198  1.98290  3.28002  4.10784  4.45320  4.02866  3.95017  3.43783  3.18567  1.24926  5.30625  4.06655     72 - -
          2.68618  4.42225  2.77519  2.73123  3.46354  2.40513  3.72494  3.29354  2.67741  2.69355  4.24690  2.90347  2.73739  3.18146  2.89801  2.37887  2.77519  2.98518  4.58477  3.61503
          0.03413  3.79044  4.51279  0.61958  0.77255  0.53704  0.87822
     69   2.56915  4.35015  3.22584  3.11613  4.25512  0.86778  4.23938  3.83663  3.28594  3.50072  4.47756  3.39071  3.73864  3.61701  3.52899  2.73912  3.04411  3.38105  5.36990  4.35500     73 - -
          2.68618  4.42225  2.77519  2.73123  3.46354  2.40513  3.72494  3.29354  2.67741  2.69355  4.24690  2.90347  2.73739  3.18146  2.89801  2.37887  2.77519  2.98518  4.58477  3.61503
          0.03413  3.79044  4.51279  0.61958  0.77255  0.53704  0.87822
     70   2.56915  4.35015  3.22584  3.11613  4.25512  0.86778  4.23938  3.83663  3.28594  3.50072  4.47756  3.39071  3.73864  3.61701  3.52899  2.73912  3.04411  3.38105  5.36990  4.35500     74 - -
          2.68618  4.42225  2.77519  2.73123  3.46354  2.40513  3.72494  3.29354  2.67741  2.69355  4.24690  2.90347  2.73739  3.18146  2.89801  2.37887  2.77519  2.98518  4.58477  3.61503
          0.03413  3.79044  4.51279  0.61958  0.77255  0.53704  0.87822
     71   2.79272  5.17557  1.50689  2.11022  4.43019  3.16374  3.68002  3.96570  2.63294  3.51181  4.38990  2.67744  3.76275  2.45294  3.15286  2.72615  3.08303  3.58809  5.66722  4.22080     75 - -
          2.68618  4.42225  2.77519  2.73123  3.46354  2.40513  3.72494  3.29354  2.67741  2.69355  4.24690  2.90347  2.73739  3.18146  2.89801  2.37887  2.77519  2.98518  4.58477  3.61503
          0.03413  3.79044  4.51279  0.61958  0.77255  0.53704  0.87822
     72   2.74377  4.31142  4.00966  3.67250  3.49253  3.63645  4.48912  2.06255  3.53890  2.19557  3.47256  3.87481  4.20314  3.90565  3.75885  3.13661  3.10836  1.13562  5.26229  3.98775     76 - -
          2.68618  4.42225  2.77519  2.73123  3.46354  2.40513  3.72494  3.29354  2.67741  2.69355  4.24690  2.90347  2.73739  3.18146  2.89801  2.37887  2.77519  2.98518  4.58477  3.61503
          0.03413  3.79044  4.51279  0.61958  0.77255  0.53704  0.87822
     73   2.64985  4.41838  3.24858  3.07759  4.07577  3.11064  4.16013  3.60202  3.12821  3.23708  4.28501  3.39147  0.99536  3.51961  3.38124  2.81530  3.08549  3.25658  5.28295  4.19607     77 - -
          2.68618  4.42225  2.77519  2.73123  3.46354  2.40513  3.72494  3.29354  2.67741  2.69355  4.24690  2.90347  2.73739  3.18146  2.89801  2.37887  2.77519  2.98518  4.58477  3.61503
          0.03413  3.79044  4.51279  0.61958  0.77255  0.53704  0.87822
     74   2.71519  4.82785  2.65109  1.69263  3.76822  3.33205  3.64105  3.41957  2.48505  3.03279  3.95228  2.89411  3.82401  2.86735  2.88727  2.73993  2.96836  3.14059  5.14780  3.03822     78 - -
          2.68618  4.42225  2.77519  2.73123  3.46354  2.40513  3.72494  3.29354  2.67741  2.69355  4.24690  2.90347  2.73739  3.18146  2.89801  2.37887  2.77519  2.98518  4.58477  3.61503
          0.03413  3.79044  4.51279  0.61958  0.77255  0.45498  1.00638
     75   2.58319  4.56341  3.09603  2.65108  3.97230  3.32621  3.71174  3.30759  2.24520  2.97578  3.85947  3.07432  3.82456  2.91326  2.48682  2.68701  1.84847  3.00432  5.24657  3.98873     79 - -
          2.68618  4.42225  2.77519  2.73123  3.46354  2.40513  3.72494  3.29354  2.67741  2.69355  4.24690  2.90347  2.73739  3.18146  2.89801  2.37887  2.77519  2.98518  4.58477  3.61503
          0.03209  3.85111  4.57345  0.61958  0.77255  0.48576  0.95510
     76   2.74304  4.92611  2.57798  2.36704  4.27992  3.26612  3.68948  3.77355  2.14301  3.35643  4.22714  1.69140  3.81872  2.87115  2.75539  2.74727  3.03041  3.41551  5.47917  4.12821     80 - -
          2.68618  4.42225  2.77519  2.73123  3.46354  2.40513  3.72494  3.29354  2.67741  2.69355  4.24690  2.90347  2.73739  3.18146  2.89801  2.37887  2.77519  2.98518  4.58477  3.61503
          0.03209  3.85111  4.57345  0.61958  0.77255  0.48576  0.95510
     77   3.21669  4.71433  3.80691  3.53250  2.29441  3.80541  3.60924  3.22893  3.39063  2.68831  3.90624  3.69747  4.27986  3.70180  3.57863  3.35543  3.50333  3.09850  3.93728  1.00206     81 - -
          2.68618  4.42225  2.77519  2.73123  3.46354  2.40513  3.72494  3.29354  2.67741  2.69355  4.24690  2.90347  2.73739  3.18146  2.89801  2.37887  2.77519  2.98518  4.58477  3.61503
          0.03209  3.85111  4.57345  0.61958  0.77255  0.48576  0.95510
     78   3.12608  4.50868  4.51927  4.00189  3.12850  4.31712  4.65899  1.66807  3.81809  1.18378  2.98822  4.28778  4.58866  4.07641  4.00895  3.68391  3.37116  1.97776  5.13156  3.93929     82 - -
          2.68618  4.42225  2.77519  2.73123  3.46354  2.40513  3.72494  3.29354  2.67741  2.69355  4.24690  2.90347  2.73739  3.18146  2.89801  2.37887  2.77519  2.98518  4.58477  3.61503
          0.03209  3.85111  4.57345  0.61958  0.77255  0.48576  0.95510
     79   3.23154  4.63966  4.20937  3.92001  1.04734  3.92590  3.86836  2.75808  3.82763  2.13318  3.49155  3.99526  4.38513  4.00155  3.95262  3.50243  3.53274  2.74717  4.12415  2.49400     83 - -
          2.68618  4.42225  2.77519  2.73123  3.46354  2.40513  3.72494  3.29354  2.67741  2.69355  4.24690  2.90347  2.73739  3.18146  2.89801  2.37887  2.77519  2.98518  4.58477  3.61503
          0.03209  3.85111  4.57345  0.61958  0.77255  0.48576  0.95510
     80   2.95272  4.50496  4.02662  3.61867  3.19888  3.81816  4.35876  2.37236  3.38784  1.79695  1.41949  3.89874  4.27882  3.77123  3.59562  3.29951  3.25770  2.37595  5.03673  3.79651     84 - -
          2.68618  4.42225  2.77519  2.73123  3.46354  2.40513  3.72494  3.29354  2.67741  2.69355  4.24690  2.90347  2.73739  3.18146  2.89801  2.37887  2.77519  2.98518  4.58477  3.61503
          0.03209  3.85111  4.57345  0.61958  0.77255  0.48576  0.95510
     81   2.63899  4.41626  3.30837  3.20520  4.34737  0.76284  4.32656  3.94201  3.38355  3.59877  4.57453  3.47273  3.80671  3.70943  3.62171  2.81034  3.11858  3.47447  5.44792  4.44863     85 - -
          2.68618  4.42225  2.77519  2.73123  3.46354  2.40513  3.72494  3.29354  2.67741  2.69355  4.24690  2.90347  2.73739  3.18146  2.89801  2.37887  2.77519  2.98518  4.58477  3.61503
          0.03209  3.85111  4.57345  0.61958  0.77255  0.48576  0.95510
     82   2.96706  5.09139  0.94917  2.32241  4.46564  3.19485  3.91285  4.04904  2.99303  3.66129  4.63916  2.87761  3.84616  3.15213  3.50615  2.93200  3.30526  3.69058  5.63838  4.34238     86 - -
          2.68618  4.42225  2.77519  2.73123  3.46354  2.40513  3.72494  3.29354  2.67741  2.69355  4.24690  2.90347  2.73739  3.18146  2.89801  2.37887  2.77519  2.98518  4.58477  3.61503
          0.03209  3.85111  4.57345  0.61958  0.77255  0.48576  0.95510
     83   3.29832  4.65838  4.29062  3.91066  1.22142  4.13088  3.50858  2.95895  3.77824  2.32863  3.59294  3.88363  4.46867  3.87699  3.90240  3.49434  3.53387  2.90075  3.71293  1.78705     87 - -
          2.68618  4.42225  2.77519  2.73123  3.46354  2.40513  3.72494  3.29354  2.67741  2.69355  4.24690  2.90347  2.73739  3.18146  2.89801  2.37887  2.77519  2.98518  4.58477  3.61503
          0.03209  3.85111  4.57345  0.61958  0.77255  0.48576  0.95510
     84   2.79130  4.34007  4.09556  3.75826  3.53475  3.70154  4.56376  2.05217  3.62571  2.22566  3.50338  3.95145  4.26341  3.98716  3.84023  3.20392  3.15347  1.05228  5.31550  4.04568     88 - -
          2.68618  4.42225  2.77519  2.73123  3.46354  2.40513  3.72494  3.29354  2.67741  2.69355  4.24690  2.90347  2.73739  3.18146  2.89801  2.37887  2.77519  2.98518  4.58477  3.61503
          0.03209  3.85111  4.57345  0.61958  0.77255  0.48576  0.95510
     85   2.96706  5.09139  0.94917  2.32241  4.46564  3.19485  3.91285  4.04904  2.99303  3.66129  4.63916  2.87761  3.84616  3.15213  3.50615  2.93200  3.30526  3.69058  5.63838  4.34238     89 - -
          2.68618  4.42225  2.77519  2.73123  3.46354  2.40513  3.72494  3.29354  2.67741  2.69355  4.24690  2.90347  2.73739  3.18146  2.89801  2.37887  2.77519  2.98518  4.58477  3.61503
          0.03209  3.85111  4.57345  0.61958  0.77255  0.48576  0.95510
     86   2.98181  4.82196  3.47033  2.98618  4.17114  3.47359  3.80954  3.71158  2.22984  3.23141  4.23238  3.34743  3.97742  3.03113  1.01153  3.06715  3.24936  3.43650  5.26298  4.10337     90 - -
          2.68618  4.42225  2.77519  2.73123  3.46354  2.40513  3.72494  3.29354  2.67741  2.69355  4.24690  2.90347  2.73739  3.18146  2.89801  2.37887  2.77519  2.98518  4.58477  3.61503
          0.03209  3.85111  4.57345  0.61958  0.77255  0.48576  0.95510
     87   2.63899  4.41626  3.30837  3.20520  4.34737  0.76284  4.32656  3.94201  3.38355  3.59877  4.57453  3.47273  3.80671  3.70943  3.62171  2.81034  3.11858  3.47447  5.44792  4.44863     91 - -
          2.68618  4.42225  2.77519  2.73123  3.46354  2.40513  3.72494  3.29354  2.67741  2.69355  4.24690  2.90347  2.73739  3.18146  2.89801  2.37887  2.77519  2.98518  4.58477  3.61503
          0.03209  3.85111  4.57345  0.61958  0.77255  0.48576  0.95510
     88   3.35068  4.68818  4.32169  3.94681  1.43701  4.15922  3.43969  3.07715  3.81357  2.45810  3.69761  3.87647  4.48895  3.88576  3.92672  3.51430  3.58025  2.99504  3.62828  1.37500     92 - -
          2.68618  4.42225  2.77519  2.73123  3.46354  2.40513  3.72494  3.29354  2.67741  2.69355  4.24690  2.90347  2.73739  3.18146  2.89801  2.37887  2.77519  2.98518  4.58477  3.61503
          0.03209  3.85111  4.57345  0.61958  0.77255  0.48576  0.95510
     89   3.32822  4.69905  4.23518  3.85802  1.71272  4.12133  3.44330  3.09378  3.72853  2.48940  3.72424  3.83545  4.46361  3.83708  3.86839  3.47988  3.56239  3.00358  3.64867  1.19050     93 - -
          2.68618  4.42225  2.77519  2.73123  3.46354  2.40513  3.72494  3.29354  2.67741  2.69355  4.24690  2.90347  2.73739  3.18146  2.89801  2.37887  2.77519  2.98518  4.58477  3.61503
          0.03209  3.85111  4.57345  0.61958  0.77255  0.48576  0.95510
     90   2.30490  4.22488  3.18826  3.00329  4.05515  2.95518  4.11362  3.57499  3.07561  3.29696  4.22500  3.23133  3.69228  3.42665  3.36213  1.12372  2.78348  3.11477  5.42940  4.13862     94 - -
          2.68618  4.42225  2.77519  2.73123  3.46354  2.40513  3.72494  3.29354  2.67741  2.69355  4.24690  2.90347  2.73739  3.18146  2.89801  2.37887  2.77519  2.98518  4.58477  3.61503
          0.03209  3.85111  4.57345  0.61958  0.77255  0.48576  0.95510
     91   2.91199  4.37614  4.28092  3.81571  3.37038  4.01372  4.57059  1.91342  3.64640  1.79929  3.28061  4.07053  4.43099  3.98278  3.87623  3.40997  3.20600  1.23166  5.24151  3.97728     95 - -
          2.68618  4.42225  2.77519  2.73123  3.46354  2.40513  3.72494  3.29354  2.67741  2.69355  4.24690  2.90347  2.73739  3.18146  2.89801  2.37887  2.77519  2.98518  4.58477  3.61503
          0.03209  3.85111  4.57345  0.61958  0.77255  0.48576  0.95510
     92   2.93441  5.04041  2.47937  1.05614  4.38402  3.26064  3.84592  3.83369  2.72379  3.45437  4.42961  2.92153  3.86429  3.06220  3.13022  2.91914  3.23857  3.51984  5.55964  4.28217     96 - -
          2.68618  4.42225  2.77519  2.73123  3.46354  2.40513  3.72494  3.29354  2.67741  2.69355  4.24690  2.90347  2.73739  3.18146  2.89801  2.37887  2.77519  2.98518  4.58477  3.61503
          0.03209  3.85111  4.57345  0.61958  0.77255  0.48576  0.95510
     93   2.40166  4.24661  3.40957  3.16087  3.95043  3.08652  4.17976  3.07498  3.10342  2.93922  3.99131  3.37350  3.78868  3.49937  3.36299  2.60272  1.20864  2.77224  5.39013  4.16714     97 - -
          2.68618  4.42225  2.77519  2.73123  3.46354  2.40513  3.72494  3.29354  2.67741  2.69355  4.24690  2.90347  2.73739  3.18146  2.89801  2.37887  2.77519  2.98518  4.58477  3.61503
          0.03209  3.85111  4.57345  0.61958  0.77255  0.48576  0.95510
     94   3.18102  4.58451  4.35882  3.92469  1.45197  4.14811  3.95475  2.45099  3.77853  1.62704  3.17224  4.04695  4.48028  3.94596  3.93126  3.53223  3.43226  2.48182  4.22887  2.63548     98 - -
          2.68618  4.42225  2.77519  2.73123  3.46354  2.40513  3.72494  3.29354  2.67741  2.69355  4.24690  2.90347  2.73739  3.18146  2.89801  2.37887  2.77519  2.98518  4.58477  3.61503
          0.03209  3.85111  4.57345  0.61958  0.77255  0.48576  0.95510
     95   2.69122  4.34987  3.74509  3.29767  3.38802  3.60463  4.16199  2.37221  3.12189  1.51455  3.33083  3.60272  4.09704  3.51048  3.38727  2.98875  2.31278  2.25701  5.09026  3.84382     99 - -
          2.68618  4.42225  2.77519  2.73123  3.46354  2.40513  3.72494  3.29354  2.67741  2.69355  4.24690  2.90347  2.73739  3.18146  2.89801  2.37887  2.77519  2.98518  4.58477  3.61503
          0.03209  3.85111  4.57345  0.61958  0.77255  0.48576  0.95510
     96   2.81597  4.49704  3.65342  3.14624  3.32837  3.67161  3.94768  2.65237  2.72337  1.40878  3.36344  3.49788  4.09228  3.27770  2.56818  3.05222  3.07231  2.56862  4.94947  3.66254    100 - -
          2.68618  4.42225  2.77519  2.73123  3.46354  2.40513  3.72494  3.29354  2.67741  2.69355  4.24690  2.90347  2.73739  3.18146  2.89801  2.37887  2.77519  2.98518  4.58477  3.61503
          0.03209  3.85111  4.57345  0.61958  0.77255  0.48576  0.95510
     97   3.13155  4.60029  4.15509  3.79510  3.12799  3.95481  4.45755  2.33117  3.56305  0.90195  3.15808  4.07262  4.39402  3.93650  3.74251  3.52355  3.42687  2.36291  4.99928  3.71758    101 - -
          2.68618  4.42225  2.77519  2.73123  3.46354  2.40513  3.72494  3.29354  2.67741  2.69355  4.24690  2.90347  2.73739  3.18146  2.89801  2.37887  2.77519  2.98518  4.58477  3.61503
          0.03209  3.85111  4.57345  0.61958  0.77255  0.48576  0.95510
     98   3.13514  4.56871  4.40614  3.87825  3.04032  4.24766  4.54437  2.15487  3.65970  1.03682  2.50827  4.18573  4.52272  3.93868  3.85559  3.60625  3.37602  2.23085  5.04444  3.86662    102 - -
          2.68618  4.42225  2.77519  2.73123  3.46354  2.40513  3.72494  3.29354  2.67741  2.69355  4.24690  2.90347  2.73739  3.18146  2.89801  2.37887  2.77519  2.98518  4.58477  3.61503
          0.03209  3.85111  4.57345  0.61958  0.77255  0.48576  0.95510
     99   1.29824  4.10660  3.43831  3.15336  4.04863  2.95871  4.17740  3.11408  3.14083  3.02967  3.98487  3.30461  3.68932  3.47264  3.42133  2.42033  2.30462  2.74524  5.48585  4.27146    103 - -
          2.68618  4.42225  2.77519  2.73123  3.46354  2.40513  3.72494  3.29354  2.67741  2.69355  4.24690  2.90347  2.73739  3.18146  2.89801  2.37887  2.77519  2.98518  4.58477  3.61503
          0.03209  3.85111  4.57345  0.61958  0.77255  0.48576  0.95510
    100   3.13155  4.60029  4.15509  3.79510  3.12799  3.95481  4.45755  2.33117  3.56305  0.90195  3.15808  4.07262  4.39402  3.93650  3.74251  3.52355  3.42687  2.36291  4.99928  3.71758    104 - -
          2.68618  4.42225  2.77519  2.73123  3.46354  2.40513  3.72494  3.29354  2.67741  2.69355  4.24690  2.90347  2.73739  3.18146  2.89801  2.37887  2.77519  2.98518  4.58477  3.61503
          0.03209  3.85111  4.57345  0.61958  0.77255  0.48576  0.95510
    101   2.95297  4.91541  3.12751  2.75328  4.29695  3.44447  3.74800  3.72494  1.06789  3.29481  4.25764  3.17861  3.94651  2.94086  2.42846  2.99649  3.20794  3.43401  5.36057  4.17035    105 - -
          2.68618  4.42225  2.77519  2.73123  3.46354  2.40513  3.72494  3.29354  2.67741  2.69355  4.24690  2.90347  2.73739  3.18146  2.89801  2.37887  2.77519  2.98518  4.58477  3.61503
          0.03209  3.85111  4.57345  0.61958  0.77255  0.48576  0.95510
    102   1.99627  4.19451  3.84506  3.45136  3.67538  3.40022  4.34046  2.24024  3.36725  2.44779  3.57966  3.63915  4.01285  3.69463  3.63047  2.82372  2.89500  1.43907  5.32892  4.10012    106 - -
          2.68618  4.42225  2.77519  2.73123  3.46354  2.40513  3.72494  3.29354  2.67741  2.69355  4.24690  2.90347  2.73739  3.18146  2.89801  2.37887  2.77519  2.98518  4.58477  3.61503
          0.03209  3.85111  4.57345  0.61958  0.77255  0.48576  0.95510
    103   2.94497  4.98579  3.34054  2.75050  4.38336  3.55922  3.59408  3.76118  1.75422  3.26035  4.15449  3.14964  3.96347  2.74827  1.38629  2.96948  3.13856  3.46044  5.34179  4.15615    107 - -
          2.68618  4.42225  2.77519  2.73123  3.46354  2.40513  3.72494  3.29354  2.67741  2.69355  4.24690  2.90347  2.73739  3.18146  2.89801  2.37887  2.77519  2.98518  4.58477  3.61503
          0.03209  3.85111  4.57345  0.61958  0.77255  0.48576  0.95510
    104   3.34155  4.70689  4.24058  3.84200  1.94383  4.10815  3.39597  3.23965  3.63107  2.63857  3.82201  3.80759  4.44784  3.79391  3.76771  3.46905  3.56728  3.11427  2.80091  1.12837    108 - -
          2.68618  4.42225  2.77519  2.73123  3.46354  2.40513  3.72494  3.29354  2.67741  2.69355  4.24690  2.90347  2.73739  3.18146  2.89801  2.37887  2.77519  2.98518  4.58477  3.61503
          0.03209  3.85111  4.57345  0.61958  0.77255  0.48576  0.95510
    105   2.31768  4.27597  3.05645  2.82793  4.11307  2.98724  3.99923  3.56808  2.90588  3.25392  4.13779  3.13027  1.64600  3.26065  3.23291  2.14136  2.76323  3.11678  5.45518  4.17878    109 - -
          2.68618  4.42225  2.77519  2.73123  3.46354  2.40513  3.72494  3.29354  2.67741  2.69355  4.24690  2.90347  2.73739  3.18146  2.89801  2.37887  2.77519  2.98518  4.58477  3.61503
          0.03209  3.85111  4.57345  0.61958  0.77255  0.48576  0.95510
    106   2.96706  5.09139  0.94917  2.32241  4.46564  3.19485  3.91285  4.04904  2.99303  3.66129  4.63916  2.87761  3.84616  3.15213  3.50615  2.93200  3.30526  3.69058  5.63838  4.34238    110 - -
          2.68618  4.42225  2.77519  2.73123  3.46354  2.40513  3.72494  3.29354  2.67741  2.69355  4.24690  2.90347  2.73739  3.18146  2.89801  2.37887  2.77519  2.98518  4.58477  3.61503
          0.03209  3.85111  4.57345  0.61958  0.77255  0.48576  0.95510
    107   2.98181  4.82196  3.47033  2.98618  4.17114  3.47359  3.80954  3.71158  2.22984  3.23141  4.23238  3.34743  3.97742  3.03113  1.01153  3.06715  3.24936  3.43650  5.26298  4.10337    111 - -
          2.68618  4.42225  2.77519  2.73123  3.46354  2.40513  3.72494  3.29354  2.67741  2.69355  4.24690  2.90347  2.73739  3.18146  2.89801  2.37887  2.77519  2.98518  4.58477  3.61503
          0.03209  3.85111  4.57345  0.61958  0.77255  0.48576  0.95510
    108   3.01451  4.43949  4.30486  3.92005  3.36005  4.04309  4.65230  1.10476  3.74775  1.95074  3.29902  4.16840  4.47657  4.09839  3.94678  3.53652  3.31414  1.84599  5.24629  3.98258    112 - -
          2.68618  4.42225  2.77519  2.73123  3.46354  2.40513  3.72494  3.29354  2.67741  2.69355  4.24690  2.90347  2.73739  3.18146  2.89801  2.37887  2.77519  2.98518  4.58477  3.61503
          0.03209  3.85111  4.57345  0.61958  0.77255  0.48576  0.95510
    109   2.53595  4.27729  3.61329  3.17657  3.60674  3.40605  4.11467  2.19296  3.05033  2.43323  3.54682  3.46793  3.96630  3.42889  3.34475  2.79644  1.72333  2.26340  5.20202  3.94848    113 - -
          2.68618  4.42225  2.77519  2.73123  3.46354  2.40513  3.72494  3.29354  2.67741  2.69355  4.24690  2.90347  2.73739  3.18146  2.89801  2.37887  2.77519  2.98518  4.58477  3.61503
          0.03209  3.85111  4.57345  0.61958  0.77255  0.48576  0.95510
    110   3.13155  4.60029  4.15509  3.79510  3.12799  3.95481  4.45755  2.33117  3.56305  0.90195  3.15808  4.07262  4.39402  3.93650  3.74251  3.52355  3.42687  2.36291  4.99928  3.71758    114 - -
          2.68618  4.42225  2.77519  2.73123  3.46354  2.40513  3.72494  3.29354  2.67741  2.69355  4.24690  2.90347  2.73739  3.18146  2.89801  2.37887  2.77519  2.98518  4.58477  3.61503
          0.03209  3.85111  4.57345  0.61958  0.77255  0.48576  0.95510
    111   3.09569  4.46553  4.53338  4.02328  3.20590  4.31494  4.69281  1.38862  3.84478  1.44682  3.06900  4.29907  4.60010  4.11838  4.04077  3.68692  3.34581  1.85202  5.18819  3.97908    115 - -
          2.68618  4.42225  2.77519  2.73123  3.46354  2.40513  3.72494  3.29354  2.67741  2.69355  4.24690  2.90347  2.73739  3.18146  2.89801  2.37887  2.77519  2.98518  4.58477  3.61503
          0.03209  3.85111  4.57345  0.61958  0.77255  0.48576  0.95510
    112   2.98181  4.82196  3.47033  2.98618  4.17114  3.47359  3.80954  3.71158  2.22984  3.23141  4.23238  3.34743  3.97742  3.03113  1.01153  3.06715  3.24936  3.43650  5.26298  4.10337    116 - -
          2.68618  4.42225  2.77519  2.73123  3.46354  2.40513  3.72494  3.29354  2.67741  2.69355  4.24690  2.90347  2.73739  3.18146  2.89801  2.37887  2.77519  2.98518  4.58477  3.61503
          0.03209  3.85111  4.57345  0.61958  0.77255  0.48576  0.95510
    113   2.63899  4.41626  3.30837  3.20520  4.34737  0.76284  4.32656  3.94201  3.38355  3.59877  4.57453  3.47273  3.80671  3.70943  3.62171  2.81034  3.11858  3.47447  5.44792  4.44863    117 - -
          2.68618  4.42225  2.77519  2.73123  3.46354  2.40513  3.72494  3.29354  2.67741  2.69355  4.24690  2.90347  2.73739  3.18146  2.89801  2.37887  2.77519  2.98518  4.58477  3.61503
          0.03209  3.85111  4.57345  0.61958  0.77255  0.48576  0.95510
    114   2.70613  4.70159  2.69722  2.58067  4.06180  3.16996  3.90444  3.76782  2.80647  3.41718  4.37275  1.19644  3.82089  3.17735  3.16024  2.77427  3.08741  3.39218  5.37020  4.01183    118 - -
          2.68618  4.42225  2.77519  2.73123  3.46354  2.40513  3.72494  3.29354  2.67741  2.69355  4.24690  2.90347  2.73739  3.18146  2.89801  2.37887  2.77519  2.98518  4.58477  3.61503
          0.03209  3.85111  4.57345  0.61958  0.77255  0.48576  0.95510
    115   2.97222  4.79304  3.10556  2.86358  3.27031  3.42992  1.18836  3.67181  2.70724  3.16836  4.20983  3.27368  3.98139  3.22960  2.97411  3.04317  3.27495  3.40737  4.73560  3.22182    119 - -
          2.68618  4.42225  2.77519  2.73123  3.46354  2.40513  3.72494  3.29354  2.67741  2.69355  4.24690  2.90347  2.73739  3.18146  2.89801  2.37887  2.77519  2.98518  4.58477  3.61503
          0.03209  3.85111  4.57345  0.61958  0.77255  0.48576  0.95510
    116   2.93441  5.04041  2.47937  1.05614  4.38402  3.26064  3.84592  3.83369  2.72379  3.45437  4.42961  2.92153  3.86429  3.06220  3.13022  2.91914  3.23857  3.51984  5.55964  4.28217    120 - -
          2.68618  4.42225  2.77519  2.73123  3.46354  2.40513  3.72494  3.29354  2.67741  2.69355  4.24690  2.90347  2.73739  3.18146  2.89801  2.37887  2.77519  2.98518  4.58477  3.61503
          0.03209  3.85111  4.57345  0.61958  0.77255  0.48576  0.95510
    117   2.21387  4.15482  3.23704  2.97238  4.12624  2.92431  4.07268  3.47385  3.00165  3.22551  4.10233  3.18989  3.65084  3.34269  3.31021  1.37760  2.28506  3.01009  5.49340  4.24211    121 - -
          2.68618  4.42225  2.77519  2.73123  3.46354  2.40513  3.72494  3.29354  2.67741  2.69355  4.24690  2.90347  2.73739  3.18146  2.89801  2.37887  2.77519  2.98518  4.58477  3.61503
          0.03209  3.85111  4.57345  0.61958  0.77255  0.48576  0.95510
    118   2.58834  3.22754  3.46752  2.90446  3.84471  3.35178  3.79196  3.19030  2.41812  2.88016  3.81461  3.25040  3.86207  3.02976  1.59040  2.73858  2.89584  2.91162  5.15621  3.92110    122 - -
          2.68618  4.42225  2.77519  2.73123  3.46354  2.40513  3.72494  3.29354  2.67741  2.69355  4.24690  2.90347  2.73739  3.18146  2.89801  2.37887  2.77519  2.98518  4.58477  3.61503
          0.03209  3.85111  4.57345  0.61958  0.77255  0.48576  0.95510
    119   2.86433  4.84892  2.88936  2.64405  4.01458  3.35222  3.80207  3.64232  2.46638  3.14677  4.17551  3.10349  3.90555  1.27252  2.75086  2.91311  3.16144  3.37341  5.29052  3.98294    123 - -
          2.68618  4.42225  2.77519  2.73123  3.46354  2.40513  3.72494  3.29354  2.67741  2.69355  4.24690  2.90347  2.73739  3.18146  2.89801  2.37887  2.77519  2.98518  4.58477  3.61503
          0.03209  3.85111  4.57345  0.61958  0.77255  0.48576  0.95510
    120   3.01451  4.43949  4.30486  3.92005  3.36005  4.04309  4.65230  1.10476  3.74775  1.95074  3.29902  4.16840  4.47657  4.09839  3.94678  3.53652  3.31414  1.84599  5.24629  3.98258    124 - -
          2.68618  4.42225  2.77519  2.73123  3.46354  2.40513  3.72494  3.29354  2.67741  2.69355  4.24690  2.90347  2.73739  3.18146  2.89801  2.37887  2.77519  2.98518  4.58477  3.61503
          0.03209  3.85111  4.57345  0.61958  0.77255  0.48576  0.95510
    121   2.40166  4.24661  3.40957  3.16087  3.95043  3.08652  4.17976  3.07498  3.10342  2.93922  3.99131  3.37350  3.78868  3.49937  3.36299  2.60272  1.20864  2.77224  5.39013  4.16714    125 - -
          2.68618  4.42225  2.77519  2.73123  3.46354  2.40513  3.72494  3.29354  2.67741  2.69355  4.24690  2.90347  2.73739  3.18146  2.89801  2.37887  2.77519  2.98518  4.58477  3.61503
          0.03209  3.85111  4.57345  0.61958  0.77255  0.48576  0.95510
    122   2.79402  5.00487  2.86904  2.45078  4.25408  3.42965  3.04413  3.73621  1.95651  3.25462  4.10141  2.94255  3.86093  1.92705  2.41874  2.78706  3.00857  3.40594  5.36286  4.05472    126 - -
          2.68618  4.42225  2.77519  2.73123  3.46354  2.40513  3.72494  3.29354  2.67741  2.69355  4.24690  2.90347  2.73739  3.18146  2.89801  2.37887  2.77519  2.98518  4.58477  3.61503
          0.03209  3.85111  4.57345  0.61958  0.77255  0.48576  0.95510
    123   2.79130  4.34007  4.09556  3.75826  3.53475  3.70154  4.56376  2.05217  3.62571  2.22566  3.50338  3.95145  4.26341  3.98716  3.84023  3.20392  3.15347  1.05228  5.31550  4.04568    127 - -
          2.68618  4.42225  2.77519  2.73123  3.46354  2.40513  3.72494  3.29354  2.67741  2.69355  4.24690  2.90347  2.73739  3.18146  2.89801  2.37887  2.77519  2.98518  4.58477  3.61503
          0.03209  3.85111  4.57345  0.61958  0.77255  0.48576  0.95510
    124   3.21669  4.71433  3.80691  3.53250  2.29441  3.80541  3.60924  3.22893  3.39063  2.68831  3.90624  3.69747  4.27986  3.70180  3.57863  3.35543  3.50333  3.09850  3.93728  1.00206    128 - -
          2.68618  4.42225  2.77519  2.73123  3.46354  2.40513  3.72494  3.29354  2.67741  2.69355  4.24690  2.90347  2.73739  3.18146  2.89801  2.37887  2.77519  2.98518  4.58477  3.61503
          0.03209  3.85111  4.57345  0.61958  0.77255  0.48576  0.95510
    125   2.63899  4.41626  3.30837  3.20520  4.34737  0.76284  4.32656  3.94201  3.38355  3.59877  4.57453  3.47273  3.80671  3.70943  3.62171  2.81034  3.11858  3.47447  5.44792  4.44863    129 - -
          2.68618  4.42225  2.77519  2.73123  3.46354  2.40513  3.72494  3.29354  2.67741  2.69355  4.24690  2.90347  2.73739  3.18146  2.89801  2.37887  2.77519  2.98518  4.58477  3.61503
          0.03209  3.85111  4.57345  0.61958  0.77255  0.48576  0.95510
    126   3.23154  4.63966  4.20937  3.92001  1.04734  3.92590  3.86836  2.75808  3.82763  2.13318  3.49155  3.99526  4.38513  4.00155  3.95262  3.50243  3.53274  2.74717  4.12415  2.49400    130 - -
          2.68618  4.42225  2.77519  2.73123  3.46354  2.40513  3.72494  3.29354  2.67741  2.69355  4.24690  2.90347  2.73739  3.18146  2.89801  2.37887  2.77519  2.98518  4.58477  3.61503
          0.03209  3.85111  4.57345  0.61958  0.77255  0.48576  0.95510
    127   3.21669  4.71433  3.80691  3.53250  2.29441  3.80541  3.60924  3.22893  3.39063  2.68831  3.90624  3.69747  4.27986  3.70180  3.57863  3.35543  3.50333  3.09850  3.93728  1.00206    131 - -
          2.68618  4.42225  2.77519  2.73123  3.46354  2.40513  3.72494  3.29354  2.67741  2.69355  4.24690  2.90347  2.73739  3.18146  2.89801  2.37887  2.77519  2.98518  4.58477  3.61503
          0.03209  3.85111  4.57345  0.61958  0.77255  0.48576  0.95510
    128   2.96706  5.09139  0.94917  2.32241  4.46564  3.19485  3.91285  4.04904  2.99303  3.66129  4.63916  2.87761  3.84616  3.15213  3.50615  2.93200  3.30526  3.69058  5.63838  4.34238    132 - -
          2.68618  4.42225  2.77519  2.73123  3.46354  2.40513  3.72494  3.29354  2.67741  2.69355  4.24690  2.90347  2.73739  3.18146  2.89801  2.37887  2.77519  2.98518  4.58477  3.61503
          0.03209  3.85111  4.57345  0.61958  0.77255  0.48576  0.95510
    129   2.93441  5.04041  2.47937  1.05614  4.38402  3.26064  3.84592  3.83369  2.72379  3.45437  4.42961  2.92153  3.86429  3.06220  3.13022  2.91914  3.23857  3.51984  5.55964  4.28217    133 - -
          2.68618  4.42225  2.77519  2.73123  3.46354  2.40513  3.72494  3.29354  2.67741  2.69355  4.24690  2.90347  2.73739  3.18146  2.89801  2.37887  2.77519  2.98518  4.58477  3.61503
          0.03209  3.85111  4.57345  0.61958  0.77255  0.48576  0.95510
    130   2.56275  0.98482  4.07638  3.81134  3.80784  3.19000  4.46315  2.94843  3.63824  2.86476  3.98545  3.80404  3.89526  3.98524  3.76631  2.83431  3.02775  2.69439  5.22821  4.09561    134 - -
          2.68618  4.42225  2.77519  2.73123  3.46354  2.40513  3.72494  3.29354  2.67741  2.69355  4.24690  2.90347  2.73739  3.18146  2.89801  2.37887  2.77519  2.98518  4.58477  3.61503
          0.03209  3.85111  4.57345  0.61958  0.77255  0.48576  0.95510
    131   2.81874  4.42682  3.77082  3.23653  3.21097  3.81539  4.06233  2.17707  3.02281  1.46604  3.14409  3.60672  4.16934  2.93752  3.29513  3.12056  3.05473  2.35663  4.93813  3.70264    135 - -
          2.68618  4.42225  2.77519  2.73123  3.46354  2.40513  3.72494  3.29354  2.67741  2.69355  4.24690  2.90347  2.73739  3.18146  2.89801  2.37887  2.77519  2.98518  4.58477  3.61503
          0.03209  3.85111  4.57345  0.61958  0.77255  0.48576  0.95510
    132   2.75593  4.86356  2.99923  2.57162  4.22222  3.39110  3.63320  3.70531  2.14466  3.25137  4.11732  2.33286  3.86433  2.80140  1.68830  2.78722  3.00861  3.36609  5.34554  4.06220    136 - -
          2.68618  4.42225  2.77519  2.73123  3.46354  2.40513  3.72494  3.29354  2.67741  2.69355  4.24690  2.90347  2.73739  3.18146  2.89801  2.37887  2.77519  2.98518  4.58477  3.61503
          0.03209  3.85111  4.57345  0.61958  0.77255  0.48576  0.95510
    133   2.95297  4.91541  3.12751  2.75328  4.29695  3.44447  3.74800  3.72494  1.06789  3.29481  4.25764  3.17861  3.94651  2.94086  2.42846  2.99649  3.20794  3.43401  5.36057  4.17035    137 - -
          2.68618  4.42225  2.77519  2.73123  3.46354  2.40513  3.72494  3.29354  2.67741  2.69355  4.24690  2.90347  2.73739  3.18146  2.89801  2.37887  2.77519  2.98518  4.58477  3.61503
          0.03209  3.85111  4.57345  0.61958  0.77255  0.48576  0.95510
    134   3.21669  4.71433  3.80691  3.53250  2.29441  3.80541  3.60924  3.22893  3.39063  2.68831  3.90624  3.69747  4.27986  3.70180  3.57863  3.35543  3.50333  3.09850  3.93728  1.00206    138 - -
          2.68618  4.42225  2.77519  2.73123  3.46354  2.40513  3.72494  3.29354  2.67741  2.69355  4.24690  2.90347  2.73739  3.18146  2.89801  2.37887  2.77519  2.98518  4.58477  3.61503
          0.03209  3.85111  4.57345  0.61958  0.77255  0.48576  0.95510
    135   2.40687  4.39026  2.83111  2.69560  4.24472  1.37957  3.99479  3.78023  2.93679  3.43786  4.30634  2.63279  3.70451  3.25331  3.28948  2.53027  2.85212  3.29079  5.53327  4.25437    139 - -
          2.68618  4.42225  2.77519  2.73123  3.46354  2.40513  3.72494  3.29354  2.67741  2.69355  4.24690  2.90347  2.73739  3.18146  2.89801  2.37887  2.77519  2.98518  4.58477  3.61503
          0.03209  3.85111  4.57345  0.61958  0.77255  0.48576  0.95510
    136   2.41231  4.45845  2.77533  2.56691  4.16941  3.04644  3.86024  3.68619  2.74642  3.32797  4.17702  2.22624  3.70529  3.08188  3.13208  1.64025  2.81557  3.23490  5.48227  4.14334    140 - -
          2.68618  4.42225  2.77519  2.73123  3.46354  2.40513  3.72494  3.29354  2.67741  2.69355  4.24690  2.90347  2.73739  3.18146  2.89801  2.37887  2.77519  2.98518  4.58477  3.61503
          0.03209  3.85111  4.57345  0.61958  0.77255  0.48576  0.95510
    137   2.13825  4.22512  3.52940  3.00707  3.51990  3.45333  3.93355  2.19376  2.93845  2.49661  3.45625  3.09457  3.92285  3.26103  3.26958  2.76593  2.63982  2.08446  5.01269  3.78028    141 - -
          2.68618  4.42225  2.77519  2.73123  3.46354  2.40513  3.72494  3.29354  2.67741  2.69355  4.24690  2.90347  2.73739  3.18146  2.89801  2.37887  2.77519  2.98518  4.58477  3.61503
          0.03209  3.85111  4.57345  0.61958  0.77255  0.48576  0.95510
    138   2.07781  4.35840  2.99565  2.67333  4.06978  3.08252  3.86379  3.39564  2.73738  3.11998  3.97782  2.32577  3.70936  3.08362  3.11457  2.49320  2.01974  3.00680  5.39935  4.12161    142 - -
          2.68618  4.42225  2.77519  2.73123  3.46354  2.40513  3.72494  3.29354  2.67741  2.69355  4.24690  2.90347  2.73739  3.18146  2.89801  2.37887  2.77519  2.98518  4.58477  3.61503
          0.03209  3.85111  4.57345  0.61958  0.77255  0.48576  0.95510
    139   1.99627  4.19451  3.84506  3.45136  3.67538  3.40022  4.34046  2.24024  3.36725  2.44779  3.57966  3.63915  4.01285  3.69463  3.63047  2.82372  2.89500  1.43907  5.32892  4.10012    143 - -
          2.68618  4.42225  2.77519  2.73123  3.46354  2.40513  3.72494  3.29354  2.67741  2.69355  4.24690  2.90347  2.73739  3.18146  2.89801  2.37887  2.77519  2.98518  4.58477  3.61503
          0.03209  3.85111  4.57345  0.61958  0.77255  0.48576  0.95510
    140   3.30082  4.68298  4.05895  3.75994  2.64541  3.70659  3.87436  3.32373  3.48270  2.72220  3.95849  3.91336  4.22260  3.87144  3.61473  3.50470  3.60019  3.21347  0.92950  2.64867    144 - -
          2.68618  4.42225  2.77519  2.73123  3.46354  2.40513  3.72494  3.29354  2.67741  2.69355  4.24690  2.90347  2.73739  3.18146  2.89801  2.37887  2.77519  2.98518  4.58477  3.61503
          0.03209  3.85111  4.57345  0.61958  0.77255  0.48576  0.95510
    141   2.95268  5.02655  3.34471  2.72993  4.43788  3.57380  3.57401  3.80204  1.59973  3.28454  4.16637  3.13497  3.96256  2.72004  1.50613  2.96554  3.13549  3.49511  5.35776  4.17547    145 - -
          2.68618  4.42225  2.77519  2.73123  3.46354  2.40513  3.72494  3.29354  2.67741  2.69355  4.24690  2.90347  2.73739  3.18146  2.89801  2.37887  2.77519  2.98518  4.58477  3.61503
          0.03209  3.85111  4.57345  0.61958  0.77255  0.48576  0.95510
    142   2.75524  4.69874  2.59032  2.59695  2.98673  3.47796  3.21586  3.30495  2.69217  2.88898  3.82496  3.06048  3.92385  3.01181  3.09108  2.81949  2.99885  3.04923  4.53233  1.92720    146 - -
          2.68618  4.42225  2.77519  2.73123  3.46354  2.40513  3.72494  3.29354  2.67741  2.69355  4.24690  2.90347  2.73739  3.18146  2.89801  2.37887  2.77519  2.98518  4.58477  3.61503
          0.03209  3.85111  4.57345  0.61958  0.77255  0.48576  0.95510
    143   2.56275  0.98482  4.07638  3.81134  3.80784  3.19000  4.46315  2.94843  3.63824  2.86476  3.98545  3.80404  3.89526  3.98524  3.76631  2.83431  3.02775  2.69439  5.22821  4.09561    147 - -
          2.68618  4.42225  2.77519  2.73123  3.46354  2.40513  3.72494  3.29354  2.67741  2.69355  4.24690  2.90347  2.73739  3.18146  2.89801  2.37887  2.77519  2.98518  4.58477  3.61503
          0.03209  3.85111  4.57345  0.61958  0.77255  0.48576  0.95510
    144   2.25019  2.54294  3.80810  3.38840  3.75717  3.06147  4.19781  2.81188  3.25489  2.75591  3.72701  3.45851  3.75282  3.57045  3.49404  2.49677  1.66671  2.51204  5.24747  4.04489    148 - -
          2.68618  4.42225  2.77519  2.73123  3.46354  2.40513  3.72494  3.29354  2.67741  2.69355  4.24690  2.90347  2.73739  3.18146  2.89801  2.37887  2.77519  2.98518  4.58477  3.61503
          0.03209  3.85111  4.57345  0.61958  0.77255  0.48576  0.95510
    145   2.77771  5.05728  2.72226  1.74557  4.38910  3.37867  3.58806  3.80049  2.01686  3.32186  4.15640  2.88026  3.83418  2.73067  2.28282  2.75430  3.00239  3.45161  5.46592  4.15479    149 - -
          2.68618  4.42225  2.77519  2.73123  3.46354  2.40513  3.72494  3.29354  2.67741  2.69355  4.24690  2.90347  2.73739  3.18146  2.89801  2.37887  2.77519  2.98518  4.58477  3.61503
          0.03209  3.85111  4.57345  0.61958  0.77255  0.48576  0.95510
    146   2.99187  4.36730  4.53313  4.04123  3.42851  4.23527  4.78550  1.31234  3.91164  1.94494  3.26065  4.28905  4.58379  4.19774  4.13001  3.61806  3.26556  1.41628  5.36941  4.15707    150 - -
          2.68618  4.42225  2.77519  2.73123  3.46354  2.40513  3.72494  3.29354  2.67741  2.69355  4.24690  2.90347  2.73739  3.18146  2.89801  2.37887  2.77519  2.98518  4.58477  3.61503
          0.03209  3.85111  4.57345  0.61958  0.77255  0.48576  0.95510
    147   3.23154  4.63966  4.20937  3.92001  1.04734  3.92590  3.86836  2.75808  3.82763  2.13318  3.49155  3.99526  4.38513  4.00155  3.95262  3.50243  3.53274  2.74717  4.12415  2.49400    151 - -
          2.68618  4.42225  2.77519  2.73123  3.46354  2.40513  3.72494  3.29354  2.67741  2.69355  4.24690  2.90347  2.73739  3.18146  2.89801  2.37887  2.77519  2.98518  4.58477  3.61503
          0.03209  3.85111  4.57345  0.61958  0.77255  0.48576  0.95510
    148   2.96706  5.09139  0.94917  2.32241  4.46564  3.19485  3.91285  4.04904  2.99303  3.66129  4.63916  2.87761  3.84616  3.15213  3.50615  2.93200  3.30526  3.69058  5.63838  4.34238    152 - -
          2.68618  4.42225  2.77519  2.73123  3.46354  2.40513  3.72494  3.29354  2.67741  2.69355  4.24690  2.90347  2.73739  3.18146  2.89801  2.37887  2.77519  2.98518  4.58477  3.61503
          0.03209  3.85111  4.57345  0.61958  0.77255  0.48576  0.95510
    149   3.01362  4.53466  3.92444  3.47062  2.42005  3.90201  3.68689  2.74233  3.27596  1.81011  3.44491  3.68194  4.27333  3.58188  3.49706  3.24897  3.25574  2.65759  4.09114  1.62979    153 - -
          2.68618  4.42225  2.77519  2.73123  3.46354  2.40513  3.72494  3.29354  2.67741  2.69355  4.24690  2.90347  2.73739  3.18146  2.89801  2.37887  2.77519  2.98518  4.58477  3.61503
          0.03209  3.85111  4.57345  0.61958  0.77255  0.48576  0.95510
    150   3.13155  4.60029  4.15509  3.79510  3.12799  3.95481  4.45755  2.33117  3.56305  0.90195  3.15808  4.07262  4.39402  3.93650  3.74251  3.52355  3.42687  2.36291  4.99928  3.71758    154 - -
          2.68618  4.42225  2.77519  2.73123  3.46354  2.40513  3.72494  3.29354  2.67741  2.69355  4.24690  2.90347  2.73739  3.18146  2.89801  2.37887  2.77519  2.98518  4.58477  3.61503
          0.03209  3.85111  4.57345  0.61958  0.77255  0.48576  0.95510
    151   1.94122  4.11740  3.31023  3.00056  4.13550  2.91055  4.07727  3.45097  3.02590  3.20589  4.06039  3.19996  3.63415  3.34255  3.34425  1.51963  2.27236  2.98033  5.49442  4.27013    155 - -
          2.68618  4.42225  2.77519  2.73123  3.46354  2.40513  3.72494  3.29354  2.67741  2.69355  4.24690  2.90347  2.73739  3.18146  2.89801  2.37887  2.77519  2.98518  4.58477  3.61503
          0.03209  3.85111  4.57345  0.61958  0.77255  0.48576  0.95510
    152   2.99674  4.44768  4.33594  3.84231  3.20589  4.10736  4.55508  2.01394  3.66632  1.27492  3.08935  4.11767  4.46563  3.96375  3.88127  3.48466  3.26874  1.65790  5.14107  3.92201    156 - -
          2.68618  4.42225  2.77519  2.73123  3.46354  2.40513  3.72494  3.29354  2.67741  2.69355  4.24690  2.90347  2.73739  3.18146  2.89801  2.37887  2.77519  2.98518  4.58477  3.61503
          0.03209  3.85111  4.57345  0.61958  0.77255  0.48576  0.95510
    153   1.71651  4.11396  3.28172  3.02106  4.15192  2.89198  4.11212  3.48990  3.07689  3.24870  4.11498  3.20664  3.63210  3.38890  3.38427  1.48589  2.65710  3.00617  5.52058  4.28434    157 - -
          2.68618  4.42225  2.77519  2.73123  3.46354  2.40513  3.72494  3.29354  2.67741  2.69355  4.24690  2.90347  2.73739  3.18146  2.89801  2.37887  2.77519  2.98518  4.58477  3.61503
          0.03209  3.85111  4.57345  0.61958  0.77255  0.48576  0.95510
    154   1.04499  4.18182  3.44126  3.23186  4.03144  3.00687  4.25638  3.15379  3.24757  3.03635  4.07074  3.38676  3.74410  3.59075  3.49942  2.53240  2.80829  2.81190  5.46074  4.25868    158 - -
          2.68618  4.42225  2.77519  2.73123  3.46354  2.40513  3.72494  3.29354  2.67741  2.69355  4.24690  2.90347  2.73739  3.18146  2.89801  2.37887  2.77519  2.98518  4.58477  3.61503
          0.03209  3.85111  4.57345  0.61958  0.77255  0.48576  0.95510
    155   3.09569  4.46553  4.53338  4.02328  3.20590  4.31494  4.69281  1.38862  3.84478  1.44682  3.06900  4.29907  4.60010  4.11838  4.04077  3.68692  3.34581  1.85202  5.18819  3.97908    159 - -
          2.68618  4.42225  2.77519  2.73123  3.46354  2.40513  3.72494  3.29354  2.67741  2.69355  4.24690  2.90347  2.73739  3.18146  2.89801  2.37887  2.77519  2.98518  4.58477  3.61503
          0.03209  3.85111  4.57345  0.61958  0.77255  0.48576  0.95510
    156   3.01451  4.43949  4.30486  3.92005  3.36005  4.04309  4.65230  1.10476  3.74775  1.95074  3.29902  4.16840  4.47657  4.09839  3.94678  3.53652  3.31414  1.84599  5.24629  3.98258    160 - -
          2.68618  4.42225  2.77519  2.73123  3.46354  2.40513  3.72494  3.29354  2.67741  2.69355  4.24690  2.90347  2.73739  3.18146  2.89801  2.37887  2.77519  2.98518  4.58477  3.61503
          0.03209  3.85111  4.57345  0.61958  0.77255  0.48576  0.95510
    157   2.96706  5.09139  0.94917  2.32241  4.46564  3.19485  3.91285  4.04904  2.99303  3.66129  4.63916  2.87761  3.84616  3.15213  3.50615  2.93200  3.30526  3.69058  5.63838  4.34238    161 - -
          2.68618  4.42225  2.77519  2.73123  3.46354  2.40513  3.72494  3.29354  2.67741  2.69355  4.24690  2.90347  2.73739  3.18146  2.89801  2.37887  2.77519  2.98518  4.58477  3.61503
          0.03209  3.85111  4.57345  0.61958  0.77255  0.48576  0.95510
    158   2.74077  5.07145  2.06063  1.95688  4.45371  1.94993  3.70626  3.91643  2.65988  3.48645  4.33238  2.71933  3.76879  2.88037  3.18460  2.70053  3.03840  3.52692  5.67969  4.26648    162 - -
          2.68618  4.42225  2.77519  2.73123  3.46354  2.40513  3.72494  3.29354  2.67741  2.69355  4.24690  2.90347  2.73739  3.18146  2.89801  2.37887  2.77519  2.98518  4.58477  3.61503
          0.03209  3.85111  4.57345  0.61958  0.77255  0.48576  0.95510
    159   2.77107  4.94146  3.06113  2.52969  4.29374  3.46568  3.56878  3.67490  1.63778  3.20475  4.04689  2.99864  3.86806  2.46311  2.22619  2.78274  2.64995  3.34953  5.35302  4.09732    163 - -
          2.68618  4.42225  2.77519  2.73123  3.46354  2.40513  3.72494  3.29354  2.67741  2.69355  4.24690  2.90347  2.73739  3.18146  2.89801  2.37887  2.77519  2.98518  4.58477  3.61503
          0.03209  3.85111  4.57345  0.61958  0.77255  0.48576  0.95510
    160   2.99187  4.36730  4.53313  4.04123  3.42851  4.23527  4.78550  1.31234  3.91164  1.94494  3.26065  4.28905  4.58379  4.19774  4.13001  3.61806  3.26556  1.41628  5.36941  4.15707    164 - -
          2.68618  4.42225  2.77519  2.73123  3.46354  2.40513  3.72494  3.29354  2.67741  2.69355  4.24690  2.90347  2.73739  3.18146  2.89801  2.37887  2.77519  2.98518  4.58477  3.61503
          0.03209  3.85111  4.57345  0.61958  0.77255  0.48576  0.95510
    161   3.16767  4.56462  4.40555  3.93876  1.65952  4.19122  4.07006  2.36729  3.79549  1.41996  3.07315  4.09616  4.49513  3.95920  3.95125  3.55848  3.40971  2.41761  4.36323  2.81925    165 - -
          2.68618  4.42225  2.77519  2.73123  3.46354  2.40513  3.72494  3.29354  2.67741  2.69355  4.24690  2.90347  2.73739  3.18146  2.89801  2.37887  2.77519  2.98518  4.58477  3.61503
          0.03209  3.85111  4.57345  0.61958  0.77255  0.48576  0.95510
    162   2.56275  0.98482  4.07638  3.81134  3.80784  3.19000  4.46315  2.94843  3.63824  2.86476  3.98545  3.80404  3.89526  3.98524  3.76631  2.83431  3.02775  2.69439  5.22821  4.09561    166 - -
          2.68618  4.42225  2.77519  2.73123  3.46354  2.40513  3.72494  3.29354  2.67741  2.69355  4.24690  2.90347  2.73739  3.18146  2.89801  2.37887  2.77519  2.98518  4.58477  3.61503
          0.03209  3.85111  4.57345  0.61958  0.77255  0.48576  0.95510
    163   2.79130  4.34007  4.09556  3.75826  3.53475  3.70154  4.56376  2.05217  3.62571  2.22566  3.50338  3.95145  4.26341  3.98716  3.84023  3.20392  3.15347  1.05228  5.31550  4.04568    167 - -
          2.68618  4.42225  2.77519  2.73123  3.46354  2.40513  3.72494  3.29354  2.67741  2.69355  4.24690  2.90347  2.73739  3.18146  2.89801  2.37887  2.77519  2.98518  4.58477  3.61503
          0.03209  3.85111  4.57345  0.61958  0.77255  0.48576  0.95510
    164   2.97222  4.79304  3.10556  2.86358  3.27031  3.42992  1.18836  3.67181  2.70724  3.16836  4.20983  3.27368  3.98139  3.22960  2.97411  3.04317  3.27495  3.40737  4.73560  3.22182    168 - -
          2.68618  4.42225  2.77519  2.73123  3.46354  2.40513  3.72494  3.29354  2.67741  2.69355  4.24690  2.90347  2.73739  3.18146  2.89801  2.37887  2.77519  2.98518  4.58477  3.61503
          0.03209  3.85111  4.57345  0.61958  0.77255  0.48576  0.95510
    165   2.63899  4.41626  3.30837  3.20520  4.34737  0.76284  4.32656  3.94201  3.38355  3.59877  4.57453  3.47273  3.80671  3.70943  3.62171  2.81034  3.11858  3.47447  5.44792  4.44863    169 - -
          2.68618  4.42225  2.77519  2.73123  3.46354  2.40513  3.72494  3.29354  2.67741  2.69355  4.24690  2.90347  2.73739  3.18146  2.89801  2.37887  2.77519  2.98518  4.58477  3.61503
          0.03209  3.85111  4.57345  0.61958  0.77255  0.48576  0.95510
    166   2.63899  4.41626  3.30837  3.20520  4.34737  0.76284  4.32656  3.94201  3.38355  3.59877  4.57453  3.47273  3.80671  3.70943  3.62171  2.81034  3.11858  3.47447  5.44792  4.44863    170 - -
          2.68618  4.42225  2.77519  2.73123  3.46354  2.40513  3.72494  3.29354  2.67741  2.69355  4.24690  2.90347  2.73739  3.18146  2.89801  2.37887  2.77519  2.98518  4.58477  3.61503
          0.03209  3.85111  4.57345  0.61958  0.77255  0.48576  0.95510
    167   3.13155  4.60029  4.15509  3.79510  3.12799  3.95481  4.45755  2.33117  3.56305  0.90195  3.15808  4.07262  4.39402  3.93650  3.74251  3.52355  3.42687  2.36291  4.99928  3.71758    171 - -
          2.68618  4.42225  2.77519  2.73123  3.46354  2.40513  3.72494  3.29354  2.67741  2.69355  4.24690  2.90347  2.73739  3.18146  2.89801  2.37887  2.77519  2.98518  4.58477  3.61503
          0.03209  3.85111  4.57345  0.61958  0.77255  0.48576  0.95510
    168   2.30490  4.22488  3.18826  3.00329  4.05515  2.95518  4.11362  3.57499  3.07561  3.29696  4.22500  3.23133  3.69228  3.42665  3.36213  1.12372  2.78348  3.11477  5.42940  4.13862    172 - -
          2.68618  4.42225  2.77519  2.73123  3.46354  2.40513  3.72494  3.29354  2.67741  2.69355  4.24690  2.90347  2.73739  3.18146  2.89801  2.37887  2.77519  2.98518  4.58477  3.61503
          0.03209  3.85111  4.57345  0.61958  0.77255  0.48576  0.95510
    169   2.72390  4.48453  3.32881  3.16495  4.16154  3.17327  4.24398  3.70168  3.22046  3.33075  4.37985  3.47369  0.86831  3.60990  3.46822  2.89077  3.16383  3.34946  5.35374  4.28199    173 - -
          2.68618  4.42225  2.77519  2.73123  3.46354  2.40513  3.72494  3.29354  2.67741  2.69355  4.24690  2.90347  2.73739  3.18146  2.89801  2.37887  2.77519  2.98518  4.58477  3.61503
          0.03209  3.85111  4.57345  0.61958  0.77255  0.48576  0.95510
    170   2.23929  4.55213  2.74124  2.22528  4.14040  3.14330  3.78080  3.51540  2.64442  3.18293  4.03628  2.93945  3.73781  2.98033  3.05404  1.76415  2.83405  3.13795  5.43763  4.12594    174 - -
          2.68618  4.42225  2.77519  2.73123  3.46354  2.40513  3.72494  3.29354  2.67741  2.69355  4.24690  2.90347  2.73739  3.18146  2.89801  2.37887  2.77519  2.98518  4.58477  3.61503
          0.03209  3.85111  4.57345  0.61958  0.77255  0.48576  0.95510
    171   3.01451  4.43949  4.30486  3.92005  3.36005  4.04309  4.65230  1.10476  3.74775  1.95074  3.29902  4.16840  4.47657  4.09839  3.94678  3.53652  3.31414  1.84599  5.24629  3.98258    175 - -
          2.68618  4.42225  2.77519  2.73123  3.46354  2.40513  3.72494  3.29354  2.67741  2.69355  4.24690  2.90347  2.73739  3.18146  2.89801  2.37887  2.77519  2.98518  4.58477  3.61503
          0.03209  3.85111  4.57345  0.61958  0.77255  0.48576  0.95510
    172   2.69933  4.84995  2.91966  2.48824  4.19840  3.37569  3.61294  3.63507  2.19285  3.18960  4.03822  2.96472  3.83279  1.94752  2.29035  2.44996  2.94537  3.29921  5.35084  4.05648    176 - -
          2.68618  4.42225  2.77519  2.73123  3.46354  2.40513  3.72494  3.29354  2.67741  2.69355  4.24690  2.90347  2.73739  3.18146  2.89801  2.37887  2.77519  2.98518  4.58477  3.61503
          0.03209  3.85111  4.57345  0.61958  0.77255  0.48576  0.95510
    173   2.57968  4.30218  3.46577  2.93098  3.32667  3.52094  3.82346  2.66689  2.82146  2.37274  2.96219  3.31332  3.93638  3.17157  3.14727  2.80735  2.08827  2.47922  4.84671  3.03521    177 - -
          2.68618  4.42225  2.77519  2.73123  3.46354  2.40513  3.72494  3.29354  2.67741  2.69355  4.24690  2.90347  2.73739  3.18146  2.89801  2.37887  2.77519  2.98518  4.58477  3.61503
          0.03209  3.85111  4.57345  0.61958  0.77255  0.48576  0.95510
    174   3.13322  4.53932  4.46075  3.95297  3.09115  4.27908  4.60933  1.85753  3.74925  1.08098  2.97155  4.24416  4.56417  4.02628  3.94268  3.65278  3.38183  2.06402  5.09106  3.88021    178 - -
          2.68618  4.42225  2.77519  2.73123  3.46354  2.40513  3.72494  3.29354  2.67741  2.69355  4.24690  2.90347  2.73739  3.18146  2.89801  2.37887  2.77519  2.98518  4.58477  3.61503
          0.03209  3.85111  4.57345  0.61958  0.77255  0.48576  0.95510
    175   2.96706  5.09139  0.94917  2.32241  4.46564  3.19485  3.91285  4.04904  2.99303  3.66129  4.63916  2.87761  3.84616  3.15213  3.50615  2.93200  3.30526  3.69058  5.63838  4.34238    179 - -
          2.68618  4.42225  2.77519  2.73123  3.46354  2.40513  3.72494  3.29354  2.67741  2.69355  4.24690  2.90347  2.73739  3.18146  2.89801  2.37887  2.77519  2.98518  4.58477  3.61503
          0.03209  3.85111  4.57345  0.61958  0.77255  0.48576  0.95510
    176   2.86433  4.84892  2.88936  2.64405  4.01458  3.35222  3.80207  3.64232  2.46638  3.14677  4.17551  3.10349  3.90555  1.27252  2.75086  2.91311  3.16144  3.37341  5.29052  3.98294    180 - -
          2.68618  4.42225  2.77519  2.73123  3.46354  2.40513  3.72494  3.29354  2.67741  2.69355  4.24690  2.90347  2.73739  3.18146  2.89801  2.37887  2.77519  2.98518  4.58477  3.61503
          0.03209  3.85111  4.57345  0.61958  0.77255  0.48576  0.95510
    177   3.01451  4.43949  4.30486  3.92005  3.36005  4.04309  4.65230  1.10476  3.74775  1.95074  3.29902  4.16840  4.47657  4.09839  3.94678  3.53652  3.31414  1.84599  5.24629  3.98258    181 - -
          2.68618  4.42225  2.77519  2.73123  3.46354  2.40513  3.72494  3.29354  2.67741  2.69355  4.24690  2.90347  2.73739  3.18146  2.89801  2.37887  2.77519  2.98518  4.58477  3.61503
          0.03209  3.85111  4.57345  0.61958  0.77255  0.48576  0.95510
    178   2.98181  4.82196  3.47033  2.98618  4.17114  3.47359  3.80954  3.71158  2.22984  3.23141  4.23238  3.34743  3.97742  3.03113  1.01153  3.06715  3.24936  3.43650  5.26298  4.10337    182 - -
          2.68618  4.42225  2.77519  2.73123  3.46354  2.40513  3.72494  3.29354  2.67741  2.69355  4.24690  2.90347  2.73739  3.18146  2.89801  2.37887  2.77519  2.98518  4.58477  3.61503
          0.03209  3.85111  4.57345  0.61958  0.77255  0.48576  0.95510
    179   2.41462  3.31043  3.66808  3.13405  3.46316  3.34790  3.96581  2.44301  3.05272  2.48856  3.42373  3.40259  3.86749  3.34463  3.34837  2.40370  2.22712  2.15342  4.95089  3.73627    183 - -
          2.68618  4.42225  2.77519  2.73123  3.46354  2.40513  3.72494  3.29354  2.67741  2.69355  4.24690  2.90347  2.73739  3.18146  2.89801  2.37887  2.77519  2.98518  4.58477  3.61503
          0.03209  3.85111  4.57345  0.61958  0.77255  0.48576  0.95510
    180   3.01451  4.43949  4.30486  3.92005  3.36005  4.04309  4.65230  1.10476  3.74775  1.95074  3.29902  4.16840  4.47657  4.09839  3.94678  3.53652  3.31414  1.84599  5.24629  3.98258    184 - -
          2.68618  4.42225  2.77519  2.73123  3.46354  2.40513  3.72494  3.29354  2.67741  2.69355  4.24690  2.90347  2.73739  3.18146  2.89801  2.37887  2.77519  2.98518  4.58477  3.61503
          0.03209  3.85111  4.57345  0.61958  0.77255  0.48576  0.95510
    181   2.88972  5.36013  1.31131  1.86395  4.65304  3.16053  3.72989  4.14849  2.75604  3.69985  4.57995  2.65152  3.79025  2.90942  3.33323  2.78913  3.18677  3.75127  5.85481  4.38326    185 - -
          2.68618  4.42225  2.77519  2.73123  3.46354  2.40513  3.72494  3.29354  2.67741  2.69355  4.24690  2.90347  2.73739  3.18146  2.89801  2.37887  2.77519  2.98518  4.58477  3.61503
          0.03209  3.85111  4.57345  0.61958  0.77255  0.48576  0.95510
    182   2.98181  4.82196  3.47033  2.98618  4.17114  3.47359  3.80954  3.71158  2.22984  3.23141  4.23238  3.34743  3.97742  3.03113  1.01153  3.06715  3.24936  3.43650  5.26298  4.10337    186 - -
          2.68618  4.42225  2.77519  2.73123  3.46354  2.40513  3.72494  3.29354  2.67741  2.69355  4.24690  2.90347  2.73739  3.18146  2.89801  2.37887  2.77519  2.98518  4.58477  3.61503
          0.03209  3.85111  4.57345  0.61958  0.77255  0.48576  0.95510
    183   2.78435  4.97971  2.75716  2.43560  4.34538  3.35619  3.62994  3.79358  1.58429  3.33668  4.19386  2.29219  3.84857  2.78949  2.50385  2.78229  3.03411  3.44372  5.44736  4.14215    187 - -
          2.68618  4.42225  2.77519  2.73123  3.46354  2.40513  3.72494  3.29354  2.67741  2.69355  4.24690  2.90347  2.73739  3.18146  2.89801  2.37887  2.77519  2.98518  4.58477  3.61503
          0.03209  3.85111  4.57345  0.61958  0.77255  0.48576  0.95510
    184   2.81862  4.92790  2.99744  2.57057  4.20434  3.43854  3.62297  3.68682  2.11467  3.19748  4.09748  3.02853  3.89123  1.69939  2.15405  2.83912  3.04989  3.37915  5.33296  4.05412    188 - -
          2.68618  4.42225  2.77519  2.73123  3.46354  2.40513  3.72494  3.29354  2.67741  2.69355  4.24690  2.90347  2.73739  3.18146  2.89801  2.37887  2.77519  2.98518  4.58477  3.61503
          0.03209  3.85111  4.57345  0.61958  0.77255  0.48576  0.95510
    185   2.82346  5.14784  2.37867  1.45711  4.42106  3.26208  3.66994  3.88838  2.45595  3.42711  4.30601  2.77255  3.81580  2.47072  2.87143  2.77396  3.08794  3.53792  5.60194  4.21795    189 - -
          2.68618  4.42225  2.77519  2.73123  3.46354  2.40513  3.72494  3.29354  2.67741  2.69355  4.24690  2.90347  2.73739  3.18146  2.89801  2.37887  2.77519  2.98518  4.58477  3.61503
          0.03209  3.85111  4.57345  0.61958  0.77255  0.48576  0.95510
    186   2.96856  4.35451  4.49662  4.00444  3.45287  4.20084  4.76084  1.51094  3.87816  1.98918  3.28986  4.25384  4.56133  4.17113  4.10402  3.58191  3.24508  1.23099  5.37350  4.15340    190 - -
          2.68618  4.42225  2.77519  2.73123  3.46354  2.40513  3.72494  3.29354  2.67741  2.69355  4.24690  2.90347  2.73739  3.18146  2.89801  2.37887  2.77519  2.98518  4.58477  3.61503
          0.03209  3.85111  4.57345  0.61958  0.77255  0.48576  0.95510
    187   2.72390  4.48453  3.32881  3.16495  4.16154  3.17327  4.24398  3.70168  3.22046  3.33075  4.37985  3.47369  0.86831  3.60990  3.46822  2.89077  3.16383  3.34946  5.35374  4.28199    191 - -
          2.68618  4.42225  2.77519  2.73123  3.46354  2.40513  3.72494  3.29354  2.67741  2.69355  4.24690  2.90347  2.73739  3.18146  2.89801  2.37887  2.77519  2.98518  4.58477  3.61503
          0.03209  3.85111  4.57345  0.61958  0.77255  0.48576  0.95510
    188   2.97222  4.79304  3.10556  2.86358  3.27031  3.42992  1.18836  3.67181  2.70724  3.16836  4.20983  3.27368  3.98139  3.22960  2.97411  3.04317  3.27495  3.40737  4.73560  3.22182    192 - -
          2.68618  4.42225  2.77519  2.73123  3.46354  2.40513  3.72494  3.29354  2.67741  2.69355  4.24690  2.90347  2.73739  3.18146  2.89801  2.37887  2.77519  2.98518  4.58477  3.61503
          0.03209  3.85111  4.57345  0.61958  0.77255  0.48576  0.95510
    189   2.79082  5.17648  1.61741  2.16952  4.48414  3.22418  3.67268  3.95766  2.04680  3.50855  4.35646  2.73074  3.78774  2.83512  3.02112  2.73142  3.06398  3.57611  5.66236  4.24957    193 - -
          2.68618  4.42225  2.77519  2.73123  3.46354  2.40513  3.72494  3.29354  2.67741  2.69355  4.24690  2.90347  2.73739  3.18146  2.89801  2.37887  2.77519  2.98518  4.58477  3.61503
          0.03209  3.85111  4.57345  0.61958  0.77255  0.48576  0.95510
    190   2.63899  4.41626  3.30837  3.20520  4.34737  0.76284  4.32656  3.94201  3.38355  3.59877  4.57453  3.47273  3.80671  3.70943  3.62171  2.81034  3.11858  3.47447  5.44792  4.44863    194 - -
          2.68618  4.42225  2.77519  2.73123  3.46354  2.40513  3.72494  3.29354  2.67741  2.69355  4.24690  2.90347  2.73739  3.18146  2.89801  2.37887  2.77519  2.98518  4.58477  3.61503
          0.03209  3.85111  4.57345  0.61958  0.77255  0.48576  0.95510
    191   1.78616  4.22086  3.19212  2.91811  4.09055  2.99010  4.04184  3.39090  2.96479  3.13614  4.04772  3.18634  1.85846  3.30512  3.28853  2.45400  2.73433  2.98102  5.45534  4.21913    195 - -
          2.68618  4.42225  2.77519  2.73123  3.46354  2.40513  3.72494  3.29354  2.67741  2.69355  4.24690  2.90347  2.73739  3.18146  2.89801  2.37887  2.77519  2.98518  4.58477  3.61503
          0.03209  3.85111  4.57345  0.61958  0.77255  0.48576  0.95510
    192   3.02197  4.46695  4.31181  3.78784  2.23122  4.10099  4.26520  2.28464  3.65641  1.58855  1.89279  4.03795  4.40613  3.85643  3.84652  3.43780  3.26214  2.33859  4.70800  3.35279    196 - -
          2.68618  4.42225  2.77519  2.73123  3.46354  2.40513  3.72494  3.29354  2.67741  2.69355  4.24690  2.90347  2.73739  3.18146  2.89801  2.37887  2.77519  2.98518  4.58477  3.61503
          0.03209  3.85111  4.57345  0.61958  0.77255  0.48576  0.95510
    193   2.56275  0.98482  4.07638  3.81134  3.80784  3.19000  4.46315  2.94843  3.63824  2.86476  3.98545  3.80404  3.89526  3.98524  3.76631  2.83431  3.02775  2.69439  5.22821  4.09561    197 - -
          2.68618  4.42225  2.77519  2.73123  3.46354  2.40513  3.72494  3.29354  2.67741  2.69355  4.24690  2.90347  2.73739  3.18146  2.89801  2.37887  2.77519  2.98518  4.58477  3.61503
          0.03209  3.85111  4.57345  0.61958  0.77255  0.48576  0.95510
    194   2.96706  5.09139  0.94917  2.32241  4.46564  3.19485  3.91285  4.04904  2.99303  3.66129  4.63916  2.87761  3.84616  3.15213  3.50615  2.93200  3.30526  3.69058  5.63838  4.34238    198 - -
          2.68618  4.42225  2.77519  2.73123  3.46354  2.40513  3.72494  3.29354  2.67741  2.69355  4.24690  2.90347  2.73739  3.18146  2.89801  2.37887  2.77519  2.98518  4.58477  3.61503
          0.03209  3.85111  4.57345  0.61958  0.77255  0.48576  0.95510
    195   3.13155  4.60029  4.15509  3.79510  3.12799  3.95481  4.45755  2.33117  3.56305  0.90195  3.15808  4.07262  4.39402  3.93650  3.74251  3.52355  3.42687  2.36291  4.99928  3.71758    199 - -
          2.68618  4.42225  2.77519  2.73123  3.46354  2.40513  3.72494  3.29354  2.67741  2.69355  4.24690  2.90347  2.73739  3.18146  2.89801  2.37887  2.77519  2.98518  4.58477  3.61503
          0.03209  3.85111  4.57345  0.61958  0.77255  0.48576  0.95510
    196   3.02640  4.49358  4.31440  3.83530  3.14647  4.09751  4.53435  2.08652  3.63633  1.13012  3.04661  4.11164  4.46149  3.94427  3.84415  3.48712  3.30225  1.89062  5.09961  3.86973    200 - -
          2.68618  4.42225  2.77519  2.73123  3.46354  2.40513  3.72494  3.29354  2.67741  2.69355  4.24690  2.90347  2.73739  3.18146  2.89801  2.37887  2.77519  2.98518  4.58477  3.61503
          0.03209  3.85111  4.57345  0.61958  0.77255  0.48576  0.95510
    197   3.30082  4.68298  4.05895  3.75994  2.64541  3.70659  3.87436  3.32373  3.48270  2.72220  3.95849  3.91336  4.22260  3.87144  3.61473  3.50470  3.60019  3.21347  0.92950  2.64867    201 - -
          2.68618  4.42225  2.77519  2.73123  3.46354  2.40513  3.72494  3.29354  2.67741  2.69355  4.24690  2.90347  2.73739  3.18146  2.89801  2.37887  2.77519  2.98518  4.58477  3.61503
          0.03209  3.85111  4.57345  0.61958  0.77255  0.48576  0.95510
    198   2.30490  4.22488  3.18826  3.00329  4.05515  2.95518  4.11362  3.57499  3.07561  3.29696  4.22500  3.23133  3.69228  3.42665  3.36213  1.12372  2.78348  3.11477  5.42940  4.13862    202 - -
          2.68618  4.42225  2.77519  2.73123  3.46354  2.40513  3.72494  3.29354  2.67741  2.69355  4.24690  2.90347  2.73739  3.18146  2.89801  2.37887  2.77519  2.98518  4.58477  3.61503
          0.03209  3.85111  4.57345  0.61958  0.77255  0.48576  0.95510
    199   2.96706  5.09139  0.94917  2.32241  4.46564  3.19485  3.91285  4.04904  2.99303  3.66129  4.63916  2.87761  3.84616  3.15213  3.50615  2.93200  3.30526  3.69058  5.63838  4.34238    203 - -
          2.68618  4.42225  2.77519  2.73123  3.46354  2.40513  3.72494  3.29354  2.67741  2.69355  4.24690  2.90347  2.73739  3.18146  2.89801  2.37887  2.77519  2.98518  4.58477  3.61503
          0.03209  3.85111  4.57345  0.61958  0.77255  0.48576  0.95510
    200   2.72390  4.48453  3.32881  3.16495  4.16154  3.17327  4.24398  3.70168  3.22046  3.33075  4.37985  3.47369  0.86831  3.60990  3.46822  2.89077  3.16383  3.34946  5.35374  4.28199    204 - -
          2.68618  4.42225  2.77519  2.73123  3.46354  2.40513  3.72494  3.29354  2.67741  2.69355  4.24690  2.90347  2.73739  3.18146  2.89801  2.37887  2.77519  2.98518  4.58477  3.61503
          0.03209  3.85111  4.57345  0.61958  0.77255  0.48576  0.95510
    201   2.36930  4.90106  2.46527  1.47343  4.30874  3.21890  3.74059  3.61907  2.59358  3.30357  4.20802  2.83218  3.79907  2.92377  3.02737  2.71796  3.01556  3.28719  5.56946  4.20871    205 - -
          2.68618  4.42225  2.77519  2.73123  3.46354  2.40513  3.72494  3.29354  2.67741  2.69355  4.24690  2.90347  2.73739  3.18146  2.89801  2.37887  2.77519  2.98518  4.58477  3.61503
          0.03209  3.85111  4.57345  0.61958  0.77255  0.48576  0.95510
    202   2.86170  5.37035  1.38597  1.93610  4.65902  3.15606  3.70456  4.17164  2.71833  3.69848  4.55648  2.41209  3.77880  2.87698  3.29864  2.75935  3.15465  3.75975  5.86348  4.37041    206 - -
          2.68618  4.42225  2.77519  2.73123  3.46354  2.40513  3.72494  3.29354  2.67741  2.69355  4.24690  2.90347  2.73739  3.18146  2.89801  2.37887  2.77519  2.98518  4.58477  3.61503
          0.03209  3.85111  4.57345  0.61958  0.77255  0.48576  0.95510
    203   2.49008  4.31129  3.34445  2.88749  3.65414  3.33645  3.89056  2.77869  2.78100  2.60630  3.58950  3.25078  3.85960  2.91566  3.10868  2.68775  2.03005  2.11639  5.11994  3.87113    207 - -
          2.68618  4.42225  2.77519  2.73123  3.46354  2.40513  3.72494  3.29354  2.67741  2.69355  4.24690  2.90347  2.73739  3.18146  2.89801  2.37887  2.77519  2.98518  4.58477  3.61503
          0.03209  3.85111  4.57345  0.61958  0.77255  0.48576  0.95510
    204   2.70831  4.99223  2.76676  2.18908  4.29544  3.37556  3.27418  3.71734  2.05533  3.25148  4.07042  2.87360  3.80880  2.15087  2.57376  2.69505  2.75766  3.36858  5.41639  4.09232    208 - -
          2.68618  4.42225  2.77519  2.73123  3.46354  2.40513  3.72494  3.29354  2.67741  2.69355  4.24690  2.90347  2.73739  3.18146  2.89801  2.37887  2.77519  2.98518  4.58477  3.61503
          0.03209  3.85111  4.57345  0.61958  0.77255  0.48576  0.95510
    205   2.35667  4.27207  3.21493  2.80738  3.82705  1.98456  3.87270  3.18868  2.77824  2.90388  3.05729  3.14781  3.73621  3.13268  3.12799  2.26726  2.72876  2.85116  5.21561  3.94899    209 - -
          2.68618  4.42225  2.77519  2.73123  3.46354  2.40513  3.72494  3.29354  2.67741  2.69355  4.24690  2.90347  2.73739  3.18146  2.89801  2.37887  2.77519  2.98518  4.58477  3.61503
          0.03209  3.85111  4.57345  0.61958  0.77255  0.48576  0.95510
    206   3.30082  4.68298  4.05895  3.75994  2.64541  3.70659  3.87436  3.32373  3.48270  2.72220  3.95849  3.91336  4.22260  3.87144  3.61473  3.50470  3.60019  3.21347  0.92950  2.64867    210 - -
          2.68618  4.42225  2.77519  2.73123  3.46354  2.40513  3.72494  3.29354  2.67741  2.69355  4.24690  2.90347  2.73739  3.18146  2.89801  2.37887  2.77519  2.98518  4.58477  3.61503
          0.03209  3.85111  4.57345  0.61958  0.77255  0.48576  0.95510
    207   2.18958  4.15012  3.16102  2.91355  4.21668  1.69648  4.06436  3.61848  3.01911  3.31309  4.14706  3.14715  3.62447  3.32163  3.35081  2.05432  2.29137  3.09814  5.55032  4.31535    211 - -
          2.68618  4.42225  2.77519  2.73123  3.46354  2.40513  3.72494  3.29354  2.67741  2.69355  4.24690  2.90347  2.73739  3.18146  2.89801  2.37887  2.77519  2.98518  4.58477  3.61503
          0.03209  3.85111  4.57345  0.61958  0.77255  0.48576  0.95510
    208   2.93142  4.35215  4.41057  3.93247  3.45727  4.10948  4.70302  1.66361  3.79536  2.01977  3.31500  4.17907  4.50584  4.10753  4.02733  3.49881  3.22027  1.16377  5.35616  4.11807    212 - -
          2.68618  4.42225  2.77519  2.73123  3.46354  2.40513  3.72494  3.29354  2.67741  2.69355  4.24690  2.90347  2.73739  3.18146  2.89801  2.37887  2.77519  2.98518  4.58477  3.61503
          0.03209  3.85111  4.57345  0.61958  0.77255  0.48576  0.95510
    209   2.30490  4.22488  3.18826  3.00329  4.05515  2.95518  4.11362  3.57499  3.07561  3.29696  4.22500  3.23133  3.69228  3.42665  3.36213  1.12372  2.78348  3.11477  5.42940  4.13862    213 - -
          2.68618  4.42225  2.77519  2.73123  3.46354  2.40513  3.72494  3.29354  2.67741  2.69355  4.24690  2.90347  2.73739  3.18146  2.89801  2.37887  2.77519  2.98518  4.58477  3.61503
          0.03209  3.85111  4.57345  0.61958  0.77255  0.48576  0.95510
    210   2.72390  4.48453  3.32881  3.16495  4.16154  3.17327  4.24398  3.70168  3.22046  3.33075  4.37985  3.47369  0.86831  3.60990  3.46822  2.89077  3.16383  3.34946  5.35374  4.28199    214 - -
          2.68618  4.42225  2.77519  2.73123  3.46354  2.40513  3.72494  3.29354  2.67741  2.69355  4.24690  2.90347  2.73739  3.18146  2.89801  2.37887  2.77519  2.98518  4.58477  3.61503
          0.03209  3.85111  4.57345  0.61958  0.77255  0.48576  0.95510
    211   2.98181  4.82196  3.47033  2.98618  4.17114  3.47359  3.80954  3.71158  2.22984  3.23141  4.23238  3.34743  3.97742  3.03113  1.01153  3.06715  3.24936  3.43650  5.26298  4.10337    215 - -
          2.68618  4.42225  2.77519  2.73123  3.46354  2.40513  3.72494  3.29354  2.67741  2.69355  4.24690  2.90347  2.73739  3.18146  2.89801  2.37887  2.77519  2.98518  4.58477  3.61503
          0.03209  3.85111  4.57345  0.61958  0.77255  0.48576  0.95510
    212   2.63899  4.41626  3.30837  3.20520  4.34737  0.76284  4.32656  3.94201  3.38355  3.59877  4.57453  3.47273  3.80671  3.70943  3.62171  2.81034  3.11858  3.47447  5.44792  4.44863    216 - -
          2.68618  4.42225  2.77519  2.73123  3.46354  2.40513  3.72494  3.29354  2.67741  2.69355  4.24690  2.90347  2.73739  3.18146  2.89801  2.37887  2.77519  2.98518  4.58477  3.61503
          0.03209  3.85111  4.57345  0.61958  0.77255  0.48576  0.95510
    213   1.04499  4.18182  3.44126  3.23186  4.03144  3.00687  4.25638  3.15379  3.24757  3.03635  4.07074  3.38676  3.74410  3.59075  3.49942  2.53240  2.80829  2.81190  5.46074  4.25868    217 - -
          2.68618  4.42225  2.77519  2.73123  3.46354  2.40513  3.72494  3.29354  2.67741  2.69355  4.24690  2.90347  2.73739  3.18146  2.89801  2.37887  2.77519  2.98518  4.58477  3.61503
          0.03209  3.85111  4.57345  0.61958  0.77255  0.48576  0.95510
    214   2.63899  4.41626  3.30837  3.20520  4.34737  0.76284  4.32656  3.94201  3.38355  3.59877  4.57453  3.47273  3.80671  3.70943  3.62171  2.81034  3.11858  3.47447  5.44792  4.44863    218 - -
          2.68618  4.42225  2.77519  2.73123  3.46354  2.40513  3.72494  3.29354  2.67741  2.69355  4.24690  2.90347  2.73739  3.18146  2.89801  2.37887  2.77519  2.98518  4.58477  3.61503
          0.03209  3.85111  4.57345  0.61958  0.77255  0.48576  0.95510
    215   3.34039  4.69642  4.26456  3.86597  1.93707  4.11543  3.39389  3.23031  3.65662  2.63492  3.81391  3.81717  4.45212  3.80719  3.78598  3.47356  3.56510  3.10347  2.34107  1.24370    219 - -
          2.68618  4.42225  2.77519  2.73123  3.46354  2.40513  3.72494  3.29354  2.67741  2.69355  4.24690  2.90347  2.73739  3.18146  2.89801  2.37887  2.77519  2.98518  4.58477  3.61503
          0.03209  3.85111  4.57345  0.61958  0.77255  0.48576  0.95510
    216   3.13155  4.60029  4.15509  3.79510  3.12799  3.95481  4.45755  2.33117  3.56305  0.90195  3.15808  4.07262  4.39402  3.93650  3.74251  3.52355  3.42687  2.36291  4.99928  3.71758    220 - -
          2.68618  4.42225  2.77519  2.73123  3.46354  2.40513  3.72494  3.29354  2.67741  2.69355  4.24690  2.90347  2.73739  3.18146  2.89801  2.37887  2.77519  2.98518  4.58477  3.61503
          0.03209  3.85111  4.57345  0.61958  0.77255  0.48576  0.95510
    217   3.23154  4.63966  4.20937  3.92001  1.04734  3.92590  3.86836  2.75808  3.82763  2.13318  3.49155  3.99526  4.38513  4.00155  3.95262  3.50243  3.53274  2.74717  4.12415  2.49400    221 - -
          2.68618  4.42225  2.77519  2.73123  3.46354  2.40513  3.72494  3.29354  2.67741  2.69355  4.24690  2.90347  2.73739  3.18146  2.89801  2.37887  2.77519  2.98518  4.58477  3.61503
          0.03209  3.85111  4.57345  0.61958  0.77255  0.48576  0.95510
    218   2.63899  4.41626  3.30837  3.20520  4.34737  0.76284  4.32656  3.94201  3.38355  3.59877  4.57453  3.47273  3.80671  3.70943  3.62171  2.81034  3.11858  3.47447  5.44792  4.44863    222 - -
          2.68618  4.42225  2.77519  2.73123  3.46354  2.40513  3.72494  3.29354  2.67741  2.69355  4.24690  2.90347  2.73739  3.18146  2.89801  2.37887  2.77519  2.98518  4.58477  3.61503
          0.03209  3.85111  4.57345  0.61958  0.77255  0.48576  0.95510
    219   2.15508  2.96096  3.64964  3.27282  3.92804  2.91773  4.16109  3.25819  3.18219  3.05208  3.94284  3.34198  3.64973  3.49652  3.44387  1.35799  2.63028  2.83560  5.34899  4.12140    223 - -
          2.68618  4.42225  2.77519  2.73123  3.46354  2.40513  3.72494  3.29354  2.67741  2.69355  4.24690  2.90347  2.73739  3.18146  2.89801  2.37887  2.77519  2.98518  4.58477  3.61503
          0.03209  3.85111  4.57345  0.61958  0.77255  0.48576  0.95510
    220   2.77778  5.21600  1.66365  2.13996  4.50082  3.22812  3.64367  3.98292  2.26926  3.50587  4.33623  2.70612  3.77829  2.47567  2.99866  2.70951  3.04089  3.59353  5.67226  4.24376    224 - -
          2.68618  4.42225  2.77519  2.73123  3.46354  2.40513  3.72494  3.29354  2.67741  2.69355  4.24690  2.90347  2.73739  3.18146  2.89801  2.37887  2.77519  2.98518  4.58477  3.61503
          0.03209  3.85111  4.57345  0.61958  0.77255  0.48576  0.95510
    221   2.79130  4.34007  4.09556  3.75826  3.53475  3.70154  4.56376  2.05217  3.62571  2.22566  3.50338  3.95145  4.26341  3.98716  3.84023  3.20392  3.15347  1.05228  5.31550  4.04568    225 - -
          2.68618  4.42225  2.77519  2.73123  3.46354  2.40513  3.72494  3.29354  2.67741  2.69355  4.24690  2.90347  2.73739  3.18146  2.89801  2.37887  2.77519  2.98518  4.58477  3.61503
          0.03209  3.85111  4.57345  0.61958  0.77255  0.48576  0.95510
    222   2.53745  4.21450  3.83003  3.41123  3.64181  3.44567  4.29724  2.23406  3.30060  2.41805  3.54728  3.62886  4.03126  3.64628  3.56828  2.85603  2.23787  1.45761  5.28867  4.05808    226 - -
          2.68618  4.42225  2.77519  2.73123  3.46354  2.40513  3.72494  3.29354  2.67741  2.69355  4.24690  2.90347  2.73739  3.18146  2.89801  2.37887  2.77519  2.98518  4.58477  3.61503
          0.03209  3.85111  4.57345  0.61958  0.77255  0.48576  0.95510
    223   2.16909  4.55522  2.92426  2.31430  3.80843  3.33246  3.67593  3.20785  2.53738  2.87413  3.73405  2.98280  3.79274  2.88694  2.95153  2.29259  2.80822  2.91748  5.15565  3.29062    227 - -
          2.68618  4.42225  2.77519  2.73123  3.46354  2.40513  3.72494  3.29354  2.67741  2.69355  4.24690  2.90347  2.73739  3.18146  2.89801  2.37887  2.77519  2.98518  4.58477  3.61503
          0.03209  3.85111  4.57345  0.61958  0.77255  0.48576  0.95510
    224   2.71379  4.85285  2.82857  2.24774  4.05114  3.39670  3.62510  3.45919  2.29410  2.69625  3.93669  2.94163  3.84183  1.99092  2.64360  2.74073  2.94711  3.17403  5.30203  3.98339    228 - -
          2.68618  4.42225  2.77519  2.73123  3.46354  2.40513  3.72494  3.29354  2.67741  2.69355  4.24690  2.90347  2.73739  3.18146  2.89801  2.37887  2.77519  2.98518  4.58477  3.61503
          0.03209  3.85111  4.57345  0.61958  0.77255  0.48576  0.95510
    225   3.23154  4.63966  4.20937  3.92001  1.04734  3.92590  3.86836  2.75808  3.82763  2.13318  3.49155  3.99526  4.38513  4.00155  3.95262  3.50243  3.53274  2.74717  4.12415  2.49400    229 - -
          2.68618  4.42225  2.77519  2.73123  3.46354  2.40513  3.72494  3.29354  2.67741  2.69355  4.24690  2.90347  2.73739  3.18146  2.89801  2.37887  2.77519  2.98518  4.58477  3.61503
          0.03209  3.85111  4.57345  0.61958  0.77255  0.48576  0.95510
    226   2.58939  4.51657  3.07520  2.66938  3.66165  3.36538  3.76083  3.04610  2.59962  2.73805  2.71532  2.06044  3.85611  3.01163  2.95424  2.71579  2.87628  2.80472  5.09681  3.75976    230 - -
          2.68618  4.42225  2.77519  2.73123  3.46354  2.40513  3.72494  3.29354  2.67741  2.69355  4.24690  2.90347  2.73739  3.18146  2.89801  2.37887  2.77519  2.98518  4.58477  3.61503
          0.03209  3.85111  4.57345  0.61958  0.77255  0.48576  0.95510
    227   2.27584  4.65798  2.91133  2.28118  3.96013  3.32899  3.62652  3.35813  2.42695  2.98513  3.81727  2.67767  3.76978  2.79851  2.71361  2.48962  2.64597  2.87622  5.24339  3.93092    231 - -
          2.68618  4.42225  2.77519  2.73123  3.46354  2.40513  3.72494  3.29354  2.67741  2.69355  4.24690  2.90347  2.73739  3.18146  2.89801  2.37887  2.77519  2.98518  4.58477  3.61503
          0.03209  3.85111  4.57345  0.61958  0.77255  0.48576  0.95510
    228   2.14774  4.25537  3.38368  2.85002  3.45980  3.42667  3.79627  2.52835  2.78861  2.52068  3.43200  3.23808  3.86421  3.11414  3.13652  2.58447  2.49194  2.51038  4.91034  3.16945    232 - -
          2.68618  4.42225  2.77519  2.73123  3.46354  2.40513  3.72494  3.29354  2.67741  2.69355  4.24690  2.90347  2.73739  3.18146  2.89801  2.37887  2.77519  2.98518  4.58477  3.61503
          0.03209  3.85111  4.57345  0.61958  0.77255  0.48576  0.95510
    229   2.70613  4.70159  2.69722  2.58067  4.06180  3.16996  3.90444  3.76782  2.80647  3.41718  4.37275  1.19644  3.82089  3.17735  3.16024  2.77427  3.08741  3.39218  5.37020  4.01183    233 - -
          2.68618  4.42225  2.77519  2.73123  3.46354  2.40513  3.72494  3.29354  2.67741  2.69355  4.24690  2.90347  2.73739  3.18146  2.89801  2.37887  2.77519  2.98518  4.58477  3.61503
          0.03209  3.85111  4.57345  0.61958  0.77255  0.48576  0.95510
    230   2.96706  5.09139  0.94917  2.32241  4.46564  3.19485  3.91285  4.04904  2.99303  3.66129  4.63916  2.87761  3.84616  3.15213  3.50615  2.93200  3.30526  3.69058  5.63838  4.34238    234 - -
          2.68618  4.42225  2.77519  2.73123  3.46354  2.40513  3.72494  3.29354  2.67741  2.69355  4.24690  2.90347  2.73739  3.18146  2.89801  2.37887  2.77519  2.98518  4.58477  3.61503
          0.03209  3.85111  4.57345  0.61958  0.77255  0.48576  0.95510
    231   3.09569  4.46553  4.53338  4.02328  3.20590  4.31494  4.69281  1.38862  3.84478  1.44682  3.06900  4.29907  4.60010  4.11838  4.04077  3.68692  3.34581  1.85202  5.18819  3.97908    235 - -
          2.68618  4.42225  2.77519  2.73123  3.46354  2.40513  3.72494  3.29354  2.67741  2.69355  4.24690  2.90347  2.73739  3.18146  2.89801  2.37887  2.77519  2.98518  4.58477  3.61503
          0.03209  3.85111  4.57345  0.61958  0.77255  0.48576  0.95510
    232   2.70424  5.04068  1.72982  2.19830  4.38103  3.22561  3.65885  3.80320  2.29503  3.39041  4.22612  2.75024  3.76961  2.81762  3.01857  2.67253  2.61583  3.43150  5.59495  4.19292    236 - -
          2.68618  4.42225  2.77519  2.73123  3.46354  2.40513  3.72494  3.29354  2.67741  2.69355  4.24690  2.90347  2.73739  3.18146  2.89801  2.37887  2.77519  2.98518  4.58477  3.61503
          0.03209  3.85111  4.57345  0.61958  0.77255  0.48576  0.95510
    233   3.09514  4.50414  4.45216  3.89172  3.06573  4.27110  4.56096  1.98022  3.73400  1.29745  2.00157  4.19903  4.51813  3.95606  3.93138  3.59783  3.32413  2.15198  5.05897  3.93164    237 - -
          2.68618  4.42225  2.77519  2.73123  3.46354  2.40513  3.72494  3.29354  2.67741  2.69355  4.24690  2.90347  2.73739  3.18146  2.89801  2.37887  2.77519  2.98518  4.58477  3.61503
          0.03209  3.85111  4.57345  0.61958  0.77255  0.48576  0.95510
    234   3.01451  4.43949  4.30486  3.92005  3.36005  4.04309  4.65230  1.10476  3.74775  1.95074  3.29902  4.16840  4.47657  4.09839  3.94678  3.53652  3.31414  1.84599  5.24629  3.98258    238 - -
          2.68618  4.42225  2.77519  2.73123  3.46354  2.40513  3.72494  3.29354  2.67741  2.69355  4.24690  2.90347  2.73739  3.18146  2.89801  2.37887  2.77519  2.98518  4.58477  3.61503
          0.03209  3.85111  4.57345  0.61958  0.77255  0.48576  0.95510
    235   2.56275  0.98482  4.07638  3.81134  3.80784  3.19000  4.46315  2.94843  3.63824  2.86476  3.98545  3.80404  3.89526  3.98524  3.76631  2.83431  3.02775  2.69439  5.22821  4.09561    239 - -
          2.68618  4.42225  2.77519  2.73123  3.46354  2.40513  3.72494  3.29354  2.67741  2.69355  4.24690  2.90347  2.73739  3.18146  2.89801  2.37887  2.77519  2.98518  4.58477  3.61503
          0.03209  3.85111  4.57345  0.61958  0.77255  0.48576  0.95510
    236   2.98181  4.82196  3.47033  2.98618  4.17114  3.47359  3.80954  3.71158  2.22984  3.23141  4.23238  3.34743  3.97742  3.03113  1.01153  3.06715  3.24936  3.43650  5.26298  4.10337    240 - -
          2.68618  4.42225  2.77519  2.73123  3.46354  2.40513  3.72494  3.29354  2.67741  2.69355  4.24690  2.90347  2.73739  3.18146  2.89801  2.37887  2.77519  2.98518  4.58477  3.61503
          0.03209  3.85111  4.57345  0.61958  0.77255  0.48576  0.95510
    237   1.04499  4.18182  3.44126  3.23186  4.03144  3.00687  4.25638  3.15379  3.24757  3.03635  4.07074  3.38676  3.74410  3.59075  3.49942  2.53240  2.80829  2.81190  5.46074  4.25868    241 - -
          2.68618  4.42225  2.77519  2.73123  3.46354  2.40513  3.72494  3.29354  2.67741  2.69355  4.24690  2.90347  2.73739  3.18146  2.89801  2.37887  2.77519  2.98518  4.58477  3.61503
          0.03209  3.85111  4.57345  0.61958  0.77255  0.48576  0.95510
    238   2.97222  4.79304  3.10556  2.86358  3.27031  3.42992  1.18836  3.67181  2.70724  3.16836  4.20983  3.27368  3.98139  3.22960  2.97411  3.04317  3.27495  3.40737  4.73560  3.22182    242 - -
          2.68618  4.42225  2.77519  2.73123  3.46354  2.40513  3.72494  3.29354  2.67741  2.69355  4.24690  2.90347  2.73739  3.18146  2.89801  2.37887  2.77519  2.98518  4.58477  3.61503
          0.03209  3.85111  4.57345  0.61958  0.77255  0.48576  0.95510
    239   2.86433  4.84892  2.88936  2.64405  4.01458  3.35222  3.80207  3.64232  2.46638  3.14677  4.17551  3.10349  3.90555  1.27252  2.75086  2.91311  3.16144  3.37341  5.29052  3.98294    243 - -
          2.68618  4.42225  2.77519  2.73123  3.46354  2.40513  3.72494  3.29354  2.67741  2.69355  4.24690  2.90347  2.73739  3.18146  2.89801  2.37887  2.77519  2.98518  4.58477  3.61503
          0.03209  3.85111  4.57345  0.61958  0.77255  0.48576  0.95510
    240   3.13155  4.60029  4.15509  3.79510  3.12799  3.95481  4.45755  2.33117  3.56305  0.90195  3.15808  4.07262  4.39402  3.93650  3.74251  3.52355  3.42687  2.36291  4.99928  3.71758    244 - -
          2.68618  4.42225  2.77519  2.73123  3.46354  2.40513  3.72494  3.29354  2.67741  2.69355  4.24690  2.90347  2.73739  3.18146  2.89801  2.37887  2.77519  2.98518  4.58477  3.61503
          0.03209  3.85111  4.57345  0.61958  0.77255  0.48576  0.95510
    241   2.26240  4.22407  3.93029  3.54849  3.64859  3.50163  4.42303  2.12615  3.45200  2.37312  3.54694  3.73537  4.09762  3.78819  3.70310  2.93212  2.95947  1.28073  5.35476  4.11966    245 - -
          2.68618  4.42225  2.77519  2.73123  3.46354  2.40513  3.72494  3.29354  2.67741  2.69355  4.24690  2.90347  2.73739  3.18146  2.89801  2.37887  2.77519  2.98518  4.58477  3.61503
          0.03209  3.85111  4.57345  0.61958  0.77255  0.48576  0.95510
    242   2.57943  4.32281  3.37315  2.83286  2.87333  3.51850  3.23227  2.81438  2.75317  2.48781  2.54973  2.89590  3.90680  3.08770  3.09736  2.77906  2.81442  2.59746  4.70236  3.33514    246 - -
          2.68618  4.42225  2.77519  2.73123  3.46354  2.40513  3.72494  3.29354  2.67741  2.69355  4.24690  2.90347  2.73739  3.18146  2.89801  2.37887  2.77519  2.98518  4.58477  3.61503
          0.03209  3.85111  4.57345  0.61958  0.77255  0.48576  0.95510
    243   2.68321  4.97772  2.25439  1.69022  4.25667  3.26310  3.64822  3.62510  2.51681  3.26440  4.11157  2.78033  3.77675  2.80831  3.00664  2.66697  2.94508  2.85034  5.50643  4.11757    247 - -
          2.68618  4.42225  2.77519  2.73123  3.46354  2.40513  3.72494  3.29354  2.67741  2.69355  4.24690  2.90347  2.73739  3.18146  2.89801  2.37887  2.77519  2.98518  4.58477  3.61503
          0.03209  3.85111  4.57345  0.61958  0.77255  0.48576  0.95510
    244   2.49640  4.32320  3.31917  2.98837  2.70317  1.56675  3.94170  3.12678  3.02151  2.81874  3.81382  3.29831  3.83098  3.33709  3.34182  2.67681  2.87618  2.84656  4.95191  3.55589    248 - -
          2.68618  4.42225  2.77519  2.73123  3.46354  2.40513  3.72494  3.29354  2.67741  2.69355  4.24690  2.90347  2.73739  3.18146  2.89801  2.37887  2.77519  2.98518  4.58477  3.61503
          0.03209  3.85111  4.57345  0.61958  0.77255  0.48576  0.95510
    245   3.12853  4.57247  4.12035  3.66147  2.03906  4.02733  3.56659  2.84480  3.52409  2.02929  3.50590  3.76903  4.36309  3.70710  3.71566  3.34854  3.35861  2.76166  3.85158  1.42878    249 - -
          2.68618  4.42225  2.77519  2.73123  3.46354  2.40513  3.72494  3.29354  2.67741  2.69355  4.24690  2.90347  2.73739  3.18146  2.89801  2.37887  2.77519  2.98518  4.58477  3.61503
          0.03209  3.85111  4.57345  0.61958  0.77255  0.48576  0.95510
    246   2.75025  4.80654  3.23535  2.62812  4.07548  3.50915  3.59155  3.43296  1.61808  3.00991  3.22513  3.07407  3.89060  2.75459  2.18112  2.80247  2.95735  3.15396  5.23817  3.99278    250 - -
          2.68618  4.42225  2.77519  2.73123  3.46354  2.40513  3.72494  3.29354  2.67741  2.69355  4.24690  2.90347  2.73739  3.18146  2.89801  2.37887  2.77519  2.98518  4.58477  3.61503
          0.03209  3.85111  4.57345  0.61958  0.77255  0.48576  0.95510
    247   2.85307  4.42042  3.79373  3.29619  2.38618  3.75849  3.55692  2.94708  3.14642  2.54227  3.55598  3.52093  4.13827  3.42885  3.39341  2.62846  3.09130  2.75651  2.40971  1.95421    251 - -
          2.68618  4.42225  2.77519  2.73123  3.46354  2.40513  3.72494  3.29354  2.67741  2.69355  4.24690  2.90347  2.73739  3.18146  2.89801  2.37887  2.77519  2.98518  4.58477  3.61503
          0.03209  3.85111  4.57345  0.61958  0.77255  0.48576  0.95510
    248   2.61640  4.38225  3.39622  2.85577  3.32086  3.53478  2.61861  2.77646  2.70405  2.40863  2.70744  3.26163  3.93359  3.09435  3.03257  2.81131  2.85887  2.38071  4.83285  3.50338    252 - -
          2.68618  4.42225  2.77519  2.73123  3.46354  2.40513  3.72494  3.29354  2.67741  2.69355  4.24690  2.90347  2.73739  3.18146  2.89801  2.37887  2.77519  2.98518  4.58477  3.61503
          0.03209  3.85111  4.57345  0.61958  0.77255  0.48576  0.95510
    249   3.23154  4.63966  4.20937  3.92001  1.04734  3.92590  3.86836  2.75808  3.82763  2.13318  3.49155  3.99526  4.38513  4.00155  3.95262  3.50243  3.53274  2.74717  4.12415  2.49400    253 - -
          2.68618  4.42225  2.77519  2.73123  3.46354  2.40513  3.72494  3.29354  2.67741  2.69355  4.24690  2.90347  2.73739  3.18146  2.89801  2.37887  2.77519  2.98518  4.58477  3.61503
          0.03209  3.85111  4.57345  0.61958  0.77255  0.48576  0.95510
    250   2.70560  5.05996  1.95639  2.15988  4.45599  3.16716  3.69152  3.95378  2.63133  3.50772  4.33995  1.94003  3.75558  2.85884  3.15791  2.36151  3.00714  3.54301  5.68129  4.24737    254 - -
          2.68618  4.42225  2.77519  2.73123  3.46354  2.40513  3.72494  3.29354  2.67741  2.69355  4.24690  2.90347  2.73739  3.18146  2.89801  2.37887  2.77519  2.98518  4.58477  3.61503
          0.03209  3.85111  4.57345  0.61958  0.77255  0.48576  0.95510
    251   2.76335  5.20843  2.15023  1.72264  4.50642  3.24583  3.62595  3.97040  2.03899  3.48963  4.30872  2.71831  3.77685  2.77204  2.93234  2.69747  3.01838  3.57911  5.65321  4.23635    255 - -
          2.68618  4.42225  2.77519  2.73123  3.46354  2.40513  3.72494  3.29354  2.67741  2.69355  4.24690  2.90347  2.73739  3.18146  2.89801  2.37887  2.77519  2.98518  4.58477  3.61503
          0.03209  3.85111  4.57345  0.61958  0.77255  0.48576  0.95510
    252   2.58314  4.64507  3.03929  2.54689  4.01885  3.34617  3.64630  3.40125  2.15145  3.02158  3.86787  3.00614  3.80377  2.82327  2.41940  2.41824  2.19708  3.08156  5.25767  3.98192    256 - -
          2.68618  4.42225  2.77519  2.73123  3.46354  2.40513  3.72494  3.29354  2.67741  2.69355  4.24690  2.90347  2.73739  3.18146  2.89801  2.37887  2.77519  2.98518  4.58477  3.61503
          0.03209  3.85111  4.57345  0.61958  0.77255  0.48576  0.95510
    253   2.94753  4.39502  4.32026  3.83350  3.31037  4.07429  4.57023  1.93008  3.66778  1.59273  3.20232  4.09999  4.45590  3.98264  3.89346  3.45517  3.22709  1.35181  5.20496  3.96419    257 - -
          2.68618  4.42225  2.77519  2.73123  3.46354  2.40513  3.72494  3.29354  2.67741  2.69355  4.24690  2.90347  2.73739  3.18146  2.89801  2.37887  2.77519  2.98518  4.58477  3.61503
          0.03209  3.85111  4.57345  0.61958  0.77255  0.48576  0.95510
    254   3.01314  4.42369  4.40754  3.86670  2.61709  4.17779  4.43965  2.07442  3.75284  1.33385  2.99328  4.13051  4.46706  3.95243  3.95082  3.50801  3.25315  1.74269  4.92025  3.64999    258 - -
          2.68618  4.42225  2.77519  2.73123  3.46354  2.40513  3.72494  3.29354  2.67741  2.69355  4.24690  2.90347  2.73739  3.18146  2.89801  2.37887  2.77519  2.98518  4.58477  3.61503
          0.03209  3.85111  4.57345  0.61958  0.77255  0.48576  0.95510
    255   2.53672  4.27735  3.61435  3.17728  3.60590  3.40744  4.11507  2.18993  3.05109  2.43190  3.54572  3.46880  3.96717  3.42945  3.34550  2.79759  1.72512  2.26178  5.20160  3.94821    259 - -
          2.68630  4.42100  2.77492  2.73123  3.46366  2.40525  3.72473  3.29344  2.67753  2.69355  4.24644  2.90344  2.73752  3.18159  2.89813  2.37881  2.77532  2.98514  4.58409  3.61515
          0.09917  2.47589  4.57345  1.85779  0.16962  0.48576  0.95510
    256   2.65904  4.37249  3.48571  3.05334  3.61178  3.53028  3.99685  2.46054  2.47648  2.49538  3.56433  3.41155  4.01757  3.29610  3.09342  2.91180  2.95380  1.52144  5.14367  3.88559    275 - -
          2.68618  4.42225  2.77519  2.73123  3.46354  2.40513  3.72494  3.29354  2.67741  2.69355  4.24690  2.90347  2.73739  3.18146  2.89801  2.37887  2.77519  2.98518  4.58477  3.61503
          0.03209  3.85111  4.57345  0.61958  0.77255  0.48576  0.95510
    257   3.30082  4.68298  4.05895  3.75994  2.64541  3.70659  3.87436  3.32373  3.48270  2.72220  3.95849  3.91336  4.22260  3.87144  3.61473  3.50470  3.60019  3.21347  0.92950  2.64867    276 - -
          2.68618  4.42225  2.77519  2.73123  3.46354  2.40513  3.72494  3.29354  2.67741  2.69355  4.24690  2.90347  2.73739  3.18146  2.89801  2.37887  2.77519  2.98518  4.58477  3.61503
          0.03209  3.85111  4.57345  0.61958  0.77255  0.48576  0.95510
    258   2.45103  4.44268  3.07300  2.71370  4.04673  3.14853  3.81448  3.51308  2.54263  3.15203  4.02417  3.08599  3.75265  3.03380  2.45804  1.56381  2.82093  3.12573  5.33841  4.04929    277 - -
          2.68618  4.42225  2.77519  2.73123  3.46354  2.40513  3.72494  3.29354  2.67741  2.69355  4.24690  2.90347  2.73739  3.18146  2.89801  2.37887  2.77519  2.98518  4.58477  3.61503
          0.03209  3.85111  4.57345  0.61958  0.77255  0.48576  0.95510
    259   1.53393  4.43446  3.03947  2.71922  4.02114  3.18183  3.85395  3.27116  2.29851  3.03277  3.94769  3.10352  3.78188  3.08068  2.94052  2.61232  2.84307  2.94451  5.35148  4.08871    278 - -
          2.68618  4.42225  2.77519  2.73123  3.46354  2.40513  3.72494  3.29354  2.67741  2.69355  4.24690  2.90347  2.73739  3.18146  2.89801  2.37887  2.77519  2.98518  4.58477  3.61503
          0.03209  3.85111  4.57345  0.61958  0.77255  0.48576  0.95510
    260   2.49191  4.50527  2.80830  2.60313  4.12596  3.10024  3.87216  3.64083  2.73805  3.28841  4.16991  2.49656  1.69888  3.10659  3.10052  2.59222  2.88215  3.23069  5.42819  4.11462    279 - -
          2.68618  4.42225  2.77519  2.73123  3.46354  2.40513  3.72494  3.29354  2.67741  2.69355  4.24690  2.90347  2.73739  3.18146  2.89801  2.37887  2.77519  2.98518  4.58477  3.61503
          0.03209  3.85111  4.57345  0.61958  0.77255  0.48576  0.95510
    261   2.59731  4.55185  2.98013  2.64598  3.72301  3.31962  3.78896  2.65054  2.63615  2.86888  3.84056  1.82303  3.85207  3.04155  2.99543  2.71359  2.90772  2.81602  5.15871  3.78200    280 - -
          2.68618  4.42225  2.77519  2.73123  3.46354  2.40513  3.72494  3.29354  2.67741  2.69355  4.24690  2.90347  2.73739  3.18146  2.89801  2.37887  2.77519  2.98518  4.58477  3.61503
          0.03209  3.85111  4.57345  0.61958  0.77255  0.48576  0.95510
    262   3.31920  4.69969  4.21161  3.83445  1.75782  4.10913  3.44725  3.09323  3.70524  2.49301  3.72709  3.82495  4.45549  3.82430  3.85154  3.46953  3.55502  3.00154  3.65794  1.17373    281 - -
          2.68618  4.42225  2.77519  2.73123  3.46354  2.40513  3.72494  3.29354  2.67741  2.69355  4.24690  2.90347  2.73739  3.18146  2.89801  2.37887  2.77519  2.98518  4.58477  3.61503
          0.03209  3.85111  4.57345  0.61958  0.77255  0.48576  0.95510
    263   1.94542  1.65916  3.94062  3.58779  3.78943  3.02846  4.32805  2.78196  3.43666  2.77314  3.78594  3.54597  3.75699  3.74236  3.62664  2.49667  2.70860  2.48420  5.30714  4.10993    282 - -
          2.68618  4.42225  2.77519  2.73123  3.46354  2.40513  3.72494  3.29354  2.67741  2.69355  4.24690  2.90347  2.73739  3.18146  2.89801  2.37887  2.77519  2.98518  4.58477  3.61503
          0.03209  3.85111  4.57345  0.61958  0.77255  0.48576  0.95510
    264   2.81642  4.60441  3.27186  2.86553  2.94687  3.56815  3.63367  3.14233  2.31163  2.74831  3.74492  3.25137  4.00431  3.11249  2.89722  2.94093  3.06078  2.92667  4.49288  1.73080    283 - -
          2.68618  4.42225  2.77519  2.73123  3.46354  2.40513  3.72494  3.29354  2.67741  2.69355  4.24690  2.90347  2.73739  3.18146  2.89801  2.37887  2.77519  2.98518  4.58477  3.61503
          0.03209  3.85111  4.57345  0.61958  0.77255  0.48576  0.95510
    265   2.74146  4.90586  2.43918  2.44918  4.23340  3.34608  3.65528  3.69912  2.30079  3.26368  4.12652  2.94603  3.83281  2.82266  1.62805  2.75409  2.99672  3.36050  5.39151  4.08716    284 - -
          2.68613  4.42232  2.77527  2.73118  3.46361  2.40520  3.72502  3.29339  2.67736  2.69338  4.24697  2.90354  2.73734  3.18154  2.89808  2.37894  2.77500  2.98526  4.58484  3.61510
          0.09917  2.47589  4.57345  1.46593  0.26249  0.48576  0.95510
    266   2.56275  0.98482  4.07638  3.81134  3.80784  3.19000  4.46315  2.94843  3.63824  2.86476  3.98545  3.80404  3.89526  3.98524  3.76631  2.83431  3.02775  2.69439  5.22821  4.09561    294 - -
          2.68618  4.42225  2.77519  2.73123  3.46354  2.40513  3.72494  3.29354  2.67741  2.69355  4.24690  2.90347  2.73739  3.18146  2.89801  2.37887  2.77519  2.98518  4.58477  3.61503
          0.03209  3.85111  4.57345  0.61958  0.77255  0.48576  0.95510
    267   2.63899  4.41626  3.30837  3.20520  4.34737  0.76284  4.32656  3.94201  3.38355  3.59877  4.57453  3.47273  3.80671  3.70943  3.62171  2.81034  3.11858  3.47447  5.44792  4.44863    295 - -
          2.68618  4.42225  2.77519  2.73123  3.46354  2.40513  3.72494  3.29354  2.67741  2.69355  4.24690  2.90347  2.73739  3.18146  2.89801  2.37887  2.77519  2.98518  4.58477  3.61503
          0.03209  3.85111  4.57345  0.61958  0.77255  0.48576  0.95510
    268   2.70613  4.70159  2.69722  2.58067  4.06180  3.16996  3.90444  3.76782  2.80647  3.41718  4.37275  1.19644  3.82089  3.17735  3.16024  2.77427  3.08741  3.39218  5.37020  4.01183    296 - -
          2.68618  4.42225  2.77519  2.73123  3.46354  2.40513  3.72494  3.29354  2.67741  2.69355  4.24690  2.90347  2.73739  3.18146  2.89801  2.37887  2.77519  2.98518  4.58477  3.61503
          0.03209  3.85111  4.57345  0.61958  0.77255  0.48576  0.95510
    269   2.79130  4.34007  4.09556  3.75826  3.53475  3.70154  4.56376  2.05217  3.62571  2.22566  3.50338  3.95145  4.26341  3.98716  3.84023  3.20392  3.15347  1.05228  5.31550  4.04568    297 - -
          2.68618  4.42225  2.77519  2.73123  3.46354  2.40513  3.72494  3.29354  2.67741  2.69355  4.24690  2.90347  2.73739  3.18146  2.89801  2.37887  2.77519  2.98518  4.58477  3.61503
          0.03209  3.85111  4.57345  0.61958  0.77255  0.48576  0.95510
    270   1.04499  4.18182  3.44126  3.23186  4.03144  3.00687  4.25638  3.15379  3.24757  3.03635  4.07074  3.38676  3.74410  3.59075  3.49942  2.53240  2.80829  2.81190  5.46074  4.25868    298 - -
          2.68618  4.42225  2.77519  2.73123  3.46354  2.40513  3.72494  3.29354  2.67741  2.69355  4.24690  2.90347  2.73739  3.18146  2.89801  2.37887  2.77519  2.98518  4.58477  3.61503
          0.03209  3.85111  4.57345  0.61958  0.77255  0.48576  0.95510
    271   1.40262  4.09683  3.32421  3.05953  4.13011  2.89121  4.12920  3.44309  3.10494  3.22097  4.09254  3.22685  3.63342  3.41433  3.40424  1.82329  2.65189  2.97078  5.50822  4.27908    299 - -
          2.68618  4.42225  2.77519  2.73123  3.46354  2.40513  3.72494  3.29354  2.67741  2.69355  4.24690  2.90347  2.73739  3.18146  2.89801  2.37887  2.77519  2.98518  4.58477  3.61503
          0.03209  3.85111  4.57345  0.61958  0.77255  0.48576  0.95510
    272   3.01451  4.43949  4.30486  3.92005  3.36005  4.04309  4.65230  1.10476  3.74775  1.95074  3.29902  4.16840  4.47657  4.09839  3.94678  3.53652  3.31414  1.84599  5.24629  3.98258    300 - -
          2.68618  4.42225  2.77519  2.73123  3.46354  2.40513  3.72494  3.29354  2.67741  2.69355  4.24690  2.90347  2.73739  3.18146  2.89801  2.37887  2.77519  2.98518  4.58477  3.61503
          0.03209  3.85111  4.57345  0.61958  0.77255  0.48576  0.95510
    273   3.13155  4.60029  4.15509  3.79510  3.12799  3.95481  4.45755  2.33117  3.56305  0.90195  3.15808  4.07262  4.39402  3.93650  3.74251  3.52355  3.42687  2.36291  4.99928  3.71758    301 - -
          2.68618  4.42225  2.77519  2.73123  3.46354  2.40513  3.72494  3.29354  2.67741  2.69355  4.24690  2.90347  2.73739  3.18146  2.89801  2.37887  2.77519  2.98518  4.58477  3.61503
          0.03209  3.85111  4.57345  0.61958  0.77255  0.48576  0.95510
    274   2.82477  5.14792  2.37591  1.44800  4.42059  3.26093  3.67173  3.88831  2.45997  3.42783  4.30814  2.77227  3.81611  2.48830  2.87596  2.77524  3.08997  3.53830  5.60312  4.21870    302 - -
          2.68618  4.42225  2.77519  2.73123  3.46354  2.40513  3.72494  3.29354  2.67741  2.69355  4.24690  2.90347  2.73739  3.18146  2.89801  2.37887  2.77519  2.98518  4.58477  3.61503
          0.03209  3.85111  4.57345  0.61958  0.77255  0.48576  0.95510
    275   3.16625  4.56327  4.44652  3.95483  2.11349  4.23976  4.25588  2.27421  3.81446  1.14759  2.97082  4.16585  4.51972  3.98468  3.97816  3.60169  3.40399  2.34986  4.58346  3.13070    303 - -
          2.68618  4.42225  2.77519  2.73123  3.46354  2.40513  3.72494  3.29354  2.67741  2.69355  4.24690  2.90347  2.73739  3.18146  2.89801  2.37887  2.77519  2.98518  4.58477  3.61503
          0.03209  3.85111  4.57345  0.61958  0.77255  0.48576  0.95510
    276   2.44727  4.51175  2.75719  2.52173  4.19196  3.09074  3.81754  3.61738  2.67305  3.27647  4.12502  1.80019  3.71999  3.02209  3.06586  2.34017  2.46943  3.19895  5.48401  4.16064    304 - -
          2.68618  4.42225  2.77519  2.73123  3.46354  2.40513  3.72494  3.29354  2.67741  2.69355  4.24690  2.90347  2.73739  3.18146  2.89801  2.37887  2.77519  2.98518  4.58477  3.61503
          0.03209  3.85111  4.57345  0.61958  0.77255  0.48576  0.95510
    277   2.66092  4.81798  2.58059  1.66854  4.21679  3.24441  3.71960  3.52060  2.53953  3.20916  4.09870  2.87018  3.79544  2.89992  2.95761  2.68882  2.30968  3.19594  5.48508  4.14340    305 - -
          2.68618  4.42225  2.77519  2.73123  3.46354  2.40513  3.72494  3.29354  2.67741  2.69355  4.24690  2.90347  2.73739  3.18146  2.89801  2.37887  2.77519  2.98518  4.58477  3.61503
          0.03209  3.85111  4.57345  0.61958  0.77255  0.48576  0.95510
    278   2.54872  4.42174  3.18131  2.65420  3.52721  3.43655  3.02422  2.97259  2.58431  2.66036  3.54163  2.93813  3.84140  2.94830  2.96202  2.69423  2.53476  2.35568  4.93717  3.35806    306 - -
          2.68618  4.42225  2.77519  2.73123  3.46354  2.40513  3.72494  3.29354  2.67741  2.69355  4.24690  2.90347  2.73739  3.18146  2.89801  2.37887  2.77519  2.98518  4.58477  3.61503
          0.03209  3.85111  4.57345  0.61958  0.77255  0.48576  0.95510
    279   2.63804  4.58206  2.66531  2.56001  3.52802  3.42042  3.12907  3.10976  2.58148  2.00367  3.67758  3.03754  3.85995  2.94425  2.97111  2.73957  2.88252  2.86634  4.96706  3.58294    307 - -
          2.68618  4.42225  2.77519  2.73123  3.46354  2.40513  3.72494  3.29354  2.67741  2.69355  4.24690  2.90347  2.73739  3.18146  2.89801  2.37887  2.77519  2.98518  4.58477  3.61503
          0.03209  3.85111  4.57345  0.61958  0.77255  0.48576  0.95510
    280   2.72880  5.06822  2.25454  2.23242  4.27118  3.28197  3.25458  3.81364  2.41618  3.35052  4.18251  2.77936  3.78787  1.88948  2.85980  2.69291  2.97992  3.45046  5.48457  4.07859    308 - -
          2.68618  4.42225  2.77519  2.73123  3.46354  2.40513  3.72494  3.29354  2.67741  2.69355  4.24690  2.90347  2.73739  3.18146  2.89801  2.37887  2.77519  2.98518  4.58477  3.61503
          0.03209  3.85111  4.57345  0.61958  0.77255  0.48576  0.95510
    281   2.98181  4.82196  3.47033  2.98618  4.17114  3.47359  3.80954  3.71158  2.22984  3.23141  4.23238  3.34743  3.97742  3.03113  1.01153  3.06715  3.24936  3.43650  5.26298  4.10337    309 - -
          2.68618  4.42225  2.77519  2.73123  3.46354  2.40513  3.72494  3.29354  2.67741  2.69355  4.24690  2.90347  2.73739  3.18146  2.89801  2.37887  2.77519  2.98518  4.58477  3.61503
          0.03209  3.85111  4.57345  0.61958  0.77255  0.48576  0.95510
    282   2.74792  5.17216  1.71562  2.02276  4.48790  3.20017  3.65953  3.95374  2.58620  3.50032  4.32768  2.41278  3.76417  2.81695  3.12235  2.68658  2.63446  3.56053  5.69023  4.25186    310 - -
          2.68618  4.42225  2.77519  2.73123  3.46354  2.40513  3.72494  3.29354  2.67741  2.69355  4.24690  2.90347  2.73739  3.18146  2.89801  2.37887  2.77519  2.98518  4.58477  3.61503
          0.03209  3.85111  4.57345  0.61958  0.77255  0.48576  0.95510
    283   2.27314  4.23234  3.53320  3.08337  2.06543  3.40755  3.90125  2.71407  3.03945  2.39653  3.42828  3.38543  3.18943  3.33707  3.33872  2.76252  2.83380  2.51618  4.78323  3.42246    311 - -
          2.68618  4.42225  2.77519  2.73123  3.46354  2.40513  3.72494  3.29354  2.67741  2.69355  4.24690  2.90347  2.73739  3.18146  2.89801  2.37887  2.77519  2.98518  4.58477  3.61503
          0.03209  3.85111  4.57345  0.61958  0.77255  0.48576  0.95510
    284   2.48951  4.33983  3.35431  2.84586  3.70228  3.33518  3.83189  2.87959  2.65422  2.68318  3.62762  3.21677  3.84201  3.08961  2.63335  2.66945  2.04629  2.26865  5.12008  3.87327    312 - -
          2.68618  4.42225  2.77519  2.73123  3.46354  2.40513  3.72494  3.29354  2.67741  2.69355  4.24690  2.90347  2.73739  3.18146  2.89801  2.37887  2.77519  2.98518  4.58477  3.61503
          0.03209  3.85111  4.57345  0.61958  0.77255  0.48576  0.95510
    285   3.09569  4.46553  4.53338  4.02328  3.20590  4.31494  4.69281  1.38862  3.84478  1.44682  3.06900  4.29907  4.60010  4.11838  4.04077  3.68692  3.34581  1.85202  5.18819  3.97908    313 - -
          2.68618  4.42225  2.77519  2.73123  3.46354  2.40513  3.72494  3.29354  2.67741  2.69355  4.24690  2.90347  2.73739  3.18146  2.89801  2.37887  2.77519  2.98518  4.58477  3.61503
          0.03209  3.85111  4.57345  0.61958  0.77255  0.48576  0.95510
    286   3.23154  4.63966  4.20937  3.92001  1.04734  3.92590  3.86836  2.75808  3.82763  2.13318  3.49155  3.99526  4.38513  4.00155  3.95262  3.50243  3.53274  2.74717  4.12415  2.49400    314 - -
          2.68618  4.42225  2.77519  2.73123  3.46354  2.40513  3.72494  3.29354  2.67741  2.69355  4.24690  2.90347  2.73739  3.18146  2.89801  2.37887  2.77519  2.98518  4.58477  3.61503
          0.03209  3.85111  4.57345  0.61958  0.77255  0.48576  0.95510
    287   2.80737  5.13719  2.42247  1.60021  4.41734  3.27778  3.65118  3.87938  2.40817  3.41126  4.27680  2.78235  3.81374  2.22577  2.81483  2.76054  3.06410  3.52569  5.58092  4.20465    315 - -
          2.68618  4.42225  2.77519  2.73123  3.46354  2.40513  3.72494  3.29354  2.67741  2.69355  4.24690  2.90347  2.73739  3.18146  2.89801  2.37887  2.77519  2.98518  4.58477  3.61503
          0.03209  3.85111  4.57345  0.61958  0.77255  0.48576  0.95510
    288   1.04499  4.18182  3.44126  3.23186  4.03144  3.00687  4.25638  3.15379  3.24757  3.03635  4.07074  3.38676  3.74410  3.59075  3.49942  2.53240  2.80829  2.81190  5.46074  4.25868    316 - -
          2.68618  4.42225  2.77519  2.73123  3.46354  2.40513  3.72494  3.29354  2.67741  2.69355  4.24690  2.90347  2.73739  3.18146  2.89801  2.37887  2.77519  2.98518  4.58477  3.61503
          0.03209  3.85111  4.57345  0.61958  0.77255  0.48576  0.95510
    289   1.59278  4.16347  3.70116  3.31611  3.74774  3.22975  4.24124  2.49598  3.24482  2.58767  3.67063  3.49726  3.88140  3.57204  3.52189  2.65724  2.80841  1.83153  5.33155  4.10241    317 - -
          2.68618  4.42225  2.77519  2.73123  3.46354  2.40513  3.72494  3.29354  2.67741  2.69355  4.24690  2.90347  2.73739  3.18146  2.89801  2.37887  2.77519  2.98518  4.58477  3.61503
          0.03209  3.85111  4.57345  0.61958  0.77255  0.48576  0.95510
    290   2.72390  4.48453  3.32881  3.16495  4.16154  3.17327  4.24398  3.70168  3.22046  3.33075  4.37985  3.47369  0.86831  3.60990  3.46822  2.89077  3.16383  3.34946  5.35374  4.28199    318 - -
          2.68618  4.42225  2.77519  2.73123  3.46354  2.40513  3.72494  3.29354  2.67741  2.69355  4.24690  2.90347  2.73739  3.18146  2.89801  2.37887  2.77519  2.98518  4.58477  3.61503
          0.03209  3.85111  4.57345  0.61958  0.77255  0.48576  0.95510
    291   2.77102  5.13650  1.93260  2.18336  4.40248  3.22906  3.66757  3.91731  2.53634  3.45637  4.31059  2.74103  3.78618  1.86251  3.01567  2.71982  3.04408  3.54272  5.61186  4.19356    319 - -
          2.68618  4.42225  2.77519  2.73123  3.46354  2.40513  3.72494  3.29354  2.67741  2.69355  4.24690  2.90347  2.73739  3.18146  2.89801  2.37887  2.77519  2.98518  4.58477  3.61503
          0.03209  3.85111  4.57345  0.61958  0.77255  0.48576  0.95510
    292   2.62340  4.81709  2.55486  1.68572  4.25000  3.21773  3.69530  3.63258  2.52997  3.26575  4.11434  2.83780  3.76838  2.86852  2.96776  2.38134  2.57100  3.27280  5.49797  4.14457    320 - -
          2.68618  4.42225  2.77519  2.73123  3.46354  2.40513  3.72494  3.29354  2.67741  2.69355  4.24690  2.90347  2.73739  3.18146  2.89801  2.37887  2.77519  2.98518  4.58477  3.61503
          0.03209  3.85111  4.57345  0.61958  0.77255  0.48576  0.95510
    293   2.59547  4.79597  2.60401  1.98000  4.20694  3.23029  3.66982  3.62810  2.50466  3.22900  4.05909  2.63649  3.75757  2.83772  2.95291  2.13274  2.56719  3.26338  5.45234  4.10307    321 - -
          2.68618  4.42225  2.77519  2.73123  3.46354  2.40513  3.72494  3.29354  2.67741  2.69355  4.24690  2.90347  2.73739  3.18146  2.89801  2.37887  2.77519  2.98518  4.58477  3.61503
          0.03209  3.85111  4.57345  0.61958  0.77255  0.48576  0.95510
    294   2.98181  4.82196  3.47033  2.98618  4.17114  3.47359  3.80954  3.71158  2.22984  3.23141  4.23238  3.34743  3.97742  3.03113  1.01153  3.06715  3.24936  3.43650  5.26298  4.10337    322 - -
          2.68618  4.42225  2.77519  2.73123  3.46354  2.40513  3.72494  3.29354  2.67741  2.69355  4.24690  2.90347  2.73739  3.18146  2.89801  2.37887  2.77519  2.98518  4.58477  3.61503
          0.03209  3.85111  4.57345  0.61958  0.77255  0.48576  0.95510
    295   2.51186  4.52975  2.83455  2.27513  3.99562  2.03922  3.77389  3.31699  2.63588  3.03375  3.91246  2.98682  3.77036  2.98595  3.03356  2.60969  2.83816  2.62844  5.32917  4.02952    323 - -
          2.68618  4.42225  2.77519  2.73123  3.46354  2.40513  3.72494  3.29354  2.67741  2.69355  4.24690  2.90347  2.73739  3.18146  2.89801  2.37887  2.77519  2.98518  4.58477  3.61503
          0.03209  3.85111  4.57345  0.61958  0.77255  0.48576  0.95510
    296   2.87367  4.29225  4.30978  3.76321  3.37901  4.08187  4.50276  1.55327  3.65535  1.98707  2.91716  4.04468  4.41623  3.92429  3.89450  3.40849  2.87680  1.51601  5.18576  4.00259    324 - -
          2.68618  4.42225  2.77519  2.73123  3.46354  2.40513  3.72494  3.29354  2.67741  2.69355  4.24690  2.90347  2.73739  3.18146  2.89801  2.37887  2.77519  2.98518  4.58477  3.61503
          0.03209  3.85111  4.57345  0.61958  0.77255  0.48576  0.95510
    297   2.72390  4.48453  3.32881  3.16495  4.16154  3.17327  4.24398  3.70168  3.22046  3.33075  4.37985  3.47369  0.86831  3.60990  3.46822  2.89077  3.16383  3.34946  5.35374  4.28199    325 - -
          2.68618  4.42225  2.77519  2.73123  3.46354  2.40513  3.72494  3.29354  2.67741  2.69355  4.24690  2.90347  2.73739  3.18146  2.89801  2.37887  2.77519  2.98518  4.58477  3.61503
          0.03209  3.85111  4.57345  0.61958  0.77255  0.48576  0.95510
    298   2.25309  4.22866  3.13962  2.81495  4.12568  2.97581  3.95702  3.52207  2.86028  3.20221  4.04402  3.11288  2.49174  3.19240  3.21555  1.69007  2.44365  3.06151  5.45549  4.20016    326 - -
          2.68618  4.42225  2.77519  2.73123  3.46354  2.40513  3.72494  3.29354  2.67741  2.69355  4.24690  2.90347  2.73739  3.18146  2.89801  2.37887  2.77519  2.98518  4.58477  3.61503
          0.03209  3.85111  4.57345  0.61958  0.77255  0.48576  0.95510
    299   2.79268  4.89105  3.10571  2.58301  4.14243  3.49221  3.59203  3.53554  1.58487  2.72955  3.97773  3.04079  3.89472  2.47108  2.34952  2.82336  3.00119  3.25026  5.28595  4.02174    327 - -
          2.68618  4.42225  2.77519  2.73123  3.46354  2.40513  3.72494  3.29354  2.67741  2.69355  4.24690  2.90347  2.73739  3.18146  2.89801  2.37887  2.77519  2.98518  4.58477  3.61503
          0.03209  3.85111  4.57345  0.61958  0.77255  0.48576  0.95510
    300   2.78691  5.00563  2.85032  2.44290  4.27018  3.41572  3.01682  3.75954  1.60579  3.27838  4.12049  2.61674  3.85537  2.73374  2.43078  2.77882  3.00694  3.42093  5.37573  4.06279    328 - -
          2.68618  4.42225  2.77519  2.73123  3.46354  2.40513  3.72494  3.29354  2.67741  2.69355  4.24690  2.90347  2.73739  3.18146  2.89801  2.37887  2.77519  2.98518  4.58477  3.61503
          0.16580  3.85111  2.02851  0.61958  0.77255  0.48576  0.95510
    301   2.56716  4.54330  2.84045  2.56250  3.73759  3.19129  3.07732  3.44396  2.54677  3.04303  3.96124  2.99968  2.01906  2.98272  2.88358  2.65695  2.89437  3.11752  5.09894  3.72786    329 - -
          2.68618  4.42225  2.77519  2.73123  3.46354  2.40513  3.72494  3.29354  2.67741  2.69355  4.24690  2.90347  2.73739  3.18146  2.89801  2.37887  2.77519  2.98518  4.58477  3.61503
          0.03660  3.72190  4.44425  0.61958  0.77255  0.42643  1.05797
    302   2.42707  4.52532  3.10759  2.61663  3.79051  3.38601  3.71250  2.74728  2.50156  2.76229  3.68419  3.07200  3.83371  2.20372  2.86990  2.68001  2.56700  2.79306  5.15943  3.88306    330 - -
          2.68618  4.42225  2.77519  2.73123  3.46354  2.40513  3.72494  3.29354  2.67741  2.69355  4.24690  2.90347  2.73739  3.18146  2.89801  2.37887  2.77519  2.98518  4.58477  3.61503
          0.03209  3.85111  4.57345  0.61958  0.77255  0.48576  0.95510
    303   1.44966  4.10945  3.44053  3.12808  4.03080  2.96855  4.14802  3.11530  3.10855  3.02050  3.95995  3.29320  3.68850  3.43834  3.39852  2.41987  2.02584  2.74606  5.45921  4.24475    331 - -
          2.68618  4.42225  2.77519  2.73123  3.46354  2.40513  3.72494  3.29354  2.67741  2.69355  4.24690  2.90347  2.73739  3.18146  2.89801  2.37887  2.77519  2.98518  4.58477  3.61503
          0.03209  3.85111  4.57345  0.61958  0.77255  0.48576  0.95510
    304   2.72597  4.99075  1.54628  2.23016  4.42462  3.16990  3.75000  3.91178  2.70898  3.49464  4.35818  2.77616  2.49426  2.93270  3.22287  2.70531  3.04145  3.51633  5.64523  4.26115    332 - -
          2.68618  4.42225  2.77519  2.73123  3.46354  2.40513  3.72494  3.29354  2.67741  2.69355  4.24690  2.90347  2.73739  3.18146  2.89801  2.37887  2.77519  2.98518  4.58477  3.61503
          0.03209  3.85111  4.57345  0.61958  0.77255  0.48576  0.95510
    305   3.21669  4.71433  3.80691  3.53250  2.29441  3.80541  3.60924  3.22893  3.39063  2.68831  3.90624  3.69747  4.27986  3.70180  3.57863  3.35543  3.50333  3.09850  3.93728  1.00206    333 - -
          2.68618  4.42225  2.77519  2.73123  3.46354  2.40513  3.72494  3.29354  2.67741  2.69355  4.24690  2.90347  2.73739  3.18146  2.89801  2.37887  2.77519  2.98518  4.58477  3.61503
          0.03209  3.85111  4.57345  0.61958  0.77255  0.48576  0.95510
    306   3.23154  4.63966  4.20937  3.92001  1.04734  3.92590  3.86836  2.75808  3.82763  2.13318  3.49155  3.99526  4.38513  4.00155  3.95262  3.50243  3.53274  2.74717  4.12415  2.49400    334 - -
          2.68618  4.42225  2.77519  2.73123  3.46354  2.40513  3.72494  3.29354  2.67741  2.69355  4.24690  2.90347  2.73739  3.18146  2.89801  2.37887  2.77519  2.98518  4.58477  3.61503
          0.03209  3.85111  4.57345  0.61958  0.77255  0.48576  0.95510
    307   3.13155  4.60029  4.15509  3.79510  3.12799  3.95481  4.45755  2.33117  3.56305  0.90195  3.15808  4.07262  4.39402  3.93650  3.74251  3.52355  3.42687  2.36291  4.99928  3.71758    335 - -
          2.68618  4.42225  2.77519  2.73123  3.46354  2.40513  3.72494  3.29354  2.67741  2.69355  4.24690  2.90347  2.73739  3.18146  2.89801  2.37887  2.77519  2.98518  4.58477  3.61503
          0.02171  3.84073        *  0.61958  0.77255  0.00000        *
//
