# Supplementary material for: Potential Conservation of Circadian Clock Proteins in the phylum Nematoda as Revealed by Bioinformatic Searches
Source: PLoS One. 2014 Nov 14;9(11):e112871. doi: 10.1371/journal.pone.0112871 (PMC4232591; doi:10.1371/journal.pone.0112871)
Supplement: File S1 — HMM profiles used in this work and HMMsearch results. (ZIP) [file pone.0112871.s007.zip › HMMs-CE/Artropodos/Pp1-13C-PA(pp1a_at_13C)_FBpp0073834-aln.hmm]

HMMER3/b [3.0 | March 2010]
NAME  Pp1-13C-PA(pp1a_at_13C)_FBpp0073834-aln
LENG  327
ALPH  amino
RF    no
CS    no
MAP   yes
DATE  Tue Jun 12 14:33:55 2012
NSEQ  8
EFFN  0.402344
CKSUM 2697675092
STATS LOCAL MSV      -11.0537  0.70055
STATS LOCAL VITERBI  -12.1291  0.70055
STATS LOCAL FORWARD   -5.3958  0.70055
HMM          A        C        D        E        F        G        H        I        K        L        M        N        P        Q        R        S        T        V        W        Y   
            m->m     m->i     m->d     i->m     i->i     d->m     d->d
  COMPO   2.62323  3.78086  2.83627  2.73372  3.14895  2.78662  3.79281  2.78811  2.71842  2.34371  3.68793  3.10492  3.29756  3.19492  2.92338  2.75065  2.96917  2.66612  4.69701  3.35132
          2.68605  4.42227  2.77521  2.73125  3.46356  2.40515  3.72496  3.29356  2.67743  2.69357  4.24621  2.90349  2.73741  3.18148  2.89803  2.37889  2.77521  2.98520  4.58479  3.61505
          0.12165  2.26687  4.51819  0.64915  0.73917  0.00000        *
      1   2.62542  4.49213  2.59293  2.67812  3.57225  3.42028  3.80634  2.82366  2.73183  2.50884  2.20010  3.13507  3.88986  3.06959  3.11402  2.77560  2.89638  2.63599  5.07528  3.77250      3 - -
          2.68618  4.42225  2.77519  2.73123  3.46354  2.40513  3.72494  3.29354  2.67741  2.69355  4.24690  2.90347  2.73739  3.18146  2.89801  2.37887  2.77519  2.98518  4.58477  3.61503
          0.03394  3.79585  4.51819  0.61958  0.77255  0.48576  0.95510
      2   1.99009  4.35555  3.13263  2.68798  3.96142  3.14231  3.77630  3.32368  2.56372  2.99918  3.85215  3.06583  3.71530  2.98964  2.48331  2.20416  2.53092  2.96110  5.27193  4.01331      4 - -
          2.68618  4.42225  2.77519  2.73123  3.46354  2.40513  3.72494  3.29354  2.67741  2.69355  4.24690  2.90347  2.73739  3.18146  2.89801  2.37887  2.77519  2.98518  4.58477  3.61503
          0.03394  3.79585  4.51819  0.61958  0.77255  0.48576  0.95510
      3   2.83823  5.31779  1.64072  1.60878  4.60414  3.14773  3.68191  4.09236  2.67652  3.63535  4.49917  2.62980  3.76007  2.85372  3.24174  2.74200  3.12585  3.69519  5.79919  4.33124      5 - -
          2.68618  4.42225  2.77519  2.73123  3.46354  2.40513  3.72494  3.29354  2.67741  2.69355  4.24690  2.90347  2.73739  3.18146  2.89801  2.37887  2.77519  2.98518  4.58477  3.61503
          0.03394  3.79585  4.51819  0.61958  0.77255  0.48576  0.95510
      4   2.24993  4.18870  3.44704  2.95677  3.63664  3.25050  3.91903  2.72257  2.88366  2.46702  3.57073  3.27154  3.80405  3.21905  3.21548  2.29235  2.37658  2.16632  5.09464  3.86062      6 - -
          2.68618  4.42225  2.77519  2.73123  3.46354  2.40513  3.72494  3.29354  2.67741  2.69355  4.24690  2.90347  2.73739  3.18146  2.89801  2.37887  2.77519  2.98518  4.58477  3.61503
          0.08114  3.79585  2.89193  0.61958  0.77255  0.48576  0.95510
      5   2.82011  5.25916  1.53163  1.78681  4.54825  3.12667  3.67461  4.02759  2.67585  3.59121  4.46672  2.62149  3.74385  2.85263  3.23480  2.73118  3.11219  3.64149  5.75699  4.30044      7 - -
          2.68618  4.42225  2.77519  2.73123  3.46354  2.40513  3.72494  3.29354  2.67741  2.69355  4.24690  2.90347  2.73739  3.18146  2.89801  2.37887  2.77519  2.98518  4.58477  3.61503
          0.03555  3.75026  4.47261  0.61958  0.77255  0.52276  0.89865
      6   2.72447  4.86103  2.84123  2.17539  4.12871  3.38812  3.58332  3.48153  1.80337  2.82372  3.96654  2.92970  3.82826  2.74685  2.48690  2.74630  2.94988  3.18615  5.30682  4.01648      8 - -
          2.68618  4.42225  2.77519  2.73123  3.46354  2.40513  3.72494  3.29354  2.67741  2.69355  4.24690  2.90347  2.73739  3.18146  2.89801  2.37887  2.77519  2.98518  4.58477  3.61503
          0.03555  3.75026  4.47261  0.61958  0.77255  0.46330  0.99210
      7   2.64883  4.34175  3.58375  3.19473  3.28399  3.49727  4.03296  2.51826  3.01200  1.47081  3.40615  3.49400  4.02064  3.42893  3.26826  2.62198  2.97475  2.38602  4.93590  3.58964      9 - -
          2.68618  4.42225  2.77519  2.73123  3.46354  2.40513  3.72494  3.29354  2.67741  2.69355  4.24690  2.90347  2.73739  3.18146  2.89801  2.37887  2.77519  2.98518  4.58477  3.61503
          0.03394  3.79585  4.51819  0.61958  0.77255  0.48576  0.95510
      8   2.66303  4.65377  2.67206  2.55081  4.00554  3.13494  3.86464  3.70128  2.76297  3.35754  4.31478  1.30149  3.78399  3.13892  3.11357  2.73422  3.04338  3.33127  5.32061  3.96066     10 - -
          2.68618  4.42225  2.77519  2.73123  3.46354  2.40513  3.72494  3.29354  2.67741  2.69355  4.24690  2.90347  2.73739  3.18146  2.89801  2.37887  2.77519  2.98518  4.58477  3.61503
          0.03394  3.79585  4.51819  0.61958  0.77255  0.48576  0.95510
      9   3.02473  4.42711  4.38836  3.90780  3.23642  4.19073  4.61203  1.31463  3.71387  1.67452  3.13856  4.18436  4.52680  4.03748  3.92564  3.58073  3.28982  1.80253  5.17620  3.92018     11 - -
          2.68618  4.42225  2.77519  2.73123  3.46354  2.40513  3.72494  3.29354  2.67741  2.69355  4.24690  2.90347  2.73739  3.18146  2.89801  2.37887  2.77519  2.98518  4.58477  3.61503
          0.03394  3.79585  4.51819  0.61958  0.77255  0.48576  0.95510
     10   2.85352  5.27739  1.35756  1.90911  4.57515  3.13940  3.71126  4.06002  2.73040  3.63165  4.51861  2.64485  3.76692  2.89471  3.29404  2.76448  3.15255  3.67431  5.78713  4.33282     12 - -
          2.68618  4.42225  2.77519  2.73123  3.46354  2.40513  3.72494  3.29354  2.67741  2.69355  4.24690  2.90347  2.73739  3.18146  2.89801  2.37887  2.77519  2.98518  4.58477  3.61503
          0.03394  3.79585  4.51819  0.61958  0.77255  0.48576  0.95510
     11   2.60603  4.75911  2.60643  2.35424  4.03010  3.21579  3.19824  3.62934  2.48384  3.21687  4.06749  2.05359  3.76082  2.86083  2.89011  2.28871  2.90409  3.26767  5.32993  3.93809     13 - -
          2.68618  4.42225  2.77519  2.73123  3.46354  2.40513  3.72494  3.29354  2.67741  2.69355  4.24690  2.90347  2.73739  3.18146  2.89801  2.37887  2.77519  2.98518  4.58477  3.61503
          0.03394  3.79585  4.51819  0.61958  0.77255  0.48576  0.95510
     12   3.00054  4.37661  4.48144  3.95888  3.32084  4.25082  4.69398  1.41249  3.82278  1.72415  3.15457  4.23782  4.55755  4.09820  4.04613  3.60817  3.25691  1.53942  5.26876  4.06991     14 - -
          2.68618  4.42225  2.77519  2.73123  3.46354  2.40513  3.72494  3.29354  2.67741  2.69355  4.24690  2.90347  2.73739  3.18146  2.89801  2.37887  2.77519  2.98518  4.58477  3.61503
          0.03394  3.79585  4.51819  0.61958  0.77255  0.48576  0.95510
     13   2.97152  4.41421  4.22264  3.83718  3.32466  3.98025  4.58086  1.17841  3.66364  1.92884  3.27443  4.09334  4.42066  4.02108  3.86910  3.46981  3.27286  1.84999  5.19813  3.92838     15 - -
          2.68618  4.42225  2.77519  2.73123  3.46354  2.40513  3.72494  3.29354  2.67741  2.69355  4.24690  2.90347  2.73739  3.18146  2.89801  2.37887  2.77519  2.98518  4.58477  3.61503
          0.03394  3.79585  4.51819  0.61958  0.77255  0.48576  0.95510
     14   1.92204  4.44697  2.95036  2.59533  4.03194  3.15371  3.76114  3.38621  2.21903  3.06630  3.92486  3.00912  3.72975  2.96718  2.89490  2.20983  2.78303  3.02552  5.32731  4.05076     16 - -
          2.68618  4.42225  2.77519  2.73123  3.46354  2.40513  3.72494  3.29354  2.67741  2.69355  4.24690  2.90347  2.73739  3.18146  2.89801  2.37887  2.77519  2.98518  4.58477  3.61503
          0.03394  3.79585  4.51819  0.61958  0.77255  0.48576  0.95510
     15   2.75954  4.79603  3.26868  2.64736  4.07324  3.50908  3.57476  3.42972  1.85824  3.00380  3.39161  3.08073  3.88914  2.73936  1.81014  2.81454  2.96333  3.15292  5.21884  3.98432     17 - -
          2.68618  4.42225  2.77519  2.73123  3.46354  2.40513  3.72494  3.29354  2.67741  2.69355  4.24690  2.90347  2.73739  3.18146  2.89801  2.37887  2.77519  2.98518  4.58477  3.61503
          0.03394  3.79585  4.51819  0.61958  0.77255  0.48576  0.95510
     16   3.07102  4.55716  4.06533  3.70691  3.10991  3.88283  4.38674  2.31233  3.47532  0.97587  3.16059  3.98955  4.33279  3.86210  3.66310  3.44769  3.36958  2.32936  4.95932  3.66429     18 - -
          2.68618  4.42225  2.77519  2.73123  3.46354  2.40513  3.72494  3.29354  2.67741  2.69355  4.24690  2.90347  2.73739  3.18146  2.89801  2.37887  2.77519  2.98518  4.58477  3.61503
          0.03394  3.79585  4.51819  0.61958  0.77255  0.48576  0.95510
     17   3.07102  4.55716  4.06533  3.70691  3.10991  3.88283  4.38674  2.31233  3.47532  0.97587  3.16059  3.98955  4.33279  3.86210  3.66310  3.44769  3.36958  2.32936  4.95932  3.66429     19 - -
          2.68618  4.42225  2.77519  2.73123  3.46354  2.40513  3.72494  3.29354  2.67741  2.69355  4.24690  2.90347  2.73739  3.18146  2.89801  2.37887  2.77519  2.98518  4.58477  3.61503
          0.03394  3.79585  4.51819  0.61958  0.77255  0.48576  0.95510
     18   2.80095  5.08026  2.46748  1.60670  4.39639  3.28117  3.63290  3.80637  2.04869  3.36952  4.23788  2.79954  3.80881  2.79579  2.70738  2.76505  3.05337  3.46381  5.53364  4.19076     20 - -
          2.68618  4.42225  2.77519  2.73123  3.46354  2.40513  3.72494  3.29354  2.67741  2.69355  4.24690  2.90347  2.73739  3.18146  2.89801  2.37887  2.77519  2.98518  4.58477  3.61503
          0.03394  3.79585  4.51819  0.61958  0.77255  0.48576  0.95510
     19   2.74801  4.31390  4.01740  3.68015  3.49623  3.64235  4.49576  2.06134  3.54665  2.19812  3.47515  3.88167  4.20856  3.91289  3.76614  3.14265  3.11235  1.12783  5.26699  3.99291     21 - -
          2.68618  4.42225  2.77519  2.73123  3.46354  2.40513  3.72494  3.29354  2.67741  2.69355  4.24690  2.90347  2.73739  3.18146  2.89801  2.37887  2.77519  2.98518  4.58477  3.61503
          0.03394  3.79585  4.51819  0.61958  0.77255  0.48576  0.95510
     20   2.92233  4.76304  3.40551  2.93532  4.09822  3.42248  3.77472  3.63624  2.21532  3.16631  4.17040  3.29997  3.93052  3.00054  1.10248  3.01132  3.19466  3.36399  5.21352  4.04414     22 - -
          2.68618  4.42225  2.77519  2.73123  3.46354  2.40513  3.72494  3.29354  2.67741  2.69355  4.24690  2.90347  2.73739  3.18146  2.89801  2.37887  2.77519  2.98518  4.58477  3.61503
          0.03394  3.79585  4.51819  0.61958  0.77255  0.48576  0.95510
     21   2.57516  4.35592  3.23299  3.12383  4.26326  0.85784  4.24698  3.84589  3.29441  3.50933  4.48601  3.39780  3.74458  3.62500  3.53709  2.74524  3.05053  3.38922  5.37683  4.36324     23 - -
          2.68618  4.42225  2.77519  2.73123  3.46354  2.40513  3.72494  3.29354  2.67741  2.69355  4.24690  2.90347  2.73739  3.18146  2.89801  2.37887  2.77519  2.98518  4.58477  3.61503
          0.03394  3.79585  4.51819  0.61958  0.77255  0.48576  0.95510
     22   1.70238  4.54477  2.73490  2.15787  4.05981  3.16980  3.80005  3.29644  2.65676  3.06529  3.98156  2.96393  3.76386  3.01554  3.04115  2.62502  2.87397  2.97929  5.39458  4.09576     24 - -
          2.68618  4.42225  2.77519  2.73123  3.46354  2.40513  3.72494  3.29354  2.67741  2.69355  4.24690  2.90347  2.73739  3.18146  2.89801  2.37887  2.77519  2.98518  4.58477  3.61503
          0.03394  3.79585  4.51819  0.61958  0.77255  0.48576  0.95510
     23   2.90619  4.95655  3.28666  2.70613  4.34521  3.52885  3.56939  3.72141  1.70285  3.22670  4.11686  3.11260  3.93279  2.72332  1.51695  2.93022  3.10098  3.42019  5.31742  4.12494     25 - -
          2.68618  4.42225  2.77519  2.73123  3.46354  2.40513  3.72494  3.29354  2.67741  2.69355  4.24690  2.90347  2.73739  3.18146  2.89801  2.37887  2.77519  2.98518  4.58477  3.61503
          0.03394  3.79585  4.51819  0.61958  0.77255  0.48576  0.95510
     24   2.65622  4.42412  3.25549  3.08508  4.08325  3.11607  4.16735  3.61068  3.13612  3.24522  4.29321  3.39853  0.98330  3.52735  3.38874  2.82178  3.09223  3.26464  5.28914  4.20354     26 - -
          2.68618  4.42225  2.77519  2.73123  3.46354  2.40513  3.72494  3.29354  2.67741  2.69355  4.24690  2.90347  2.73739  3.18146  2.89801  2.37887  2.77519  2.98518  4.58477  3.61503
          0.03394  3.79585  4.51819  0.61958  0.77255  0.48576  0.95510
     25   2.57516  4.35592  3.23299  3.12383  4.26326  0.85784  4.24698  3.84589  3.29441  3.50933  4.48601  3.39780  3.74458  3.62500  3.53709  2.74524  3.05053  3.38922  5.37683  4.36324     27 - -
          2.68618  4.42225  2.77519  2.73123  3.46354  2.40513  3.72494  3.29354  2.67741  2.69355  4.24690  2.90347  2.73739  3.18146  2.89801  2.37887  2.77519  2.98518  4.58477  3.61503
          0.03394  3.79585  4.51819  0.61958  0.77255  0.48576  0.95510
     26   2.71160  4.66699  3.21793  2.68520  3.83548  3.48389  3.66904  3.11669  1.68815  2.75071  2.99140  3.12160  3.89967  2.86538  2.53156  2.80955  2.94542  2.89674  5.16277  3.89679     28 - -
          2.68618  4.42225  2.77519  2.73123  3.46354  2.40513  3.72494  3.29354  2.67741  2.69355  4.24690  2.90347  2.73739  3.18146  2.89801  2.37887  2.77519  2.98518  4.58477  3.61503
          0.03394  3.79585  4.51819  0.61958  0.77255  0.48576  0.95510
     27   2.66303  4.65377  2.67206  2.55081  4.00554  3.13494  3.86464  3.70128  2.76297  3.35754  4.31478  1.30149  3.78399  3.13892  3.11357  2.73422  3.04338  3.33127  5.32061  3.96066     29 - -
          2.68618  4.42225  2.77519  2.73123  3.46354  2.40513  3.72494  3.29354  2.67741  2.69355  4.24690  2.90347  2.73739  3.18146  2.89801  2.37887  2.77519  2.98518  4.58477  3.61503
          0.03394  3.79585  4.51819  0.61958  0.77255  0.48576  0.95510
     28   2.74801  4.31390  4.01740  3.68015  3.49623  3.64235  4.49576  2.06134  3.54665  2.19812  3.47515  3.88167  4.20856  3.91289  3.76614  3.14265  3.11235  1.12783  5.26699  3.99291     30 - -
          2.68618  4.42225  2.77519  2.73123  3.46354  2.40513  3.72494  3.29354  2.67741  2.69355  4.24690  2.90347  2.73739  3.18146  2.89801  2.37887  2.77519  2.98518  4.58477  3.61503
          0.03394  3.79585  4.51819  0.61958  0.77255  0.48576  0.95510
     29   2.82391  4.80348  2.85654  2.61232  3.96119  3.31750  3.76918  3.58217  2.43905  3.09197  4.12421  3.07053  3.87128  1.37714  2.72383  2.87594  3.12199  3.31731  5.24801  3.93728     31 - -
          2.68618  4.42225  2.77519  2.73123  3.46354  2.40513  3.72494  3.29354  2.67741  2.69355  4.24690  2.90347  2.73739  3.18146  2.89801  2.37887  2.77519  2.98518  4.58477  3.61503
          0.03394  3.79585  4.51819  0.61958  0.77255  0.48576  0.95510
     30   3.07102  4.55716  4.06533  3.70691  3.10991  3.88283  4.38674  2.31233  3.47532  0.97587  3.16059  3.98955  4.33279  3.86210  3.66310  3.44769  3.36958  2.32936  4.95932  3.66429     32 - -
          2.68618  4.42225  2.77519  2.73123  3.46354  2.40513  3.72494  3.29354  2.67741  2.69355  4.24690  2.90347  2.73739  3.18146  2.89801  2.37887  2.77519  2.98518  4.58477  3.61503
          0.03394  3.79585  4.51819  0.61958  0.77255  0.48576  0.95510
     31   2.20519  4.13226  3.24116  2.94670  4.03387  2.93098  4.02382  3.33838  2.94823  3.11351  3.99830  3.17345  3.64048  3.29625  3.25708  1.85799  1.78077  2.91235  5.41161  4.16606     33 - -
          2.68618  4.42225  2.77519  2.73123  3.46354  2.40513  3.72494  3.29354  2.67741  2.69355  4.24690  2.90347  2.73739  3.18146  2.89801  2.37887  2.77519  2.98518  4.58477  3.61503
          0.03394  3.79585  4.51819  0.61958  0.77255  0.48576  0.95510
     32   2.89002  4.97982  2.46164  1.13983  4.31705  3.22719  3.81005  3.75576  2.68114  3.38625  4.36581  2.89548  3.82878  3.02872  3.08035  2.88163  3.19441  3.44836  5.50331  4.22786     34 - -
          2.68618  4.42225  2.77519  2.73123  3.46354  2.40513  3.72494  3.29354  2.67741  2.69355  4.24690  2.90347  2.73739  3.18146  2.89801  2.37887  2.77519  2.98518  4.58477  3.61503
          0.03394  3.79585  4.51819  0.61958  0.77255  0.48576  0.95510
     33   2.33799  4.21366  3.26756  2.84257  3.75190  2.28020  3.87717  2.53932  2.81265  2.80232  3.69640  3.17028  3.73508  3.15268  3.15701  2.35614  2.49469  2.69952  5.16064  3.91294     35 - -
          2.68618  4.42225  2.77519  2.73123  3.46354  2.40513  3.72494  3.29354  2.67741  2.69355  4.24690  2.90347  2.73739  3.18146  2.89801  2.37887  2.77519  2.98518  4.58477  3.61503
          0.03394  3.79585  4.51819  0.61958  0.77255  0.48576  0.95510
     34   2.82201  5.20636  2.02700  1.38376  4.50376  3.16871  3.69162  3.96785  2.64562  3.54442  4.42016  2.67833  3.77036  2.86934  3.16608  2.74964  3.10932  3.59460  5.70792  4.28176     36 - -
          2.68618  4.42225  2.77519  2.73123  3.46354  2.40513  3.72494  3.29354  2.67741  2.69355  4.24690  2.90347  2.73739  3.18146  2.89801  2.37887  2.77519  2.98518  4.58477  3.61503
          0.03394  3.79585  4.51819  0.61958  0.77255  0.48576  0.95510
     35   2.97152  4.41421  4.22264  3.83718  3.32466  3.98025  4.58086  1.17841  3.66364  1.92884  3.27443  4.09334  4.42066  4.02108  3.86910  3.46981  3.27286  1.84999  5.19813  3.92838     37 - -
          2.68618  4.42225  2.77519  2.73123  3.46354  2.40513  3.72494  3.29354  2.67741  2.69355  4.24690  2.90347  2.73739  3.18146  2.89801  2.37887  2.77519  2.98518  4.58477  3.61503
          0.03394  3.79585  4.51819  0.61958  0.77255  0.48576  0.95510
     36   2.90937  4.97670  3.28514  2.69482  4.37159  3.53494  3.56047  3.74221  1.61531  3.23967  4.12376  3.10479  3.93206  2.71038  1.59486  2.92759  3.09943  3.43766  5.32635  4.13480     38 - -
          2.68618  4.42225  2.77519  2.73123  3.46354  2.40513  3.72494  3.29354  2.67741  2.69355  4.24690  2.90347  2.73739  3.18146  2.89801  2.37887  2.77519  2.98518  4.58477  3.61503
          0.03394  3.79585  4.51819  0.61958  0.77255  0.48576  0.95510
     37   2.43298  4.30997  3.16772  2.90817  3.84431  1.50204  3.98809  3.25497  2.91083  2.56736  3.97960  3.21975  3.75260  3.29606  3.21195  2.59875  2.84766  2.92671  5.23817  3.95783     39 - -
          2.68618  4.42225  2.77519  2.73123  3.46354  2.40513  3.72494  3.29354  2.67741  2.69355  4.24690  2.90347  2.73739  3.18146  2.89801  2.37887  2.77519  2.98518  4.58477  3.61503
          0.03394  3.79585  4.51819  0.61958  0.77255  0.48576  0.95510
     38   3.07102  4.55716  4.06533  3.70691  3.10991  3.88283  4.38674  2.31233  3.47532  0.97587  3.16059  3.98955  4.33279  3.86210  3.66310  3.44769  3.36958  2.32936  4.95932  3.66429     40 - -
          2.68618  4.42225  2.77519  2.73123  3.46354  2.40513  3.72494  3.29354  2.67741  2.69355  4.24690  2.90347  2.73739  3.18146  2.89801  2.37887  2.77519  2.98518  4.58477  3.61503
          0.03394  3.79585  4.51819  0.61958  0.77255  0.48576  0.95510
     39   2.50529  1.11030  4.00376  3.72743  3.73826  3.14268  4.39159  2.87105  3.55442  2.78917  3.90878  3.73489  3.84355  3.90392  3.69174  2.77646  2.96590  2.62041  5.16861  4.02596     41 - -
          2.68618  4.42225  2.77519  2.73123  3.46354  2.40513  3.72494  3.29354  2.67741  2.69355  4.24690  2.90347  2.73739  3.18146  2.89801  2.37887  2.77519  2.98518  4.58477  3.61503
          0.03394  3.79585  4.51819  0.61958  0.77255  0.48576  0.95510
     40   3.07102  4.55716  4.06533  3.70691  3.10991  3.88283  4.38674  2.31233  3.47532  0.97587  3.16059  3.98955  4.33279  3.86210  3.66310  3.44769  3.36958  2.32936  4.95932  3.66429     42 - -
          2.68618  4.42225  2.77519  2.73123  3.46354  2.40513  3.72494  3.29354  2.67741  2.69355  4.24690  2.90347  2.73739  3.18146  2.89801  2.37887  2.77519  2.98518  4.58477  3.61503
          0.03394  3.79585  4.51819  0.61958  0.77255  0.48576  0.95510
     41   2.90473  4.86144  3.07543  2.71386  4.23027  3.40035  3.72182  3.65519  1.14858  3.23810  4.20559  3.14102  3.90771  2.91909  2.42439  2.95288  3.16474  3.36797  5.31804  4.12045     43 - -
          2.68618  4.42225  2.77519  2.73123  3.46354  2.40513  3.72494  3.29354  2.67741  2.69355  4.24690  2.90347  2.73739  3.18146  2.89801  2.37887  2.77519  2.98518  4.58477  3.61503
          0.03394  3.79585  4.51819  0.61958  0.77255  0.48576  0.95510
     42   2.28072  4.19900  3.14304  2.95724  4.00083  2.93045  4.06826  3.51397  3.02571  3.24092  4.17490  3.19308  3.66335  3.38155  3.31277  1.21285  2.75547  3.06599  5.37995  4.08441     44 - -
          2.68618  4.42225  2.77519  2.73123  3.46354  2.40513  3.72494  3.29354  2.67741  2.69355  4.24690  2.90347  2.73739  3.18146  2.89801  2.37887  2.77519  2.98518  4.58477  3.61503
          0.03394  3.79585  4.51819  0.61958  0.77255  0.48576  0.95510
     43   2.92233  4.76304  3.40551  2.93532  4.09822  3.42248  3.77472  3.63624  2.21532  3.16631  4.17040  3.29997  3.93052  3.00054  1.10248  3.01132  3.19466  3.36399  5.21352  4.04414     45 - -
          2.68618  4.42225  2.77519  2.73123  3.46354  2.40513  3.72494  3.29354  2.67741  2.69355  4.24690  2.90347  2.73739  3.18146  2.89801  2.37887  2.77519  2.98518  4.58477  3.61503
          0.03394  3.79585  4.51819  0.61958  0.77255  0.48576  0.95510
     44   2.89002  4.97982  2.46164  1.13983  4.31705  3.22719  3.81005  3.75576  2.68114  3.38625  4.36581  2.89548  3.82878  3.02872  3.08035  2.88163  3.19441  3.44836  5.50331  4.22786     46 - -
          2.68618  4.42225  2.77519  2.73123  3.46354  2.40513  3.72494  3.29354  2.67741  2.69355  4.24690  2.90347  2.73739  3.18146  2.89801  2.37887  2.77519  2.98518  4.58477  3.61503
          0.03394  3.79585  4.51819  0.61958  0.77255  0.48576  0.95510
     45   2.97152  4.41421  4.22264  3.83718  3.32466  3.98025  4.58086  1.17841  3.66364  1.92884  3.27443  4.09334  4.42066  4.02108  3.86910  3.46981  3.27286  1.84999  5.19813  3.92838     47 - -
          2.68618  4.42225  2.77519  2.73123  3.46354  2.40513  3.72494  3.29354  2.67741  2.69355  4.24690  2.90347  2.73739  3.18146  2.89801  2.37887  2.77519  2.98518  4.58477  3.61503
          0.03394  3.79585  4.51819  0.61958  0.77255  0.48576  0.95510
     46   3.13388  4.55806  4.26425  3.84319  1.48690  4.07224  3.90245  2.45248  3.70061  1.69640  3.18997  3.97520  4.42597  3.88666  3.86472  3.46597  3.39280  2.46966  4.19093  2.58961     48 - -
          2.68618  4.42225  2.77519  2.73123  3.46354  2.40513  3.72494  3.29354  2.67741  2.69355  4.24690  2.90347  2.73739  3.18146  2.89801  2.37887  2.77519  2.98518  4.58477  3.61503
          0.03394  3.79585  4.51819  0.61958  0.77255  0.48576  0.95510
     47   3.07102  4.55716  4.06533  3.70691  3.10991  3.88283  4.38674  2.31233  3.47532  0.97587  3.16059  3.98955  4.33279  3.86210  3.66310  3.44769  3.36958  2.32936  4.95932  3.66429     49 - -
          2.68618  4.42225  2.77519  2.73123  3.46354  2.40513  3.72494  3.29354  2.67741  2.69355  4.24690  2.90347  2.73739  3.18146  2.89801  2.37887  2.77519  2.98518  4.58477  3.61503
          0.03394  3.79585  4.51819  0.61958  0.77255  0.48576  0.95510
     48   1.98877  4.12235  3.17756  2.95108  4.10493  2.88156  4.06881  3.45877  3.01773  3.22071  4.10793  3.16238  3.61999  3.34815  3.32139  1.39744  2.66119  2.98990  5.48171  4.22224     50 - -
          2.68618  4.42225  2.77519  2.73123  3.46354  2.40513  3.72494  3.29354  2.67741  2.69355  4.24690  2.90347  2.73739  3.18146  2.89801  2.37887  2.77519  2.98518  4.58477  3.61503
          0.03394  3.79585  4.51819  0.61958  0.77255  0.48576  0.95510
     49   2.82391  4.80348  2.85654  2.61232  3.96119  3.31750  3.76918  3.58217  2.43905  3.09197  4.12421  3.07053  3.87128  1.37714  2.72383  2.87594  3.12199  3.31731  5.24801  3.93728     51 - -
          2.68618  4.42225  2.77519  2.73123  3.46354  2.40513  3.72494  3.29354  2.67741  2.69355  4.24690  2.90347  2.73739  3.18146  2.89801  2.37887  2.77519  2.98518  4.58477  3.61503
          0.03394  3.79585  4.51819  0.61958  0.77255  0.48576  0.95510
     50   2.65622  4.42412  3.25549  3.08508  4.08325  3.11607  4.16735  3.61068  3.13612  3.24522  4.29321  3.39853  0.98330  3.52735  3.38874  2.82178  3.09223  3.26464  5.28914  4.20354     52 - -
          2.68618  4.42225  2.77519  2.73123  3.46354  2.40513  3.72494  3.29354  2.67741  2.69355  4.24690  2.90347  2.73739  3.18146  2.89801  2.37887  2.77519  2.98518  4.58477  3.61503
          0.03394  3.79585  4.51819  0.61958  0.77255  0.48576  0.95510
     51   2.97152  4.41421  4.22264  3.83718  3.32466  3.98025  4.58086  1.17841  3.66364  1.92884  3.27443  4.09334  4.42066  4.02108  3.86910  3.46981  3.27286  1.84999  5.19813  3.92838     53 - -
          2.68618  4.42225  2.77519  2.73123  3.46354  2.40513  3.72494  3.29354  2.67741  2.69355  4.24690  2.90347  2.73739  3.18146  2.89801  2.37887  2.77519  2.98518  4.58477  3.61503
          0.03394  3.79585  4.51819  0.61958  0.77255  0.48576  0.95510
     52   3.07102  4.55716  4.06533  3.70691  3.10991  3.88283  4.38674  2.31233  3.47532  0.97587  3.16059  3.98955  4.33279  3.86210  3.66310  3.44769  3.36958  2.32936  4.95932  3.66429     54 - -
          2.68618  4.42225  2.77519  2.73123  3.46354  2.40513  3.72494  3.29354  2.67741  2.69355  4.24690  2.90347  2.73739  3.18146  2.89801  2.37887  2.77519  2.98518  4.58477  3.61503
          0.03394  3.79585  4.51819  0.61958  0.77255  0.48576  0.95510
     53   3.07102  4.55716  4.06533  3.70691  3.10991  3.88283  4.38674  2.31233  3.47532  0.97587  3.16059  3.98955  4.33279  3.86210  3.66310  3.44769  3.36958  2.32936  4.95932  3.66429     55 - -
          2.68618  4.42225  2.77519  2.73123  3.46354  2.40513  3.72494  3.29354  2.67741  2.69355  4.24690  2.90347  2.73739  3.18146  2.89801  2.37887  2.77519  2.98518  4.58477  3.61503
          0.03394  3.79585  4.51819  0.61958  0.77255  0.48576  0.95510
     54   2.89002  4.97982  2.46164  1.13983  4.31705  3.22719  3.81005  3.75576  2.68114  3.38625  4.36581  2.89548  3.82878  3.02872  3.08035  2.88163  3.19441  3.44836  5.50331  4.22786     56 - -
          2.68618  4.42225  2.77519  2.73123  3.46354  2.40513  3.72494  3.29354  2.67741  2.69355  4.24690  2.90347  2.73739  3.18146  2.89801  2.37887  2.77519  2.98518  4.58477  3.61503
          0.03394  3.79585  4.51819  0.61958  0.77255  0.48576  0.95510
     55   3.07102  4.55716  4.06533  3.70691  3.10991  3.88283  4.38674  2.31233  3.47532  0.97587  3.16059  3.98955  4.33279  3.86210  3.66310  3.44769  3.36958  2.32936  4.95932  3.66429     57 - -
          2.68618  4.42225  2.77519  2.73123  3.46354  2.40513  3.72494  3.29354  2.67741  2.69355  4.24690  2.90347  2.73739  3.18146  2.89801  2.37887  2.77519  2.98518  4.58477  3.61503
          0.03394  3.79585  4.51819  0.61958  0.77255  0.48576  0.95510
     56   2.89002  4.97982  2.46164  1.13983  4.31705  3.22719  3.81005  3.75576  2.68114  3.38625  4.36581  2.89548  3.82878  3.02872  3.08035  2.88163  3.19441  3.44836  5.50331  4.22786     58 - -
          2.68618  4.42225  2.77519  2.73123  3.46354  2.40513  3.72494  3.29354  2.67741  2.69355  4.24690  2.90347  2.73739  3.18146  2.89801  2.37887  2.77519  2.98518  4.58477  3.61503
          0.03394  3.79585  4.51819  0.61958  0.77255  0.48576  0.95510
     57   1.13028  4.15731  3.38741  3.17741  3.97841  2.98341  4.20816  3.09276  3.19172  2.97759  4.01968  3.34558  3.71559  3.54047  3.44632  2.50918  2.78132  2.76062  5.41337  4.20549     59 - -
          2.68618  4.42225  2.77519  2.73123  3.46354  2.40513  3.72494  3.29354  2.67741  2.69355  4.24690  2.90347  2.73739  3.18146  2.89801  2.37887  2.77519  2.98518  4.58477  3.61503
          0.03394  3.79585  4.51819  0.61958  0.77255  0.48576  0.95510
     58   2.65622  4.42412  3.25549  3.08508  4.08325  3.11607  4.16735  3.61068  3.13612  3.24522  4.29321  3.39853  0.98330  3.52735  3.38874  2.82178  3.09223  3.26464  5.28914  4.20354     60 - -
          2.68618  4.42225  2.77519  2.73123  3.46354  2.40513  3.72494  3.29354  2.67741  2.69355  4.24690  2.90347  2.73739  3.18146  2.89801  2.37887  2.77519  2.98518  4.58477  3.61503
          0.03394  3.79585  4.51819  0.61958  0.77255  0.48576  0.95510
     59   3.07102  4.55716  4.06533  3.70691  3.10991  3.88283  4.38674  2.31233  3.47532  0.97587  3.16059  3.98955  4.33279  3.86210  3.66310  3.44769  3.36958  2.32936  4.95932  3.66429     61 - -
          2.68618  4.42225  2.77519  2.73123  3.46354  2.40513  3.72494  3.29354  2.67741  2.69355  4.24690  2.90347  2.73739  3.18146  2.89801  2.37887  2.77519  2.98518  4.58477  3.61503
          0.03394  3.79585  4.51819  0.61958  0.77255  0.48576  0.95510
     60   2.90473  4.86144  3.07543  2.71386  4.23027  3.40035  3.72182  3.65519  1.14858  3.23810  4.20559  3.14102  3.90771  2.91909  2.42439  2.95288  3.16474  3.36797  5.31804  4.12045     62 - -
          2.68618  4.42225  2.77519  2.73123  3.46354  2.40513  3.72494  3.29354  2.67741  2.69355  4.24690  2.90347  2.73739  3.18146  2.89801  2.37887  2.77519  2.98518  4.58477  3.61503
          0.03394  3.79585  4.51819  0.61958  0.77255  0.48576  0.95510
     61   2.97152  4.41421  4.22264  3.83718  3.32466  3.98025  4.58086  1.17841  3.66364  1.92884  3.27443  4.09334  4.42066  4.02108  3.86910  3.46981  3.27286  1.84999  5.19813  3.92838     63 - -
          2.68618  4.42225  2.77519  2.73123  3.46354  2.40513  3.72494  3.29354  2.67741  2.69355  4.24690  2.90347  2.73739  3.18146  2.89801  2.37887  2.77519  2.98518  4.58477  3.61503
          0.03394  3.79585  4.51819  0.61958  0.77255  0.48576  0.95510
     62   2.50529  1.11030  4.00376  3.72743  3.73826  3.14268  4.39159  2.87105  3.55442  2.78917  3.90878  3.73489  3.84355  3.90392  3.69174  2.77646  2.96590  2.62041  5.16861  4.02596     64 - -
          2.68618  4.42225  2.77519  2.73123  3.46354  2.40513  3.72494  3.29354  2.67741  2.69355  4.24690  2.90347  2.73739  3.18146  2.89801  2.37887  2.77519  2.98518  4.58477  3.61503
          0.03394  3.79585  4.51819  0.61958  0.77255  0.48576  0.95510
     63   2.57516  4.35592  3.23299  3.12383  4.26326  0.85784  4.24698  3.84589  3.29441  3.50933  4.48601  3.39780  3.74458  3.62500  3.53709  2.74524  3.05053  3.38922  5.37683  4.36324     65 - -
          2.68618  4.42225  2.77519  2.73123  3.46354  2.40513  3.72494  3.29354  2.67741  2.69355  4.24690  2.90347  2.73739  3.18146  2.89801  2.37887  2.77519  2.98518  4.58477  3.61503
          0.03394  3.79585  4.51819  0.61958  0.77255  0.48576  0.95510
     64   2.91040  5.02118  1.03459  2.29415  4.38876  3.15538  3.86864  3.96018  2.93912  3.58318  4.56156  2.84580  3.80303  3.10913  3.44324  2.88288  3.24807  3.60825  5.57214  4.27689     66 - -
          2.68618  4.42225  2.77519  2.73123  3.46354  2.40513  3.72494  3.29354  2.67741  2.69355  4.24690  2.90347  2.73739  3.18146  2.89801  2.37887  2.77519  2.98518  4.58477  3.61503
          0.03394  3.79585  4.51819  0.61958  0.77255  0.48576  0.95510
     65   2.97152  4.41421  4.22264  3.83718  3.32466  3.98025  4.58086  1.17841  3.66364  1.92884  3.27443  4.09334  4.42066  4.02108  3.86910  3.46981  3.27286  1.84999  5.19813  3.92838     67 - -
          2.68618  4.42225  2.77519  2.73123  3.46354  2.40513  3.72494  3.29354  2.67741  2.69355  4.24690  2.90347  2.73739  3.18146  2.89801  2.37887  2.77519  2.98518  4.58477  3.61503
          0.03394  3.79585  4.51819  0.61958  0.77255  0.48576  0.95510
     66   2.91708  4.74495  3.05658  2.81070  3.23529  3.38640  1.31508  3.60785  2.65608  3.11075  4.14924  3.22238  3.93573  3.17650  2.92545  2.98902  3.21864  3.34463  4.70109  3.18872     68 - -
          2.68618  4.42225  2.77519  2.73123  3.46354  2.40513  3.72494  3.29354  2.67741  2.69355  4.24690  2.90347  2.73739  3.18146  2.89801  2.37887  2.77519  2.98518  4.58477  3.61503
          0.03394  3.79585  4.51819  0.61958  0.77255  0.48576  0.95510
     67   2.57516  4.35592  3.23299  3.12383  4.26326  0.85784  4.24698  3.84589  3.29441  3.50933  4.48601  3.39780  3.74458  3.62500  3.53709  2.74524  3.05053  3.38922  5.37683  4.36324     69 - -
          2.68618  4.42225  2.77519  2.73123  3.46354  2.40513  3.72494  3.29354  2.67741  2.69355  4.24690  2.90347  2.73739  3.18146  2.89801  2.37887  2.77519  2.98518  4.58477  3.61503
          0.03394  3.79585  4.51819  0.61958  0.77255  0.48576  0.95510
     68   2.82391  4.80348  2.85654  2.61232  3.96119  3.31750  3.76918  3.58217  2.43905  3.09197  4.12421  3.07053  3.87128  1.37714  2.72383  2.87594  3.12199  3.31731  5.24801  3.93728     70 - -
          2.68618  4.42225  2.77519  2.73123  3.46354  2.40513  3.72494  3.29354  2.67741  2.69355  4.24690  2.90347  2.73739  3.18146  2.89801  2.37887  2.77519  2.98518  4.58477  3.61503
          0.03394  3.79585  4.51819  0.61958  0.77255  0.48576  0.95510
     69   3.14008  4.66011  3.72657  3.44335  2.30224  3.74197  3.58859  3.16031  3.30306  2.63360  3.84391  3.63166  4.21853  3.62755  3.50176  3.28379  3.42693  3.02751  3.94245  1.10351     71 - -
          2.68618  4.42225  2.77519  2.73123  3.46354  2.40513  3.72494  3.29354  2.67741  2.69355  4.24690  2.90347  2.73739  3.18146  2.89801  2.37887  2.77519  2.98518  4.58477  3.61503
          0.03394  3.79585  4.51819  0.61958  0.77255  0.48576  0.95510
     70   3.14008  4.66011  3.72657  3.44335  2.30224  3.74197  3.58859  3.16031  3.30306  2.63360  3.84391  3.63166  4.21853  3.62755  3.50176  3.28379  3.42693  3.02751  3.94245  1.10351     72 - -
          2.68618  4.42225  2.77519  2.73123  3.46354  2.40513  3.72494  3.29354  2.67741  2.69355  4.24690  2.90347  2.73739  3.18146  2.89801  2.37887  2.77519  2.98518  4.58477  3.61503
          0.03394  3.79585  4.51819  0.61958  0.77255  0.48576  0.95510
     71   2.91040  5.02118  1.03459  2.29415  4.38876  3.15538  3.86864  3.96018  2.93912  3.58318  4.56156  2.84580  3.80303  3.10913  3.44324  2.88288  3.24807  3.60825  5.57214  4.27689     73 - -
          2.68618  4.42225  2.77519  2.73123  3.46354  2.40513  3.72494  3.29354  2.67741  2.69355  4.24690  2.90347  2.73739  3.18146  2.89801  2.37887  2.77519  2.98518  4.58477  3.61503
          0.03394  3.79585  4.51819  0.61958  0.77255  0.48576  0.95510
     72   3.07102  4.55716  4.06533  3.70691  3.10991  3.88283  4.38674  2.31233  3.47532  0.97587  3.16059  3.98955  4.33279  3.86210  3.66310  3.44769  3.36958  2.32936  4.95932  3.66429     74 - -
          2.68618  4.42225  2.77519  2.73123  3.46354  2.40513  3.72494  3.29354  2.67741  2.69355  4.24690  2.90347  2.73739  3.18146  2.89801  2.37887  2.77519  2.98518  4.58477  3.61503
          0.03394  3.79585  4.51819  0.61958  0.77255  0.48576  0.95510
     73   3.07102  4.55716  4.06533  3.70691  3.10991  3.88283  4.38674  2.31233  3.47532  0.97587  3.16059  3.98955  4.33279  3.86210  3.66310  3.44769  3.36958  2.32936  4.95932  3.66429     75 - -
          2.68618  4.42225  2.77519  2.73123  3.46354  2.40513  3.72494  3.29354  2.67741  2.69355  4.24690  2.90347  2.73739  3.18146  2.89801  2.37887  2.77519  2.98518  4.58477  3.61503
          0.03394  3.79585  4.51819  0.61958  0.77255  0.48576  0.95510
     74   2.92233  4.76304  3.40551  2.93532  4.09822  3.42248  3.77472  3.63624  2.21532  3.16631  4.17040  3.29997  3.93052  3.00054  1.10248  3.01132  3.19466  3.36399  5.21352  4.04414     76 - -
          2.68618  4.42225  2.77519  2.73123  3.46354  2.40513  3.72494  3.29354  2.67741  2.69355  4.24690  2.90347  2.73739  3.18146  2.89801  2.37887  2.77519  2.98518  4.58477  3.61503
          0.03394  3.79585  4.51819  0.61958  0.77255  0.48576  0.95510
     75   3.07102  4.55716  4.06533  3.70691  3.10991  3.88283  4.38674  2.31233  3.47532  0.97587  3.16059  3.98955  4.33279  3.86210  3.66310  3.44769  3.36958  2.32936  4.95932  3.66429     77 - -
          2.68618  4.42225  2.77519  2.73123  3.46354  2.40513  3.72494  3.29354  2.67741  2.69355  4.24690  2.90347  2.73739  3.18146  2.89801  2.37887  2.77519  2.98518  4.58477  3.61503
          0.03394  3.79585  4.51819  0.61958  0.77255  0.48576  0.95510
     76   3.16360  4.58872  4.13284  3.83446  1.14617  3.86796  3.84818  2.69866  3.74379  2.08748  3.44153  3.93390  4.32968  3.93351  3.88243  3.43640  3.46543  2.68337  4.12325  2.50121     78 - -
          2.68618  4.42225  2.77519  2.73123  3.46354  2.40513  3.72494  3.29354  2.67741  2.69355  4.24690  2.90347  2.73739  3.18146  2.89801  2.37887  2.77519  2.98518  4.58477  3.61503
          0.03394  3.79585  4.51819  0.61958  0.77255  0.48576  0.95510
     77   2.89002  4.97982  2.46164  1.13983  4.31705  3.22719  3.81005  3.75576  2.68114  3.38625  4.36581  2.89548  3.82878  3.02872  3.08035  2.88163  3.19441  3.44836  5.50331  4.22786     79 - -
          2.68618  4.42225  2.77519  2.73123  3.46354  2.40513  3.72494  3.29354  2.67741  2.69355  4.24690  2.90347  2.73739  3.18146  2.89801  2.37887  2.77519  2.98518  4.58477  3.61503
          0.03394  3.79585  4.51819  0.61958  0.77255  0.48576  0.95510
     78   3.14008  4.66011  3.72657  3.44335  2.30224  3.74197  3.58859  3.16031  3.30306  2.63360  3.84391  3.63166  4.21853  3.62755  3.50176  3.28379  3.42693  3.02751  3.94245  1.10351     80 - -
          2.68618  4.42225  2.77519  2.73123  3.46354  2.40513  3.72494  3.29354  2.67741  2.69355  4.24690  2.90347  2.73739  3.18146  2.89801  2.37887  2.77519  2.98518  4.58477  3.61503
          0.03394  3.79585  4.51819  0.61958  0.77255  0.48576  0.95510
     79   2.57516  4.35592  3.23299  3.12383  4.26326  0.85784  4.24698  3.84589  3.29441  3.50933  4.48601  3.39780  3.74458  3.62500  3.53709  2.74524  3.05053  3.38922  5.37683  4.36324     81 - -
          2.68618  4.42225  2.77519  2.73123  3.46354  2.40513  3.72494  3.29354  2.67741  2.69355  4.24690  2.90347  2.73739  3.18146  2.89801  2.37887  2.77519  2.98518  4.58477  3.61503
          0.03394  3.79585  4.51819  0.61958  0.77255  0.48576  0.95510
     80   2.19667  4.15930  3.04011  2.84908  4.20563  1.75721  4.04358  3.67073  3.01059  3.35201  4.19546  3.10357  3.60585  3.30997  3.34022  1.81082  2.67429  3.13616  5.53187  4.28100     82 - -
          2.68618  4.42225  2.77519  2.73123  3.46354  2.40513  3.72494  3.29354  2.67741  2.69355  4.24690  2.90347  2.73739  3.18146  2.89801  2.37887  2.77519  2.98518  4.58477  3.61503
          0.03394  3.79585  4.51819  0.61958  0.77255  0.48576  0.95510
     81   3.21313  4.60791  4.18932  3.80013  1.30326  4.05787  3.53260  2.85788  3.67332  2.23510  3.50720  3.83080  4.40679  3.80798  3.82141  3.42482  3.45417  2.80679  3.76297  1.90644     83 - -
          2.68618  4.42225  2.77519  2.73123  3.46354  2.40513  3.72494  3.29354  2.67741  2.69355  4.24690  2.90347  2.73739  3.18146  2.89801  2.37887  2.77519  2.98518  4.58477  3.61503
          0.03394  3.79585  4.51819  0.61958  0.77255  0.48576  0.95510
     82   2.65622  4.42412  3.25549  3.08508  4.08325  3.11607  4.16735  3.61068  3.13612  3.24522  4.29321  3.39853  0.98330  3.52735  3.38874  2.82178  3.09223  3.26464  5.28914  4.20354     84 - -
          2.68618  4.42225  2.77519  2.73123  3.46354  2.40513  3.72494  3.29354  2.67741  2.69355  4.24690  2.90347  2.73739  3.18146  2.89801  2.37887  2.77519  2.98518  4.58477  3.61503
          0.03394  3.79585  4.51819  0.61958  0.77255  0.48576  0.95510
     83   2.65622  4.42412  3.25549  3.08508  4.08325  3.11607  4.16735  3.61068  3.13612  3.24522  4.29321  3.39853  0.98330  3.52735  3.38874  2.82178  3.09223  3.26464  5.28914  4.20354     85 - -
          2.68618  4.42225  2.77519  2.73123  3.46354  2.40513  3.72494  3.29354  2.67741  2.69355  4.24690  2.90347  2.73739  3.18146  2.89801  2.37887  2.77519  2.98518  4.58477  3.61503
          0.03394  3.79585  4.51819  0.61958  0.77255  0.48576  0.95510
     84   2.89002  4.97982  2.46164  1.13983  4.31705  3.22719  3.81005  3.75576  2.68114  3.38625  4.36581  2.89548  3.82878  3.02872  3.08035  2.88163  3.19441  3.44836  5.50331  4.22786     86 - -
          2.68618  4.42225  2.77519  2.73123  3.46354  2.40513  3.72494  3.29354  2.67741  2.69355  4.24690  2.90347  2.73739  3.18146  2.89801  2.37887  2.77519  2.98518  4.58477  3.61503
          0.03394  3.79585  4.51819  0.61958  0.77255  0.48576  0.95510
     85   1.98877  4.12235  3.17756  2.95108  4.10493  2.88156  4.06881  3.45877  3.01773  3.22071  4.10793  3.16238  3.61999  3.34815  3.32139  1.39744  2.66119  2.98990  5.48171  4.22224     87 - -
          2.68618  4.42225  2.77519  2.73123  3.46354  2.40513  3.72494  3.29354  2.67741  2.69355  4.24690  2.90347  2.73739  3.18146  2.89801  2.37887  2.77519  2.98518  4.58477  3.61503
          0.03394  3.79585  4.51819  0.61958  0.77255  0.48576  0.95510
     86   2.66303  4.65377  2.67206  2.55081  4.00554  3.13494  3.86464  3.70128  2.76297  3.35754  4.31478  1.30149  3.78399  3.13892  3.11357  2.73422  3.04338  3.33127  5.32061  3.96066     88 - -
          2.68618  4.42225  2.77519  2.73123  3.46354  2.40513  3.72494  3.29354  2.67741  2.69355  4.24690  2.90347  2.73739  3.18146  2.89801  2.37887  2.77519  2.98518  4.58477  3.61503
          0.03394  3.79585  4.51819  0.61958  0.77255  0.48576  0.95510
     87   3.14008  4.66011  3.72657  3.44335  2.30224  3.74197  3.58859  3.16031  3.30306  2.63360  3.84391  3.63166  4.21853  3.62755  3.50176  3.28379  3.42693  3.02751  3.94245  1.10351     89 - -
          2.68618  4.42225  2.77519  2.73123  3.46354  2.40513  3.72494  3.29354  2.67741  2.69355  4.24690  2.90347  2.73739  3.18146  2.89801  2.37887  2.77519  2.98518  4.58477  3.61503
          0.03394  3.79585  4.51819  0.61958  0.77255  0.48576  0.95510
     88   3.07102  4.55716  4.06533  3.70691  3.10991  3.88283  4.38674  2.31233  3.47532  0.97587  3.16059  3.98955  4.33279  3.86210  3.66310  3.44769  3.36958  2.32936  4.95932  3.66429     90 - -
          2.68618  4.42225  2.77519  2.73123  3.46354  2.40513  3.72494  3.29354  2.67741  2.69355  4.24690  2.90347  2.73739  3.18146  2.89801  2.37887  2.77519  2.98518  4.58477  3.61503
          0.03394  3.79585  4.51819  0.61958  0.77255  0.48576  0.95510
     89   3.16360  4.58872  4.13284  3.83446  1.14617  3.86796  3.84818  2.69866  3.74379  2.08748  3.44153  3.93390  4.32968  3.93351  3.88243  3.43640  3.46543  2.68337  4.12325  2.50121     91 - -
          2.68618  4.42225  2.77519  2.73123  3.46354  2.40513  3.72494  3.29354  2.67741  2.69355  4.24690  2.90347  2.73739  3.18146  2.89801  2.37887  2.77519  2.98518  4.58477  3.61503
          0.03394  3.79585  4.51819  0.61958  0.77255  0.48576  0.95510
     90   3.07102  4.55716  4.06533  3.70691  3.10991  3.88283  4.38674  2.31233  3.47532  0.97587  3.16059  3.98955  4.33279  3.86210  3.66310  3.44769  3.36958  2.32936  4.95932  3.66429     92 - -
          2.68618  4.42225  2.77519  2.73123  3.46354  2.40513  3.72494  3.29354  2.67741  2.69355  4.24690  2.90347  2.73739  3.18146  2.89801  2.37887  2.77519  2.98518  4.58477  3.61503
          0.03394  3.79585  4.51819  0.61958  0.77255  0.48576  0.95510
     91   2.57516  4.35592  3.23299  3.12383  4.26326  0.85784  4.24698  3.84589  3.29441  3.50933  4.48601  3.39780  3.74458  3.62500  3.53709  2.74524  3.05053  3.38922  5.37683  4.36324     93 - -
          2.68618  4.42225  2.77519  2.73123  3.46354  2.40513  3.72494  3.29354  2.67741  2.69355  4.24690  2.90347  2.73739  3.18146  2.89801  2.37887  2.77519  2.98518  4.58477  3.61503
          0.03394  3.79585  4.51819  0.61958  0.77255  0.48576  0.95510
     92   2.91040  5.02118  1.03459  2.29415  4.38876  3.15538  3.86864  3.96018  2.93912  3.58318  4.56156  2.84580  3.80303  3.10913  3.44324  2.88288  3.24807  3.60825  5.57214  4.27689     94 - -
          2.68618  4.42225  2.77519  2.73123  3.46354  2.40513  3.72494  3.29354  2.67741  2.69355  4.24690  2.90347  2.73739  3.18146  2.89801  2.37887  2.77519  2.98518  4.58477  3.61503
          0.03394  3.79585  4.51819  0.61958  0.77255  0.48576  0.95510
     93   3.14008  4.66011  3.72657  3.44335  2.30224  3.74197  3.58859  3.16031  3.30306  2.63360  3.84391  3.63166  4.21853  3.62755  3.50176  3.28379  3.42693  3.02751  3.94245  1.10351     95 - -
          2.68618  4.42225  2.77519  2.73123  3.46354  2.40513  3.72494  3.29354  2.67741  2.69355  4.24690  2.90347  2.73739  3.18146  2.89801  2.37887  2.77519  2.98518  4.58477  3.61503
          0.03394  3.79585  4.51819  0.61958  0.77255  0.48576  0.95510
     94   2.74801  4.31390  4.01740  3.68015  3.49623  3.64235  4.49576  2.06134  3.54665  2.19812  3.47515  3.88167  4.20856  3.91289  3.76614  3.14265  3.11235  1.12783  5.26699  3.99291     96 - -
          2.68618  4.42225  2.77519  2.73123  3.46354  2.40513  3.72494  3.29354  2.67741  2.69355  4.24690  2.90347  2.73739  3.18146  2.89801  2.37887  2.77519  2.98518  4.58477  3.61503
          0.03394  3.79585  4.51819  0.61958  0.77255  0.48576  0.95510
     95   2.91040  5.02118  1.03459  2.29415  4.38876  3.15538  3.86864  3.96018  2.93912  3.58318  4.56156  2.84580  3.80303  3.10913  3.44324  2.88288  3.24807  3.60825  5.57214  4.27689     97 - -
          2.68618  4.42225  2.77519  2.73123  3.46354  2.40513  3.72494  3.29354  2.67741  2.69355  4.24690  2.90347  2.73739  3.18146  2.89801  2.37887  2.77519  2.98518  4.58477  3.61503
          0.03394  3.79585  4.51819  0.61958  0.77255  0.48576  0.95510
     96   2.92233  4.76304  3.40551  2.93532  4.09822  3.42248  3.77472  3.63624  2.21532  3.16631  4.17040  3.29997  3.93052  3.00054  1.10248  3.01132  3.19466  3.36399  5.21352  4.04414     98 - -
          2.68618  4.42225  2.77519  2.73123  3.46354  2.40513  3.72494  3.29354  2.67741  2.69355  4.24690  2.90347  2.73739  3.18146  2.89801  2.37887  2.77519  2.98518  4.58477  3.61503
          0.03394  3.79585  4.51819  0.61958  0.77255  0.48576  0.95510
     97   2.57516  4.35592  3.23299  3.12383  4.26326  0.85784  4.24698  3.84589  3.29441  3.50933  4.48601  3.39780  3.74458  3.62500  3.53709  2.74524  3.05053  3.38922  5.37683  4.36324     99 - -
          2.68618  4.42225  2.77519  2.73123  3.46354  2.40513  3.72494  3.29354  2.67741  2.69355  4.24690  2.90347  2.73739  3.18146  2.89801  2.37887  2.77519  2.98518  4.58477  3.61503
          0.03394  3.79585  4.51819  0.61958  0.77255  0.48576  0.95510
     98   2.90473  4.86144  3.07543  2.71386  4.23027  3.40035  3.72182  3.65519  1.14858  3.23810  4.20559  3.14102  3.90771  2.91909  2.42439  2.95288  3.16474  3.36797  5.31804  4.12045    100 - -
          2.68618  4.42225  2.77519  2.73123  3.46354  2.40513  3.72494  3.29354  2.67741  2.69355  4.24690  2.90347  2.73739  3.18146  2.89801  2.37887  2.77519  2.98518  4.58477  3.61503
          0.03394  3.79585  4.51819  0.61958  0.77255  0.48576  0.95510
     99   2.82391  4.80348  2.85654  2.61232  3.96119  3.31750  3.76918  3.58217  2.43905  3.09197  4.12421  3.07053  3.87128  1.37714  2.72383  2.87594  3.12199  3.31731  5.24801  3.93728    101 - -
          2.68618  4.42225  2.77519  2.73123  3.46354  2.40513  3.72494  3.29354  2.67741  2.69355  4.24690  2.90347  2.73739  3.18146  2.89801  2.37887  2.77519  2.98518  4.58477  3.61503
          0.03394  3.79585  4.51819  0.61958  0.77255  0.48576  0.95510
    100   2.28072  4.19900  3.14304  2.95724  4.00083  2.93045  4.06826  3.51397  3.02571  3.24092  4.17490  3.19308  3.66335  3.38155  3.31277  1.21285  2.75547  3.06599  5.37995  4.08441    102 - -
          2.68618  4.42225  2.77519  2.73123  3.46354  2.40513  3.72494  3.29354  2.67741  2.69355  4.24690  2.90347  2.73739  3.18146  2.89801  2.37887  2.77519  2.98518  4.58477  3.61503
          0.03394  3.79585  4.51819  0.61958  0.77255  0.48576  0.95510
    101   3.07102  4.55716  4.06533  3.70691  3.10991  3.88283  4.38674  2.31233  3.47532  0.97587  3.16059  3.98955  4.33279  3.86210  3.66310  3.44769  3.36958  2.32936  4.95932  3.66429    103 - -
          2.68618  4.42225  2.77519  2.73123  3.46354  2.40513  3.72494  3.29354  2.67741  2.69355  4.24690  2.90347  2.73739  3.18146  2.89801  2.37887  2.77519  2.98518  4.58477  3.61503
          0.03394  3.79585  4.51819  0.61958  0.77255  0.48576  0.95510
    102   2.89002  4.97982  2.46164  1.13983  4.31705  3.22719  3.81005  3.75576  2.68114  3.38625  4.36581  2.89548  3.82878  3.02872  3.08035  2.88163  3.19441  3.44836  5.50331  4.22786    104 - -
          2.68618  4.42225  2.77519  2.73123  3.46354  2.40513  3.72494  3.29354  2.67741  2.69355  4.24690  2.90347  2.73739  3.18146  2.89801  2.37887  2.77519  2.98518  4.58477  3.61503
          0.03394  3.79585  4.51819  0.61958  0.77255  0.48576  0.95510
    103   2.37506  4.21928  3.36343  3.11426  3.90438  3.06047  4.13698  3.02232  3.05568  2.88842  3.94560  3.33461  3.75891  3.45489  3.31686  2.57569  1.30895  2.72553  5.34910  4.12161    105 - -
          2.68618  4.42225  2.77519  2.73123  3.46354  2.40513  3.72494  3.29354  2.67741  2.69355  4.24690  2.90347  2.73739  3.18146  2.89801  2.37887  2.77519  2.98518  4.58477  3.61503
          0.03394  3.79585  4.51819  0.61958  0.77255  0.48576  0.95510
    104   2.97152  4.41421  4.22264  3.83718  3.32466  3.98025  4.58086  1.17841  3.66364  1.92884  3.27443  4.09334  4.42066  4.02108  3.86910  3.46981  3.27286  1.84999  5.19813  3.92838    106 - -
          2.68618  4.42225  2.77519  2.73123  3.46354  2.40513  3.72494  3.29354  2.67741  2.69355  4.24690  2.90347  2.73739  3.18146  2.89801  2.37887  2.77519  2.98518  4.58477  3.61503
          0.03394  3.79585  4.51819  0.61958  0.77255  0.48576  0.95510
    105   2.50529  1.11030  4.00376  3.72743  3.73826  3.14268  4.39159  2.87105  3.55442  2.78917  3.90878  3.73489  3.84355  3.90392  3.69174  2.77646  2.96590  2.62041  5.16861  4.02596    107 - -
          2.68618  4.42225  2.77519  2.73123  3.46354  2.40513  3.72494  3.29354  2.67741  2.69355  4.24690  2.90347  2.73739  3.18146  2.89801  2.37887  2.77519  2.98518  4.58477  3.61503
          0.03394  3.79585  4.51819  0.61958  0.77255  0.48576  0.95510
    106   3.07102  4.55716  4.06533  3.70691  3.10991  3.88283  4.38674  2.31233  3.47532  0.97587  3.16059  3.98955  4.33279  3.86210  3.66310  3.44769  3.36958  2.32936  4.95932  3.66429    108 - -
          2.68618  4.42225  2.77519  2.73123  3.46354  2.40513  3.72494  3.29354  2.67741  2.69355  4.24690  2.90347  2.73739  3.18146  2.89801  2.37887  2.77519  2.98518  4.58477  3.61503
          0.03394  3.79585  4.51819  0.61958  0.77255  0.48576  0.95510
    107   3.07102  4.55716  4.06533  3.70691  3.10991  3.88283  4.38674  2.31233  3.47532  0.97587  3.16059  3.98955  4.33279  3.86210  3.66310  3.44769  3.36958  2.32936  4.95932  3.66429    109 - -
          2.68618  4.42225  2.77519  2.73123  3.46354  2.40513  3.72494  3.29354  2.67741  2.69355  4.24690  2.90347  2.73739  3.18146  2.89801  2.37887  2.77519  2.98518  4.58477  3.61503
          0.03394  3.79585  4.51819  0.61958  0.77255  0.48576  0.95510
    108   3.07102  4.55716  4.06533  3.70691  3.10991  3.88283  4.38674  2.31233  3.47532  0.97587  3.16059  3.98955  4.33279  3.86210  3.66310  3.44769  3.36958  2.32936  4.95932  3.66429    110 - -
          2.68618  4.42225  2.77519  2.73123  3.46354  2.40513  3.72494  3.29354  2.67741  2.69355  4.24690  2.90347  2.73739  3.18146  2.89801  2.37887  2.77519  2.98518  4.58477  3.61503
          0.03394  3.79585  4.51819  0.61958  0.77255  0.48576  0.95510
    109   1.13028  4.15731  3.38741  3.17741  3.97841  2.98341  4.20816  3.09276  3.19172  2.97759  4.01968  3.34558  3.71559  3.54047  3.44632  2.50918  2.78132  2.76062  5.41337  4.20549    111 - -
          2.68618  4.42225  2.77519  2.73123  3.46354  2.40513  3.72494  3.29354  2.67741  2.69355  4.24690  2.90347  2.73739  3.18146  2.89801  2.37887  2.77519  2.98518  4.58477  3.61503
          0.03394  3.79585  4.51819  0.61958  0.77255  0.48576  0.95510
    110   3.14008  4.66011  3.72657  3.44335  2.30224  3.74197  3.58859  3.16031  3.30306  2.63360  3.84391  3.63166  4.21853  3.62755  3.50176  3.28379  3.42693  3.02751  3.94245  1.10351    112 - -
          2.68618  4.42225  2.77519  2.73123  3.46354  2.40513  3.72494  3.29354  2.67741  2.69355  4.24690  2.90347  2.73739  3.18146  2.89801  2.37887  2.77519  2.98518  4.58477  3.61503
          0.03394  3.79585  4.51819  0.61958  0.77255  0.48576  0.95510
    111   2.90473  4.86144  3.07543  2.71386  4.23027  3.40035  3.72182  3.65519  1.14858  3.23810  4.20559  3.14102  3.90771  2.91909  2.42439  2.95288  3.16474  3.36797  5.31804  4.12045    113 - -
          2.68618  4.42225  2.77519  2.73123  3.46354  2.40513  3.72494  3.29354  2.67741  2.69355  4.24690  2.90347  2.73739  3.18146  2.89801  2.37887  2.77519  2.98518  4.58477  3.61503
          0.03394  3.79585  4.51819  0.61958  0.77255  0.48576  0.95510
    112   2.97152  4.41421  4.22264  3.83718  3.32466  3.98025  4.58086  1.17841  3.66364  1.92884  3.27443  4.09334  4.42066  4.02108  3.86910  3.46981  3.27286  1.84999  5.19813  3.92838    114 - -
          2.68618  4.42225  2.77519  2.73123  3.46354  2.40513  3.72494  3.29354  2.67741  2.69355  4.24690  2.90347  2.73739  3.18146  2.89801  2.37887  2.77519  2.98518  4.58477  3.61503
          0.03394  3.79585  4.51819  0.61958  0.77255  0.48576  0.95510
    113   2.90473  4.86144  3.07543  2.71386  4.23027  3.40035  3.72182  3.65519  1.14858  3.23810  4.20559  3.14102  3.90771  2.91909  2.42439  2.95288  3.16474  3.36797  5.31804  4.12045    115 - -
          2.68618  4.42225  2.77519  2.73123  3.46354  2.40513  3.72494  3.29354  2.67741  2.69355  4.24690  2.90347  2.73739  3.18146  2.89801  2.37887  2.77519  2.98518  4.58477  3.61503
          0.03394  3.79585  4.51819  0.61958  0.77255  0.48576  0.95510
    114   3.14008  4.66011  3.72657  3.44335  2.30224  3.74197  3.58859  3.16031  3.30306  2.63360  3.84391  3.63166  4.21853  3.62755  3.50176  3.28379  3.42693  3.02751  3.94245  1.10351    116 - -
          2.68618  4.42225  2.77519  2.73123  3.46354  2.40513  3.72494  3.29354  2.67741  2.69355  4.24690  2.90347  2.73739  3.18146  2.89801  2.37887  2.77519  2.98518  4.58477  3.61503
          0.03394  3.79585  4.51819  0.61958  0.77255  0.48576  0.95510
    115   2.30846  4.26098  3.02162  2.79823  4.05926  2.97235  3.96707  3.51237  2.86928  3.20474  4.10179  3.10573  1.71656  3.23264  3.19190  2.20595  2.75074  3.07661  5.40706  4.12662    117 - -
          2.68618  4.42225  2.77519  2.73123  3.46354  2.40513  3.72494  3.29354  2.67741  2.69355  4.24690  2.90347  2.73739  3.18146  2.89801  2.37887  2.77519  2.98518  4.58477  3.61503
          0.03394  3.79585  4.51819  0.61958  0.77255  0.48576  0.95510
    116   2.89002  4.97982  2.46164  1.13983  4.31705  3.22719  3.81005  3.75576  2.68114  3.38625  4.36581  2.89548  3.82878  3.02872  3.08035  2.88163  3.19441  3.44836  5.50331  4.22786    118 - -
          2.68618  4.42225  2.77519  2.73123  3.46354  2.40513  3.72494  3.29354  2.67741  2.69355  4.24690  2.90347  2.73739  3.18146  2.89801  2.37887  2.77519  2.98518  4.58477  3.61503
          0.03394  3.79585  4.51819  0.61958  0.77255  0.48576  0.95510
    117   2.66303  4.65377  2.67206  2.55081  4.00554  3.13494  3.86464  3.70128  2.76297  3.35754  4.31478  1.30149  3.78399  3.13892  3.11357  2.73422  3.04338  3.33127  5.32061  3.96066    119 - -
          2.68618  4.42225  2.77519  2.73123  3.46354  2.40513  3.72494  3.29354  2.67741  2.69355  4.24690  2.90347  2.73739  3.18146  2.89801  2.37887  2.77519  2.98518  4.58477  3.61503
          0.03394  3.79585  4.51819  0.61958  0.77255  0.48576  0.95510
    118   3.16360  4.58872  4.13284  3.83446  1.14617  3.86796  3.84818  2.69866  3.74379  2.08748  3.44153  3.93390  4.32968  3.93351  3.88243  3.43640  3.46543  2.68337  4.12325  2.50121    120 - -
          2.68618  4.42225  2.77519  2.73123  3.46354  2.40513  3.72494  3.29354  2.67741  2.69355  4.24690  2.90347  2.73739  3.18146  2.89801  2.37887  2.77519  2.98518  4.58477  3.61503
          0.03394  3.79585  4.51819  0.61958  0.77255  0.48576  0.95510
    119   3.16360  4.58872  4.13284  3.83446  1.14617  3.86796  3.84818  2.69866  3.74379  2.08748  3.44153  3.93390  4.32968  3.93351  3.88243  3.43640  3.46543  2.68337  4.12325  2.50121    121 - -
          2.68618  4.42225  2.77519  2.73123  3.46354  2.40513  3.72494  3.29354  2.67741  2.69355  4.24690  2.90347  2.73739  3.18146  2.89801  2.37887  2.77519  2.98518  4.58477  3.61503
          0.03394  3.79585  4.51819  0.61958  0.77255  0.48576  0.95510
    120   3.07102  4.55716  4.06533  3.70691  3.10991  3.88283  4.38674  2.31233  3.47532  0.97587  3.16059  3.98955  4.33279  3.86210  3.66310  3.44769  3.36958  2.32936  4.95932  3.66429    122 - -
          2.68618  4.42225  2.77519  2.73123  3.46354  2.40513  3.72494  3.29354  2.67741  2.69355  4.24690  2.90347  2.73739  3.18146  2.89801  2.37887  2.77519  2.98518  4.58477  3.61503
          0.03394  3.79585  4.51819  0.61958  0.77255  0.48576  0.95510
    121   3.07102  4.55716  4.06533  3.70691  3.10991  3.88283  4.38674  2.31233  3.47532  0.97587  3.16059  3.98955  4.33279  3.86210  3.66310  3.44769  3.36958  2.32936  4.95932  3.66429    123 - -
          2.68618  4.42225  2.77519  2.73123  3.46354  2.40513  3.72494  3.29354  2.67741  2.69355  4.24690  2.90347  2.73739  3.18146  2.89801  2.37887  2.77519  2.98518  4.58477  3.61503
          0.03394  3.79585  4.51819  0.61958  0.77255  0.48576  0.95510
    122   2.92233  4.76304  3.40551  2.93532  4.09822  3.42248  3.77472  3.63624  2.21532  3.16631  4.17040  3.29997  3.93052  3.00054  1.10248  3.01132  3.19466  3.36399  5.21352  4.04414    124 - -
          2.68618  4.42225  2.77519  2.73123  3.46354  2.40513  3.72494  3.29354  2.67741  2.69355  4.24690  2.90347  2.73739  3.18146  2.89801  2.37887  2.77519  2.98518  4.58477  3.61503
          0.03394  3.79585  4.51819  0.61958  0.77255  0.48576  0.95510
    123   2.57516  4.35592  3.23299  3.12383  4.26326  0.85784  4.24698  3.84589  3.29441  3.50933  4.48601  3.39780  3.74458  3.62500  3.53709  2.74524  3.05053  3.38922  5.37683  4.36324    125 - -
          2.68618  4.42225  2.77519  2.73123  3.46354  2.40513  3.72494  3.29354  2.67741  2.69355  4.24690  2.90347  2.73739  3.18146  2.89801  2.37887  2.77519  2.98518  4.58477  3.61503
          0.03394  3.79585  4.51819  0.61958  0.77255  0.48576  0.95510
    124   2.66303  4.65377  2.67206  2.55081  4.00554  3.13494  3.86464  3.70128  2.76297  3.35754  4.31478  1.30149  3.78399  3.13892  3.11357  2.73422  3.04338  3.33127  5.32061  3.96066    126 - -
          2.68618  4.42225  2.77519  2.73123  3.46354  2.40513  3.72494  3.29354  2.67741  2.69355  4.24690  2.90347  2.73739  3.18146  2.89801  2.37887  2.77519  2.98518  4.58477  3.61503
          0.03394  3.79585  4.51819  0.61958  0.77255  0.48576  0.95510
    125   2.91708  4.74495  3.05658  2.81070  3.23529  3.38640  1.31508  3.60785  2.65608  3.11075  4.14924  3.22238  3.93573  3.17650  2.92545  2.98902  3.21864  3.34463  4.70109  3.18872    127 - -
          2.68618  4.42225  2.77519  2.73123  3.46354  2.40513  3.72494  3.29354  2.67741  2.69355  4.24690  2.90347  2.73739  3.18146  2.89801  2.37887  2.77519  2.98518  4.58477  3.61503
          0.03394  3.79585  4.51819  0.61958  0.77255  0.48576  0.95510
    126   2.89002  4.97982  2.46164  1.13983  4.31705  3.22719  3.81005  3.75576  2.68114  3.38625  4.36581  2.89548  3.82878  3.02872  3.08035  2.88163  3.19441  3.44836  5.50331  4.22786    128 - -
          2.68618  4.42225  2.77519  2.73123  3.46354  2.40513  3.72494  3.29354  2.67741  2.69355  4.24690  2.90347  2.73739  3.18146  2.89801  2.37887  2.77519  2.98518  4.58477  3.61503
          0.03394  3.79585  4.51819  0.61958  0.77255  0.48576  0.95510
    127   2.50529  1.11030  4.00376  3.72743  3.73826  3.14268  4.39159  2.87105  3.55442  2.78917  3.90878  3.73489  3.84355  3.90392  3.69174  2.77646  2.96590  2.62041  5.16861  4.02596    129 - -
          2.68618  4.42225  2.77519  2.73123  3.46354  2.40513  3.72494  3.29354  2.67741  2.69355  4.24690  2.90347  2.73739  3.18146  2.89801  2.37887  2.77519  2.98518  4.58477  3.61503
          0.03394  3.79585  4.51819  0.61958  0.77255  0.48576  0.95510
    128   1.13028  4.15731  3.38741  3.17741  3.97841  2.98341  4.20816  3.09276  3.19172  2.97759  4.01968  3.34558  3.71559  3.54047  3.44632  2.50918  2.78132  2.76062  5.41337  4.20549    130 - -
          2.68618  4.42225  2.77519  2.73123  3.46354  2.40513  3.72494  3.29354  2.67741  2.69355  4.24690  2.90347  2.73739  3.18146  2.89801  2.37887  2.77519  2.98518  4.58477  3.61503
          0.03394  3.79585  4.51819  0.61958  0.77255  0.48576  0.95510
    129   2.28072  4.19900  3.14304  2.95724  4.00083  2.93045  4.06826  3.51397  3.02571  3.24092  4.17490  3.19308  3.66335  3.38155  3.31277  1.21285  2.75547  3.06599  5.37995  4.08441    131 - -
          2.68618  4.42225  2.77519  2.73123  3.46354  2.40513  3.72494  3.29354  2.67741  2.69355  4.24690  2.90347  2.73739  3.18146  2.89801  2.37887  2.77519  2.98518  4.58477  3.61503
          0.03394  3.79585  4.51819  0.61958  0.77255  0.48576  0.95510
    130   2.97152  4.41421  4.22264  3.83718  3.32466  3.98025  4.58086  1.17841  3.66364  1.92884  3.27443  4.09334  4.42066  4.02108  3.86910  3.46981  3.27286  1.84999  5.19813  3.92838    132 - -
          2.68618  4.42225  2.77519  2.73123  3.46354  2.40513  3.72494  3.29354  2.67741  2.69355  4.24690  2.90347  2.73739  3.18146  2.89801  2.37887  2.77519  2.98518  4.58477  3.61503
          0.03394  3.79585  4.51819  0.61958  0.77255  0.48576  0.95510
    131   2.66303  4.65377  2.67206  2.55081  4.00554  3.13494  3.86464  3.70128  2.76297  3.35754  4.31478  1.30149  3.78399  3.13892  3.11357  2.73422  3.04338  3.33127  5.32061  3.96066    133 - -
          2.68618  4.42225  2.77519  2.73123  3.46354  2.40513  3.72494  3.29354  2.67741  2.69355  4.24690  2.90347  2.73739  3.18146  2.89801  2.37887  2.77519  2.98518  4.58477  3.61503
          0.03394  3.79585  4.51819  0.61958  0.77255  0.48576  0.95510
    132   2.92233  4.76304  3.40551  2.93532  4.09822  3.42248  3.77472  3.63624  2.21532  3.16631  4.17040  3.29997  3.93052  3.00054  1.10248  3.01132  3.19466  3.36399  5.21352  4.04414    134 - -
          2.68618  4.42225  2.77519  2.73123  3.46354  2.40513  3.72494  3.29354  2.67741  2.69355  4.24690  2.90347  2.73739  3.18146  2.89801  2.37887  2.77519  2.98518  4.58477  3.61503
          0.03394  3.79585  4.51819  0.61958  0.77255  0.48576  0.95510
    133   2.97152  4.41421  4.22264  3.83718  3.32466  3.98025  4.58086  1.17841  3.66364  1.92884  3.27443  4.09334  4.42066  4.02108  3.86910  3.46981  3.27286  1.84999  5.19813  3.92838    135 - -
          2.68618  4.42225  2.77519  2.73123  3.46354  2.40513  3.72494  3.29354  2.67741  2.69355  4.24690  2.90347  2.73739  3.18146  2.89801  2.37887  2.77519  2.98518  4.58477  3.61503
          0.03394  3.79585  4.51819  0.61958  0.77255  0.48576  0.95510
    134   3.14008  4.66011  3.72657  3.44335  2.30224  3.74197  3.58859  3.16031  3.30306  2.63360  3.84391  3.63166  4.21853  3.62755  3.50176  3.28379  3.42693  3.02751  3.94245  1.10351    136 - -
          2.68618  4.42225  2.77519  2.73123  3.46354  2.40513  3.72494  3.29354  2.67741  2.69355  4.24690  2.90347  2.73739  3.18146  2.89801  2.37887  2.77519  2.98518  4.58477  3.61503
          0.03394  3.79585  4.51819  0.61958  0.77255  0.48576  0.95510
    135   2.57516  4.35592  3.23299  3.12383  4.26326  0.85784  4.24698  3.84589  3.29441  3.50933  4.48601  3.39780  3.74458  3.62500  3.53709  2.74524  3.05053  3.38922  5.37683  4.36324    137 - -
          2.68618  4.42225  2.77519  2.73123  3.46354  2.40513  3.72494  3.29354  2.67741  2.69355  4.24690  2.90347  2.73739  3.18146  2.89801  2.37887  2.77519  2.98518  4.58477  3.61503
          0.03394  3.79585  4.51819  0.61958  0.77255  0.48576  0.95510
    136   3.16360  4.58872  4.13284  3.83446  1.14617  3.86796  3.84818  2.69866  3.74379  2.08748  3.44153  3.93390  4.32968  3.93351  3.88243  3.43640  3.46543  2.68337  4.12325  2.50121    138 - -
          2.68618  4.42225  2.77519  2.73123  3.46354  2.40513  3.72494  3.29354  2.67741  2.69355  4.24690  2.90347  2.73739  3.18146  2.89801  2.37887  2.77519  2.98518  4.58477  3.61503
          0.03394  3.79585  4.51819  0.61958  0.77255  0.48576  0.95510
    137   3.14008  4.66011  3.72657  3.44335  2.30224  3.74197  3.58859  3.16031  3.30306  2.63360  3.84391  3.63166  4.21853  3.62755  3.50176  3.28379  3.42693  3.02751  3.94245  1.10351    139 - -
          2.68618  4.42225  2.77519  2.73123  3.46354  2.40513  3.72494  3.29354  2.67741  2.69355  4.24690  2.90347  2.73739  3.18146  2.89801  2.37887  2.77519  2.98518  4.58477  3.61503
          0.03394  3.79585  4.51819  0.61958  0.77255  0.48576  0.95510
    138   2.91040  5.02118  1.03459  2.29415  4.38876  3.15538  3.86864  3.96018  2.93912  3.58318  4.56156  2.84580  3.80303  3.10913  3.44324  2.88288  3.24807  3.60825  5.57214  4.27689    140 - -
          2.68618  4.42225  2.77519  2.73123  3.46354  2.40513  3.72494  3.29354  2.67741  2.69355  4.24690  2.90347  2.73739  3.18146  2.89801  2.37887  2.77519  2.98518  4.58477  3.61503
          0.03394  3.79585  4.51819  0.61958  0.77255  0.48576  0.95510
    139   2.89002  4.97982  2.46164  1.13983  4.31705  3.22719  3.81005  3.75576  2.68114  3.38625  4.36581  2.89548  3.82878  3.02872  3.08035  2.88163  3.19441  3.44836  5.50331  4.22786    141 - -
          2.68618  4.42225  2.77519  2.73123  3.46354  2.40513  3.72494  3.29354  2.67741  2.69355  4.24690  2.90347  2.73739  3.18146  2.89801  2.37887  2.77519  2.98518  4.58477  3.61503
          0.03394  3.79585  4.51819  0.61958  0.77255  0.48576  0.95510
    140   2.50529  1.11030  4.00376  3.72743  3.73826  3.14268  4.39159  2.87105  3.55442  2.78917  3.90878  3.73489  3.84355  3.90392  3.69174  2.77646  2.96590  2.62041  5.16861  4.02596    142 - -
          2.68618  4.42225  2.77519  2.73123  3.46354  2.40513  3.72494  3.29354  2.67741  2.69355  4.24690  2.90347  2.73739  3.18146  2.89801  2.37887  2.77519  2.98518  4.58477  3.61503
          0.03394  3.79585  4.51819  0.61958  0.77255  0.48576  0.95510
    141   2.90473  4.86144  3.07543  2.71386  4.23027  3.40035  3.72182  3.65519  1.14858  3.23810  4.20559  3.14102  3.90771  2.91909  2.42439  2.95288  3.16474  3.36797  5.31804  4.12045    143 - -
          2.68618  4.42225  2.77519  2.73123  3.46354  2.40513  3.72494  3.29354  2.67741  2.69355  4.24690  2.90347  2.73739  3.18146  2.89801  2.37887  2.77519  2.98518  4.58477  3.61503
          0.03394  3.79585  4.51819  0.61958  0.77255  0.48576  0.95510
    142   2.92233  4.76304  3.40551  2.93532  4.09822  3.42248  3.77472  3.63624  2.21532  3.16631  4.17040  3.29997  3.93052  3.00054  1.10248  3.01132  3.19466  3.36399  5.21352  4.04414    144 - -
          2.68618  4.42225  2.77519  2.73123  3.46354  2.40513  3.72494  3.29354  2.67741  2.69355  4.24690  2.90347  2.73739  3.18146  2.89801  2.37887  2.77519  2.98518  4.58477  3.61503
          0.03394  3.79585  4.51819  0.61958  0.77255  0.48576  0.95510
    143   2.92233  4.76304  3.40551  2.93532  4.09822  3.42248  3.77472  3.63624  2.21532  3.16631  4.17040  3.29997  3.93052  3.00054  1.10248  3.01132  3.19466  3.36399  5.21352  4.04414    145 - -
          2.68618  4.42225  2.77519  2.73123  3.46354  2.40513  3.72494  3.29354  2.67741  2.69355  4.24690  2.90347  2.73739  3.18146  2.89801  2.37887  2.77519  2.98518  4.58477  3.61503
          0.03394  3.79585  4.51819  0.61958  0.77255  0.48576  0.95510
    144   3.14008  4.66011  3.72657  3.44335  2.30224  3.74197  3.58859  3.16031  3.30306  2.63360  3.84391  3.63166  4.21853  3.62755  3.50176  3.28379  3.42693  3.02751  3.94245  1.10351    146 - -
          2.68618  4.42225  2.77519  2.73123  3.46354  2.40513  3.72494  3.29354  2.67741  2.69355  4.24690  2.90347  2.73739  3.18146  2.89801  2.37887  2.77519  2.98518  4.58477  3.61503
          0.03394  3.79585  4.51819  0.61958  0.77255  0.48576  0.95510
    145   2.49250  4.53930  2.69540  2.50657  4.11089  3.09417  3.81168  3.53985  2.65762  3.24413  4.14167  1.70178  3.73141  3.03364  3.02751  2.57908  2.56098  3.15741  5.43363  4.08419    147 - -
          2.68618  4.42225  2.77519  2.73123  3.46354  2.40513  3.72494  3.29354  2.67741  2.69355  4.24690  2.90347  2.73739  3.18146  2.89801  2.37887  2.77519  2.98518  4.58477  3.61503
          0.03394  3.79585  4.51819  0.61958  0.77255  0.48576  0.95510
    146   2.97152  4.41421  4.22264  3.83718  3.32466  3.98025  4.58086  1.17841  3.66364  1.92884  3.27443  4.09334  4.42066  4.02108  3.86910  3.46981  3.27286  1.84999  5.19813  3.92838    148 - -
          2.68618  4.42225  2.77519  2.73123  3.46354  2.40513  3.72494  3.29354  2.67741  2.69355  4.24690  2.90347  2.73739  3.18146  2.89801  2.37887  2.77519  2.98518  4.58477  3.61503
          0.03394  3.79585  4.51819  0.61958  0.77255  0.48576  0.95510
    147   2.90473  4.86144  3.07543  2.71386  4.23027  3.40035  3.72182  3.65519  1.14858  3.23810  4.20559  3.14102  3.90771  2.91909  2.42439  2.95288  3.16474  3.36797  5.31804  4.12045    149 - -
          2.68618  4.42225  2.77519  2.73123  3.46354  2.40513  3.72494  3.29354  2.67741  2.69355  4.24690  2.90347  2.73739  3.18146  2.89801  2.37887  2.77519  2.98518  4.58477  3.61503
          0.03394  3.79585  4.51819  0.61958  0.77255  0.48576  0.95510
    148   3.08093  4.54012  4.29739  3.78197  3.03773  4.16170  4.46669  2.14249  3.54818  1.08847  2.64309  4.09281  4.46461  3.86287  3.75584  3.52703  3.32943  2.19682  5.01284  3.79847    150 - -
          2.68618  4.42225  2.77519  2.73123  3.46354  2.40513  3.72494  3.29354  2.67741  2.69355  4.24690  2.90347  2.73739  3.18146  2.89801  2.37887  2.77519  2.98518  4.58477  3.61503
          0.03394  3.79585  4.51819  0.61958  0.77255  0.48576  0.95510
    149   3.21432  4.61528  3.97781  3.66632  2.59633  3.64739  3.81226  3.23635  3.39080  2.64367  3.87354  3.83125  4.15925  3.78261  3.53208  3.41862  3.51129  3.12458  1.05528  2.60277    151 - -
          2.68618  4.42225  2.77519  2.73123  3.46354  2.40513  3.72494  3.29354  2.67741  2.69355  4.24690  2.90347  2.73739  3.18146  2.89801  2.37887  2.77519  2.98518  4.58477  3.61503
          0.03394  3.79585  4.51819  0.61958  0.77255  0.48576  0.95510
    150   2.90473  4.86144  3.07543  2.71386  4.23027  3.40035  3.72182  3.65519  1.14858  3.23810  4.20559  3.14102  3.90771  2.91909  2.42439  2.95288  3.16474  3.36797  5.31804  4.12045    152 - -
          2.68618  4.42225  2.77519  2.73123  3.46354  2.40513  3.72494  3.29354  2.67741  2.69355  4.24690  2.90347  2.73739  3.18146  2.89801  2.37887  2.77519  2.98518  4.58477  3.61503
          0.03394  3.79585  4.51819  0.61958  0.77255  0.48576  0.95510
    151   2.47727  4.25426  3.53171  3.12040  3.63177  3.31244  4.07696  2.33887  2.99030  2.48276  3.58869  3.40294  3.90100  3.38260  3.28260  2.71822  1.72952  2.32756  5.20774  3.94433    153 - -
          2.68618  4.42225  2.77519  2.73123  3.46354  2.40513  3.72494  3.29354  2.67741  2.69355  4.24690  2.90347  2.73739  3.18146  2.89801  2.37887  2.77519  2.98518  4.58477  3.61503
          0.03394  3.79585  4.51819  0.61958  0.77255  0.48576  0.95510
    152   3.16360  4.58872  4.13284  3.83446  1.14617  3.86796  3.84818  2.69866  3.74379  2.08748  3.44153  3.93390  4.32968  3.93351  3.88243  3.43640  3.46543  2.68337  4.12325  2.50121    154 - -
          2.68618  4.42225  2.77519  2.73123  3.46354  2.40513  3.72494  3.29354  2.67741  2.69355  4.24690  2.90347  2.73739  3.18146  2.89801  2.37887  2.77519  2.98518  4.58477  3.61503
          0.03394  3.79585  4.51819  0.61958  0.77255  0.48576  0.95510
    153   2.37506  4.21928  3.36343  3.11426  3.90438  3.06047  4.13698  3.02232  3.05568  2.88842  3.94560  3.33461  3.75891  3.45489  3.31686  2.57569  1.30895  2.72553  5.34910  4.12161    155 - -
          2.68618  4.42225  2.77519  2.73123  3.46354  2.40513  3.72494  3.29354  2.67741  2.69355  4.24690  2.90347  2.73739  3.18146  2.89801  2.37887  2.77519  2.98518  4.58477  3.61503
          0.03394  3.79585  4.51819  0.61958  0.77255  0.48576  0.95510
    154   2.91040  5.02118  1.03459  2.29415  4.38876  3.15538  3.86864  3.96018  2.93912  3.58318  4.56156  2.84580  3.80303  3.10913  3.44324  2.88288  3.24807  3.60825  5.57214  4.27689    156 - -
          2.68618  4.42225  2.77519  2.73123  3.46354  2.40513  3.72494  3.29354  2.67741  2.69355  4.24690  2.90347  2.73739  3.18146  2.89801  2.37887  2.77519  2.98518  4.58477  3.61503
          0.03394  3.79585  4.51819  0.61958  0.77255  0.48576  0.95510
    155   2.50529  1.11030  4.00376  3.72743  3.73826  3.14268  4.39159  2.87105  3.55442  2.78917  3.90878  3.73489  3.84355  3.90392  3.69174  2.77646  2.96590  2.62041  5.16861  4.02596    157 - -
          2.68618  4.42225  2.77519  2.73123  3.46354  2.40513  3.72494  3.29354  2.67741  2.69355  4.24690  2.90347  2.73739  3.18146  2.89801  2.37887  2.77519  2.98518  4.58477  3.61503
          0.03394  3.79585  4.51819  0.61958  0.77255  0.48576  0.95510
    156   3.16360  4.58872  4.13284  3.83446  1.14617  3.86796  3.84818  2.69866  3.74379  2.08748  3.44153  3.93390  4.32968  3.93351  3.88243  3.43640  3.46543  2.68337  4.12325  2.50121    158 - -
          2.68618  4.42225  2.77519  2.73123  3.46354  2.40513  3.72494  3.29354  2.67741  2.69355  4.24690  2.90347  2.73739  3.18146  2.89801  2.37887  2.77519  2.98518  4.58477  3.61503
          0.03394  3.79585  4.51819  0.61958  0.77255  0.48576  0.95510
    157   2.66303  4.65377  2.67206  2.55081  4.00554  3.13494  3.86464  3.70128  2.76297  3.35754  4.31478  1.30149  3.78399  3.13892  3.11357  2.73422  3.04338  3.33127  5.32061  3.96066    159 - -
          2.68618  4.42225  2.77519  2.73123  3.46354  2.40513  3.72494  3.29354  2.67741  2.69355  4.24690  2.90347  2.73739  3.18146  2.89801  2.37887  2.77519  2.98518  4.58477  3.61503
          0.03394  3.79585  4.51819  0.61958  0.77255  0.48576  0.95510
    158   2.50529  1.11030  4.00376  3.72743  3.73826  3.14268  4.39159  2.87105  3.55442  2.78917  3.90878  3.73489  3.84355  3.90392  3.69174  2.77646  2.96590  2.62041  5.16861  4.02596    160 - -
          2.68618  4.42225  2.77519  2.73123  3.46354  2.40513  3.72494  3.29354  2.67741  2.69355  4.24690  2.90347  2.73739  3.18146  2.89801  2.37887  2.77519  2.98518  4.58477  3.61503
          0.03394  3.79585  4.51819  0.61958  0.77255  0.48576  0.95510
    159   3.07102  4.55716  4.06533  3.70691  3.10991  3.88283  4.38674  2.31233  3.47532  0.97587  3.16059  3.98955  4.33279  3.86210  3.66310  3.44769  3.36958  2.32936  4.95932  3.66429    161 - -
          2.68618  4.42225  2.77519  2.73123  3.46354  2.40513  3.72494  3.29354  2.67741  2.69355  4.24690  2.90347  2.73739  3.18146  2.89801  2.37887  2.77519  2.98518  4.58477  3.61503
          0.03394  3.79585  4.51819  0.61958  0.77255  0.48576  0.95510
    160   2.65622  4.42412  3.25549  3.08508  4.08325  3.11607  4.16735  3.61068  3.13612  3.24522  4.29321  3.39853  0.98330  3.52735  3.38874  2.82178  3.09223  3.26464  5.28914  4.20354    162 - -
          2.68618  4.42225  2.77519  2.73123  3.46354  2.40513  3.72494  3.29354  2.67741  2.69355  4.24690  2.90347  2.73739  3.18146  2.89801  2.37887  2.77519  2.98518  4.58477  3.61503
          0.03394  3.79585  4.51819  0.61958  0.77255  0.48576  0.95510
    161   2.74801  4.31390  4.01740  3.68015  3.49623  3.64235  4.49576  2.06134  3.54665  2.19812  3.47515  3.88167  4.20856  3.91289  3.76614  3.14265  3.11235  1.12783  5.26699  3.99291    163 - -
          2.68618  4.42225  2.77519  2.73123  3.46354  2.40513  3.72494  3.29354  2.67741  2.69355  4.24690  2.90347  2.73739  3.18146  2.89801  2.37887  2.77519  2.98518  4.58477  3.61503
          0.03394  3.79585  4.51819  0.61958  0.77255  0.48576  0.95510
    162   1.42614  4.12434  3.55370  3.22056  3.81674  3.07583  4.18520  2.71840  3.15973  2.70587  3.76999  3.38518  3.76893  3.50130  3.43441  2.52431  2.73911  2.22257  5.35910  4.11895    164 - -
          2.68618  4.42225  2.77519  2.73123  3.46354  2.40513  3.72494  3.29354  2.67741  2.69355  4.24690  2.90347  2.73739  3.18146  2.89801  2.37887  2.77519  2.98518  4.58477  3.61503
          0.03394  3.79585  4.51819  0.61958  0.77255  0.48576  0.95510
    163   1.13028  4.15731  3.38741  3.17741  3.97841  2.98341  4.20816  3.09276  3.19172  2.97759  4.01968  3.34558  3.71559  3.54047  3.44632  2.50918  2.78132  2.76062  5.41337  4.20549    165 - -
          2.68618  4.42225  2.77519  2.73123  3.46354  2.40513  3.72494  3.29354  2.67741  2.69355  4.24690  2.90347  2.73739  3.18146  2.89801  2.37887  2.77519  2.98518  4.58477  3.61503
          0.03394  3.79585  4.51819  0.61958  0.77255  0.48576  0.95510
    164   2.97152  4.41421  4.22264  3.83718  3.32466  3.98025  4.58086  1.17841  3.66364  1.92884  3.27443  4.09334  4.42066  4.02108  3.86910  3.46981  3.27286  1.84999  5.19813  3.92838    166 - -
          2.68618  4.42225  2.77519  2.73123  3.46354  2.40513  3.72494  3.29354  2.67741  2.69355  4.24690  2.90347  2.73739  3.18146  2.89801  2.37887  2.77519  2.98518  4.58477  3.61503
          0.03394  3.79585  4.51819  0.61958  0.77255  0.48576  0.95510
    165   2.74801  4.31390  4.01740  3.68015  3.49623  3.64235  4.49576  2.06134  3.54665  2.19812  3.47515  3.88167  4.20856  3.91289  3.76614  3.14265  3.11235  1.12783  5.26699  3.99291    167 - -
          2.68618  4.42225  2.77519  2.73123  3.46354  2.40513  3.72494  3.29354  2.67741  2.69355  4.24690  2.90347  2.73739  3.18146  2.89801  2.37887  2.77519  2.98518  4.58477  3.61503
          0.03394  3.79585  4.51819  0.61958  0.77255  0.48576  0.95510
    166   2.91040  5.02118  1.03459  2.29415  4.38876  3.15538  3.86864  3.96018  2.93912  3.58318  4.56156  2.84580  3.80303  3.10913  3.44324  2.88288  3.24807  3.60825  5.57214  4.27689    168 - -
          2.68618  4.42225  2.77519  2.73123  3.46354  2.40513  3.72494  3.29354  2.67741  2.69355  4.24690  2.90347  2.73739  3.18146  2.89801  2.37887  2.77519  2.98518  4.58477  3.61503
          0.03394  3.79585  4.51819  0.61958  0.77255  0.48576  0.95510
    167   2.89002  4.97982  2.46164  1.13983  4.31705  3.22719  3.81005  3.75576  2.68114  3.38625  4.36581  2.89548  3.82878  3.02872  3.08035  2.88163  3.19441  3.44836  5.50331  4.22786    169 - -
          2.68618  4.42225  2.77519  2.73123  3.46354  2.40513  3.72494  3.29354  2.67741  2.69355  4.24690  2.90347  2.73739  3.18146  2.89801  2.37887  2.77519  2.98518  4.58477  3.61503
          0.03394  3.79585  4.51819  0.61958  0.77255  0.48576  0.95510
    168   2.90473  4.86144  3.07543  2.71386  4.23027  3.40035  3.72182  3.65519  1.14858  3.23810  4.20559  3.14102  3.90771  2.91909  2.42439  2.95288  3.16474  3.36797  5.31804  4.12045    170 - -
          2.68618  4.42225  2.77519  2.73123  3.46354  2.40513  3.72494  3.29354  2.67741  2.69355  4.24690  2.90347  2.73739  3.18146  2.89801  2.37887  2.77519  2.98518  4.58477  3.61503
          0.03394  3.79585  4.51819  0.61958  0.77255  0.48576  0.95510
    169   2.97152  4.41421  4.22264  3.83718  3.32466  3.98025  4.58086  1.17841  3.66364  1.92884  3.27443  4.09334  4.42066  4.02108  3.86910  3.46981  3.27286  1.84999  5.19813  3.92838    171 - -
          2.68618  4.42225  2.77519  2.73123  3.46354  2.40513  3.72494  3.29354  2.67741  2.69355  4.24690  2.90347  2.73739  3.18146  2.89801  2.37887  2.77519  2.98518  4.58477  3.61503
          0.03394  3.79585  4.51819  0.61958  0.77255  0.48576  0.95510
    170   3.16360  4.58872  4.13284  3.83446  1.14617  3.86796  3.84818  2.69866  3.74379  2.08748  3.44153  3.93390  4.32968  3.93351  3.88243  3.43640  3.46543  2.68337  4.12325  2.50121    172 - -
          2.68618  4.42225  2.77519  2.73123  3.46354  2.40513  3.72494  3.29354  2.67741  2.69355  4.24690  2.90347  2.73739  3.18146  2.89801  2.37887  2.77519  2.98518  4.58477  3.61503
          0.03394  3.79585  4.51819  0.61958  0.77255  0.48576  0.95510
    171   2.50529  1.11030  4.00376  3.72743  3.73826  3.14268  4.39159  2.87105  3.55442  2.78917  3.90878  3.73489  3.84355  3.90392  3.69174  2.77646  2.96590  2.62041  5.16861  4.02596    173 - -
          2.68618  4.42225  2.77519  2.73123  3.46354  2.40513  3.72494  3.29354  2.67741  2.69355  4.24690  2.90347  2.73739  3.18146  2.89801  2.37887  2.77519  2.98518  4.58477  3.61503
          0.03394  3.79585  4.51819  0.61958  0.77255  0.48576  0.95510
    172   2.50529  1.11030  4.00376  3.72743  3.73826  3.14268  4.39159  2.87105  3.55442  2.78917  3.90878  3.73489  3.84355  3.90392  3.69174  2.77646  2.96590  2.62041  5.16861  4.02596    174 - -
          2.68618  4.42225  2.77519  2.73123  3.46354  2.40513  3.72494  3.29354  2.67741  2.69355  4.24690  2.90347  2.73739  3.18146  2.89801  2.37887  2.77519  2.98518  4.58477  3.61503
          0.03394  3.79585  4.51819  0.61958  0.77255  0.48576  0.95510
    173   2.91708  4.74495  3.05658  2.81070  3.23529  3.38640  1.31508  3.60785  2.65608  3.11075  4.14924  3.22238  3.93573  3.17650  2.92545  2.98902  3.21864  3.34463  4.70109  3.18872    175 - -
          2.68618  4.42225  2.77519  2.73123  3.46354  2.40513  3.72494  3.29354  2.67741  2.69355  4.24690  2.90347  2.73739  3.18146  2.89801  2.37887  2.77519  2.98518  4.58477  3.61503
          0.03394  3.79585  4.51819  0.61958  0.77255  0.48576  0.95510
    174   2.57516  4.35592  3.23299  3.12383  4.26326  0.85784  4.24698  3.84589  3.29441  3.50933  4.48601  3.39780  3.74458  3.62500  3.53709  2.74524  3.05053  3.38922  5.37683  4.36324    176 - -
          2.68618  4.42225  2.77519  2.73123  3.46354  2.40513  3.72494  3.29354  2.67741  2.69355  4.24690  2.90347  2.73739  3.18146  2.89801  2.37887  2.77519  2.98518  4.58477  3.61503
          0.03394  3.79585  4.51819  0.61958  0.77255  0.48576  0.95510
    175   2.57516  4.35592  3.23299  3.12383  4.26326  0.85784  4.24698  3.84589  3.29441  3.50933  4.48601  3.39780  3.74458  3.62500  3.53709  2.74524  3.05053  3.38922  5.37683  4.36324    177 - -
          2.68618  4.42225  2.77519  2.73123  3.46354  2.40513  3.72494  3.29354  2.67741  2.69355  4.24690  2.90347  2.73739  3.18146  2.89801  2.37887  2.77519  2.98518  4.58477  3.61503
          0.03394  3.79585  4.51819  0.61958  0.77255  0.48576  0.95510
    176   3.07102  4.55716  4.06533  3.70691  3.10991  3.88283  4.38674  2.31233  3.47532  0.97587  3.16059  3.98955  4.33279  3.86210  3.66310  3.44769  3.36958  2.32936  4.95932  3.66429    178 - -
          2.68618  4.42225  2.77519  2.73123  3.46354  2.40513  3.72494  3.29354  2.67741  2.69355  4.24690  2.90347  2.73739  3.18146  2.89801  2.37887  2.77519  2.98518  4.58477  3.61503
          0.03394  3.79585  4.51819  0.61958  0.77255  0.48576  0.95510
    177   2.28072  4.19900  3.14304  2.95724  4.00083  2.93045  4.06826  3.51397  3.02571  3.24092  4.17490  3.19308  3.66335  3.38155  3.31277  1.21285  2.75547  3.06599  5.37995  4.08441    179 - -
          2.68618  4.42225  2.77519  2.73123  3.46354  2.40513  3.72494  3.29354  2.67741  2.69355  4.24690  2.90347  2.73739  3.18146  2.89801  2.37887  2.77519  2.98518  4.58477  3.61503
          0.03394  3.79585  4.51819  0.61958  0.77255  0.48576  0.95510
    178   2.65622  4.42412  3.25549  3.08508  4.08325  3.11607  4.16735  3.61068  3.13612  3.24522  4.29321  3.39853  0.98330  3.52735  3.38874  2.82178  3.09223  3.26464  5.28914  4.20354    180 - -
          2.68618  4.42225  2.77519  2.73123  3.46354  2.40513  3.72494  3.29354  2.67741  2.69355  4.24690  2.90347  2.73739  3.18146  2.89801  2.37887  2.77519  2.98518  4.58477  3.61503
          0.03394  3.79585  4.51819  0.61958  0.77255  0.48576  0.95510
    179   2.91040  5.02118  1.03459  2.29415  4.38876  3.15538  3.86864  3.96018  2.93912  3.58318  4.56156  2.84580  3.80303  3.10913  3.44324  2.88288  3.24807  3.60825  5.57214  4.27689    181 - -
          2.68618  4.42225  2.77519  2.73123  3.46354  2.40513  3.72494  3.29354  2.67741  2.69355  4.24690  2.90347  2.73739  3.18146  2.89801  2.37887  2.77519  2.98518  4.58477  3.61503
          0.03394  3.79585  4.51819  0.61958  0.77255  0.48576  0.95510
    180   3.07102  4.55716  4.06533  3.70691  3.10991  3.88283  4.38674  2.31233  3.47532  0.97587  3.16059  3.98955  4.33279  3.86210  3.66310  3.44769  3.36958  2.32936  4.95932  3.66429    182 - -
          2.68618  4.42225  2.77519  2.73123  3.46354  2.40513  3.72494  3.29354  2.67741  2.69355  4.24690  2.90347  2.73739  3.18146  2.89801  2.37887  2.77519  2.98518  4.58477  3.61503
          0.03394  3.79585  4.51819  0.61958  0.77255  0.48576  0.95510
    181   2.64701  4.70416  2.83183  2.52659  4.04638  3.27692  3.70669  3.45302  2.37348  3.04920  3.99999  2.98400  3.81490  1.78394  2.68888  2.71006  2.65344  3.15494  5.33286  4.01945    183 - -
          2.68618  4.42225  2.77519  2.73123  3.46354  2.40513  3.72494  3.29354  2.67741  2.69355  4.24690  2.90347  2.73739  3.18146  2.89801  2.37887  2.77519  2.98518  4.58477  3.61503
          0.03394  3.79585  4.51819  0.61958  0.77255  0.48576  0.95510
    182   1.94174  4.23106  3.00265  2.74340  4.12101  2.94739  3.93489  3.52823  2.85066  3.22032  4.06455  2.72843  3.63800  3.17563  3.20643  1.67464  2.68841  3.06448  5.45361  4.18295    184 - -
          2.68618  4.42225  2.77519  2.73123  3.46354  2.40513  3.72494  3.29354  2.67741  2.69355  4.24690  2.90347  2.73739  3.18146  2.89801  2.37887  2.77519  2.98518  4.58477  3.61503
          0.03394  3.79585  4.51819  0.61958  0.77255  0.48576  0.95510
    183   2.91144  4.47319  3.96799  3.55732  3.17835  3.77684  4.31030  2.34647  3.32892  1.78624  1.53332  3.84376  4.23852  3.71682  3.54291  3.25177  3.21604  2.34324  5.00794  3.76195    185 - -
          2.68618  4.42225  2.77519  2.73123  3.46354  2.40513  3.72494  3.29354  2.67741  2.69355  4.24690  2.90347  2.73739  3.18146  2.89801  2.37887  2.77519  2.98518  4.58477  3.61503
          0.03394  3.79585  4.51819  0.61958  0.77255  0.48576  0.95510
    184   2.89002  4.97982  2.46164  1.13983  4.31705  3.22719  3.81005  3.75576  2.68114  3.38625  4.36581  2.89548  3.82878  3.02872  3.08035  2.88163  3.19441  3.44836  5.50331  4.22786    186 - -
          2.68618  4.42225  2.77519  2.73123  3.46354  2.40513  3.72494  3.29354  2.67741  2.69355  4.24690  2.90347  2.73739  3.18146  2.89801  2.37887  2.77519  2.98518  4.58477  3.61503
          0.03394  3.79585  4.51819  0.61958  0.77255  0.48576  0.95510
    185   2.82391  4.80348  2.85654  2.61232  3.96119  3.31750  3.76918  3.58217  2.43905  3.09197  4.12421  3.07053  3.87128  1.37714  2.72383  2.87594  3.12199  3.31731  5.24801  3.93728    187 - -
          2.68618  4.42225  2.77519  2.73123  3.46354  2.40513  3.72494  3.29354  2.67741  2.69355  4.24690  2.90347  2.73739  3.18146  2.89801  2.37887  2.77519  2.98518  4.58477  3.61503
          0.03394  3.79585  4.51819  0.61958  0.77255  0.48576  0.95510
    186   2.97152  4.41421  4.22264  3.83718  3.32466  3.98025  4.58086  1.17841  3.66364  1.92884  3.27443  4.09334  4.42066  4.02108  3.86910  3.46981  3.27286  1.84999  5.19813  3.92838    188 - -
          2.68618  4.42225  2.77519  2.73123  3.46354  2.40513  3.72494  3.29354  2.67741  2.69355  4.24690  2.90347  2.73739  3.18146  2.89801  2.37887  2.77519  2.98518  4.58477  3.61503
          0.03394  3.79585  4.51819  0.61958  0.77255  0.48576  0.95510
    187   2.92233  4.76304  3.40551  2.93532  4.09822  3.42248  3.77472  3.63624  2.21532  3.16631  4.17040  3.29997  3.93052  3.00054  1.10248  3.01132  3.19466  3.36399  5.21352  4.04414    189 - -
          2.68618  4.42225  2.77519  2.73123  3.46354  2.40513  3.72494  3.29354  2.67741  2.69355  4.24690  2.90347  2.73739  3.18146  2.89801  2.37887  2.77519  2.98518  4.58477  3.61503
          0.03394  3.79585  4.51819  0.61958  0.77255  0.48576  0.95510
    188   2.92233  4.76304  3.40551  2.93532  4.09822  3.42248  3.77472  3.63624  2.21532  3.16631  4.17040  3.29997  3.93052  3.00054  1.10248  3.01132  3.19466  3.36399  5.21352  4.04414    190 - -
          2.68618  4.42225  2.77519  2.73123  3.46354  2.40513  3.72494  3.29354  2.67741  2.69355  4.24690  2.90347  2.73739  3.18146  2.89801  2.37887  2.77519  2.98518  4.58477  3.61503
          0.03394  3.79585  4.51819  0.61958  0.77255  0.48576  0.95510
    189   2.97152  4.41421  4.22264  3.83718  3.32466  3.98025  4.58086  1.17841  3.66364  1.92884  3.27443  4.09334  4.42066  4.02108  3.86910  3.46981  3.27286  1.84999  5.19813  3.92838    191 - -
          2.68618  4.42225  2.77519  2.73123  3.46354  2.40513  3.72494  3.29354  2.67741  2.69355  4.24690  2.90347  2.73739  3.18146  2.89801  2.37887  2.77519  2.98518  4.58477  3.61503
          0.03394  3.79585  4.51819  0.61958  0.77255  0.48576  0.95510
    190   2.91144  4.47319  3.96799  3.55732  3.17835  3.77684  4.31030  2.34647  3.32892  1.78624  1.53332  3.84376  4.23852  3.71682  3.54291  3.25177  3.21604  2.34324  5.00794  3.76195    192 - -
          2.68618  4.42225  2.77519  2.73123  3.46354  2.40513  3.72494  3.29354  2.67741  2.69355  4.24690  2.90347  2.73739  3.18146  2.89801  2.37887  2.77519  2.98518  4.58477  3.61503
          0.03394  3.79585  4.51819  0.61958  0.77255  0.48576  0.95510
    191   2.92233  4.76304  3.40551  2.93532  4.09822  3.42248  3.77472  3.63624  2.21532  3.16631  4.17040  3.29997  3.93052  3.00054  1.10248  3.01132  3.19466  3.36399  5.21352  4.04414    193 - -
          2.68618  4.42225  2.77519  2.73123  3.46354  2.40513  3.72494  3.29354  2.67741  2.69355  4.24690  2.90347  2.73739  3.18146  2.89801  2.37887  2.77519  2.98518  4.58477  3.61503
          0.03394  3.79585  4.51819  0.61958  0.77255  0.48576  0.95510
    192   2.65622  4.42412  3.25549  3.08508  4.08325  3.11607  4.16735  3.61068  3.13612  3.24522  4.29321  3.39853  0.98330  3.52735  3.38874  2.82178  3.09223  3.26464  5.28914  4.20354    194 - -
          2.68618  4.42225  2.77519  2.73123  3.46354  2.40513  3.72494  3.29354  2.67741  2.69355  4.24690  2.90347  2.73739  3.18146  2.89801  2.37887  2.77519  2.98518  4.58477  3.61503
          0.03394  3.79585  4.51819  0.61958  0.77255  0.48576  0.95510
    193   2.37506  4.21928  3.36343  3.11426  3.90438  3.06047  4.13698  3.02232  3.05568  2.88842  3.94560  3.33461  3.75891  3.45489  3.31686  2.57569  1.30895  2.72553  5.34910  4.12161    195 - -
          2.68618  4.42225  2.77519  2.73123  3.46354  2.40513  3.72494  3.29354  2.67741  2.69355  4.24690  2.90347  2.73739  3.18146  2.89801  2.37887  2.77519  2.98518  4.58477  3.61503
          0.03394  3.79585  4.51819  0.61958  0.77255  0.48576  0.95510
    194   2.91040  5.02118  1.03459  2.29415  4.38876  3.15538  3.86864  3.96018  2.93912  3.58318  4.56156  2.84580  3.80303  3.10913  3.44324  2.88288  3.24807  3.60825  5.57214  4.27689    196 - -
          2.68618  4.42225  2.77519  2.73123  3.46354  2.40513  3.72494  3.29354  2.67741  2.69355  4.24690  2.90347  2.73739  3.18146  2.89801  2.37887  2.77519  2.98518  4.58477  3.61503
          0.03394  3.79585  4.51819  0.61958  0.77255  0.48576  0.95510
    195   2.74801  4.31390  4.01740  3.68015  3.49623  3.64235  4.49576  2.06134  3.54665  2.19812  3.47515  3.88167  4.20856  3.91289  3.76614  3.14265  3.11235  1.12783  5.26699  3.99291    197 - -
          2.68618  4.42225  2.77519  2.73123  3.46354  2.40513  3.72494  3.29354  2.67741  2.69355  4.24690  2.90347  2.73739  3.18146  2.89801  2.37887  2.77519  2.98518  4.58477  3.61503
          0.03394  3.79585  4.51819  0.61958  0.77255  0.48576  0.95510
    196   2.65622  4.42412  3.25549  3.08508  4.08325  3.11607  4.16735  3.61068  3.13612  3.24522  4.29321  3.39853  0.98330  3.52735  3.38874  2.82178  3.09223  3.26464  5.28914  4.20354    198 - -
          2.68618  4.42225  2.77519  2.73123  3.46354  2.40513  3.72494  3.29354  2.67741  2.69355  4.24690  2.90347  2.73739  3.18146  2.89801  2.37887  2.77519  2.98518  4.58477  3.61503
          0.03394  3.79585  4.51819  0.61958  0.77255  0.48576  0.95510
    197   2.91040  5.02118  1.03459  2.29415  4.38876  3.15538  3.86864  3.96018  2.93912  3.58318  4.56156  2.84580  3.80303  3.10913  3.44324  2.88288  3.24807  3.60825  5.57214  4.27689    199 - -
          2.68618  4.42225  2.77519  2.73123  3.46354  2.40513  3.72494  3.29354  2.67741  2.69355  4.24690  2.90347  2.73739  3.18146  2.89801  2.37887  2.77519  2.98518  4.58477  3.61503
          0.03394  3.79585  4.51819  0.61958  0.77255  0.48576  0.95510
    198   2.82391  4.80348  2.85654  2.61232  3.96119  3.31750  3.76918  3.58217  2.43905  3.09197  4.12421  3.07053  3.87128  1.37714  2.72383  2.87594  3.12199  3.31731  5.24801  3.93728    200 - -
          2.68618  4.42225  2.77519  2.73123  3.46354  2.40513  3.72494  3.29354  2.67741  2.69355  4.24690  2.90347  2.73739  3.18146  2.89801  2.37887  2.77519  2.98518  4.58477  3.61503
          0.03394  3.79585  4.51819  0.61958  0.77255  0.48576  0.95510
    199   2.57516  4.35592  3.23299  3.12383  4.26326  0.85784  4.24698  3.84589  3.29441  3.50933  4.48601  3.39780  3.74458  3.62500  3.53709  2.74524  3.05053  3.38922  5.37683  4.36324    201 - -
          2.68618  4.42225  2.77519  2.73123  3.46354  2.40513  3.72494  3.29354  2.67741  2.69355  4.24690  2.90347  2.73739  3.18146  2.89801  2.37887  2.77519  2.98518  4.58477  3.61503
          0.03394  3.79585  4.51819  0.61958  0.77255  0.48576  0.95510
    200   3.07102  4.55716  4.06533  3.70691  3.10991  3.88283  4.38674  2.31233  3.47532  0.97587  3.16059  3.98955  4.33279  3.86210  3.66310  3.44769  3.36958  2.32936  4.95932  3.66429    202 - -
          2.68618  4.42225  2.77519  2.73123  3.46354  2.40513  3.72494  3.29354  2.67741  2.69355  4.24690  2.90347  2.73739  3.18146  2.89801  2.37887  2.77519  2.98518  4.58477  3.61503
          0.03394  3.79585  4.51819  0.61958  0.77255  0.48576  0.95510
    201   3.07102  4.55716  4.06533  3.70691  3.10991  3.88283  4.38674  2.31233  3.47532  0.97587  3.16059  3.98955  4.33279  3.86210  3.66310  3.44769  3.36958  2.32936  4.95932  3.66429    203 - -
          2.68618  4.42225  2.77519  2.73123  3.46354  2.40513  3.72494  3.29354  2.67741  2.69355  4.24690  2.90347  2.73739  3.18146  2.89801  2.37887  2.77519  2.98518  4.58477  3.61503
          0.03394  3.79585  4.51819  0.61958  0.77255  0.48576  0.95510
    202   2.50529  1.11030  4.00376  3.72743  3.73826  3.14268  4.39159  2.87105  3.55442  2.78917  3.90878  3.73489  3.84355  3.90392  3.69174  2.77646  2.96590  2.62041  5.16861  4.02596    204 - -
          2.68618  4.42225  2.77519  2.73123  3.46354  2.40513  3.72494  3.29354  2.67741  2.69355  4.24690  2.90347  2.73739  3.18146  2.89801  2.37887  2.77519  2.98518  4.58477  3.61503
          0.03394  3.79585  4.51819  0.61958  0.77255  0.48576  0.95510
    203   2.91040  5.02118  1.03459  2.29415  4.38876  3.15538  3.86864  3.96018  2.93912  3.58318  4.56156  2.84580  3.80303  3.10913  3.44324  2.88288  3.24807  3.60825  5.57214  4.27689    205 - -
          2.68618  4.42225  2.77519  2.73123  3.46354  2.40513  3.72494  3.29354  2.67741  2.69355  4.24690  2.90347  2.73739  3.18146  2.89801  2.37887  2.77519  2.98518  4.58477  3.61503
          0.03394  3.79585  4.51819  0.61958  0.77255  0.48576  0.95510
    204   3.07102  4.55716  4.06533  3.70691  3.10991  3.88283  4.38674  2.31233  3.47532  0.97587  3.16059  3.98955  4.33279  3.86210  3.66310  3.44769  3.36958  2.32936  4.95932  3.66429    206 - -
          2.68618  4.42225  2.77519  2.73123  3.46354  2.40513  3.72494  3.29354  2.67741  2.69355  4.24690  2.90347  2.73739  3.18146  2.89801  2.37887  2.77519  2.98518  4.58477  3.61503
          0.03394  3.79585  4.51819  0.61958  0.77255  0.48576  0.95510
    205   3.07102  4.55716  4.06533  3.70691  3.10991  3.88283  4.38674  2.31233  3.47532  0.97587  3.16059  3.98955  4.33279  3.86210  3.66310  3.44769  3.36958  2.32936  4.95932  3.66429    207 - -
          2.68618  4.42225  2.77519  2.73123  3.46354  2.40513  3.72494  3.29354  2.67741  2.69355  4.24690  2.90347  2.73739  3.18146  2.89801  2.37887  2.77519  2.98518  4.58477  3.61503
          0.03394  3.79585  4.51819  0.61958  0.77255  0.48576  0.95510
    206   3.21432  4.61528  3.97781  3.66632  2.59633  3.64739  3.81226  3.23635  3.39080  2.64367  3.87354  3.83125  4.15925  3.78261  3.53208  3.41862  3.51129  3.12458  1.05528  2.60277    208 - -
          2.68618  4.42225  2.77519  2.73123  3.46354  2.40513  3.72494  3.29354  2.67741  2.69355  4.24690  2.90347  2.73739  3.18146  2.89801  2.37887  2.77519  2.98518  4.58477  3.61503
          0.03394  3.79585  4.51819  0.61958  0.77255  0.48576  0.95510
    207   2.28072  4.19900  3.14304  2.95724  4.00083  2.93045  4.06826  3.51397  3.02571  3.24092  4.17490  3.19308  3.66335  3.38155  3.31277  1.21285  2.75547  3.06599  5.37995  4.08441    209 - -
          2.68618  4.42225  2.77519  2.73123  3.46354  2.40513  3.72494  3.29354  2.67741  2.69355  4.24690  2.90347  2.73739  3.18146  2.89801  2.37887  2.77519  2.98518  4.58477  3.61503
          0.03394  3.79585  4.51819  0.61958  0.77255  0.48576  0.95510
    208   2.91040  5.02118  1.03459  2.29415  4.38876  3.15538  3.86864  3.96018  2.93912  3.58318  4.56156  2.84580  3.80303  3.10913  3.44324  2.88288  3.24807  3.60825  5.57214  4.27689    210 - -
          2.68618  4.42225  2.77519  2.73123  3.46354  2.40513  3.72494  3.29354  2.67741  2.69355  4.24690  2.90347  2.73739  3.18146  2.89801  2.37887  2.77519  2.98518  4.58477  3.61503
          0.03394  3.79585  4.51819  0.61958  0.77255  0.48576  0.95510
    209   2.65622  4.42412  3.25549  3.08508  4.08325  3.11607  4.16735  3.61068  3.13612  3.24522  4.29321  3.39853  0.98330  3.52735  3.38874  2.82178  3.09223  3.26464  5.28914  4.20354    211 - -
          2.68618  4.42225  2.77519  2.73123  3.46354  2.40513  3.72494  3.29354  2.67741  2.69355  4.24690  2.90347  2.73739  3.18146  2.89801  2.37887  2.77519  2.98518  4.58477  3.61503
          0.03394  3.79585  4.51819  0.61958  0.77255  0.48576  0.95510
    210   2.91040  5.02118  1.03459  2.29415  4.38876  3.15538  3.86864  3.96018  2.93912  3.58318  4.56156  2.84580  3.80303  3.10913  3.44324  2.88288  3.24807  3.60825  5.57214  4.27689    212 - -
          2.68618  4.42225  2.77519  2.73123  3.46354  2.40513  3.72494  3.29354  2.67741  2.69355  4.24690  2.90347  2.73739  3.18146  2.89801  2.37887  2.77519  2.98518  4.58477  3.61503
          0.03394  3.79585  4.51819  0.61958  0.77255  0.48576  0.95510
    211   2.90473  4.86144  3.07543  2.71386  4.23027  3.40035  3.72182  3.65519  1.14858  3.23810  4.20559  3.14102  3.90771  2.91909  2.42439  2.95288  3.16474  3.36797  5.31804  4.12045    213 - -
          2.68618  4.42225  2.77519  2.73123  3.46354  2.40513  3.72494  3.29354  2.67741  2.69355  4.24690  2.90347  2.73739  3.18146  2.89801  2.37887  2.77519  2.98518  4.58477  3.61503
          0.03394  3.79585  4.51819  0.61958  0.77255  0.48576  0.95510
    212   2.91040  5.02118  1.03459  2.29415  4.38876  3.15538  3.86864  3.96018  2.93912  3.58318  4.56156  2.84580  3.80303  3.10913  3.44324  2.88288  3.24807  3.60825  5.57214  4.27689    214 - -
          2.68618  4.42225  2.77519  2.73123  3.46354  2.40513  3.72494  3.29354  2.67741  2.69355  4.24690  2.90347  2.73739  3.18146  2.89801  2.37887  2.77519  2.98518  4.58477  3.61503
          0.03394  3.79585  4.51819  0.61958  0.77255  0.48576  0.95510
    213   2.46641  4.40189  3.02956  2.72176  3.89091  3.17044  3.84446  3.20419  2.63863  2.90568  3.86787  3.10054  3.77183  2.77309  2.95332  2.60537  1.70229  2.90226  5.27473  3.99238    215 - -
          2.68618  4.42225  2.77519  2.73123  3.46354  2.40513  3.72494  3.29354  2.67741  2.69355  4.24690  2.90347  2.73739  3.18146  2.89801  2.37887  2.77519  2.98518  4.58477  3.61503
          0.03394  3.79585  4.51819  0.61958  0.77255  0.48576  0.95510
    214   2.29401  4.25720  3.46366  2.93362  3.42543  3.48849  3.85483  2.42089  2.83317  2.38942  2.56825  3.03507  3.91787  3.18019  3.15982  2.78252  2.80479  2.36958  4.92763  3.68703    216 - -
          2.68618  4.42225  2.77519  2.73123  3.46354  2.40513  3.72494  3.29354  2.67741  2.69355  4.24690  2.90347  2.73739  3.18146  2.89801  2.37887  2.77519  2.98518  4.58477  3.61503
          0.03394  3.79585  4.51819  0.61958  0.77255  0.48576  0.95510
    215   2.57516  4.35592  3.23299  3.12383  4.26326  0.85784  4.24698  3.84589  3.29441  3.50933  4.48601  3.39780  3.74458  3.62500  3.53709  2.74524  3.05053  3.38922  5.37683  4.36324    217 - -
          2.68618  4.42225  2.77519  2.73123  3.46354  2.40513  3.72494  3.29354  2.67741  2.69355  4.24690  2.90347  2.73739  3.18146  2.89801  2.37887  2.77519  2.98518  4.58477  3.61503
          0.03394  3.79585  4.51819  0.61958  0.77255  0.48576  0.95510
    216   3.14920  4.60031  4.03511  3.60815  2.10330  3.93429  3.46861  3.07709  3.35708  2.50599  3.67632  3.69767  4.30660  3.63533  3.53279  3.31664  3.38645  2.95463  1.73434  1.90322    218 - -
          2.68618  4.42225  2.77519  2.73123  3.46354  2.40513  3.72494  3.29354  2.67741  2.69355  4.24690  2.90347  2.73739  3.18146  2.89801  2.37887  2.77519  2.98518  4.58477  3.61503
          0.03394  3.79585  4.51819  0.61958  0.77255  0.48576  0.95510
    217   2.57516  4.35592  3.23299  3.12383  4.26326  0.85784  4.24698  3.84589  3.29441  3.50933  4.48601  3.39780  3.74458  3.62500  3.53709  2.74524  3.05053  3.38922  5.37683  4.36324    219 - -
          2.68618  4.42225  2.77519  2.73123  3.46354  2.40513  3.72494  3.29354  2.67741  2.69355  4.24690  2.90347  2.73739  3.18146  2.89801  2.37887  2.77519  2.98518  4.58477  3.61503
          0.03394  3.79585  4.51819  0.61958  0.77255  0.48576  0.95510
    218   2.89002  4.97982  2.46164  1.13983  4.31705  3.22719  3.81005  3.75576  2.68114  3.38625  4.36581  2.89548  3.82878  3.02872  3.08035  2.88163  3.19441  3.44836  5.50331  4.22786    220 - -
          2.68618  4.42225  2.77519  2.73123  3.46354  2.40513  3.72494  3.29354  2.67741  2.69355  4.24690  2.90347  2.73739  3.18146  2.89801  2.37887  2.77519  2.98518  4.58477  3.61503
          0.03394  3.79585  4.51819  0.61958  0.77255  0.48576  0.95510
    219   2.66303  4.65377  2.67206  2.55081  4.00554  3.13494  3.86464  3.70128  2.76297  3.35754  4.31478  1.30149  3.78399  3.13892  3.11357  2.73422  3.04338  3.33127  5.32061  3.96066    221 - -
          2.68618  4.42225  2.77519  2.73123  3.46354  2.40513  3.72494  3.29354  2.67741  2.69355  4.24690  2.90347  2.73739  3.18146  2.89801  2.37887  2.77519  2.98518  4.58477  3.61503
          0.03394  3.79585  4.51819  0.61958  0.77255  0.48576  0.95510
    220   2.91040  5.02118  1.03459  2.29415  4.38876  3.15538  3.86864  3.96018  2.93912  3.58318  4.56156  2.84580  3.80303  3.10913  3.44324  2.88288  3.24807  3.60825  5.57214  4.27689    222 - -
          2.68618  4.42225  2.77519  2.73123  3.46354  2.40513  3.72494  3.29354  2.67741  2.69355  4.24690  2.90347  2.73739  3.18146  2.89801  2.37887  2.77519  2.98518  4.58477  3.61503
          0.03394  3.79585  4.51819  0.61958  0.77255  0.48576  0.95510
    221   2.92233  4.76304  3.40551  2.93532  4.09822  3.42248  3.77472  3.63624  2.21532  3.16631  4.17040  3.29997  3.93052  3.00054  1.10248  3.01132  3.19466  3.36399  5.21352  4.04414    223 - -
          2.68618  4.42225  2.77519  2.73123  3.46354  2.40513  3.72494  3.29354  2.67741  2.69355  4.24690  2.90347  2.73739  3.18146  2.89801  2.37887  2.77519  2.98518  4.58477  3.61503
          0.03394  3.79585  4.51819  0.61958  0.77255  0.48576  0.95510
    222   2.57516  4.35592  3.23299  3.12383  4.26326  0.85784  4.24698  3.84589  3.29441  3.50933  4.48601  3.39780  3.74458  3.62500  3.53709  2.74524  3.05053  3.38922  5.37683  4.36324    224 - -
          2.68618  4.42225  2.77519  2.73123  3.46354  2.40513  3.72494  3.29354  2.67741  2.69355  4.24690  2.90347  2.73739  3.18146  2.89801  2.37887  2.77519  2.98518  4.58477  3.61503
          0.03394  3.79585  4.51819  0.61958  0.77255  0.48576  0.95510
    223   2.74801  4.31390  4.01740  3.68015  3.49623  3.64235  4.49576  2.06134  3.54665  2.19812  3.47515  3.88167  4.20856  3.91289  3.76614  3.14265  3.11235  1.12783  5.26699  3.99291    225 - -
          2.68618  4.42225  2.77519  2.73123  3.46354  2.40513  3.72494  3.29354  2.67741  2.69355  4.24690  2.90347  2.73739  3.18146  2.89801  2.37887  2.77519  2.98518  4.58477  3.61503
          0.03394  3.79585  4.51819  0.61958  0.77255  0.48576  0.95510
    224   2.28072  4.19900  3.14304  2.95724  4.00083  2.93045  4.06826  3.51397  3.02571  3.24092  4.17490  3.19308  3.66335  3.38155  3.31277  1.21285  2.75547  3.06599  5.37995  4.08441    226 - -
          2.68618  4.42225  2.77519  2.73123  3.46354  2.40513  3.72494  3.29354  2.67741  2.69355  4.24690  2.90347  2.73739  3.18146  2.89801  2.37887  2.77519  2.98518  4.58477  3.61503
          0.03394  3.79585  4.51819  0.61958  0.77255  0.48576  0.95510
    225   3.16360  4.58872  4.13284  3.83446  1.14617  3.86796  3.84818  2.69866  3.74379  2.08748  3.44153  3.93390  4.32968  3.93351  3.88243  3.43640  3.46543  2.68337  4.12325  2.50121    227 - -
          2.68618  4.42225  2.77519  2.73123  3.46354  2.40513  3.72494  3.29354  2.67741  2.69355  4.24690  2.90347  2.73739  3.18146  2.89801  2.37887  2.77519  2.98518  4.58477  3.61503
          0.03394  3.79585  4.51819  0.61958  0.77255  0.48576  0.95510
    226   2.37506  4.21928  3.36343  3.11426  3.90438  3.06047  4.13698  3.02232  3.05568  2.88842  3.94560  3.33461  3.75891  3.45489  3.31686  2.57569  1.30895  2.72553  5.34910  4.12161    228 - -
          2.68618  4.42225  2.77519  2.73123  3.46354  2.40513  3.72494  3.29354  2.67741  2.69355  4.24690  2.90347  2.73739  3.18146  2.89801  2.37887  2.77519  2.98518  4.58477  3.61503
          0.03394  3.79585  4.51819  0.61958  0.77255  0.48576  0.95510
    227   3.16360  4.58872  4.13284  3.83446  1.14617  3.86796  3.84818  2.69866  3.74379  2.08748  3.44153  3.93390  4.32968  3.93351  3.88243  3.43640  3.46543  2.68337  4.12325  2.50121    229 - -
          2.68618  4.42225  2.77519  2.73123  3.46354  2.40513  3.72494  3.29354  2.67741  2.69355  4.24690  2.90347  2.73739  3.18146  2.89801  2.37887  2.77519  2.98518  4.58477  3.61503
          0.03394  3.79585  4.51819  0.61958  0.77255  0.48576  0.95510
    228   2.57516  4.35592  3.23299  3.12383  4.26326  0.85784  4.24698  3.84589  3.29441  3.50933  4.48601  3.39780  3.74458  3.62500  3.53709  2.74524  3.05053  3.38922  5.37683  4.36324    230 - -
          2.68618  4.42225  2.77519  2.73123  3.46354  2.40513  3.72494  3.29354  2.67741  2.69355  4.24690  2.90347  2.73739  3.18146  2.89801  2.37887  2.77519  2.98518  4.58477  3.61503
          0.03394  3.79585  4.51819  0.61958  0.77255  0.48576  0.95510
    229   1.63183  4.10575  3.52948  3.13767  3.85348  3.05953  4.10891  2.78963  3.07623  2.78452  3.76724  3.32809  3.73485  3.40682  3.37373  2.48195  2.25786  2.28435  5.33498  4.11709    231 - -
          2.68618  4.42225  2.77519  2.73123  3.46354  2.40513  3.72494  3.29354  2.67741  2.69355  4.24690  2.90347  2.73739  3.18146  2.89801  2.37887  2.77519  2.98518  4.58477  3.61503
          0.03394  3.79585  4.51819  0.61958  0.77255  0.48576  0.95510
    230   2.82201  5.20636  2.02700  1.38376  4.50376  3.16871  3.69162  3.96785  2.64562  3.54442  4.42016  2.67833  3.77036  2.86934  3.16608  2.74964  3.10932  3.59460  5.70792  4.28176    232 - -
          2.68618  4.42225  2.77519  2.73123  3.46354  2.40513  3.72494  3.29354  2.67741  2.69355  4.24690  2.90347  2.73739  3.18146  2.89801  2.37887  2.77519  2.98518  4.58477  3.61503
          0.03394  3.79585  4.51819  0.61958  0.77255  0.48576  0.95510
    231   2.91283  4.33724  4.36608  3.88111  3.41754  4.08916  4.65722  1.61350  3.74628  1.97444  3.27333  4.13907  4.47725  4.05598  3.98248  3.47186  3.19758  1.25955  5.31629  4.08331    233 - -
          2.68618  4.42225  2.77519  2.73123  3.46354  2.40513  3.72494  3.29354  2.67741  2.69355  4.24690  2.90347  2.73739  3.18146  2.89801  2.37887  2.77519  2.98518  4.58477  3.61503
          0.03394  3.79585  4.51819  0.61958  0.77255  0.48576  0.95510
    232   2.74801  4.31390  4.01740  3.68015  3.49623  3.64235  4.49576  2.06134  3.54665  2.19812  3.47515  3.88167  4.20856  3.91289  3.76614  3.14265  3.11235  1.12783  5.26699  3.99291    234 - -
          2.68618  4.42225  2.77519  2.73123  3.46354  2.40513  3.72494  3.29354  2.67741  2.69355  4.24690  2.90347  2.73739  3.18146  2.89801  2.37887  2.77519  2.98518  4.58477  3.61503
          0.03394  3.79585  4.51819  0.61958  0.77255  0.48576  0.95510
    233   1.91678  4.10296  3.34699  2.97963  3.96890  2.06383  4.01784  3.20022  2.97730  3.01201  3.89135  3.20015  3.64631  3.29193  3.30209  2.37998  2.40564  2.51372  5.35956  4.13591    235 - -
          2.68618  4.42225  2.77519  2.73123  3.46354  2.40513  3.72494  3.29354  2.67741  2.69355  4.24690  2.90347  2.73739  3.18146  2.89801  2.37887  2.77519  2.98518  4.58477  3.61503
          0.03394  3.79585  4.51819  0.61958  0.77255  0.48576  0.95510
    234   2.90473  4.86144  3.07543  2.71386  4.23027  3.40035  3.72182  3.65519  1.14858  3.23810  4.20559  3.14102  3.90771  2.91909  2.42439  2.95288  3.16474  3.36797  5.31804  4.12045    236 - -
          2.68618  4.42225  2.77519  2.73123  3.46354  2.40513  3.72494  3.29354  2.67741  2.69355  4.24690  2.90347  2.73739  3.18146  2.89801  2.37887  2.77519  2.98518  4.58477  3.61503
          0.03394  3.79585  4.51819  0.61958  0.77255  0.48576  0.95510
    235   3.16360  4.58872  4.13284  3.83446  1.14617  3.86796  3.84818  2.69866  3.74379  2.08748  3.44153  3.93390  4.32968  3.93351  3.88243  3.43640  3.46543  2.68337  4.12325  2.50121    237 - -
          2.68618  4.42225  2.77519  2.73123  3.46354  2.40513  3.72494  3.29354  2.67741  2.69355  4.24690  2.90347  2.73739  3.18146  2.89801  2.37887  2.77519  2.98518  4.58477  3.61503
          0.03394  3.79585  4.51819  0.61958  0.77255  0.48576  0.95510
    236   3.07102  4.55716  4.06533  3.70691  3.10991  3.88283  4.38674  2.31233  3.47532  0.97587  3.16059  3.98955  4.33279  3.86210  3.66310  3.44769  3.36958  2.32936  4.95932  3.66429    238 - -
          2.68618  4.42225  2.77519  2.73123  3.46354  2.40513  3.72494  3.29354  2.67741  2.69355  4.24690  2.90347  2.73739  3.18146  2.89801  2.37887  2.77519  2.98518  4.58477  3.61503
          0.03394  3.79585  4.51819  0.61958  0.77255  0.48576  0.95510
    237   2.59774  4.69478  2.83113  2.43993  3.95076  3.31351  2.62129  3.42882  2.37319  3.03645  3.88703  2.92785  3.78509  2.61704  2.74740  2.35897  2.66081  3.11052  5.23271  3.90267    239 - -
          2.68618  4.42225  2.77519  2.73123  3.46354  2.40513  3.72494  3.29354  2.67741  2.69355  4.24690  2.90347  2.73739  3.18146  2.89801  2.37887  2.77519  2.98518  4.58477  3.61503
          0.03394  3.79585  4.51819  0.61958  0.77255  0.48576  0.95510
    238   2.90473  4.86144  3.07543  2.71386  4.23027  3.40035  3.72182  3.65519  1.14858  3.23810  4.20559  3.14102  3.90771  2.91909  2.42439  2.95288  3.16474  3.36797  5.31804  4.12045    240 - -
          2.68618  4.42225  2.77519  2.73123  3.46354  2.40513  3.72494  3.29354  2.67741  2.69355  4.24690  2.90347  2.73739  3.18146  2.89801  2.37887  2.77519  2.98518  4.58477  3.61503
          0.03394  3.79585  4.51819  0.61958  0.77255  0.48576  0.95510
    239   2.91708  4.74495  3.05658  2.81070  3.23529  3.38640  1.31508  3.60785  2.65608  3.11075  4.14924  3.22238  3.93573  3.17650  2.92545  2.98902  3.21864  3.34463  4.70109  3.18872    241 - -
          2.68618  4.42225  2.77519  2.73123  3.46354  2.40513  3.72494  3.29354  2.67741  2.69355  4.24690  2.90347  2.73739  3.18146  2.89801  2.37887  2.77519  2.98518  4.58477  3.61503
          0.03394  3.79585  4.51819  0.61958  0.77255  0.48576  0.95510
    240   2.84979  5.31290  1.44795  1.79493  4.60213  3.14143  3.69522  4.08994  2.70606  3.64353  4.51802  2.63095  3.76298  2.87234  3.27483  2.75390  3.14283  3.69663  5.80526  4.33890    242 - -
          2.68618  4.42225  2.77519  2.73123  3.46354  2.40513  3.72494  3.29354  2.67741  2.69355  4.24690  2.90347  2.73739  3.18146  2.89801  2.37887  2.77519  2.98518  4.58477  3.61503
          0.03394  3.79585  4.51819  0.61958  0.77255  0.48576  0.95510
    241   3.13388  4.55806  4.26425  3.84319  1.48690  4.07224  3.90245  2.45248  3.70061  1.69640  3.18997  3.97520  4.42597  3.88666  3.86472  3.46597  3.39280  2.46966  4.19093  2.58961    243 - -
          2.68618  4.42225  2.77519  2.73123  3.46354  2.40513  3.72494  3.29354  2.67741  2.69355  4.24690  2.90347  2.73739  3.18146  2.89801  2.37887  2.77519  2.98518  4.58477  3.61503
          0.03394  3.79585  4.51819  0.61958  0.77255  0.48576  0.95510
    242   2.91040  5.02118  1.03459  2.29415  4.38876  3.15538  3.86864  3.96018  2.93912  3.58318  4.56156  2.84580  3.80303  3.10913  3.44324  2.88288  3.24807  3.60825  5.57214  4.27689    244 - -
          2.68618  4.42225  2.77519  2.73123  3.46354  2.40513  3.72494  3.29354  2.67741  2.69355  4.24690  2.90347  2.73739  3.18146  2.89801  2.37887  2.77519  2.98518  4.58477  3.61503
          0.03394  3.79585  4.51819  0.61958  0.77255  0.48576  0.95510
    243   3.07102  4.55716  4.06533  3.70691  3.10991  3.88283  4.38674  2.31233  3.47532  0.97587  3.16059  3.98955  4.33279  3.86210  3.66310  3.44769  3.36958  2.32936  4.95932  3.66429    245 - -
          2.68618  4.42225  2.77519  2.73123  3.46354  2.40513  3.72494  3.29354  2.67741  2.69355  4.24690  2.90347  2.73739  3.18146  2.89801  2.37887  2.77519  2.98518  4.58477  3.61503
          0.03394  3.79585  4.51819  0.61958  0.77255  0.48576  0.95510
    244   2.97152  4.41421  4.22264  3.83718  3.32466  3.98025  4.58086  1.17841  3.66364  1.92884  3.27443  4.09334  4.42066  4.02108  3.86910  3.46981  3.27286  1.84999  5.19813  3.92838    246 - -
          2.68618  4.42225  2.77519  2.73123  3.46354  2.40513  3.72494  3.29354  2.67741  2.69355  4.24690  2.90347  2.73739  3.18146  2.89801  2.37887  2.77519  2.98518  4.58477  3.61503
          0.03394  3.79585  4.51819  0.61958  0.77255  0.48576  0.95510
    245   2.50529  1.11030  4.00376  3.72743  3.73826  3.14268  4.39159  2.87105  3.55442  2.78917  3.90878  3.73489  3.84355  3.90392  3.69174  2.77646  2.96590  2.62041  5.16861  4.02596    247 - -
          2.68618  4.42225  2.77519  2.73123  3.46354  2.40513  3.72494  3.29354  2.67741  2.69355  4.24690  2.90347  2.73739  3.18146  2.89801  2.37887  2.77519  2.98518  4.58477  3.61503
          0.03394  3.79585  4.51819  0.61958  0.77255  0.48576  0.95510
    246   2.92233  4.76304  3.40551  2.93532  4.09822  3.42248  3.77472  3.63624  2.21532  3.16631  4.17040  3.29997  3.93052  3.00054  1.10248  3.01132  3.19466  3.36399  5.21352  4.04414    248 - -
          2.68618  4.42225  2.77519  2.73123  3.46354  2.40513  3.72494  3.29354  2.67741  2.69355  4.24690  2.90347  2.73739  3.18146  2.89801  2.37887  2.77519  2.98518  4.58477  3.61503
          0.03394  3.79585  4.51819  0.61958  0.77255  0.48576  0.95510
    247   1.13028  4.15731  3.38741  3.17741  3.97841  2.98341  4.20816  3.09276  3.19172  2.97759  4.01968  3.34558  3.71559  3.54047  3.44632  2.50918  2.78132  2.76062  5.41337  4.20549    249 - -
          2.68618  4.42225  2.77519  2.73123  3.46354  2.40513  3.72494  3.29354  2.67741  2.69355  4.24690  2.90347  2.73739  3.18146  2.89801  2.37887  2.77519  2.98518  4.58477  3.61503
          0.03394  3.79585  4.51819  0.61958  0.77255  0.48576  0.95510
    248   2.91708  4.74495  3.05658  2.81070  3.23529  3.38640  1.31508  3.60785  2.65608  3.11075  4.14924  3.22238  3.93573  3.17650  2.92545  2.98902  3.21864  3.34463  4.70109  3.18872    250 - -
          2.68618  4.42225  2.77519  2.73123  3.46354  2.40513  3.72494  3.29354  2.67741  2.69355  4.24690  2.90347  2.73739  3.18146  2.89801  2.37887  2.77519  2.98518  4.58477  3.61503
          0.03394  3.79585  4.51819  0.61958  0.77255  0.48576  0.95510
    249   2.82391  4.80348  2.85654  2.61232  3.96119  3.31750  3.76918  3.58217  2.43905  3.09197  4.12421  3.07053  3.87128  1.37714  2.72383  2.87594  3.12199  3.31731  5.24801  3.93728    251 - -
          2.68618  4.42225  2.77519  2.73123  3.46354  2.40513  3.72494  3.29354  2.67741  2.69355  4.24690  2.90347  2.73739  3.18146  2.89801  2.37887  2.77519  2.98518  4.58477  3.61503
          0.03394  3.79585  4.51819  0.61958  0.77255  0.48576  0.95510
    250   2.74801  4.31390  4.01740  3.68015  3.49623  3.64235  4.49576  2.06134  3.54665  2.19812  3.47515  3.88167  4.20856  3.91289  3.76614  3.14265  3.11235  1.12783  5.26699  3.99291    252 - -
          2.68618  4.42225  2.77519  2.73123  3.46354  2.40513  3.72494  3.29354  2.67741  2.69355  4.24690  2.90347  2.73739  3.18146  2.89801  2.37887  2.77519  2.98518  4.58477  3.61503
          0.03394  3.79585  4.51819  0.61958  0.77255  0.48576  0.95510
    251   2.74801  4.31390  4.01740  3.68015  3.49623  3.64235  4.49576  2.06134  3.54665  2.19812  3.47515  3.88167  4.20856  3.91289  3.76614  3.14265  3.11235  1.12783  5.26699  3.99291    253 - -
          2.68618  4.42225  2.77519  2.73123  3.46354  2.40513  3.72494  3.29354  2.67741  2.69355  4.24690  2.90347  2.73739  3.18146  2.89801  2.37887  2.77519  2.98518  4.58477  3.61503
          0.03394  3.79585  4.51819  0.61958  0.77255  0.48576  0.95510
    252   2.89002  4.97982  2.46164  1.13983  4.31705  3.22719  3.81005  3.75576  2.68114  3.38625  4.36581  2.89548  3.82878  3.02872  3.08035  2.88163  3.19441  3.44836  5.50331  4.22786    254 - -
          2.68618  4.42225  2.77519  2.73123  3.46354  2.40513  3.72494  3.29354  2.67741  2.69355  4.24690  2.90347  2.73739  3.18146  2.89801  2.37887  2.77519  2.98518  4.58477  3.61503
          0.03394  3.79585  4.51819  0.61958  0.77255  0.48576  0.95510
    253   2.91040  5.02118  1.03459  2.29415  4.38876  3.15538  3.86864  3.96018  2.93912  3.58318  4.56156  2.84580  3.80303  3.10913  3.44324  2.88288  3.24807  3.60825  5.57214  4.27689    255 - -
          2.68618  4.42225  2.77519  2.73123  3.46354  2.40513  3.72494  3.29354  2.67741  2.69355  4.24690  2.90347  2.73739  3.18146  2.89801  2.37887  2.77519  2.98518  4.58477  3.61503
          0.03394  3.79585  4.51819  0.61958  0.77255  0.48576  0.95510
    254   2.57516  4.35592  3.23299  3.12383  4.26326  0.85784  4.24698  3.84589  3.29441  3.50933  4.48601  3.39780  3.74458  3.62500  3.53709  2.74524  3.05053  3.38922  5.37683  4.36324    256 - -
          2.68618  4.42225  2.77519  2.73123  3.46354  2.40513  3.72494  3.29354  2.67741  2.69355  4.24690  2.90347  2.73739  3.18146  2.89801  2.37887  2.77519  2.98518  4.58477  3.61503
          0.03394  3.79585  4.51819  0.61958  0.77255  0.48576  0.95510
    255   3.14008  4.66011  3.72657  3.44335  2.30224  3.74197  3.58859  3.16031  3.30306  2.63360  3.84391  3.63166  4.21853  3.62755  3.50176  3.28379  3.42693  3.02751  3.94245  1.10351    257 - -
          2.68618  4.42225  2.77519  2.73123  3.46354  2.40513  3.72494  3.29354  2.67741  2.69355  4.24690  2.90347  2.73739  3.18146  2.89801  2.37887  2.77519  2.98518  4.58477  3.61503
          0.03394  3.79585  4.51819  0.61958  0.77255  0.48576  0.95510
    256   2.89002  4.97982  2.46164  1.13983  4.31705  3.22719  3.81005  3.75576  2.68114  3.38625  4.36581  2.89548  3.82878  3.02872  3.08035  2.88163  3.19441  3.44836  5.50331  4.22786    258 - -
          2.68618  4.42225  2.77519  2.73123  3.46354  2.40513  3.72494  3.29354  2.67741  2.69355  4.24690  2.90347  2.73739  3.18146  2.89801  2.37887  2.77519  2.98518  4.58477  3.61503
          0.03394  3.79585  4.51819  0.61958  0.77255  0.48576  0.95510
    257   3.16360  4.58872  4.13284  3.83446  1.14617  3.86796  3.84818  2.69866  3.74379  2.08748  3.44153  3.93390  4.32968  3.93351  3.88243  3.43640  3.46543  2.68337  4.12325  2.50121    259 - -
          2.68618  4.42225  2.77519  2.73123  3.46354  2.40513  3.72494  3.29354  2.67741  2.69355  4.24690  2.90347  2.73739  3.18146  2.89801  2.37887  2.77519  2.98518  4.58477  3.61503
          0.03394  3.79585  4.51819  0.61958  0.77255  0.48576  0.95510
    258   3.16360  4.58872  4.13284  3.83446  1.14617  3.86796  3.84818  2.69866  3.74379  2.08748  3.44153  3.93390  4.32968  3.93351  3.88243  3.43640  3.46543  2.68337  4.12325  2.50121    260 - -
          2.68618  4.42225  2.77519  2.73123  3.46354  2.40513  3.72494  3.29354  2.67741  2.69355  4.24690  2.90347  2.73739  3.18146  2.89801  2.37887  2.77519  2.98518  4.58477  3.61503
          0.03394  3.79585  4.51819  0.61958  0.77255  0.48576  0.95510
    259   1.13028  4.15731  3.38741  3.17741  3.97841  2.98341  4.20816  3.09276  3.19172  2.97759  4.01968  3.34558  3.71559  3.54047  3.44632  2.50918  2.78132  2.76062  5.41337  4.20549    261 - -
          2.68618  4.42225  2.77519  2.73123  3.46354  2.40513  3.72494  3.29354  2.67741  2.69355  4.24690  2.90347  2.73739  3.18146  2.89801  2.37887  2.77519  2.98518  4.58477  3.61503
          0.03394  3.79585  4.51819  0.61958  0.77255  0.48576  0.95510
    260   2.90473  4.86144  3.07543  2.71386  4.23027  3.40035  3.72182  3.65519  1.14858  3.23810  4.20559  3.14102  3.90771  2.91909  2.42439  2.95288  3.16474  3.36797  5.31804  4.12045    262 - -
          2.68618  4.42225  2.77519  2.73123  3.46354  2.40513  3.72494  3.29354  2.67741  2.69355  4.24690  2.90347  2.73739  3.18146  2.89801  2.37887  2.77519  2.98518  4.58477  3.61503
          0.03394  3.79585  4.51819  0.61958  0.77255  0.48576  0.95510
    261   2.92233  4.76304  3.40551  2.93532  4.09822  3.42248  3.77472  3.63624  2.21532  3.16631  4.17040  3.29997  3.93052  3.00054  1.10248  3.01132  3.19466  3.36399  5.21352  4.04414    263 - -
          2.68618  4.42225  2.77519  2.73123  3.46354  2.40513  3.72494  3.29354  2.67741  2.69355  4.24690  2.90347  2.73739  3.18146  2.89801  2.37887  2.77519  2.98518  4.58477  3.61503
          0.03394  3.79585  4.51819  0.61958  0.77255  0.48576  0.95510
    262   2.82391  4.80348  2.85654  2.61232  3.96119  3.31750  3.76918  3.58217  2.43905  3.09197  4.12421  3.07053  3.87128  1.37714  2.72383  2.87594  3.12199  3.31731  5.24801  3.93728    264 - -
          2.68618  4.42225  2.77519  2.73123  3.46354  2.40513  3.72494  3.29354  2.67741  2.69355  4.24690  2.90347  2.73739  3.18146  2.89801  2.37887  2.77519  2.98518  4.58477  3.61503
          0.03394  3.79585  4.51819  0.61958  0.77255  0.48576  0.95510
    263   3.07102  4.55716  4.06533  3.70691  3.10991  3.88283  4.38674  2.31233  3.47532  0.97587  3.16059  3.98955  4.33279  3.86210  3.66310  3.44769  3.36958  2.32936  4.95932  3.66429    265 - -
          2.68618  4.42225  2.77519  2.73123  3.46354  2.40513  3.72494  3.29354  2.67741  2.69355  4.24690  2.90347  2.73739  3.18146  2.89801  2.37887  2.77519  2.98518  4.58477  3.61503
          0.03394  3.79585  4.51819  0.61958  0.77255  0.48576  0.95510
    264   2.74801  4.31390  4.01740  3.68015  3.49623  3.64235  4.49576  2.06134  3.54665  2.19812  3.47515  3.88167  4.20856  3.91289  3.76614  3.14265  3.11235  1.12783  5.26699  3.99291    266 - -
          2.68618  4.42225  2.77519  2.73123  3.46354  2.40513  3.72494  3.29354  2.67741  2.69355  4.24690  2.90347  2.73739  3.18146  2.89801  2.37887  2.77519  2.98518  4.58477  3.61503
          0.03394  3.79585  4.51819  0.61958  0.77255  0.48576  0.95510
    265   2.37506  4.21928  3.36343  3.11426  3.90438  3.06047  4.13698  3.02232  3.05568  2.88842  3.94560  3.33461  3.75891  3.45489  3.31686  2.57569  1.30895  2.72553  5.34910  4.12161    267 - -
          2.68618  4.42225  2.77519  2.73123  3.46354  2.40513  3.72494  3.29354  2.67741  2.69355  4.24690  2.90347  2.73739  3.18146  2.89801  2.37887  2.77519  2.98518  4.58477  3.61503
          0.03394  3.79585  4.51819  0.61958  0.77255  0.48576  0.95510
    266   3.07102  4.55716  4.06533  3.70691  3.10991  3.88283  4.38674  2.31233  3.47532  0.97587  3.16059  3.98955  4.33279  3.86210  3.66310  3.44769  3.36958  2.32936  4.95932  3.66429    268 - -
          2.68618  4.42225  2.77519  2.73123  3.46354  2.40513  3.72494  3.29354  2.67741  2.69355  4.24690  2.90347  2.73739  3.18146  2.89801  2.37887  2.77519  2.98518  4.58477  3.61503
          0.03394  3.79585  4.51819  0.61958  0.77255  0.48576  0.95510
    267   3.16360  4.58872  4.13284  3.83446  1.14617  3.86796  3.84818  2.69866  3.74379  2.08748  3.44153  3.93390  4.32968  3.93351  3.88243  3.43640  3.46543  2.68337  4.12325  2.50121    269 - -
          2.68618  4.42225  2.77519  2.73123  3.46354  2.40513  3.72494  3.29354  2.67741  2.69355  4.24690  2.90347  2.73739  3.18146  2.89801  2.37887  2.77519  2.98518  4.58477  3.61503
          0.03394  3.79585  4.51819  0.61958  0.77255  0.48576  0.95510
    268   2.28072  4.19900  3.14304  2.95724  4.00083  2.93045  4.06826  3.51397  3.02571  3.24092  4.17490  3.19308  3.66335  3.38155  3.31277  1.21285  2.75547  3.06599  5.37995  4.08441    270 - -
          2.68618  4.42225  2.77519  2.73123  3.46354  2.40513  3.72494  3.29354  2.67741  2.69355  4.24690  2.90347  2.73739  3.18146  2.89801  2.37887  2.77519  2.98518  4.58477  3.61503
          0.03394  3.79585  4.51819  0.61958  0.77255  0.48576  0.95510
    269   1.13028  4.15731  3.38741  3.17741  3.97841  2.98341  4.20816  3.09276  3.19172  2.97759  4.01968  3.34558  3.71559  3.54047  3.44632  2.50918  2.78132  2.76062  5.41337  4.20549    271 - -
          2.68618  4.42225  2.77519  2.73123  3.46354  2.40513  3.72494  3.29354  2.67741  2.69355  4.24690  2.90347  2.73739  3.18146  2.89801  2.37887  2.77519  2.98518  4.58477  3.61503
          0.03394  3.79585  4.51819  0.61958  0.77255  0.48576  0.95510
    270   2.65622  4.42412  3.25549  3.08508  4.08325  3.11607  4.16735  3.61068  3.13612  3.24522  4.29321  3.39853  0.98330  3.52735  3.38874  2.82178  3.09223  3.26464  5.28914  4.20354    272 - -
          2.68618  4.42225  2.77519  2.73123  3.46354  2.40513  3.72494  3.29354  2.67741  2.69355  4.24690  2.90347  2.73739  3.18146  2.89801  2.37887  2.77519  2.98518  4.58477  3.61503
          0.03394  3.79585  4.51819  0.61958  0.77255  0.48576  0.95510
    271   2.66303  4.65377  2.67206  2.55081  4.00554  3.13494  3.86464  3.70128  2.76297  3.35754  4.31478  1.30149  3.78399  3.13892  3.11357  2.73422  3.04338  3.33127  5.32061  3.96066    273 - -
          2.68618  4.42225  2.77519  2.73123  3.46354  2.40513  3.72494  3.29354  2.67741  2.69355  4.24690  2.90347  2.73739  3.18146  2.89801  2.37887  2.77519  2.98518  4.58477  3.61503
          0.03394  3.79585  4.51819  0.61958  0.77255  0.48576  0.95510
    272   3.14008  4.66011  3.72657  3.44335  2.30224  3.74197  3.58859  3.16031  3.30306  2.63360  3.84391  3.63166  4.21853  3.62755  3.50176  3.28379  3.42693  3.02751  3.94245  1.10351    274 - -
          2.68618  4.42225  2.77519  2.73123  3.46354  2.40513  3.72494  3.29354  2.67741  2.69355  4.24690  2.90347  2.73739  3.18146  2.89801  2.37887  2.77519  2.98518  4.58477  3.61503
          0.03394  3.79585  4.51819  0.61958  0.77255  0.48576  0.95510
    273   2.50529  1.11030  4.00376  3.72743  3.73826  3.14268  4.39159  2.87105  3.55442  2.78917  3.90878  3.73489  3.84355  3.90392  3.69174  2.77646  2.96590  2.62041  5.16861  4.02596    275 - -
          2.68618  4.42225  2.77519  2.73123  3.46354  2.40513  3.72494  3.29354  2.67741  2.69355  4.24690  2.90347  2.73739  3.18146  2.89801  2.37887  2.77519  2.98518  4.58477  3.61503
          0.03394  3.79585  4.51819  0.61958  0.77255  0.48576  0.95510
    274   2.57516  4.35592  3.23299  3.12383  4.26326  0.85784  4.24698  3.84589  3.29441  3.50933  4.48601  3.39780  3.74458  3.62500  3.53709  2.74524  3.05053  3.38922  5.37683  4.36324    276 - -
          2.68618  4.42225  2.77519  2.73123  3.46354  2.40513  3.72494  3.29354  2.67741  2.69355  4.24690  2.90347  2.73739  3.18146  2.89801  2.37887  2.77519  2.98518  4.58477  3.61503
          0.03394  3.79585  4.51819  0.61958  0.77255  0.48576  0.95510
    275   2.89002  4.97982  2.46164  1.13983  4.31705  3.22719  3.81005  3.75576  2.68114  3.38625  4.36581  2.89548  3.82878  3.02872  3.08035  2.88163  3.19441  3.44836  5.50331  4.22786    277 - -
          2.68618  4.42225  2.77519  2.73123  3.46354  2.40513  3.72494  3.29354  2.67741  2.69355  4.24690  2.90347  2.73739  3.18146  2.89801  2.37887  2.77519  2.98518  4.58477  3.61503
          0.03394  3.79585  4.51819  0.61958  0.77255  0.48576  0.95510
    276   3.16360  4.58872  4.13284  3.83446  1.14617  3.86796  3.84818  2.69866  3.74379  2.08748  3.44153  3.93390  4.32968  3.93351  3.88243  3.43640  3.46543  2.68337  4.12325  2.50121    278 - -
          2.68618  4.42225  2.77519  2.73123  3.46354  2.40513  3.72494  3.29354  2.67741  2.69355  4.24690  2.90347  2.73739  3.18146  2.89801  2.37887  2.77519  2.98518  4.58477  3.61503
          0.03394  3.79585  4.51819  0.61958  0.77255  0.48576  0.95510
    277   2.91040  5.02118  1.03459  2.29415  4.38876  3.15538  3.86864  3.96018  2.93912  3.58318  4.56156  2.84580  3.80303  3.10913  3.44324  2.88288  3.24807  3.60825  5.57214  4.27689    279 - -
          2.68618  4.42225  2.77519  2.73123  3.46354  2.40513  3.72494  3.29354  2.67741  2.69355  4.24690  2.90347  2.73739  3.18146  2.89801  2.37887  2.77519  2.98518  4.58477  3.61503
          0.03394  3.79585  4.51819  0.61958  0.77255  0.48576  0.95510
    278   2.66303  4.65377  2.67206  2.55081  4.00554  3.13494  3.86464  3.70128  2.76297  3.35754  4.31478  1.30149  3.78399  3.13892  3.11357  2.73422  3.04338  3.33127  5.32061  3.96066    280 - -
          2.68618  4.42225  2.77519  2.73123  3.46354  2.40513  3.72494  3.29354  2.67741  2.69355  4.24690  2.90347  2.73739  3.18146  2.89801  2.37887  2.77519  2.98518  4.58477  3.61503
          0.03394  3.79585  4.51819  0.61958  0.77255  0.48576  0.95510
    279   1.13028  4.15731  3.38741  3.17741  3.97841  2.98341  4.20816  3.09276  3.19172  2.97759  4.01968  3.34558  3.71559  3.54047  3.44632  2.50918  2.78132  2.76062  5.41337  4.20549    281 - -
          2.68618  4.42225  2.77519  2.73123  3.46354  2.40513  3.72494  3.29354  2.67741  2.69355  4.24690  2.90347  2.73739  3.18146  2.89801  2.37887  2.77519  2.98518  4.58477  3.61503
          0.03394  3.79585  4.51819  0.61958  0.77255  0.48576  0.95510
    280   2.57516  4.35592  3.23299  3.12383  4.26326  0.85784  4.24698  3.84589  3.29441  3.50933  4.48601  3.39780  3.74458  3.62500  3.53709  2.74524  3.05053  3.38922  5.37683  4.36324    282 - -
          2.68618  4.42225  2.77519  2.73123  3.46354  2.40513  3.72494  3.29354  2.67741  2.69355  4.24690  2.90347  2.73739  3.18146  2.89801  2.37887  2.77519  2.98518  4.58477  3.61503
          0.03394  3.79585  4.51819  0.61958  0.77255  0.48576  0.95510
    281   1.13028  4.15731  3.38741  3.17741  3.97841  2.98341  4.20816  3.09276  3.19172  2.97759  4.01968  3.34558  3.71559  3.54047  3.44632  2.50918  2.78132  2.76062  5.41337  4.20549    283 - -
          2.68618  4.42225  2.77519  2.73123  3.46354  2.40513  3.72494  3.29354  2.67741  2.69355  4.24690  2.90347  2.73739  3.18146  2.89801  2.37887  2.77519  2.98518  4.58477  3.61503
          0.03394  3.79585  4.51819  0.61958  0.77255  0.48576  0.95510
    282   3.01323  4.49868  4.20725  3.68555  3.06035  4.07673  4.39275  2.18082  3.46556  1.41847  1.89543  4.00009  4.39763  3.78456  3.68411  3.43101  3.26274  2.22118  4.99409  3.78648    284 - -
          2.68618  4.42225  2.77519  2.73123  3.46354  2.40513  3.72494  3.29354  2.67741  2.69355  4.24690  2.90347  2.73739  3.18146  2.89801  2.37887  2.77519  2.98518  4.58477  3.61503
          0.03394  3.79585  4.51819  0.61958  0.77255  0.48576  0.95510
    283   2.91144  4.47319  3.96799  3.55732  3.17835  3.77684  4.31030  2.34647  3.32892  1.78624  1.53332  3.84376  4.23852  3.71682  3.54291  3.25177  3.21604  2.34324  5.00794  3.76195    285 - -
          2.68618  4.42225  2.77519  2.73123  3.46354  2.40513  3.72494  3.29354  2.67741  2.69355  4.24690  2.90347  2.73739  3.18146  2.89801  2.37887  2.77519  2.98518  4.58477  3.61503
          0.03394  3.79585  4.51819  0.61958  0.77255  0.48576  0.95510
    284   2.28072  4.19900  3.14304  2.95724  4.00083  2.93045  4.06826  3.51397  3.02571  3.24092  4.17490  3.19308  3.66335  3.38155  3.31277  1.21285  2.75547  3.06599  5.37995  4.08441    286 - -
          2.68618  4.42225  2.77519  2.73123  3.46354  2.40513  3.72494  3.29354  2.67741  2.69355  4.24690  2.90347  2.73739  3.18146  2.89801  2.37887  2.77519  2.98518  4.58477  3.61503
          0.03394  3.79585  4.51819  0.61958  0.77255  0.48576  0.95510
    285   2.74801  4.31390  4.01740  3.68015  3.49623  3.64235  4.49576  2.06134  3.54665  2.19812  3.47515  3.88167  4.20856  3.91289  3.76614  3.14265  3.11235  1.12783  5.26699  3.99291    287 - -
          2.68618  4.42225  2.77519  2.73123  3.46354  2.40513  3.72494  3.29354  2.67741  2.69355  4.24690  2.90347  2.73739  3.18146  2.89801  2.37887  2.77519  2.98518  4.58477  3.61503
          0.03394  3.79585  4.51819  0.61958  0.77255  0.48576  0.95510
    286   2.91040  5.02118  1.03459  2.29415  4.38876  3.15538  3.86864  3.96018  2.93912  3.58318  4.56156  2.84580  3.80303  3.10913  3.44324  2.88288  3.24807  3.60825  5.57214  4.27689    288 - -
          2.68618  4.42225  2.77519  2.73123  3.46354  2.40513  3.72494  3.29354  2.67741  2.69355  4.24690  2.90347  2.73739  3.18146  2.89801  2.37887  2.77519  2.98518  4.58477  3.61503
          0.03394  3.79585  4.51819  0.61958  0.77255  0.48576  0.95510
    287   2.80588  5.29806  1.89377  1.56820  4.58196  3.15754  3.65728  4.07756  2.62228  3.60301  4.44605  2.40906  3.75351  2.82146  3.17687  2.71445  3.08599  3.67399  5.77410  4.30334    289 - -
          2.68618  4.42225  2.77519  2.73123  3.46354  2.40513  3.72494  3.29354  2.67741  2.69355  4.24690  2.90347  2.73739  3.18146  2.89801  2.37887  2.77519  2.98518  4.58477  3.61503
          0.03394  3.79585  4.51819  0.61958  0.77255  0.48576  0.95510
    288   2.37506  4.21928  3.36343  3.11426  3.90438  3.06047  4.13698  3.02232  3.05568  2.88842  3.94560  3.33461  3.75891  3.45489  3.31686  2.57569  1.30895  2.72553  5.34910  4.12161    290 - -
          2.68618  4.42225  2.77519  2.73123  3.46354  2.40513  3.72494  3.29354  2.67741  2.69355  4.24690  2.90347  2.73739  3.18146  2.89801  2.37887  2.77519  2.98518  4.58477  3.61503
          0.03394  3.79585  4.51819  0.61958  0.77255  0.48576  0.95510
    289   3.07102  4.55716  4.06533  3.70691  3.10991  3.88283  4.38674  2.31233  3.47532  0.97587  3.16059  3.98955  4.33279  3.86210  3.66310  3.44769  3.36958  2.32936  4.95932  3.66429    291 - -
          2.68618  4.42225  2.77519  2.73123  3.46354  2.40513  3.72494  3.29354  2.67741  2.69355  4.24690  2.90347  2.73739  3.18146  2.89801  2.37887  2.77519  2.98518  4.58477  3.61503
          0.03394  3.79585  4.51819  0.61958  0.77255  0.48576  0.95510
    290   2.91144  4.47319  3.96799  3.55732  3.17835  3.77684  4.31030  2.34647  3.32892  1.78624  1.53332  3.84376  4.23852  3.71682  3.54291  3.25177  3.21604  2.34324  5.00794  3.76195    292 - -
          2.68618  4.42225  2.77519  2.73123  3.46354  2.40513  3.72494  3.29354  2.67741  2.69355  4.24690  2.90347  2.73739  3.18146  2.89801  2.37887  2.77519  2.98518  4.58477  3.61503
          0.03394  3.79585  4.51819  0.61958  0.77255  0.48576  0.95510
    291   2.50529  1.11030  4.00376  3.72743  3.73826  3.14268  4.39159  2.87105  3.55442  2.78917  3.90878  3.73489  3.84355  3.90392  3.69174  2.77646  2.96590  2.62041  5.16861  4.02596    293 - -
          2.68618  4.42225  2.77519  2.73123  3.46354  2.40513  3.72494  3.29354  2.67741  2.69355  4.24690  2.90347  2.73739  3.18146  2.89801  2.37887  2.77519  2.98518  4.58477  3.61503
          0.03394  3.79585  4.51819  0.61958  0.77255  0.48576  0.95510
    292   2.28072  4.19900  3.14304  2.95724  4.00083  2.93045  4.06826  3.51397  3.02571  3.24092  4.17490  3.19308  3.66335  3.38155  3.31277  1.21285  2.75547  3.06599  5.37995  4.08441    294 - -
          2.68618  4.42225  2.77519  2.73123  3.46354  2.40513  3.72494  3.29354  2.67741  2.69355  4.24690  2.90347  2.73739  3.18146  2.89801  2.37887  2.77519  2.98518  4.58477  3.61503
          0.03394  3.79585  4.51819  0.61958  0.77255  0.48576  0.95510
    293   3.16360  4.58872  4.13284  3.83446  1.14617  3.86796  3.84818  2.69866  3.74379  2.08748  3.44153  3.93390  4.32968  3.93351  3.88243  3.43640  3.46543  2.68337  4.12325  2.50121    295 - -
          2.68618  4.42225  2.77519  2.73123  3.46354  2.40513  3.72494  3.29354  2.67741  2.69355  4.24690  2.90347  2.73739  3.18146  2.89801  2.37887  2.77519  2.98518  4.58477  3.61503
          0.03394  3.79585  4.51819  0.61958  0.77255  0.48576  0.95510
    294   2.82391  4.80348  2.85654  2.61232  3.96119  3.31750  3.76918  3.58217  2.43905  3.09197  4.12421  3.07053  3.87128  1.37714  2.72383  2.87594  3.12199  3.31731  5.24801  3.93728    296 - -
          2.68618  4.42225  2.77519  2.73123  3.46354  2.40513  3.72494  3.29354  2.67741  2.69355  4.24690  2.90347  2.73739  3.18146  2.89801  2.37887  2.77519  2.98518  4.58477  3.61503
          0.03394  3.79585  4.51819  0.61958  0.77255  0.48576  0.95510
    295   2.97152  4.41421  4.22264  3.83718  3.32466  3.98025  4.58086  1.17841  3.66364  1.92884  3.27443  4.09334  4.42066  4.02108  3.86910  3.46981  3.27286  1.84999  5.19813  3.92838    297 - -
          2.68618  4.42225  2.77519  2.73123  3.46354  2.40513  3.72494  3.29354  2.67741  2.69355  4.24690  2.90347  2.73739  3.18146  2.89801  2.37887  2.77519  2.98518  4.58477  3.61503
          0.03394  3.79585  4.51819  0.61958  0.77255  0.48576  0.95510
    296   3.07102  4.55716  4.06533  3.70691  3.10991  3.88283  4.38674  2.31233  3.47532  0.97587  3.16059  3.98955  4.33279  3.86210  3.66310  3.44769  3.36958  2.32936  4.95932  3.66429    298 - -
          2.68618  4.42225  2.77519  2.73123  3.46354  2.40513  3.72494  3.29354  2.67741  2.69355  4.24690  2.90347  2.73739  3.18146  2.89801  2.37887  2.77519  2.98518  4.58477  3.61503
          0.03394  3.79585  4.51819  0.61958  0.77255  0.48576  0.95510
    297   2.90473  4.86144  3.07543  2.71386  4.23027  3.40035  3.72182  3.65519  1.14858  3.23810  4.20559  3.14102  3.90771  2.91909  2.42439  2.95288  3.16474  3.36797  5.31804  4.12045    299 - -
          2.68618  4.42225  2.77519  2.73123  3.46354  2.40513  3.72494  3.29354  2.67741  2.69355  4.24690  2.90347  2.73739  3.18146  2.89801  2.37887  2.77519  2.98518  4.58477  3.61503
          0.03394  3.79585  4.51819  0.61958  0.77255  0.48576  0.95510
    298   2.65622  4.42412  3.25549  3.08508  4.08325  3.11607  4.16735  3.61068  3.13612  3.24522  4.29321  3.39853  0.98330  3.52735  3.38874  2.82178  3.09223  3.26464  5.28914  4.20354    300 - -
          2.68618  4.42225  2.77519  2.73123  3.46354  2.40513  3.72494  3.29354  2.67741  2.69355  4.24690  2.90347  2.73739  3.18146  2.89801  2.37887  2.77519  2.98518  4.58477  3.61503
          0.03394  3.79585  4.51819  0.61958  0.77255  0.48576  0.95510
    299   1.42614  4.12434  3.55370  3.22056  3.81674  3.07583  4.18520  2.71840  3.15973  2.70587  3.76999  3.38518  3.76893  3.50130  3.43441  2.52431  2.73911  2.22257  5.35910  4.11895    301 - -
          2.68618  4.42225  2.77519  2.73123  3.46354  2.40513  3.72494  3.29354  2.67741  2.69355  4.24690  2.90347  2.73739  3.18146  2.89801  2.37887  2.77519  2.98518  4.58477  3.61503
          0.03394  3.79585  4.51819  0.61958  0.77255  0.48576  0.95510
    300   2.85352  5.27739  1.35756  1.90911  4.57515  3.13940  3.71126  4.06002  2.73040  3.63165  4.51861  2.64485  3.76692  2.89471  3.29404  2.76448  3.15255  3.67431  5.78713  4.33282    302 - -
          2.68618  4.42225  2.77519  2.73123  3.46354  2.40513  3.72494  3.29354  2.67741  2.69355  4.24690  2.90347  2.73739  3.18146  2.89801  2.37887  2.77519  2.98518  4.58477  3.61503
          0.03394  3.79585  4.51819  0.61958  0.77255  0.48576  0.95510
    301   2.90473  4.86144  3.07543  2.71386  4.23027  3.40035  3.72182  3.65519  1.14858  3.23810  4.20559  3.14102  3.90771  2.91909  2.42439  2.95288  3.16474  3.36797  5.31804  4.12045    303 - -
          2.68618  4.42225  2.77519  2.73123  3.46354  2.40513  3.72494  3.29354  2.67741  2.69355  4.24690  2.90347  2.73739  3.18146  2.89801  2.37887  2.77519  2.98518  4.58477  3.61503
          0.03394  3.79585  4.51819  0.61958  0.77255  0.48576  0.95510
    302   2.89271  4.90935  3.28267  2.72922  4.28393  3.50710  3.59400  3.67931  1.83017  3.20120  4.10669  3.12903  3.93055  2.75785  1.42855  2.92983  3.10193  3.38350  5.29875  4.10045    304 - -
          2.68618  4.42225  2.77519  2.73123  3.46354  2.40513  3.72494  3.29354  2.67741  2.69355  4.24690  2.90347  2.73739  3.18146  2.89801  2.37887  2.77519  2.98518  4.58477  3.61503
          0.03394  3.79585  4.51819  0.61958  0.77255  0.48576  0.95510
    303   2.90473  4.86144  3.07543  2.71386  4.23027  3.40035  3.72182  3.65519  1.14858  3.23810  4.20559  3.14102  3.90771  2.91909  2.42439  2.95288  3.16474  3.36797  5.31804  4.12045    305 - -
          2.68618  4.42225  2.77519  2.73123  3.46354  2.40513  3.72494  3.29354  2.67741  2.69355  4.24690  2.90347  2.73739  3.18146  2.89801  2.37887  2.77519  2.98518  4.58477  3.61503
          0.12165  3.79585  2.38509  0.61958  0.77255  0.48576  0.95510
    304   2.68613  4.32730  3.56827  3.04049  2.29215  3.63437  3.67469  2.68421  2.67328  2.16896  3.33996  3.37832  4.00685  3.23748  3.20014  2.91619  2.91864  2.52581  4.37237  2.66329    306 - -
          2.68618  4.42225  2.77519  2.73123  3.46354  2.40513  3.72494  3.29354  2.67741  2.69355  4.24690  2.90347  2.73739  3.18146  2.89801  2.37887  2.77519  2.98518  4.58477  3.61503
          0.08863  3.71119  2.80728  0.61958  0.77255  0.44637  1.02150
    305   2.59314  4.41817  3.29725  2.75784  3.50921  3.48905  3.74983  2.77135  2.58287  2.18695  3.14318  3.18828  3.89186  2.63747  2.91925  2.76578  2.53203  2.59042  4.98957  3.73608    307 - -
          2.68618  4.42225  2.77519  2.73123  3.46354  2.40513  3.72494  3.29354  2.67741  2.69355  4.24690  2.90347  2.73739  3.18146  2.89801  2.37887  2.77519  2.98518  4.58477  3.61503
          0.03555  3.75026  4.47261  0.61958  0.77255  0.52276  0.89865
    306   3.07874  4.61732  3.66064  3.37124  2.31516  3.68982  3.57501  3.10564  3.23222  2.59024  3.79498  3.57861  4.16876  3.56792  3.43937  3.22627  3.36612  2.97107  3.95277  1.19672    308 - -
          2.68618  4.42225  2.77519  2.73123  3.46354  2.40513  3.72494  3.29354  2.67741  2.69355  4.24690  2.90347  2.73739  3.18146  2.89801  2.37887  2.77519  2.98518  4.58477  3.61503
          0.03555  3.75026  4.47261  0.61958  0.77255  0.52276  0.89865
    307   2.27558  4.28748  2.80333  2.60818  4.17848  2.01992  3.88847  3.64660  2.81449  3.29439  4.13153  2.65035  3.62117  3.12065  3.19094  2.03443  2.71021  3.15719  5.49034  4.19767    309 - -
          2.68618  4.42225  2.77519  2.73123  3.46354  2.40513  3.72494  3.29354  2.67741  2.69355  4.24690  2.90347  2.73739  3.18146  2.89801  2.37887  2.77519  2.98518  4.58477  3.61503
          0.07894  3.75026  2.94905  0.61958  0.77255  0.52276  0.89865
    308   2.48324  4.26535  3.12198  3.00532  4.13261  1.03506  4.12828  3.69858  3.16271  3.37258  4.35367  3.28846  3.65124  3.50175  3.40967  2.65196  2.95210  3.26003  5.26412  4.23164    310 - -
          2.68618  4.42225  2.77519  2.73123  3.46354  2.40513  3.72494  3.29354  2.67741  2.69355  4.24690  2.90347  2.73739  3.18146  2.89801  2.37887  2.77519  2.98518  4.58477  3.61503
          0.03710  3.70843  4.43078  0.61958  0.77255  0.50175  0.93006
    309   3.03681  4.51441  4.21804  3.70756  3.03511  4.09903  4.40798  2.13438  3.46922  1.15041  2.67083  4.02245  4.41809  3.80281  3.68544  3.46536  3.28917  2.17437  4.98861  3.75525    311 - -
          2.68618  4.42225  2.77519  2.73123  3.46354  2.40513  3.72494  3.29354  2.67741  2.69355  4.24690  2.90347  2.73739  3.18146  2.89801  2.37887  2.77519  2.98518  4.58477  3.61503
          0.03555  3.75026  4.47261  0.61958  0.77255  0.52276  0.89865
    310   2.47725  4.54171  2.60136  2.44625  4.07846  3.05030  3.78349  3.65243  2.65804  3.30692  4.18730  1.76068  3.70103  3.01434  3.03640  2.33023  2.86313  3.23664  5.40741  4.02424    312 - -
          2.68618  4.42225  2.77519  2.73123  3.46354  2.40513  3.72494  3.29354  2.67741  2.69355  4.24690  2.90347  2.73739  3.18146  2.89801  2.37887  2.77519  2.98518  4.58477  3.61503
          0.03555  3.75026  4.47261  0.61958  0.77255  0.52276  0.89865
    311   2.00544  4.18675  3.41115  2.92385  3.62756  3.22088  3.89443  2.76210  2.84551  2.61741  3.16001  3.24123  3.77935  3.18767  3.17879  2.25222  2.71315  2.34277  5.08719  3.84675    313 - -
          2.68618  4.42225  2.77519  2.73123  3.46354  2.40513  3.72494  3.29354  2.67741  2.69355  4.24690  2.90347  2.73739  3.18146  2.89801  2.37887  2.77519  2.98518  4.58477  3.61503
          0.03555  3.75026  4.47261  0.61958  0.77255  0.52276  0.89865
    312   2.35877  4.33892  2.77527  2.63217  4.15144  1.59563  3.92140  3.68032  2.85428  3.34545  4.21897  2.60221  3.65152  3.18064  3.20447  2.48166  2.79745  3.20853  5.44654  4.16342    314 - -
          2.68618  4.42225  2.77519  2.73123  3.46354  2.40513  3.72494  3.29354  2.67741  2.69355  4.24690  2.90347  2.73739  3.18146  2.89801  2.37887  2.77519  2.98518  4.58477  3.61503
          0.03555  3.75026  4.47261  0.61958  0.77255  0.52276  0.89865
    313   2.87449  4.71354  3.35337  2.89656  4.03705  3.38007  3.74916  3.57398  2.20853  3.11268  4.12057  3.26347  3.89265  2.97956  1.18399  2.96716  3.15152  3.30436  5.17253  3.99539    315 - -
          2.68618  4.42225  2.77519  2.73123  3.46354  2.40513  3.72494  3.29354  2.67741  2.69355  4.24690  2.90347  2.73739  3.18146  2.89801  2.37887  2.77519  2.98518  4.58477  3.61503
          0.03555  3.75026  4.47261  0.61958  0.77255  0.52276  0.89865
    314   2.60386  4.37647  3.19868  3.02385  4.02105  3.07111  4.10798  3.53882  3.07129  3.17764  4.22562  3.34061  1.09018  3.46413  3.32703  2.76862  3.03694  3.19790  5.23748  4.14164    316 - -
          2.68618  4.42225  2.77519  2.73123  3.46354  2.40513  3.72494  3.29354  2.67741  2.69355  4.24690  2.90347  2.73739  3.18146  2.89801  2.37887  2.77519  2.98518  4.58477  3.61503
          0.03555  3.75026  4.47261  0.61958  0.77255  0.52276  0.89865
    315   2.47655  4.29048  3.24168  2.89535  3.60946  3.26910  3.92411  2.68264  2.84501  2.66148  3.67187  2.62242  3.84435  3.23325  3.15958  2.68030  2.82725  1.77798  5.11004  3.78979    317 - -
          2.68618  4.42225  2.77519  2.73123  3.46354  2.40513  3.72494  3.29354  2.67741  2.69355  4.24690  2.90347  2.73739  3.18146  2.89801  2.37887  2.77519  2.98518  4.58477  3.61503
          0.03555  3.75026  4.47261  0.61958  0.77255  0.52276  0.89865
    316   2.35500  4.19815  3.32669  3.07854  3.86750  3.03999  4.10422  2.98013  3.01900  2.84762  3.91016  3.30467  3.73578  3.42131  3.28085  2.55541  1.39823  2.68841  5.31659  4.08550    318 - -
          2.68618  4.42225  2.77519  2.73123  3.46354  2.40513  3.72494  3.29354  2.67741  2.69355  4.24690  2.90347  2.73739  3.18146  2.89801  2.37887  2.77519  2.98518  4.58477  3.61503
          0.03555  3.75026  4.47261  0.61958  0.77255  0.52276  0.89865
    317   2.60386  4.37647  3.19868  3.02385  4.02105  3.07111  4.10798  3.53882  3.07129  3.17764  4.22562  3.34061  1.09018  3.46413  3.32703  2.76862  3.03694  3.19790  5.23748  4.14164    319 - -
          2.68618  4.42225  2.77519  2.73123  3.46354  2.40513  3.72494  3.29354  2.67741  2.69355  4.24690  2.90347  2.73739  3.18146  2.89801  2.37887  2.77519  2.98518  4.58477  3.61503
          0.03555  3.75026  4.47261  0.61958  0.77255  0.52276  0.89865
    318   2.60386  4.37647  3.19868  3.02385  4.02105  3.07111  4.10798  3.53882  3.07129  3.17764  4.22562  3.34061  1.09018  3.46413  3.32703  2.76862  3.03694  3.19790  5.23748  4.14164    320 - -
          2.68618  4.42225  2.77519  2.73123  3.46354  2.40513  3.72494  3.29354  2.67741  2.69355  4.24690  2.90347  2.73739  3.18146  2.89801  2.37887  2.77519  2.98518  4.58477  3.61503
          0.03555  3.75026  4.47261  0.61958  0.77255  0.52276  0.89865
    319   2.87449  4.71354  3.35337  2.89656  4.03705  3.38007  3.74916  3.57398  2.20853  3.11268  4.12057  3.26347  3.89265  2.97956  1.18399  2.96716  3.15152  3.30436  5.17253  3.99539    321 - -
          2.68618  4.42225  2.77519  2.73123  3.46354  2.40513  3.72494  3.29354  2.67741  2.69355  4.24690  2.90347  2.73739  3.18146  2.89801  2.37887  2.77519  2.98518  4.58477  3.61503
          0.03555  3.75026  4.47261  0.61958  0.77255  0.52276  0.89865
    320   1.81654  4.08533  3.10766  2.88125  4.15773  1.93789  4.03398  3.54162  3.00616  3.25719  4.09860  3.10419  3.57162  3.30038  3.33118  2.09306  2.61075  3.02681  5.50156  4.26862    322 - -
          2.68618  4.42225  2.77519  2.73123  3.46354  2.40513  3.72494  3.29354  2.67741  2.69355  4.24690  2.90347  2.73739  3.18146  2.89801  2.37887  2.77519  2.98518  4.58477  3.61503
          0.03555  3.75026  4.47261  0.61958  0.77255  0.52276  0.89865
    321   2.39750  4.55314  2.87833  2.46926  3.83237  2.82522  3.64643  3.25933  2.47483  2.90391  3.75943  2.94681  3.76091  2.51966  2.87453  2.46478  2.79308  2.95584  5.16113  3.40577    323 - -
          2.68618  4.42225  2.77519  2.73123  3.46354  2.40513  3.72494  3.29354  2.67741  2.69355  4.24690  2.90347  2.73739  3.18146  2.89801  2.37887  2.77519  2.98518  4.58477  3.61503
          0.12315  3.75026  2.38206  0.61958  0.77255  0.52276  0.89865
    322   2.19518  4.17225  2.91555  2.68057  4.08299  2.31849  3.88601  3.51675  2.80931  3.18673  4.03198  2.99681  2.64420  3.13096  3.16127  2.12887  2.63738  3.04015  5.40588  4.14420    324 - -
          2.68618  4.42225  2.77519  2.73123  3.46354  2.40513  3.72494  3.29354  2.67741  2.69355  4.24690  2.90347  2.73739  3.18146  2.89801  2.37887  2.77519  2.98518  4.58477  3.61503
          0.03875  3.66586  4.38820  0.61958  0.77255  0.48285  0.95978
    323   2.66027  4.80154  2.76717  2.42297  4.20105  3.29372  3.61344  3.59166  1.80184  3.18808  4.04351  2.50065  3.79005  2.78017  2.55711  2.68910  2.69645  3.25267  5.36844  4.07070    325 - -
          2.68618  4.42225  2.77519  2.73123  3.46354  2.40513  3.72494  3.29354  2.67741  2.69355  4.24690  2.90347  2.73739  3.18146  2.89801  2.37887  2.77519  2.98518  4.58477  3.61503
          0.03555  3.75026  4.47261  0.61958  0.77255  0.52276  0.89865
    324   2.67572  4.82504  2.49668  2.32701  4.09564  3.18674  3.67813  3.70148  2.46646  3.28423  4.17975  1.79794  3.76837  2.60790  2.83805  2.69192  2.98564  3.34624  5.38048  3.98640    326 - -
          2.68618  4.42225  2.77519  2.73123  3.46354  2.40513  3.72494  3.29354  2.67741  2.69355  4.24690  2.90347  2.73739  3.18146  2.89801  2.37887  2.77519  2.98518  4.58477  3.61503
          0.03555  3.75026  4.47261  0.61958  0.77255  0.52276  0.89865
    325   2.70660  4.75703  2.86469  2.53919  4.22993  2.85108  3.67033  3.64071  1.48312  3.23677  4.12391  2.99052  3.80838  2.85455  2.52026  2.75417  2.99239  3.30023  5.35462  4.11170    327 - -
          2.68618  4.42225  2.77519  2.73123  3.46354  2.40513  3.72494  3.29354  2.67741  2.69355  4.24690  2.90347  2.73739  3.18146  2.89801  2.37887  2.77519  2.98518  4.58477  3.61503
          0.03555  3.75026  4.47261  0.61958  0.77255  0.52276  0.89865
    326   2.66600  4.83005  2.69931  2.38928  4.22879  3.27284  3.61450  3.66252  1.80457  3.23587  4.08572  2.47472  3.78258  2.78191  2.58325  2.49666  2.93617  3.30989  5.39312  4.08090    328 - -
          2.68618  4.42225  2.77519  2.73123  3.46354  2.40513  3.72494  3.29354  2.67741  2.69355  4.24690  2.90347  2.73739  3.18146  2.89801  2.37887  2.77519  2.98518  4.58477  3.61503
          0.03555  3.75026  4.47261  0.61958  0.77255  0.52276  0.89865
    327   2.74365  4.89344  2.73380  2.42601  4.24988  3.31268  3.60911  3.69886  1.64334  3.26511  4.13558  2.44143  3.81585  2.77900  2.47692  2.75469  3.00120  3.35970  5.38138  4.07943    329 - -
          2.68622  4.42229  2.77523  2.73127  3.46358  2.40516  3.72498  3.29358  2.67688  2.69359  4.24693  2.90350  2.73743  3.18150  2.89804  2.37890  2.77523  2.98522  4.58481  3.61507
          0.21035  1.66233        *  0.66112  0.72623  0.00000        *
//
