# Supplementary material for: Potential Conservation of Circadian Clock Proteins in the phylum Nematoda as Revealed by Bioinformatic Searches
Source: PLoS One. 2014 Nov 14;9(11):e112871. doi: 10.1371/journal.pone.0112871 (PMC4232591; doi:10.1371/journal.pone.0112871)
Supplement: File S1 — HMM profiles used in this work and HMMsearch results. (ZIP) [file pone.0112871.s007.zip › HMMs-CE/Artropodos/Pka-C1-PB_FBpp0079448-aln.hmm]

HMMER3/b [3.0 | March 2010]
NAME  Pka-C1-PB_FBpp0079448-aln
LENG  353
ALPH  amino
RF    no
CS    no
MAP   yes
DATE  Tue Jun 12 14:33:54 2012
NSEQ  8
EFFN  0.386719
CKSUM 452307039
STATS LOCAL MSV      -11.2821  0.70012
STATS LOCAL VITERBI  -12.0644  0.70012
STATS LOCAL FORWARD   -5.5024  0.70012
HMM          A        C        D        E        F        G        H        I        K        L        M        N        P        Q        R        S        T        V        W        Y   
            m->m     m->i     m->d     i->m     i->i     d->m     d->d
  COMPO   2.54198  4.31534  2.90135  2.71425  3.07364  2.84121  3.73434  2.82213  2.60673  2.40872  3.72035  3.11856  3.36162  3.19538  2.96091  2.73247  2.92376  2.63960  4.40657  3.30175
          2.68601  4.42235  2.77529  2.73123  3.46364  2.40509  3.72504  3.29364  2.67733  2.69346  4.24656  2.90345  2.73749  3.18156  2.89799  2.37890  2.77509  2.98528  4.58487  3.61513
          0.08784  2.61674  4.50549  1.77005  0.18672  0.00000        *
      1   2.90216  4.46620  3.95450  3.54339  3.17405  3.76724  4.29935  2.34096  3.31547  1.78441  1.56092  3.83125  4.22933  3.70453  3.53086  3.24091  3.20676  2.33610  5.00161  3.75416     17 - -
          2.68618  4.42225  2.77519  2.73123  3.46354  2.40513  3.72494  3.29354  2.67741  2.69355  4.24690  2.90347  2.73739  3.18146  2.89801  2.37887  2.77519  2.98518  4.58477  3.61503
          0.03438  3.78314  4.50549  0.61958  0.77255  0.48576  0.95510
      2   2.56109  4.34240  3.21622  3.10580  4.24413  0.88140  4.22918  3.82416  3.27456  3.48912  4.46620  3.38119  3.73065  3.60628  3.51809  2.73092  3.03550  3.37004  5.36053  4.34389     18 - -
          2.68618  4.42225  2.77519  2.73123  3.46354  2.40513  3.72494  3.29354  2.67741  2.69355  4.24690  2.90347  2.73739  3.18146  2.89801  2.37887  2.77519  2.98518  4.58477  3.61503
          0.08784  3.78314  2.79136  0.61958  0.77255  0.48576  0.95510
      3   2.61479  4.59668  2.64876  2.52297  3.93862  3.09544  3.82301  3.62402  2.71794  3.28926  4.25008  1.43595  3.74326  3.10064  3.06330  2.69072  2.99512  3.26076  5.26202  3.90096     19 - -
          2.68618  4.42225  2.77519  2.73123  3.46354  2.40513  3.72494  3.29354  2.67741  2.69355  4.24690  2.90347  2.73739  3.18146  2.89801  2.37887  2.77519  2.98518  4.58477  3.61503
          0.03624  3.73154  4.45389  0.61958  0.77255  0.46087  0.99624
      4   2.65336  4.64266  2.66692  2.54469  3.99250  3.12706  3.85602  3.68605  2.75358  3.34399  4.30178  1.32693  3.77577  3.13079  3.10330  2.72538  3.03360  3.31735  5.30916  3.94892     20 - -
          2.68618  4.42225  2.77519  2.73123  3.46354  2.40513  3.72494  3.29354  2.67741  2.69355  4.24690  2.90347  2.73739  3.18146  2.89801  2.37887  2.77519  2.98518  4.58477  3.61503
          0.03438  3.78314  4.50549  0.61958  0.77255  0.48576  0.95510
      5   1.15088  4.15203  3.37522  3.16532  3.96636  2.97832  4.19746  3.07892  3.17929  2.96422  4.00830  3.33647  3.70935  3.52940  3.43440  2.50430  2.77559  2.74907  5.40264  4.19344     21 - -
          2.68618  4.42225  2.77519  2.73123  3.46354  2.40513  3.72494  3.29354  2.67741  2.69355  4.24690  2.90347  2.73739  3.18146  2.89801  2.37887  2.77519  2.98518  4.58477  3.61503
          0.03438  3.78314  4.50549  0.61958  0.77255  0.48576  0.95510
      6   1.55157  4.09012  3.38440  3.08034  3.98830  2.94924  4.10954  3.05069  3.06049  2.96673  3.91895  3.25760  3.66553  3.39839  3.35023  2.40256  2.05096  2.69348  5.42325  4.20470     22 - -
          2.68618  4.42225  2.77519  2.73123  3.46354  2.40513  3.72494  3.29354  2.67741  2.69355  4.24690  2.90347  2.73739  3.18146  2.89801  2.37887  2.77519  2.98518  4.58477  3.61503
          0.03438  3.78314  4.50549  0.61958  0.77255  0.48576  0.95510
      7   2.21159  4.13011  3.24044  2.95426  4.00662  2.93644  4.02485  3.28317  2.94533  3.08162  3.98110  3.17903  3.64549  3.30284  3.24653  2.03904  1.66615  2.87410  5.39507  4.14686     23 - -
          2.68618  4.42225  2.77519  2.73123  3.46354  2.40513  3.72494  3.29354  2.67741  2.69355  4.24690  2.90347  2.73739  3.18146  2.89801  2.37887  2.77519  2.98518  4.58477  3.61503
          0.03438  3.78314  4.50549  0.61958  0.77255  0.48576  0.95510
      8   1.41356  4.07430  3.27015  3.02026  4.06922  2.87189  4.09361  3.34838  3.06313  3.15479  4.04514  3.19555  3.61194  3.38335  3.35676  1.97986  2.63368  2.90049  5.45949  4.22312     24 - -
          2.68618  4.42225  2.77519  2.73123  3.46354  2.40513  3.72494  3.29354  2.67741  2.69355  4.24690  2.90347  2.73739  3.18146  2.89801  2.37887  2.77519  2.98518  4.58477  3.61503
          0.03438  3.78314  4.50549  0.61958  0.77255  0.48576  0.95510
      9   2.65336  4.64266  2.66692  2.54469  3.99250  3.12706  3.85602  3.68605  2.75358  3.34399  4.30178  1.32693  3.77577  3.13079  3.10330  2.72538  3.03360  3.31735  5.30916  3.94892     25 - -
          2.68618  4.42225  2.77519  2.73123  3.46354  2.40513  3.72494  3.29354  2.67741  2.69355  4.24690  2.90347  2.73739  3.18146  2.89801  2.37887  2.77519  2.98518  4.58477  3.61503
          0.03438  3.78314  4.50549  0.61958  0.77255  0.48576  0.95510
     10   2.89380  4.84877  3.06362  2.70525  4.21466  3.39016  3.71630  3.63892  1.16807  3.22496  4.19374  3.13276  3.89893  2.91475  2.42424  2.94315  3.15510  3.35262  5.30819  4.10896     26 - -
          2.68618  4.42225  2.77519  2.73123  3.46354  2.40513  3.72494  3.29354  2.67741  2.69355  4.24690  2.90347  2.73739  3.18146  2.89801  2.37887  2.77519  2.98518  4.58477  3.61503
          0.03438  3.78314  4.50549  0.61958  0.77255  0.48576  0.95510
     11   2.89380  4.84877  3.06362  2.70525  4.21466  3.39016  3.71630  3.63892  1.16807  3.22496  4.19374  3.13276  3.89893  2.91475  2.42424  2.94315  3.15510  3.35262  5.30819  4.10896     27 - -
          2.68618  4.42225  2.77519  2.73123  3.46354  2.40513  3.72494  3.29354  2.67741  2.69355  4.24690  2.90347  2.73739  3.18146  2.89801  2.37887  2.77519  2.98518  4.58477  3.61503
          0.03438  3.78314  4.50549  0.61958  0.77255  0.48576  0.95510
     12   2.42253  4.17061  3.56220  3.21722  3.65589  2.75160  4.14424  2.52510  3.15072  2.59876  3.65430  3.44043  3.86479  3.50106  3.41931  2.68136  2.81869  1.47020  5.19810  3.94755     28 - -
          2.68618  4.42225  2.77519  2.73123  3.46354  2.40513  3.72494  3.29354  2.67741  2.69355  4.24690  2.90347  2.73739  3.18146  2.89801  2.37887  2.77519  2.98518  4.58477  3.61503
          0.03438  3.78314  4.50549  0.61958  0.77255  0.48576  0.95510
     13   2.89761  5.00462  1.05533  2.28844  4.37075  3.14652  3.85898  3.93947  2.92732  3.56508  4.54379  2.83917  3.79336  3.09992  3.42916  2.87201  3.23525  3.58914  5.55658  4.26178     29 - -
          2.68618  4.42225  2.77519  2.73123  3.46354  2.40513  3.72494  3.29354  2.67741  2.69355  4.24690  2.90347  2.73739  3.18146  2.89801  2.37887  2.77519  2.98518  4.58477  3.61503
          0.03438  3.78314  4.50549  0.61958  0.77255  0.48576  0.95510
     14   1.43427  4.07448  3.26792  3.01594  4.07232  2.87078  4.09069  3.35780  3.05994  3.15884  4.04619  3.19272  3.61035  3.37909  3.35523  1.94503  2.63201  2.90680  5.46031  4.22434     30 - -
          2.68618  4.42225  2.77519  2.73123  3.46354  2.40513  3.72494  3.29354  2.67741  2.69355  4.24690  2.90347  2.73739  3.18146  2.89801  2.37887  2.77519  2.98518  4.58477  3.61503
          0.03438  3.78314  4.50549  0.61958  0.77255  0.48576  0.95510
     15   1.15088  4.15203  3.37522  3.16532  3.96636  2.97832  4.19746  3.07892  3.17929  2.96422  4.00830  3.33647  3.70935  3.52940  3.43440  2.50430  2.77559  2.74907  5.40264  4.19344     31 - -
          2.68618  4.42225  2.77519  2.73123  3.46354  2.40513  3.72494  3.29354  2.67741  2.69355  4.24690  2.90347  2.73739  3.18146  2.89801  2.37887  2.77519  2.98518  4.58477  3.61503
          0.03438  3.78314  4.50549  0.61958  0.77255  0.48576  0.95510
     16   2.88010  4.96556  2.45825  1.15999  4.30138  3.21969  3.80228  3.73756  2.67182  3.37042  4.35121  2.89011  3.82087  3.02166  3.06918  2.87345  3.18461  3.43173  5.49013  4.21538     32 - -
          2.68618  4.42225  2.77519  2.73123  3.46354  2.40513  3.72494  3.29354  2.67741  2.69355  4.24690  2.90347  2.73739  3.18146  2.89801  2.37887  2.77519  2.98518  4.58477  3.61503
          0.03438  3.78314  4.50549  0.61958  0.77255  0.48576  0.95510
     17   2.19707  4.13586  3.16742  2.92566  4.07366  2.89795  4.03655  3.42576  2.96167  3.18473  4.07655  3.15162  3.62547  3.31152  3.26523  1.42752  2.40691  2.97300  5.45001  4.18589     33 - -
          2.68618  4.42225  2.77519  2.73123  3.46354  2.40513  3.72494  3.29354  2.67741  2.69355  4.24690  2.90347  2.73739  3.18146  2.89801  2.37887  2.77519  2.98518  4.58477  3.61503
          0.03438  3.78314  4.50549  0.61958  0.77255  0.48576  0.95510
     18   2.73804  4.30808  3.99916  3.66215  3.48755  3.62843  4.48014  2.06428  3.52841  2.19218  3.46911  3.86552  4.19579  3.89586  3.74899  3.12843  3.10298  1.14626  5.25593  3.98076     34 - -
          2.68618  4.42225  2.77519  2.73123  3.46354  2.40513  3.72494  3.29354  2.67741  2.69355  4.24690  2.90347  2.73739  3.18146  2.89801  2.37887  2.77519  2.98518  4.58477  3.61503
          0.03438  3.78314  4.50549  0.61958  0.77255  0.48576  0.95510
     19   2.87366  4.93788  3.14359  2.64753  4.31335  3.47517  3.58568  3.70554  1.36157  3.22703  4.12352  3.07258  3.90737  2.74503  2.05977  2.89633  3.08569  3.40067  5.32713  4.11313     35 - -
          2.68618  4.42225  2.77519  2.73123  3.46354  2.40513  3.72494  3.29354  2.67741  2.69355  4.24690  2.90347  2.73739  3.18146  2.89801  2.37887  2.77519  2.98518  4.58477  3.61503
          0.03438  3.78314  4.50549  0.61958  0.77255  0.48576  0.95510
     20   2.88010  4.96556  2.45825  1.15999  4.30138  3.21969  3.80228  3.73756  2.67182  3.37042  4.35121  2.89011  3.82087  3.02166  3.06918  2.87345  3.18461  3.43173  5.49013  4.21538     36 - -
          2.68618  4.42225  2.77519  2.73123  3.46354  2.40513  3.72494  3.29354  2.67741  2.69355  4.24690  2.90347  2.73739  3.18146  2.89801  2.37887  2.77519  2.98518  4.58477  3.61503
          0.03438  3.78314  4.50549  0.61958  0.77255  0.48576  0.95510
     21   3.14819  4.57734  4.11506  3.81478  1.17040  3.85449  3.84405  2.68544  3.72455  2.07756  3.43065  3.91983  4.31695  3.91799  3.86633  3.42132  3.45025  2.66908  4.12393  2.50391     37 - -
          2.68618  4.42225  2.77519  2.73123  3.46354  2.40513  3.72494  3.29354  2.67741  2.69355  4.24690  2.90347  2.73739  3.18146  2.89801  2.37887  2.77519  2.98518  4.58477  3.61503
          0.03438  3.78314  4.50549  0.61958  0.77255  0.48576  0.95510
     22   3.05720  4.54746  4.04448  3.68667  3.10607  3.86595  4.37049  2.30865  3.45517  0.99392  3.16193  3.97044  4.31856  3.84505  3.64478  3.43024  3.35661  2.32223  4.95022  3.65207     38 - -
          2.68618  4.42225  2.77519  2.73123  3.46354  2.40513  3.72494  3.29354  2.67741  2.69355  4.24690  2.90347  2.73739  3.18146  2.89801  2.37887  2.77519  2.98518  4.58477  3.61503
          0.03438  3.78314  4.50549  0.61958  0.77255  0.48576  0.95510
     23   2.84193  5.29621  1.46113  1.80336  4.58589  3.13691  3.69045  4.07119  2.69949  3.62868  4.50429  2.62877  3.75779  2.86824  3.26545  2.74825  3.13512  3.68032  5.79120  4.32812     39 - -
          2.68618  4.42225  2.77519  2.73123  3.46354  2.40513  3.72494  3.29354  2.67741  2.69355  4.24690  2.90347  2.73739  3.18146  2.89801  2.37887  2.77519  2.98518  4.58477  3.61503
          0.03438  3.78314  4.50549  0.61958  0.77255  0.48576  0.95510
     24   2.79773  4.92519  2.77789  2.46318  4.19784  3.36192  3.62159  3.66245  2.04549  3.20065  4.10897  2.94389  3.85175  1.76094  2.46320  2.80877  3.04250  3.35495  5.35582  4.05707     40 - -
          2.68618  4.42225  2.77519  2.73123  3.46354  2.40513  3.72494  3.29354  2.67741  2.69355  4.24690  2.90347  2.73739  3.18146  2.89801  2.37887  2.77519  2.98518  4.58477  3.61503
          0.03438  3.78314  4.50549  0.61958  0.77255  0.48576  0.95510
     25   1.15088  4.15203  3.37522  3.16532  3.96636  2.97832  4.19746  3.07892  3.17929  2.96422  4.00830  3.33647  3.70935  3.52940  3.43440  2.50430  2.77559  2.74907  5.40264  4.19344     41 - -
          2.68618  4.42225  2.77519  2.73123  3.46354  2.40513  3.72494  3.29354  2.67741  2.69355  4.24690  2.90347  2.73739  3.18146  2.89801  2.37887  2.77519  2.98518  4.58477  3.61503
          0.03438  3.78314  4.50549  0.61958  0.77255  0.48576  0.95510
     26   2.89380  4.84877  3.06362  2.70525  4.21466  3.39016  3.71630  3.63892  1.16807  3.22496  4.19374  3.13276  3.89893  2.91475  2.42424  2.94315  3.15510  3.35262  5.30819  4.10896     42 - -
          2.68618  4.42225  2.77519  2.73123  3.46354  2.40513  3.72494  3.29354  2.67741  2.69355  4.24690  2.90347  2.73739  3.18146  2.89801  2.37887  2.77519  2.98518  4.58477  3.61503
          0.03438  3.78314  4.50549  0.61958  0.77255  0.48576  0.95510
     27   2.80416  5.06825  2.40123  1.49645  4.37753  3.24803  3.65684  3.78691  2.24054  3.37325  4.25938  2.78074  3.80077  2.83001  2.80228  2.76866  3.06984  3.44983  5.54812  4.19492     43 - -
          2.68618  4.42225  2.77519  2.73123  3.46354  2.40513  3.72494  3.29354  2.67741  2.69355  4.24690  2.90347  2.73739  3.18146  2.89801  2.37887  2.77519  2.98518  4.58477  3.61503
          0.03438  3.78314  4.50549  0.61958  0.77255  0.48576  0.95510
     28   2.83666  5.30712  1.55570  1.70367  4.59389  3.13991  3.68169  4.08061  2.68260  3.62930  4.49773  2.62523  3.75578  2.85586  3.24863  2.74116  3.12637  3.68611  5.79356  4.32694     44 - -
          2.68618  4.42225  2.77519  2.73123  3.46354  2.40513  3.72494  3.29354  2.67741  2.69355  4.24690  2.90347  2.73739  3.18146  2.89801  2.37887  2.77519  2.98518  4.58477  3.61503
          0.03438  3.78314  4.50549  0.61958  0.77255  0.48576  0.95510
     29   3.14819  4.57734  4.11506  3.81478  1.17040  3.85449  3.84405  2.68544  3.72455  2.07756  3.43065  3.91983  4.31695  3.91799  3.86633  3.42132  3.45025  2.66908  4.12393  2.50391     45 - -
          2.68618  4.42225  2.77519  2.73123  3.46354  2.40513  3.72494  3.29354  2.67741  2.69355  4.24690  2.90347  2.73739  3.18146  2.89801  2.37887  2.77519  2.98518  4.58477  3.61503
          0.03438  3.78314  4.50549  0.61958  0.77255  0.48576  0.95510
     30   2.88010  4.96556  2.45825  1.15999  4.30138  3.21969  3.80228  3.73756  2.67182  3.37042  4.35121  2.89011  3.82087  3.02166  3.06918  2.87345  3.18461  3.43173  5.49013  4.21538     46 - -
          2.68618  4.42225  2.77519  2.73123  3.46354  2.40513  3.72494  3.29354  2.67741  2.69355  4.24690  2.90347  2.73739  3.18146  2.89801  2.37887  2.77519  2.98518  4.58477  3.61503
          0.03438  3.78314  4.50549  0.61958  0.77255  0.48576  0.95510
     31   2.82495  5.28491  1.76564  1.53785  4.57244  3.14814  3.67531  4.05440  2.65861  3.60412  4.46813  2.63443  3.75581  2.84732  3.21382  2.73444  3.11128  3.66267  5.76968  4.31096     47 - -
          2.68618  4.42225  2.77519  2.73123  3.46354  2.40513  3.72494  3.29354  2.67741  2.69355  4.24690  2.90347  2.73739  3.18146  2.89801  2.37887  2.77519  2.98518  4.58477  3.61503
          0.03438  3.78314  4.50549  0.61958  0.77255  0.48576  0.95510
     32   2.89380  4.84877  3.06362  2.70525  4.21466  3.39016  3.71630  3.63892  1.16807  3.22496  4.19374  3.13276  3.89893  2.91475  2.42424  2.94315  3.15510  3.35262  5.30819  4.10896     48 - -
          2.68618  4.42225  2.77519  2.73123  3.46354  2.40513  3.72494  3.29354  2.67741  2.69355  4.24690  2.90347  2.73739  3.18146  2.89801  2.37887  2.77519  2.98518  4.58477  3.61503
          0.03438  3.78314  4.50549  0.61958  0.77255  0.48576  0.95510
     33   3.19506  4.60025  3.95953  3.64530  2.58598  3.63407  3.79869  3.21704  3.37022  2.62631  3.85478  3.81293  4.14504  3.76277  3.51358  3.39944  3.49153  3.10493  1.08678  2.59319     49 - -
          2.68618  4.42225  2.77519  2.73123  3.46354  2.40513  3.72494  3.29354  2.67741  2.69355  4.24690  2.90347  2.73739  3.18146  2.89801  2.37887  2.77519  2.98518  4.58477  3.61503
          0.03438  3.78314  4.50549  0.61958  0.77255  0.48576  0.95510
     34   2.87400  4.93869  3.14545  2.64778  4.31447  3.47612  3.58493  3.70623  1.36297  3.22722  4.12330  3.07272  3.90760  2.74403  2.05584  2.89649  3.08557  3.40129  5.32715  4.11345     50 - -
          2.68618  4.42225  2.77519  2.73123  3.46354  2.40513  3.72494  3.29354  2.67741  2.69355  4.24690  2.90347  2.73739  3.18146  2.89801  2.37887  2.77519  2.98518  4.58477  3.61503
          0.03438  3.78314  4.50549  0.61958  0.77255  0.48576  0.95510
     35   2.89381  4.97287  3.24131  2.66885  4.36432  3.51878  3.55670  3.73754  1.48010  3.23724  4.11925  3.08593  3.91991  2.70630  1.79794  2.90988  3.08675  3.43057  5.32694  4.12867     51 - -
          2.68618  4.42225  2.77519  2.73123  3.46354  2.40513  3.72494  3.29354  2.67741  2.69355  4.24690  2.90347  2.73739  3.18146  2.89801  2.37887  2.77519  2.98518  4.58477  3.61503
          0.03438  3.78314  4.50549  0.61958  0.77255  0.48576  0.95510
     36   2.65336  4.64266  2.66692  2.54469  3.99250  3.12706  3.85602  3.68605  2.75358  3.34399  4.30178  1.32693  3.77577  3.13079  3.10330  2.72538  3.03360  3.31735  5.30916  3.94892     52 - -
          2.68618  4.42225  2.77519  2.73123  3.46354  2.40513  3.72494  3.29354  2.67741  2.69355  4.24690  2.90347  2.73739  3.18146  2.89801  2.37887  2.77519  2.98518  4.58477  3.61503
          0.03438  3.78314  4.50549  0.61958  0.77255  0.48576  0.95510
     37   2.64131  4.41065  3.23932  3.06758  4.06571  3.10334  4.15044  3.59037  3.11761  3.22613  4.27402  3.38201  1.01191  3.50927  3.37118  2.80662  3.07647  3.24575  5.27461  4.18604     53 - -
          2.68618  4.42225  2.77519  2.73123  3.46354  2.40513  3.72494  3.29354  2.67741  2.69355  4.24690  2.90347  2.73739  3.18146  2.89801  2.37887  2.77519  2.98518  4.58477  3.61503
          0.03438  3.78314  4.50549  0.61958  0.77255  0.48576  0.95510
     38   2.36929  4.21326  3.35308  3.10406  3.89402  3.05467  4.12762  3.01046  3.04521  2.87697  3.93552  3.32607  3.75234  3.44525  3.30664  2.56985  1.33320  2.71507  5.33993  4.11143     54 - -
          2.68618  4.42225  2.77519  2.73123  3.46354  2.40513  3.72494  3.29354  2.67741  2.69355  4.24690  2.90347  2.73739  3.18146  2.89801  2.37887  2.77519  2.98518  4.58477  3.61503
          0.03438  3.78314  4.50549  0.61958  0.77255  0.48576  0.95510
     39   2.65336  4.64266  2.66692  2.54469  3.99250  3.12706  3.85602  3.68605  2.75358  3.34399  4.30178  1.32693  3.77577  3.13079  3.10330  2.72538  3.03360  3.31735  5.30916  3.94892     55 - -
          2.68618  4.42225  2.77519  2.73123  3.46354  2.40513  3.72494  3.29354  2.67741  2.69355  4.24690  2.90347  2.73739  3.18146  2.89801  2.37887  2.77519  2.98518  4.58477  3.61503
          0.03438  3.78314  4.50549  0.61958  0.77255  0.48576  0.95510
     40   2.36929  4.21326  3.35308  3.10406  3.89402  3.05467  4.12762  3.01046  3.04521  2.87697  3.93552  3.32607  3.75234  3.44525  3.30664  2.56985  1.33320  2.71507  5.33993  4.11143     56 - -
          2.68618  4.42225  2.77519  2.73123  3.46354  2.40513  3.72494  3.29354  2.67741  2.69355  4.24690  2.90347  2.73739  3.18146  2.89801  2.37887  2.77519  2.98518  4.58477  3.61503
          0.03438  3.78314  4.50549  0.61958  0.77255  0.48576  0.95510
     41   1.15088  4.15203  3.37522  3.16532  3.96636  2.97832  4.19746  3.07892  3.17929  2.96422  4.00830  3.33647  3.70935  3.52940  3.43440  2.50430  2.77559  2.74907  5.40264  4.19344     57 - -
          2.68618  4.42225  2.77519  2.73123  3.46354  2.40513  3.72494  3.29354  2.67741  2.69355  4.24690  2.90347  2.73739  3.18146  2.89801  2.37887  2.77519  2.98518  4.58477  3.61503
          0.03438  3.78314  4.50549  0.61958  0.77255  0.48576  0.95510
     42   1.57057  3.28311  3.58738  3.20307  3.95903  2.16436  4.12326  3.24171  3.14806  3.03719  3.90570  3.28374  3.59824  3.44022  3.42498  2.30621  2.57395  2.80554  5.35986  4.16593     58 - -
          2.68618  4.42225  2.77519  2.73123  3.46354  2.40513  3.72494  3.29354  2.67741  2.69355  4.24690  2.90347  2.73739  3.18146  2.89801  2.37887  2.77519  2.98518  4.58477  3.61503
          0.03438  3.78314  4.50549  0.61958  0.77255  0.48576  0.95510
     43   3.05720  4.54746  4.04448  3.68667  3.10607  3.86595  4.37049  2.30865  3.45517  0.99392  3.16193  3.97044  4.31856  3.84505  3.64478  3.43024  3.35661  2.32223  4.95022  3.65207     59 - -
          2.68618  4.42225  2.77519  2.73123  3.46354  2.40513  3.72494  3.29354  2.67741  2.69355  4.24690  2.90347  2.73739  3.18146  2.89801  2.37887  2.77519  2.98518  4.58477  3.61503
          0.03438  3.78314  4.50549  0.61958  0.77255  0.48576  0.95510
     44   2.80718  5.31369  1.70053  1.79266  4.59671  3.14588  3.65502  4.09776  2.63416  3.61876  4.46239  2.27820  3.74710  2.81975  3.19987  2.71138  3.08917  3.68993  5.78967  4.31083     60 - -
          2.68618  4.42225  2.77519  2.73123  3.46354  2.40513  3.72494  3.29354  2.67741  2.69355  4.24690  2.90347  2.73739  3.18146  2.89801  2.37887  2.77519  2.98518  4.58477  3.61503
          0.03438  3.78314  4.50549  0.61958  0.77255  0.48576  0.95510
     45   2.89761  5.00462  1.05533  2.28844  4.37075  3.14652  3.85898  3.93947  2.92732  3.56508  4.54379  2.83917  3.79336  3.09992  3.42916  2.87201  3.23525  3.58914  5.55658  4.26178     61 - -
          2.68618  4.42225  2.77519  2.73123  3.46354  2.40513  3.72494  3.29354  2.67741  2.69355  4.24690  2.90347  2.73739  3.18146  2.89801  2.37887  2.77519  2.98518  4.58477  3.61503
          0.03438  3.78314  4.50549  0.61958  0.77255  0.48576  0.95510
     46   3.14819  4.57734  4.11506  3.81478  1.17040  3.85449  3.84405  2.68544  3.72455  2.07756  3.43065  3.91983  4.31695  3.91799  3.86633  3.42132  3.45025  2.66908  4.12393  2.50391     62 - -
          2.68618  4.42225  2.77519  2.73123  3.46354  2.40513  3.72494  3.29354  2.67741  2.69355  4.24690  2.90347  2.73739  3.18146  2.89801  2.37887  2.77519  2.98518  4.58477  3.61503
          0.03438  3.78314  4.50549  0.61958  0.77255  0.48576  0.95510
     47   2.82092  5.26315  1.85136  1.48637  4.55245  3.15234  3.67635  4.02962  2.65162  3.58557  4.45128  2.64327  3.75749  2.84923  3.19843  2.73498  3.10691  3.64251  5.75160  4.30074     63 - -
          2.68618  4.42225  2.77519  2.73123  3.46354  2.40513  3.72494  3.29354  2.67741  2.69355  4.24690  2.90347  2.73739  3.18146  2.89801  2.37887  2.77519  2.98518  4.58477  3.61503
          0.03438  3.78314  4.50549  0.61958  0.77255  0.48576  0.95510
     48   2.90890  4.74936  3.39087  2.92422  4.08130  3.41071  3.76730  3.61893  2.21292  3.15138  4.15641  3.28956  3.91991  2.99429  1.12456  2.99885  3.18246  3.34737  5.20214  4.03057     64 - -
          2.68618  4.42225  2.77519  2.73123  3.46354  2.40513  3.72494  3.29354  2.67741  2.69355  4.24690  2.90347  2.73739  3.18146  2.89801  2.37887  2.77519  2.98518  4.58477  3.61503
          0.03438  3.78314  4.50549  0.61958  0.77255  0.48576  0.95510
     49   2.96158  4.40864  4.20320  3.81779  3.31671  3.96532  4.56422  1.19630  3.64393  1.92432  3.26929  4.07574  4.40754  4.00308  3.85087  3.45417  3.26341  1.85167  5.18706  3.91575     65 - -
          2.68618  4.42225  2.77519  2.73123  3.46354  2.40513  3.72494  3.29354  2.67741  2.69355  4.24690  2.90347  2.73739  3.18146  2.89801  2.37887  2.77519  2.98518  4.58477  3.61503
          0.03438  3.78314  4.50549  0.61958  0.77255  0.48576  0.95510
     50   2.89380  4.84877  3.06362  2.70525  4.21466  3.39016  3.71630  3.63892  1.16807  3.22496  4.19374  3.13276  3.89893  2.91475  2.42424  2.94315  3.15510  3.35262  5.30819  4.10896     66 - -
          2.68618  4.42225  2.77519  2.73123  3.46354  2.40513  3.72494  3.29354  2.67741  2.69355  4.24690  2.90347  2.73739  3.18146  2.89801  2.37887  2.77519  2.98518  4.58477  3.61503
          0.03438  3.78314  4.50549  0.61958  0.77255  0.48576  0.95510
     51   2.36929  4.21326  3.35308  3.10406  3.89402  3.05467  4.12762  3.01046  3.04521  2.87697  3.93552  3.32607  3.75234  3.44525  3.30664  2.56985  1.33320  2.71507  5.33993  4.11143     67 - -
          2.68618  4.42225  2.77519  2.73123  3.46354  2.40513  3.72494  3.29354  2.67741  2.69355  4.24690  2.90347  2.73739  3.18146  2.89801  2.37887  2.77519  2.98518  4.58477  3.61503
          0.03438  3.78314  4.50549  0.61958  0.77255  0.48576  0.95510
     52   3.05720  4.54746  4.04448  3.68667  3.10607  3.86595  4.37049  2.30865  3.45517  0.99392  3.16193  3.97044  4.31856  3.84505  3.64478  3.43024  3.35661  2.32223  4.95022  3.65207     68 - -
          2.68618  4.42225  2.77519  2.73123  3.46354  2.40513  3.72494  3.29354  2.67741  2.69355  4.24690  2.90347  2.73739  3.18146  2.89801  2.37887  2.77519  2.98518  4.58477  3.61503
          0.03438  3.78314  4.50549  0.61958  0.77255  0.48576  0.95510
     53   2.56109  4.34240  3.21622  3.10580  4.24413  0.88140  4.22918  3.82416  3.27456  3.48912  4.46620  3.38119  3.73065  3.60628  3.51809  2.73092  3.03550  3.37004  5.36053  4.34389     69 - -
          2.68618  4.42225  2.77519  2.73123  3.46354  2.40513  3.72494  3.29354  2.67741  2.69355  4.24690  2.90347  2.73739  3.18146  2.89801  2.37887  2.77519  2.98518  4.58477  3.61503
          0.03438  3.78314  4.50549  0.61958  0.77255  0.48576  0.95510
     54   2.36929  4.21326  3.35308  3.10406  3.89402  3.05467  4.12762  3.01046  3.04521  2.87697  3.93552  3.32607  3.75234  3.44525  3.30664  2.56985  1.33320  2.71507  5.33993  4.11143     70 - -
          2.68618  4.42225  2.77519  2.73123  3.46354  2.40513  3.72494  3.29354  2.67741  2.69355  4.24690  2.90347  2.73739  3.18146  2.89801  2.37887  2.77519  2.98518  4.58477  3.61503
          0.03438  3.78314  4.50549  0.61958  0.77255  0.48576  0.95510
     55   2.56109  4.34240  3.21622  3.10580  4.24413  0.88140  4.22918  3.82416  3.27456  3.48912  4.46620  3.38119  3.73065  3.60628  3.51809  2.73092  3.03550  3.37004  5.36053  4.34389     71 - -
          2.68618  4.42225  2.77519  2.73123  3.46354  2.40513  3.72494  3.29354  2.67741  2.69355  4.24690  2.90347  2.73739  3.18146  2.89801  2.37887  2.77519  2.98518  4.58477  3.61503
          0.03438  3.78314  4.50549  0.61958  0.77255  0.48576  0.95510
     56   2.27551  4.19329  3.13292  2.94713  3.98833  2.92501  4.05821  3.50001  3.01468  3.22820  4.16373  3.18467  3.65699  3.37170  3.30173  1.23438  2.74941  3.05490  5.36864  4.07197     72 - -
          2.68618  4.42225  2.77519  2.73123  3.46354  2.40513  3.72494  3.29354  2.67741  2.69355  4.24690  2.90347  2.73739  3.18146  2.89801  2.37887  2.77519  2.98518  4.58477  3.61503
          0.03438  3.78314  4.50549  0.61958  0.77255  0.48576  0.95510
     57   3.14819  4.57734  4.11506  3.81478  1.17040  3.85449  3.84405  2.68544  3.72455  2.07756  3.43065  3.91983  4.31695  3.91799  3.86633  3.42132  3.45025  2.66908  4.12393  2.50391     73 - -
          2.68618  4.42225  2.77519  2.73123  3.46354  2.40513  3.72494  3.29354  2.67741  2.69355  4.24690  2.90347  2.73739  3.18146  2.89801  2.37887  2.77519  2.98518  4.58477  3.61503
          0.03438  3.78314  4.50549  0.61958  0.77255  0.48576  0.95510
     58   2.56109  4.34240  3.21622  3.10580  4.24413  0.88140  4.22918  3.82416  3.27456  3.48912  4.46620  3.38119  3.73065  3.60628  3.51809  2.73092  3.03550  3.37004  5.36053  4.34389     74 - -
          2.68618  4.42225  2.77519  2.73123  3.46354  2.40513  3.72494  3.29354  2.67741  2.69355  4.24690  2.90347  2.73739  3.18146  2.89801  2.37887  2.77519  2.98518  4.58477  3.61503
          0.03438  3.78314  4.50549  0.61958  0.77255  0.48576  0.95510
     59   2.90890  4.74936  3.39087  2.92422  4.08130  3.41071  3.76730  3.61893  2.21292  3.15138  4.15641  3.28956  3.91991  2.99429  1.12456  2.99885  3.18246  3.34737  5.20214  4.03057     75 - -
          2.68618  4.42225  2.77519  2.73123  3.46354  2.40513  3.72494  3.29354  2.67741  2.69355  4.24690  2.90347  2.73739  3.18146  2.89801  2.37887  2.77519  2.98518  4.58477  3.61503
          0.03438  3.78314  4.50549  0.61958  0.77255  0.48576  0.95510
     60   2.73804  4.30808  3.99916  3.66215  3.48755  3.62843  4.48014  2.06428  3.52841  2.19218  3.46911  3.86552  4.19579  3.89586  3.74899  3.12843  3.10298  1.14626  5.25593  3.98076     76 - -
          2.68618  4.42225  2.77519  2.73123  3.46354  2.40513  3.72494  3.29354  2.67741  2.69355  4.24690  2.90347  2.73739  3.18146  2.89801  2.37887  2.77519  2.98518  4.58477  3.61503
          0.03438  3.78314  4.50549  0.61958  0.77255  0.48576  0.95510
     61   2.90216  4.46620  3.95450  3.54339  3.17405  3.76724  4.29935  2.34096  3.31547  1.78441  1.56092  3.83125  4.22933  3.70453  3.53086  3.24091  3.20676  2.33610  5.00161  3.75416     77 - -
          2.68618  4.42225  2.77519  2.73123  3.46354  2.40513  3.72494  3.29354  2.67741  2.69355  4.24690  2.90347  2.73739  3.18146  2.89801  2.37887  2.77519  2.98518  4.58477  3.61503
          0.03438  3.78314  4.50549  0.61958  0.77255  0.48576  0.95510
     62   2.96158  4.40864  4.20320  3.81779  3.31671  3.96532  4.56422  1.19630  3.64393  1.92432  3.26929  4.07574  4.40754  4.00308  3.85087  3.45417  3.26341  1.85167  5.18706  3.91575     78 - -
          2.68618  4.42225  2.77519  2.73123  3.46354  2.40513  3.72494  3.29354  2.67741  2.69355  4.24690  2.90347  2.73739  3.18146  2.89801  2.37887  2.77519  2.98518  4.58477  3.61503
          0.03438  3.78314  4.50549  0.61958  0.77255  0.48576  0.95510
     63   2.73804  4.30808  3.99916  3.66215  3.48755  3.62843  4.48014  2.06428  3.52841  2.19218  3.46911  3.86552  4.19579  3.89586  3.74899  3.12843  3.10298  1.14626  5.25593  3.98076     79 - -
          2.68618  4.42225  2.77519  2.73123  3.46354  2.40513  3.72494  3.29354  2.67741  2.69355  4.24690  2.90347  2.73739  3.18146  2.89801  2.37887  2.77519  2.98518  4.58477  3.61503
          0.03438  3.78314  4.50549  0.61958  0.77255  0.48576  0.95510
     64   2.81492  4.79295  2.84938  2.60564  3.94874  3.30964  3.76215  3.56834  2.43346  3.07937  4.11265  3.06347  3.86367  1.40234  2.71822  2.86783  3.11335  3.30450  5.23821  3.92680     80 - -
          2.68618  4.42225  2.77519  2.73123  3.46354  2.40513  3.72494  3.29354  2.67741  2.69355  4.24690  2.90347  2.73739  3.18146  2.89801  2.37887  2.77519  2.98518  4.58477  3.61503
          0.03438  3.78314  4.50549  0.61958  0.77255  0.48576  0.95510
     65   2.90498  4.73416  3.04585  2.79929  3.22761  3.37669  1.34600  3.59367  2.64509  3.09797  4.13594  3.21124  3.92565  3.16509  2.91493  2.97722  3.20636  3.33076  4.69349  3.18152     81 - -
          2.68618  4.42225  2.77519  2.73123  3.46354  2.40513  3.72494  3.29354  2.67741  2.69355  4.24690  2.90347  2.73739  3.18146  2.89801  2.37887  2.77519  2.98518  4.58477  3.61503
          0.03438  3.78314  4.50549  0.61958  0.77255  0.48576  0.95510
     66   2.89380  4.84877  3.06362  2.70525  4.21466  3.39016  3.71630  3.63892  1.16807  3.22496  4.19374  3.13276  3.89893  2.91475  2.42424  2.94315  3.15510  3.35262  5.30819  4.10896     82 - -
          2.68618  4.42225  2.77519  2.73123  3.46354  2.40513  3.72494  3.29354  2.67741  2.69355  4.24690  2.90347  2.73739  3.18146  2.89801  2.37887  2.77519  2.98518  4.58477  3.61503
          0.03438  3.78314  4.50549  0.61958  0.77255  0.48576  0.95510
     67   2.03181  4.19471  3.07522  2.80643  4.08388  2.94063  3.96004  3.44605  2.87110  3.16270  4.03131  3.09536  1.99471  3.21070  3.20763  2.20907  2.67879  3.00283  5.43337  4.17566     83 - -
          2.68618  4.42225  2.77519  2.73123  3.46354  2.40513  3.72494  3.29354  2.67741  2.69355  4.24690  2.90347  2.73739  3.18146  2.89801  2.37887  2.77519  2.98518  4.58477  3.61503
          0.03438  3.78314  4.50549  0.61958  0.77255  0.48576  0.95510
     68   2.22333  4.13489  3.24674  2.96815  3.99043  2.94668  4.03337  3.24031  2.94975  3.06036  3.97507  3.19071  3.65593  3.31593  3.24439  2.15743  1.59424  2.84581  5.38914  4.13741     84 - -
          2.68618  4.42225  2.77519  2.73123  3.46354  2.40513  3.72494  3.29354  2.67741  2.69355  4.24690  2.90347  2.73739  3.18146  2.89801  2.37887  2.77519  2.98518  4.58477  3.61503
          0.03438  3.78314  4.50549  0.61958  0.77255  0.48576  0.95510
     69   2.73240  4.78950  2.89131  2.55624  4.26418  2.88346  3.67837  3.67535  1.42111  3.26322  4.14850  3.00749  3.82782  2.85919  2.51030  2.77633  3.01388  3.33361  5.37432  4.13414     85 - -
          2.68618  4.42225  2.77519  2.73123  3.46354  2.40513  3.72494  3.29354  2.67741  2.69355  4.24690  2.90347  2.73739  3.18146  2.89801  2.37887  2.77519  2.98518  4.58477  3.61503
          0.03438  3.78314  4.50549  0.61958  0.77255  0.48576  0.95510
     70   2.81923  5.25024  1.89172  1.46467  4.54073  3.15460  3.67763  4.01505  2.64864  3.57509  4.44235  2.64873  3.75870  2.85129  3.19042  2.73603  3.10527  3.63081  5.74122  4.29513     86 - -
          2.68618  4.42225  2.77519  2.73123  3.46354  2.40513  3.72494  3.29354  2.67741  2.69355  4.24690  2.90347  2.73739  3.18146  2.89801  2.37887  2.77519  2.98518  4.58477  3.61503
          0.03438  3.78314  4.50549  0.61958  0.77255  0.48576  0.95510
     71   3.19487  4.63765  4.03604  3.64793  1.89074  3.98865  3.45326  3.00973  3.52231  2.44049  3.66300  3.72165  4.35586  3.70107  3.70595  3.35302  3.43855  2.91031  3.70733  1.27115     87 - -
          2.68618  4.42225  2.77519  2.73123  3.46354  2.40513  3.72494  3.29354  2.67741  2.69355  4.24690  2.90347  2.73739  3.18146  2.89801  2.37887  2.77519  2.98518  4.58477  3.61503
          0.03438  3.78314  4.50549  0.61958  0.77255  0.48576  0.95510
     72   3.12282  4.64800  3.70817  3.42312  2.30521  3.72744  3.58448  3.14490  3.28320  2.62135  3.83004  3.61676  4.20459  3.61078  3.48429  3.26762  3.40977  3.01159  3.94473  1.12856     88 - -
          2.68618  4.42225  2.77519  2.73123  3.46354  2.40513  3.72494  3.29354  2.67741  2.69355  4.24690  2.90347  2.73739  3.18146  2.89801  2.37887  2.77519  2.98518  4.58477  3.61503
          0.03438  3.78314  4.50549  0.61958  0.77255  0.48576  0.95510
     73   1.15088  4.15203  3.37522  3.16532  3.96636  2.97832  4.19746  3.07892  3.17929  2.96422  4.00830  3.33647  3.70935  3.52940  3.43440  2.50430  2.77559  2.74907  5.40264  4.19344     89 - -
          2.68618  4.42225  2.77519  2.73123  3.46354  2.40513  3.72494  3.29354  2.67741  2.69355  4.24690  2.90347  2.73739  3.18146  2.89801  2.37887  2.77519  2.98518  4.58477  3.61503
          0.03438  3.78314  4.50549  0.61958  0.77255  0.48576  0.95510
     74   2.90216  4.46620  3.95450  3.54339  3.17405  3.76724  4.29935  2.34096  3.31547  1.78441  1.56092  3.83125  4.22933  3.70453  3.53086  3.24091  3.20676  2.33610  5.00161  3.75416     90 - -
          2.68618  4.42225  2.77519  2.73123  3.46354  2.40513  3.72494  3.29354  2.67741  2.69355  4.24690  2.90347  2.73739  3.18146  2.89801  2.37887  2.77519  2.98518  4.58477  3.61503
          0.03438  3.78314  4.50549  0.61958  0.77255  0.48576  0.95510
     75   2.89380  4.84877  3.06362  2.70525  4.21466  3.39016  3.71630  3.63892  1.16807  3.22496  4.19374  3.13276  3.89893  2.91475  2.42424  2.94315  3.15510  3.35262  5.30819  4.10896     91 - -
          2.68618  4.42225  2.77519  2.73123  3.46354  2.40513  3.72494  3.29354  2.67741  2.69355  4.24690  2.90347  2.73739  3.18146  2.89801  2.37887  2.77519  2.98518  4.58477  3.61503
          0.03438  3.78314  4.50549  0.61958  0.77255  0.48576  0.95510
     76   2.96158  4.40864  4.20320  3.81779  3.31671  3.96532  4.56422  1.19630  3.64393  1.92432  3.26929  4.07574  4.40754  4.00308  3.85087  3.45417  3.26341  1.85167  5.18706  3.91575     92 - -
          2.68618  4.42225  2.77519  2.73123  3.46354  2.40513  3.72494  3.29354  2.67741  2.69355  4.24690  2.90347  2.73739  3.18146  2.89801  2.37887  2.77519  2.98518  4.58477  3.61503
          0.03438  3.78314  4.50549  0.61958  0.77255  0.48576  0.95510
     77   3.05720  4.54746  4.04448  3.68667  3.10607  3.86595  4.37049  2.30865  3.45517  0.99392  3.16193  3.97044  4.31856  3.84505  3.64478  3.43024  3.35661  2.32223  4.95022  3.65207     93 - -
          2.68618  4.42225  2.77519  2.73123  3.46354  2.40513  3.72494  3.29354  2.67741  2.69355  4.24690  2.90347  2.73739  3.18146  2.89801  2.37887  2.77519  2.98518  4.58477  3.61503
          0.03438  3.78314  4.50549  0.61958  0.77255  0.48576  0.95510
     78   2.89761  5.00462  1.05533  2.28844  4.37075  3.14652  3.85898  3.93947  2.92732  3.56508  4.54379  2.83917  3.79336  3.09992  3.42916  2.87201  3.23525  3.58914  5.55658  4.26178     94 - -
          2.68618  4.42225  2.77519  2.73123  3.46354  2.40513  3.72494  3.29354  2.67741  2.69355  4.24690  2.90347  2.73739  3.18146  2.89801  2.37887  2.77519  2.98518  4.58477  3.61503
          0.03438  3.78314  4.50549  0.61958  0.77255  0.48576  0.95510
     79   2.89380  4.84877  3.06362  2.70525  4.21466  3.39016  3.71630  3.63892  1.16807  3.22496  4.19374  3.13276  3.89893  2.91475  2.42424  2.94315  3.15510  3.35262  5.30819  4.10896     95 - -
          2.68618  4.42225  2.77519  2.73123  3.46354  2.40513  3.72494  3.29354  2.67741  2.69355  4.24690  2.90347  2.73739  3.18146  2.89801  2.37887  2.77519  2.98518  4.58477  3.61503
          0.03438  3.78314  4.50549  0.61958  0.77255  0.48576  0.95510
     80   2.81492  4.79295  2.84938  2.60564  3.94874  3.30964  3.76215  3.56834  2.43346  3.07937  4.11265  3.06347  3.86367  1.40234  2.71822  2.86783  3.11335  3.30450  5.23821  3.92680     96 - -
          2.68618  4.42225  2.77519  2.73123  3.46354  2.40513  3.72494  3.29354  2.67741  2.69355  4.24690  2.90347  2.73739  3.18146  2.89801  2.37887  2.77519  2.98518  4.58477  3.61503
          0.03438  3.78314  4.50549  0.61958  0.77255  0.48576  0.95510
     81   2.89380  4.84877  3.06362  2.70525  4.21466  3.39016  3.71630  3.63892  1.16807  3.22496  4.19374  3.13276  3.89893  2.91475  2.42424  2.94315  3.15510  3.35262  5.30819  4.10896     97 - -
          2.68618  4.42225  2.77519  2.73123  3.46354  2.40513  3.72494  3.29354  2.67741  2.69355  4.24690  2.90347  2.73739  3.18146  2.89801  2.37887  2.77519  2.98518  4.58477  3.61503
          0.03438  3.78314  4.50549  0.61958  0.77255  0.48576  0.95510
     82   2.73804  4.30808  3.99916  3.66215  3.48755  3.62843  4.48014  2.06428  3.52841  2.19218  3.46911  3.86552  4.19579  3.89586  3.74899  3.12843  3.10298  1.14626  5.25593  3.98076     98 - -
          2.68618  4.42225  2.77519  2.73123  3.46354  2.40513  3.72494  3.29354  2.67741  2.69355  4.24690  2.90347  2.73739  3.18146  2.89801  2.37887  2.77519  2.98518  4.58477  3.61503
          0.03438  3.78314  4.50549  0.61958  0.77255  0.48576  0.95510
     83   2.73804  4.30808  3.99916  3.66215  3.48755  3.62843  4.48014  2.06428  3.52841  2.19218  3.46911  3.86552  4.19579  3.89586  3.74899  3.12843  3.10298  1.14626  5.25593  3.98076     99 - -
          2.68618  4.42225  2.77519  2.73123  3.46354  2.40513  3.72494  3.29354  2.67741  2.69355  4.24690  2.90347  2.73739  3.18146  2.89801  2.37887  2.77519  2.98518  4.58477  3.61503
          0.03438  3.78314  4.50549  0.61958  0.77255  0.48576  0.95510
     84   2.89380  4.84877  3.06362  2.70525  4.21466  3.39016  3.71630  3.63892  1.16807  3.22496  4.19374  3.13276  3.89893  2.91475  2.42424  2.94315  3.15510  3.35262  5.30819  4.10896    100 - -
          2.68618  4.42225  2.77519  2.73123  3.46354  2.40513  3.72494  3.29354  2.67741  2.69355  4.24690  2.90347  2.73739  3.18146  2.89801  2.37887  2.77519  2.98518  4.58477  3.61503
          0.03438  3.78314  4.50549  0.61958  0.77255  0.48576  0.95510
     85   3.05720  4.54746  4.04448  3.68667  3.10607  3.86595  4.37049  2.30865  3.45517  0.99392  3.16193  3.97044  4.31856  3.84505  3.64478  3.43024  3.35661  2.32223  4.95022  3.65207    101 - -
          2.68618  4.42225  2.77519  2.73123  3.46354  2.40513  3.72494  3.29354  2.67741  2.69355  4.24690  2.90347  2.73739  3.18146  2.89801  2.37887  2.77519  2.98518  4.58477  3.61503
          0.03438  3.78314  4.50549  0.61958  0.77255  0.48576  0.95510
     86   2.89380  4.84877  3.06362  2.70525  4.21466  3.39016  3.71630  3.63892  1.16807  3.22496  4.19374  3.13276  3.89893  2.91475  2.42424  2.94315  3.15510  3.35262  5.30819  4.10896    102 - -
          2.68618  4.42225  2.77519  2.73123  3.46354  2.40513  3.72494  3.29354  2.67741  2.69355  4.24690  2.90347  2.73739  3.18146  2.89801  2.37887  2.77519  2.98518  4.58477  3.61503
          0.03438  3.78314  4.50549  0.61958  0.77255  0.48576  0.95510
     87   2.81492  4.79295  2.84938  2.60564  3.94874  3.30964  3.76215  3.56834  2.43346  3.07937  4.11265  3.06347  3.86367  1.40234  2.71822  2.86783  3.11335  3.30450  5.23821  3.92680    103 - -
          2.68618  4.42225  2.77519  2.73123  3.46354  2.40513  3.72494  3.29354  2.67741  2.69355  4.24690  2.90347  2.73739  3.18146  2.89801  2.37887  2.77519  2.98518  4.58477  3.61503
          0.03438  3.78314  4.50549  0.61958  0.77255  0.48576  0.95510
     88   2.73804  4.30808  3.99916  3.66215  3.48755  3.62843  4.48014  2.06428  3.52841  2.19218  3.46911  3.86552  4.19579  3.89586  3.74899  3.12843  3.10298  1.14626  5.25593  3.98076    104 - -
          2.68618  4.42225  2.77519  2.73123  3.46354  2.40513  3.72494  3.29354  2.67741  2.69355  4.24690  2.90347  2.73739  3.18146  2.89801  2.37887  2.77519  2.98518  4.58477  3.61503
          0.03438  3.78314  4.50549  0.61958  0.77255  0.48576  0.95510
     89   2.88010  4.96556  2.45825  1.15999  4.30138  3.21969  3.80228  3.73756  2.67182  3.37042  4.35121  2.89011  3.82087  3.02166  3.06918  2.87345  3.18461  3.43173  5.49013  4.21538    105 - -
          2.68618  4.42225  2.77519  2.73123  3.46354  2.40513  3.72494  3.29354  2.67741  2.69355  4.24690  2.90347  2.73739  3.18146  2.89801  2.37887  2.77519  2.98518  4.58477  3.61503
          0.03438  3.78314  4.50549  0.61958  0.77255  0.48576  0.95510
     90   2.90498  4.73416  3.04585  2.79929  3.22761  3.37669  1.34600  3.59367  2.64509  3.09797  4.13594  3.21124  3.92565  3.16509  2.91493  2.97722  3.20636  3.33076  4.69349  3.18152    106 - -
          2.68618  4.42225  2.77519  2.73123  3.46354  2.40513  3.72494  3.29354  2.67741  2.69355  4.24690  2.90347  2.73739  3.18146  2.89801  2.37887  2.77519  2.98518  4.58477  3.61503
          0.03438  3.78314  4.50549  0.61958  0.77255  0.48576  0.95510
     91   2.36929  4.21326  3.35308  3.10406  3.89402  3.05467  4.12762  3.01046  3.04521  2.87697  3.93552  3.32607  3.75234  3.44525  3.30664  2.56985  1.33320  2.71507  5.33993  4.11143    107 - -
          2.68618  4.42225  2.77519  2.73123  3.46354  2.40513  3.72494  3.29354  2.67741  2.69355  4.24690  2.90347  2.73739  3.18146  2.89801  2.37887  2.77519  2.98518  4.58477  3.61503
          0.03438  3.78314  4.50549  0.61958  0.77255  0.48576  0.95510
     92   3.05720  4.54746  4.04448  3.68667  3.10607  3.86595  4.37049  2.30865  3.45517  0.99392  3.16193  3.97044  4.31856  3.84505  3.64478  3.43024  3.35661  2.32223  4.95022  3.65207    108 - -
          2.68618  4.42225  2.77519  2.73123  3.46354  2.40513  3.72494  3.29354  2.67741  2.69355  4.24690  2.90347  2.73739  3.18146  2.89801  2.37887  2.77519  2.98518  4.58477  3.61503
          0.03438  3.78314  4.50549  0.61958  0.77255  0.48576  0.95510
     93   2.65336  4.64266  2.66692  2.54469  3.99250  3.12706  3.85602  3.68605  2.75358  3.34399  4.30178  1.32693  3.77577  3.13079  3.10330  2.72538  3.03360  3.31735  5.30916  3.94892    109 - -
          2.68618  4.42225  2.77519  2.73123  3.46354  2.40513  3.72494  3.29354  2.67741  2.69355  4.24690  2.90347  2.73739  3.18146  2.89801  2.37887  2.77519  2.98518  4.58477  3.61503
          0.03438  3.78314  4.50549  0.61958  0.77255  0.48576  0.95510
     94   2.88010  4.96556  2.45825  1.15999  4.30138  3.21969  3.80228  3.73756  2.67182  3.37042  4.35121  2.89011  3.82087  3.02166  3.06918  2.87345  3.18461  3.43173  5.49013  4.21538    110 - -
          2.68618  4.42225  2.77519  2.73123  3.46354  2.40513  3.72494  3.29354  2.67741  2.69355  4.24690  2.90347  2.73739  3.18146  2.89801  2.37887  2.77519  2.98518  4.58477  3.61503
          0.03438  3.78314  4.50549  0.61958  0.77255  0.48576  0.95510
     95   2.89380  4.84877  3.06362  2.70525  4.21466  3.39016  3.71630  3.63892  1.16807  3.22496  4.19374  3.13276  3.89893  2.91475  2.42424  2.94315  3.15510  3.35262  5.30819  4.10896    111 - -
          2.68618  4.42225  2.77519  2.73123  3.46354  2.40513  3.72494  3.29354  2.67741  2.69355  4.24690  2.90347  2.73739  3.18146  2.89801  2.37887  2.77519  2.98518  4.58477  3.61503
          0.03438  3.78314  4.50549  0.61958  0.77255  0.48576  0.95510
     96   2.90890  4.74936  3.39087  2.92422  4.08130  3.41071  3.76730  3.61893  2.21292  3.15138  4.15641  3.28956  3.91991  2.99429  1.12456  2.99885  3.18246  3.34737  5.20214  4.03057    112 - -
          2.68618  4.42225  2.77519  2.73123  3.46354  2.40513  3.72494  3.29354  2.67741  2.69355  4.24690  2.90347  2.73739  3.18146  2.89801  2.37887  2.77519  2.98518  4.58477  3.61503
          0.03438  3.78314  4.50549  0.61958  0.77255  0.48576  0.95510
     97   2.96158  4.40864  4.20320  3.81779  3.31671  3.96532  4.56422  1.19630  3.64393  1.92432  3.26929  4.07574  4.40754  4.00308  3.85087  3.45417  3.26341  1.85167  5.18706  3.91575    113 - -
          2.68618  4.42225  2.77519  2.73123  3.46354  2.40513  3.72494  3.29354  2.67741  2.69355  4.24690  2.90347  2.73739  3.18146  2.89801  2.37887  2.77519  2.98518  4.58477  3.61503
          0.03438  3.78314  4.50549  0.61958  0.77255  0.48576  0.95510
     98   3.05720  4.54746  4.04448  3.68667  3.10607  3.86595  4.37049  2.30865  3.45517  0.99392  3.16193  3.97044  4.31856  3.84505  3.64478  3.43024  3.35661  2.32223  4.95022  3.65207    114 - -
          2.68618  4.42225  2.77519  2.73123  3.46354  2.40513  3.72494  3.29354  2.67741  2.69355  4.24690  2.90347  2.73739  3.18146  2.89801  2.37887  2.77519  2.98518  4.58477  3.61503
          0.03438  3.78314  4.50549  0.61958  0.77255  0.48576  0.95510
     99   2.81492  4.79295  2.84938  2.60564  3.94874  3.30964  3.76215  3.56834  2.43346  3.07937  4.11265  3.06347  3.86367  1.40234  2.71822  2.86783  3.11335  3.30450  5.23821  3.92680    115 - -
          2.68618  4.42225  2.77519  2.73123  3.46354  2.40513  3.72494  3.29354  2.67741  2.69355  4.24690  2.90347  2.73739  3.18146  2.89801  2.37887  2.77519  2.98518  4.58477  3.61503
          0.03438  3.78314  4.50549  0.61958  0.77255  0.48576  0.95510
    100   1.15088  4.15203  3.37522  3.16532  3.96636  2.97832  4.19746  3.07892  3.17929  2.96422  4.00830  3.33647  3.70935  3.52940  3.43440  2.50430  2.77559  2.74907  5.40264  4.19344    116 - -
          2.68618  4.42225  2.77519  2.73123  3.46354  2.40513  3.72494  3.29354  2.67741  2.69355  4.24690  2.90347  2.73739  3.18146  2.89801  2.37887  2.77519  2.98518  4.58477  3.61503
          0.03438  3.78314  4.50549  0.61958  0.77255  0.48576  0.95510
    101   2.96158  4.40864  4.20320  3.81779  3.31671  3.96532  4.56422  1.19630  3.64393  1.92432  3.26929  4.07574  4.40754  4.00308  3.85087  3.45417  3.26341  1.85167  5.18706  3.91575    117 - -
          2.68618  4.42225  2.77519  2.73123  3.46354  2.40513  3.72494  3.29354  2.67741  2.69355  4.24690  2.90347  2.73739  3.18146  2.89801  2.37887  2.77519  2.98518  4.58477  3.61503
          0.03438  3.78314  4.50549  0.61958  0.77255  0.48576  0.95510
    102   2.54753  4.67577  2.61826  2.37802  4.14683  3.16079  3.69859  3.63095  2.51493  3.23269  4.07988  2.31372  3.73446  2.65737  2.91566  1.99527  2.87118  3.24915  5.41507  4.06789    118 - -
          2.68618  4.42225  2.77519  2.73123  3.46354  2.40513  3.72494  3.29354  2.67741  2.69355  4.24690  2.90347  2.73739  3.18146  2.89801  2.37887  2.77519  2.98518  4.58477  3.61503
          0.03438  3.78314  4.50549  0.61958  0.77255  0.48576  0.95510
    103   3.14819  4.57734  4.11506  3.81478  1.17040  3.85449  3.84405  2.68544  3.72455  2.07756  3.43065  3.91983  4.31695  3.91799  3.86633  3.42132  3.45025  2.66908  4.12393  2.50391    119 - -
          2.68618  4.42225  2.77519  2.73123  3.46354  2.40513  3.72494  3.29354  2.67741  2.69355  4.24690  2.90347  2.73739  3.18146  2.89801  2.37887  2.77519  2.98518  4.58477  3.61503
          0.03438  3.78314  4.50549  0.61958  0.77255  0.48576  0.95510
    104   2.64131  4.41065  3.23932  3.06758  4.06571  3.10334  4.15044  3.59037  3.11761  3.22613  4.27402  3.38201  1.01191  3.50927  3.37118  2.80662  3.07647  3.24575  5.27461  4.18604    120 - -
          2.68618  4.42225  2.77519  2.73123  3.46354  2.40513  3.72494  3.29354  2.67741  2.69355  4.24690  2.90347  2.73739  3.18146  2.89801  2.37887  2.77519  2.98518  4.58477  3.61503
          0.03438  3.78314  4.50549  0.61958  0.77255  0.48576  0.95510
    105   3.14819  4.57734  4.11506  3.81478  1.17040  3.85449  3.84405  2.68544  3.72455  2.07756  3.43065  3.91983  4.31695  3.91799  3.86633  3.42132  3.45025  2.66908  4.12393  2.50391    121 - -
          2.68618  4.42225  2.77519  2.73123  3.46354  2.40513  3.72494  3.29354  2.67741  2.69355  4.24690  2.90347  2.73739  3.18146  2.89801  2.37887  2.77519  2.98518  4.58477  3.61503
          0.03438  3.78314  4.50549  0.61958  0.77255  0.48576  0.95510
    106   3.05720  4.54746  4.04448  3.68667  3.10607  3.86595  4.37049  2.30865  3.45517  0.99392  3.16193  3.97044  4.31856  3.84505  3.64478  3.43024  3.35661  2.32223  4.95022  3.65207    122 - -
          2.68618  4.42225  2.77519  2.73123  3.46354  2.40513  3.72494  3.29354  2.67741  2.69355  4.24690  2.90347  2.73739  3.18146  2.89801  2.37887  2.77519  2.98518  4.58477  3.61503
          0.03438  3.78314  4.50549  0.61958  0.77255  0.48576  0.95510
    107   2.73804  4.30808  3.99916  3.66215  3.48755  3.62843  4.48014  2.06428  3.52841  2.19218  3.46911  3.86552  4.19579  3.89586  3.74899  3.12843  3.10298  1.14626  5.25593  3.98076    123 - -
          2.68618  4.42225  2.77519  2.73123  3.46354  2.40513  3.72494  3.29354  2.67741  2.69355  4.24690  2.90347  2.73739  3.18146  2.89801  2.37887  2.77519  2.98518  4.58477  3.61503
          0.03438  3.78314  4.50549  0.61958  0.77255  0.48576  0.95510
    108   2.27551  4.19329  3.13292  2.94713  3.98833  2.92501  4.05821  3.50001  3.01468  3.22820  4.16373  3.18467  3.65699  3.37170  3.30173  1.23438  2.74941  3.05490  5.36864  4.07197    124 - -
          2.68618  4.42225  2.77519  2.73123  3.46354  2.40513  3.72494  3.29354  2.67741  2.69355  4.24690  2.90347  2.73739  3.18146  2.89801  2.37887  2.77519  2.98518  4.58477  3.61503
          0.03438  3.78314  4.50549  0.61958  0.77255  0.48576  0.95510
    109   3.05720  4.54746  4.04448  3.68667  3.10607  3.86595  4.37049  2.30865  3.45517  0.99392  3.16193  3.97044  4.31856  3.84505  3.64478  3.43024  3.35661  2.32223  4.95022  3.65207    125 - -
          2.68618  4.42225  2.77519  2.73123  3.46354  2.40513  3.72494  3.29354  2.67741  2.69355  4.24690  2.90347  2.73739  3.18146  2.89801  2.37887  2.77519  2.98518  4.58477  3.61503
          0.03438  3.78314  4.50549  0.61958  0.77255  0.48576  0.95510
    110   2.89809  4.97353  3.26030  2.67729  4.36654  3.52495  3.55489  3.73770  1.54190  3.23593  4.11796  3.09151  3.92297  2.70419  1.70646  2.91475  3.08908  3.43163  5.32450  4.12929    126 - -
          2.68618  4.42225  2.77519  2.73123  3.46354  2.40513  3.72494  3.29354  2.67741  2.69355  4.24690  2.90347  2.73739  3.18146  2.89801  2.37887  2.77519  2.98518  4.58477  3.61503
          0.03438  3.78314  4.50549  0.61958  0.77255  0.48576  0.95510
    111   3.22373  4.60727  4.19788  3.80251  1.38207  4.06334  3.47309  2.92429  3.67574  2.31450  3.56082  3.81045  4.40426  3.79471  3.81966  3.41805  3.45881  2.85384  3.69405  1.70478    127 - -
          2.68618  4.42225  2.77519  2.73123  3.46354  2.40513  3.72494  3.29354  2.67741  2.69355  4.24690  2.90347  2.73739  3.18146  2.89801  2.37887  2.77519  2.98518  4.58477  3.61503
          0.03438  3.78314  4.50549  0.61958  0.77255  0.48576  0.95510
    112   2.90498  4.73416  3.04585  2.79929  3.22761  3.37669  1.34600  3.59367  2.64509  3.09797  4.13594  3.21124  3.92565  3.16509  2.91493  2.97722  3.20636  3.33076  4.69349  3.18152    128 - -
          2.68618  4.42225  2.77519  2.73123  3.46354  2.40513  3.72494  3.29354  2.67741  2.69355  4.24690  2.90347  2.73739  3.18146  2.89801  2.37887  2.77519  2.98518  4.58477  3.61503
          0.03438  3.78314  4.50549  0.61958  0.77255  0.48576  0.95510
    113   3.14819  4.57734  4.11506  3.81478  1.17040  3.85449  3.84405  2.68544  3.72455  2.07756  3.43065  3.91983  4.31695  3.91799  3.86633  3.42132  3.45025  2.66908  4.12393  2.50391    129 - -
          2.68618  4.42225  2.77519  2.73123  3.46354  2.40513  3.72494  3.29354  2.67741  2.69355  4.24690  2.90347  2.73739  3.18146  2.89801  2.37887  2.77519  2.98518  4.58477  3.61503
          0.03438  3.78314  4.50549  0.61958  0.77255  0.48576  0.95510
    114   2.89380  4.84877  3.06362  2.70525  4.21466  3.39016  3.71630  3.63892  1.16807  3.22496  4.19374  3.13276  3.89893  2.91475  2.42424  2.94315  3.15510  3.35262  5.30819  4.10896    130 - -
          2.68618  4.42225  2.77519  2.73123  3.46354  2.40513  3.72494  3.29354  2.67741  2.69355  4.24690  2.90347  2.73739  3.18146  2.89801  2.37887  2.77519  2.98518  4.58477  3.61503
          0.03438  3.78314  4.50549  0.61958  0.77255  0.48576  0.95510
    115   2.89761  5.00462  1.05533  2.28844  4.37075  3.14652  3.85898  3.93947  2.92732  3.56508  4.54379  2.83917  3.79336  3.09992  3.42916  2.87201  3.23525  3.58914  5.55658  4.26178    131 - -
          2.68618  4.42225  2.77519  2.73123  3.46354  2.40513  3.72494  3.29354  2.67741  2.69355  4.24690  2.90347  2.73739  3.18146  2.89801  2.37887  2.77519  2.98518  4.58477  3.61503
          0.03438  3.78314  4.50549  0.61958  0.77255  0.48576  0.95510
    116   2.65336  4.64266  2.66692  2.54469  3.99250  3.12706  3.85602  3.68605  2.75358  3.34399  4.30178  1.32693  3.77577  3.13079  3.10330  2.72538  3.03360  3.31735  5.30916  3.94892    132 - -
          2.68618  4.42225  2.77519  2.73123  3.46354  2.40513  3.72494  3.29354  2.67741  2.69355  4.24690  2.90347  2.73739  3.18146  2.89801  2.37887  2.77519  2.98518  4.58477  3.61503
          0.03438  3.78314  4.50549  0.61958  0.77255  0.48576  0.95510
    117   2.27551  4.19329  3.13292  2.94713  3.98833  2.92501  4.05821  3.50001  3.01468  3.22820  4.16373  3.18467  3.65699  3.37170  3.30173  1.23438  2.74941  3.05490  5.36864  4.07197    133 - -
          2.68618  4.42225  2.77519  2.73123  3.46354  2.40513  3.72494  3.29354  2.67741  2.69355  4.24690  2.90347  2.73739  3.18146  2.89801  2.37887  2.77519  2.98518  4.58477  3.61503
          0.03438  3.78314  4.50549  0.61958  0.77255  0.48576  0.95510
    118   2.67442  4.69951  2.76402  2.49997  3.45651  3.30285  3.65547  3.41431  2.56572  3.03362  3.96872  1.81773  3.83216  2.96064  2.93601  2.73117  2.96594  3.12114  4.91891  3.01859    134 - -
          2.68618  4.42225  2.77519  2.73123  3.46354  2.40513  3.72494  3.29354  2.67741  2.69355  4.24690  2.90347  2.73739  3.18146  2.89801  2.37887  2.77519  2.98518  4.58477  3.61503
          0.03438  3.78314  4.50549  0.61958  0.77255  0.48576  0.95510
    119   3.05720  4.54746  4.04448  3.68667  3.10607  3.86595  4.37049  2.30865  3.45517  0.99392  3.16193  3.97044  4.31856  3.84505  3.64478  3.43024  3.35661  2.32223  4.95022  3.65207    135 - -
          2.68618  4.42225  2.77519  2.73123  3.46354  2.40513  3.72494  3.29354  2.67741  2.69355  4.24690  2.90347  2.73739  3.18146  2.89801  2.37887  2.77519  2.98518  4.58477  3.61503
          0.03438  3.78314  4.50549  0.61958  0.77255  0.48576  0.95510
    120   3.12282  4.64800  3.70817  3.42312  2.30521  3.72744  3.58448  3.14490  3.28320  2.62135  3.83004  3.61676  4.20459  3.61078  3.48429  3.26762  3.40977  3.01159  3.94473  1.12856    136 - -
          2.68618  4.42225  2.77519  2.73123  3.46354  2.40513  3.72494  3.29354  2.67741  2.69355  4.24690  2.90347  2.73739  3.18146  2.89801  2.37887  2.77519  2.98518  4.58477  3.61503
          0.03438  3.78314  4.50549  0.61958  0.77255  0.48576  0.95510
    121   2.90216  4.46620  3.95450  3.54339  3.17405  3.76724  4.29935  2.34096  3.31547  1.78441  1.56092  3.83125  4.22933  3.70453  3.53086  3.24091  3.20676  2.33610  5.00161  3.75416    137 - -
          2.68618  4.42225  2.77519  2.73123  3.46354  2.40513  3.72494  3.29354  2.67741  2.69355  4.24690  2.90347  2.73739  3.18146  2.89801  2.37887  2.77519  2.98518  4.58477  3.61503
          0.03438  3.78314  4.50549  0.61958  0.77255  0.48576  0.95510
    122   2.73804  4.30808  3.99916  3.66215  3.48755  3.62843  4.48014  2.06428  3.52841  2.19218  3.46911  3.86552  4.19579  3.89586  3.74899  3.12843  3.10298  1.14626  5.25593  3.98076    138 - -
          2.68618  4.42225  2.77519  2.73123  3.46354  2.40513  3.72494  3.29354  2.67741  2.69355  4.24690  2.90347  2.73739  3.18146  2.89801  2.37887  2.77519  2.98518  4.58477  3.61503
          0.03438  3.78314  4.50549  0.61958  0.77255  0.48576  0.95510
    123   3.05720  4.54746  4.04448  3.68667  3.10607  3.86595  4.37049  2.30865  3.45517  0.99392  3.16193  3.97044  4.31856  3.84505  3.64478  3.43024  3.35661  2.32223  4.95022  3.65207    139 - -
          2.68618  4.42225  2.77519  2.73123  3.46354  2.40513  3.72494  3.29354  2.67741  2.69355  4.24690  2.90347  2.73739  3.18146  2.89801  2.37887  2.77519  2.98518  4.58477  3.61503
          0.03438  3.78314  4.50549  0.61958  0.77255  0.48576  0.95510
    124   2.88010  4.96556  2.45825  1.15999  4.30138  3.21969  3.80228  3.73756  2.67182  3.37042  4.35121  2.89011  3.82087  3.02166  3.06918  2.87345  3.18461  3.43173  5.49013  4.21538    140 - -
          2.68618  4.42225  2.77519  2.73123  3.46354  2.40513  3.72494  3.29354  2.67741  2.69355  4.24690  2.90347  2.73739  3.18146  2.89801  2.37887  2.77519  2.98518  4.58477  3.61503
          0.03438  3.78314  4.50549  0.61958  0.77255  0.48576  0.95510
    125   3.12282  4.64800  3.70817  3.42312  2.30521  3.72744  3.58448  3.14490  3.28320  2.62135  3.83004  3.61676  4.20459  3.61078  3.48429  3.26762  3.40977  3.01159  3.94473  1.12856    141 - -
          2.68618  4.42225  2.77519  2.73123  3.46354  2.40513  3.72494  3.29354  2.67741  2.69355  4.24690  2.90347  2.73739  3.18146  2.89801  2.37887  2.77519  2.98518  4.58477  3.61503
          0.03438  3.78314  4.50549  0.61958  0.77255  0.48576  0.95510
    126   2.73804  4.30808  3.99916  3.66215  3.48755  3.62843  4.48014  2.06428  3.52841  2.19218  3.46911  3.86552  4.19579  3.89586  3.74899  3.12843  3.10298  1.14626  5.25593  3.98076    142 - -
          2.68618  4.42225  2.77519  2.73123  3.46354  2.40513  3.72494  3.29354  2.67741  2.69355  4.24690  2.90347  2.73739  3.18146  2.89801  2.37887  2.77519  2.98518  4.58477  3.61503
          0.03438  3.78314  4.50549  0.61958  0.77255  0.48576  0.95510
    127   2.64131  4.41065  3.23932  3.06758  4.06571  3.10334  4.15044  3.59037  3.11761  3.22613  4.27402  3.38201  1.01191  3.50927  3.37118  2.80662  3.07647  3.24575  5.27461  4.18604    143 - -
          2.68618  4.42225  2.77519  2.73123  3.46354  2.40513  3.72494  3.29354  2.67741  2.69355  4.24690  2.90347  2.73739  3.18146  2.89801  2.37887  2.77519  2.98518  4.58477  3.61503
          0.03438  3.78314  4.50549  0.61958  0.77255  0.48576  0.95510
    128   2.56109  4.34240  3.21622  3.10580  4.24413  0.88140  4.22918  3.82416  3.27456  3.48912  4.46620  3.38119  3.73065  3.60628  3.51809  2.73092  3.03550  3.37004  5.36053  4.34389    144 - -
          2.68618  4.42225  2.77519  2.73123  3.46354  2.40513  3.72494  3.29354  2.67741  2.69355  4.24690  2.90347  2.73739  3.18146  2.89801  2.37887  2.77519  2.98518  4.58477  3.61503
          0.03438  3.78314  4.50549  0.61958  0.77255  0.48576  0.95510
    129   2.56109  4.34240  3.21622  3.10580  4.24413  0.88140  4.22918  3.82416  3.27456  3.48912  4.46620  3.38119  3.73065  3.60628  3.51809  2.73092  3.03550  3.37004  5.36053  4.34389    145 - -
          2.68618  4.42225  2.77519  2.73123  3.46354  2.40513  3.72494  3.29354  2.67741  2.69355  4.24690  2.90347  2.73739  3.18146  2.89801  2.37887  2.77519  2.98518  4.58477  3.61503
          0.03438  3.78314  4.50549  0.61958  0.77255  0.48576  0.95510
    130   2.88010  4.96556  2.45825  1.15999  4.30138  3.21969  3.80228  3.73756  2.67182  3.37042  4.35121  2.89011  3.82087  3.02166  3.06918  2.87345  3.18461  3.43173  5.49013  4.21538    146 - -
          2.68618  4.42225  2.77519  2.73123  3.46354  2.40513  3.72494  3.29354  2.67741  2.69355  4.24690  2.90347  2.73739  3.18146  2.89801  2.37887  2.77519  2.98518  4.58477  3.61503
          0.03438  3.78314  4.50549  0.61958  0.77255  0.48576  0.95510
    131   2.90216  4.46620  3.95450  3.54339  3.17405  3.76724  4.29935  2.34096  3.31547  1.78441  1.56092  3.83125  4.22933  3.70453  3.53086  3.24091  3.20676  2.33610  5.00161  3.75416    147 - -
          2.68618  4.42225  2.77519  2.73123  3.46354  2.40513  3.72494  3.29354  2.67741  2.69355  4.24690  2.90347  2.73739  3.18146  2.89801  2.37887  2.77519  2.98518  4.58477  3.61503
          0.03438  3.78314  4.50549  0.61958  0.77255  0.48576  0.95510
    132   3.14819  4.57734  4.11506  3.81478  1.17040  3.85449  3.84405  2.68544  3.72455  2.07756  3.43065  3.91983  4.31695  3.91799  3.86633  3.42132  3.45025  2.66908  4.12393  2.50391    148 - -
          2.68618  4.42225  2.77519  2.73123  3.46354  2.40513  3.72494  3.29354  2.67741  2.69355  4.24690  2.90347  2.73739  3.18146  2.89801  2.37887  2.77519  2.98518  4.58477  3.61503
          0.03438  3.78314  4.50549  0.61958  0.77255  0.48576  0.95510
    133   2.27551  4.19329  3.13292  2.94713  3.98833  2.92501  4.05821  3.50001  3.01468  3.22820  4.16373  3.18467  3.65699  3.37170  3.30173  1.23438  2.74941  3.05490  5.36864  4.07197    149 - -
          2.68618  4.42225  2.77519  2.73123  3.46354  2.40513  3.72494  3.29354  2.67741  2.69355  4.24690  2.90347  2.73739  3.18146  2.89801  2.37887  2.77519  2.98518  4.58477  3.61503
          0.03438  3.78314  4.50549  0.61958  0.77255  0.48576  0.95510
    134   2.90498  4.73416  3.04585  2.79929  3.22761  3.37669  1.34600  3.59367  2.64509  3.09797  4.13594  3.21124  3.92565  3.16509  2.91493  2.97722  3.20636  3.33076  4.69349  3.18152    150 - -
          2.68618  4.42225  2.77519  2.73123  3.46354  2.40513  3.72494  3.29354  2.67741  2.69355  4.24690  2.90347  2.73739  3.18146  2.89801  2.37887  2.77519  2.98518  4.58477  3.61503
          0.03438  3.78314  4.50549  0.61958  0.77255  0.48576  0.95510
    135   3.05720  4.54746  4.04448  3.68667  3.10607  3.86595  4.37049  2.30865  3.45517  0.99392  3.16193  3.97044  4.31856  3.84505  3.64478  3.43024  3.35661  2.32223  4.95022  3.65207    151 - -
          2.68618  4.42225  2.77519  2.73123  3.46354  2.40513  3.72494  3.29354  2.67741  2.69355  4.24690  2.90347  2.73739  3.18146  2.89801  2.37887  2.77519  2.98518  4.58477  3.61503
          0.03438  3.78314  4.50549  0.61958  0.77255  0.48576  0.95510
    136   2.90890  4.74936  3.39087  2.92422  4.08130  3.41071  3.76730  3.61893  2.21292  3.15138  4.15641  3.28956  3.91991  2.99429  1.12456  2.99885  3.18246  3.34737  5.20214  4.03057    152 - -
          2.68618  4.42225  2.77519  2.73123  3.46354  2.40513  3.72494  3.29354  2.67741  2.69355  4.24690  2.90347  2.73739  3.18146  2.89801  2.37887  2.77519  2.98518  4.58477  3.61503
          0.03438  3.78314  4.50549  0.61958  0.77255  0.48576  0.95510
    137   2.89380  4.84877  3.06362  2.70525  4.21466  3.39016  3.71630  3.63892  1.16807  3.22496  4.19374  3.13276  3.89893  2.91475  2.42424  2.94315  3.15510  3.35262  5.30819  4.10896    153 - -
          2.68618  4.42225  2.77519  2.73123  3.46354  2.40513  3.72494  3.29354  2.67741  2.69355  4.24690  2.90347  2.73739  3.18146  2.89801  2.37887  2.77519  2.98518  4.58477  3.61503
          0.03438  3.78314  4.50549  0.61958  0.77255  0.48576  0.95510
    138   2.73804  4.30808  3.99916  3.66215  3.48755  3.62843  4.48014  2.06428  3.52841  2.19218  3.46911  3.86552  4.19579  3.89586  3.74899  3.12843  3.10298  1.14626  5.25593  3.98076    154 - -
          2.68618  4.42225  2.77519  2.73123  3.46354  2.40513  3.72494  3.29354  2.67741  2.69355  4.24690  2.90347  2.73739  3.18146  2.89801  2.37887  2.77519  2.98518  4.58477  3.61503
          0.03438  3.78314  4.50549  0.61958  0.77255  0.48576  0.95510
    139   2.56109  4.34240  3.21622  3.10580  4.24413  0.88140  4.22918  3.82416  3.27456  3.48912  4.46620  3.38119  3.73065  3.60628  3.51809  2.73092  3.03550  3.37004  5.36053  4.34389    155 - -
          2.68618  4.42225  2.77519  2.73123  3.46354  2.40513  3.72494  3.29354  2.67741  2.69355  4.24690  2.90347  2.73739  3.18146  2.89801  2.37887  2.77519  2.98518  4.58477  3.61503
          0.03438  3.78314  4.50549  0.61958  0.77255  0.48576  0.95510
    140   2.90890  4.74936  3.39087  2.92422  4.08130  3.41071  3.76730  3.61893  2.21292  3.15138  4.15641  3.28956  3.91991  2.99429  1.12456  2.99885  3.18246  3.34737  5.20214  4.03057    156 - -
          2.68618  4.42225  2.77519  2.73123  3.46354  2.40513  3.72494  3.29354  2.67741  2.69355  4.24690  2.90347  2.73739  3.18146  2.89801  2.37887  2.77519  2.98518  4.58477  3.61503
          0.03438  3.78314  4.50549  0.61958  0.77255  0.48576  0.95510
    141   3.14819  4.57734  4.11506  3.81478  1.17040  3.85449  3.84405  2.68544  3.72455  2.07756  3.43065  3.91983  4.31695  3.91799  3.86633  3.42132  3.45025  2.66908  4.12393  2.50391    157 - -
          2.68618  4.42225  2.77519  2.73123  3.46354  2.40513  3.72494  3.29354  2.67741  2.69355  4.24690  2.90347  2.73739  3.18146  2.89801  2.37887  2.77519  2.98518  4.58477  3.61503
          0.03438  3.78314  4.50549  0.61958  0.77255  0.48576  0.95510
    142   2.27551  4.19329  3.13292  2.94713  3.98833  2.92501  4.05821  3.50001  3.01468  3.22820  4.16373  3.18467  3.65699  3.37170  3.30173  1.23438  2.74941  3.05490  5.36864  4.07197    158 - -
          2.68618  4.42225  2.77519  2.73123  3.46354  2.40513  3.72494  3.29354  2.67741  2.69355  4.24690  2.90347  2.73739  3.18146  2.89801  2.37887  2.77519  2.98518  4.58477  3.61503
          0.03438  3.78314  4.50549  0.61958  0.77255  0.48576  0.95510
    143   2.88010  4.96556  2.45825  1.15999  4.30138  3.21969  3.80228  3.73756  2.67182  3.37042  4.35121  2.89011  3.82087  3.02166  3.06918  2.87345  3.18461  3.43173  5.49013  4.21538    159 - -
          2.68618  4.42225  2.77519  2.73123  3.46354  2.40513  3.72494  3.29354  2.67741  2.69355  4.24690  2.90347  2.73739  3.18146  2.89801  2.37887  2.77519  2.98518  4.58477  3.61503
          0.03438  3.78314  4.50549  0.61958  0.77255  0.48576  0.95510
    144   2.64131  4.41065  3.23932  3.06758  4.06571  3.10334  4.15044  3.59037  3.11761  3.22613  4.27402  3.38201  1.01191  3.50927  3.37118  2.80662  3.07647  3.24575  5.27461  4.18604    160 - -
          2.68618  4.42225  2.77519  2.73123  3.46354  2.40513  3.72494  3.29354  2.67741  2.69355  4.24690  2.90347  2.73739  3.18146  2.89801  2.37887  2.77519  2.98518  4.58477  3.61503
          0.03438  3.78314  4.50549  0.61958  0.77255  0.48576  0.95510
    145   2.90498  4.73416  3.04585  2.79929  3.22761  3.37669  1.34600  3.59367  2.64509  3.09797  4.13594  3.21124  3.92565  3.16509  2.91493  2.97722  3.20636  3.33076  4.69349  3.18152    161 - -
          2.68618  4.42225  2.77519  2.73123  3.46354  2.40513  3.72494  3.29354  2.67741  2.69355  4.24690  2.90347  2.73739  3.18146  2.89801  2.37887  2.77519  2.98518  4.58477  3.61503
          0.03438  3.78314  4.50549  0.61958  0.77255  0.48576  0.95510
    146   2.27551  4.19329  3.13292  2.94713  3.98833  2.92501  4.05821  3.50001  3.01468  3.22820  4.16373  3.18467  3.65699  3.37170  3.30173  1.23438  2.74941  3.05490  5.36864  4.07197    162 - -
          2.68618  4.42225  2.77519  2.73123  3.46354  2.40513  3.72494  3.29354  2.67741  2.69355  4.24690  2.90347  2.73739  3.18146  2.89801  2.37887  2.77519  2.98518  4.58477  3.61503
          0.03438  3.78314  4.50549  0.61958  0.77255  0.48576  0.95510
    147   2.90890  4.74936  3.39087  2.92422  4.08130  3.41071  3.76730  3.61893  2.21292  3.15138  4.15641  3.28956  3.91991  2.99429  1.12456  2.99885  3.18246  3.34737  5.20214  4.03057    163 - -
          2.68618  4.42225  2.77519  2.73123  3.46354  2.40513  3.72494  3.29354  2.67741  2.69355  4.24690  2.90347  2.73739  3.18146  2.89801  2.37887  2.77519  2.98518  4.58477  3.61503
          0.03438  3.78314  4.50549  0.61958  0.77255  0.48576  0.95510
    148   3.14819  4.57734  4.11506  3.81478  1.17040  3.85449  3.84405  2.68544  3.72455  2.07756  3.43065  3.91983  4.31695  3.91799  3.86633  3.42132  3.45025  2.66908  4.12393  2.50391    164 - -
          2.68618  4.42225  2.77519  2.73123  3.46354  2.40513  3.72494  3.29354  2.67741  2.69355  4.24690  2.90347  2.73739  3.18146  2.89801  2.37887  2.77519  2.98518  4.58477  3.61503
          0.03438  3.78314  4.50549  0.61958  0.77255  0.48576  0.95510
    149   3.12282  4.64800  3.70817  3.42312  2.30521  3.72744  3.58448  3.14490  3.28320  2.62135  3.83004  3.61676  4.20459  3.61078  3.48429  3.26762  3.40977  3.01159  3.94473  1.12856    165 - -
          2.68618  4.42225  2.77519  2.73123  3.46354  2.40513  3.72494  3.29354  2.67741  2.69355  4.24690  2.90347  2.73739  3.18146  2.89801  2.37887  2.77519  2.98518  4.58477  3.61503
          0.03438  3.78314  4.50549  0.61958  0.77255  0.48576  0.95510
    150   1.15088  4.15203  3.37522  3.16532  3.96636  2.97832  4.19746  3.07892  3.17929  2.96422  4.00830  3.33647  3.70935  3.52940  3.43440  2.50430  2.77559  2.74907  5.40264  4.19344    166 - -
          2.68618  4.42225  2.77519  2.73123  3.46354  2.40513  3.72494  3.29354  2.67741  2.69355  4.24690  2.90347  2.73739  3.18146  2.89801  2.37887  2.77519  2.98518  4.58477  3.61503
          0.03438  3.78314  4.50549  0.61958  0.77255  0.48576  0.95510
    151   1.15088  4.15203  3.37522  3.16532  3.96636  2.97832  4.19746  3.07892  3.17929  2.96422  4.00830  3.33647  3.70935  3.52940  3.43440  2.50430  2.77559  2.74907  5.40264  4.19344    167 - -
          2.68618  4.42225  2.77519  2.73123  3.46354  2.40513  3.72494  3.29354  2.67741  2.69355  4.24690  2.90347  2.73739  3.18146  2.89801  2.37887  2.77519  2.98518  4.58477  3.61503
          0.03438  3.78314  4.50549  0.61958  0.77255  0.48576  0.95510
    152   2.81492  4.79295  2.84938  2.60564  3.94874  3.30964  3.76215  3.56834  2.43346  3.07937  4.11265  3.06347  3.86367  1.40234  2.71822  2.86783  3.11335  3.30450  5.23821  3.92680    168 - -
          2.68618  4.42225  2.77519  2.73123  3.46354  2.40513  3.72494  3.29354  2.67741  2.69355  4.24690  2.90347  2.73739  3.18146  2.89801  2.37887  2.77519  2.98518  4.58477  3.61503
          0.03438  3.78314  4.50549  0.61958  0.77255  0.48576  0.95510
    153   2.96158  4.40864  4.20320  3.81779  3.31671  3.96532  4.56422  1.19630  3.64393  1.92432  3.26929  4.07574  4.40754  4.00308  3.85087  3.45417  3.26341  1.85167  5.18706  3.91575    169 - -
          2.68618  4.42225  2.77519  2.73123  3.46354  2.40513  3.72494  3.29354  2.67741  2.69355  4.24690  2.90347  2.73739  3.18146  2.89801  2.37887  2.77519  2.98518  4.58477  3.61503
          0.03438  3.78314  4.50549  0.61958  0.77255  0.48576  0.95510
    154   2.73804  4.30808  3.99916  3.66215  3.48755  3.62843  4.48014  2.06428  3.52841  2.19218  3.46911  3.86552  4.19579  3.89586  3.74899  3.12843  3.10298  1.14626  5.25593  3.98076    170 - -
          2.68618  4.42225  2.77519  2.73123  3.46354  2.40513  3.72494  3.29354  2.67741  2.69355  4.24690  2.90347  2.73739  3.18146  2.89801  2.37887  2.77519  2.98518  4.58477  3.61503
          0.03438  3.78314  4.50549  0.61958  0.77255  0.48576  0.95510
    155   3.05720  4.54746  4.04448  3.68667  3.10607  3.86595  4.37049  2.30865  3.45517  0.99392  3.16193  3.97044  4.31856  3.84505  3.64478  3.43024  3.35661  2.32223  4.95022  3.65207    171 - -
          2.68618  4.42225  2.77519  2.73123  3.46354  2.40513  3.72494  3.29354  2.67741  2.69355  4.24690  2.90347  2.73739  3.18146  2.89801  2.37887  2.77519  2.98518  4.58477  3.61503
          0.03438  3.78314  4.50549  0.61958  0.77255  0.48576  0.95510
    156   1.15088  4.15203  3.37522  3.16532  3.96636  2.97832  4.19746  3.07892  3.17929  2.96422  4.00830  3.33647  3.70935  3.52940  3.43440  2.50430  2.77559  2.74907  5.40264  4.19344    172 - -
          2.68618  4.42225  2.77519  2.73123  3.46354  2.40513  3.72494  3.29354  2.67741  2.69355  4.24690  2.90347  2.73739  3.18146  2.89801  2.37887  2.77519  2.98518  4.58477  3.61503
          0.03438  3.78314  4.50549  0.61958  0.77255  0.48576  0.95510
    157   3.14819  4.57734  4.11506  3.81478  1.17040  3.85449  3.84405  2.68544  3.72455  2.07756  3.43065  3.91983  4.31695  3.91799  3.86633  3.42132  3.45025  2.66908  4.12393  2.50391    173 - -
          2.68618  4.42225  2.77519  2.73123  3.46354  2.40513  3.72494  3.29354  2.67741  2.69355  4.24690  2.90347  2.73739  3.18146  2.89801  2.37887  2.77519  2.98518  4.58477  3.61503
          0.03438  3.78314  4.50549  0.61958  0.77255  0.48576  0.95510
    158   2.88010  4.96556  2.45825  1.15999  4.30138  3.21969  3.80228  3.73756  2.67182  3.37042  4.35121  2.89011  3.82087  3.02166  3.06918  2.87345  3.18461  3.43173  5.49013  4.21538    174 - -
          2.68618  4.42225  2.77519  2.73123  3.46354  2.40513  3.72494  3.29354  2.67741  2.69355  4.24690  2.90347  2.73739  3.18146  2.89801  2.37887  2.77519  2.98518  4.58477  3.61503
          0.03438  3.78314  4.50549  0.61958  0.77255  0.48576  0.95510
    159   3.12282  4.64800  3.70817  3.42312  2.30521  3.72744  3.58448  3.14490  3.28320  2.62135  3.83004  3.61676  4.20459  3.61078  3.48429  3.26762  3.40977  3.01159  3.94473  1.12856    175 - -
          2.68618  4.42225  2.77519  2.73123  3.46354  2.40513  3.72494  3.29354  2.67741  2.69355  4.24690  2.90347  2.73739  3.18146  2.89801  2.37887  2.77519  2.98518  4.58477  3.61503
          0.03438  3.78314  4.50549  0.61958  0.77255  0.48576  0.95510
    160   3.05720  4.54746  4.04448  3.68667  3.10607  3.86595  4.37049  2.30865  3.45517  0.99392  3.16193  3.97044  4.31856  3.84505  3.64478  3.43024  3.35661  2.32223  4.95022  3.65207    176 - -
          2.68618  4.42225  2.77519  2.73123  3.46354  2.40513  3.72494  3.29354  2.67741  2.69355  4.24690  2.90347  2.73739  3.18146  2.89801  2.37887  2.77519  2.98518  4.58477  3.61503
          0.03438  3.78314  4.50549  0.61958  0.77255  0.48576  0.95510
    161   2.90498  4.73416  3.04585  2.79929  3.22761  3.37669  1.34600  3.59367  2.64509  3.09797  4.13594  3.21124  3.92565  3.16509  2.91493  2.97722  3.20636  3.33076  4.69349  3.18152    177 - -
          2.68618  4.42225  2.77519  2.73123  3.46354  2.40513  3.72494  3.29354  2.67741  2.69355  4.24690  2.90347  2.73739  3.18146  2.89801  2.37887  2.77519  2.98518  4.58477  3.61503
          0.03438  3.78314  4.50549  0.61958  0.77255  0.48576  0.95510
    162   3.19487  4.63765  4.03604  3.64793  1.89074  3.98865  3.45326  3.00973  3.52231  2.44049  3.66300  3.72165  4.35586  3.70107  3.70595  3.35302  3.43855  2.91031  3.70733  1.27115    178 - -
          2.68618  4.42225  2.77519  2.73123  3.46354  2.40513  3.72494  3.29354  2.67741  2.69355  4.24690  2.90347  2.73739  3.18146  2.89801  2.37887  2.77519  2.98518  4.58477  3.61503
          0.03438  3.78314  4.50549  0.61958  0.77255  0.48576  0.95510
    163   3.05720  4.54746  4.04448  3.68667  3.10607  3.86595  4.37049  2.30865  3.45517  0.99392  3.16193  3.97044  4.31856  3.84505  3.64478  3.43024  3.35661  2.32223  4.95022  3.65207    179 - -
          2.68618  4.42225  2.77519  2.73123  3.46354  2.40513  3.72494  3.29354  2.67741  2.69355  4.24690  2.90347  2.73739  3.18146  2.89801  2.37887  2.77519  2.98518  4.58477  3.61503
          0.03438  3.78314  4.50549  0.61958  0.77255  0.48576  0.95510
    164   2.89761  5.00462  1.05533  2.28844  4.37075  3.14652  3.85898  3.93947  2.92732  3.56508  4.54379  2.83917  3.79336  3.09992  3.42916  2.87201  3.23525  3.58914  5.55658  4.26178    180 - -
          2.68618  4.42225  2.77519  2.73123  3.46354  2.40513  3.72494  3.29354  2.67741  2.69355  4.24690  2.90347  2.73739  3.18146  2.89801  2.37887  2.77519  2.98518  4.58477  3.61503
          0.03438  3.78314  4.50549  0.61958  0.77255  0.48576  0.95510
    165   3.05720  4.54746  4.04448  3.68667  3.10607  3.86595  4.37049  2.30865  3.45517  0.99392  3.16193  3.97044  4.31856  3.84505  3.64478  3.43024  3.35661  2.32223  4.95022  3.65207    181 - -
          2.68618  4.42225  2.77519  2.73123  3.46354  2.40513  3.72494  3.29354  2.67741  2.69355  4.24690  2.90347  2.73739  3.18146  2.89801  2.37887  2.77519  2.98518  4.58477  3.61503
          0.03438  3.78314  4.50549  0.61958  0.77255  0.48576  0.95510
    166   2.96158  4.40864  4.20320  3.81779  3.31671  3.96532  4.56422  1.19630  3.64393  1.92432  3.26929  4.07574  4.40754  4.00308  3.85087  3.45417  3.26341  1.85167  5.18706  3.91575    182 - -
          2.68618  4.42225  2.77519  2.73123  3.46354  2.40513  3.72494  3.29354  2.67741  2.69355  4.24690  2.90347  2.73739  3.18146  2.89801  2.37887  2.77519  2.98518  4.58477  3.61503
          0.03438  3.78314  4.50549  0.61958  0.77255  0.48576  0.95510
    167   3.12282  4.64800  3.70817  3.42312  2.30521  3.72744  3.58448  3.14490  3.28320  2.62135  3.83004  3.61676  4.20459  3.61078  3.48429  3.26762  3.40977  3.01159  3.94473  1.12856    183 - -
          2.68618  4.42225  2.77519  2.73123  3.46354  2.40513  3.72494  3.29354  2.67741  2.69355  4.24690  2.90347  2.73739  3.18146  2.89801  2.37887  2.77519  2.98518  4.58477  3.61503
          0.03438  3.78314  4.50549  0.61958  0.77255  0.48576  0.95510
    168   2.90890  4.74936  3.39087  2.92422  4.08130  3.41071  3.76730  3.61893  2.21292  3.15138  4.15641  3.28956  3.91991  2.99429  1.12456  2.99885  3.18246  3.34737  5.20214  4.03057    184 - -
          2.68618  4.42225  2.77519  2.73123  3.46354  2.40513  3.72494  3.29354  2.67741  2.69355  4.24690  2.90347  2.73739  3.18146  2.89801  2.37887  2.77519  2.98518  4.58477  3.61503
          0.03438  3.78314  4.50549  0.61958  0.77255  0.48576  0.95510
    169   2.89761  5.00462  1.05533  2.28844  4.37075  3.14652  3.85898  3.93947  2.92732  3.56508  4.54379  2.83917  3.79336  3.09992  3.42916  2.87201  3.23525  3.58914  5.55658  4.26178    185 - -
          2.68618  4.42225  2.77519  2.73123  3.46354  2.40513  3.72494  3.29354  2.67741  2.69355  4.24690  2.90347  2.73739  3.18146  2.89801  2.37887  2.77519  2.98518  4.58477  3.61503
          0.03438  3.78314  4.50549  0.61958  0.77255  0.48576  0.95510
    170   3.05720  4.54746  4.04448  3.68667  3.10607  3.86595  4.37049  2.30865  3.45517  0.99392  3.16193  3.97044  4.31856  3.84505  3.64478  3.43024  3.35661  2.32223  4.95022  3.65207    186 - -
          2.68618  4.42225  2.77519  2.73123  3.46354  2.40513  3.72494  3.29354  2.67741  2.69355  4.24690  2.90347  2.73739  3.18146  2.89801  2.37887  2.77519  2.98518  4.58477  3.61503
          0.03438  3.78314  4.50549  0.61958  0.77255  0.48576  0.95510
    171   2.89380  4.84877  3.06362  2.70525  4.21466  3.39016  3.71630  3.63892  1.16807  3.22496  4.19374  3.13276  3.89893  2.91475  2.42424  2.94315  3.15510  3.35262  5.30819  4.10896    187 - -
          2.68618  4.42225  2.77519  2.73123  3.46354  2.40513  3.72494  3.29354  2.67741  2.69355  4.24690  2.90347  2.73739  3.18146  2.89801  2.37887  2.77519  2.98518  4.58477  3.61503
          0.03438  3.78314  4.50549  0.61958  0.77255  0.48576  0.95510
    172   2.64131  4.41065  3.23932  3.06758  4.06571  3.10334  4.15044  3.59037  3.11761  3.22613  4.27402  3.38201  1.01191  3.50927  3.37118  2.80662  3.07647  3.24575  5.27461  4.18604    188 - -
          2.68618  4.42225  2.77519  2.73123  3.46354  2.40513  3.72494  3.29354  2.67741  2.69355  4.24690  2.90347  2.73739  3.18146  2.89801  2.37887  2.77519  2.98518  4.58477  3.61503
          0.03438  3.78314  4.50549  0.61958  0.77255  0.48576  0.95510
    173   2.88010  4.96556  2.45825  1.15999  4.30138  3.21969  3.80228  3.73756  2.67182  3.37042  4.35121  2.89011  3.82087  3.02166  3.06918  2.87345  3.18461  3.43173  5.49013  4.21538    189 - -
          2.68618  4.42225  2.77519  2.73123  3.46354  2.40513  3.72494  3.29354  2.67741  2.69355  4.24690  2.90347  2.73739  3.18146  2.89801  2.37887  2.77519  2.98518  4.58477  3.61503
          0.03438  3.78314  4.50549  0.61958  0.77255  0.48576  0.95510
    174   2.65336  4.64266  2.66692  2.54469  3.99250  3.12706  3.85602  3.68605  2.75358  3.34399  4.30178  1.32693  3.77577  3.13079  3.10330  2.72538  3.03360  3.31735  5.30916  3.94892    190 - -
          2.68618  4.42225  2.77519  2.73123  3.46354  2.40513  3.72494  3.29354  2.67741  2.69355  4.24690  2.90347  2.73739  3.18146  2.89801  2.37887  2.77519  2.98518  4.58477  3.61503
          0.03438  3.78314  4.50549  0.61958  0.77255  0.48576  0.95510
    175   3.05720  4.54746  4.04448  3.68667  3.10607  3.86595  4.37049  2.30865  3.45517  0.99392  3.16193  3.97044  4.31856  3.84505  3.64478  3.43024  3.35661  2.32223  4.95022  3.65207    191 - -
          2.68618  4.42225  2.77519  2.73123  3.46354  2.40513  3.72494  3.29354  2.67741  2.69355  4.24690  2.90347  2.73739  3.18146  2.89801  2.37887  2.77519  2.98518  4.58477  3.61503
          0.03438  3.78314  4.50549  0.61958  0.77255  0.48576  0.95510
    176   3.05720  4.54746  4.04448  3.68667  3.10607  3.86595  4.37049  2.30865  3.45517  0.99392  3.16193  3.97044  4.31856  3.84505  3.64478  3.43024  3.35661  2.32223  4.95022  3.65207    192 - -
          2.68618  4.42225  2.77519  2.73123  3.46354  2.40513  3.72494  3.29354  2.67741  2.69355  4.24690  2.90347  2.73739  3.18146  2.89801  2.37887  2.77519  2.98518  4.58477  3.61503
          0.03438  3.78314  4.50549  0.61958  0.77255  0.48576  0.95510
    177   2.96158  4.40864  4.20320  3.81779  3.31671  3.96532  4.56422  1.19630  3.64393  1.92432  3.26929  4.07574  4.40754  4.00308  3.85087  3.45417  3.26341  1.85167  5.18706  3.91575    193 - -
          2.68618  4.42225  2.77519  2.73123  3.46354  2.40513  3.72494  3.29354  2.67741  2.69355  4.24690  2.90347  2.73739  3.18146  2.89801  2.37887  2.77519  2.98518  4.58477  3.61503
          0.03438  3.78314  4.50549  0.61958  0.77255  0.48576  0.95510
    178   2.89761  5.00462  1.05533  2.28844  4.37075  3.14652  3.85898  3.93947  2.92732  3.56508  4.54379  2.83917  3.79336  3.09992  3.42916  2.87201  3.23525  3.58914  5.55658  4.26178    194 - -
          2.68618  4.42225  2.77519  2.73123  3.46354  2.40513  3.72494  3.29354  2.67741  2.69355  4.24690  2.90347  2.73739  3.18146  2.89801  2.37887  2.77519  2.98518  4.58477  3.61503
          0.03438  3.78314  4.50549  0.61958  0.77255  0.48576  0.95510
    179   2.27551  4.19329  3.13292  2.94713  3.98833  2.92501  4.05821  3.50001  3.01468  3.22820  4.16373  3.18467  3.65699  3.37170  3.30173  1.23438  2.74941  3.05490  5.36864  4.07197    195 - -
          2.68618  4.42225  2.77519  2.73123  3.46354  2.40513  3.72494  3.29354  2.67741  2.69355  4.24690  2.90347  2.73739  3.18146  2.89801  2.37887  2.77519  2.98518  4.58477  3.61503
          0.03438  3.78314  4.50549  0.61958  0.77255  0.48576  0.95510
    180   2.81492  4.79295  2.84938  2.60564  3.94874  3.30964  3.76215  3.56834  2.43346  3.07937  4.11265  3.06347  3.86367  1.40234  2.71822  2.86783  3.11335  3.30450  5.23821  3.92680    196 - -
          2.68618  4.42225  2.77519  2.73123  3.46354  2.40513  3.72494  3.29354  2.67741  2.69355  4.24690  2.90347  2.73739  3.18146  2.89801  2.37887  2.77519  2.98518  4.58477  3.61503
          0.03438  3.78314  4.50549  0.61958  0.77255  0.48576  0.95510
    181   2.56109  4.34240  3.21622  3.10580  4.24413  0.88140  4.22918  3.82416  3.27456  3.48912  4.46620  3.38119  3.73065  3.60628  3.51809  2.73092  3.03550  3.37004  5.36053  4.34389    197 - -
          2.68618  4.42225  2.77519  2.73123  3.46354  2.40513  3.72494  3.29354  2.67741  2.69355  4.24690  2.90347  2.73739  3.18146  2.89801  2.37887  2.77519  2.98518  4.58477  3.61503
          0.03438  3.78314  4.50549  0.61958  0.77255  0.48576  0.95510
    182   3.12282  4.64800  3.70817  3.42312  2.30521  3.72744  3.58448  3.14490  3.28320  2.62135  3.83004  3.61676  4.20459  3.61078  3.48429  3.26762  3.40977  3.01159  3.94473  1.12856    198 - -
          2.68618  4.42225  2.77519  2.73123  3.46354  2.40513  3.72494  3.29354  2.67741  2.69355  4.24690  2.90347  2.73739  3.18146  2.89801  2.37887  2.77519  2.98518  4.58477  3.61503
          0.03438  3.78314  4.50549  0.61958  0.77255  0.48576  0.95510
    183   3.05720  4.54746  4.04448  3.68667  3.10607  3.86595  4.37049  2.30865  3.45517  0.99392  3.16193  3.97044  4.31856  3.84505  3.64478  3.43024  3.35661  2.32223  4.95022  3.65207    199 - -
          2.68618  4.42225  2.77519  2.73123  3.46354  2.40513  3.72494  3.29354  2.67741  2.69355  4.24690  2.90347  2.73739  3.18146  2.89801  2.37887  2.77519  2.98518  4.58477  3.61503
          0.03438  3.78314  4.50549  0.61958  0.77255  0.48576  0.95510
    184   2.89380  4.84877  3.06362  2.70525  4.21466  3.39016  3.71630  3.63892  1.16807  3.22496  4.19374  3.13276  3.89893  2.91475  2.42424  2.94315  3.15510  3.35262  5.30819  4.10896    200 - -
          2.68618  4.42225  2.77519  2.73123  3.46354  2.40513  3.72494  3.29354  2.67741  2.69355  4.24690  2.90347  2.73739  3.18146  2.89801  2.37887  2.77519  2.98518  4.58477  3.61503
          0.03438  3.78314  4.50549  0.61958  0.77255  0.48576  0.95510
    185   2.73804  4.30808  3.99916  3.66215  3.48755  3.62843  4.48014  2.06428  3.52841  2.19218  3.46911  3.86552  4.19579  3.89586  3.74899  3.12843  3.10298  1.14626  5.25593  3.98076    201 - -
          2.68618  4.42225  2.77519  2.73123  3.46354  2.40513  3.72494  3.29354  2.67741  2.69355  4.24690  2.90347  2.73739  3.18146  2.89801  2.37887  2.77519  2.98518  4.58477  3.61503
          0.03438  3.78314  4.50549  0.61958  0.77255  0.48576  0.95510
    186   2.36929  4.21326  3.35308  3.10406  3.89402  3.05467  4.12762  3.01046  3.04521  2.87697  3.93552  3.32607  3.75234  3.44525  3.30664  2.56985  1.33320  2.71507  5.33993  4.11143    202 - -
          2.68618  4.42225  2.77519  2.73123  3.46354  2.40513  3.72494  3.29354  2.67741  2.69355  4.24690  2.90347  2.73739  3.18146  2.89801  2.37887  2.77519  2.98518  4.58477  3.61503
          0.03438  3.78314  4.50549  0.61958  0.77255  0.48576  0.95510
    187   2.89761  5.00462  1.05533  2.28844  4.37075  3.14652  3.85898  3.93947  2.92732  3.56508  4.54379  2.83917  3.79336  3.09992  3.42916  2.87201  3.23525  3.58914  5.55658  4.26178    203 - -
          2.68618  4.42225  2.77519  2.73123  3.46354  2.40513  3.72494  3.29354  2.67741  2.69355  4.24690  2.90347  2.73739  3.18146  2.89801  2.37887  2.77519  2.98518  4.58477  3.61503
          0.03438  3.78314  4.50549  0.61958  0.77255  0.48576  0.95510
    188   3.14819  4.57734  4.11506  3.81478  1.17040  3.85449  3.84405  2.68544  3.72455  2.07756  3.43065  3.91983  4.31695  3.91799  3.86633  3.42132  3.45025  2.66908  4.12393  2.50391    204 - -
          2.68618  4.42225  2.77519  2.73123  3.46354  2.40513  3.72494  3.29354  2.67741  2.69355  4.24690  2.90347  2.73739  3.18146  2.89801  2.37887  2.77519  2.98518  4.58477  3.61503
          0.03438  3.78314  4.50549  0.61958  0.77255  0.48576  0.95510
    189   2.56109  4.34240  3.21622  3.10580  4.24413  0.88140  4.22918  3.82416  3.27456  3.48912  4.46620  3.38119  3.73065  3.60628  3.51809  2.73092  3.03550  3.37004  5.36053  4.34389    205 - -
          2.68618  4.42225  2.77519  2.73123  3.46354  2.40513  3.72494  3.29354  2.67741  2.69355  4.24690  2.90347  2.73739  3.18146  2.89801  2.37887  2.77519  2.98518  4.58477  3.61503
          0.03438  3.78314  4.50549  0.61958  0.77255  0.48576  0.95510
    190   3.14819  4.57734  4.11506  3.81478  1.17040  3.85449  3.84405  2.68544  3.72455  2.07756  3.43065  3.91983  4.31695  3.91799  3.86633  3.42132  3.45025  2.66908  4.12393  2.50391    206 - -
          2.68618  4.42225  2.77519  2.73123  3.46354  2.40513  3.72494  3.29354  2.67741  2.69355  4.24690  2.90347  2.73739  3.18146  2.89801  2.37887  2.77519  2.98518  4.58477  3.61503
          0.03438  3.78314  4.50549  0.61958  0.77255  0.48576  0.95510
    191   1.15088  4.15203  3.37522  3.16532  3.96636  2.97832  4.19746  3.07892  3.17929  2.96422  4.00830  3.33647  3.70935  3.52940  3.43440  2.50430  2.77559  2.74907  5.40264  4.19344    207 - -
          2.68618  4.42225  2.77519  2.73123  3.46354  2.40513  3.72494  3.29354  2.67741  2.69355  4.24690  2.90347  2.73739  3.18146  2.89801  2.37887  2.77519  2.98518  4.58477  3.61503
          0.03438  3.78314  4.50549  0.61958  0.77255  0.48576  0.95510
    192   2.89380  4.84877  3.06362  2.70525  4.21466  3.39016  3.71630  3.63892  1.16807  3.22496  4.19374  3.13276  3.89893  2.91475  2.42424  2.94315  3.15510  3.35262  5.30819  4.10896    208 - -
          2.68618  4.42225  2.77519  2.73123  3.46354  2.40513  3.72494  3.29354  2.67741  2.69355  4.24690  2.90347  2.73739  3.18146  2.89801  2.37887  2.77519  2.98518  4.58477  3.61503
          0.03438  3.78314  4.50549  0.61958  0.77255  0.48576  0.95510
    193   2.90890  4.74936  3.39087  2.92422  4.08130  3.41071  3.76730  3.61893  2.21292  3.15138  4.15641  3.28956  3.91991  2.99429  1.12456  2.99885  3.18246  3.34737  5.20214  4.03057    209 - -
          2.68618  4.42225  2.77519  2.73123  3.46354  2.40513  3.72494  3.29354  2.67741  2.69355  4.24690  2.90347  2.73739  3.18146  2.89801  2.37887  2.77519  2.98518  4.58477  3.61503
          0.03438  3.78314  4.50549  0.61958  0.77255  0.48576  0.95510
    194   2.73804  4.30808  3.99916  3.66215  3.48755  3.62843  4.48014  2.06428  3.52841  2.19218  3.46911  3.86552  4.19579  3.89586  3.74899  3.12843  3.10298  1.14626  5.25593  3.98076    210 - -
          2.68618  4.42225  2.77519  2.73123  3.46354  2.40513  3.72494  3.29354  2.67741  2.69355  4.24690  2.90347  2.73739  3.18146  2.89801  2.37887  2.77519  2.98518  4.58477  3.61503
          0.03438  3.78314  4.50549  0.61958  0.77255  0.48576  0.95510
    195   2.85602  4.96908  2.94166  2.54556  4.29845  3.43010  3.59121  3.71930  1.41917  3.23670  4.13642  3.00104  3.88607  2.53055  2.28082  2.86432  3.07733  3.41146  5.35811  4.10525    211 - -
          2.68618  4.42225  2.77519  2.73123  3.46354  2.40513  3.72494  3.29354  2.67741  2.69355  4.24690  2.90347  2.73739  3.18146  2.89801  2.37887  2.77519  2.98518  4.58477  3.61503
          0.03438  3.78314  4.50549  0.61958  0.77255  0.48576  0.95510
    196   2.56109  4.34240  3.21622  3.10580  4.24413  0.88140  4.22918  3.82416  3.27456  3.48912  4.46620  3.38119  3.73065  3.60628  3.51809  2.73092  3.03550  3.37004  5.36053  4.34389    212 - -
          2.68618  4.42225  2.77519  2.73123  3.46354  2.40513  3.72494  3.29354  2.67741  2.69355  4.24690  2.90347  2.73739  3.18146  2.89801  2.37887  2.77519  2.98518  4.58477  3.61503
          0.03438  3.78314  4.50549  0.61958  0.77255  0.48576  0.95510
    197   2.90890  4.74936  3.39087  2.92422  4.08130  3.41071  3.76730  3.61893  2.21292  3.15138  4.15641  3.28956  3.91991  2.99429  1.12456  2.99885  3.18246  3.34737  5.20214  4.03057    213 - -
          2.68618  4.42225  2.77519  2.73123  3.46354  2.40513  3.72494  3.29354  2.67741  2.69355  4.24690  2.90347  2.73739  3.18146  2.89801  2.37887  2.77519  2.98518  4.58477  3.61503
          0.03438  3.78314  4.50549  0.61958  0.77255  0.48576  0.95510
    198   2.36929  4.21326  3.35308  3.10406  3.89402  3.05467  4.12762  3.01046  3.04521  2.87697  3.93552  3.32607  3.75234  3.44525  3.30664  2.56985  1.33320  2.71507  5.33993  4.11143    214 - -
          2.68618  4.42225  2.77519  2.73123  3.46354  2.40513  3.72494  3.29354  2.67741  2.69355  4.24690  2.90347  2.73739  3.18146  2.89801  2.37887  2.77519  2.98518  4.58477  3.61503
          0.03438  3.78314  4.50549  0.61958  0.77255  0.48576  0.95510
    199   3.19506  4.60025  3.95953  3.64530  2.58598  3.63407  3.79869  3.21704  3.37022  2.62631  3.85478  3.81293  4.14504  3.76277  3.51358  3.39944  3.49153  3.10493  1.08678  2.59319    215 - -
          2.68618  4.42225  2.77519  2.73123  3.46354  2.40513  3.72494  3.29354  2.67741  2.69355  4.24690  2.90347  2.73739  3.18146  2.89801  2.37887  2.77519  2.98518  4.58477  3.61503
          0.03438  3.78314  4.50549  0.61958  0.77255  0.48576  0.95510
    200   2.36929  4.21326  3.35308  3.10406  3.89402  3.05467  4.12762  3.01046  3.04521  2.87697  3.93552  3.32607  3.75234  3.44525  3.30664  2.56985  1.33320  2.71507  5.33993  4.11143    216 - -
          2.68618  4.42225  2.77519  2.73123  3.46354  2.40513  3.72494  3.29354  2.67741  2.69355  4.24690  2.90347  2.73739  3.18146  2.89801  2.37887  2.77519  2.98518  4.58477  3.61503
          0.03438  3.78314  4.50549  0.61958  0.77255  0.48576  0.95510
    201   3.05720  4.54746  4.04448  3.68667  3.10607  3.86595  4.37049  2.30865  3.45517  0.99392  3.16193  3.97044  4.31856  3.84505  3.64478  3.43024  3.35661  2.32223  4.95022  3.65207    217 - -
          2.68618  4.42225  2.77519  2.73123  3.46354  2.40513  3.72494  3.29354  2.67741  2.69355  4.24690  2.90347  2.73739  3.18146  2.89801  2.37887  2.77519  2.98518  4.58477  3.61503
          0.03438  3.78314  4.50549  0.61958  0.77255  0.48576  0.95510
    202   2.49270  1.14155  3.98743  3.70865  3.72295  3.13223  4.37568  2.85408  3.53569  2.77254  3.89200  3.71951  3.83210  3.88580  3.67508  2.76374  2.95232  2.60419  5.15544  4.01058    218 - -
          2.68618  4.42225  2.77519  2.73123  3.46354  2.40513  3.72494  3.29354  2.67741  2.69355  4.24690  2.90347  2.73739  3.18146  2.89801  2.37887  2.77519  2.98518  4.58477  3.61503
          0.03438  3.78314  4.50549  0.61958  0.77255  0.48576  0.95510
    203   2.56109  4.34240  3.21622  3.10580  4.24413  0.88140  4.22918  3.82416  3.27456  3.48912  4.46620  3.38119  3.73065  3.60628  3.51809  2.73092  3.03550  3.37004  5.36053  4.34389    219 - -
          2.68618  4.42225  2.77519  2.73123  3.46354  2.40513  3.72494  3.29354  2.67741  2.69355  4.24690  2.90347  2.73739  3.18146  2.89801  2.37887  2.77519  2.98518  4.58477  3.61503
          0.03438  3.78314  4.50549  0.61958  0.77255  0.48576  0.95510
    204   2.36929  4.21326  3.35308  3.10406  3.89402  3.05467  4.12762  3.01046  3.04521  2.87697  3.93552  3.32607  3.75234  3.44525  3.30664  2.56985  1.33320  2.71507  5.33993  4.11143    220 - -
          2.68618  4.42225  2.77519  2.73123  3.46354  2.40513  3.72494  3.29354  2.67741  2.69355  4.24690  2.90347  2.73739  3.18146  2.89801  2.37887  2.77519  2.98518  4.58477  3.61503
          0.03438  3.78314  4.50549  0.61958  0.77255  0.48576  0.95510
    205   2.64131  4.41065  3.23932  3.06758  4.06571  3.10334  4.15044  3.59037  3.11761  3.22613  4.27402  3.38201  1.01191  3.50927  3.37118  2.80662  3.07647  3.24575  5.27461  4.18604    221 - -
          2.68618  4.42225  2.77519  2.73123  3.46354  2.40513  3.72494  3.29354  2.67741  2.69355  4.24690  2.90347  2.73739  3.18146  2.89801  2.37887  2.77519  2.98518  4.58477  3.61503
          0.03438  3.78314  4.50549  0.61958  0.77255  0.48576  0.95510
    206   2.88010  4.96556  2.45825  1.15999  4.30138  3.21969  3.80228  3.73756  2.67182  3.37042  4.35121  2.89011  3.82087  3.02166  3.06918  2.87345  3.18461  3.43173  5.49013  4.21538    222 - -
          2.68618  4.42225  2.77519  2.73123  3.46354  2.40513  3.72494  3.29354  2.67741  2.69355  4.24690  2.90347  2.73739  3.18146  2.89801  2.37887  2.77519  2.98518  4.58477  3.61503
          0.03438  3.78314  4.50549  0.61958  0.77255  0.48576  0.95510
    207   3.12282  4.64800  3.70817  3.42312  2.30521  3.72744  3.58448  3.14490  3.28320  2.62135  3.83004  3.61676  4.20459  3.61078  3.48429  3.26762  3.40977  3.01159  3.94473  1.12856    223 - -
          2.68618  4.42225  2.77519  2.73123  3.46354  2.40513  3.72494  3.29354  2.67741  2.69355  4.24690  2.90347  2.73739  3.18146  2.89801  2.37887  2.77519  2.98518  4.58477  3.61503
          0.03438  3.78314  4.50549  0.61958  0.77255  0.48576  0.95510
    208   3.05720  4.54746  4.04448  3.68667  3.10607  3.86595  4.37049  2.30865  3.45517  0.99392  3.16193  3.97044  4.31856  3.84505  3.64478  3.43024  3.35661  2.32223  4.95022  3.65207    224 - -
          2.68618  4.42225  2.77519  2.73123  3.46354  2.40513  3.72494  3.29354  2.67741  2.69355  4.24690  2.90347  2.73739  3.18146  2.89801  2.37887  2.77519  2.98518  4.58477  3.61503
          0.03438  3.78314  4.50549  0.61958  0.77255  0.48576  0.95510
    209   1.15088  4.15203  3.37522  3.16532  3.96636  2.97832  4.19746  3.07892  3.17929  2.96422  4.00830  3.33647  3.70935  3.52940  3.43440  2.50430  2.77559  2.74907  5.40264  4.19344    225 - -
          2.68618  4.42225  2.77519  2.73123  3.46354  2.40513  3.72494  3.29354  2.67741  2.69355  4.24690  2.90347  2.73739  3.18146  2.89801  2.37887  2.77519  2.98518  4.58477  3.61503
          0.03438  3.78314  4.50549  0.61958  0.77255  0.48576  0.95510
    210   2.64131  4.41065  3.23932  3.06758  4.06571  3.10334  4.15044  3.59037  3.11761  3.22613  4.27402  3.38201  1.01191  3.50927  3.37118  2.80662  3.07647  3.24575  5.27461  4.18604    226 - -
          2.68618  4.42225  2.77519  2.73123  3.46354  2.40513  3.72494  3.29354  2.67741  2.69355  4.24690  2.90347  2.73739  3.18146  2.89801  2.37887  2.77519  2.98518  4.58477  3.61503
          0.03438  3.78314  4.50549  0.61958  0.77255  0.48576  0.95510
    211   2.88010  4.96556  2.45825  1.15999  4.30138  3.21969  3.80228  3.73756  2.67182  3.37042  4.35121  2.89011  3.82087  3.02166  3.06918  2.87345  3.18461  3.43173  5.49013  4.21538    227 - -
          2.68618  4.42225  2.77519  2.73123  3.46354  2.40513  3.72494  3.29354  2.67741  2.69355  4.24690  2.90347  2.73739  3.18146  2.89801  2.37887  2.77519  2.98518  4.58477  3.61503
          0.03438  3.78314  4.50549  0.61958  0.77255  0.48576  0.95510
    212   2.96158  4.40864  4.20320  3.81779  3.31671  3.96532  4.56422  1.19630  3.64393  1.92432  3.26929  4.07574  4.40754  4.00308  3.85087  3.45417  3.26341  1.85167  5.18706  3.91575    228 - -
          2.68618  4.42225  2.77519  2.73123  3.46354  2.40513  3.72494  3.29354  2.67741  2.69355  4.24690  2.90347  2.73739  3.18146  2.89801  2.37887  2.77519  2.98518  4.58477  3.61503
          0.03438  3.78314  4.50549  0.61958  0.77255  0.48576  0.95510
    213   2.96158  4.40864  4.20320  3.81779  3.31671  3.96532  4.56422  1.19630  3.64393  1.92432  3.26929  4.07574  4.40754  4.00308  3.85087  3.45417  3.26341  1.85167  5.18706  3.91575    229 - -
          2.68618  4.42225  2.77519  2.73123  3.46354  2.40513  3.72494  3.29354  2.67741  2.69355  4.24690  2.90347  2.73739  3.18146  2.89801  2.37887  2.77519  2.98518  4.58477  3.61503
          0.03438  3.78314  4.50549  0.61958  0.77255  0.48576  0.95510
    214   3.05720  4.54746  4.04448  3.68667  3.10607  3.86595  4.37049  2.30865  3.45517  0.99392  3.16193  3.97044  4.31856  3.84505  3.64478  3.43024  3.35661  2.32223  4.95022  3.65207    230 - -
          2.68618  4.42225  2.77519  2.73123  3.46354  2.40513  3.72494  3.29354  2.67741  2.69355  4.24690  2.90347  2.73739  3.18146  2.89801  2.37887  2.77519  2.98518  4.58477  3.61503
          0.03438  3.78314  4.50549  0.61958  0.77255  0.48576  0.95510
    215   2.27551  4.19329  3.13292  2.94713  3.98833  2.92501  4.05821  3.50001  3.01468  3.22820  4.16373  3.18467  3.65699  3.37170  3.30173  1.23438  2.74941  3.05490  5.36864  4.07197    231 - -
          2.68618  4.42225  2.77519  2.73123  3.46354  2.40513  3.72494  3.29354  2.67741  2.69355  4.24690  2.90347  2.73739  3.18146  2.89801  2.37887  2.77519  2.98518  4.58477  3.61503
          0.03438  3.78314  4.50549  0.61958  0.77255  0.48576  0.95510
    216   2.89380  4.84877  3.06362  2.70525  4.21466  3.39016  3.71630  3.63892  1.16807  3.22496  4.19374  3.13276  3.89893  2.91475  2.42424  2.94315  3.15510  3.35262  5.30819  4.10896    232 - -
          2.68618  4.42225  2.77519  2.73123  3.46354  2.40513  3.72494  3.29354  2.67741  2.69355  4.24690  2.90347  2.73739  3.18146  2.89801  2.37887  2.77519  2.98518  4.58477  3.61503
          0.03438  3.78314  4.50549  0.61958  0.77255  0.48576  0.95510
    217   2.56109  4.34240  3.21622  3.10580  4.24413  0.88140  4.22918  3.82416  3.27456  3.48912  4.46620  3.38119  3.73065  3.60628  3.51809  2.73092  3.03550  3.37004  5.36053  4.34389    233 - -
          2.68618  4.42225  2.77519  2.73123  3.46354  2.40513  3.72494  3.29354  2.67741  2.69355  4.24690  2.90347  2.73739  3.18146  2.89801  2.37887  2.77519  2.98518  4.58477  3.61503
          0.03438  3.78314  4.50549  0.61958  0.77255  0.48576  0.95510
    218   3.12282  4.64800  3.70817  3.42312  2.30521  3.72744  3.58448  3.14490  3.28320  2.62135  3.83004  3.61676  4.20459  3.61078  3.48429  3.26762  3.40977  3.01159  3.94473  1.12856    234 - -
          2.68618  4.42225  2.77519  2.73123  3.46354  2.40513  3.72494  3.29354  2.67741  2.69355  4.24690  2.90347  2.73739  3.18146  2.89801  2.37887  2.77519  2.98518  4.58477  3.61503
          0.03438  3.78314  4.50549  0.61958  0.77255  0.48576  0.95510
    219   2.70143  4.93741  2.14106  2.20846  4.28539  3.13492  3.71938  3.84462  2.66615  3.44997  4.32611  1.64780  3.75041  2.91912  3.14600  2.68683  3.02467  3.45797  5.55934  4.14032    235 - -
          2.68618  4.42225  2.77519  2.73123  3.46354  2.40513  3.72494  3.29354  2.67741  2.69355  4.24690  2.90347  2.73739  3.18146  2.89801  2.37887  2.77519  2.98518  4.58477  3.61503
          0.03438  3.78314  4.50549  0.61958  0.77255  0.48576  0.95510
    220   2.89380  4.84877  3.06362  2.70525  4.21466  3.39016  3.71630  3.63892  1.16807  3.22496  4.19374  3.13276  3.89893  2.91475  2.42424  2.94315  3.15510  3.35262  5.30819  4.10896    236 - -
          2.68618  4.42225  2.77519  2.73123  3.46354  2.40513  3.72494  3.29354  2.67741  2.69355  4.24690  2.90347  2.73739  3.18146  2.89801  2.37887  2.77519  2.98518  4.58477  3.61503
          0.03438  3.78314  4.50549  0.61958  0.77255  0.48576  0.95510
    221   1.15088  4.15203  3.37522  3.16532  3.96636  2.97832  4.19746  3.07892  3.17929  2.96422  4.00830  3.33647  3.70935  3.52940  3.43440  2.50430  2.77559  2.74907  5.40264  4.19344    237 - -
          2.68618  4.42225  2.77519  2.73123  3.46354  2.40513  3.72494  3.29354  2.67741  2.69355  4.24690  2.90347  2.73739  3.18146  2.89801  2.37887  2.77519  2.98518  4.58477  3.61503
          0.03438  3.78314  4.50549  0.61958  0.77255  0.48576  0.95510
    222   2.73804  4.30808  3.99916  3.66215  3.48755  3.62843  4.48014  2.06428  3.52841  2.19218  3.46911  3.86552  4.19579  3.89586  3.74899  3.12843  3.10298  1.14626  5.25593  3.98076    238 - -
          2.68618  4.42225  2.77519  2.73123  3.46354  2.40513  3.72494  3.29354  2.67741  2.69355  4.24690  2.90347  2.73739  3.18146  2.89801  2.37887  2.77519  2.98518  4.58477  3.61503
          0.03438  3.78314  4.50549  0.61958  0.77255  0.48576  0.95510
    223   2.89761  5.00462  1.05533  2.28844  4.37075  3.14652  3.85898  3.93947  2.92732  3.56508  4.54379  2.83917  3.79336  3.09992  3.42916  2.87201  3.23525  3.58914  5.55658  4.26178    239 - -
          2.68618  4.42225  2.77519  2.73123  3.46354  2.40513  3.72494  3.29354  2.67741  2.69355  4.24690  2.90347  2.73739  3.18146  2.89801  2.37887  2.77519  2.98518  4.58477  3.61503
          0.03438  3.78314  4.50549  0.61958  0.77255  0.48576  0.95510
    224   3.19506  4.60025  3.95953  3.64530  2.58598  3.63407  3.79869  3.21704  3.37022  2.62631  3.85478  3.81293  4.14504  3.76277  3.51358  3.39944  3.49153  3.10493  1.08678  2.59319    240 - -
          2.68618  4.42225  2.77519  2.73123  3.46354  2.40513  3.72494  3.29354  2.67741  2.69355  4.24690  2.90347  2.73739  3.18146  2.89801  2.37887  2.77519  2.98518  4.58477  3.61503
          0.03438  3.78314  4.50549  0.61958  0.77255  0.48576  0.95510
    225   3.19506  4.60025  3.95953  3.64530  2.58598  3.63407  3.79869  3.21704  3.37022  2.62631  3.85478  3.81293  4.14504  3.76277  3.51358  3.39944  3.49153  3.10493  1.08678  2.59319    241 - -
          2.68618  4.42225  2.77519  2.73123  3.46354  2.40513  3.72494  3.29354  2.67741  2.69355  4.24690  2.90347  2.73739  3.18146  2.89801  2.37887  2.77519  2.98518  4.58477  3.61503
          0.03438  3.78314  4.50549  0.61958  0.77255  0.48576  0.95510
    226   1.15088  4.15203  3.37522  3.16532  3.96636  2.97832  4.19746  3.07892  3.17929  2.96422  4.00830  3.33647  3.70935  3.52940  3.43440  2.50430  2.77559  2.74907  5.40264  4.19344    242 - -
          2.68618  4.42225  2.77519  2.73123  3.46354  2.40513  3.72494  3.29354  2.67741  2.69355  4.24690  2.90347  2.73739  3.18146  2.89801  2.37887  2.77519  2.98518  4.58477  3.61503
          0.03438  3.78314  4.50549  0.61958  0.77255  0.48576  0.95510
    227   3.05720  4.54746  4.04448  3.68667  3.10607  3.86595  4.37049  2.30865  3.45517  0.99392  3.16193  3.97044  4.31856  3.84505  3.64478  3.43024  3.35661  2.32223  4.95022  3.65207    243 - -
          2.68618  4.42225  2.77519  2.73123  3.46354  2.40513  3.72494  3.29354  2.67741  2.69355  4.24690  2.90347  2.73739  3.18146  2.89801  2.37887  2.77519  2.98518  4.58477  3.61503
          0.03438  3.78314  4.50549  0.61958  0.77255  0.48576  0.95510
    228   2.56109  4.34240  3.21622  3.10580  4.24413  0.88140  4.22918  3.82416  3.27456  3.48912  4.46620  3.38119  3.73065  3.60628  3.51809  2.73092  3.03550  3.37004  5.36053  4.34389    244 - -
          2.68618  4.42225  2.77519  2.73123  3.46354  2.40513  3.72494  3.29354  2.67741  2.69355  4.24690  2.90347  2.73739  3.18146  2.89801  2.37887  2.77519  2.98518  4.58477  3.61503
          0.03438  3.78314  4.50549  0.61958  0.77255  0.48576  0.95510
    229   2.73804  4.30808  3.99916  3.66215  3.48755  3.62843  4.48014  2.06428  3.52841  2.19218  3.46911  3.86552  4.19579  3.89586  3.74899  3.12843  3.10298  1.14626  5.25593  3.98076    245 - -
          2.68618  4.42225  2.77519  2.73123  3.46354  2.40513  3.72494  3.29354  2.67741  2.69355  4.24690  2.90347  2.73739  3.18146  2.89801  2.37887  2.77519  2.98518  4.58477  3.61503
          0.03438  3.78314  4.50549  0.61958  0.77255  0.48576  0.95510
    230   3.05720  4.54746  4.04448  3.68667  3.10607  3.86595  4.37049  2.30865  3.45517  0.99392  3.16193  3.97044  4.31856  3.84505  3.64478  3.43024  3.35661  2.32223  4.95022  3.65207    246 - -
          2.68618  4.42225  2.77519  2.73123  3.46354  2.40513  3.72494  3.29354  2.67741  2.69355  4.24690  2.90347  2.73739  3.18146  2.89801  2.37887  2.77519  2.98518  4.58477  3.61503
          0.03438  3.78314  4.50549  0.61958  0.77255  0.48576  0.95510
    231   2.73804  4.30808  3.99916  3.66215  3.48755  3.62843  4.48014  2.06428  3.52841  2.19218  3.46911  3.86552  4.19579  3.89586  3.74899  3.12843  3.10298  1.14626  5.25593  3.98076    247 - -
          2.68618  4.42225  2.77519  2.73123  3.46354  2.40513  3.72494  3.29354  2.67741  2.69355  4.24690  2.90347  2.73739  3.18146  2.89801  2.37887  2.77519  2.98518  4.58477  3.61503
          0.03438  3.78314  4.50549  0.61958  0.77255  0.48576  0.95510
    232   3.12282  4.64800  3.70817  3.42312  2.30521  3.72744  3.58448  3.14490  3.28320  2.62135  3.83004  3.61676  4.20459  3.61078  3.48429  3.26762  3.40977  3.01159  3.94473  1.12856    248 - -
          2.68618  4.42225  2.77519  2.73123  3.46354  2.40513  3.72494  3.29354  2.67741  2.69355  4.24690  2.90347  2.73739  3.18146  2.89801  2.37887  2.77519  2.98518  4.58477  3.61503
          0.03438  3.78314  4.50549  0.61958  0.77255  0.48576  0.95510
    233   2.88010  4.96556  2.45825  1.15999  4.30138  3.21969  3.80228  3.73756  2.67182  3.37042  4.35121  2.89011  3.82087  3.02166  3.06918  2.87345  3.18461  3.43173  5.49013  4.21538    249 - -
          2.68618  4.42225  2.77519  2.73123  3.46354  2.40513  3.72494  3.29354  2.67741  2.69355  4.24690  2.90347  2.73739  3.18146  2.89801  2.37887  2.77519  2.98518  4.58477  3.61503
          0.03438  3.78314  4.50549  0.61958  0.77255  0.48576  0.95510
    234   2.90216  4.46620  3.95450  3.54339  3.17405  3.76724  4.29935  2.34096  3.31547  1.78441  1.56092  3.83125  4.22933  3.70453  3.53086  3.24091  3.20676  2.33610  5.00161  3.75416    250 - -
          2.68618  4.42225  2.77519  2.73123  3.46354  2.40513  3.72494  3.29354  2.67741  2.69355  4.24690  2.90347  2.73739  3.18146  2.89801  2.37887  2.77519  2.98518  4.58477  3.61503
          0.03438  3.78314  4.50549  0.61958  0.77255  0.48576  0.95510
    235   1.15088  4.15203  3.37522  3.16532  3.96636  2.97832  4.19746  3.07892  3.17929  2.96422  4.00830  3.33647  3.70935  3.52940  3.43440  2.50430  2.77559  2.74907  5.40264  4.19344    251 - -
          2.68618  4.42225  2.77519  2.73123  3.46354  2.40513  3.72494  3.29354  2.67741  2.69355  4.24690  2.90347  2.73739  3.18146  2.89801  2.37887  2.77519  2.98518  4.58477  3.61503
          0.03438  3.78314  4.50549  0.61958  0.77255  0.48576  0.95510
    236   1.15088  4.15203  3.37522  3.16532  3.96636  2.97832  4.19746  3.07892  3.17929  2.96422  4.00830  3.33647  3.70935  3.52940  3.43440  2.50430  2.77559  2.74907  5.40264  4.19344    252 - -
          2.68618  4.42225  2.77519  2.73123  3.46354  2.40513  3.72494  3.29354  2.67741  2.69355  4.24690  2.90347  2.73739  3.18146  2.89801  2.37887  2.77519  2.98518  4.58477  3.61503
          0.03438  3.78314  4.50549  0.61958  0.77255  0.48576  0.95510
    237   2.56109  4.34240  3.21622  3.10580  4.24413  0.88140  4.22918  3.82416  3.27456  3.48912  4.46620  3.38119  3.73065  3.60628  3.51809  2.73092  3.03550  3.37004  5.36053  4.34389    253 - -
          2.68618  4.42225  2.77519  2.73123  3.46354  2.40513  3.72494  3.29354  2.67741  2.69355  4.24690  2.90347  2.73739  3.18146  2.89801  2.37887  2.77519  2.98518  4.58477  3.61503
          0.03438  3.78314  4.50549  0.61958  0.77255  0.48576  0.95510
    238   3.12282  4.64800  3.70817  3.42312  2.30521  3.72744  3.58448  3.14490  3.28320  2.62135  3.83004  3.61676  4.20459  3.61078  3.48429  3.26762  3.40977  3.01159  3.94473  1.12856    254 - -
          2.68618  4.42225  2.77519  2.73123  3.46354  2.40513  3.72494  3.29354  2.67741  2.69355  4.24690  2.90347  2.73739  3.18146  2.89801  2.37887  2.77519  2.98518  4.58477  3.61503
          0.03438  3.78314  4.50549  0.61958  0.77255  0.48576  0.95510
    239   2.64131  4.41065  3.23932  3.06758  4.06571  3.10334  4.15044  3.59037  3.11761  3.22613  4.27402  3.38201  1.01191  3.50927  3.37118  2.80662  3.07647  3.24575  5.27461  4.18604    255 - -
          2.68618  4.42225  2.77519  2.73123  3.46354  2.40513  3.72494  3.29354  2.67741  2.69355  4.24690  2.90347  2.73739  3.18146  2.89801  2.37887  2.77519  2.98518  4.58477  3.61503
          0.03438  3.78314  4.50549  0.61958  0.77255  0.48576  0.95510
    240   2.64131  4.41065  3.23932  3.06758  4.06571  3.10334  4.15044  3.59037  3.11761  3.22613  4.27402  3.38201  1.01191  3.50927  3.37118  2.80662  3.07647  3.24575  5.27461  4.18604    256 - -
          2.68618  4.42225  2.77519  2.73123  3.46354  2.40513  3.72494  3.29354  2.67741  2.69355  4.24690  2.90347  2.73739  3.18146  2.89801  2.37887  2.77519  2.98518  4.58477  3.61503
          0.03438  3.78314  4.50549  0.61958  0.77255  0.48576  0.95510
    241   3.14819  4.57734  4.11506  3.81478  1.17040  3.85449  3.84405  2.68544  3.72455  2.07756  3.43065  3.91983  4.31695  3.91799  3.86633  3.42132  3.45025  2.66908  4.12393  2.50391    257 - -
          2.68618  4.42225  2.77519  2.73123  3.46354  2.40513  3.72494  3.29354  2.67741  2.69355  4.24690  2.90347  2.73739  3.18146  2.89801  2.37887  2.77519  2.98518  4.58477  3.61503
          0.03438  3.78314  4.50549  0.61958  0.77255  0.48576  0.95510
    242   3.14819  4.57734  4.11506  3.81478  1.17040  3.85449  3.84405  2.68544  3.72455  2.07756  3.43065  3.91983  4.31695  3.91799  3.86633  3.42132  3.45025  2.66908  4.12393  2.50391    258 - -
          2.68618  4.42225  2.77519  2.73123  3.46354  2.40513  3.72494  3.29354  2.67741  2.69355  4.24690  2.90347  2.73739  3.18146  2.89801  2.37887  2.77519  2.98518  4.58477  3.61503
          0.03438  3.78314  4.50549  0.61958  0.77255  0.48576  0.95510
    243   1.15088  4.15203  3.37522  3.16532  3.96636  2.97832  4.19746  3.07892  3.17929  2.96422  4.00830  3.33647  3.70935  3.52940  3.43440  2.50430  2.77559  2.74907  5.40264  4.19344    259 - -
          2.68618  4.42225  2.77519  2.73123  3.46354  2.40513  3.72494  3.29354  2.67741  2.69355  4.24690  2.90347  2.73739  3.18146  2.89801  2.37887  2.77519  2.98518  4.58477  3.61503
          0.03438  3.78314  4.50549  0.61958  0.77255  0.48576  0.95510
    244   2.89761  5.00462  1.05533  2.28844  4.37075  3.14652  3.85898  3.93947  2.92732  3.56508  4.54379  2.83917  3.79336  3.09992  3.42916  2.87201  3.23525  3.58914  5.55658  4.26178    260 - -
          2.68618  4.42225  2.77519  2.73123  3.46354  2.40513  3.72494  3.29354  2.67741  2.69355  4.24690  2.90347  2.73739  3.18146  2.89801  2.37887  2.77519  2.98518  4.58477  3.61503
          0.03438  3.78314  4.50549  0.61958  0.77255  0.48576  0.95510
    245   2.81492  4.79295  2.84938  2.60564  3.94874  3.30964  3.76215  3.56834  2.43346  3.07937  4.11265  3.06347  3.86367  1.40234  2.71822  2.86783  3.11335  3.30450  5.23821  3.92680    261 - -
          2.68618  4.42225  2.77519  2.73123  3.46354  2.40513  3.72494  3.29354  2.67741  2.69355  4.24690  2.90347  2.73739  3.18146  2.89801  2.37887  2.77519  2.98518  4.58477  3.61503
          0.03438  3.78314  4.50549  0.61958  0.77255  0.48576  0.95510
    246   2.64131  4.41065  3.23932  3.06758  4.06571  3.10334  4.15044  3.59037  3.11761  3.22613  4.27402  3.38201  1.01191  3.50927  3.37118  2.80662  3.07647  3.24575  5.27461  4.18604    262 - -
          2.68618  4.42225  2.77519  2.73123  3.46354  2.40513  3.72494  3.29354  2.67741  2.69355  4.24690  2.90347  2.73739  3.18146  2.89801  2.37887  2.77519  2.98518  4.58477  3.61503
          0.03438  3.78314  4.50549  0.61958  0.77255  0.48576  0.95510
    247   2.96158  4.40864  4.20320  3.81779  3.31671  3.96532  4.56422  1.19630  3.64393  1.92432  3.26929  4.07574  4.40754  4.00308  3.85087  3.45417  3.26341  1.85167  5.18706  3.91575    263 - -
          2.68618  4.42225  2.77519  2.73123  3.46354  2.40513  3.72494  3.29354  2.67741  2.69355  4.24690  2.90347  2.73739  3.18146  2.89801  2.37887  2.77519  2.98518  4.58477  3.61503
          0.03438  3.78314  4.50549  0.61958  0.77255  0.48576  0.95510
    248   2.81492  4.79295  2.84938  2.60564  3.94874  3.30964  3.76215  3.56834  2.43346  3.07937  4.11265  3.06347  3.86367  1.40234  2.71822  2.86783  3.11335  3.30450  5.23821  3.92680    264 - -
          2.68618  4.42225  2.77519  2.73123  3.46354  2.40513  3.72494  3.29354  2.67741  2.69355  4.24690  2.90347  2.73739  3.18146  2.89801  2.37887  2.77519  2.98518  4.58477  3.61503
          0.03438  3.78314  4.50549  0.61958  0.77255  0.48576  0.95510
    249   2.96158  4.40864  4.20320  3.81779  3.31671  3.96532  4.56422  1.19630  3.64393  1.92432  3.26929  4.07574  4.40754  4.00308  3.85087  3.45417  3.26341  1.85167  5.18706  3.91575    265 - -
          2.68618  4.42225  2.77519  2.73123  3.46354  2.40513  3.72494  3.29354  2.67741  2.69355  4.24690  2.90347  2.73739  3.18146  2.89801  2.37887  2.77519  2.98518  4.58477  3.61503
          0.03438  3.78314  4.50549  0.61958  0.77255  0.48576  0.95510
    250   3.12282  4.64800  3.70817  3.42312  2.30521  3.72744  3.58448  3.14490  3.28320  2.62135  3.83004  3.61676  4.20459  3.61078  3.48429  3.26762  3.40977  3.01159  3.94473  1.12856    266 - -
          2.68618  4.42225  2.77519  2.73123  3.46354  2.40513  3.72494  3.29354  2.67741  2.69355  4.24690  2.90347  2.73739  3.18146  2.89801  2.37887  2.77519  2.98518  4.58477  3.61503
          0.03438  3.78314  4.50549  0.61958  0.77255  0.48576  0.95510
    251   2.88010  4.96556  2.45825  1.15999  4.30138  3.21969  3.80228  3.73756  2.67182  3.37042  4.35121  2.89011  3.82087  3.02166  3.06918  2.87345  3.18461  3.43173  5.49013  4.21538    267 - -
          2.68618  4.42225  2.77519  2.73123  3.46354  2.40513  3.72494  3.29354  2.67741  2.69355  4.24690  2.90347  2.73739  3.18146  2.89801  2.37887  2.77519  2.98518  4.58477  3.61503
          0.03438  3.78314  4.50549  0.61958  0.77255  0.48576  0.95510
    252   2.89380  4.84877  3.06362  2.70525  4.21466  3.39016  3.71630  3.63892  1.16807  3.22496  4.19374  3.13276  3.89893  2.91475  2.42424  2.94315  3.15510  3.35262  5.30819  4.10896    268 - -
          2.68618  4.42225  2.77519  2.73123  3.46354  2.40513  3.72494  3.29354  2.67741  2.69355  4.24690  2.90347  2.73739  3.18146  2.89801  2.37887  2.77519  2.98518  4.58477  3.61503
          0.03438  3.78314  4.50549  0.61958  0.77255  0.48576  0.95510
    253   2.96158  4.40864  4.20320  3.81779  3.31671  3.96532  4.56422  1.19630  3.64393  1.92432  3.26929  4.07574  4.40754  4.00308  3.85087  3.45417  3.26341  1.85167  5.18706  3.91575    269 - -
          2.68618  4.42225  2.77519  2.73123  3.46354  2.40513  3.72494  3.29354  2.67741  2.69355  4.24690  2.90347  2.73739  3.18146  2.89801  2.37887  2.77519  2.98518  4.58477  3.61503
          0.03438  3.78314  4.50549  0.61958  0.77255  0.48576  0.95510
    254   2.73804  4.30808  3.99916  3.66215  3.48755  3.62843  4.48014  2.06428  3.52841  2.19218  3.46911  3.86552  4.19579  3.89586  3.74899  3.12843  3.10298  1.14626  5.25593  3.98076    270 - -
          2.68618  4.42225  2.77519  2.73123  3.46354  2.40513  3.72494  3.29354  2.67741  2.69355  4.24690  2.90347  2.73739  3.18146  2.89801  2.37887  2.77519  2.98518  4.58477  3.61503
          0.03438  3.78314  4.50549  0.61958  0.77255  0.48576  0.95510
    255   2.27551  4.19329  3.13292  2.94713  3.98833  2.92501  4.05821  3.50001  3.01468  3.22820  4.16373  3.18467  3.65699  3.37170  3.30173  1.23438  2.74941  3.05490  5.36864  4.07197    271 - -
          2.68618  4.42225  2.77519  2.73123  3.46354  2.40513  3.72494  3.29354  2.67741  2.69355  4.24690  2.90347  2.73739  3.18146  2.89801  2.37887  2.77519  2.98518  4.58477  3.61503
          0.03438  3.78314  4.50549  0.61958  0.77255  0.48576  0.95510
    256   2.56109  4.34240  3.21622  3.10580  4.24413  0.88140  4.22918  3.82416  3.27456  3.48912  4.46620  3.38119  3.73065  3.60628  3.51809  2.73092  3.03550  3.37004  5.36053  4.34389    272 - -
          2.68618  4.42225  2.77519  2.73123  3.46354  2.40513  3.72494  3.29354  2.67741  2.69355  4.24690  2.90347  2.73739  3.18146  2.89801  2.37887  2.77519  2.98518  4.58477  3.61503
          0.03438  3.78314  4.50549  0.61958  0.77255  0.48576  0.95510
    257   2.89380  4.84877  3.06362  2.70525  4.21466  3.39016  3.71630  3.63892  1.16807  3.22496  4.19374  3.13276  3.89893  2.91475  2.42424  2.94315  3.15510  3.35262  5.30819  4.10896    273 - -
          2.68618  4.42225  2.77519  2.73123  3.46354  2.40513  3.72494  3.29354  2.67741  2.69355  4.24690  2.90347  2.73739  3.18146  2.89801  2.37887  2.77519  2.98518  4.58477  3.61503
          0.03438  3.78314  4.50549  0.61958  0.77255  0.48576  0.95510
    258   2.50403  4.21743  3.63073  3.25245  3.57161  3.35114  4.16336  2.40262  3.15520  2.41802  3.54195  3.50108  3.28768  3.51608  3.42524  2.78211  2.87553  1.44812  5.17598  3.92521    274 - -
          2.68618  4.42225  2.77519  2.73123  3.46354  2.40513  3.72494  3.29354  2.67741  2.69355  4.24690  2.90347  2.73739  3.18146  2.89801  2.37887  2.77519  2.98518  4.58477  3.61503
          0.03438  3.78314  4.50549  0.61958  0.77255  0.48576  0.95510
    259   2.90890  4.74936  3.39087  2.92422  4.08130  3.41071  3.76730  3.61893  2.21292  3.15138  4.15641  3.28956  3.91991  2.99429  1.12456  2.99885  3.18246  3.34737  5.20214  4.03057    275 - -
          2.68618  4.42225  2.77519  2.73123  3.46354  2.40513  3.72494  3.29354  2.67741  2.69355  4.24690  2.90347  2.73739  3.18146  2.89801  2.37887  2.77519  2.98518  4.58477  3.61503
          0.03438  3.78314  4.50549  0.61958  0.77255  0.48576  0.95510
    260   3.14819  4.57734  4.11506  3.81478  1.17040  3.85449  3.84405  2.68544  3.72455  2.07756  3.43065  3.91983  4.31695  3.91799  3.86633  3.42132  3.45025  2.66908  4.12393  2.50391    276 - -
          2.68618  4.42225  2.77519  2.73123  3.46354  2.40513  3.72494  3.29354  2.67741  2.69355  4.24690  2.90347  2.73739  3.18146  2.89801  2.37887  2.77519  2.98518  4.58477  3.61503
          0.03438  3.78314  4.50549  0.61958  0.77255  0.48576  0.95510
    261   2.64131  4.41065  3.23932  3.06758  4.06571  3.10334  4.15044  3.59037  3.11761  3.22613  4.27402  3.38201  1.01191  3.50927  3.37118  2.80662  3.07647  3.24575  5.27461  4.18604    277 - -
          2.68618  4.42225  2.77519  2.73123  3.46354  2.40513  3.72494  3.29354  2.67741  2.69355  4.24690  2.90347  2.73739  3.18146  2.89801  2.37887  2.77519  2.98518  4.58477  3.61503
          0.03438  3.78314  4.50549  0.61958  0.77255  0.48576  0.95510
    262   2.27551  4.19329  3.13292  2.94713  3.98833  2.92501  4.05821  3.50001  3.01468  3.22820  4.16373  3.18467  3.65699  3.37170  3.30173  1.23438  2.74941  3.05490  5.36864  4.07197    278 - -
          2.68618  4.42225  2.77519  2.73123  3.46354  2.40513  3.72494  3.29354  2.67741  2.69355  4.24690  2.90347  2.73739  3.18146  2.89801  2.37887  2.77519  2.98518  4.58477  3.61503
          0.03438  3.78314  4.50549  0.61958  0.77255  0.48576  0.95510
    263   2.90498  4.73416  3.04585  2.79929  3.22761  3.37669  1.34600  3.59367  2.64509  3.09797  4.13594  3.21124  3.92565  3.16509  2.91493  2.97722  3.20636  3.33076  4.69349  3.18152    279 - -
          2.68618  4.42225  2.77519  2.73123  3.46354  2.40513  3.72494  3.29354  2.67741  2.69355  4.24690  2.90347  2.73739  3.18146  2.89801  2.37887  2.77519  2.98518  4.58477  3.61503
          0.03438  3.78314  4.50549  0.61958  0.77255  0.48576  0.95510
    264   3.14819  4.57734  4.11506  3.81478  1.17040  3.85449  3.84405  2.68544  3.72455  2.07756  3.43065  3.91983  4.31695  3.91799  3.86633  3.42132  3.45025  2.66908  4.12393  2.50391    280 - -
          2.68618  4.42225  2.77519  2.73123  3.46354  2.40513  3.72494  3.29354  2.67741  2.69355  4.24690  2.90347  2.73739  3.18146  2.89801  2.37887  2.77519  2.98518  4.58477  3.61503
          0.03438  3.78314  4.50549  0.61958  0.77255  0.48576  0.95510
    265   2.56109  4.34240  3.21622  3.10580  4.24413  0.88140  4.22918  3.82416  3.27456  3.48912  4.46620  3.38119  3.73065  3.60628  3.51809  2.73092  3.03550  3.37004  5.36053  4.34389    281 - -
          2.68618  4.42225  2.77519  2.73123  3.46354  2.40513  3.72494  3.29354  2.67741  2.69355  4.24690  2.90347  2.73739  3.18146  2.89801  2.37887  2.77519  2.98518  4.58477  3.61503
          0.03438  3.78314  4.50549  0.61958  0.77255  0.48576  0.95510
    266   2.27551  4.19329  3.13292  2.94713  3.98833  2.92501  4.05821  3.50001  3.01468  3.22820  4.16373  3.18467  3.65699  3.37170  3.30173  1.23438  2.74941  3.05490  5.36864  4.07197    282 - -
          2.68618  4.42225  2.77519  2.73123  3.46354  2.40513  3.72494  3.29354  2.67741  2.69355  4.24690  2.90347  2.73739  3.18146  2.89801  2.37887  2.77519  2.98518  4.58477  3.61503
          0.03438  3.78314  4.50549  0.61958  0.77255  0.48576  0.95510
    267   2.84203  5.29573  1.45915  1.80566  4.58552  3.13685  3.69070  4.07077  2.69992  3.62855  4.50436  2.62894  3.75785  2.86859  3.26583  2.74844  3.13532  3.68003  5.79099  4.32807    283 - -
          2.68618  4.42225  2.77519  2.73123  3.46354  2.40513  3.72494  3.29354  2.67741  2.69355  4.24690  2.90347  2.73739  3.18146  2.89801  2.37887  2.77519  2.98518  4.58477  3.61503
          0.03438  3.78314  4.50549  0.61958  0.77255  0.48576  0.95510
    268   3.05720  4.54746  4.04448  3.68667  3.10607  3.86595  4.37049  2.30865  3.45517  0.99392  3.16193  3.97044  4.31856  3.84505  3.64478  3.43024  3.35661  2.32223  4.95022  3.65207    284 - -
          2.68618  4.42225  2.77519  2.73123  3.46354  2.40513  3.72494  3.29354  2.67741  2.69355  4.24690  2.90347  2.73739  3.18146  2.89801  2.37887  2.77519  2.98518  4.58477  3.61503
          0.03438  3.78314  4.50549  0.61958  0.77255  0.48576  0.95510
    269   2.89380  4.84877  3.06362  2.70525  4.21466  3.39016  3.71630  3.63892  1.16807  3.22496  4.19374  3.13276  3.89893  2.91475  2.42424  2.94315  3.15510  3.35262  5.30819  4.10896    285 - -
          2.68618  4.42225  2.77519  2.73123  3.46354  2.40513  3.72494  3.29354  2.67741  2.69355  4.24690  2.90347  2.73739  3.18146  2.89801  2.37887  2.77519  2.98518  4.58477  3.61503
          0.03438  3.78314  4.50549  0.61958  0.77255  0.48576  0.95510
    270   2.89761  5.00462  1.05533  2.28844  4.37075  3.14652  3.85898  3.93947  2.92732  3.56508  4.54379  2.83917  3.79336  3.09992  3.42916  2.87201  3.23525  3.58914  5.55658  4.26178    286 - -
          2.68618  4.42225  2.77519  2.73123  3.46354  2.40513  3.72494  3.29354  2.67741  2.69355  4.24690  2.90347  2.73739  3.18146  2.89801  2.37887  2.77519  2.98518  4.58477  3.61503
          0.03438  3.78314  4.50549  0.61958  0.77255  0.48576  0.95510
    271   3.05720  4.54746  4.04448  3.68667  3.10607  3.86595  4.37049  2.30865  3.45517  0.99392  3.16193  3.97044  4.31856  3.84505  3.64478  3.43024  3.35661  2.32223  4.95022  3.65207    287 - -
          2.68618  4.42225  2.77519  2.73123  3.46354  2.40513  3.72494  3.29354  2.67741  2.69355  4.24690  2.90347  2.73739  3.18146  2.89801  2.37887  2.77519  2.98518  4.58477  3.61503
          0.03438  3.78314  4.50549  0.61958  0.77255  0.48576  0.95510
    272   3.05720  4.54746  4.04448  3.68667  3.10607  3.86595  4.37049  2.30865  3.45517  0.99392  3.16193  3.97044  4.31856  3.84505  3.64478  3.43024  3.35661  2.32223  4.95022  3.65207    288 - -
          2.68618  4.42225  2.77519  2.73123  3.46354  2.40513  3.72494  3.29354  2.67741  2.69355  4.24690  2.90347  2.73739  3.18146  2.89801  2.37887  2.77519  2.98518  4.58477  3.61503
          0.03438  3.78314  4.50549  0.61958  0.77255  0.48576  0.95510
    273   2.90890  4.74936  3.39087  2.92422  4.08130  3.41071  3.76730  3.61893  2.21292  3.15138  4.15641  3.28956  3.91991  2.99429  1.12456  2.99885  3.18246  3.34737  5.20214  4.03057    289 - -
          2.68618  4.42225  2.77519  2.73123  3.46354  2.40513  3.72494  3.29354  2.67741  2.69355  4.24690  2.90347  2.73739  3.18146  2.89801  2.37887  2.77519  2.98518  4.58477  3.61503
          0.03438  3.78314  4.50549  0.61958  0.77255  0.48576  0.95510
    274   2.49766  4.56855  2.60367  2.45142  4.10464  3.06569  3.79618  3.68334  2.67176  3.33402  4.21359  1.68283  3.71637  3.02532  3.05314  2.35481  2.88280  3.26515  5.43075  4.04503    290 - -
          2.68618  4.42225  2.77519  2.73123  3.46354  2.40513  3.72494  3.29354  2.67741  2.69355  4.24690  2.90347  2.73739  3.18146  2.89801  2.37887  2.77519  2.98518  4.58477  3.61503
          0.03438  3.78314  4.50549  0.61958  0.77255  0.48576  0.95510
    275   3.05720  4.54746  4.04448  3.68667  3.10607  3.86595  4.37049  2.30865  3.45517  0.99392  3.16193  3.97044  4.31856  3.84505  3.64478  3.43024  3.35661  2.32223  4.95022  3.65207    291 - -
          2.68618  4.42225  2.77519  2.73123  3.46354  2.40513  3.72494  3.29354  2.67741  2.69355  4.24690  2.90347  2.73739  3.18146  2.89801  2.37887  2.77519  2.98518  4.58477  3.61503
          0.03438  3.78314  4.50549  0.61958  0.77255  0.48576  0.95510
    276   3.05720  4.54746  4.04448  3.68667  3.10607  3.86595  4.37049  2.30865  3.45517  0.99392  3.16193  3.97044  4.31856  3.84505  3.64478  3.43024  3.35661  2.32223  4.95022  3.65207    292 - -
          2.68618  4.42225  2.77519  2.73123  3.46354  2.40513  3.72494  3.29354  2.67741  2.69355  4.24690  2.90347  2.73739  3.18146  2.89801  2.37887  2.77519  2.98518  4.58477  3.61503
          0.03438  3.78314  4.50549  0.61958  0.77255  0.48576  0.95510
    277   2.81492  4.79295  2.84938  2.60564  3.94874  3.30964  3.76215  3.56834  2.43346  3.07937  4.11265  3.06347  3.86367  1.40234  2.71822  2.86783  3.11335  3.30450  5.23821  3.92680    293 - -
          2.68618  4.42225  2.77519  2.73123  3.46354  2.40513  3.72494  3.29354  2.67741  2.69355  4.24690  2.90347  2.73739  3.18146  2.89801  2.37887  2.77519  2.98518  4.58477  3.61503
          0.03438  3.78314  4.50549  0.61958  0.77255  0.48576  0.95510
    278   2.73804  4.30808  3.99916  3.66215  3.48755  3.62843  4.48014  2.06428  3.52841  2.19218  3.46911  3.86552  4.19579  3.89586  3.74899  3.12843  3.10298  1.14626  5.25593  3.98076    294 - -
          2.68618  4.42225  2.77519  2.73123  3.46354  2.40513  3.72494  3.29354  2.67741  2.69355  4.24690  2.90347  2.73739  3.18146  2.89801  2.37887  2.77519  2.98518  4.58477  3.61503
          0.03438  3.78314  4.50549  0.61958  0.77255  0.48576  0.95510
    279   2.89761  5.00462  1.05533  2.28844  4.37075  3.14652  3.85898  3.93947  2.92732  3.56508  4.54379  2.83917  3.79336  3.09992  3.42916  2.87201  3.23525  3.58914  5.55658  4.26178    295 - -
          2.68618  4.42225  2.77519  2.73123  3.46354  2.40513  3.72494  3.29354  2.67741  2.69355  4.24690  2.90347  2.73739  3.18146  2.89801  2.37887  2.77519  2.98518  4.58477  3.61503
          0.03438  3.78314  4.50549  0.61958  0.77255  0.48576  0.95510
    280   3.05720  4.54746  4.04448  3.68667  3.10607  3.86595  4.37049  2.30865  3.45517  0.99392  3.16193  3.97044  4.31856  3.84505  3.64478  3.43024  3.35661  2.32223  4.95022  3.65207    296 - -
          2.68618  4.42225  2.77519  2.73123  3.46354  2.40513  3.72494  3.29354  2.67741  2.69355  4.24690  2.90347  2.73739  3.18146  2.89801  2.37887  2.77519  2.98518  4.58477  3.61503
          0.03438  3.78314  4.50549  0.61958  0.77255  0.48576  0.95510
    281   2.36929  4.21326  3.35308  3.10406  3.89402  3.05467  4.12762  3.01046  3.04521  2.87697  3.93552  3.32607  3.75234  3.44525  3.30664  2.56985  1.33320  2.71507  5.33993  4.11143    297 - -
          2.68618  4.42225  2.77519  2.73123  3.46354  2.40513  3.72494  3.29354  2.67741  2.69355  4.24690  2.90347  2.73739  3.18146  2.89801  2.37887  2.77519  2.98518  4.58477  3.61503
          0.03438  3.78314  4.50549  0.61958  0.77255  0.48576  0.95510
    282   2.89380  4.84877  3.06362  2.70525  4.21466  3.39016  3.71630  3.63892  1.16807  3.22496  4.19374  3.13276  3.89893  2.91475  2.42424  2.94315  3.15510  3.35262  5.30819  4.10896    298 - -
          2.68618  4.42225  2.77519  2.73123  3.46354  2.40513  3.72494  3.29354  2.67741  2.69355  4.24690  2.90347  2.73739  3.18146  2.89801  2.37887  2.77519  2.98518  4.58477  3.61503
          0.03438  3.78314  4.50549  0.61958  0.77255  0.48576  0.95510
    283   2.90890  4.74936  3.39087  2.92422  4.08130  3.41071  3.76730  3.61893  2.21292  3.15138  4.15641  3.28956  3.91991  2.99429  1.12456  2.99885  3.18246  3.34737  5.20214  4.03057    299 - -
          2.68618  4.42225  2.77519  2.73123  3.46354  2.40513  3.72494  3.29354  2.67741  2.69355  4.24690  2.90347  2.73739  3.18146  2.89801  2.37887  2.77519  2.98518  4.58477  3.61503
          0.03438  3.78314  4.50549  0.61958  0.77255  0.48576  0.95510
    284   3.23399  4.63210  4.14669  3.75268  1.69349  4.04828  3.43521  3.00395  3.62838  2.41351  3.64056  3.77266  4.39453  3.76001  3.78649  3.40085  3.46929  2.91319  3.66078  1.34566    300 - -
          2.68618  4.42225  2.77519  2.73123  3.46354  2.40513  3.72494  3.29354  2.67741  2.69355  4.24690  2.90347  2.73739  3.18146  2.89801  2.37887  2.77519  2.98518  4.58477  3.61503
          0.03438  3.78314  4.50549  0.61958  0.77255  0.48576  0.95510
    285   2.56109  4.34240  3.21622  3.10580  4.24413  0.88140  4.22918  3.82416  3.27456  3.48912  4.46620  3.38119  3.73065  3.60628  3.51809  2.73092  3.03550  3.37004  5.36053  4.34389    301 - -
          2.68618  4.42225  2.77519  2.73123  3.46354  2.40513  3.72494  3.29354  2.67741  2.69355  4.24690  2.90347  2.73739  3.18146  2.89801  2.37887  2.77519  2.98518  4.58477  3.61503
          0.03438  3.78314  4.50549  0.61958  0.77255  0.48576  0.95510
    286   2.65336  4.64266  2.66692  2.54469  3.99250  3.12706  3.85602  3.68605  2.75358  3.34399  4.30178  1.32693  3.77577  3.13079  3.10330  2.72538  3.03360  3.31735  5.30916  3.94892    302 - -
          2.68618  4.42225  2.77519  2.73123  3.46354  2.40513  3.72494  3.29354  2.67741  2.69355  4.24690  2.90347  2.73739  3.18146  2.89801  2.37887  2.77519  2.98518  4.58477  3.61503
          0.03438  3.78314  4.50549  0.61958  0.77255  0.48576  0.95510
    287   3.05720  4.54746  4.04448  3.68667  3.10607  3.86595  4.37049  2.30865  3.45517  0.99392  3.16193  3.97044  4.31856  3.84505  3.64478  3.43024  3.35661  2.32223  4.95022  3.65207    303 - -
          2.68618  4.42225  2.77519  2.73123  3.46354  2.40513  3.72494  3.29354  2.67741  2.69355  4.24690  2.90347  2.73739  3.18146  2.89801  2.37887  2.77519  2.98518  4.58477  3.61503
          0.03438  3.78314  4.50549  0.61958  0.77255  0.48576  0.95510
    288   2.89380  4.84877  3.06362  2.70525  4.21466  3.39016  3.71630  3.63892  1.16807  3.22496  4.19374  3.13276  3.89893  2.91475  2.42424  2.94315  3.15510  3.35262  5.30819  4.10896    304 - -
          2.68618  4.42225  2.77519  2.73123  3.46354  2.40513  3.72494  3.29354  2.67741  2.69355  4.24690  2.90347  2.73739  3.18146  2.89801  2.37887  2.77519  2.98518  4.58477  3.61503
          0.03438  3.78314  4.50549  0.61958  0.77255  0.48576  0.95510
    289   1.45380  4.23696  3.01892  2.78976  4.02938  2.97843  3.96136  3.34680  2.87483  3.13486  4.03333  2.65694  3.67050  3.22518  3.20388  2.44823  2.72875  2.94574  5.40196  4.12024    305 - -
          2.68618  4.42225  2.77519  2.73123  3.46354  2.40513  3.72494  3.29354  2.67741  2.69355  4.24690  2.90347  2.73739  3.18146  2.89801  2.37887  2.77519  2.98518  4.58477  3.61503
          0.03438  3.78314  4.50549  0.61958  0.77255  0.48576  0.95510
    290   2.56109  4.34240  3.21622  3.10580  4.24413  0.88140  4.22918  3.82416  3.27456  3.48912  4.46620  3.38119  3.73065  3.60628  3.51809  2.73092  3.03550  3.37004  5.36053  4.34389    306 - -
          2.68618  4.42225  2.77519  2.73123  3.46354  2.40513  3.72494  3.29354  2.67741  2.69355  4.24690  2.90347  2.73739  3.18146  2.89801  2.37887  2.77519  2.98518  4.58477  3.61503
          0.03438  3.78314  4.50549  0.61958  0.77255  0.48576  0.95510
    291   2.73804  4.30808  3.99916  3.66215  3.48755  3.62843  4.48014  2.06428  3.52841  2.19218  3.46911  3.86552  4.19579  3.89586  3.74899  3.12843  3.10298  1.14626  5.25593  3.98076    307 - -
          2.68618  4.42225  2.77519  2.73123  3.46354  2.40513  3.72494  3.29354  2.67741  2.69355  4.24690  2.90347  2.73739  3.18146  2.89801  2.37887  2.77519  2.98518  4.58477  3.61503
          0.03438  3.78314  4.50549  0.61958  0.77255  0.48576  0.95510
    292   2.65336  4.64266  2.66692  2.54469  3.99250  3.12706  3.85602  3.68605  2.75358  3.34399  4.30178  1.32693  3.77577  3.13079  3.10330  2.72538  3.03360  3.31735  5.30916  3.94892    308 - -
          2.68618  4.42225  2.77519  2.73123  3.46354  2.40513  3.72494  3.29354  2.67741  2.69355  4.24690  2.90347  2.73739  3.18146  2.89801  2.37887  2.77519  2.98518  4.58477  3.61503
          0.03438  3.78314  4.50549  0.61958  0.77255  0.48576  0.95510
    293   2.89761  5.00462  1.05533  2.28844  4.37075  3.14652  3.85898  3.93947  2.92732  3.56508  4.54379  2.83917  3.79336  3.09992  3.42916  2.87201  3.23525  3.58914  5.55658  4.26178    309 - -
          2.68618  4.42225  2.77519  2.73123  3.46354  2.40513  3.72494  3.29354  2.67741  2.69355  4.24690  2.90347  2.73739  3.18146  2.89801  2.37887  2.77519  2.98518  4.58477  3.61503
          0.03438  3.78314  4.50549  0.61958  0.77255  0.48576  0.95510
    294   2.96158  4.40864  4.20320  3.81779  3.31671  3.96532  4.56422  1.19630  3.64393  1.92432  3.26929  4.07574  4.40754  4.00308  3.85087  3.45417  3.26341  1.85167  5.18706  3.91575    310 - -
          2.68618  4.42225  2.77519  2.73123  3.46354  2.40513  3.72494  3.29354  2.67741  2.69355  4.24690  2.90347  2.73739  3.18146  2.89801  2.37887  2.77519  2.98518  4.58477  3.61503
          0.03438  3.78314  4.50549  0.61958  0.77255  0.48576  0.95510
    295   2.89380  4.84877  3.06362  2.70525  4.21466  3.39016  3.71630  3.63892  1.16807  3.22496  4.19374  3.13276  3.89893  2.91475  2.42424  2.94315  3.15510  3.35262  5.30819  4.10896    311 - -
          2.68618  4.42225  2.77519  2.73123  3.46354  2.40513  3.72494  3.29354  2.67741  2.69355  4.24690  2.90347  2.73739  3.18146  2.89801  2.37887  2.77519  2.98518  4.58477  3.61503
          0.03438  3.78314  4.50549  0.61958  0.77255  0.48576  0.95510
    296   2.37211  4.35163  2.79826  2.65766  4.18067  1.51137  3.94791  3.71200  2.88461  3.37548  4.24773  2.62589  3.66777  3.20790  3.23443  2.49609  2.81392  3.23382  5.47363  4.19323    312 - -
          2.68618  4.42225  2.77519  2.73123  3.46354  2.40513  3.72494  3.29354  2.67741  2.69355  4.24690  2.90347  2.73739  3.18146  2.89801  2.37887  2.77519  2.98518  4.58477  3.61503
          0.03438  3.78314  4.50549  0.61958  0.77255  0.48576  0.95510
    297   2.79148  4.82815  2.82883  2.52779  3.53640  3.38340  1.94822  3.55712  2.33824  3.08506  4.02376  2.99371  3.87585  2.63252  2.63990  2.82332  3.04615  3.27139  4.94185  3.46114    313 - -
          2.68618  4.42225  2.77519  2.73123  3.46354  2.40513  3.72494  3.29354  2.67741  2.69355  4.24690  2.90347  2.73739  3.18146  2.89801  2.37887  2.77519  2.98518  4.58477  3.61503
          0.03438  3.78314  4.50549  0.61958  0.77255  0.48576  0.95510
    298   2.87366  4.93788  3.14359  2.64753  4.31335  3.47517  3.58568  3.70554  1.36157  3.22703  4.12352  3.07258  3.90737  2.74503  2.05977  2.89633  3.08569  3.40067  5.32713  4.11313    314 - -
          2.68618  4.42225  2.77519  2.73123  3.46354  2.40513  3.72494  3.29354  2.67741  2.69355  4.24690  2.90347  2.73739  3.18146  2.89801  2.37887  2.77519  2.98518  4.58477  3.61503
          0.03438  3.78314  4.50549  0.61958  0.77255  0.48576  0.95510
    299   3.19506  4.60025  3.95953  3.64530  2.58598  3.63407  3.79869  3.21704  3.37022  2.62631  3.85478  3.81293  4.14504  3.76277  3.51358  3.39944  3.49153  3.10493  1.08678  2.59319    315 - -
          2.68618  4.42225  2.77519  2.73123  3.46354  2.40513  3.72494  3.29354  2.67741  2.69355  4.24690  2.90347  2.73739  3.18146  2.89801  2.37887  2.77519  2.98518  4.58477  3.61503
          0.03438  3.78314  4.50549  0.61958  0.77255  0.48576  0.95510
    300   3.14819  4.57734  4.11506  3.81478  1.17040  3.85449  3.84405  2.68544  3.72455  2.07756  3.43065  3.91983  4.31695  3.91799  3.86633  3.42132  3.45025  2.66908  4.12393  2.50391    316 - -
          2.68618  4.42225  2.77519  2.73123  3.46354  2.40513  3.72494  3.29354  2.67741  2.69355  4.24690  2.90347  2.73739  3.18146  2.89801  2.37887  2.77519  2.98518  4.58477  3.61503
          0.03438  3.78314  4.50549  0.61958  0.77255  0.48576  0.95510
    301   1.15088  4.15203  3.37522  3.16532  3.96636  2.97832  4.19746  3.07892  3.17929  2.96422  4.00830  3.33647  3.70935  3.52940  3.43440  2.50430  2.77559  2.74907  5.40264  4.19344    317 - -
          2.68618  4.42225  2.77519  2.73123  3.46354  2.40513  3.72494  3.29354  2.67741  2.69355  4.24690  2.90347  2.73739  3.18146  2.89801  2.37887  2.77519  2.98518  4.58477  3.61503
          0.03438  3.78314  4.50549  0.61958  0.77255  0.48576  0.95510
    302   2.19783  4.13667  3.16502  2.92533  4.07321  2.89775  4.03711  3.42747  2.96240  3.18616  4.07889  3.15143  3.62574  3.31257  3.26556  1.42154  2.41993  2.97452  5.45012  4.18482    318 - -
          2.68618  4.42225  2.77519  2.73123  3.46354  2.40513  3.72494  3.29354  2.67741  2.69355  4.24690  2.90347  2.73739  3.18146  2.89801  2.37887  2.77519  2.98518  4.58477  3.61503
          0.03438  3.78314  4.50549  0.61958  0.77255  0.48576  0.95510
    303   2.36929  4.21326  3.35308  3.10406  3.89402  3.05467  4.12762  3.01046  3.04521  2.87697  3.93552  3.32607  3.75234  3.44525  3.30664  2.56985  1.33320  2.71507  5.33993  4.11143    319 - -
          2.68618  4.42225  2.77519  2.73123  3.46354  2.40513  3.72494  3.29354  2.67741  2.69355  4.24690  2.90347  2.73739  3.18146  2.89801  2.37887  2.77519  2.98518  4.58477  3.61503
          0.03438  3.78314  4.50549  0.61958  0.77255  0.48576  0.95510
    304   2.89761  5.00462  1.05533  2.28844  4.37075  3.14652  3.85898  3.93947  2.92732  3.56508  4.54379  2.83917  3.79336  3.09992  3.42916  2.87201  3.23525  3.58914  5.55658  4.26178    320 - -
          2.68618  4.42225  2.77519  2.73123  3.46354  2.40513  3.72494  3.29354  2.67741  2.69355  4.24690  2.90347  2.73739  3.18146  2.89801  2.37887  2.77519  2.98518  4.58477  3.61503
          0.03438  3.78314  4.50549  0.61958  0.77255  0.48576  0.95510
    305   3.19506  4.60025  3.95953  3.64530  2.58598  3.63407  3.79869  3.21704  3.37022  2.62631  3.85478  3.81293  4.14504  3.76277  3.51358  3.39944  3.49153  3.10493  1.08678  2.59319    321 - -
          2.68618  4.42225  2.77519  2.73123  3.46354  2.40513  3.72494  3.29354  2.67741  2.69355  4.24690  2.90347  2.73739  3.18146  2.89801  2.37887  2.77519  2.98518  4.58477  3.61503
          0.03438  3.78314  4.50549  0.61958  0.77255  0.48576  0.95510
    306   2.96158  4.40864  4.20320  3.81779  3.31671  3.96532  4.56422  1.19630  3.64393  1.92432  3.26929  4.07574  4.40754  4.00308  3.85087  3.45417  3.26341  1.85167  5.18706  3.91575    322 - -
          2.68618  4.42225  2.77519  2.73123  3.46354  2.40513  3.72494  3.29354  2.67741  2.69355  4.24690  2.90347  2.73739  3.18146  2.89801  2.37887  2.77519  2.98518  4.58477  3.61503
          0.03438  3.78314  4.50549  0.61958  0.77255  0.48576  0.95510
    307   1.15088  4.15203  3.37522  3.16532  3.96636  2.97832  4.19746  3.07892  3.17929  2.96422  4.00830  3.33647  3.70935  3.52940  3.43440  2.50430  2.77559  2.74907  5.40264  4.19344    323 - -
          2.68618  4.42225  2.77519  2.73123  3.46354  2.40513  3.72494  3.29354  2.67741  2.69355  4.24690  2.90347  2.73739  3.18146  2.89801  2.37887  2.77519  2.98518  4.58477  3.61503
          0.03438  3.78314  4.50549  0.61958  0.77255  0.48576  0.95510
    308   2.89895  4.33335  4.33486  3.85234  3.40976  4.06118  4.63290  1.63669  3.71514  1.97230  3.27078  4.11165  4.45665  4.02917  3.95343  3.44488  3.18616  1.26920  5.30309  4.06644    324 - -
          2.68618  4.42225  2.77519  2.73123  3.46354  2.40513  3.72494  3.29354  2.67741  2.69355  4.24690  2.90347  2.73739  3.18146  2.89801  2.37887  2.77519  2.98518  4.58477  3.61503
          0.03438  3.78314  4.50549  0.61958  0.77255  0.48576  0.95510
    309   3.14819  4.57734  4.11506  3.81478  1.17040  3.85449  3.84405  2.68544  3.72455  2.07756  3.43065  3.91983  4.31695  3.91799  3.86633  3.42132  3.45025  2.66908  4.12393  2.50391    325 - -
          2.68618  4.42225  2.77519  2.73123  3.46354  2.40513  3.72494  3.29354  2.67741  2.69355  4.24690  2.90347  2.73739  3.18146  2.89801  2.37887  2.77519  2.98518  4.58477  3.61503
          0.03438  3.78314  4.50549  0.61958  0.77255  0.48576  0.95510
    310   2.81492  4.79295  2.84938  2.60564  3.94874  3.30964  3.76215  3.56834  2.43346  3.07937  4.11265  3.06347  3.86367  1.40234  2.71822  2.86783  3.11335  3.30450  5.23821  3.92680    326 - -
          2.68618  4.42225  2.77519  2.73123  3.46354  2.40513  3.72494  3.29354  2.67741  2.69355  4.24690  2.90347  2.73739  3.18146  2.89801  2.37887  2.77519  2.98518  4.58477  3.61503
          0.03438  3.78314  4.50549  0.61958  0.77255  0.48576  0.95510
    311   2.89380  4.84877  3.06362  2.70525  4.21466  3.39016  3.71630  3.63892  1.16807  3.22496  4.19374  3.13276  3.89893  2.91475  2.42424  2.94315  3.15510  3.35262  5.30819  4.10896    327 - -
          2.68618  4.42225  2.77519  2.73123  3.46354  2.40513  3.72494  3.29354  2.67741  2.69355  4.24690  2.90347  2.73739  3.18146  2.89801  2.37887  2.77519  2.98518  4.58477  3.61503
          0.03438  3.78314  4.50549  0.61958  0.77255  0.48576  0.95510
    312   2.88612  4.96292  3.20691  2.65913  4.34902  3.50492  3.56450  3.72802  1.42084  3.23417  4.11950  3.07963  3.91521  2.71667  1.91075  2.90374  3.08470  3.42125  5.32763  4.12381    328 - -
          2.68618  4.42225  2.77519  2.73123  3.46354  2.40513  3.72494  3.29354  2.67741  2.69355  4.24690  2.90347  2.73739  3.18146  2.89801  2.37887  2.77519  2.98518  4.58477  3.61503
          0.03438  3.78314  4.50549  0.61958  0.77255  0.48576  0.95510
    313   2.96158  4.40864  4.20320  3.81779  3.31671  3.96532  4.56422  1.19630  3.64393  1.92432  3.26929  4.07574  4.40754  4.00308  3.85087  3.45417  3.26341  1.85167  5.18706  3.91575    329 - -
          2.68618  4.42225  2.77519  2.73123  3.46354  2.40513  3.72494  3.29354  2.67741  2.69355  4.24690  2.90347  2.73739  3.18146  2.89801  2.37887  2.77519  2.98518  4.58477  3.61503
          0.03438  3.78314  4.50549  0.61958  0.77255  0.48576  0.95510
    314   2.88010  4.96556  2.45825  1.15999  4.30138  3.21969  3.80228  3.73756  2.67182  3.37042  4.35121  2.89011  3.82087  3.02166  3.06918  2.87345  3.18461  3.43173  5.49013  4.21538    330 - -
          2.68618  4.42225  2.77519  2.73123  3.46354  2.40513  3.72494  3.29354  2.67741  2.69355  4.24690  2.90347  2.73739  3.18146  2.89801  2.37887  2.77519  2.98518  4.58477  3.61503
          0.03438  3.78314  4.50549  0.61958  0.77255  0.48576  0.95510
    315   1.15088  4.15203  3.37522  3.16532  3.96636  2.97832  4.19746  3.07892  3.17929  2.96422  4.00830  3.33647  3.70935  3.52940  3.43440  2.50430  2.77559  2.74907  5.40264  4.19344    331 - -
          2.68618  4.42225  2.77519  2.73123  3.46354  2.40513  3.72494  3.29354  2.67741  2.69355  4.24690  2.90347  2.73739  3.18146  2.89801  2.37887  2.77519  2.98518  4.58477  3.61503
          0.03438  3.78314  4.50549  0.61958  0.77255  0.48576  0.95510
    316   2.64131  4.41065  3.23932  3.06758  4.06571  3.10334  4.15044  3.59037  3.11761  3.22613  4.27402  3.38201  1.01191  3.50927  3.37118  2.80662  3.07647  3.24575  5.27461  4.18604    332 - -
          2.68618  4.42225  2.77519  2.73123  3.46354  2.40513  3.72494  3.29354  2.67741  2.69355  4.24690  2.90347  2.73739  3.18146  2.89801  2.37887  2.77519  2.98518  4.58477  3.61503
          0.03438  3.78314  4.50549  0.61958  0.77255  0.48576  0.95510
    317   3.14819  4.57734  4.11506  3.81478  1.17040  3.85449  3.84405  2.68544  3.72455  2.07756  3.43065  3.91983  4.31695  3.91799  3.86633  3.42132  3.45025  2.66908  4.12393  2.50391    333 - -
          2.68618  4.42225  2.77519  2.73123  3.46354  2.40513  3.72494  3.29354  2.67741  2.69355  4.24690  2.90347  2.73739  3.18146  2.89801  2.37887  2.77519  2.98518  4.58477  3.61503
          0.03438  3.78314  4.50549  0.61958  0.77255  0.48576  0.95510
    318   2.96158  4.40864  4.20320  3.81779  3.31671  3.96532  4.56422  1.19630  3.64393  1.92432  3.26929  4.07574  4.40754  4.00308  3.85087  3.45417  3.26341  1.85167  5.18706  3.91575    334 - -
          2.68618  4.42225  2.77519  2.73123  3.46354  2.40513  3.72494  3.29354  2.67741  2.69355  4.24690  2.90347  2.73739  3.18146  2.89801  2.37887  2.77519  2.98518  4.58477  3.61503
          0.03438  3.78314  4.50549  0.61958  0.77255  0.48576  0.95510
    319   2.64131  4.41065  3.23932  3.06758  4.06571  3.10334  4.15044  3.59037  3.11761  3.22613  4.27402  3.38201  1.01191  3.50927  3.37118  2.80662  3.07647  3.24575  5.27461  4.18604    335 - -
          2.68618  4.42225  2.77519  2.73123  3.46354  2.40513  3.72494  3.29354  2.67741  2.69355  4.24690  2.90347  2.73739  3.18146  2.89801  2.37887  2.77519  2.98518  4.58477  3.61503
          0.03438  3.78314  4.50549  0.61958  0.77255  0.48576  0.95510
    320   2.88284  4.89862  3.27010  2.72104  4.27007  3.49845  3.59031  3.66624  1.83052  3.19096  4.09687  3.12190  3.92339  2.75500  1.45036  2.92097  3.09343  3.37089  5.29139  4.09113    336 - -
          2.68618  4.42225  2.77519  2.73123  3.46354  2.40513  3.72494  3.29354  2.67741  2.69355  4.24690  2.90347  2.73739  3.18146  2.89801  2.37887  2.77519  2.98518  4.58477  3.61503
          0.03438  3.78314  4.50549  0.61958  0.77255  0.48576  0.95510
    321   2.49270  1.14155  3.98743  3.70865  3.72295  3.13223  4.37568  2.85408  3.53569  2.77254  3.89200  3.71951  3.83210  3.88580  3.67508  2.76374  2.95232  2.60419  5.15544  4.01058    337 - -
          2.68618  4.42225  2.77519  2.73123  3.46354  2.40513  3.72494  3.29354  2.67741  2.69355  4.24690  2.90347  2.73739  3.18146  2.89801  2.37887  2.77519  2.98518  4.58477  3.61503
          0.03438  3.78314  4.50549  0.61958  0.77255  0.48576  0.95510
    322   2.89380  4.84877  3.06362  2.70525  4.21466  3.39016  3.71630  3.63892  1.16807  3.22496  4.19374  3.13276  3.89893  2.91475  2.42424  2.94315  3.15510  3.35262  5.30819  4.10896    338 - -
          2.68618  4.42225  2.77519  2.73123  3.46354  2.40513  3.72494  3.29354  2.67741  2.69355  4.24690  2.90347  2.73739  3.18146  2.89801  2.37887  2.77519  2.98518  4.58477  3.61503
          0.03438  3.78314  4.50549  0.61958  0.77255  0.48576  0.95510
    323   2.56109  4.34240  3.21622  3.10580  4.24413  0.88140  4.22918  3.82416  3.27456  3.48912  4.46620  3.38119  3.73065  3.60628  3.51809  2.73092  3.03550  3.37004  5.36053  4.34389    339 - -
          2.68618  4.42225  2.77519  2.73123  3.46354  2.40513  3.72494  3.29354  2.67741  2.69355  4.24690  2.90347  2.73739  3.18146  2.89801  2.37887  2.77519  2.98518  4.58477  3.61503
          0.03438  3.78314  4.50549  0.61958  0.77255  0.48576  0.95510
    324   2.64131  4.41065  3.23932  3.06758  4.06571  3.10334  4.15044  3.59037  3.11761  3.22613  4.27402  3.38201  1.01191  3.50927  3.37118  2.80662  3.07647  3.24575  5.27461  4.18604    340 - -
          2.68618  4.42225  2.77519  2.73123  3.46354  2.40513  3.72494  3.29354  2.67741  2.69355  4.24690  2.90347  2.73739  3.18146  2.89801  2.37887  2.77519  2.98518  4.58477  3.61503
          0.03438  3.78314  4.50549  0.61958  0.77255  0.48576  0.95510
    325   2.56109  4.34240  3.21622  3.10580  4.24413  0.88140  4.22918  3.82416  3.27456  3.48912  4.46620  3.38119  3.73065  3.60628  3.51809  2.73092  3.03550  3.37004  5.36053  4.34389    341 - -
          2.68618  4.42225  2.77519  2.73123  3.46354  2.40513  3.72494  3.29354  2.67741  2.69355  4.24690  2.90347  2.73739  3.18146  2.89801  2.37887  2.77519  2.98518  4.58477  3.61503
          0.03438  3.78314  4.50549  0.61958  0.77255  0.48576  0.95510
    326   2.89761  5.00462  1.05533  2.28844  4.37075  3.14652  3.85898  3.93947  2.92732  3.56508  4.54379  2.83917  3.79336  3.09992  3.42916  2.87201  3.23525  3.58914  5.55658  4.26178    342 - -
          2.68618  4.42225  2.77519  2.73123  3.46354  2.40513  3.72494  3.29354  2.67741  2.69355  4.24690  2.90347  2.73739  3.18146  2.89801  2.37887  2.77519  2.98518  4.58477  3.61503
          0.03438  3.78314  4.50549  0.61958  0.77255  0.48576  0.95510
    327   2.36929  4.21326  3.35308  3.10406  3.89402  3.05467  4.12762  3.01046  3.04521  2.87697  3.93552  3.32607  3.75234  3.44525  3.30664  2.56985  1.33320  2.71507  5.33993  4.11143    343 - -
          2.68618  4.42225  2.77519  2.73123  3.46354  2.40513  3.72494  3.29354  2.67741  2.69355  4.24690  2.90347  2.73739  3.18146  2.89801  2.37887  2.77519  2.98518  4.58477  3.61503
          0.03438  3.78314  4.50549  0.61958  0.77255  0.48576  0.95510
    328   2.27551  4.19329  3.13292  2.94713  3.98833  2.92501  4.05821  3.50001  3.01468  3.22820  4.16373  3.18467  3.65699  3.37170  3.30173  1.23438  2.74941  3.05490  5.36864  4.07197    344 - -
          2.68618  4.42225  2.77519  2.73123  3.46354  2.40513  3.72494  3.29354  2.67741  2.69355  4.24690  2.90347  2.73739  3.18146  2.89801  2.37887  2.77519  2.98518  4.58477  3.61503
          0.03438  3.78314  4.50549  0.61958  0.77255  0.48576  0.95510
    329   2.65336  4.64266  2.66692  2.54469  3.99250  3.12706  3.85602  3.68605  2.75358  3.34399  4.30178  1.32693  3.77577  3.13079  3.10330  2.72538  3.03360  3.31735  5.30916  3.94892    345 - -
          2.68618  4.42225  2.77519  2.73123  3.46354  2.40513  3.72494  3.29354  2.67741  2.69355  4.24690  2.90347  2.73739  3.18146  2.89801  2.37887  2.77519  2.98518  4.58477  3.61503
          0.03438  3.78314  4.50549  0.61958  0.77255  0.48576  0.95510
    330   3.14819  4.57734  4.11506  3.81478  1.17040  3.85449  3.84405  2.68544  3.72455  2.07756  3.43065  3.91983  4.31695  3.91799  3.86633  3.42132  3.45025  2.66908  4.12393  2.50391    346 - -
          2.68618  4.42225  2.77519  2.73123  3.46354  2.40513  3.72494  3.29354  2.67741  2.69355  4.24690  2.90347  2.73739  3.18146  2.89801  2.37887  2.77519  2.98518  4.58477  3.61503
          0.03438  3.78314  4.50549  0.61958  0.77255  0.48576  0.95510
    331   2.89761  5.00462  1.05533  2.28844  4.37075  3.14652  3.85898  3.93947  2.92732  3.56508  4.54379  2.83917  3.79336  3.09992  3.42916  2.87201  3.23525  3.58914  5.55658  4.26178    347 - -
          2.68618  4.42225  2.77519  2.73123  3.46354  2.40513  3.72494  3.29354  2.67741  2.69355  4.24690  2.90347  2.73739  3.18146  2.89801  2.37887  2.77519  2.98518  4.58477  3.61503
          0.03438  3.78314  4.50549  0.61958  0.77255  0.48576  0.95510
    332   2.84455  5.27081  1.39258  1.88812  4.56649  3.13510  3.70188  4.04955  2.71714  3.62012  4.50477  2.63840  3.76044  2.88426  3.27954  2.75575  3.14211  3.66416  5.77836  4.32371    348 - -
          2.68618  4.42225  2.77519  2.73123  3.46354  2.40513  3.72494  3.29354  2.67741  2.69355  4.24690  2.90347  2.73739  3.18146  2.89801  2.37887  2.77519  2.98518  4.58477  3.61503
          0.03438  3.78314  4.50549  0.61958  0.77255  0.48576  0.95510
    333   3.12282  4.64800  3.70817  3.42312  2.30521  3.72744  3.58448  3.14490  3.28320  2.62135  3.83004  3.61676  4.20459  3.61078  3.48429  3.26762  3.40977  3.01159  3.94473  1.12856    349 - -
          2.68618  4.42225  2.77519  2.73123  3.46354  2.40513  3.72494  3.29354  2.67741  2.69355  4.24690  2.90347  2.73739  3.18146  2.89801  2.37887  2.77519  2.98518  4.58477  3.61503
          0.03438  3.78314  4.50549  0.61958  0.77255  0.48576  0.95510
    334   2.88010  4.96556  2.45825  1.15999  4.30138  3.21969  3.80228  3.73756  2.67182  3.37042  4.35121  2.89011  3.82087  3.02166  3.06918  2.87345  3.18461  3.43173  5.49013  4.21538    350 - -
          2.68618  4.42225  2.77519  2.73123  3.46354  2.40513  3.72494  3.29354  2.67741  2.69355  4.24690  2.90347  2.73739  3.18146  2.89801  2.37887  2.77519  2.98518  4.58477  3.61503
          0.03438  3.78314  4.50549  0.61958  0.77255  0.48576  0.95510
    335   2.88010  4.96556  2.45825  1.15999  4.30138  3.21969  3.80228  3.73756  2.67182  3.37042  4.35121  2.89011  3.82087  3.02166  3.06918  2.87345  3.18461  3.43173  5.49013  4.21538    351 - -
          2.68618  4.42225  2.77519  2.73123  3.46354  2.40513  3.72494  3.29354  2.67741  2.69355  4.24690  2.90347  2.73739  3.18146  2.89801  2.37887  2.77519  2.98518  4.58477  3.61503
          0.03438  3.78314  4.50549  0.61958  0.77255  0.48576  0.95510
    336   2.88010  4.96556  2.45825  1.15999  4.30138  3.21969  3.80228  3.73756  2.67182  3.37042  4.35121  2.89011  3.82087  3.02166  3.06918  2.87345  3.18461  3.43173  5.49013  4.21538    352 - -
          2.68618  4.42225  2.77519  2.73123  3.46354  2.40513  3.72494  3.29354  2.67741  2.69355  4.24690  2.90347  2.73739  3.18146  2.89801  2.37887  2.77519  2.98518  4.58477  3.61503
          0.03438  3.78314  4.50549  0.61958  0.77255  0.48576  0.95510
    337   1.45306  4.08704  3.38373  3.09283  3.99694  2.94256  4.12384  3.05103  3.07695  2.97157  3.93099  3.26264  3.66456  3.41516  3.36220  2.40099  2.20985  2.69335  5.43613  4.21770    353 - -
          2.68618  4.42225  2.77519  2.73123  3.46354  2.40513  3.72494  3.29354  2.67741  2.69355  4.24690  2.90347  2.73739  3.18146  2.89801  2.37887  2.77519  2.98518  4.58477  3.61503
          0.03438  3.78314  4.50549  0.61958  0.77255  0.48576  0.95510
    338   3.05720  4.54746  4.04448  3.68667  3.10607  3.86595  4.37049  2.30865  3.45517  0.99392  3.16193  3.97044  4.31856  3.84505  3.64478  3.43024  3.35661  2.32223  4.95022  3.65207    354 - -
          2.68618  4.42225  2.77519  2.73123  3.46354  2.40513  3.72494  3.29354  2.67741  2.69355  4.24690  2.90347  2.73739  3.18146  2.89801  2.37887  2.77519  2.98518  4.58477  3.61503
          0.03438  3.78314  4.50549  0.61958  0.77255  0.48576  0.95510
    339   2.90890  4.74936  3.39087  2.92422  4.08130  3.41071  3.76730  3.61893  2.21292  3.15138  4.15641  3.28956  3.91991  2.99429  1.12456  2.99885  3.18246  3.34737  5.20214  4.03057    355 - -
          2.68618  4.42225  2.77519  2.73123  3.46354  2.40513  3.72494  3.29354  2.67741  2.69355  4.24690  2.90347  2.73739  3.18146  2.89801  2.37887  2.77519  2.98518  4.58477  3.61503
          0.03438  3.78314  4.50549  0.61958  0.77255  0.48576  0.95510
    340   2.96158  4.40864  4.20320  3.81779  3.31671  3.96532  4.56422  1.19630  3.64393  1.92432  3.26929  4.07574  4.40754  4.00308  3.85087  3.45417  3.26341  1.85167  5.18706  3.91575    356 - -
          2.68618  4.42225  2.77519  2.73123  3.46354  2.40513  3.72494  3.29354  2.67741  2.69355  4.24690  2.90347  2.73739  3.18146  2.89801  2.37887  2.77519  2.98518  4.58477  3.61503
          0.03438  3.78314  4.50549  0.61958  0.77255  0.48576  0.95510
    341   2.27551  4.19329  3.13292  2.94713  3.98833  2.92501  4.05821  3.50001  3.01468  3.22820  4.16373  3.18467  3.65699  3.37170  3.30173  1.23438  2.74941  3.05490  5.36864  4.07197    357 - -
          2.68618  4.42225  2.77519  2.73123  3.46354  2.40513  3.72494  3.29354  2.67741  2.69355  4.24690  2.90347  2.73739  3.18146  2.89801  2.37887  2.77519  2.98518  4.58477  3.61503
          0.03438  3.78314  4.50549  0.61958  0.77255  0.48576  0.95510
    342   2.35800  4.25962  3.20413  2.88767  3.72270  3.08567  3.92541  3.14117  2.82926  2.60476  3.87147  3.18406  3.73616  3.22684  3.13595  1.55971  2.76708  2.82047  5.17886  3.83202    358 - -
          2.68618  4.42225  2.77519  2.73123  3.46354  2.40513  3.72494  3.29354  2.67741  2.69355  4.24690  2.90347  2.73739  3.18146  2.89801  2.37887  2.77519  2.98518  4.58477  3.61503
          0.03438  3.78314  4.50549  0.61958  0.77255  0.48576  0.95510
    343   2.36929  4.21326  3.35308  3.10406  3.89402  3.05467  4.12762  3.01046  3.04521  2.87697  3.93552  3.32607  3.75234  3.44525  3.30664  2.56985  1.33320  2.71507  5.33993  4.11143    359 - -
          2.68618  4.42225  2.77519  2.73123  3.46354  2.40513  3.72494  3.29354  2.67741  2.69355  4.24690  2.90347  2.73739  3.18146  2.89801  2.37887  2.77519  2.98518  4.58477  3.61503
          0.03438  3.78314  4.50549  0.61958  0.77255  0.48576  0.95510
    344   2.88010  4.96556  2.45825  1.15999  4.30138  3.21969  3.80228  3.73756  2.67182  3.37042  4.35121  2.89011  3.82087  3.02166  3.06918  2.87345  3.18461  3.43173  5.49013  4.21538    360 - -
          2.68618  4.42225  2.77519  2.73123  3.46354  2.40513  3.72494  3.29354  2.67741  2.69355  4.24690  2.90347  2.73739  3.18146  2.89801  2.37887  2.77519  2.98518  4.58477  3.61503
          0.03438  3.78314  4.50549  0.61958  0.77255  0.48576  0.95510
    345   2.89380  4.84877  3.06362  2.70525  4.21466  3.39016  3.71630  3.63892  1.16807  3.22496  4.19374  3.13276  3.89893  2.91475  2.42424  2.94315  3.15510  3.35262  5.30819  4.10896    361 - -
          2.68618  4.42225  2.77519  2.73123  3.46354  2.40513  3.72494  3.29354  2.67741  2.69355  4.24690  2.90347  2.73739  3.18146  2.89801  2.37887  2.77519  2.98518  4.58477  3.61503
          0.03438  3.78314  4.50549  0.61958  0.77255  0.48576  0.95510
    346   2.49270  1.14155  3.98743  3.70865  3.72295  3.13223  4.37568  2.85408  3.53569  2.77254  3.89200  3.71951  3.83210  3.88580  3.67508  2.76374  2.95232  2.60419  5.15544  4.01058    362 - -
          2.68618  4.42225  2.77519  2.73123  3.46354  2.40513  3.72494  3.29354  2.67741  2.69355  4.24690  2.90347  2.73739  3.18146  2.89801  2.37887  2.77519  2.98518  4.58477  3.61503
          0.03438  3.78314  4.50549  0.61958  0.77255  0.48576  0.95510
    347   1.15088  4.15203  3.37522  3.16532  3.96636  2.97832  4.19746  3.07892  3.17929  2.96422  4.00830  3.33647  3.70935  3.52940  3.43440  2.50430  2.77559  2.74907  5.40264  4.19344    363 - -
          2.68618  4.42225  2.77519  2.73123  3.46354  2.40513  3.72494  3.29354  2.67741  2.69355  4.24690  2.90347  2.73739  3.18146  2.89801  2.37887  2.77519  2.98518  4.58477  3.61503
          0.03438  3.78314  4.50549  0.61958  0.77255  0.48576  0.95510
    348   2.89380  4.84877  3.06362  2.70525  4.21466  3.39016  3.71630  3.63892  1.16807  3.22496  4.19374  3.13276  3.89893  2.91475  2.42424  2.94315  3.15510  3.35262  5.30819  4.10896    364 - -
          2.68618  4.42225  2.77519  2.73123  3.46354  2.40513  3.72494  3.29354  2.67741  2.69355  4.24690  2.90347  2.73739  3.18146  2.89801  2.37887  2.77519  2.98518  4.58477  3.61503
          0.03438  3.78314  4.50549  0.61958  0.77255  0.48576  0.95510
    349   2.88010  4.96556  2.45825  1.15999  4.30138  3.21969  3.80228  3.73756  2.67182  3.37042  4.35121  2.89011  3.82087  3.02166  3.06918  2.87345  3.18461  3.43173  5.49013  4.21538    365 - -
          2.68618  4.42225  2.77519  2.73123  3.46354  2.40513  3.72494  3.29354  2.67741  2.69355  4.24690  2.90347  2.73739  3.18146  2.89801  2.37887  2.77519  2.98518  4.58477  3.61503
          0.03438  3.78314  4.50549  0.61958  0.77255  0.48576  0.95510
    350   3.14819  4.57734  4.11506  3.81478  1.17040  3.85449  3.84405  2.68544  3.72455  2.07756  3.43065  3.91983  4.31695  3.91799  3.86633  3.42132  3.45025  2.66908  4.12393  2.50391    366 - -
          2.68618  4.42225  2.77519  2.73123  3.46354  2.40513  3.72494  3.29354  2.67741  2.69355  4.24690  2.90347  2.73739  3.18146  2.89801  2.37887  2.77519  2.98518  4.58477  3.61503
          0.03438  3.78314  4.50549  0.61958  0.77255  0.48576  0.95510
    351   1.15088  4.15203  3.37522  3.16532  3.96636  2.97832  4.19746  3.07892  3.17929  2.96422  4.00830  3.33647  3.70935  3.52940  3.43440  2.50430  2.77559  2.74907  5.40264  4.19344    367 - -
          2.68618  4.42225  2.77519  2.73123  3.46354  2.40513  3.72494  3.29354  2.67741  2.69355  4.24690  2.90347  2.73739  3.18146  2.89801  2.37887  2.77519  2.98518  4.58477  3.61503
          0.03438  3.78314  4.50549  0.61958  0.77255  0.48576  0.95510
    352   2.88010  4.96556  2.45825  1.15999  4.30138  3.21969  3.80228  3.73756  2.67182  3.37042  4.35121  2.89011  3.82087  3.02166  3.06918  2.87345  3.18461  3.43173  5.49013  4.21538    368 - -
          2.68618  4.42225  2.77519  2.73123  3.46354  2.40513  3.72494  3.29354  2.67741  2.69355  4.24690  2.90347  2.73739  3.18146  2.89801  2.37887  2.77519  2.98518  4.58477  3.61503
          0.03438  3.78314  4.50549  0.61958  0.77255  0.48576  0.95510
    353   3.14819  4.57734  4.11506  3.81478  1.17040  3.85449  3.84405  2.68544  3.72455  2.07756  3.43065  3.91983  4.31695  3.91799  3.86633  3.42132  3.45025  2.66908  4.12393  2.50391    369 - -
          2.68618  4.42225  2.77519  2.73123  3.46354  2.40513  3.72494  3.29354  2.67741  2.69355  4.24690  2.90347  2.73739  3.18146  2.89801  2.37887  2.77519  2.98518  4.58477  3.61503
          0.02327  3.77203        *  0.61958  0.77255  0.00000        *
//
