# Supplementary material for: Potential Conservation of Circadian Clock Proteins in the phylum Nematoda as Revealed by Bioinformatic Searches
Source: PLoS One. 2014 Nov 14;9(11):e112871. doi: 10.1371/journal.pone.0112871 (PMC4232591; doi:10.1371/journal.pone.0112871)
Supplement: File S1 — HMM profiles used in this work and HMMsearch results. (ZIP) [file pone.0112871.s007.zip › HMMs-CE/Artropodos/phr6-4-PB(CRY-like)_FBpp0080935-aln.hmm]

HMMER3/b [3.0 | March 2010]
NAME  phr6-4-PB(CRY-like)_FBpp0080935-aln
LENG  558
ALPH  amino
RF    no
CS    no
MAP   yes
DATE  Tue Jun 12 14:33:53 2012
NSEQ  8
EFFN  0.628906
CKSUM 116845720
STATS LOCAL MSV      -12.3122  0.69751
STATS LOCAL VITERBI  -13.0697  0.69751
STATS LOCAL FORWARD   -6.1560  0.69751
HMM          A        C        D        E        F        G        H        I        K        L        M        N        P        Q        R        S        T        V        W        Y   
            m->m     m->i     m->d     i->m     i->i     d->m     d->d
  COMPO   2.58666  4.18034  2.93840  2.68949  3.22777  2.92765  3.62928  2.90483  2.63403  2.47808  3.68171  3.05894  3.22615  3.05557  2.86624  2.67945  2.88074  2.70677  4.02496  3.40311
          2.68618  4.42225  2.77519  2.73123  3.46354  2.40513  3.72494  3.29354  2.67741  2.69355  4.24690  2.90347  2.73739  3.18146  2.89801  2.37887  2.77519  2.98518  4.58477  3.61503
          0.25967  3.96396  1.56204  0.61958  0.77255  0.00000        *
      1   2.87120  4.44341  3.90868  3.49668  3.16071  3.73426  4.26276  2.32362  3.27011  1.78024  1.65871  3.78912  4.19834  3.66351  3.49009  3.20433  3.17612  2.31301  4.98101  3.72816      1 - -
          2.68618  4.42225  2.77519  2.73123  3.46354  2.40513  3.72494  3.29354  2.67741  2.69355  4.24690  2.90347  2.73739  3.18146  2.89801  2.37887  2.77519  2.98518  4.58477  3.61503
          0.03592  3.74021  4.46256  0.61958  0.77255  0.66860  0.71832
      2   2.18166  4.11267  3.18564  2.90757  4.02008  2.89974  3.99774  3.33128  2.91855  3.10465  3.99251  3.13851  3.61281  3.26943  3.22652  1.72421  2.04997  2.90105  5.39700  4.14596      2 - -
          2.68618  4.42225  2.77519  2.73123  3.46354  2.40513  3.72494  3.29354  2.67741  2.69355  4.24690  2.90347  2.73739  3.18146  2.89801  2.37887  2.77519  2.98518  4.58477  3.61503
          0.03592  3.74021  4.46256  0.61958  0.77255  0.66860  0.71832
      3   1.68734  4.09647  3.12644  2.91713  4.12569  1.88660  4.05781  3.45109  3.03226  3.21615  4.09637  3.13632  3.58917  3.33879  3.34089  2.33944  2.64421  2.97757  5.47219  4.25457      3 - -
          2.68618  4.42225  2.77519  2.73123  3.46354  2.40513  3.72494  3.29354  2.67741  2.69355  4.24690  2.90347  2.73739  3.18146  2.89801  2.37887  2.77519  2.98518  4.58477  3.61503
          0.03592  3.74021  4.46256  0.61958  0.77255  0.66860  0.71832
      4   1.77985  4.07402  3.36387  3.00827  3.89630  2.94765  4.02125  3.07578  2.98196  2.93437  3.84691  3.21080  3.64113  3.31019  3.28910  1.92523  2.62685  2.43028  5.31683  4.08216      4 - -
          2.68618  4.42225  2.77519  2.73123  3.46354  2.40513  3.72494  3.29354  2.67741  2.69355  4.24690  2.90347  2.73739  3.18146  2.89801  2.37887  2.77519  2.98518  4.58477  3.61503
          0.03592  3.74021  4.46256  0.61958  0.77255  0.66860  0.71832
      5   2.55714  4.59523  2.99771  2.51661  3.89001  3.33224  3.62321  3.28354  2.33440  2.90495  3.77618  2.98133  2.88534  2.54031  2.51516  2.63660  2.81543  2.76374  5.17774  3.89091      5 - -
          2.68618  4.42225  2.77519  2.73123  3.46354  2.40513  3.72494  3.29354  2.67741  2.69355  4.24690  2.90347  2.73739  3.18146  2.89801  2.37887  2.77519  2.98518  4.58477  3.61503
          0.03592  3.74021  4.46256  0.61958  0.77255  0.66860  0.71832
      6   2.56968  4.73417  2.45318  1.90129  4.23798  2.42172  3.69638  3.66598  2.57472  3.28152  4.13256  2.78934  3.71552  2.88434  3.01537  2.38171  2.89540  3.28287  5.49637  4.14435      6 - -
          2.68618  4.42225  2.77519  2.73123  3.46354  2.40513  3.72494  3.29354  2.67741  2.69355  4.24690  2.90347  2.73739  3.18146  2.89801  2.37887  2.77519  2.98518  4.58477  3.61503
          0.03592  3.74021  4.46256  0.61958  0.77255  0.66860  0.71832
      7   2.49859  4.63448  2.39232  2.33490  4.12822  3.13486  3.68847  3.54461  2.57705  3.17693  4.01582  2.49436  3.70304  2.87425  3.03077  2.36409  2.29160  3.16984  5.41290  4.07097      7 - -
          2.68619  4.42166  2.77516  2.73133  3.46363  2.40513  3.72504  3.29341  2.67750  2.69343  4.24699  2.90356  2.73682  3.18156  2.89810  2.37896  2.77529  2.98528  4.58486  3.61512
          0.32136  1.33445  4.46256  1.05017  0.43059  0.66860  0.71832
      8   2.55184  4.70257  2.49469  1.93998  4.20790  2.78946  3.69545  3.63333  2.56549  3.25205  4.10104  2.80565  3.71408  2.88358  3.00056  2.11057  2.87726  3.25271  5.47077  4.12530     12 - -
          2.68618  4.42225  2.77519  2.73123  3.46354  2.40513  3.72494  3.29354  2.67741  2.69355  4.24690  2.90347  2.73739  3.18146  2.89801  2.37887  2.77519  2.98518  4.58477  3.61503
          0.03592  3.74021  4.46256  0.61958  0.77255  0.66860  0.71832
      9   2.14172  4.29510  3.41405  2.91367  3.53611  3.41625  3.86086  2.20946  2.72656  2.45882  3.47559  3.28103  3.89188  3.15088  2.77155  2.74863  2.81910  2.40015  5.02993  3.78370     13 - -
          2.68618  4.42225  2.77519  2.73123  3.46354  2.40513  3.72494  3.29354  2.67741  2.69355  4.24690  2.90347  2.73739  3.18146  2.89801  2.37887  2.77519  2.98518  4.58477  3.61503
          0.03592  3.74021  4.46256  0.61958  0.77255  0.66860  0.71832
     10   2.35679  4.65441  2.68190  2.38887  4.10658  3.18879  3.66281  3.53625  2.44264  3.14763  3.99341  2.62764  3.73159  2.31184  2.83085  2.31985  2.84323  3.17598  5.36232  4.04060     14 - -
          2.68618  4.42225  2.77519  2.73123  3.46354  2.40513  3.72494  3.29354  2.67741  2.69355  4.24690  2.90347  2.73739  3.18146  2.89801  2.37887  2.77519  2.98518  4.58477  3.61503
          0.03592  3.74021  4.46256  0.61958  0.77255  0.66860  0.71832
     11   1.75238  3.00992  3.54291  3.11095  3.81255  2.92204  4.02454  3.12270  3.04329  2.88980  3.76125  3.25170  3.04176  3.34364  3.33494  2.14257  2.57269  2.73178  5.22445  4.01976     15 - -
          2.68618  4.42225  2.77519  2.73123  3.46354  2.40513  3.72494  3.29354  2.67741  2.69355  4.24690  2.90347  2.73739  3.18146  2.89801  2.37887  2.77519  2.98518  4.58477  3.61503
          0.03592  3.74021  4.46256  0.61958  0.77255  0.66860  0.71832
     12   2.78212  4.89908  3.06540  2.54231  4.14614  3.46081  2.68887  3.61354  1.80063  3.14398  4.00292  2.99789  3.86122  2.69676  2.06998  2.80062  2.98415  3.30494  5.24857  3.97653     16 - -
          2.68618  4.42225  2.77519  2.73123  3.46354  2.40513  3.72494  3.29354  2.67741  2.69355  4.24690  2.90347  2.73739  3.18146  2.89801  2.37887  2.77519  2.98518  4.58477  3.61503
          0.03592  3.74021  4.46256  0.61958  0.77255  0.66860  0.71832
     13   2.16204  4.40880  2.84505  2.34621  3.98423  2.79518  3.76338  3.30896  2.63502  3.01981  3.88161  2.96543  3.70135  2.97878  3.02644  2.51691  2.23213  2.95704  5.31225  4.02968     17 - -
          2.68618  4.42225  2.77519  2.73123  3.46354  2.40513  3.72494  3.29354  2.67741  2.69355  4.24690  2.90347  2.73739  3.18146  2.89801  2.37887  2.77519  2.98518  4.58477  3.61503
          0.03592  3.74021  4.46256  0.61958  0.77255  0.52055  0.90188
     14   2.55407  4.67458  2.64791  2.41153  3.92176  3.10101  3.61849  3.32610  2.44843  2.95342  3.03040  2.92033  3.02275  2.64386  2.89489  2.60833  2.79863  3.01913  5.22161  3.90167     18 - -
          2.68605  4.42277  2.77521  2.73175  3.46406  2.40555  3.72419  3.29340  2.67758  2.69362  4.24641  2.90355  2.73696  3.17923  2.89800  2.37896  2.77535  2.98554  4.58529  3.61504
          0.41967  1.23585  2.95371  2.37388  0.09774  0.42927  1.05263
     15   2.58067  4.77105  2.40680  2.39546  4.03010  3.02441  3.60919  3.44252  2.39838  3.04845  3.06604  2.91205  3.78373  2.76492  2.48952  2.61358  2.82049  3.11875  5.29077  3.95694     59 - -
          2.68618  4.42225  2.77519  2.73123  3.46354  2.40513  3.72494  3.29354  2.67741  2.69355  4.24690  2.90347  2.73739  3.18146  2.89801  2.37887  2.77519  2.98518  4.58477  3.61503
          0.02975  3.92565  4.64800  0.61958  0.77255  0.52268  0.89876
     16   2.38873  4.66436  2.64344  2.32625  3.97496  3.32723  3.65892  3.35673  2.50246  3.00439  3.83797  2.93991  3.78052  2.83334  2.95522  2.44217  2.28138  2.78378  5.27441  3.95418     60 - -
          2.68618  4.42225  2.77519  2.73123  3.46354  2.40513  3.72494  3.29354  2.67741  2.69355  4.24690  2.90347  2.73739  3.18146  2.89801  2.37887  2.77519  2.98518  4.58477  3.61503
          0.02975  3.92565  4.64800  0.61958  0.77255  0.52268  0.89876
     17   2.64445  4.87580  2.77856  2.38391  4.23500  2.50529  3.63134  3.66003  2.05459  3.22607  4.04499  2.89657  2.92174  2.56046  2.75125  2.65719  2.89902  3.30328  5.42221  4.09078     61 - -
          2.68618  4.42225  2.77519  2.73123  3.46354  2.40513  3.72494  3.29354  2.67741  2.69355  4.24690  2.90347  2.73739  3.18146  2.89801  2.37887  2.77519  2.98518  4.58477  3.61503
          0.02975  3.92565  4.64800  0.61958  0.77255  0.46335  0.99202
     18   2.60850  4.84407  2.73926  2.39802  4.13632  2.67768  3.60256  3.55480  2.19981  3.13483  3.94523  2.91440  3.79458  2.74581  2.29606  2.62715  2.84534  2.91989  5.34787  4.01376     62 - -
          2.68618  4.42225  2.77519  2.73123  3.46354  2.40513  3.72494  3.29354  2.67741  2.69355  4.24690  2.90347  2.73739  3.18146  2.89801  2.37887  2.77519  2.98518  4.58477  3.61503
          0.02861  3.96396  4.68631  0.61958  0.77255  0.48576  0.95510
     19   2.47718  4.99505  2.74294  2.07383  4.33741  3.36485  3.62583  3.75470  1.75808  3.30436  4.12002  2.88688  3.82294  2.76663  2.70448  2.49271  2.94816  3.39371  5.48095  4.14219     63 - -
          2.68618  4.42225  2.77519  2.73123  3.46354  2.40513  3.72494  3.29354  2.67741  2.69355  4.24690  2.90347  2.73739  3.18146  2.89801  2.37887  2.77519  2.98518  4.58477  3.61503
          0.02861  3.96396  4.68631  0.61958  0.77255  0.48576  0.95510
     20   2.55466  4.58085  3.00202  2.59666  3.91268  3.30034  2.25364  3.40539  2.54596  3.04419  3.90172  3.04443  3.81519  2.95636  2.91974  2.40849  2.21137  3.07518  5.24407  3.91482     64 - -
          2.68618  4.42225  2.77519  2.73123  3.46354  2.40513  3.72494  3.29354  2.67741  2.69355  4.24690  2.90347  2.73739  3.18146  2.89801  2.37887  2.77519  2.98518  4.58477  3.61503
          0.02861  3.96396  4.68631  0.61958  0.77255  0.48576  0.95510
     21   2.74242  4.29203  3.90964  3.34837  3.37127  3.82520  4.16574  2.06740  3.25881  2.00798  2.98556  3.68840  4.19072  3.54941  3.54965  3.11367  2.04068  1.93165  5.02480  3.82408     65 - -
          2.68618  4.42225  2.77519  2.73123  3.46354  2.40513  3.72494  3.29354  2.67741  2.69355  4.24690  2.90347  2.73739  3.18146  2.89801  2.37887  2.77519  2.98518  4.58477  3.61503
          0.02861  3.96396  4.68631  0.61958  0.77255  0.48576  0.95510
     22   3.00558  4.39260  4.56961  4.09382  3.53541  4.22972  4.84549  1.65778  3.96042  2.08430  3.37929  4.32207  4.61292  4.26355  4.18043  3.62540  3.29217  1.03253  5.45546  4.22089     66 - -
          2.68618  4.42225  2.77519  2.73123  3.46354  2.40513  3.72494  3.29354  2.67741  2.69355  4.24690  2.90347  2.73739  3.18146  2.89801  2.37887  2.77519  2.98518  4.58477  3.61503
          0.02861  3.96396  4.68631  0.61958  0.77255  0.48576  0.95510
     23   3.09846  4.89882  3.21822  2.98790  3.35122  3.52692  0.96329  3.81550  2.82857  3.29777  4.34827  3.39332  4.08477  3.35548  3.08853  3.16847  3.40516  3.54891  4.81497  3.29962     67 - -
          2.68618  4.42225  2.77519  2.73123  3.46354  2.40513  3.72494  3.29354  2.67741  2.69355  4.24690  2.90347  2.73739  3.18146  2.89801  2.37887  2.77519  2.98518  4.58477  3.61503
          0.02861  3.96396  4.68631  0.61958  0.77255  0.48576  0.95510
     24   3.49093  4.83252  4.23323  3.96226  2.76439  3.83443  4.01584  3.51888  3.68272  2.89777  4.14838  4.09295  4.35991  4.06561  3.79482  3.69374  3.79607  3.41174  0.71939  2.76179     68 - -
          2.68618  4.42225  2.77519  2.73123  3.46354  2.40513  3.72494  3.29354  2.67741  2.69355  4.24690  2.90347  2.73739  3.18146  2.89801  2.37887  2.77519  2.98518  4.58477  3.61503
          0.02861  3.96396  4.68631  0.61958  0.77255  0.48576  0.95510
     25   3.37615  4.75128  4.36409  4.09646  0.87313  4.04351  3.92000  2.88912  4.00131  2.23836  3.60610  4.12295  4.50043  4.14422  4.09842  3.64106  3.67753  2.88645  4.14291  2.49884     69 - -
          2.68618  4.42225  2.77519  2.73123  3.46354  2.40513  3.72494  3.29354  2.67741  2.69355  4.24690  2.90347  2.73739  3.18146  2.89801  2.37887  2.77519  2.98518  4.58477  3.61503
          0.02861  3.96396  4.68631  0.61958  0.77255  0.48576  0.95510
     26   3.11017  4.94196  3.61030  3.10295  4.31977  3.57999  3.89299  3.86821  2.27769  3.36755  4.36578  3.45548  4.07850  3.10915  0.84735  3.19018  3.37014  3.58832  5.36598  4.22771     70 - -
          2.68618  4.42225  2.77519  2.73123  3.46354  2.40513  3.72494  3.29354  2.67741  2.69355  4.24690  2.90347  2.73739  3.18146  2.89801  2.37887  2.77519  2.98518  4.58477  3.61503
          0.02861  3.96396  4.68631  0.61958  0.77255  0.48576  0.95510
     27   2.88872  4.96845  3.32119  2.70853  4.27119  3.58580  3.61840  3.63782  1.34432  2.78060  4.06502  3.13823  3.96743  2.77136  2.12931  2.91855  3.08327  3.35004  5.33665  4.10658     71 - -
          2.68618  4.42225  2.77519  2.73123  3.46354  2.40513  3.72494  3.29354  2.67741  2.69355  4.24690  2.90347  2.73739  3.18146  2.89801  2.37887  2.77519  2.98518  4.58477  3.61503
          0.02861  3.96396  4.68631  0.61958  0.77255  0.48576  0.95510
     28   2.69349  4.76805  2.20013  2.50450  4.47956  1.21887  3.98130  3.98763  2.99094  3.60768  4.48278  2.99093  3.82851  3.20667  3.45210  2.74651  3.08382  3.54107  5.69600  4.40958     72 - -
          2.68618  4.42225  2.77519  2.73123  3.46354  2.40513  3.72494  3.29354  2.67741  2.69355  4.24690  2.90347  2.73739  3.18146  2.89801  2.37887  2.77519  2.98518  4.58477  3.61503
          0.02861  3.96396  4.68631  0.61958  0.77255  0.48576  0.95510
     29   3.24929  4.64819  4.59051  4.06163  3.05901  4.38962  4.68518  2.19182  3.83957  0.89855  2.54843  4.35574  4.63599  4.08403  4.01047  3.75706  3.48624  2.29818  5.10697  3.95574     73 - -
          2.68618  4.42225  2.77519  2.73123  3.46354  2.40513  3.72494  3.29354  2.67741  2.69355  4.24690  2.90347  2.73739  3.18146  2.89801  2.37887  2.77519  2.98518  4.58477  3.61503
          0.02861  3.96396  4.68631  0.61958  0.77255  0.48576  0.95510
     30   3.11017  4.94196  3.61030  3.10295  4.31977  3.57999  3.89299  3.86821  2.27769  3.36755  4.36578  3.45548  4.07850  3.10915  0.84735  3.19018  3.37014  3.58832  5.36598  4.22771     74 - -
          2.68618  4.42225  2.77519  2.73123  3.46354  2.40513  3.72494  3.29354  2.67741  2.69355  4.24690  2.90347  2.73739  3.18146  2.89801  2.37887  2.77519  2.98518  4.58477  3.61503
          0.02861  3.96396  4.68631  0.61958  0.77255  0.48576  0.95510
     31   3.22062  4.56516  4.71758  4.19333  3.16183  4.45981  4.80734  1.60402  4.01828  1.09661  2.99443  4.46087  4.69875  4.23151  4.18133  3.83021  3.46034  2.01094  5.20396  4.04782     75 - -
          2.68618  4.42225  2.77519  2.73123  3.46354  2.40513  3.72494  3.29354  2.67741  2.69355  4.24690  2.90347  2.73739  3.18146  2.89801  2.37887  2.77519  2.98518  4.58477  3.61503
          0.02861  3.96396  4.68631  0.61958  0.77255  0.48576  0.95510
     32   3.09846  4.89882  3.21822  2.98790  3.35122  3.52692  0.96329  3.81550  2.82857  3.29777  4.34827  3.39332  4.08477  3.35548  3.08853  3.16847  3.40516  3.54891  4.81497  3.29962     76 - -
          2.68618  4.42225  2.77519  2.73123  3.46354  2.40513  3.72494  3.29354  2.67741  2.69355  4.24690  2.90347  2.73739  3.18146  2.89801  2.37887  2.77519  2.98518  4.58477  3.61503
          0.02861  3.96396  4.68631  0.61958  0.77255  0.48576  0.95510
     33   3.08942  5.22982  0.79521  2.39533  4.61948  3.28134  4.01388  4.22880  3.11566  3.82108  4.80172  2.95609  3.94067  3.25356  3.64388  3.04183  3.43013  3.85843  5.77019  4.47797     77 - -
          2.68618  4.42225  2.77519  2.73123  3.46354  2.40513  3.72494  3.29354  2.67741  2.69355  4.24690  2.90347  2.73739  3.18146  2.89801  2.37887  2.77519  2.98518  4.58477  3.61503
          0.02861  3.96396  4.68631  0.61958  0.77255  0.48576  0.95510
     34   2.80082  4.79947  2.76165  2.65662  4.17748  3.24654  3.99726  3.90811  2.90892  3.54476  4.49988  1.00577  3.90313  3.27062  3.26630  2.86480  3.18598  3.52106  5.47296  4.11959     78 - -
          2.68618  4.42225  2.77519  2.73123  3.46354  2.40513  3.72494  3.29354  2.67741  2.69355  4.24690  2.90347  2.73739  3.18146  2.89801  2.37887  2.77519  2.98518  4.58477  3.61503
          0.02861  3.96396  4.68631  0.61958  0.77255  0.48576  0.95510
     35   2.63623  4.48178  3.35953  3.02153  3.74568  3.34026  4.04202  3.11396  2.92484  2.35759  3.85499  3.36501  1.41623  3.34694  3.22426  2.80817  3.00333  2.88567  5.22605  3.92445     79 - -
          2.68618  4.42225  2.77519  2.73123  3.46354  2.40513  3.72494  3.29354  2.67741  2.69355  4.24690  2.90347  2.73739  3.18146  2.89801  2.37887  2.77519  2.98518  4.58477  3.61503
          0.02861  3.96396  4.68631  0.61958  0.77255  0.48576  0.95510
     36   1.25836  4.13696  3.42970  3.15751  4.21831  2.93267  4.21289  3.55017  3.20086  3.31372  4.17321  3.30036  3.68258  3.49957  3.49748  1.78644  2.69729  3.05459  5.59067  4.37087     80 - -
          2.68618  4.42225  2.77519  2.73123  3.46354  2.40513  3.72494  3.29354  2.67741  2.69355  4.24690  2.90347  2.73739  3.18146  2.89801  2.37887  2.77519  2.98518  4.58477  3.61503
          0.02861  3.96396  4.68631  0.61958  0.77255  0.48576  0.95510
     37   3.27698  4.65515  4.60377  4.11184  2.50660  4.38010  4.49550  2.26577  3.96110  0.90511  2.94969  4.34450  4.63697  4.12389  4.11184  3.75913  3.51473  2.37456  4.80967  3.44232     81 - -
          2.68618  4.42225  2.77519  2.73123  3.46354  2.40513  3.72494  3.29354  2.67741  2.69355  4.24690  2.90347  2.73739  3.18146  2.89801  2.37887  2.77519  2.98518  4.58477  3.61503
          0.02861  3.96396  4.68631  0.61958  0.77255  0.48576  0.95510
     38   2.75574  4.87872  3.17383  2.61366  4.27454  3.47682  3.62653  3.65117  1.98248  3.20412  4.04651  3.06514  3.89407  2.77633  1.66685  2.55210  2.69650  3.32231  5.36530  4.11640     82 - -
          2.68618  4.42225  2.77519  2.73123  3.46354  2.40513  3.72494  3.29354  2.67741  2.69355  4.24690  2.90347  2.73739  3.18146  2.89801  2.37887  2.77519  2.98518  4.58477  3.61503
          0.02861  3.96396  4.68631  0.61958  0.77255  0.48576  0.95510
     39   2.62015  4.82256  2.85761  1.89494  4.04604  3.38499  3.23836  3.48139  2.39214  2.83256  3.90628  2.68654  3.80363  2.77180  2.82856  2.64489  2.85465  2.90070  5.30366  3.96041     83 - -
          2.68618  4.42225  2.77519  2.73123  3.46354  2.40513  3.72494  3.29354  2.67741  2.69355  4.24690  2.90347  2.73739  3.18146  2.89801  2.37887  2.77519  2.98518  4.58477  3.61503
          0.02861  3.96396  4.68631  0.61958  0.77255  0.48576  0.95510
     40   1.95222  4.24498  3.33768  2.91784  3.93558  1.93675  3.97279  2.82797  2.91728  3.00044  3.86409  3.21712  3.74552  3.23438  3.27315  2.26417  2.72690  2.89267  5.31678  4.07411     84 - -
          2.68618  4.42225  2.77519  2.73123  3.46354  2.40513  3.72494  3.29354  2.67741  2.69355  4.24690  2.90347  2.73739  3.18146  2.89801  2.37887  2.77519  2.98518  4.58477  3.61503
          0.02861  3.96396  4.68631  0.61958  0.77255  0.48576  0.95510
     41   2.84456  3.42143  4.49561  3.92343  2.84993  4.06244  4.41377  1.68118  3.79853  1.62990  3.10365  4.10172  4.37824  3.98117  3.94030  3.38080  3.08088  1.80550  4.94531  3.77044     85 - -
          2.68618  4.42225  2.77519  2.73123  3.46354  2.40513  3.72494  3.29354  2.67741  2.69355  4.24690  2.90347  2.73739  3.18146  2.89801  2.37887  2.77519  2.98518  4.58477  3.61503
          0.02861  3.96396  4.68631  0.61958  0.77255  0.48576  0.95510
     42   2.32707  4.76444  2.70009  2.27356  4.00414  3.37972  3.61460  2.87878  2.33176  3.02588  3.84753  2.70608  3.79022  2.77291  2.88673  2.61830  2.64540  3.09314  5.27767  3.94492     86 - -
          2.68618  4.42225  2.77519  2.73123  3.46354  2.40513  3.72494  3.29354  2.67741  2.69355  4.24690  2.90347  2.73739  3.18146  2.89801  2.37887  2.77519  2.98518  4.58477  3.61503
          0.02861  3.96396  4.68631  0.61958  0.77255  0.48576  0.95510
     43   2.31050  5.08714  2.17297  2.07660  4.39533  2.53165  3.64192  3.85365  2.31780  3.39519  4.19717  2.78164  3.78556  2.78266  2.99775  2.65801  2.94982  3.46782  5.58464  4.17949     87 - -
          2.68571  4.42241  2.77535  2.73116  3.46370  2.40513  3.72510  3.29370  2.67746  2.69371  4.24706  2.90296  2.73734  3.18162  2.89789  2.37895  2.77535  2.98520  4.58493  3.61519
          0.25967  1.51652  4.68631  1.43918  0.27066  0.48576  0.95510
     44   1.92433  4.78540  3.08891  2.58359  4.16950  3.42010  3.65906  3.53935  1.85128  3.13694  3.98569  3.04391  3.86431  2.82116  2.35662  2.73753  2.93550  3.21590  5.34364  4.07464     94 - -
          2.68618  4.42225  2.77519  2.73123  3.46354  2.40513  3.72494  3.29354  2.67741  2.69355  4.24690  2.90347  2.73739  3.18146  2.89801  2.37887  2.77519  2.98518  4.58477  3.61503
          0.02861  3.96396  4.68631  0.61958  0.77255  0.48576  0.95510
     45   2.57504  4.44123  3.23499  2.68762  3.56998  3.47490  3.70598  2.98960  2.59339  2.67065  3.54981  3.13571  3.86953  2.73339  2.79686  2.41748  2.80999  2.41605  4.97043  2.77976     95 - -
          2.68618  4.42225  2.77519  2.73123  3.46354  2.40513  3.72494  3.29354  2.67741  2.69355  4.24690  2.90347  2.73739  3.18146  2.89801  2.37887  2.77519  2.98518  4.58477  3.61503
          0.02861  3.96396  4.68631  0.61958  0.77255  0.48576  0.95510
     46   2.55137  3.58033  3.59055  3.02515  3.03980  3.55500  3.86511  2.42129  2.72051  2.39296  3.32255  3.38161  3.95046  3.24664  3.25918  2.82507  2.10622  2.38791  4.82927  3.60487     96 - -
          2.68618  4.42225  2.77519  2.73123  3.46354  2.40513  3.72494  3.29354  2.67741  2.69355  4.24690  2.90347  2.73739  3.18146  2.89801  2.37887  2.77519  2.98518  4.58477  3.61503
          0.02861  3.96396  4.68631  0.61958  0.77255  0.48576  0.95510
     47   3.12410  4.50698  4.56144  4.02909  1.84092  4.26521  4.36055  2.24511  3.90059  1.32910  2.99320  4.22574  4.53679  4.04457  4.04907  3.60022  3.35744  2.09609  4.71192  3.32618     97 - -
          2.68618  4.42225  2.77519  2.73123  3.46354  2.40513  3.72494  3.29354  2.67741  2.69355  4.24690  2.90347  2.73739  3.18146  2.89801  2.37887  2.77519  2.98518  4.58477  3.61503
          0.02861  3.96396  4.68631  0.61958  0.77255  0.48576  0.95510
     48   3.11017  4.94196  3.61030  3.10295  4.31977  3.57999  3.89299  3.86821  2.27769  3.36755  4.36578  3.45548  4.07850  3.10915  0.84735  3.19018  3.37014  3.58832  5.36598  4.22771     98 - -
          2.68618  4.42225  2.77519  2.73123  3.46354  2.40513  3.72494  3.29354  2.67741  2.69355  4.24690  2.90347  2.73739  3.18146  2.89801  2.37887  2.77519  2.98518  4.58477  3.61503
          0.02861  3.96396  4.68631  0.61958  0.77255  0.48576  0.95510
     49   2.34770  1.81600  3.79076  3.40434  3.88354  3.10450  4.24216  3.16863  3.29312  2.96207  3.90337  3.50344  1.89026  3.61625  3.53451  2.57449  2.79471  2.82473  5.30450  4.12008     99 - -
          2.68618  4.42225  2.77519  2.73123  3.46354  2.40513  3.72494  3.29354  2.67741  2.69355  4.24690  2.90347  2.73739  3.18146  2.89801  2.37887  2.77519  2.98518  4.58477  3.61503
          0.02861  3.96396  4.68631  0.61958  0.77255  0.48576  0.95510
     50   3.06215  4.39544  4.71808  4.22330  3.53185  4.37699  4.94835  1.33544  4.10697  2.04154  3.34536  4.45078  4.70279  4.37846  4.31278  3.76323  3.33117  1.20332  5.48782  4.28010    100 - -
          2.68618  4.42225  2.77519  2.73123  3.46354  2.40513  3.72494  3.29354  2.67741  2.69355  4.24690  2.90347  2.73739  3.18146  2.89801  2.37887  2.77519  2.98518  4.58477  3.61503
          0.02861  3.96396  4.68631  0.61958  0.77255  0.48576  0.95510
     51   3.48929  4.77961  4.49688  4.15031  1.09609  4.28454  3.49479  3.15817  4.00529  2.50631  3.77017  4.00252  4.60501  4.03057  4.07716  3.65036  3.71708  3.09259  3.65818  1.57947    101 - -
          2.68618  4.42225  2.77519  2.73123  3.46354  2.40513  3.72494  3.29354  2.67741  2.69355  4.24690  2.90347  2.73739  3.18146  2.89801  2.37887  2.77519  2.98518  4.58477  3.61503
          0.02861  3.96396  4.68631  0.61958  0.77255  0.48576  0.95510
     52   3.06153  4.39516  4.71682  4.22207  3.53237  4.37588  4.94747  1.34237  4.10574  2.04262  3.34607  4.44962  4.70208  4.37752  4.31179  3.76209  3.33064  1.19735  5.48779  4.27980    102 - -
          2.68618  4.42225  2.77519  2.73123  3.46354  2.40513  3.72494  3.29354  2.67741  2.69355  4.24690  2.90347  2.73739  3.18146  2.89801  2.37887  2.77519  2.98518  4.58477  3.61503
          0.02861  3.96396  4.68631  0.61958  0.77255  0.48576  0.95510
     53   3.21914  4.56283  4.71932  4.19502  3.16482  4.46030  4.80917  1.59031  4.02064  1.10618  2.99713  4.46195  4.69939  4.23384  4.18370  3.83064  3.45893  2.00506  5.20624  4.05000    103 - -
          2.68618  4.42225  2.77519  2.73123  3.46354  2.40513  3.72494  3.29354  2.67741  2.69355  4.24690  2.90347  2.73739  3.18146  2.89801  2.37887  2.77519  2.98518  4.58477  3.61503
          0.02861  3.96396  4.68631  0.61958  0.77255  0.48576  0.95510
     54   3.08942  5.22982  0.79521  2.39533  4.61948  3.28134  4.01388  4.22880  3.11566  3.82108  4.80172  2.95609  3.94067  3.25356  3.64388  3.04183  3.43013  3.85843  5.77019  4.47797    104 - -
          2.68618  4.42225  2.77519  2.73123  3.46354  2.40513  3.72494  3.29354  2.67741  2.69355  4.24690  2.90347  2.73739  3.18146  2.89801  2.37887  2.77519  2.98518  4.58477  3.61503
          0.02861  3.96396  4.68631  0.61958  0.77255  0.48576  0.95510
     55   2.87603  4.61765  3.49318  3.34577  4.33230  3.30001  4.41534  3.90167  3.41098  3.51843  4.57251  3.64304  0.67383  3.79698  3.64577  3.04649  3.32490  3.53655  5.49335  4.45437    105 - -
          2.68618  4.42225  2.77519  2.73123  3.46354  2.40513  3.72494  3.29354  2.67741  2.69355  4.24690  2.90347  2.73739  3.18146  2.89801  2.37887  2.77519  2.98518  4.58477  3.61503
          0.02861  3.96396  4.68631  0.61958  0.77255  0.48576  0.95510
     56   2.61903  4.46527  2.88702  2.71688  3.29242  2.84999  3.68993  3.02007  2.70729  2.68621  3.58241  3.15810  3.90249  3.03138  3.09302  2.76411  2.85800  2.77552  2.60405  3.00901    106 - -
          2.68618  4.42225  2.77519  2.73123  3.46354  2.40513  3.72494  3.29354  2.67741  2.69355  4.24690  2.90347  2.73739  3.18146  2.89801  2.37887  2.77519  2.98518  4.58477  3.61503
          0.02861  3.96396  4.68631  0.61958  0.77255  0.48576  0.95510
     57   3.12188  4.49312  4.56581  4.06612  1.67144  4.24947  4.30266  1.72554  3.93507  1.74186  3.09372  4.22334  4.54637  4.08537  4.07548  3.60390  3.36409  2.20048  4.63009  3.17259    107 - -
          2.68618  4.42225  2.77519  2.73123  3.46354  2.40513  3.72494  3.29354  2.67741  2.69355  4.24690  2.90347  2.73739  3.18146  2.89801  2.37887  2.77519  2.98518  4.58477  3.61503
          0.02861  3.96396  4.68631  0.61958  0.77255  0.48576  0.95510
     58   1.97355  4.66304  3.17038  2.61716  3.93963  3.45365  3.66529  3.29343  2.17558  2.70099  3.80337  3.07588  3.86677  2.85087  2.30658  2.73009  2.88407  3.00932  5.20830  3.94089    108 - -
          2.68618  4.42225  2.77519  2.73123  3.46354  2.40513  3.72494  3.29354  2.67741  2.69355  4.24690  2.90347  2.73739  3.18146  2.89801  2.37887  2.77519  2.98518  4.58477  3.61503
          0.02861  3.96396  4.68631  0.61958  0.77255  0.48576  0.95510
     59   2.65883  5.01706  2.39893  2.26439  4.36458  2.54814  3.63853  3.82125  2.14996  3.36363  4.16185  2.56312  3.77986  2.77742  2.94674  2.27922  2.91852  3.43135  5.54997  4.15951    109 - -
          2.68618  4.42225  2.77519  2.73123  3.46354  2.40513  3.72494  3.29354  2.67741  2.69355  4.24690  2.90347  2.73739  3.18146  2.89801  2.37887  2.77519  2.98518  4.58477  3.61503
          0.08552  3.96396  2.76495  0.61958  0.77255  0.48576  0.95510
     60   2.67698  4.38854  3.50484  2.98526  2.85079  3.58175  3.66577  2.93883  2.88005  2.58459  3.53326  3.33365  3.98891  3.20961  3.19704  1.97903  2.92520  2.71840  3.07158  2.60770    110 - -
          2.68618  4.42225  2.77519  2.73123  3.46354  2.40513  3.72494  3.29354  2.67741  2.69355  4.24690  2.90347  2.73739  3.18146  2.89801  2.37887  2.77519  2.98518  4.58477  3.61503
          0.03026  3.90871  4.63105  0.61958  0.77255  0.53816  0.87664
     61   2.35960  4.25553  3.47798  2.92139  3.43908  3.50660  3.84167  2.45444  2.85421  2.30335  3.05630  3.30700  3.91863  3.17062  3.19653  2.30228  2.63524  2.42008  4.91260  3.68077    111 - -
          2.68618  4.42225  2.77519  2.73123  3.46354  2.40513  3.72494  3.29354  2.67741  2.69355  4.24690  2.90347  2.73739  3.18146  2.89801  2.37887  2.77519  2.98518  4.58477  3.61503
          0.03026  3.90871  4.63105  0.61958  0.77255  0.45434  1.00750
     62   2.78720  5.02648  2.90319  2.47180  4.36498  3.43709  3.61762  3.80710  2.16893  3.32298  4.15473  2.02485  3.87568  2.52538  1.98786  2.78085  3.01344  3.45611  5.44658  4.14425    112 - -
          2.68618  4.42225  2.77519  2.73123  3.46354  2.40513  3.72494  3.29354  2.67741  2.69355  4.24690  2.90347  2.73739  3.18146  2.89801  2.37887  2.77519  2.98518  4.58477  3.61503
          0.02861  3.96396  4.68631  0.61958  0.77255  0.48576  0.95510
     63   2.53209  4.31324  4.31547  3.83082  3.59553  3.96577  4.62728  1.78534  3.72039  2.23826  3.44500  4.06389  4.41300  4.02691  3.96676  3.34439  3.14243  1.13685  5.38904  4.16993    113 - -
          2.68618  4.42225  2.77519  2.73123  3.46354  2.40513  3.72494  3.29354  2.67741  2.69355  4.24690  2.90347  2.73739  3.18146  2.89801  2.37887  2.77519  2.98518  4.58477  3.61503
          0.02861  3.96396  4.68631  0.61958  0.77255  0.48576  0.95510
     64   2.28690  4.24296  3.14961  2.99880  4.36230  1.21421  4.20244  3.84942  3.19367  3.53193  4.37676  3.22738  3.70121  3.48187  3.50813  2.09763  2.78170  3.27975  5.68177  4.44182    114 - -
          2.68618  4.42225  2.77519  2.73123  3.46354  2.40513  3.72494  3.29354  2.67741  2.69355  4.24690  2.90347  2.73739  3.18146  2.89801  2.37887  2.77519  2.98518  4.58477  3.61503
          0.02861  3.96396  4.68631  0.61958  0.77255  0.48576  0.95510
     65   2.17371  3.37158  3.86506  3.32761  3.40036  3.51270  4.06968  1.79139  3.23119  2.38627  3.36194  3.56940  3.35468  3.50661  3.48826  2.84630  2.81940  2.21388  4.93113  3.72599    115 - -
          2.68618  4.42225  2.77519  2.73123  3.46354  2.40513  3.72494  3.29354  2.67741  2.69355  4.24690  2.90347  2.73739  3.18146  2.89801  2.37887  2.77519  2.98518  4.58477  3.61503
          0.02861  3.96396  4.68631  0.61958  0.77255  0.48576  0.95510
     66   2.80082  4.79947  2.76165  2.65662  4.17748  3.24654  3.99726  3.90811  2.90892  3.54476  4.49988  1.00577  3.90313  3.27062  3.26630  2.86480  3.18598  3.52106  5.47296  4.11959    116 - -
          2.68618  4.42225  2.77519  2.73123  3.46354  2.40513  3.72494  3.29354  2.67741  2.69355  4.24690  2.90347  2.73739  3.18146  2.89801  2.37887  2.77519  2.98518  4.58477  3.61503
          0.02861  3.96396  4.68631  0.61958  0.77255  0.48576  0.95510
     67   3.03677  5.14060  3.44846  2.78677  4.58969  3.65037  3.60109  3.93869  1.37626  3.38573  4.25928  3.18723  4.02140  2.73771  1.55321  3.03467  3.20460  3.62299  5.43042  4.26313    117 - -
          2.68618  4.42225  2.77519  2.73123  3.46354  2.40513  3.72494  3.29354  2.67741  2.69355  4.24690  2.90347  2.73739  3.18146  2.89801  2.37887  2.77519  2.98518  4.58477  3.61503
          0.02861  3.96396  4.68631  0.61958  0.77255  0.48576  0.95510
     68   3.16025  4.62770  4.17952  3.72809  2.45846  3.97693  3.77624  2.89711  3.40649  2.01918  3.54351  3.86210  4.37128  3.75424  3.57620  3.40294  3.41353  2.83674  1.42987  2.50087    118 - -
          2.68618  4.42225  2.77519  2.73123  3.46354  2.40513  3.72494  3.29354  2.67741  2.69355  4.24690  2.90347  2.73739  3.18146  2.89801  2.37887  2.77519  2.98518  4.58477  3.61503
          0.02861  3.96396  4.68631  0.61958  0.77255  0.48576  0.95510
     69   3.11017  4.94196  3.61030  3.10295  4.31977  3.57999  3.89299  3.86821  2.27769  3.36755  4.36578  3.45548  4.07850  3.10915  0.84735  3.19018  3.37014  3.58832  5.36598  4.22771    119 - -
          2.68618  4.42225  2.77519  2.73123  3.46354  2.40513  3.72494  3.29354  2.67741  2.69355  4.24690  2.90347  2.73739  3.18146  2.89801  2.37887  2.77519  2.98518  4.58477  3.61503
          0.02861  3.96396  4.68631  0.61958  0.77255  0.48576  0.95510
     70   3.37615  4.75128  4.36409  4.09646  0.87313  4.04351  3.92000  2.88912  4.00131  2.23836  3.60610  4.12295  4.50043  4.14422  4.09842  3.64106  3.67753  2.88645  4.14291  2.49884    120 - -
          2.68618  4.42225  2.77519  2.73123  3.46354  2.40513  3.72494  3.29354  2.67741  2.69355  4.24690  2.90347  2.73739  3.18146  2.89801  2.37887  2.77519  2.98518  4.58477  3.61503
          0.02861  3.96396  4.68631  0.61958  0.77255  0.48576  0.95510
     71   3.25866  4.69412  4.33615  3.97695  3.17207  4.09790  4.60401  2.38171  3.74379  0.77028  3.16742  4.24353  4.51787  4.09022  3.90468  3.68020  3.54895  2.44269  5.08400  3.82827    121 - -
          2.68618  4.42225  2.77519  2.73123  3.46354  2.40513  3.72494  3.29354  2.67741  2.69355  4.24690  2.90347  2.73739  3.18146  2.89801  2.37887  2.77519  2.98518  4.58477  3.61503
          0.02861  3.96396  4.68631  0.61958  0.77255  0.48576  0.95510
     72   2.79263  4.47751  3.61421  3.08383  2.79078  3.74368  3.91896  2.66239  2.94778  1.58657  3.26524  3.47634  4.10765  2.43905  3.25898  3.02607  3.02537  2.59331  4.80331  3.45319    122 - -
          2.68618  4.42225  2.77519  2.73123  3.46354  2.40513  3.72494  3.29354  2.67741  2.69355  4.24690  2.90347  2.73739  3.18146  2.89801  2.37887  2.77519  2.98518  4.58477  3.61503
          0.02861  3.96396  4.68631  0.61958  0.77255  0.48576  0.95510
     73   2.95527  4.94263  2.96530  2.72193  4.12319  3.42758  3.88088  3.76841  2.53652  3.26164  4.28739  3.18229  3.98265  1.07983  2.81871  2.99937  3.25239  3.49254  5.37924  4.07921    123 - -
          2.68618  4.42225  2.77519  2.73123  3.46354  2.40513  3.72494  3.29354  2.67741  2.69355  4.24690  2.90347  2.73739  3.18146  2.89801  2.37887  2.77519  2.98518  4.58477  3.61503
          0.02861  3.96396  4.68631  0.61958  0.77255  0.48576  0.95510
     74   2.21173  1.98325  3.82120  3.40305  3.86450  3.01163  4.21598  3.14009  3.30216  2.94611  3.83289  3.44331  3.72470  3.58637  3.54538  1.95506  2.12184  2.76187  5.30453  4.11455    124 - -
          2.68618  4.42225  2.77519  2.73123  3.46354  2.40513  3.72494  3.29354  2.67741  2.69355  4.24690  2.90347  2.73739  3.18146  2.89801  2.37887  2.77519  2.98518  4.58477  3.61503
          0.02861  3.96396  4.68631  0.61958  0.77255  0.48576  0.95510
     75   3.25866  4.69412  4.33615  3.97695  3.17207  4.09790  4.60401  2.38171  3.74379  0.77028  3.16742  4.24353  4.51787  4.09022  3.90468  3.68020  3.54895  2.44269  5.08400  3.82827    125 - -
          2.68618  4.42225  2.77519  2.73123  3.46354  2.40513  3.72494  3.29354  2.67741  2.69355  4.24690  2.90347  2.73739  3.18146  2.89801  2.37887  2.77519  2.98518  4.58477  3.61503
          0.02861  3.96396  4.68631  0.61958  0.77255  0.48576  0.95510
     76   2.47030  4.87843  2.76665  1.73830  4.17679  3.36165  3.64726  3.53257  2.24263  3.16529  4.00187  2.90273  3.81683  2.80133  2.83207  2.67654  2.90712  2.88857  5.40739  4.06884    126 - -
          2.68618  4.42225  2.77519  2.73123  3.46354  2.40513  3.72494  3.29354  2.67741  2.69355  4.24690  2.90347  2.73739  3.18146  2.89801  2.37887  2.77519  2.98518  4.58477  3.61503
          0.02861  3.96396  4.68631  0.61958  0.77255  0.48576  0.95510
     77   2.90007  5.36650  1.28034  2.12531  4.68427  3.19676  3.78004  4.24744  2.80886  3.77730  4.64147  2.13574  3.83102  2.95917  3.39003  2.80876  3.20839  3.82132  5.90232  4.40915    127 - -
          2.68618  4.42225  2.77519  2.73123  3.46354  2.40513  3.72494  3.29354  2.67741  2.69355  4.24690  2.90347  2.73739  3.18146  2.89801  2.37887  2.77519  2.98518  4.58477  3.61503
          0.02861  3.96396  4.68631  0.61958  0.77255  0.48576  0.95510
     78   3.25866  4.69412  4.33615  3.97695  3.17207  4.09790  4.60401  2.38171  3.74379  0.77028  3.16742  4.24353  4.51787  4.09022  3.90468  3.68020  3.54895  2.44269  5.08400  3.82827    128 - -
          2.68618  4.42225  2.77519  2.73123  3.46354  2.40513  3.72494  3.29354  2.67741  2.69355  4.24690  2.90347  2.73739  3.18146  2.89801  2.37887  2.77519  2.98518  4.58477  3.61503
          0.02861  3.96396  4.68631  0.61958  0.77255  0.48576  0.95510
     79   3.08942  5.22982  0.79521  2.39533  4.61948  3.28134  4.01388  4.22880  3.11566  3.82108  4.80172  2.95609  3.94067  3.25356  3.64388  3.04183  3.43013  3.85843  5.77019  4.47797    129 - -
          2.68618  4.42225  2.77519  2.73123  3.46354  2.40513  3.72494  3.29354  2.67741  2.69355  4.24690  2.90347  2.73739  3.18146  2.89801  2.37887  2.77519  2.98518  4.58477  3.61503
          0.02861  3.96396  4.68631  0.61958  0.77255  0.48576  0.95510
     80   2.60496  4.05981  2.99047  2.30910  4.07316  3.40926  3.59489  3.48343  2.09726  3.07200  3.88766  2.74579  3.80319  2.74191  2.42647  2.63441  2.47776  3.15653  5.29459  3.97484    130 - -
          2.68618  4.42225  2.77519  2.73123  3.46354  2.40513  3.72494  3.29354  2.67741  2.69355  4.24690  2.90347  2.73739  3.18146  2.89801  2.37887  2.77519  2.98518  4.58477  3.61503
          0.02861  3.96396  4.68631  0.61958  0.77255  0.48576  0.95510
     81   2.53680  4.64657  2.84316  2.49971  4.16867  3.23227  3.75266  3.59637  2.56358  3.20856  4.03932  2.66799  3.77927  2.64559  2.97408  1.72103  2.57534  3.21651  5.43336  4.11649    131 - -
          2.68618  4.42225  2.77519  2.73123  3.46354  2.40513  3.72494  3.29354  2.67741  2.69355  4.24690  2.90347  2.73739  3.18146  2.89801  2.37887  2.77519  2.98518  4.58477  3.61503
          0.02861  3.96396  4.68631  0.61958  0.77255  0.48576  0.95510
     82   3.25866  4.69412  4.33615  3.97695  3.17207  4.09790  4.60401  2.38171  3.74379  0.77028  3.16742  4.24353  4.51787  4.09022  3.90468  3.68020  3.54895  2.44269  5.08400  3.82827    132 - -
          2.68618  4.42225  2.77519  2.73123  3.46354  2.40513  3.72494  3.29354  2.67741  2.69355  4.24690  2.90347  2.73739  3.18146  2.89801  2.37887  2.77519  2.98518  4.58477  3.61503
          0.02861  3.96396  4.68631  0.61958  0.77255  0.48576  0.95510
     83   2.96305  5.10750  3.34992  2.70566  4.47961  3.61915  3.00840  3.87357  1.68471  3.33799  4.19246  3.13195  3.98388  2.72040  1.49493  2.96003  3.13582  3.55315  5.39800  4.18913    133 - -
          2.68618  4.42225  2.77519  2.73123  3.46354  2.40513  3.72494  3.29354  2.67741  2.69355  4.24690  2.90347  2.73739  3.18146  2.89801  2.37887  2.77519  2.98518  4.58477  3.61503
          0.02861  3.96396  4.68631  0.61958  0.77255  0.48576  0.95510
     84   2.83258  5.03612  2.96371  2.52732  4.42110  3.46351  3.62584  3.82787  1.41706  3.33939  4.18313  3.00485  3.90379  2.48196  2.40228  2.56078  3.05565  3.48329  5.45921  4.18782    134 - -
          2.68618  4.42225  2.77519  2.73123  3.46354  2.40513  3.72494  3.29354  2.67741  2.69355  4.24690  2.90347  2.73739  3.18146  2.89801  2.37887  2.77519  2.98518  4.58477  3.61503
          0.02861  3.96396  4.68631  0.61958  0.77255  0.48576  0.95510
     85   3.23277  4.58743  4.69348  4.17167  3.13606  4.44978  4.78600  1.73373  3.98789  1.01774  2.97443  4.44497  4.69057  4.20619  4.15233  3.82192  3.47270  2.06615  5.18243  4.02266    135 - -
          2.68618  4.42225  2.77519  2.73123  3.46354  2.40513  3.72494  3.29354  2.67741  2.69355  4.24690  2.90347  2.73739  3.18146  2.89801  2.37887  2.77519  2.98518  4.58477  3.61503
          0.02861  3.96396  4.68631  0.61958  0.77255  0.48576  0.95510
     86   2.62412  4.71426  2.64224  2.51297  4.37566  2.62839  3.91805  3.93418  2.82473  3.54571  4.40977  1.30499  3.80720  3.13553  3.23341  2.68436  3.01291  3.48094  5.63209  4.29047    136 - -
          2.68618  4.42225  2.77519  2.73123  3.46354  2.40513  3.72494  3.29354  2.67741  2.69355  4.24690  2.90347  2.73739  3.18146  2.89801  2.37887  2.77519  2.98518  4.58477  3.61503
          0.02861  3.96396  4.68631  0.61958  0.77255  0.48576  0.95510
     87   2.25356  4.19710  3.33945  3.04776  4.20048  2.97376  4.13440  3.55442  3.06966  3.29356  4.15492  3.25453  3.69974  3.40013  3.38391  1.31114  2.09029  3.07665  5.55898  4.31867    137 - -
          2.68618  4.42225  2.77519  2.73123  3.46354  2.40513  3.72494  3.29354  2.67741  2.69355  4.24690  2.90347  2.73739  3.18146  2.89801  2.37887  2.77519  2.98518  4.58477  3.61503
          0.02861  3.96396  4.68631  0.61958  0.77255  0.48576  0.95510
     88   3.11017  4.94196  3.61030  3.10295  4.31977  3.57999  3.89299  3.86821  2.27769  3.36755  4.36578  3.45548  4.07850  3.10915  0.84735  3.19018  3.37014  3.58832  5.36598  4.22771    138 - -
          2.68618  4.42225  2.77519  2.73123  3.46354  2.40513  3.72494  3.29354  2.67741  2.69355  4.24690  2.90347  2.73739  3.18146  2.89801  2.37887  2.77519  2.98518  4.58477  3.61503
          0.02861  3.96396  4.68631  0.61958  0.77255  0.48576  0.95510
     89   3.25866  4.69412  4.33615  3.97695  3.17207  4.09790  4.60401  2.38171  3.74379  0.77028  3.16742  4.24353  4.51787  4.09022  3.90468  3.68020  3.54895  2.44269  5.08400  3.82827    139 - -
          2.68618  4.42225  2.77519  2.73123  3.46354  2.40513  3.72494  3.29354  2.67741  2.69355  4.24690  2.90347  2.73739  3.18146  2.89801  2.37887  2.77519  2.98518  4.58477  3.61503
          0.02861  3.96396  4.68631  0.61958  0.77255  0.48576  0.95510
     90   3.51627  4.79385  4.51739  4.17649  1.17152  4.30043  3.47363  3.20154  4.03020  2.55022  3.80883  4.00578  4.61743  4.04122  4.09403  3.66465  3.74187  3.12915  3.63110  1.42434    140 - -
          2.68618  4.42225  2.77519  2.73123  3.46354  2.40513  3.72494  3.29354  2.67741  2.69355  4.24690  2.90347  2.73739  3.18146  2.89801  2.37887  2.77519  2.98518  4.58477  3.61503
          0.02861  3.96396  4.68631  0.61958  0.77255  0.48576  0.95510
     91   2.88052  4.39839  4.25136  3.91784  3.61793  3.81785  4.70406  2.04894  3.78700  2.28944  3.56972  4.09283  4.37364  4.14046  3.99060  3.32754  3.24008  0.91703  5.41765  4.15471    141 - -
          2.68618  4.42225  2.77519  2.73123  3.46354  2.40513  3.72494  3.29354  2.67741  2.69355  4.24690  2.90347  2.73739  3.18146  2.89801  2.37887  2.77519  2.98518  4.58477  3.61503
          0.02861  3.96396  4.68631  0.61958  0.77255  0.48576  0.95510
     92   3.06656  4.39843  4.72455  4.22996  3.52627  4.38274  4.95276  1.28080  4.11287  2.03164  3.33893  4.45712  4.70649  4.38278  4.31710  3.76949  3.33522  1.25580  5.48658  4.28066    142 - -
          2.68618  4.42225  2.77519  2.73123  3.46354  2.40513  3.72494  3.29354  2.67741  2.69355  4.24690  2.90347  2.73739  3.18146  2.89801  2.37887  2.77519  2.98518  4.58477  3.61503
          0.02861  3.96396  4.68631  0.61958  0.77255  0.48576  0.95510
     93   3.03682  5.07800  3.45515  2.83114  4.50352  3.63681  3.63522  3.87284  1.76066  3.34865  4.24265  3.21920  4.03105  2.78467  1.21895  3.05433  3.21956  3.56985  5.40669  4.23843    143 - -
          2.68618  4.42225  2.77519  2.73123  3.46354  2.40513  3.72494  3.29354  2.67741  2.69355  4.24690  2.90347  2.73739  3.18146  2.89801  2.37887  2.77519  2.98518  4.58477  3.61503
          0.02861  3.96396  4.68631  0.61958  0.77255  0.48576  0.95510
     94   2.78168  4.54757  3.47415  3.38542  4.52514  0.60092  4.49968  4.14741  3.57911  3.78996  4.76678  3.63849  3.94163  3.89606  3.80469  2.95630  3.27004  3.65808  5.59569  4.63028    144 - -
          2.68618  4.42225  2.77519  2.73123  3.46354  2.40513  3.72494  3.29354  2.67741  2.69355  4.24690  2.90347  2.73739  3.18146  2.89801  2.37887  2.77519  2.98518  4.58477  3.61503
          0.02861  3.96396  4.68631  0.61958  0.77255  0.48576  0.95510
     95   2.74078  4.96788  2.95602  2.46698  4.26238  3.44968  3.60075  3.68201  1.93750  2.89298  4.05359  2.70824  3.86029  1.99826  2.51982  2.74462  2.95915  3.34750  5.38683  4.08301    145 - -
          2.68618  4.42225  2.77519  2.73123  3.46354  2.40513  3.72494  3.29354  2.67741  2.69355  4.24690  2.90347  2.73739  3.18146  2.89801  2.37887  2.77519  2.98518  4.58477  3.61503
          0.02861  3.96396  4.68631  0.61958  0.77255  0.48576  0.95510
     96   2.06905  4.30796  3.23708  3.00799  4.19410  3.05443  4.14654  3.51516  3.06897  3.24882  4.18269  3.27135  1.34993  3.41927  3.37810  2.54636  2.83792  3.09930  5.55180  4.32112    146 - -
          2.68618  4.42225  2.77519  2.73123  3.46354  2.40513  3.72494  3.29354  2.67741  2.69355  4.24690  2.90347  2.73739  3.18146  2.89801  2.37887  2.77519  2.98518  4.58477  3.61503
          0.02861  3.96396  4.68631  0.61958  0.77255  0.48576  0.95510
     97   1.83085  4.32778  3.39581  2.86648  3.52011  3.46066  3.30727  2.55965  2.78738  2.56361  3.49668  3.26178  3.90259  3.13266  3.13658  2.74889  2.81464  2.39094  4.97659  3.71543    147 - -
          2.68618  4.42225  2.77519  2.73123  3.46354  2.40513  3.72494  3.29354  2.67741  2.69355  4.24690  2.90347  2.73739  3.18146  2.89801  2.37887  2.77519  2.98518  4.58477  3.61503
          0.02861  3.96396  4.68631  0.61958  0.77255  0.48576  0.95510
     98   2.93981  5.49875  1.47007  1.50762  4.78424  3.21020  3.75785  4.29919  2.77714  3.80763  4.66570  2.67652  3.83345  2.92616  3.37088  2.82351  3.22930  3.87703  5.95989  4.46003    148 - -
          2.68618  4.42225  2.77519  2.73123  3.46354  2.40513  3.72494  3.29354  2.67741  2.69355  4.24690  2.90347  2.73739  3.18146  2.89801  2.37887  2.77519  2.98518  4.58477  3.61503
          0.02861  3.96396  4.68631  0.61958  0.77255  0.48576  0.95510
     99   1.65658  3.21315  3.98893  3.50931  3.64511  3.32289  4.27418  2.45081  3.41101  2.57122  3.57914  3.62656  3.94114  3.68281  3.65481  2.72208  2.80776  1.74918  5.20010  3.99997    149 - -
          2.68618  4.42225  2.77519  2.73123  3.46354  2.40513  3.72494  3.29354  2.67741  2.69355  4.24690  2.90347  2.73739  3.18146  2.89801  2.37887  2.77519  2.98518  4.58477  3.61503
          0.02861  3.96396  4.68631  0.61958  0.77255  0.48576  0.95510
    100   3.26660  4.62927  4.62853  4.13260  1.99903  4.36703  4.35045  2.31956  3.98934  1.05705  2.97545  4.31338  4.61987  4.11585  4.12004  3.73110  3.49835  2.42339  4.62712  3.18235    150 - -
          2.68618  4.42225  2.77519  2.73123  3.46354  2.40513  3.72494  3.29354  2.67741  2.69355  4.24690  2.90347  2.73739  3.18146  2.89801  2.37887  2.77519  2.98518  4.58477  3.61503
          0.02861  3.96396  4.68631  0.61958  0.77255  0.48576  0.95510
    101   2.87603  4.61765  3.49318  3.34577  4.33230  3.30001  4.41534  3.90167  3.41098  3.51843  4.57251  3.64304  0.67383  3.79698  3.64577  3.04649  3.32490  3.53655  5.49335  4.45437    151 - -
          2.68618  4.42225  2.77519  2.73123  3.46354  2.40513  3.72494  3.29354  2.67741  2.69355  4.24690  2.90347  2.73739  3.18146  2.89801  2.37887  2.77519  2.98518  4.58477  3.61503
          0.02861  3.96396  4.68631  0.61958  0.77255  0.48576  0.95510
    102   2.78101  5.08109  2.57333  2.41557  4.42841  3.42144  3.60922  3.85227  1.48946  3.36209  4.18219  2.92626  3.85976  2.74375  2.34291  2.75946  3.00496  3.49007  5.49106  4.17648    152 - -
          2.68618  4.42225  2.77519  2.73123  3.46354  2.40513  3.72494  3.29354  2.67741  2.69355  4.24690  2.90347  2.73739  3.18146  2.89801  2.37887  2.77519  2.98518  4.58477  3.61503
          0.02861  3.96396  4.68631  0.61958  0.77255  0.48576  0.95510
    103   3.24044  4.62127  4.62192  4.11456  3.10296  4.40331  4.73027  1.93695  3.90493  0.93046  2.96651  4.39345  4.66431  4.15174  4.07494  3.78579  3.48573  2.15509  5.14227  3.95531    153 - -
          2.68618  4.42225  2.77519  2.73123  3.46354  2.40513  3.72494  3.29354  2.67741  2.69355  4.24690  2.90347  2.73739  3.18146  2.89801  2.37887  2.77519  2.98518  4.58477  3.61503
          0.02861  3.96396  4.68631  0.61958  0.77255  0.48576  0.95510
    104   3.37615  4.75128  4.36409  4.09646  0.87313  4.04351  3.92000  2.88912  4.00131  2.23836  3.60610  4.12295  4.50043  4.14422  4.09842  3.64106  3.67753  2.88645  4.14291  2.49884    154 - -
          2.68618  4.42225  2.77519  2.73123  3.46354  2.40513  3.72494  3.29354  2.67741  2.69355  4.24690  2.90347  2.73739  3.18146  2.89801  2.37887  2.77519  2.98518  4.58477  3.61503
          0.02861  3.96396  4.68631  0.61958  0.77255  0.48576  0.95510
    105   2.33023  4.96280  2.62925  2.37999  4.28468  3.38822  3.59072  3.70935  1.98069  3.25191  4.05393  2.89981  3.80739  2.72194  2.18584  2.65600  2.89220  3.34743  5.42595  4.08793    155 - -
          2.68618  4.42225  2.77519  2.73123  3.46354  2.40513  3.72494  3.29354  2.67741  2.69355  4.24690  2.90347  2.73739  3.18146  2.89801  2.37887  2.77519  2.98518  4.58477  3.61503
          0.02861  3.96396  4.68631  0.61958  0.77255  0.48576  0.95510
    106   2.78561  5.25435  2.18075  1.51648  4.55405  3.26757  3.66790  4.03040  2.32527  3.54614  4.35764  2.73890  3.80438  2.81278  3.05182  2.47887  3.04550  3.62860  5.71511  4.28044    156 - -
          2.68618  4.42225  2.77519  2.73123  3.46354  2.40513  3.72494  3.29354  2.67741  2.69355  4.24690  2.90347  2.73739  3.18146  2.89801  2.37887  2.77519  2.98518  4.58477  3.61503
          0.02861  3.96396  4.68631  0.61958  0.77255  0.48576  0.95510
    107   3.49093  4.83252  4.23323  3.96226  2.76439  3.83443  4.01584  3.51888  3.68272  2.89777  4.14838  4.09295  4.35991  4.06561  3.79482  3.69374  3.79607  3.41174  0.71939  2.76179    157 - -
          2.68618  4.42225  2.77519  2.73123  3.46354  2.40513  3.72494  3.29354  2.67741  2.69355  4.24690  2.90347  2.73739  3.18146  2.89801  2.37887  2.77519  2.98518  4.58477  3.61503
          0.02861  3.96396  4.68631  0.61958  0.77255  0.48576  0.95510
    108   2.65915  4.87756  2.78083  2.39754  4.19254  2.22248  3.14149  3.65315  2.38247  3.22353  4.04677  2.45270  3.81402  2.80420  2.56561  2.67432  2.91451  3.30148  5.40582  4.06249    158 - -
          2.68618  4.42225  2.77519  2.73123  3.46354  2.40513  3.72494  3.29354  2.67741  2.69355  4.24690  2.90347  2.73739  3.18146  2.89801  2.37887  2.77519  2.98518  4.58477  3.61503
          0.02861  3.96396  4.68631  0.61958  0.77255  0.48576  0.95510
    109   2.53986  4.24134  3.83430  3.40267  3.69904  3.43511  4.29076  2.36488  3.30068  2.51706  3.61115  3.62035  4.02766  3.63716  3.57551  2.83926  1.84659  1.58161  5.30815  4.08169    159 - -
          2.68618  4.42225  2.77519  2.73123  3.46354  2.40513  3.72494  3.29354  2.67741  2.69355  4.24690  2.90347  2.73739  3.18146  2.89801  2.37887  2.77519  2.98518  4.58477  3.61503
          0.02861  3.96396  4.68631  0.61958  0.77255  0.48576  0.95510
    110   2.64323  4.80843  2.85081  2.28212  4.14052  3.36193  3.65500  3.53612  2.08585  3.14068  3.97300  2.94150  3.81979  2.81660  2.77925  2.47929  2.07177  3.20467  5.36758  4.05225    160 - -
          2.68618  4.42225  2.77519  2.73123  3.46354  2.40513  3.72494  3.29354  2.67741  2.69355  4.24690  2.90347  2.73739  3.18146  2.89801  2.37887  2.77519  2.98518  4.58477  3.61503
          0.02861  3.96396  4.68631  0.61958  0.77255  0.48576  0.95510
    111   2.17982  4.23972  3.47849  2.91812  3.03947  3.52286  3.81021  2.70758  2.85922  2.19115  3.05870  3.07310  3.91654  3.16284  3.19638  2.57749  2.78367  2.48956  4.83778  3.60004    161 - -
          2.68618  4.42225  2.77519  2.73123  3.46354  2.40513  3.72494  3.29354  2.67741  2.69355  4.24690  2.90347  2.73739  3.18146  2.89801  2.37887  2.77519  2.98518  4.58477  3.61503
          0.02861  3.96396  4.68631  0.61958  0.77255  0.48576  0.95510
    112   3.25866  4.69412  4.33615  3.97695  3.17207  4.09790  4.60401  2.38171  3.74379  0.77028  3.16742  4.24353  4.51787  4.09022  3.90468  3.68020  3.54895  2.44269  5.08400  3.82827    162 - -
          2.68618  4.42225  2.77519  2.73123  3.46354  2.40513  3.72494  3.29354  2.67741  2.69355  4.24690  2.90347  2.73739  3.18146  2.89801  2.37887  2.77519  2.98518  4.58477  3.61503
          0.02861  3.96396  4.68631  0.61958  0.77255  0.48576  0.95510
    113   2.46353  4.30858  3.51093  3.26789  4.05123  3.14466  4.27802  3.18957  3.21266  3.04980  4.09493  3.46214  3.85583  3.60304  3.46658  2.66588  1.02579  2.87471  5.48099  4.26805    163 - -
          2.68618  4.42225  2.77519  2.73123  3.46354  2.40513  3.72494  3.29354  2.67741  2.69355  4.24690  2.90347  2.73739  3.18146  2.89801  2.37887  2.77519  2.98518  4.58477  3.61503
          0.02861  3.96396  4.68631  0.61958  0.77255  0.48576  0.95510
    114   3.28088  4.63370  4.43805  4.00069  1.25295  4.21060  3.66011  2.83021  3.85305  1.96058  3.46077  3.99076  4.51857  3.94681  3.96930  3.54572  3.50610  2.79897  3.87601  1.99601    164 - -
          2.68618  4.42225  2.77519  2.73123  3.46354  2.40513  3.72494  3.29354  2.67741  2.69355  4.24690  2.90347  2.73739  3.18146  2.89801  2.37887  2.77519  2.98518  4.58477  3.61503
          0.02861  3.96396  4.68631  0.61958  0.77255  0.48576  0.95510
    115   2.88057  5.24027  2.38994  1.29244  4.52004  3.29865  3.71961  3.99815  2.52234  3.52529  4.39939  2.80184  3.85971  2.52583  2.95157  2.82080  3.14717  3.63594  5.68997  4.29366    165 - -
          2.68618  4.42225  2.77519  2.73123  3.46354  2.40513  3.72494  3.29354  2.67741  2.69355  4.24690  2.90347  2.73739  3.18146  2.89801  2.37887  2.77519  2.98518  4.58477  3.61503
          0.02861  3.96396  4.68631  0.61958  0.77255  0.48576  0.95510
    116   2.60026  4.70972  2.96270  1.94774  3.92461  3.40853  3.25654  3.31336  2.43209  2.73564  3.79928  2.96858  3.81748  2.81163  2.85646  2.65649  2.64972  2.77520  5.22477  3.90730    166 - -
          2.68618  4.42225  2.77519  2.73123  3.46354  2.40513  3.72494  3.29354  2.67741  2.69355  4.24690  2.90347  2.73739  3.18146  2.89801  2.37887  2.77519  2.98518  4.58477  3.61503
          0.02861  3.96396  4.68631  0.61958  0.77255  0.48576  0.95510
    117   3.08942  5.22982  0.79521  2.39533  4.61948  3.28134  4.01388  4.22880  3.11566  3.82108  4.80172  2.95609  3.94067  3.25356  3.64388  3.04183  3.43013  3.85843  5.77019  4.47797    167 - -
          2.68618  4.42225  2.77519  2.73123  3.46354  2.40513  3.72494  3.29354  2.67741  2.69355  4.24690  2.90347  2.73739  3.18146  2.89801  2.37887  2.77519  2.98518  4.58477  3.61503
          0.02861  3.96396  4.68631  0.61958  0.77255  0.48576  0.95510
    118   2.54311  4.30885  3.49371  3.01588  3.61127  3.43108  3.98145  2.08136  2.93725  2.53736  3.54551  3.36520  2.27427  3.28613  3.26506  2.77270  2.57891  2.44452  5.11775  3.87842    168 - -
          2.68618  4.42225  2.77519  2.73123  3.46354  2.40513  3.72494  3.29354  2.67741  2.69355  4.24690  2.90347  2.73739  3.18146  2.89801  2.37887  2.77519  2.98518  4.58477  3.61503
          0.02861  3.96396  4.68631  0.61958  0.77255  0.48576  0.95510
    119   2.91876  5.39122  1.98851  1.19409  4.68878  3.23062  3.76192  4.18154  2.74187  3.71984  4.58350  2.71767  3.84085  2.93299  3.29547  2.82389  3.20612  3.78180  5.87129  4.41186    169 - -
          2.68618  4.42225  2.77519  2.73123  3.46354  2.40513  3.72494  3.29354  2.67741  2.69355  4.24690  2.90347  2.73739  3.18146  2.89801  2.37887  2.77519  2.98518  4.58477  3.61503
          0.02861  3.96396  4.68631  0.61958  0.77255  0.48576  0.95510
    120   2.06905  4.30796  3.23708  3.00799  4.19410  3.05443  4.14654  3.51516  3.06897  3.24882  4.18269  3.27135  1.34993  3.41927  3.37810  2.54636  2.83792  3.09930  5.55180  4.32112    170 - -
          2.68618  4.42225  2.77519  2.73123  3.46354  2.40513  3.72494  3.29354  2.67741  2.69355  4.24690  2.90347  2.73739  3.18146  2.89801  2.37887  2.77519  2.98518  4.58477  3.61503
          0.02861  3.96396  4.68631  0.61958  0.77255  0.48576  0.95510
    121   2.92658  4.57635  2.98353  3.15308  2.13770  3.78142  3.58418  3.07778  3.14711  2.65215  3.68435  3.46045  4.16644  3.39085  3.46203  3.08165  3.16241  2.88824  4.08219  1.52810    171 - -
          2.68618  4.42225  2.77519  2.73123  3.46354  2.40513  3.72494  3.29354  2.67741  2.69355  4.24690  2.90347  2.73739  3.18146  2.89801  2.37887  2.77519  2.98518  4.58477  3.61503
          0.02861  3.96396  4.68631  0.61958  0.77255  0.48576  0.95510
    122   1.95807  4.26629  3.28135  2.88824  3.98281  1.91606  3.96936  3.33624  2.89813  2.64282  3.91306  3.19597  3.74033  3.22318  3.25495  2.26726  2.73577  2.95165  5.35214  4.10266    172 - -
          2.68618  4.42225  2.77519  2.73123  3.46354  2.40513  3.72494  3.29354  2.67741  2.69355  4.24690  2.90347  2.73739  3.18146  2.89801  2.37887  2.77519  2.98518  4.58477  3.61503
          0.02861  3.96396  4.68631  0.61958  0.77255  0.48576  0.95510
    123   2.59922  4.52257  3.30079  2.76697  3.86344  3.07261  3.76117  3.16167  2.45188  2.87724  3.77490  3.17424  3.87783  2.97984  1.90758  2.73076  2.87839  2.22081  5.18832  3.93357    173 - -
          2.68618  4.42225  2.77519  2.73123  3.46354  2.40513  3.72494  3.29354  2.67741  2.69355  4.24690  2.90347  2.73739  3.18146  2.89801  2.37887  2.77519  2.98518  4.58477  3.61503
          0.02861  3.96396  4.68631  0.61958  0.77255  0.48576  0.95510
    124   2.62533  4.56766  3.11598  2.44519  3.80448  3.45888  3.71855  3.04471  2.19739  2.81004  3.69779  3.09367  3.87871  2.93295  2.86769  2.74218  2.65160  2.06293  5.15458  3.88427    174 - -
          2.68618  4.42225  2.77519  2.73123  3.46354  2.40513  3.72494  3.29354  2.67741  2.69355  4.24690  2.90347  2.73739  3.18146  2.89801  2.37887  2.77519  2.98518  4.58477  3.61503
          0.02861  3.96396  4.68631  0.61958  0.77255  0.48576  0.95510
    125   2.98541  5.04309  3.34793  2.77899  4.39305  3.59682  3.64228  3.83064  1.97456  3.30197  4.20523  3.18426  4.00684  2.46204  1.26434  3.00565  3.18331  3.52950  5.38298  4.17321    175 - -
          2.68618  4.42225  2.77519  2.73123  3.46354  2.40513  3.72494  3.29354  2.67741  2.69355  4.24690  2.90347  2.73739  3.18146  2.89801  2.37887  2.77519  2.98518  4.58477  3.61503
          0.02861  3.96396  4.68631  0.61958  0.77255  0.48576  0.95510
    126   3.08942  5.22982  0.79521  2.39533  4.61948  3.28134  4.01388  4.22880  3.11566  3.82108  4.80172  2.95609  3.94067  3.25356  3.64388  3.04183  3.43013  3.85843  5.77019  4.47797    176 - -
          2.68618  4.42225  2.77519  2.73123  3.46354  2.40513  3.72494  3.29354  2.67741  2.69355  4.24690  2.90347  2.73739  3.18146  2.89801  2.37887  2.77519  2.98518  4.58477  3.61503
          0.02861  3.96396  4.68631  0.61958  0.77255  0.48576  0.95510
    127   2.48108  4.97478  2.64792  2.01765  4.26096  3.33037  2.54086  3.70878  2.42315  3.27045  4.08194  2.61055  3.79717  2.77641  2.88098  2.46899  2.91663  3.35005  5.46728  4.09787    177 - -
          2.68618  4.42225  2.77519  2.73123  3.46354  2.40513  3.72494  3.29354  2.67741  2.69355  4.24690  2.90347  2.73739  3.18146  2.89801  2.37887  2.77519  2.98518  4.58477  3.61503
          0.02861  3.96396  4.68631  0.61958  0.77255  0.48576  0.95510
    128   2.38755  4.65550  2.93691  2.49294  4.01565  3.32459  3.69129  3.39440  2.49803  3.04088  3.88089  2.12433  3.79737  2.63272  2.91879  2.62404  2.61103  2.77138  5.30552  3.99448    178 - -
          2.68618  4.42225  2.77519  2.73123  3.46354  2.40513  3.72494  3.29354  2.67741  2.69355  4.24690  2.90347  2.73739  3.18146  2.89801  2.37887  2.77519  2.98518  4.58477  3.61503
          0.02861  3.96396  4.68631  0.61958  0.77255  0.48576  0.95510
    129   3.09830  4.41286  4.76064  4.23927  3.45916  4.44740  4.93389  1.28292  4.12292  1.83797  3.26590  4.48084  4.72560  4.36821  4.31943  3.81539  3.35146  1.35954  5.43193  4.24758    179 - -
          2.68618  4.42225  2.77519  2.73123  3.46354  2.40513  3.72494  3.29354  2.67741  2.69355  4.24690  2.90347  2.73739  3.18146  2.89801  2.37887  2.77519  2.98518  4.58477  3.61503
          0.02861  3.96396  4.68631  0.61958  0.77255  0.48576  0.95510
    130   2.59248  4.67632  2.95893  2.09517  3.90779  3.40196  3.64952  2.77315  2.46281  2.93298  3.77893  2.97544  3.81745  2.64379  2.88917  2.53030  2.49353  2.98957  5.21574  3.90843    180 - -
          2.68618  4.42225  2.77519  2.73123  3.46354  2.40513  3.72494  3.29354  2.67741  2.69355  4.24690  2.90347  2.73739  3.18146  2.89801  2.37887  2.77519  2.98518  4.58477  3.61503
          0.02861  3.96396  4.68631  0.61958  0.77255  0.48576  0.95510
    131   2.49614  4.90258  2.78406  2.09561  4.19483  3.35599  3.60815  3.62277  2.24374  3.19283  3.99944  2.87606  3.78970  2.55844  2.81772  2.31963  2.50265  3.27149  5.40104  4.05010    181 - -
          2.68618  4.42225  2.77519  2.73123  3.46354  2.40513  3.72494  3.29354  2.67741  2.69355  4.24690  2.90347  2.73739  3.18146  2.89801  2.37887  2.77519  2.98518  4.58477  3.61503
          0.02861  3.96396  4.68631  0.61958  0.77255  0.48576  0.95510
    132   2.64344  4.43276  3.37106  2.81762  3.06374  3.56239  3.76293  2.86323  2.31608  1.90927  3.45589  3.24276  3.94256  2.80160  2.97261  2.82411  2.87173  2.67003  4.92085  3.63942    182 - -
          2.68618  4.42225  2.77519  2.73123  3.46354  2.40513  3.72494  3.29354  2.67741  2.69355  4.24690  2.90347  2.73739  3.18146  2.89801  2.37887  2.77519  2.98518  4.58477  3.61503
          0.02861  3.96396  4.68631  0.61958  0.77255  0.48576  0.95510
    133   1.64960  1.68968  4.01043  3.64797  3.88725  3.04239  4.38442  2.92541  3.51725  2.89404  3.86596  3.58066  3.78061  3.79621  3.70840  2.50293  2.72670  2.59925  5.38397  4.20130    183 - -
          2.68618  4.42225  2.77519  2.73123  3.46354  2.40513  3.72494  3.29354  2.67741  2.69355  4.24690  2.90347  2.73739  3.18146  2.89801  2.37887  2.77519  2.98518  4.58477  3.61503
          0.02861  3.96396  4.68631  0.61958  0.77255  0.48576  0.95510
    134   2.90228  5.14305  3.16729  2.35885  4.55048  3.55875  3.57527  3.92364  1.65436  3.38018  4.21243  3.05079  3.93748  2.51692  1.71656  2.88172  3.08670  3.57783  5.45733  4.22437    184 - -
          2.68618  4.42225  2.77519  2.73123  3.46354  2.40513  3.72494  3.29354  2.67741  2.69355  4.24690  2.90347  2.73739  3.18146  2.89801  2.37887  2.77519  2.98518  4.58477  3.61503
          0.02861  3.96396  4.68631  0.61958  0.77255  0.48576  0.95510
    135   2.30294  5.02812  2.63251  1.73762  4.35895  3.33931  3.64897  3.76583  2.07331  3.33396  4.15948  2.85695  3.82348  2.79573  2.80060  2.71014  2.97635  3.40810  5.52503  4.16966    185 - -
          2.68618  4.42225  2.77519  2.73123  3.46354  2.40513  3.72494  3.29354  2.67741  2.69355  4.24690  2.90347  2.73739  3.18146  2.89801  2.37887  2.77519  2.98518  4.58477  3.61503
          0.02861  3.96396  4.68631  0.61958  0.77255  0.48576  0.95510
    136   2.58752  4.52819  3.12253  2.45049  3.68467  3.45596  2.99849  3.08055  2.53499  2.34085  3.62423  2.81796  3.85276  2.90912  2.92814  2.70388  2.81991  2.47661  5.05511  3.76660    186 - -
          2.68618  4.42225  2.77519  2.73123  3.46354  2.40513  3.72494  3.29354  2.67741  2.69355  4.24690  2.90347  2.73739  3.18146  2.89801  2.37887  2.77519  2.98518  4.58477  3.61503
          0.02861  3.96396  4.68631  0.61958  0.77255  0.48576  0.95510
    137   2.56057  4.48952  3.12859  2.71189  3.62740  1.82792  3.77293  3.26721  2.67650  2.91977  3.80022  2.74558  3.84669  3.05355  3.04122  2.68654  2.86345  2.96586  3.68635  3.66987    187 - -
          2.68618  4.42225  2.77519  2.73123  3.46354  2.40513  3.72494  3.29354  2.67741  2.69355  4.24690  2.90347  2.73739  3.18146  2.89801  2.37887  2.77519  2.98518  4.58477  3.61503
          0.02861  3.96396  4.68631  0.61958  0.77255  0.48576  0.95510
    138   3.07086  4.40484  4.72198  4.22920  3.51428  4.38096  4.95057  1.21220  4.10883  2.01422  3.32793  4.45677  4.70555  4.37879  4.31172  3.76924  3.34013  1.33886  5.48010  4.27535    188 - -
          2.68618  4.42225  2.77519  2.73123  3.46354  2.40513  3.72494  3.29354  2.67741  2.69355  4.24690  2.90347  2.73739  3.18146  2.89801  2.37887  2.77519  2.98518  4.58477  3.61503
          0.02861  3.96396  4.68631  0.61958  0.77255  0.48576  0.95510
    139   2.57613  4.65350  3.02715  2.35972  3.39821  3.41479  3.63424  3.27140  2.31055  2.90726  3.74654  2.98723  3.81278  2.81448  2.68104  2.42234  2.33760  2.97830  5.18140  3.87832    189 - -
          2.68618  4.42225  2.77519  2.73123  3.46354  2.40513  3.72494  3.29354  2.67741  2.69355  4.24690  2.90347  2.73739  3.18146  2.89801  2.37887  2.77519  2.98518  4.58477  3.61503
          0.02861  3.96396  4.68631  0.61958  0.77255  0.48576  0.95510
    140   2.88052  4.39839  4.25136  3.91784  3.61793  3.81785  4.70406  2.04894  3.78700  2.28944  3.56972  4.09283  4.37364  4.14046  3.99060  3.32754  3.24008  0.91703  5.41765  4.15471    190 - -
          2.68618  4.42225  2.77519  2.73123  3.46354  2.40513  3.72494  3.29354  2.67741  2.69355  4.24690  2.90347  2.73739  3.18146  2.89801  2.37887  2.77519  2.98518  4.58477  3.61503
          0.02861  3.96396  4.68631  0.61958  0.77255  0.48576  0.95510
    141   2.58885  4.55123  3.06007  2.28200  3.75819  3.42751  3.27688  3.10675  2.54807  2.80118  3.67276  3.05502  3.84765  2.91660  2.94698  2.69823  2.46383  2.22930  5.11876  3.83393    191 - -
          2.68618  4.42225  2.77519  2.73123  3.46354  2.40513  3.72494  3.29354  2.67741  2.69355  4.24690  2.90347  2.73739  3.18146  2.89801  2.37887  2.77519  2.98518  4.58477  3.61503
          0.02861  3.96396  4.68631  0.61958  0.77255  0.48576  0.95510
    142   2.60517  4.73287  2.99778  2.47578  3.99786  3.40609  3.62841  3.07333  2.23036  3.00910  3.84321  2.97402  3.81656  2.22384  2.76932  2.34639  2.64945  3.08186  5.25820  3.95125    192 - -
          2.68618  4.42225  2.77519  2.73123  3.46354  2.40513  3.72494  3.29354  2.67741  2.69355  4.24690  2.90347  2.73739  3.18146  2.89801  2.37887  2.77519  2.98518  4.58477  3.61503
          0.02861  3.96396  4.68631  0.61958  0.77255  0.48576  0.95510
    143   2.86787  5.10744  3.15692  2.37294  4.48988  3.54515  3.10903  3.87557  1.71271  3.34739  4.17609  3.04006  3.92295  2.70192  1.73256  2.85272  3.05695  3.53122  5.43724  4.19169    193 - -
          2.68618  4.42225  2.77519  2.73123  3.46354  2.40513  3.72494  3.29354  2.67741  2.69355  4.24690  2.90347  2.73739  3.18146  2.89801  2.37887  2.77519  2.98518  4.58477  3.61503
          0.02861  3.96396  4.68631  0.61958  0.77255  0.48576  0.95510
    144   2.62032  3.51288  3.86189  3.29539  3.33372  3.67901  4.03484  2.32262  2.86730  2.29070  2.92825  3.59270  4.07261  3.46914  3.42676  2.97364  2.87060  1.59867  4.88015  3.67141    194 - -
          2.68618  4.42225  2.77519  2.73123  3.46354  2.40513  3.72494  3.29354  2.67741  2.69355  4.24690  2.90347  2.73739  3.18146  2.89801  2.37887  2.77519  2.98518  4.58477  3.61503
          0.02861  3.96396  4.68631  0.61958  0.77255  0.48576  0.95510
    145   2.52207  4.55703  2.89338  2.63570  4.14226  3.17227  3.86608  3.64791  2.67678  3.26951  4.14327  3.05196  3.79335  2.64179  3.03165  1.38277  2.89601  3.24778  5.45220  4.12479    195 - -
          2.68618  4.42225  2.77519  2.73123  3.46354  2.40513  3.72494  3.29354  2.67741  2.69355  4.24690  2.90347  2.73739  3.18146  2.89801  2.37887  2.77519  2.98518  4.58477  3.61503
          0.02861  3.96396  4.68631  0.61958  0.77255  0.48576  0.95510
    146   3.09846  4.89882  3.21822  2.98790  3.35122  3.52692  0.96329  3.81550  2.82857  3.29777  4.34827  3.39332  4.08477  3.35548  3.08853  3.16847  3.40516  3.54891  4.81497  3.29962    196 - -
          2.68618  4.42225  2.77519  2.73123  3.46354  2.40513  3.72494  3.29354  2.67741  2.69355  4.24690  2.90347  2.73739  3.18146  2.89801  2.37887  2.77519  2.98518  4.58477  3.61503
          0.02861  3.96396  4.68631  0.61958  0.77255  0.48576  0.95510
    147   2.46353  4.30858  3.51093  3.26789  4.05123  3.14466  4.27802  3.18957  3.21266  3.04980  4.09493  3.46214  3.85583  3.60304  3.46658  2.66588  1.02579  2.87471  5.48099  4.26805    197 - -
          2.68618  4.42225  2.77519  2.73123  3.46354  2.40513  3.72494  3.29354  2.67741  2.69355  4.24690  2.90347  2.73739  3.18146  2.89801  2.37887  2.77519  2.98518  4.58477  3.61503
          0.02861  3.96396  4.68631  0.61958  0.77255  0.48576  0.95510
    148   3.15999  4.49145  4.74551  4.20332  3.24851  4.45321  4.84246  1.55822  4.07279  1.24736  3.05247  4.46222  4.69375  4.26555  4.24367  3.80719  3.39954  1.73418  5.26878  4.13844    198 - -
          2.68618  4.42225  2.77519  2.73123  3.46354  2.40513  3.72494  3.29354  2.67741  2.69355  4.24690  2.90347  2.73739  3.18146  2.89801  2.37887  2.77519  2.98518  4.58477  3.61503
          0.02861  3.96396  4.68631  0.61958  0.77255  0.48576  0.95510
    149   3.47711  4.81436  4.35805  4.01074  1.79242  4.23149  3.47940  3.23607  3.87238  2.61025  3.86152  3.93452  4.57294  3.95596  3.98902  3.60392  3.71205  3.14850  3.66286  0.97893    199 - -
          2.68618  4.42225  2.77519  2.73123  3.46354  2.40513  3.72494  3.29354  2.67741  2.69355  4.24690  2.90347  2.73739  3.18146  2.89801  2.37887  2.77519  2.98518  4.58477  3.61503
          0.02861  3.96396  4.68631  0.61958  0.77255  0.48576  0.95510
    150   2.71861  5.15968  2.19500  2.23468  4.46048  3.31523  3.24900  3.93775  1.88367  3.44439  4.23671  2.37955  3.79422  2.74663  2.86208  2.66954  2.96183  3.53873  5.59470  4.19014    200 - -
          2.68618  4.42225  2.77519  2.73123  3.46354  2.40513  3.72494  3.29354  2.67741  2.69355  4.24690  2.90347  2.73739  3.18146  2.89801  2.37887  2.77519  2.98518  4.58477  3.61503
          0.02861  3.96396  4.68631  0.61958  0.77255  0.48576  0.95510
    151   2.62526  4.27067  3.65308  3.11111  2.92103  3.61422  3.94311  2.56997  3.03053  1.71744  3.27843  3.46184  3.04480  3.33018  3.33530  2.90266  2.63515  2.41739  4.85760  3.61114    201 - -
          2.68618  4.42225  2.77519  2.73123  3.46354  2.40513  3.72494  3.29354  2.67741  2.69355  4.24690  2.90347  2.73739  3.18146  2.89801  2.37887  2.77519  2.98518  4.58477  3.61503
          0.02861  3.96396  4.68631  0.61958  0.77255  0.48576  0.95510
    152   2.86613  5.44103  1.65348  1.68990  4.72517  3.22752  3.70243  4.23839  2.65648  3.72372  4.54524  2.39568  3.81139  2.61156  3.22645  2.76165  3.13846  3.80875  5.88014  4.39038    202 - -
          2.68618  4.42225  2.77519  2.73123  3.46354  2.40513  3.72494  3.29354  2.67741  2.69355  4.24690  2.90347  2.73739  3.18146  2.89801  2.37887  2.77519  2.98518  4.58477  3.61503
          0.02861  3.96396  4.68631  0.61958  0.77255  0.48576  0.95510
    153   2.61796  4.91271  2.62385  2.10835  4.18350  3.05105  3.59983  3.61572  2.14457  2.71358  3.98945  2.86119  3.78217  2.73901  2.84997  2.44621  2.85473  3.26471  5.39734  4.03732    203 - -
          2.68618  4.42225  2.77519  2.73123  3.46354  2.40513  3.72494  3.29354  2.67741  2.69355  4.24690  2.90347  2.73739  3.18146  2.89801  2.37887  2.77519  2.98518  4.58477  3.61503
          0.02861  3.96396  4.68631  0.61958  0.77255  0.48576  0.95510
    154   3.07049  4.40400  4.72292  4.22984  3.51585  4.38172  4.95129  1.21922  4.10997  2.01633  3.32925  4.45732  4.70600  4.37979  4.31297  3.76977  3.33962  1.32926  5.48110  4.27630    204 - -
          2.68618  4.42225  2.77519  2.73123  3.46354  2.40513  3.72494  3.29354  2.67741  2.69355  4.24690  2.90347  2.73739  3.18146  2.89801  2.37887  2.77519  2.98518  4.58477  3.61503
          0.02861  3.96396  4.68631  0.61958  0.77255  0.48576  0.95510
    155   3.10930  4.42531  4.76038  4.23631  3.42743  4.45213  4.92336  1.24621  4.11626  1.76650  3.23431  4.48103  4.72411  4.35544  4.30930  3.81858  3.36056  1.45840  5.40951  4.23204    205 - -
          2.68618  4.42225  2.77519  2.73123  3.46354  2.40513  3.72494  3.29354  2.67741  2.69355  4.24690  2.90347  2.73739  3.18146  2.89801  2.37887  2.77519  2.98518  4.58477  3.61503
          0.02861  3.96396  4.68631  0.61958  0.77255  0.48576  0.95510
    156   2.49530  5.07895  2.52465  1.85305  4.39031  3.34239  3.59290  3.84273  2.07138  3.36082  4.14832  2.82354  3.78805  2.71818  2.57640  2.64182  2.91089  3.45418  5.52276  4.14139    206 - -
          2.68618  4.42225  2.77519  2.73123  3.46354  2.40513  3.72494  3.29354  2.67741  2.69355  4.24690  2.90347  2.73739  3.18146  2.89801  2.37887  2.77519  2.98518  4.58477  3.61503
          0.02861  3.96396  4.68631  0.61958  0.77255  0.48576  0.95510
    157   2.58456  5.01798  3.25955  2.65798  4.43004  3.55168  3.60245  3.78762  1.54792  3.29418  4.14406  3.09775  3.94270  2.74075  1.76806  2.88138  3.07011  3.46045  5.40721  4.18590    207 - -
          2.68618  4.42225  2.77519  2.73123  3.46354  2.40513  3.72494  3.29354  2.67741  2.69355  4.24690  2.90347  2.73739  3.18146  2.89801  2.37887  2.77519  2.98518  4.58477  3.61503
          0.02861  3.96396  4.68631  0.61958  0.77255  0.48576  0.95510
    158   2.80082  4.79947  2.76165  2.65662  4.17748  3.24654  3.99726  3.90811  2.90892  3.54476  4.49988  1.00577  3.90313  3.27062  3.26630  2.86480  3.18598  3.52106  5.47296  4.11959    208 - -
          2.68618  4.42225  2.77519  2.73123  3.46354  2.40513  3.72494  3.29354  2.67741  2.69355  4.24690  2.90347  2.73739  3.18146  2.89801  2.37887  2.77519  2.98518  4.58477  3.61503
          0.02861  3.96396  4.68631  0.61958  0.77255  0.48576  0.95510
    159   2.49649  4.49076  2.96382  2.67356  4.01181  1.66196  3.87268  3.47208  2.74290  2.74372  4.02594  2.65649  3.79425  3.10784  3.11299  2.61174  2.86249  3.10507  5.36123  4.04010    209 - -
          2.68618  4.42225  2.77519  2.73123  3.46354  2.40513  3.72494  3.29354  2.67741  2.69355  4.24690  2.90347  2.73739  3.18146  2.89801  2.37887  2.77519  2.98518  4.58477  3.61503
          0.02861  3.96396  4.68631  0.61958  0.77255  0.48576  0.95510
    160   2.67213  4.70003  2.35102  2.59064  4.45892  1.12582  4.03268  3.97079  3.04505  3.60399  4.48576  3.05335  3.83224  3.27258  3.47982  2.74608  3.07838  3.51808  5.67396  4.41899    210 - -
          2.68618  4.42225  2.77519  2.73123  3.46354  2.40513  3.72494  3.29354  2.67741  2.69355  4.24690  2.90347  2.73739  3.18146  2.89801  2.37887  2.77519  2.98518  4.58477  3.61503
          0.02861  3.96396  4.68631  0.61958  0.77255  0.48576  0.95510
    161   2.77998  4.94725  3.07714  2.57259  4.35590  3.46125  3.62666  3.75305  1.49484  3.28274  4.12189  3.03547  3.89288  2.77172  2.26267  2.31675  3.01031  3.40912  5.41694  4.15492    211 - -
          2.68618  4.42225  2.77519  2.73123  3.46354  2.40513  3.72494  3.29354  2.67741  2.69355  4.24690  2.90347  2.73739  3.18146  2.89801  2.37887  2.77519  2.98518  4.58477  3.61503
          0.02861  3.96396  4.68631  0.61958  0.77255  0.48576  0.95510
    162   1.91977  4.28316  3.47376  2.95975  3.64236  3.37353  3.93655  2.49068  2.90554  2.61653  3.57030  3.31196  2.66748  3.22936  3.25621  2.69806  2.80082  2.31205  5.11087  3.87263    212 - -
          2.68618  4.42225  2.77519  2.73123  3.46354  2.40513  3.72494  3.29354  2.67741  2.69355  4.24690  2.90347  2.73739  3.18146  2.89801  2.37887  2.77519  2.98518  4.58477  3.61503
          0.02861  3.96396  4.68631  0.61958  0.77255  0.48576  0.95510
    163   2.87603  4.61765  3.49318  3.34577  4.33230  3.30001  4.41534  3.90167  3.41098  3.51843  4.57251  3.64304  0.67383  3.79698  3.64577  3.04649  3.32490  3.53655  5.49335  4.45437    213 - -
          2.68618  4.42225  2.77519  2.73123  3.46354  2.40513  3.72494  3.29354  2.67741  2.69355  4.24690  2.90347  2.73739  3.18146  2.89801  2.37887  2.77519  2.98518  4.58477  3.61503
          0.02861  3.96396  4.68631  0.61958  0.77255  0.48576  0.95510
    164   3.25255  4.60707  4.71957  4.15843  3.07990  4.48288  4.77410  1.94835  3.99988  0.96184  2.54448  4.44974  4.68088  4.16784  4.15863  3.82477  3.47655  2.19195  5.15051  4.05986    214 - -
          2.68618  4.42225  2.77519  2.73123  3.46354  2.40513  3.72494  3.29354  2.67741  2.69355  4.24690  2.90347  2.73739  3.18146  2.89801  2.37887  2.77519  2.98518  4.58477  3.61503
          0.02861  3.96396  4.68631  0.61958  0.77255  0.48576  0.95510
    165   2.46353  4.30858  3.51093  3.26789  4.05123  3.14466  4.27802  3.18957  3.21266  3.04980  4.09493  3.46214  3.85583  3.60304  3.46658  2.66588  1.02579  2.87471  5.48099  4.26805    215 - -
          2.68618  4.42225  2.77519  2.73123  3.46354  2.40513  3.72494  3.29354  2.67741  2.69355  4.24690  2.90347  2.73739  3.18146  2.89801  2.37887  2.77519  2.98518  4.58477  3.61503
          0.02861  3.96396  4.68631  0.61958  0.77255  0.48576  0.95510
    166   3.38094  4.83282  3.97399  3.72101  2.30042  3.93724  3.66395  3.37755  3.57592  2.80776  4.04320  3.83726  4.40919  3.85994  3.74068  3.50835  3.66820  3.25250  3.94752  0.82625    216 - -
          2.68618  4.42225  2.77519  2.73123  3.46354  2.40513  3.72494  3.29354  2.67741  2.69355  4.24690  2.90347  2.73739  3.18146  2.89801  2.37887  2.77519  2.98518  4.58477  3.61503
          0.02861  3.96396  4.68631  0.61958  0.77255  0.48576  0.95510
    167   2.83081  4.99674  2.86759  2.50352  3.94183  3.44944  2.14911  3.73537  2.28393  3.25279  4.13325  2.99452  3.90836  1.98467  2.60421  2.83297  3.06433  3.41690  5.22516  3.80790    217 - -
          2.68618  4.42225  2.77519  2.73123  3.46354  2.40513  3.72494  3.29354  2.67741  2.69355  4.24690  2.90347  2.73739  3.18146  2.89801  2.37887  2.77519  2.98518  4.58477  3.61503
          0.02861  3.96396  4.68631  0.61958  0.77255  0.48576  0.95510
    168   2.90712  5.12034  3.16218  2.60243  4.51414  3.55610  3.58640  3.89571  1.63575  3.36217  4.20400  3.06025  3.94324  1.88999  2.07623  2.89282  3.09535  3.55760  5.44615  4.21319    218 - -
          2.68618  4.42225  2.77519  2.73123  3.46354  2.40513  3.72494  3.29354  2.67741  2.69355  4.24690  2.90347  2.73739  3.18146  2.89801  2.37887  2.77519  2.98518  4.58477  3.61503
          0.02861  3.96396  4.68631  0.61958  0.77255  0.48576  0.95510
    169   3.43898  4.75852  4.44556  4.09295  1.03285  4.25022  3.55160  3.06155  3.95140  2.40348  3.68729  3.99895  4.58149  4.01111  4.04221  3.62511  3.67368  3.01488  3.72949  1.82539    219 - -
          2.68618  4.42225  2.77519  2.73123  3.46354  2.40513  3.72494  3.29354  2.67741  2.69355  4.24690  2.90347  2.73739  3.18146  2.89801  2.37887  2.77519  2.98518  4.58477  3.61503
          0.02861  3.96396  4.68631  0.61958  0.77255  0.48576  0.95510
    170   2.45206  4.49159  3.29880  2.77091  3.61721  3.52022  3.79842  2.85509  2.63827  2.10771  3.53221  3.21188  3.93142  2.25884  2.99282  2.79562  2.88285  2.46701  5.08164  3.82186    220 - -
          2.68618  4.42225  2.77519  2.73123  3.46354  2.40513  3.72494  3.29354  2.67741  2.69355  4.24690  2.90347  2.73739  3.18146  2.89801  2.37887  2.77519  2.98518  4.58477  3.61503
          0.02861  3.96396  4.68631  0.61958  0.77255  0.48576  0.95510
    171   1.85258  4.33495  3.15336  2.76063  4.14222  2.70185  3.91901  3.55669  2.81900  3.20508  4.02722  2.67544  3.71030  3.13104  3.21718  2.03403  2.27412  3.11272  5.45632  4.18865    221 - -
          2.68618  4.42225  2.77519  2.73123  3.46354  2.40513  3.72494  3.29354  2.67741  2.69355  4.24690  2.90347  2.73739  3.18146  2.89801  2.37887  2.77519  2.98518  4.58477  3.61503
          0.02861  3.96396  4.68631  0.61958  0.77255  0.48576  0.95510
    172   3.11548  4.45111  4.70634  4.16500  3.30242  4.41327  4.82036  1.66668  4.04375  1.35502  3.11112  4.42097  4.67096  4.25134  4.22624  3.76416  3.35797  1.49445  5.28765  4.14261    222 - -
          2.68618  4.42225  2.77519  2.73123  3.46354  2.40513  3.72494  3.29354  2.67741  2.69355  4.24690  2.90347  2.73739  3.18146  2.89801  2.37887  2.77519  2.98518  4.58477  3.61503
          0.02861  3.96396  4.68631  0.61958  0.77255  0.48576  0.95510
    173   2.61235  4.32193  4.48799  3.97867  3.55885  4.15752  4.72550  1.41148  3.87651  2.16699  3.39053  4.21512  4.53245  4.15573  4.10545  3.52125  3.20091  1.30941  5.39127  4.18632    223 - -
          2.68618  4.42225  2.77519  2.73123  3.46354  2.40513  3.72494  3.29354  2.67741  2.69355  4.24690  2.90347  2.73739  3.18146  2.89801  2.37887  2.77519  2.98518  4.58477  3.61503
          0.02861  3.96396  4.68631  0.61958  0.77255  0.48576  0.95510
    174   1.72482  4.50519  2.90034  2.35385  4.13912  2.76992  3.83165  3.54304  2.71815  3.18824  4.02247  3.01387  3.75376  3.03139  3.14007  2.12771  2.81174  3.14764  5.44315  4.14553    224 - -
          2.68618  4.42225  2.77519  2.73123  3.46354  2.40513  3.72494  3.29354  2.67741  2.69355  4.24690  2.90347  2.73739  3.18146  2.89801  2.37887  2.77519  2.98518  4.58477  3.61503
          0.02861  3.96396  4.68631  0.61958  0.77255  0.48576  0.95510
    175   2.40956  4.01335  2.73538  2.43462  4.00561  3.36028  3.62556  3.41861  2.42632  3.02905  3.84769  2.94086  3.78133  2.61261  2.66056  2.12376  2.79849  3.09045  5.27604  3.95036    225 - -
          2.68618  4.42225  2.77519  2.73123  3.46354  2.40513  3.72494  3.29354  2.67741  2.69355  4.24690  2.90347  2.73739  3.18146  2.89801  2.37887  2.77519  2.98518  4.58477  3.61503
          0.02861  3.96396  4.68631  0.61958  0.77255  0.48576  0.95510
    176   2.79545  3.45532  4.25495  3.68864  3.21211  3.92502  4.30601  2.16862  3.55959  1.79394  1.93529  3.92591  4.28031  3.79311  3.75840  3.24108  3.04425  1.93161  4.94565  3.77355    226 - -
          2.68618  4.42225  2.77519  2.73123  3.46354  2.40513  3.72494  3.29354  2.67741  2.69355  4.24690  2.90347  2.73739  3.18146  2.89801  2.37887  2.77519  2.98518  4.58477  3.61503
          0.02861  3.96396  4.68631  0.61958  0.77255  0.48576  0.95510
    177   2.66724  5.07069  2.28848  2.25268  4.38053  3.05140  3.60901  3.84027  2.13193  3.36759  4.15704  2.80295  2.71544  2.52175  2.88465  2.63417  2.91197  3.44997  5.54160  4.14682    227 - -
          2.68618  4.42225  2.77519  2.73123  3.46354  2.40513  3.72494  3.29354  2.67741  2.69355  4.24690  2.90347  2.73739  3.18146  2.89801  2.37887  2.77519  2.98518  4.58477  3.61503
          0.02861  3.96396  4.68631  0.61958  0.77255  0.48576  0.95510
    178   2.54066  4.29499  3.52862  3.00821  3.58757  3.46015  3.96347  2.40564  2.93756  2.52188  3.51248  3.36648  2.33803  3.26817  3.27808  2.77649  2.58489  2.07494  5.08893  3.85344    228 - -
          2.68618  4.42225  2.77519  2.73123  3.46354  2.40513  3.72494  3.29354  2.67741  2.69355  4.24690  2.90347  2.73739  3.18146  2.89801  2.37887  2.77519  2.98518  4.58477  3.61503
          0.02861  3.96396  4.68631  0.61958  0.77255  0.48576  0.95510
    179   2.69344  4.69945  2.94782  2.67260  4.21500  3.29411  3.86490  3.64107  2.24835  3.26794  4.17200  3.11087  1.46711  3.07659  2.90032  2.77617  3.02728  3.29369  5.44789  4.18885    229 - -
          2.68618  4.42225  2.77519  2.73123  3.46354  2.40513  3.72494  3.29354  2.67741  2.69355  4.24690  2.90347  2.73739  3.18146  2.89801  2.37887  2.77519  2.98518  4.58477  3.61503
          0.19640  3.96396  1.83676  0.61958  0.77255  0.48576  0.95510
    180   2.65265  4.84416  2.71742  2.05066  4.17657  3.30777  3.61416  3.59192  2.32205  3.17206  4.01404  2.87513  2.61308  2.77530  2.45509  2.66873  2.90621  3.25482  5.37474  4.05489    230 - -
          2.68618  4.42225  2.77519  2.73123  3.46354  2.40513  3.72494  3.29354  2.67741  2.69355  4.24690  2.90347  2.73739  3.18146  2.89801  2.37887  2.77519  2.98518  4.58477  3.61503
          0.03375  3.80131  4.52366  0.61958  0.77255  0.40726  1.09504
    181   2.60017  4.91675  2.65613  2.34153  4.19449  3.37176  3.57487  3.63319  2.21381  3.18895  3.98131  2.87273  2.90759  2.44139  2.60152  2.59882  2.83097  3.27367  5.38349  3.47795    231 - -
          2.68618  4.42225  2.77519  2.73123  3.46354  2.40513  3.72494  3.29354  2.67741  2.69355  4.24690  2.90347  2.73739  3.18146  2.89801  2.37887  2.77519  2.98518  4.58477  3.61503
          0.02861  3.96396  4.68631  0.61958  0.77255  0.48576  0.95510
    182   2.14459  4.29727  3.46655  2.95919  3.65713  3.37647  3.94464  2.48301  2.90184  2.61462  3.58156  3.31367  2.29298  3.23196  3.25243  2.70446  2.81130  2.31725  5.13145  3.89094    232 - -
          2.68618  4.42225  2.77519  2.73123  3.46354  2.40513  3.72494  3.29354  2.67741  2.69355  4.24690  2.90347  2.73739  3.18146  2.89801  2.37887  2.77519  2.98518  4.58477  3.61503
          0.02861  3.96396  4.68631  0.61958  0.77255  0.48576  0.95510
    183   2.44129  4.37734  3.43188  2.37184  3.52877  3.60589  3.87759  2.23199  2.83035  2.18026  3.44314  3.31618  3.98904  3.16444  3.19587  2.86331  2.87418  2.24920  5.02812  3.78464    233 - -
          2.68618  4.42225  2.77519  2.73123  3.46354  2.40513  3.72494  3.29354  2.67741  2.69355  4.24690  2.90347  2.73739  3.18146  2.89801  2.37887  2.77519  2.98518  4.58477  3.61503
          0.02861  3.96396  4.68631  0.61958  0.77255  0.48576  0.95510
    184   2.30084  4.47739  3.10181  2.62457  3.86415  2.96431  3.75145  3.23755  2.61460  2.90897  3.76341  3.06688  2.57091  2.68400  3.01965  2.60621  2.78695  2.47601  5.20891  3.92910    234 - -
          2.68618  4.42225  2.77519  2.73123  3.46354  2.40513  3.72494  3.29354  2.67741  2.69355  4.24690  2.90347  2.73739  3.18146  2.89801  2.37887  2.77519  2.98518  4.58477  3.61503
          0.02861  3.96396  4.68631  0.61958  0.77255  0.48576  0.95510
    185   2.15937  4.23910  3.55431  3.01823  3.54011  3.44360  3.93899  2.40868  2.95955  2.53831  3.48010  3.36348  3.44708  3.26796  3.29568  2.75233  2.26265  2.10323  5.01882  3.79085    235 - -
          2.68618  4.42225  2.77519  2.73123  3.46354  2.40513  3.72494  3.29354  2.67741  2.69355  4.24690  2.90347  2.73739  3.18146  2.89801  2.37887  2.77519  2.98518  4.58477  3.61503
          0.02861  3.96396  4.68631  0.61958  0.77255  0.48576  0.95510
    186   2.52923  4.24490  3.54714  3.01816  3.49626  3.47269  3.92672  2.26488  2.95074  2.49934  3.45028  3.36848  2.72419  3.26599  3.27889  2.53847  2.81338  2.02544  4.98219  3.75003    236 - -
          2.68618  4.42225  2.77519  2.73123  3.46354  2.40513  3.72494  3.29354  2.67741  2.69355  4.24690  2.90347  2.73739  3.18146  2.89801  2.37887  2.77519  2.98518  4.58477  3.61503
          0.02861  3.96396  4.68631  0.61958  0.77255  0.48576  0.95510
    187   2.66876  5.00093  2.45965  2.16115  4.28372  3.33572  3.61732  3.72230  2.24633  3.27874  4.08442  2.83253  3.79285  2.55653  2.87008  2.65168  2.11207  3.36084  5.47693  4.10479    237 - -
          2.68618  4.42225  2.77519  2.73123  3.46354  2.40513  3.72494  3.29354  2.67741  2.69355  4.24690  2.90347  2.73739  3.18146  2.89801  2.37887  2.77519  2.98518  4.58477  3.61503
          0.02861  3.96396  4.68631  0.61958  0.77255  0.48576  0.95510
    188   2.39333  4.54465  3.10174  2.55131  3.43960  3.09405  3.66450  3.14462  2.27682  2.80453  3.28146  3.03350  3.10457  2.86963  2.94835  2.53091  2.78626  2.86668  5.10662  3.81820    238 - -
          2.68618  4.42225  2.77519  2.73123  3.46354  2.40513  3.72494  3.29354  2.67741  2.69355  4.24690  2.90347  2.73739  3.18146  2.89801  2.37887  2.77519  2.98518  4.58477  3.61503
          0.02861  3.96396  4.68631  0.61958  0.77255  0.48576  0.95510
    189   2.29140  4.45721  3.20924  2.68098  3.65097  3.45497  3.73059  2.97843  2.60249  2.23383  3.57981  2.92579  3.86744  2.56294  2.98024  2.71671  2.81703  2.53369  5.04589  3.77943    239 - -
          2.68618  4.42225  2.77519  2.73123  3.46354  2.40513  3.72494  3.29354  2.67741  2.69355  4.24690  2.90347  2.73739  3.18146  2.89801  2.37887  2.77519  2.98518  4.58477  3.61503
          0.02861  3.96396  4.68631  0.61958  0.77255  0.48576  0.95510
    190   2.51658  3.27377  3.35788  2.80256  3.52084  3.44361  3.77316  2.87696  2.55967  2.58630  2.86805  3.21072  3.05988  3.06808  3.09822  2.40175  2.77293  2.63188  4.94299  3.70033    240 - -
          2.68618  4.42225  2.77519  2.73123  3.46354  2.40513  3.72494  3.29354  2.67741  2.69355  4.24690  2.90347  2.73739  3.18146  2.89801  2.37887  2.77519  2.98518  4.58477  3.61503
          0.14196  3.96396  2.17723  0.61958  0.77255  0.48576  0.95510
    191   2.41234  4.25259  3.59646  3.05223  3.40048  3.59724  3.93678  2.22861  2.95840  1.96819  3.34826  3.04300  4.00086  3.28658  3.27675  2.88327  2.85244  2.11887  4.93748  3.70208    241 - -
          2.68618  4.42225  2.77519  2.73123  3.46354  2.40513  3.72494  3.29354  2.67741  2.69355  4.24690  2.90347  2.73739  3.18146  2.89801  2.37887  2.77519  2.98518  4.58477  3.61503
          0.03199  3.85400  4.57635  0.61958  0.77255  0.58488  0.81457
    192   2.57353  4.68546  2.89136  2.44362  3.98211  2.75505  3.63208  3.38543  2.25306  3.01013  3.33448  2.36719  3.78445  2.80669  2.80674  2.62862  2.82834  3.06921  5.25675  3.94469    242 - -
          2.68622  4.42229  2.77524  2.73116  3.46358  2.40517  3.72499  3.29358  2.67745  2.69359  4.24694  2.90351  2.73722  3.18150  2.89805  2.37883  2.77501  2.98522  4.58481  3.61507
          0.14971  2.04990  4.57635  0.87632  0.53839  0.50614  0.92337
    193   2.26925  4.26989  3.08607  2.79510  4.24987  2.09571  3.99098  3.69144  2.91589  3.33562  4.15469  3.10582  2.57024  3.21633  3.29310  1.79737  2.71226  3.18056  5.55539  4.29504    246 - -
          2.68618  4.42225  2.77519  2.73123  3.46354  2.40513  3.72494  3.29354  2.67741  2.69355  4.24690  2.90347  2.73739  3.18146  2.89801  2.37887  2.77519  2.98518  4.58477  3.61503
          0.03026  3.90871  4.63105  0.61958  0.77255  0.45434  1.00750
    194   1.95208  5.03869  2.33116  1.98609  4.33606  3.30112  3.65097  3.77217  2.31883  3.33886  4.15352  2.80458  3.79670  2.79904  2.97853  2.67353  2.95274  3.40644  5.54396  4.15629    247 - -
          2.68618  4.42225  2.77519  2.73123  3.46354  2.40513  3.72494  3.29354  2.67741  2.69355  4.24690  2.90347  2.73739  3.18146  2.89801  2.37887  2.77519  2.98518  4.58477  3.61503
          0.07898  3.96396  2.86550  0.61958  0.77255  0.48576  0.95510
    195   2.39897  3.70085  3.23842  2.51242  3.54292  3.45813  3.39338  2.91940  2.64222  2.61272  3.48983  3.13334  3.85105  2.97668  3.02880  2.70031  2.45131  2.67391  4.94946  3.04563    248 - -
          2.68618  4.42225  2.77519  2.73123  3.46354  2.40513  3.72494  3.29354  2.67741  2.69355  4.24690  2.90347  2.73739  3.18146  2.89801  2.37887  2.77519  2.98518  4.58477  3.61503
          0.03007  3.91505  4.63740  0.61958  0.77255  0.45765  1.00176
    196   2.51657  3.60172  2.68407  2.68659  3.72309  3.38187  3.76918  2.98732  2.67356  2.55179  3.64284  3.12678  3.83873  3.00502  3.07756  2.66083  2.06538  2.72153  5.11765  3.84375    249 - -
          2.68618  4.42225  2.77519  2.73123  3.46354  2.40513  3.72494  3.29354  2.67741  2.69355  4.24690  2.90347  2.73739  3.18146  2.89801  2.37887  2.77519  2.98518  4.58477  3.61503
          0.02861  3.96396  4.68631  0.61958  0.77255  0.48576  0.95510
    197   2.66932  4.83333  2.90614  2.30072  4.10636  3.40872  3.63249  3.49880  2.06104  2.81598  3.93953  2.95578  2.42111  2.79190  2.70957  2.69980  2.90368  3.18397  5.32975  4.01900    250 - -
          2.68618  4.42225  2.77519  2.73123  3.46354  2.40513  3.72494  3.29354  2.67741  2.69355  4.24690  2.90347  2.73739  3.18146  2.89801  2.37887  2.77519  2.98518  4.58477  3.61503
          0.02861  3.96396  4.68631  0.61958  0.77255  0.48576  0.95510
    198   2.41839  4.38071  3.01165  2.58777  3.54522  3.52500  3.78137  2.41519  2.73470  2.20594  3.47657  3.20696  3.91174  3.05732  3.12003  2.77081  2.81689  2.37747  4.98657  3.73307    251 - -
          2.68618  4.42225  2.77519  2.73123  3.46354  2.40513  3.72494  3.29354  2.67741  2.69355  4.24690  2.90347  2.73739  3.18146  2.89801  2.37887  2.77519  2.98518  4.58477  3.61503
          0.02861  3.96396  4.68631  0.61958  0.77255  0.48576  0.95510
    199   2.65283  5.01792  2.45840  2.03841  4.31633  3.32421  3.60951  3.76379  2.14856  3.30946  4.10473  2.81934  3.78077  2.74324  2.88371  2.43904  2.36825  3.38791  5.49830  4.11477    252 - -
          2.68618  4.42225  2.77519  2.73123  3.46354  2.40513  3.72494  3.29354  2.67741  2.69355  4.24690  2.90347  2.73739  3.18146  2.89801  2.37887  2.77519  2.98518  4.58477  3.61503
          0.02861  3.96396  4.68631  0.61958  0.77255  0.48576  0.95510
    200   2.78270  5.25144  1.60895  2.06703  4.54536  3.27961  3.65757  4.02487  2.50244  3.53362  4.34293  2.74808  3.80589  2.54772  2.69565  2.71539  3.03770  3.62405  5.69565  4.26733    253 - -
          2.68618  4.42225  2.77519  2.73123  3.46354  2.40513  3.72494  3.29354  2.67741  2.69355  4.24690  2.90347  2.73739  3.18146  2.89801  2.37887  2.77519  2.98518  4.58477  3.61503
          0.02861  3.96396  4.68631  0.61958  0.77255  0.48576  0.95510
    201   2.61134  4.91512  2.36736  2.32812  4.16144  3.35999  3.59030  3.61788  2.14480  2.92237  3.98519  2.50962  3.77966  2.72838  2.83754  2.61049  2.84605  3.26492  5.37939  3.46162    254 - -
          2.68618  4.42225  2.77519  2.73123  3.46354  2.40513  3.72494  3.29354  2.67741  2.69355  4.24690  2.90347  2.73739  3.18146  2.89801  2.37887  2.77519  2.98518  4.58477  3.61503
          0.02861  3.96396  4.68631  0.61958  0.77255  0.48576  0.95510
    202   2.76589  5.16916  2.06481  2.20905  4.35831  3.28161  2.20790  3.93994  2.54058  3.46932  4.29067  2.31108  3.80965  2.82476  3.04200  2.71413  3.02655  3.55472  5.58718  4.14225    255 - -
          2.68618  4.42225  2.77519  2.73123  3.46354  2.40513  3.72494  3.29354  2.67741  2.69355  4.24690  2.90347  2.73739  3.18146  2.89801  2.37887  2.77519  2.98518  4.58477  3.61503
          0.02861  3.96396  4.68631  0.61958  0.77255  0.48576  0.95510
    203   2.71085  5.09392  1.72466  2.20873  4.49890  3.22875  3.69899  3.97947  2.60412  3.51592  4.32617  2.49793  3.18854  2.85055  3.13163  2.22811  2.99859  3.56249  5.69587  4.27083    256 - -
          2.68618  4.42225  2.77519  2.73123  3.46354  2.40513  3.72494  3.29354  2.67741  2.69355  4.24690  2.90347  2.73739  3.18146  2.89801  2.37887  2.77519  2.98518  4.58477  3.61503
          0.02861  3.96396  4.68631  0.61958  0.77255  0.48576  0.95510
    204   2.49263  5.12162  1.94159  2.10819  4.42765  3.28706  3.63192  3.89537  2.47782  3.42315  4.21746  2.77080  3.25046  2.52761  2.99085  2.45338  2.94724  3.49959  5.60230  4.18780    257 - -
          2.68618  4.42225  2.77519  2.73123  3.46354  2.40513  3.72494  3.29354  2.67741  2.69355  4.24690  2.90347  2.73739  3.18146  2.89801  2.37887  2.77519  2.98518  4.58477  3.61503
          0.02861  3.96396  4.68631  0.61958  0.77255  0.48576  0.95510
    205   2.43013  3.85807  3.08256  2.39231  3.34519  3.11328  3.36565  3.17394  2.38901  2.82463  3.67142  3.01525  3.81780  2.84063  2.57193  2.64865  2.79109  2.89450  5.11826  3.82464    258 - -
          2.68618  4.42225  2.77519  2.73123  3.46354  2.40513  3.72494  3.29354  2.67741  2.69355  4.24690  2.90347  2.73739  3.18146  2.89801  2.37887  2.77519  2.98518  4.58477  3.61503
          0.02861  3.96396  4.68631  0.61958  0.77255  0.48576  0.95510
    206   3.53569  4.80806  4.52001  4.18300  1.31313  4.30840  3.45950  3.23605  4.03698  2.58516  3.84117  4.00358  4.62451  4.04317  4.09962  3.67224  3.76039  3.15858  3.61449  1.24283    259 - -
          2.68618  4.42225  2.77519  2.73123  3.46354  2.40513  3.72494  3.29354  2.67741  2.69355  4.24690  2.90347  2.73739  3.18146  2.89801  2.37887  2.77519  2.98518  4.58477  3.61503
          0.02861  3.96396  4.68631  0.61958  0.77255  0.48576  0.95510
    207   2.78705  5.04276  1.56718  2.28290  4.59936  1.76071  3.85591  4.11254  2.86547  3.68122  4.53988  2.82678  3.82441  3.04630  3.39935  2.76713  3.13015  3.67380  5.79879  4.41729    260 - -
          2.68618  4.42225  2.77519  2.73123  3.46354  2.40513  3.72494  3.29354  2.67741  2.69355  4.24690  2.90347  2.73739  3.18146  2.89801  2.37887  2.77519  2.98518  4.58477  3.61503
          0.02861  3.96396  4.68631  0.61958  0.77255  0.48576  0.95510
    208   2.63020  3.44246  4.05076  3.50321  3.38480  3.69829  4.19718  2.02965  3.39765  2.28915  3.32626  3.73740  3.42108  3.66371  3.63417  3.02616  2.90906  1.46463  4.97670  3.77166    261 - -
          2.68618  4.42225  2.77519  2.73123  3.46354  2.40513  3.72494  3.29354  2.67741  2.69355  4.24690  2.90347  2.73739  3.18146  2.89801  2.37887  2.77519  2.98518  4.58477  3.61503
          0.02861  3.96396  4.68631  0.61958  0.77255  0.48576  0.95510
    209   2.87603  4.61765  3.49318  3.34577  4.33230  3.30001  4.41534  3.90167  3.41098  3.51843  4.57251  3.64304  0.67383  3.79698  3.64577  3.04649  3.32490  3.53655  5.49335  4.45437    262 - -
          2.68618  4.42225  2.77519  2.73123  3.46354  2.40513  3.72494  3.29354  2.67741  2.69355  4.24690  2.90347  2.73739  3.18146  2.89801  2.37887  2.77519  2.98518  4.58477  3.61503
          0.02861  3.96396  4.68631  0.61958  0.77255  0.48576  0.95510
    210   2.28329  4.19799  3.38010  3.09555  4.11545  3.00946  4.14899  3.39606  3.08264  3.19462  4.09041  3.29280  3.72971  3.43365  3.37603  2.16459  1.29595  2.97406  5.50464  4.26451    263 - -
          2.68618  4.42225  2.77519  2.73123  3.46354  2.40513  3.72494  3.29354  2.67741  2.69355  4.24690  2.90347  2.73739  3.18146  2.89801  2.37887  2.77519  2.98518  4.58477  3.61503
          0.02861  3.96396  4.68631  0.61958  0.77255  0.48576  0.95510
    211   3.24291  4.63534  4.60841  4.06812  3.05304  4.39879  4.68865  2.19406  3.86436  0.94841  2.30344  4.36255  4.63287  4.08581  4.03195  3.75593  3.47479  2.30744  5.10289  3.97446    264 - -
          2.68618  4.42225  2.77519  2.73123  3.46354  2.40513  3.72494  3.29354  2.67741  2.69355  4.24690  2.90347  2.73739  3.18146  2.89801  2.37887  2.77519  2.98518  4.58477  3.61503
          0.02861  3.96396  4.68631  0.61958  0.77255  0.48576  0.95510
    212   2.84738  5.33947  2.09590  1.37394  4.63167  3.25544  3.69524  4.11225  2.35638  3.62549  4.45335  2.72206  3.82039  2.84775  3.10545  2.76297  3.11348  3.70908  5.78849  4.34016    265 - -
          2.68618  4.42225  2.77519  2.73123  3.46354  2.40513  3.72494  3.29354  2.67741  2.69355  4.24690  2.90347  2.73739  3.18146  2.89801  2.37887  2.77519  2.98518  4.58477  3.61503
          0.02861  3.96396  4.68631  0.61958  0.77255  0.48576  0.95510
    213   2.88419  5.24075  2.38531  1.27613  4.51949  3.29700  3.72401  3.99857  2.53109  3.52737  4.40463  2.80213  3.86108  2.56152  2.96111  2.82441  3.15231  3.63743  5.69277  4.29584    266 - -
          2.68618  4.42225  2.77519  2.73123  3.46354  2.40513  3.72494  3.29354  2.67741  2.69355  4.24690  2.90347  2.73739  3.18146  2.89801  2.37887  2.77519  2.98518  4.58477  3.61503
          0.02861  3.96396  4.68631  0.61958  0.77255  0.48576  0.95510
    214   3.27712  4.65393  4.60744  4.11446  2.48275  4.38158  4.48975  2.26778  3.96474  0.90975  2.94898  4.34481  4.63702  4.12443  4.11422  3.75921  3.51422  2.37716  4.80112  3.43048    267 - -
          2.68618  4.42225  2.77519  2.73123  3.46354  2.40513  3.72494  3.29354  2.67741  2.69355  4.24690  2.90347  2.73739  3.18146  2.89801  2.37887  2.77519  2.98518  4.58477  3.61503
          0.02861  3.96396  4.68631  0.61958  0.77255  0.48576  0.95510
    215   2.53534  4.54143  2.70862  2.57802  3.88857  2.04589  3.76461  3.21310  2.64923  2.66524  3.81245  3.04064  3.81405  2.97635  3.07141  2.63976  2.83099  2.66107  5.25018  3.94383    268 - -
          2.68618  4.42225  2.77519  2.73123  3.46354  2.40513  3.72494  3.29354  2.67741  2.69355  4.24690  2.90347  2.73739  3.18146  2.89801  2.37887  2.77519  2.98518  4.58477  3.61503
          0.02861  3.96396  4.68631  0.61958  0.77255  0.48576  0.95510
    216   2.61406  4.18645  3.76655  3.20219  2.26047  3.65936  3.94929  2.30491  2.83710  2.23937  3.24432  3.52231  4.03614  3.38849  3.37482  2.93856  2.63030  2.14143  4.78866  3.55555    269 - -
          2.68618  4.42225  2.77519  2.73123  3.46354  2.40513  3.72494  3.29354  2.67741  2.69355  4.24690  2.90347  2.73739  3.18146  2.89801  2.37887  2.77519  2.98518  4.58477  3.61503
          0.02861  3.96396  4.68631  0.61958  0.77255  0.48576  0.95510
    217   2.66263  5.07730  2.20257  1.91729  4.37132  3.32045  3.60028  3.83270  2.39402  3.01715  4.14677  2.57752  3.77694  2.72807  2.66576  2.62785  2.90365  3.44343  5.53279  4.13479    270 - -
          2.68618  4.42225  2.77519  2.73123  3.46354  2.40513  3.72494  3.29354  2.67741  2.69355  4.24690  2.90347  2.73739  3.18146  2.89801  2.37887  2.77519  2.98518  4.58477  3.61503
          0.02861  3.96396  4.68631  0.61958  0.77255  0.48576  0.95510
    218   2.64047  4.84604  2.78333  2.10086  4.15830  3.35029  3.64571  3.56369  2.25649  3.16152  3.98769  2.90610  3.31147  2.80242  2.83536  2.66176  2.08775  3.22714  5.38877  4.05574    271 - -
          2.68621  4.42228  2.77522  2.73126  3.46333  2.40507  3.72497  3.29357  2.67744  2.69358  4.24692  2.90336  2.73731  3.18149  2.89803  2.37890  2.77522  2.98521  4.58480  3.61506
          0.08184  2.66840  4.68631  0.93547  0.49824  0.48576  0.95510
    219   2.21541  4.86355  2.57767  1.59450  4.32381  3.24181  3.73692  3.71928  2.59191  3.34087  4.17926  2.86488  3.79749  2.90582  3.04961  2.40356  2.95189  3.34396  5.56649  4.20384    276 - -
          2.68618  4.42225  2.77519  2.73123  3.46354  2.40513  3.72494  3.29354  2.67741  2.69355  4.24690  2.90347  2.73739  3.18146  2.89801  2.37887  2.77519  2.98518  4.58477  3.61503
          0.02861  3.96396  4.68631  0.61958  0.77255  0.48576  0.95510
    220   2.66255  4.88819  2.50199  1.81868  4.40048  1.98587  3.76418  3.84719  2.65146  3.43299  4.26773  2.84439  3.79426  2.93844  3.12050  2.41247  2.98249  3.44342  5.63506  4.26269    277 - -
          2.68618  4.42225  2.77519  2.73123  3.46354  2.40513  3.72494  3.29354  2.67741  2.69355  4.24690  2.90347  2.73739  3.18146  2.89801  2.37887  2.77519  2.98518  4.58477  3.61503
          0.02861  3.96396  4.68631  0.61958  0.77255  0.48576  0.95510
    221   2.88406  4.44689  3.97978  3.40966  3.19669  3.90724  4.15327  2.43529  3.12256  1.24005  2.76395  3.74545  4.24612  3.52354  3.02102  3.21590  3.11741  2.42072  4.95464  3.75462    278 - -
          2.68618  4.42225  2.77519  2.73123  3.46354  2.40513  3.72494  3.29354  2.67741  2.69355  4.24690  2.90347  2.73739  3.18146  2.89801  2.37887  2.77519  2.98518  4.58477  3.61503
          0.02861  3.96396  4.68631  0.61958  0.77255  0.48576  0.95510
    222   2.57769  4.57413  3.12145  2.57328  3.79610  2.87288  3.66688  3.17049  2.10315  2.55320  3.24397  3.04890  3.83556  2.86876  2.86006  2.49658  2.81578  2.89414  5.12826  3.84536    279 - -
          2.68618  4.42225  2.77519  2.73123  3.46354  2.40513  3.72494  3.29354  2.67741  2.69355  4.24690  2.90347  2.73739  3.18146  2.89801  2.37887  2.77519  2.98518  4.58477  3.61503
          0.02861  3.96396  4.68631  0.61958  0.77255  0.48576  0.95510
    223   2.41854  4.84779  2.69446  2.19969  4.19703  3.31355  3.68531  3.60944  2.48101  3.20733  4.04517  2.89633  2.16987  2.60072  2.90709  2.67947  2.92627  3.26673  5.43955  4.10239    280 - -
          2.68618  4.42225  2.77519  2.73123  3.46354  2.40513  3.72494  3.29354  2.67741  2.69355  4.24690  2.90347  2.73739  3.18146  2.89801  2.37887  2.77519  2.98518  4.58477  3.61503
          0.02861  3.96396  4.68631  0.61958  0.77255  0.48576  0.95510
    224   2.34040  2.47707  3.44252  3.00819  3.84190  3.13386  3.99277  3.21310  2.94744  2.93979  3.81463  2.82266  2.06358  3.28574  3.27089  2.52835  2.73691  2.85987  5.24040  4.00022    281 - -
          2.68618  4.42225  2.77519  2.73123  3.46354  2.40513  3.72494  3.29354  2.67741  2.69355  4.24690  2.90347  2.73739  3.18146  2.89801  2.37887  2.77519  2.98518  4.58477  3.61503
          0.02861  3.96396  4.68631  0.61958  0.77255  0.48576  0.95510
    225   2.69844  4.35764  3.63094  3.06333  3.48260  3.70658  3.96858  2.11519  2.29565  2.19946  3.39600  3.45788  4.07647  3.28235  3.21256  2.97765  2.93379  1.91393  5.02938  3.79934    282 - -
          2.68618  4.42225  2.77519  2.73123  3.46354  2.40513  3.72494  3.29354  2.67741  2.69355  4.24690  2.90347  2.73739  3.18146  2.89801  2.37887  2.77519  2.98518  4.58477  3.61503
          0.02861  3.96396  4.68631  0.61958  0.77255  0.48576  0.95510
    226   3.53028  4.77240  4.61026  4.26069  1.56747  4.32378  3.42015  3.29612  4.09409  2.67203  3.87731  4.01151  4.62581  4.06102  4.12352  3.67077  3.74559  3.18702  1.79045  1.50708    283 - -
          2.68618  4.42225  2.77519  2.73123  3.46354  2.40513  3.72494  3.29354  2.67741  2.69355  4.24690  2.90347  2.73739  3.18146  2.89801  2.37887  2.77519  2.98518  4.58477  3.61503
          0.02861  3.96396  4.68631  0.61958  0.77255  0.48576  0.95510
    227   2.58366  4.35232  3.40108  2.86803  3.51475  3.51386  3.83983  2.36816  2.78671  2.48436  3.45517  3.27683  2.56003  2.91272  3.13707  2.79167  2.83852  2.23347  4.98987  3.74539    284 - -
          2.68618  4.42225  2.77519  2.73123  3.46354  2.40513  3.72494  3.29354  2.67741  2.69355  4.24690  2.90347  2.73739  3.18146  2.89801  2.37887  2.77519  2.98518  4.58477  3.61503
          0.02861  3.96396  4.68631  0.61958  0.77255  0.48576  0.95510
    228   2.78168  4.54757  3.47415  3.38542  4.52514  0.60092  4.49968  4.14741  3.57911  3.78996  4.76678  3.63849  3.94163  3.89606  3.80469  2.95630  3.27004  3.65808  5.59569  4.63028    285 - -
          2.68618  4.42225  2.77519  2.73123  3.46354  2.40513  3.72494  3.29354  2.67741  2.69355  4.24690  2.90347  2.73739  3.18146  2.89801  2.37887  2.77519  2.98518  4.58477  3.61503
          0.02861  3.96396  4.68631  0.61958  0.77255  0.48576  0.95510
    229   2.78168  4.54757  3.47415  3.38542  4.52514  0.60092  4.49968  4.14741  3.57911  3.78996  4.76678  3.63849  3.94163  3.89606  3.80469  2.95630  3.27004  3.65808  5.59569  4.63028    286 - -
          2.68618  4.42225  2.77519  2.73123  3.46354  2.40513  3.72494  3.29354  2.67741  2.69355  4.24690  2.90347  2.73739  3.18146  2.89801  2.37887  2.77519  2.98518  4.58477  3.61503
          0.02861  3.96396  4.68631  0.61958  0.77255  0.48576  0.95510
    230   3.03266  5.16073  2.52868  0.90203  4.51868  3.33424  3.92966  3.99081  2.82181  3.59349  4.56403  2.98727  3.94333  3.14376  3.23971  3.00609  3.33777  3.66542  5.67305  4.39597    287 - -
          2.68618  4.42225  2.77519  2.73123  3.46354  2.40513  3.72494  3.29354  2.67741  2.69355  4.24690  2.90347  2.73739  3.18146  2.89801  2.37887  2.77519  2.98518  4.58477  3.61503
          0.02861  3.96396  4.68631  0.61958  0.77255  0.48576  0.95510
    231   2.47054  4.49579  3.04039  2.65605  4.10532  3.20107  3.81980  3.48506  2.37146  3.14440  3.99013  3.06797  3.77624  3.01961  2.98218  1.68134  2.29290  3.10840  5.39619  4.11583    288 - -
          2.68618  4.42225  2.77519  2.73123  3.46354  2.40513  3.72494  3.29354  2.67741  2.69355  4.24690  2.90347  2.73739  3.18146  2.89801  2.37887  2.77519  2.98518  4.58477  3.61503
          0.02861  3.96396  4.68631  0.61958  0.77255  0.48576  0.95510
    232   3.03266  5.16073  2.52868  0.90203  4.51868  3.33424  3.92966  3.99081  2.82181  3.59349  4.56403  2.98727  3.94333  3.14376  3.23971  3.00609  3.33777  3.66542  5.67305  4.39597    289 - -
          2.68618  4.42225  2.77519  2.73123  3.46354  2.40513  3.72494  3.29354  2.67741  2.69355  4.24690  2.90347  2.73739  3.18146  2.89801  2.37887  2.77519  2.98518  4.58477  3.61503
          0.02861  3.96396  4.68631  0.61958  0.77255  0.48576  0.95510
    233   1.05848  4.15994  3.41386  3.18624  4.26034  2.44149  4.25846  3.57289  3.26361  3.35300  4.22602  3.32862  3.70252  3.55724  3.54856  2.43161  2.73791  3.08078  5.61657  4.42191    290 - -
          2.68618  4.42225  2.77519  2.73123  3.46354  2.40513  3.72494  3.29354  2.67741  2.69355  4.24690  2.90347  2.73739  3.18146  2.89801  2.37887  2.77519  2.98518  4.58477  3.61503
          0.02861  3.96396  4.68631  0.61958  0.77255  0.48576  0.95510
    234   3.25866  4.69412  4.33615  3.97695  3.17207  4.09790  4.60401  2.38171  3.74379  0.77028  3.16742  4.24353  4.51787  4.09022  3.90468  3.68020  3.54895  2.44269  5.08400  3.82827    291 - -
          2.68618  4.42225  2.77519  2.73123  3.46354  2.40513  3.72494  3.29354  2.67741  2.69355  4.24690  2.90347  2.73739  3.18146  2.89801  2.37887  2.77519  2.98518  4.58477  3.61503
          0.02861  3.96396  4.68631  0.61958  0.77255  0.48576  0.95510
    235   1.91877  4.76015  3.13537  2.61412  4.14541  3.42700  3.66471  3.51215  2.07986  3.11455  3.96743  3.06507  3.87035  2.83087  2.04801  2.74472  2.93527  3.19353  5.32558  4.06463    292 - -
          2.68618  4.42225  2.77519  2.73123  3.46354  2.40513  3.72494  3.29354  2.67741  2.69355  4.24690  2.90347  2.73739  3.18146  2.89801  2.37887  2.77519  2.98518  4.58477  3.61503
          0.02861  3.96396  4.68631  0.61958  0.77255  0.48576  0.95510
    236   3.11017  4.94196  3.61030  3.10295  4.31977  3.57999  3.89299  3.86821  2.27769  3.36755  4.36578  3.45548  4.07850  3.10915  0.84735  3.19018  3.37014  3.58832  5.36598  4.22771    293 - -
          2.68618  4.42225  2.77519  2.73123  3.46354  2.40513  3.72494  3.29354  2.67741  2.69355  4.24690  2.90347  2.73739  3.18146  2.89801  2.37887  2.77519  2.98518  4.58477  3.61503
          0.02861  3.96396  4.68631  0.61958  0.77255  0.48576  0.95510
    237   3.24291  4.63534  4.60841  4.06812  3.05304  4.39879  4.68865  2.19406  3.86436  0.94841  2.30344  4.36255  4.63287  4.08581  4.03195  3.75593  3.47479  2.30744  5.10289  3.97446    294 - -
          2.68618  4.42225  2.77519  2.73123  3.46354  2.40513  3.72494  3.29354  2.67741  2.69355  4.24690  2.90347  2.73739  3.18146  2.89801  2.37887  2.77519  2.98518  4.58477  3.61503
          0.02861  3.96396  4.68631  0.61958  0.77255  0.48576  0.95510
    238   2.88377  5.41603  1.99661  1.32416  4.70446  3.22319  3.72426  4.21173  2.69205  3.71872  4.55639  2.41418  3.82120  2.88473  3.25580  2.78344  3.16367  3.79420  5.88025  4.39667    295 - -
          2.68618  4.42225  2.77519  2.73123  3.46354  2.40513  3.72494  3.29354  2.67741  2.69355  4.24690  2.90347  2.73739  3.18146  2.89801  2.37887  2.77519  2.98518  4.58477  3.61503
          0.02861  3.96396  4.68631  0.61958  0.77255  0.48576  0.95510
    239   2.71217  4.88491  3.00001  2.05834  4.18284  3.44506  3.62357  3.55338  2.23111  3.14284  3.99153  2.99128  3.86071  2.77402  1.91200  2.73676  2.93957  2.88341  5.35487  4.05861    296 - -
          2.68618  4.42225  2.77519  2.73123  3.46354  2.40513  3.72494  3.29354  2.67741  2.69355  4.24690  2.90347  2.73739  3.18146  2.89801  2.37887  2.77519  2.98518  4.58477  3.61503
          0.02861  3.96396  4.68631  0.61958  0.77255  0.48576  0.95510
    240   2.66408  4.49153  3.31079  2.78381  3.13573  3.54812  2.35712  2.77102  2.69041  2.68886  3.60276  3.20554  3.94051  3.05274  3.04943  2.59420  2.89831  2.80010  4.64481  2.61157    297 - -
          2.68618  4.42225  2.77519  2.73123  3.46354  2.40513  3.72494  3.29354  2.67741  2.69355  4.24690  2.90347  2.73739  3.18146  2.89801  2.37887  2.77519  2.98518  4.58477  3.61503
          0.02861  3.96396  4.68631  0.61958  0.77255  0.48576  0.95510
    241   3.24100  4.63326  4.60839  4.06719  3.05263  4.39773  4.68731  2.19473  3.86500  0.95792  2.26868  4.36141  4.63135  4.08475  4.03238  3.75393  3.47254  2.30836  5.10171  3.97488    298 - -
          2.68618  4.42225  2.77519  2.73123  3.46354  2.40513  3.72494  3.29354  2.67741  2.69355  4.24690  2.90347  2.73739  3.18146  2.89801  2.37887  2.77519  2.98518  4.58477  3.61503
          0.02861  3.96396  4.68631  0.61958  0.77255  0.48576  0.95510
    242   2.47129  5.02495  2.62857  1.74675  4.35709  3.32951  3.63915  3.78610  2.09170  3.33897  4.15282  2.84419  3.80965  2.78229  2.82408  2.47609  2.95408  3.41776  5.52397  4.16021    299 - -
          2.68618  4.42225  2.77519  2.73123  3.46354  2.40513  3.72494  3.29354  2.67741  2.69355  4.24690  2.90347  2.73739  3.18146  2.89801  2.37887  2.77519  2.98518  4.58477  3.61503
          0.02861  3.96396  4.68631  0.61958  0.77255  0.48576  0.95510
    243   2.73769  5.05840  2.59261  2.38572  4.39370  3.40563  3.59724  3.82364  2.07059  3.33730  4.14571  2.65014  3.83704  2.72843  1.81341  2.71709  2.96311  3.45647  5.47948  4.15042    300 - -
          2.68618  4.42225  2.77519  2.73123  3.46354  2.40513  3.72494  3.29354  2.67741  2.69355  4.24690  2.90347  2.73739  3.18146  2.89801  2.37887  2.77519  2.98518  4.58477  3.61503
          0.02861  3.96396  4.68631  0.61958  0.77255  0.48576  0.95510
    244   2.93924  5.13403  2.89135  2.29811  4.52012  3.48147  3.65835  3.89678  1.24407  3.41340  4.28478  3.01648  3.94292  2.80772  2.39634  2.92090  3.15668  3.56566  5.51562  4.26194    301 - -
          2.68618  4.42225  2.77519  2.73123  3.46354  2.40513  3.72494  3.29354  2.67741  2.69355  4.24690  2.90347  2.73739  3.18146  2.89801  2.37887  2.77519  2.98518  4.58477  3.61503
          0.02861  3.96396  4.68631  0.61958  0.77255  0.48576  0.95510
    245   1.77013  4.39777  3.26330  2.77114  3.72812  3.36703  3.82037  2.70806  2.70119  2.73219  3.64714  3.18075  3.85370  2.75224  3.06665  2.67873  2.57217  2.71102  5.13586  3.87953    302 - -
          2.68618  4.42225  2.77519  2.73123  3.46354  2.40513  3.72494  3.29354  2.67741  2.69355  4.24690  2.90347  2.73739  3.18146  2.89801  2.37887  2.77519  2.98518  4.58477  3.61503
          0.02861  3.96396  4.68631  0.61958  0.77255  0.48576  0.95510
    246   3.49093  4.83252  4.23323  3.96226  2.76439  3.83443  4.01584  3.51888  3.68272  2.89777  4.14838  4.09295  4.35991  4.06561  3.79482  3.69374  3.79607  3.41174  0.71939  2.76179    303 - -
          2.68618  4.42225  2.77519  2.73123  3.46354  2.40513  3.72494  3.29354  2.67741  2.69355  4.24690  2.90347  2.73739  3.18146  2.89801  2.37887  2.77519  2.98518  4.58477  3.61503
          0.02861  3.96396  4.68631  0.61958  0.77255  0.48576  0.95510
    247   2.88052  4.39839  4.25136  3.91784  3.61793  3.81785  4.70406  2.04894  3.78700  2.28944  3.56972  4.09283  4.37364  4.14046  3.99060  3.32754  3.24008  0.91703  5.41765  4.15471    304 - -
          2.68618  4.42225  2.77519  2.73123  3.46354  2.40513  3.72494  3.29354  2.67741  2.69355  4.24690  2.90347  2.73739  3.18146  2.89801  2.37887  2.77519  2.98518  4.58477  3.61503
          0.02861  3.96396  4.68631  0.61958  0.77255  0.48576  0.95510
    248   1.32109  2.24678  3.96148  3.58209  3.90413  3.02862  4.34993  2.97552  3.46805  2.92130  3.87408  3.54381  3.76360  3.74379  3.67799  2.48181  2.71071  2.63617  5.38637  4.20354    305 - -
          2.68618  4.42225  2.77519  2.73123  3.46354  2.40513  3.72494  3.29354  2.67741  2.69355  4.24690  2.90347  2.73739  3.18146  2.89801  2.37887  2.77519  2.98518  4.58477  3.61503
          0.02861  3.96396  4.68631  0.61958  0.77255  0.48576  0.95510
    249   2.67576  4.89441  2.90330  2.44738  4.25728  3.38561  3.62595  3.67691  2.00756  3.23217  4.05157  2.66831  3.82875  2.77117  2.44388  1.96891  2.91978  3.32390  5.40998  4.09761    306 - -
          2.68618  4.42225  2.77519  2.73123  3.46354  2.40513  3.72494  3.29354  2.67741  2.69355  4.24690  2.90347  2.73739  3.18146  2.89801  2.37887  2.77519  2.98518  4.58477  3.61503
          0.02861  3.96396  4.68631  0.61958  0.77255  0.48576  0.95510
    250   3.37615  4.75128  4.36409  4.09646  0.87313  4.04351  3.92000  2.88912  4.00131  2.23836  3.60610  4.12295  4.50043  4.14422  4.09842  3.64106  3.67753  2.88645  4.14291  2.49884    307 - -
          2.68618  4.42225  2.77519  2.73123  3.46354  2.40513  3.72494  3.29354  2.67741  2.69355  4.24690  2.90347  2.73739  3.18146  2.89801  2.37887  2.77519  2.98518  4.58477  3.61503
          0.02861  3.96396  4.68631  0.61958  0.77255  0.48576  0.95510
    251   2.77493  4.99850  2.46186  1.60102  4.48602  1.84226  3.80935  3.94476  2.70841  3.52942  4.38892  2.86224  3.83505  2.99300  3.17156  2.76740  3.09211  3.55010  5.68410  4.33188    308 - -
          2.68618  4.42225  2.77519  2.73123  3.46354  2.40513  3.72494  3.29354  2.67741  2.69355  4.24690  2.90347  2.73739  3.18146  2.89801  2.37887  2.77519  2.98518  4.58477  3.61503
          0.02861  3.96396  4.68631  0.61958  0.77255  0.48576  0.95510
    252   3.03982  5.13957  3.45613  2.79193  4.58888  3.65273  3.60168  3.93720  1.42432  3.38454  4.25907  3.19068  4.02343  2.73866  1.49332  3.03846  3.20716  3.62251  5.42908  4.26333    309 - -
          2.68618  4.42225  2.77519  2.73123  3.46354  2.40513  3.72494  3.29354  2.67741  2.69355  4.24690  2.90347  2.73739  3.18146  2.89801  2.37887  2.77519  2.98518  4.58477  3.61503
          0.02861  3.96396  4.68631  0.61958  0.77255  0.48576  0.95510
    253   2.87603  4.61765  3.49318  3.34577  4.33230  3.30001  4.41534  3.90167  3.41098  3.51843  4.57251  3.64304  0.67383  3.79698  3.64577  3.04649  3.32490  3.53655  5.49335  4.45437    310 - -
          2.68618  4.42225  2.77519  2.73123  3.46354  2.40513  3.72494  3.29354  2.67741  2.69355  4.24690  2.90347  2.73739  3.18146  2.89801  2.37887  2.77519  2.98518  4.58477  3.61503
          0.02861  3.96396  4.68631  0.61958  0.77255  0.48576  0.95510
    254   2.83430  5.06260  2.80452  2.46756  4.43971  3.40801  3.66009  3.88735  1.49191  3.41006  4.25814  2.19093  3.89111  2.81180  2.52338  2.82281  3.07773  3.52849  5.51106  4.20608    311 - -
          2.68618  4.42225  2.77519  2.73123  3.46354  2.40513  3.72494  3.29354  2.67741  2.69355  4.24690  2.90347  2.73739  3.18146  2.89801  2.37887  2.77519  2.98518  4.58477  3.61503
          0.02861  3.96396  4.68631  0.61958  0.77255  0.48576  0.95510
    255   2.49213  4.24848  3.52531  3.02779  3.54995  3.38371  3.94101  2.77164  2.92458  2.54100  2.19970  3.35169  3.89601  3.27076  3.23589  2.46870  2.18748  2.54172  5.03085  3.80054    312 - -
          2.68618  4.42225  2.77519  2.73123  3.46354  2.40513  3.72494  3.29354  2.67741  2.69355  4.24690  2.90347  2.73739  3.18146  2.89801  2.37887  2.77519  2.98518  4.58477  3.61503
          0.02861  3.96396  4.68631  0.61958  0.77255  0.48576  0.95510
    256   2.02607  4.17058  3.41213  3.06235  4.14710  2.98337  4.11563  3.47078  3.06786  3.21706  4.06748  3.26399  3.69490  3.38122  3.39181  1.77389  1.67111  3.01272  5.50887  4.28710    313 - -
          2.68618  4.42225  2.77519  2.73123  3.46354  2.40513  3.72494  3.29354  2.67741  2.69355  4.24690  2.90347  2.73739  3.18146  2.89801  2.37887  2.77519  2.98518  4.58477  3.61503
          0.02861  3.96396  4.68631  0.61958  0.77255  0.48576  0.95510
    257   2.87603  4.61765  3.49318  3.34577  4.33230  3.30001  4.41534  3.90167  3.41098  3.51843  4.57251  3.64304  0.67383  3.79698  3.64577  3.04649  3.32490  3.53655  5.49335  4.45437    314 - -
          2.68618  4.42225  2.77519  2.73123  3.46354  2.40513  3.72494  3.29354  2.67741  2.69355  4.24690  2.90347  2.73739  3.18146  2.89801  2.37887  2.77519  2.98518  4.58477  3.61503
          0.02861  3.96396  4.68631  0.61958  0.77255  0.48576  0.95510
    258   2.78535  5.04908  2.59489  2.35701  4.34203  3.32257  3.69363  3.88357  2.41611  3.41957  4.27218  1.97448  3.85139  1.88598  2.79741  2.76794  3.05542  3.51473  5.53167  4.15383    315 - -
          2.68618  4.42225  2.77519  2.73123  3.46354  2.40513  3.72494  3.29354  2.67741  2.69355  4.24690  2.90347  2.73739  3.18146  2.89801  2.37887  2.77519  2.98518  4.58477  3.61503
          0.02861  3.96396  4.68631  0.61958  0.77255  0.48576  0.95510
    259   2.36154  4.28287  3.28751  3.10803  4.16811  3.01113  4.21511  3.70333  3.18796  3.41669  4.33548  3.31782  3.75758  3.53023  3.47083  0.96104  2.84861  3.21838  5.53339  4.25225    316 - -
          2.68618  4.42225  2.77519  2.73123  3.46354  2.40513  3.72494  3.29354  2.67741  2.69355  4.24690  2.90347  2.73739  3.18146  2.89801  2.37887  2.77519  2.98518  4.58477  3.61503
          0.02861  3.96396  4.68631  0.61958  0.77255  0.48576  0.95510
    260   3.24061  4.61712  4.63409  4.12373  3.10682  4.41242  4.73957  1.91062  3.91853  0.93949  2.96549  4.40244  4.66911  4.15998  4.08774  3.79271  3.48469  2.14307  5.14837  3.96678    317 - -
          2.68618  4.42225  2.77519  2.73123  3.46354  2.40513  3.72494  3.29354  2.67741  2.69355  4.24690  2.90347  2.73739  3.18146  2.89801  2.37887  2.77519  2.98518  4.58477  3.61503
          0.02861  3.96396  4.68631  0.61958  0.77255  0.48576  0.95510
    261   2.70848  4.72883  2.96407  2.07277  3.91072  3.46102  3.69455  3.23401  2.25817  2.05381  3.80367  3.03651  3.89024  2.89030  2.77838  2.78176  2.94083  2.98148  5.23354  3.94363    318 - -
          2.68618  4.42225  2.77519  2.73123  3.46354  2.40513  3.72494  3.29354  2.67741  2.69355  4.24690  2.90347  2.73739  3.18146  2.89801  2.37887  2.77519  2.98518  4.58477  3.61503
          0.02861  3.96396  4.68631  0.61958  0.77255  0.48576  0.95510
    262   1.86758  4.27568  3.26291  3.00490  4.18592  3.03705  4.13065  3.49782  3.05937  3.23767  4.14894  3.25986  1.51141  3.39753  3.37712  2.51034  2.79865  3.07268  5.54505  4.31450    319 - -
          2.68618  4.42225  2.77519  2.73123  3.46354  2.40513  3.72494  3.29354  2.67741  2.69355  4.24690  2.90347  2.73739  3.18146  2.89801  2.37887  2.77519  2.98518  4.58477  3.61503
          0.02861  3.96396  4.68631  0.61958  0.77255  0.48576  0.95510
    263   2.36154  4.28287  3.28751  3.10803  4.16811  3.01113  4.21511  3.70333  3.18796  3.41669  4.33548  3.31782  3.75758  3.53023  3.47083  0.96104  2.84861  3.21838  5.53339  4.25225    320 - -
          2.68618  4.42225  2.77519  2.73123  3.46354  2.40513  3.72494  3.29354  2.67741  2.69355  4.24690  2.90347  2.73739  3.18146  2.89801  2.37887  2.77519  2.98518  4.58477  3.61503
          0.02861  3.96396  4.68631  0.61958  0.77255  0.48576  0.95510
    264   2.62575  4.68741  2.95548  2.58562  4.09687  3.31992  3.75745  3.47323  2.46991  3.09961  3.99854  3.04141  3.84302  1.94629  2.81591  2.69982  2.02099  3.15392  5.37753  4.07666    321 - -
          2.68618  4.42225  2.77519  2.73123  3.46354  2.40513  3.72494  3.29354  2.67741  2.69355  4.24690  2.90347  2.73739  3.18146  2.89801  2.37887  2.77519  2.98518  4.58477  3.61503
          0.02861  3.96396  4.68631  0.61958  0.77255  0.48576  0.95510
    265   2.46353  4.30858  3.51093  3.26789  4.05123  3.14466  4.27802  3.18957  3.21266  3.04980  4.09493  3.46214  3.85583  3.60304  3.46658  2.66588  1.02579  2.87471  5.48099  4.26805    322 - -
          2.68618  4.42225  2.77519  2.73123  3.46354  2.40513  3.72494  3.29354  2.67741  2.69355  4.24690  2.90347  2.73739  3.18146  2.89801  2.37887  2.77519  2.98518  4.58477  3.61503
          0.02861  3.96396  4.68631  0.61958  0.77255  0.48576  0.95510
    266   2.39903  4.22228  3.52767  3.18621  3.85770  1.81161  4.16584  2.91597  3.16917  2.86732  3.84434  3.40701  3.84023  3.49308  3.46177  2.61896  2.81837  1.72140  5.32923  4.09197    323 - -
          2.68618  4.42225  2.77519  2.73123  3.46354  2.40513  3.72494  3.29354  2.67741  2.69355  4.24690  2.90347  2.73739  3.18146  2.89801  2.37887  2.77519  2.98518  4.58477  3.61503
          0.02861  3.96396  4.68631  0.61958  0.77255  0.48576  0.95510
    267   3.25866  4.69412  4.33615  3.97695  3.17207  4.09790  4.60401  2.38171  3.74379  0.77028  3.16742  4.24353  4.51787  4.09022  3.90468  3.68020  3.54895  2.44269  5.08400  3.82827    324 - -
          2.68618  4.42225  2.77519  2.73123  3.46354  2.40513  3.72494  3.29354  2.67741  2.69355  4.24690  2.90347  2.73739  3.18146  2.89801  2.37887  2.77519  2.98518  4.58477  3.61503
          0.02861  3.96396  4.68631  0.61958  0.77255  0.48576  0.95510
    268   2.36154  4.28287  3.28751  3.10803  4.16811  3.01113  4.21511  3.70333  3.18796  3.41669  4.33548  3.31782  3.75758  3.53023  3.47083  0.96104  2.84861  3.21838  5.53339  4.25225    325 - -
          2.68618  4.42225  2.77519  2.73123  3.46354  2.40513  3.72494  3.29354  2.67741  2.69355  4.24690  2.90347  2.73739  3.18146  2.89801  2.37887  2.77519  2.98518  4.58477  3.61503
          0.02861  3.96396  4.68631  0.61958  0.77255  0.48576  0.95510
    269   2.87603  4.61765  3.49318  3.34577  4.33230  3.30001  4.41534  3.90167  3.41098  3.51843  4.57251  3.64304  0.67383  3.79698  3.64577  3.04649  3.32490  3.53655  5.49335  4.45437    326 - -
          2.68618  4.42225  2.77519  2.73123  3.46354  2.40513  3.72494  3.29354  2.67741  2.69355  4.24690  2.90347  2.73739  3.18146  2.89801  2.37887  2.77519  2.98518  4.58477  3.61503
          0.02861  3.96396  4.68631  0.61958  0.77255  0.48576  0.95510
    270   3.38094  4.83282  3.97399  3.72101  2.30042  3.93724  3.66395  3.37755  3.57592  2.80776  4.04320  3.83726  4.40919  3.85994  3.74068  3.50835  3.66820  3.25250  3.94752  0.82625    327 - -
          2.68618  4.42225  2.77519  2.73123  3.46354  2.40513  3.72494  3.29354  2.67741  2.69355  4.24690  2.90347  2.73739  3.18146  2.89801  2.37887  2.77519  2.98518  4.58477  3.61503
          0.02861  3.96396  4.68631  0.61958  0.77255  0.48576  0.95510
    271   3.25038  4.60261  4.72570  4.16413  3.08266  4.48467  4.77800  1.92536  4.00839  0.97112  2.54600  4.45377  4.68202  4.17315  4.16585  3.82633  3.47427  2.18316  5.15266  4.06387    328 - -
          2.68618  4.42225  2.77519  2.73123  3.46354  2.40513  3.72494  3.29354  2.67741  2.69355  4.24690  2.90347  2.73739  3.18146  2.89801  2.37887  2.77519  2.98518  4.58477  3.61503
          0.02861  3.96396  4.68631  0.61958  0.77255  0.48576  0.95510
    272   2.87730  5.03141  3.24973  2.65523  4.44721  3.55096  3.60051  3.82002  1.65007  3.31427  4.16050  3.09504  3.94381  2.73838  1.64556  2.57732  3.07686  3.48756  5.41299  4.19084    329 - -
          2.68618  4.42225  2.77519  2.73123  3.46354  2.40513  3.72494  3.29354  2.67741  2.69355  4.24690  2.90347  2.73739  3.18146  2.89801  2.37887  2.77519  2.98518  4.58477  3.61503
          0.02861  3.96396  4.68631  0.61958  0.77255  0.48576  0.95510
    273   3.22704  4.69472  4.02606  3.66128  1.11645  4.00739  2.82694  3.17321  3.53420  2.59543  3.77343  3.76361  4.39676  3.74699  3.72041  3.38740  3.47571  3.05121  3.83561  2.14362    330 - -
          2.68618  4.42225  2.77519  2.73123  3.46354  2.40513  3.72494  3.29354  2.67741  2.69355  4.24690  2.90347  2.73739  3.18146  2.89801  2.37887  2.77519  2.98518  4.58477  3.61503
          0.02861  3.96396  4.68631  0.61958  0.77255  0.48576  0.95510
    274   2.78168  4.54757  3.47415  3.38542  4.52514  0.60092  4.49968  4.14741  3.57911  3.78996  4.76678  3.63849  3.94163  3.89606  3.80469  2.95630  3.27004  3.65808  5.59569  4.63028    331 - -
          2.68618  4.42225  2.77519  2.73123  3.46354  2.40513  3.72494  3.29354  2.67741  2.69355  4.24690  2.90347  2.73739  3.18146  2.89801  2.37887  2.77519  2.98518  4.58477  3.61503
          0.02861  3.96396  4.68631  0.61958  0.77255  0.48576  0.95510
    275   2.69336  0.77237  4.23314  3.99398  3.96483  3.29658  4.62099  3.12430  3.82155  3.03547  4.15993  3.95660  4.01072  4.16394  3.92956  2.96512  3.16786  2.86261  5.36117  4.25175    332 - -
          2.68618  4.42225  2.77519  2.73123  3.46354  2.40513  3.72494  3.29354  2.67741  2.69355  4.24690  2.90347  2.73739  3.18146  2.89801  2.37887  2.77519  2.98518  4.58477  3.61503
          0.02861  3.96396  4.68631  0.61958  0.77255  0.48576  0.95510
    276   3.25866  4.69412  4.33615  3.97695  3.17207  4.09790  4.60401  2.38171  3.74379  0.77028  3.16742  4.24353  4.51787  4.09022  3.90468  3.68020  3.54895  2.44269  5.08400  3.82827    333 - -
          2.68618  4.42225  2.77519  2.73123  3.46354  2.40513  3.72494  3.29354  2.67741  2.69355  4.24690  2.90347  2.73739  3.18146  2.89801  2.37887  2.77519  2.98518  4.58477  3.61503
          0.02861  3.96396  4.68631  0.61958  0.77255  0.48576  0.95510
    277   2.36154  4.28287  3.28751  3.10803  4.16811  3.01113  4.21511  3.70333  3.18796  3.41669  4.33548  3.31782  3.75758  3.53023  3.47083  0.96104  2.84861  3.21838  5.53339  4.25225    334 - -
          2.68618  4.42225  2.77519  2.73123  3.46354  2.40513  3.72494  3.29354  2.67741  2.69355  4.24690  2.90347  2.73739  3.18146  2.89801  2.37887  2.77519  2.98518  4.58477  3.61503
          0.02861  3.96396  4.68631  0.61958  0.77255  0.48576  0.95510
    278   1.77915  4.17585  3.61535  3.18618  3.89145  3.14611  4.14464  2.88629  3.12693  2.85480  3.80829  3.38987  3.80525  3.44492  3.43494  2.55343  1.75954  2.32010  5.35649  4.13984    335 - -
          2.68618  4.42225  2.77519  2.73123  3.46354  2.40513  3.72494  3.29354  2.67741  2.69355  4.24690  2.90347  2.73739  3.18146  2.89801  2.37887  2.77519  2.98518  4.58477  3.61503
          0.02861  3.96396  4.68631  0.61958  0.77255  0.48576  0.95510
    279   2.87023  4.97732  3.25829  2.68804  4.39831  3.53789  3.62289  3.77436  1.86634  3.28857  4.14564  3.11616  3.94897  2.77008  1.45987  2.58961  3.08162  3.44829  5.39778  4.17932    336 - -
          2.68618  4.42225  2.77519  2.73123  3.46354  2.40513  3.72494  3.29354  2.67741  2.69355  4.24690  2.90347  2.73739  3.18146  2.89801  2.37887  2.77519  2.98518  4.58477  3.61503
          0.02861  3.96396  4.68631  0.61958  0.77255  0.48576  0.95510
    280   2.88077  4.52441  3.64589  3.20310  3.02653  3.73872  3.15145  2.77446  2.93525  1.28499  3.41744  3.53987  4.15357  3.38781  3.18225  3.11181  3.13166  2.68503  4.66043  3.20698    337 - -
          2.68618  4.42225  2.77519  2.73123  3.46354  2.40513  3.72494  3.29354  2.67741  2.69355  4.24690  2.90347  2.73739  3.18146  2.89801  2.37887  2.77519  2.98518  4.58477  3.61503
          0.02861  3.96396  4.68631  0.61958  0.77255  0.48576  0.95510
    281   3.37615  4.75128  4.36409  4.09646  0.87313  4.04351  3.92000  2.88912  4.00131  2.23836  3.60610  4.12295  4.50043  4.14422  4.09842  3.64106  3.67753  2.88645  4.14291  2.49884    338 - -
          2.68618  4.42225  2.77519  2.73123  3.46354  2.40513  3.72494  3.29354  2.67741  2.69355  4.24690  2.90347  2.73739  3.18146  2.89801  2.37887  2.77519  2.98518  4.58477  3.61503
          0.02861  3.96396  4.68631  0.61958  0.77255  0.48576  0.95510
    282   2.99014  4.69573  3.41759  3.11351  2.51861  3.69142  3.60975  3.32126  3.05302  2.87088  3.92465  2.85246  4.16381  3.40420  3.33055  3.10203  3.26620  3.10799  4.13760  1.25511    339 - -
          2.68618  4.42225  2.77519  2.73123  3.46354  2.40513  3.72494  3.29354  2.67741  2.69355  4.24690  2.90347  2.73739  3.18146  2.89801  2.37887  2.77519  2.98518  4.58477  3.61503
          0.02861  3.96396  4.68631  0.61958  0.77255  0.48576  0.95510
    283   2.72449  4.61881  3.16706  2.70836  3.16234  3.53506  3.12002  3.20764  2.60709  2.82537  3.73638  3.14944  3.94532  2.73271  2.96023  2.58681  2.95830  2.95621  4.66603  2.00136    340 - -
          2.68618  4.42225  2.77519  2.73123  3.46354  2.40513  3.72494  3.29354  2.67741  2.69355  4.24690  2.90347  2.73739  3.18146  2.89801  2.37887  2.77519  2.98518  4.58477  3.61503
          0.02861  3.96396  4.68631  0.61958  0.77255  0.48576  0.95510
    284   2.91369  5.12096  3.20584  2.62017  4.52059  3.56915  3.58233  3.89674  1.72304  3.36006  4.20168  3.07263  3.94876  1.88859  1.92087  2.90044  3.09819  3.55990  5.44041  4.21444    341 - -
          2.68618  4.42225  2.77519  2.73123  3.46354  2.40513  3.72494  3.29354  2.67741  2.69355  4.24690  2.90347  2.73739  3.18146  2.89801  2.37887  2.77519  2.98518  4.58477  3.61503
          0.02861  3.96396  4.68631  0.61958  0.77255  0.48576  0.95510
    285   3.24049  4.62065  4.62382  4.11597  3.10353  4.40475  4.73172  1.93299  3.90704  0.93177  2.96631  4.39485  4.66506  4.15301  4.07692  3.78688  3.48559  2.15326  5.14321  3.95710    342 - -
          2.68618  4.42225  2.77519  2.73123  3.46354  2.40513  3.72494  3.29354  2.67741  2.69355  4.24690  2.90347  2.73739  3.18146  2.89801  2.37887  2.77519  2.98518  4.58477  3.61503
          0.02861  3.96396  4.68631  0.61958  0.77255  0.48576  0.95510
    286   2.16618  4.59091  3.07213  2.61646  4.06255  3.30870  3.74526  3.37834  1.98500  3.06361  3.92072  3.05855  3.81555  2.93011  2.83223  2.64220  2.13303  3.04920  5.33675  4.05787    343 - -
          2.68618  4.42225  2.77519  2.73123  3.46354  2.40513  3.72494  3.29354  2.67741  2.69355  4.24690  2.90347  2.73739  3.18146  2.89801  2.37887  2.77519  2.98518  4.58477  3.61503
          0.02861  3.96396  4.68631  0.61958  0.77255  0.48576  0.95510
    287   2.86471  5.41607  1.80682  1.49402  4.69851  3.23369  3.70324  4.20507  2.64518  3.69876  4.52473  2.69080  3.81482  2.52414  3.20191  2.76497  3.13622  3.78406  5.85765  4.37792    344 - -
          2.68618  4.42225  2.77519  2.73123  3.46354  2.40513  3.72494  3.29354  2.67741  2.69355  4.24690  2.90347  2.73739  3.18146  2.89801  2.37887  2.77519  2.98518  4.58477  3.61503
          0.02861  3.96396  4.68631  0.61958  0.77255  0.48576  0.95510
    288   2.92135  4.34945  4.34056  3.79020  3.33411  4.10652  4.50285  1.86373  3.67271  1.44913  3.18135  4.06942  4.43519  3.93010  3.90024  3.43066  2.80216  1.65321  5.15676  3.98712    345 - -
          2.68618  4.42225  2.77519  2.73123  3.46354  2.40513  3.72494  3.29354  2.67741  2.69355  4.24690  2.90347  2.73739  3.18146  2.89801  2.37887  2.77519  2.98518  4.58477  3.61503
          0.02861  3.96396  4.68631  0.61958  0.77255  0.48576  0.95510
    289   2.66449  4.32433  3.51717  2.72118  3.17428  3.62526  3.82050  2.16745  2.90982  2.40892  3.39398  3.38230  4.01227  3.24856  3.21733  2.91138  2.89959  2.47867  4.71046  2.24845    346 - -
          2.68618  4.42225  2.77519  2.73123  3.46354  2.40513  3.72494  3.29354  2.67741  2.69355  4.24690  2.90347  2.73739  3.18146  2.89801  2.37887  2.77519  2.98518  4.58477  3.61503
          0.02861  3.96396  4.68631  0.61958  0.77255  0.48576  0.95510
    290   2.76221  4.98352  2.80370  2.45459  4.41567  2.92132  3.66427  3.84311  1.46816  3.37589  4.20972  2.61440  3.86080  2.81442  2.58943  2.76382  3.01924  3.47299  5.51040  4.20594    347 - -
          2.68618  4.42225  2.77519  2.73123  3.46354  2.40513  3.72494  3.29354  2.67741  2.69355  4.24690  2.90347  2.73739  3.18146  2.89801  2.37887  2.77519  2.98518  4.58477  3.61503
          0.02861  3.96396  4.68631  0.61958  0.77255  0.48576  0.95510
    291   2.74349  4.99723  2.97897  2.47471  4.36609  2.73778  3.59681  3.77568  1.84100  3.29316  4.10980  2.69532  3.85821  2.73020  2.03231  2.74105  2.96568  3.41957  5.43342  4.13991    348 - -
          2.68618  4.42225  2.77519  2.73123  3.46354  2.40513  3.72494  3.29354  2.67741  2.69355  4.24690  2.90347  2.73739  3.18146  2.89801  2.37887  2.77519  2.98518  4.58477  3.61503
          0.02861  3.96396  4.68631  0.61958  0.77255  0.48576  0.95510
    292   2.56916  4.34026  3.37965  2.84126  3.51670  3.50192  3.81093  2.30700  2.75905  2.53563  3.46636  3.25275  3.91474  2.64141  3.11085  2.39530  2.81953  2.24207  4.96734  3.72054    349 - -
          2.68618  4.42226  2.77520  2.73124  3.46354  2.40513  3.72495  3.29355  2.67741  2.69355  4.24690  2.90347  2.73729  3.18147  2.89801  2.37887  2.77520  2.98519  4.58477  3.61504
          0.07898  2.70722  4.68631  0.46473  0.98968  0.48576  0.95510
    293   2.82596  4.93854  3.03218  2.62103  4.38618  3.43493  3.70469  3.78858  1.25085  3.33557  4.20988  3.07701  3.13742  2.86554  2.48736  2.85286  3.08143  3.44814  5.45826  4.21192    351 - -
          2.68618  4.42225  2.77519  2.73123  3.46354  2.40513  3.72494  3.29354  2.67741  2.69355  4.24690  2.90347  2.73739  3.18146  2.89801  2.37887  2.77519  2.98518  4.58477  3.61503
          0.02861  3.96396  4.68631  0.61958  0.77255  0.48576  0.95510
    294   2.88016  5.05903  3.21234  2.62033  4.38088  3.56159  2.30487  3.80865  1.69806  3.29883  4.14206  3.07390  3.93979  2.72485  1.96261  2.87922  3.06949  3.48147  5.38233  4.13228    352 - -
          2.68618  4.42225  2.77519  2.73123  3.46354  2.40513  3.72494  3.29354  2.67741  2.69355  4.24690  2.90347  2.73739  3.18146  2.89801  2.37887  2.77519  2.98518  4.58477  3.61503
          0.02861  3.96396  4.68631  0.61958  0.77255  0.48576  0.95510
    295   2.02900  4.18502  3.50782  3.04662  3.85975  3.12952  4.02711  3.08157  3.00687  2.90408  3.78949  3.29822  3.76358  3.31585  3.34121  1.93090  2.17246  2.23373  5.27375  4.04915    353 - -
          2.68618  4.42225  2.77519  2.73123  3.46354  2.40513  3.72494  3.29354  2.67741  2.69355  4.24690  2.90347  2.73739  3.18146  2.89801  2.37887  2.77519  2.98518  4.58477  3.61503
          0.02861  3.96396  4.68631  0.61958  0.77255  0.48576  0.95510
    296   2.57558  4.49305  3.20182  2.63211  3.36234  3.47404  3.68374  2.78925  2.39495  2.52452  3.57553  3.09784  3.85612  2.56290  2.56353  2.70381  2.80429  2.64557  5.03395  3.76420    354 - -
          2.68618  4.42225  2.77519  2.73123  3.46354  2.40513  3.72494  3.29354  2.67741  2.69355  4.24690  2.90347  2.73739  3.18146  2.89801  2.37887  2.77519  2.98518  4.58477  3.61503
          0.02861  3.96396  4.68631  0.61958  0.77255  0.48576  0.95510
    297   2.87603  4.61765  3.49318  3.34577  4.33230  3.30001  4.41534  3.90167  3.41098  3.51843  4.57251  3.64304  0.67383  3.79698  3.64577  3.04649  3.32490  3.53655  5.49335  4.45437    355 - -
          2.68618  4.42225  2.77519  2.73123  3.46354  2.40513  3.72494  3.29354  2.67741  2.69355  4.24690  2.90347  2.73739  3.18146  2.89801  2.37887  2.77519  2.98518  4.58477  3.61503
          0.02861  3.96396  4.68631  0.61958  0.77255  0.48576  0.95510
    298   2.87603  4.61765  3.49318  3.34577  4.33230  3.30001  4.41534  3.90167  3.41098  3.51843  4.57251  3.64304  0.67383  3.79698  3.64577  3.04649  3.32490  3.53655  5.49335  4.45437    356 - -
          2.68618  4.42225  2.77519  2.73123  3.46354  2.40513  3.72494  3.29354  2.67741  2.69355  4.24690  2.90347  2.73739  3.18146  2.89801  2.37887  2.77519  2.98518  4.58477  3.61503
          0.02861  3.96396  4.68631  0.61958  0.77255  0.48576  0.95510
    299   3.05825  4.46483  4.50934  4.00653  3.28546  4.23016  4.68897  1.97789  3.84451  1.31664  3.14617  4.26196  4.56697  4.11497  4.04409  3.60533  3.32423  1.44504  5.23090  4.03187    357 - -
          2.68618  4.42225  2.77519  2.73123  3.46354  2.40513  3.72494  3.29354  2.67741  2.69355  4.24690  2.90347  2.73739  3.18146  2.89801  2.37887  2.77519  2.98518  4.58477  3.61503
          0.02861  3.96396  4.68631  0.61958  0.77255  0.48576  0.95510
    300   2.36154  4.28287  3.28751  3.10803  4.16811  3.01113  4.21511  3.70333  3.18796  3.41669  4.33548  3.31782  3.75758  3.53023  3.47083  0.96104  2.84861  3.21838  5.53339  4.25225    358 - -
          2.68618  4.42225  2.77519  2.73123  3.46354  2.40513  3.72494  3.29354  2.67741  2.69355  4.24690  2.90347  2.73739  3.18146  2.89801  2.37887  2.77519  2.98518  4.58477  3.61503
          0.02861  3.96396  4.68631  0.61958  0.77255  0.48576  0.95510
    301   3.25866  4.69412  4.33615  3.97695  3.17207  4.09790  4.60401  2.38171  3.74379  0.77028  3.16742  4.24353  4.51787  4.09022  3.90468  3.68020  3.54895  2.44269  5.08400  3.82827    359 - -
          2.68618  4.42225  2.77519  2.73123  3.46354  2.40513  3.72494  3.29354  2.67741  2.69355  4.24690  2.90347  2.73739  3.18146  2.89801  2.37887  2.77519  2.98518  4.58477  3.61503
          0.02861  3.96396  4.68631  0.61958  0.77255  0.48576  0.95510
    302   2.66872  4.36469  3.53996  2.98669  3.27461  3.62981  2.40284  2.18321  2.83414  2.33642  2.98493  3.37410  4.00903  3.20526  3.14759  2.90163  2.90333  2.51437  4.81568  3.49666    360 - -
          2.68618  4.42225  2.77519  2.73123  3.46354  2.40513  3.72494  3.29354  2.67741  2.69355  4.24690  2.90347  2.73739  3.18146  2.89801  2.37887  2.77519  2.98518  4.58477  3.61503
          0.02861  3.96396  4.68631  0.61958  0.77255  0.48576  0.95510
    303   2.78168  4.54757  3.47415  3.38542  4.52514  0.60092  4.49968  4.14741  3.57911  3.78996  4.76678  3.63849  3.94163  3.89606  3.80469  2.95630  3.27004  3.65808  5.59569  4.63028    361 - -
          2.68618  4.42225  2.77519  2.73123  3.46354  2.40513  3.72494  3.29354  2.67741  2.69355  4.24690  2.90347  2.73739  3.18146  2.89801  2.37887  2.77519  2.98518  4.58477  3.61503
          0.02861  3.96396  4.68631  0.61958  0.77255  0.48576  0.95510
    304   2.95527  4.94263  2.96530  2.72193  4.12319  3.42758  3.88088  3.76841  2.53652  3.26164  4.28739  3.18229  3.98265  1.07983  2.81871  2.99937  3.25239  3.49254  5.37924  4.07921    362 - -
          2.68618  4.42225  2.77519  2.73123  3.46354  2.40513  3.72494  3.29354  2.67741  2.69355  4.24690  2.90347  2.73739  3.18146  2.89801  2.37887  2.77519  2.98518  4.58477  3.61503
          0.02861  3.96396  4.68631  0.61958  0.77255  0.48576  0.95510
    305   3.17496  4.51775  4.72064  4.17754  3.20966  4.44453  4.81774  1.69579  4.03953  1.13648  3.01609  4.44510  4.68337  4.23206  4.21137  3.79746  3.41360  1.80473  5.24025  4.11372    363 - -
          2.68618  4.42225  2.77519  2.73123  3.46354  2.40513  3.72494  3.29354  2.67741  2.69355  4.24690  2.90347  2.73739  3.18146  2.89801  2.37887  2.77519  2.98518  4.58477  3.61503
          0.02861  3.96396  4.68631  0.61958  0.77255  0.48576  0.95510
    306   2.94410  4.40860  4.23064  3.66659  2.99114  4.04354  4.23831  2.35463  3.51178  1.29739  2.22816  3.94418  4.34306  3.75110  3.71613  3.34645  3.17028  2.37577  4.79597  3.02535    364 - -
          2.68618  4.42225  2.77519  2.73123  3.46354  2.40513  3.72494  3.29354  2.67741  2.69355  4.24690  2.90347  2.73739  3.18146  2.89801  2.37887  2.77519  2.98518  4.58477  3.61503
          0.02861  3.96396  4.68631  0.61958  0.77255  0.48576  0.95510
    307   3.49093  4.83252  4.23323  3.96226  2.76439  3.83443  4.01584  3.51888  3.68272  2.89777  4.14838  4.09295  4.35991  4.06561  3.79482  3.69374  3.79607  3.41174  0.71939  2.76179    365 - -
          2.68618  4.42225  2.77519  2.73123  3.46354  2.40513  3.72494  3.29354  2.67741  2.69355  4.24690  2.90347  2.73739  3.18146  2.89801  2.37887  2.77519  2.98518  4.58477  3.61503
          0.02861  3.96396  4.68631  0.61958  0.77255  0.48576  0.95510
    308   3.11017  4.94196  3.61030  3.10295  4.31977  3.57999  3.89299  3.86821  2.27769  3.36755  4.36578  3.45548  4.07850  3.10915  0.84735  3.19018  3.37014  3.58832  5.36598  4.22771    366 - -
          2.68618  4.42225  2.77519  2.73123  3.46354  2.40513  3.72494  3.29354  2.67741  2.69355  4.24690  2.90347  2.73739  3.18146  2.89801  2.37887  2.77519  2.98518  4.58477  3.61503
          0.02861  3.96396  4.68631  0.61958  0.77255  0.48576  0.95510
    309   3.03266  5.16073  2.52868  0.90203  4.51868  3.33424  3.92966  3.99081  2.82181  3.59349  4.56403  2.98727  3.94333  3.14376  3.23971  3.00609  3.33777  3.66542  5.67305  4.39597    367 - -
          2.68618  4.42225  2.77519  2.73123  3.46354  2.40513  3.72494  3.29354  2.67741  2.69355  4.24690  2.90347  2.73739  3.18146  2.89801  2.37887  2.77519  2.98518  4.58477  3.61503
          0.02861  3.96396  4.68631  0.61958  0.77255  0.48576  0.95510
    310   3.37615  4.75128  4.36409  4.09646  0.87313  4.04351  3.92000  2.88912  4.00131  2.23836  3.60610  4.12295  4.50043  4.14422  4.09842  3.64106  3.67753  2.88645  4.14291  2.49884    368 - -
          2.68618  4.42225  2.77519  2.73123  3.46354  2.40513  3.72494  3.29354  2.67741  2.69355  4.24690  2.90347  2.73739  3.18146  2.89801  2.37887  2.77519  2.98518  4.58477  3.61503
          0.02861  3.96396  4.68631  0.61958  0.77255  0.48576  0.95510
    311   3.53159  4.80406  4.52259  4.18493  1.26078  4.30762  3.46271  3.22720  4.03854  2.57596  3.83255  4.00544  4.62355  4.04441  4.10022  3.67147  3.75635  3.15111  3.61782  1.29970    369 - -
          2.68618  4.42225  2.77519  2.73123  3.46354  2.40513  3.72494  3.29354  2.67741  2.69355  4.24690  2.90347  2.73739  3.18146  2.89801  2.37887  2.77519  2.98518  4.58477  3.61503
          0.02861  3.96396  4.68631  0.61958  0.77255  0.48576  0.95510
    312   3.38094  4.83282  3.97399  3.72101  2.30042  3.93724  3.66395  3.37755  3.57592  2.80776  4.04320  3.83726  4.40919  3.85994  3.74068  3.50835  3.66820  3.25250  3.94752  0.82625    370 - -
          2.68618  4.42225  2.77519  2.73123  3.46354  2.40513  3.72494  3.29354  2.67741  2.69355  4.24690  2.90347  2.73739  3.18146  2.89801  2.37887  2.77519  2.98518  4.58477  3.61503
          0.02861  3.96396  4.68631  0.61958  0.77255  0.48576  0.95510
    313   2.29082  1.76282  3.96306  3.56574  3.81341  3.09902  4.31683  2.86141  3.41575  2.81573  3.79230  3.56568  3.80855  3.72012  3.62376  2.54684  1.90560  2.55850  5.31335  4.12011    371 - -
          2.68618  4.42225  2.77519  2.73123  3.46354  2.40513  3.72494  3.29354  2.67741  2.69355  4.24690  2.90347  2.73739  3.18146  2.89801  2.37887  2.77519  2.98518  4.58477  3.61503
          0.02861  3.96396  4.68631  0.61958  0.77255  0.48576  0.95510
    314   1.49195  4.20102  3.80608  3.41002  3.78759  3.29618  4.31287  2.50549  3.33927  2.63008  3.70569  3.57734  3.94480  3.65488  3.61153  2.72082  2.85926  1.74698  5.37378  4.15154    372 - -
          2.68618  4.42225  2.77519  2.73123  3.46354  2.40513  3.72494  3.29354  2.67741  2.69355  4.24690  2.90347  2.73739  3.18146  2.89801  2.37887  2.77519  2.98518  4.58477  3.61503
          0.02861  3.96396  4.68631  0.61958  0.77255  0.48576  0.95510
    315   1.16726  4.15984  3.38797  3.15227  4.27480  2.13446  4.23880  3.61363  3.24185  3.36959  4.22899  3.30633  3.69238  3.52848  3.53852  2.41748  2.72621  3.10524  5.62415  4.42548    373 - -
          2.68618  4.42225  2.77519  2.73123  3.46354  2.40513  3.72494  3.29354  2.67741  2.69355  4.24690  2.90347  2.73739  3.18146  2.89801  2.37887  2.77519  2.98518  4.58477  3.61503
          0.02861  3.96396  4.68631  0.61958  0.77255  0.48576  0.95510
    316   1.68762  4.14921  3.46779  3.11138  4.11495  2.98455  4.13747  3.40649  3.10612  3.18032  4.03851  3.29102  3.69859  3.41469  3.42046  2.14110  1.66688  2.96389  5.49044  4.27608    374 - -
          2.68618  4.42225  2.77519  2.73123  3.46354  2.40513  3.72494  3.29354  2.67741  2.69355  4.24690  2.90347  2.73739  3.18146  2.89801  2.37887  2.77519  2.98518  4.58477  3.61503
          0.02861  3.96396  4.68631  0.61958  0.77255  0.48576  0.95510
    317   2.30552  4.84499  2.90801  2.41010  4.18211  3.01574  3.61013  3.60454  2.13739  3.17327  3.98045  2.67484  3.79380  2.75124  2.39546  2.45404  2.85164  3.25063  5.37510  4.04436    375 - -
          2.68618  4.42225  2.77519  2.73123  3.46354  2.40513  3.72494  3.29354  2.67741  2.69355  4.24690  2.90347  2.73739  3.18146  2.89801  2.37887  2.77519  2.98518  4.58477  3.61503
          0.02861  3.96396  4.68631  0.61958  0.77255  0.48576  0.95510
    318   2.66285  4.86757  2.62251  2.18859  4.26531  3.27756  3.71294  3.67278  2.53531  3.28605  4.12451  1.96086  3.80833  2.88193  2.97344  2.68037  2.21878  3.31420  5.50666  4.15430    376 - -
          2.68618  4.42225  2.77519  2.73123  3.46354  2.40513  3.72494  3.29354  2.67741  2.69355  4.24690  2.90347  2.73739  3.18146  2.89801  2.37887  2.77519  2.98518  4.58477  3.61503
          0.02861  3.96396  4.68631  0.61958  0.77255  0.48576  0.95510
    319   2.74117  4.79412  2.72419  2.20590  4.28497  3.27224  3.88117  3.70617  2.72063  3.34052  4.24733  3.02565  1.42777  3.09370  3.10265  2.79602  3.07378  3.35812  5.52712  4.24633    377 - -
          2.68618  4.42225  2.77519  2.73123  3.46354  2.40513  3.72494  3.29354  2.67741  2.69355  4.24690  2.90347  2.73739  3.18146  2.89801  2.37887  2.77519  2.98518  4.58477  3.61503
          0.02861  3.96396  4.68631  0.61958  0.77255  0.48576  0.95510
    320   2.80082  4.79947  2.76165  2.65662  4.17748  3.24654  3.99726  3.90811  2.90892  3.54476  4.49988  1.00577  3.90313  3.27062  3.26630  2.86480  3.18598  3.52106  5.47296  4.11959    378 - -
          2.68618  4.42225  2.77519  2.73123  3.46354  2.40513  3.72494  3.29354  2.67741  2.69355  4.24690  2.90347  2.73739  3.18146  2.89801  2.37887  2.77519  2.98518  4.58477  3.61503
          0.02861  3.96396  4.68631  0.61958  0.77255  0.48576  0.95510
    321   3.43898  4.75852  4.44556  4.09295  1.03285  4.25022  3.55160  3.06155  3.95140  2.40348  3.68729  3.99895  4.58149  4.01111  4.04221  3.62511  3.67368  3.01488  3.72949  1.82539    379 - -
          2.68618  4.42225  2.77519  2.73123  3.46354  2.40513  3.72494  3.29354  2.67741  2.69355  4.24690  2.90347  2.73739  3.18146  2.89801  2.37887  2.77519  2.98518  4.58477  3.61503
          0.02861  3.96396  4.68631  0.61958  0.77255  0.48576  0.95510
    322   3.08942  5.22982  0.79521  2.39533  4.61948  3.28134  4.01388  4.22880  3.11566  3.82108  4.80172  2.95609  3.94067  3.25356  3.64388  3.04183  3.43013  3.85843  5.77019  4.47797    380 - -
          2.68618  4.42225  2.77519  2.73123  3.46354  2.40513  3.72494  3.29354  2.67741  2.69355  4.24690  2.90347  2.73739  3.18146  2.89801  2.37887  2.77519  2.98518  4.58477  3.61503
          0.02861  3.96396  4.68631  0.61958  0.77255  0.48576  0.95510
    323   3.04074  5.13867  3.45831  2.79381  4.58778  3.65330  3.60215  3.93605  1.44221  3.38379  4.25879  3.19195  4.02412  2.73936  1.47288  3.03978  3.20806  3.62181  5.42846  4.26316    381 - -
          2.68618  4.42225  2.77519  2.73123  3.46354  2.40513  3.72494  3.29354  2.67741  2.69355  4.24690  2.90347  2.73739  3.18146  2.89801  2.37887  2.77519  2.98518  4.58477  3.61503
          0.02861  3.96396  4.68631  0.61958  0.77255  0.48576  0.95510
    324   3.04268  4.57743  4.14826  3.74923  3.25004  3.90261  4.46323  2.43487  3.51210  1.83152  1.21302  4.01524  4.36428  3.88830  3.70656  3.40106  3.35007  2.45145  5.10270  3.87220    382 - -
          2.68618  4.42225  2.77519  2.73123  3.46354  2.40513  3.72494  3.29354  2.67741  2.69355  4.24690  2.90347  2.73739  3.18146  2.89801  2.37887  2.77519  2.98518  4.58477  3.61503
          0.02861  3.96396  4.68631  0.61958  0.77255  0.48576  0.95510
    325   2.57461  4.49411  3.17084  2.34195  3.65752  3.46678  3.26173  2.85734  2.55527  2.54825  3.58140  3.08999  3.85427  2.76560  2.95084  2.70195  2.80515  2.31465  5.03645  3.76128    383 - -
          2.68618  4.42225  2.77519  2.73123  3.46354  2.40513  3.72494  3.29354  2.67741  2.69355  4.24690  2.90347  2.73739  3.18146  2.89801  2.37887  2.77519  2.98518  4.58477  3.61503
          0.02861  3.96396  4.68631  0.61958  0.77255  0.48576  0.95510
    326   2.78168  4.54757  3.47415  3.38542  4.52514  0.60092  4.49968  4.14741  3.57911  3.78996  4.76678  3.63849  3.94163  3.89606  3.80469  2.95630  3.27004  3.65808  5.59569  4.63028    384 - -
          2.68618  4.42225  2.77519  2.73123  3.46354  2.40513  3.72494  3.29354  2.67741  2.69355  4.24690  2.90347  2.73739  3.18146  2.89801  2.37887  2.77519  2.98518  4.58477  3.61503
          0.02861  3.96396  4.68631  0.61958  0.77255  0.48576  0.95510
    327   2.80082  4.79947  2.76165  2.65662  4.17748  3.24654  3.99726  3.90811  2.90892  3.54476  4.49988  1.00577  3.90313  3.27062  3.26630  2.86480  3.18598  3.52106  5.47296  4.11959    385 - -
          2.68618  4.42225  2.77519  2.73123  3.46354  2.40513  3.72494  3.29354  2.67741  2.69355  4.24690  2.90347  2.73739  3.18146  2.89801  2.37887  2.77519  2.98518  4.58477  3.61503
          0.02861  3.96396  4.68631  0.61958  0.77255  0.48576  0.95510
    328   2.31923  4.28667  3.24546  2.84351  4.06201  2.69178  3.95186  3.45678  2.86327  3.13466  3.97392  3.16273  2.06754  3.18562  3.23628  2.03206  2.72557  2.66965  5.40419  4.14832    386 - -
          2.68618  4.42225  2.77519  2.73123  3.46354  2.40513  3.72494  3.29354  2.67741  2.69355  4.24690  2.90347  2.73739  3.18146  2.89801  2.37887  2.77519  2.98518  4.58477  3.61503
          0.02861  3.96396  4.68631  0.61958  0.77255  0.48576  0.95510
    329   2.88623  4.31635  4.28339  3.74422  3.19958  4.04362  4.34491  1.37849  3.60666  1.99183  3.21065  3.99590  4.38118  3.86999  3.81789  3.36688  3.13096  1.81129  4.94782  3.12803    387 - -
          2.68618  4.42225  2.77519  2.73123  3.46354  2.40513  3.72494  3.29354  2.67741  2.69355  4.24690  2.90347  2.73739  3.18146  2.89801  2.37887  2.77519  2.98518  4.58477  3.61503
          0.02861  3.96396  4.68631  0.61958  0.77255  0.48576  0.95510
    330   2.69336  0.77237  4.23314  3.99398  3.96483  3.29658  4.62099  3.12430  3.82155  3.03547  4.15993  3.95660  4.01072  4.16394  3.92956  2.96512  3.16786  2.86261  5.36117  4.25175    388 - -
          2.68618  4.42225  2.77519  2.73123  3.46354  2.40513  3.72494  3.29354  2.67741  2.69355  4.24690  2.90347  2.73739  3.18146  2.89801  2.37887  2.77519  2.98518  4.58477  3.61503
          0.02861  3.96396  4.68631  0.61958  0.77255  0.48576  0.95510
    331   2.63272  3.41975  4.05069  3.49892  3.37927  3.70459  4.19329  2.18240  3.39366  2.27555  2.94665  3.73648  4.13514  3.65835  3.63083  3.02928  2.41586  1.54799  4.97240  3.77154    389 - -
          2.68618  4.42225  2.77519  2.73123  3.46354  2.40513  3.72494  3.29354  2.67741  2.69355  4.24690  2.90347  2.73739  3.18146  2.89801  2.37887  2.77519  2.98518  4.58477  3.61503
          0.02861  3.96396  4.68631  0.61958  0.77255  0.48576  0.95510
    332   2.95527  4.94263  2.96530  2.72193  4.12319  3.42758  3.88088  3.76841  2.53652  3.26164  4.28739  3.18229  3.98265  1.07983  2.81871  2.99937  3.25239  3.49254  5.37924  4.07921    390 - -
          2.68618  4.42225  2.77519  2.73123  3.46354  2.40513  3.72494  3.29354  2.67741  2.69355  4.24690  2.90347  2.73739  3.18146  2.89801  2.37887  2.77519  2.98518  4.58477  3.61503
          0.02861  3.96396  4.68631  0.61958  0.77255  0.48576  0.95510
    333   3.07224  4.43148  4.65865  4.18403  3.46529  4.32568  4.90415  1.09433  4.04032  1.96285  3.29834  4.41253  4.67377  4.32636  4.24128  3.72563  3.34980  1.56954  5.43811  4.22247    391 - -
          2.68618  4.42225  2.77519  2.73123  3.46354  2.40513  3.72494  3.29354  2.67741  2.69355  4.24690  2.90347  2.73739  3.18146  2.89801  2.37887  2.77519  2.98518  4.58477  3.61503
          0.02861  3.96396  4.68631  0.61958  0.77255  0.48576  0.95510
    334   2.71513  4.78073  2.30311  2.52319  4.33434  3.22127  3.92987  3.81710  2.87908  3.44955  4.34251  3.01287  1.33755  3.15060  3.31698  2.76857  3.07309  3.43058  5.57956  4.28583    392 - -
          2.68618  4.42225  2.77519  2.73123  3.46354  2.40513  3.72494  3.29354  2.67741  2.69355  4.24690  2.90347  2.73739  3.18146  2.89801  2.37887  2.77519  2.98518  4.58477  3.61503
          0.02861  3.96396  4.68631  0.61958  0.77255  0.48576  0.95510
    335   3.49093  4.83252  4.23323  3.96226  2.76439  3.83443  4.01584  3.51888  3.68272  2.89777  4.14838  4.09295  4.35991  4.06561  3.79482  3.69374  3.79607  3.41174  0.71939  2.76179    393 - -
          2.68618  4.42225  2.77519  2.73123  3.46354  2.40513  3.72494  3.29354  2.67741  2.69355  4.24690  2.90347  2.73739  3.18146  2.89801  2.37887  2.77519  2.98518  4.58477  3.61503
          0.02861  3.96396  4.68631  0.61958  0.77255  0.48576  0.95510
    336   2.81927  5.35104  1.66168  1.85778  4.64435  3.25566  3.67288  4.13886  2.32204  3.63049  4.44024  2.71302  3.80626  2.54704  3.08981  2.73246  3.08035  3.72023  5.78570  4.32815    394 - -
          2.68618  4.42225  2.77519  2.73123  3.46354  2.40513  3.72494  3.29354  2.67741  2.69355  4.24690  2.90347  2.73739  3.18146  2.89801  2.37887  2.77519  2.98518  4.58477  3.61503
          0.02861  3.96396  4.68631  0.61958  0.77255  0.48576  0.95510
    337   2.75806  5.04571  2.78315  2.23318  4.39163  3.39960  3.61829  3.80376  1.60235  3.33431  4.15499  2.64026  3.84855  2.75699  2.59302  2.74206  2.70868  3.44590  5.48864  4.16777    395 - -
          2.68618  4.42225  2.77519  2.73123  3.46354  2.40513  3.72494  3.29354  2.67741  2.69355  4.24690  2.90347  2.73739  3.18146  2.89801  2.37887  2.77519  2.98518  4.58477  3.61503
          0.02861  3.96396  4.68631  0.61958  0.77255  0.48576  0.95510
    338   2.79791  4.97416  2.60421  2.41056  3.95799  3.31655  3.07619  3.83964  2.55301  3.38768  4.27167  1.46786  3.87377  2.95614  2.93931  2.79833  3.08925  3.48284  5.30643  3.83663    396 - -
          2.68618  4.42225  2.77519  2.73123  3.46354  2.40513  3.72494  3.29354  2.67741  2.69355  4.24690  2.90347  2.73739  3.18146  2.89801  2.37887  2.77519  2.98518  4.58477  3.61503
          0.02861  3.96396  4.68631  0.61958  0.77255  0.48576  0.95510
    339   2.47492  4.83013  2.65370  2.36778  4.09717  3.36643  3.60173  3.51741  2.26948  3.10749  3.91679  2.89322  3.07174  2.43367  2.84880  2.60699  2.82555  2.74909  5.33565  3.99018    397 - -
          2.68618  4.42225  2.77519  2.73123  3.46354  2.40513  3.72494  3.29354  2.67741  2.69355  4.24690  2.90347  2.73739  3.18146  2.89801  2.37887  2.77519  2.98518  4.58477  3.61503
          0.02861  3.96396  4.68631  0.61958  0.77255  0.48576  0.95510
    340   2.45815  5.01967  1.82386  2.04180  4.32539  3.29213  3.66550  3.71412  2.53177  3.32710  4.15137  2.80487  3.79597  2.81577  3.03590  2.67029  2.95113  2.93337  5.55381  4.16014    398 - -
          2.68618  4.42225  2.77519  2.73123  3.46354  2.40513  3.72494  3.29354  2.67741  2.69355  4.24690  2.90347  2.73739  3.18146  2.89801  2.37887  2.77519  2.98518  4.58477  3.61503
          0.02861  3.96396  4.68631  0.61958  0.77255  0.48576  0.95510
    341   1.82983  4.52974  3.14361  2.67598  3.46597  3.43938  2.87578  3.14601  2.61486  2.79998  3.69522  3.12042  3.88083  2.99454  2.98684  2.73518  2.87226  2.88227  4.91097  3.09772    399 - -
          2.68618  4.42225  2.77519  2.73123  3.46354  2.40513  3.72494  3.29354  2.67741  2.69355  4.24690  2.90347  2.73739  3.18146  2.89801  2.37887  2.77519  2.98518  4.58477  3.61503
          0.02861  3.96396  4.68631  0.61958  0.77255  0.48576  0.95510
    342   3.25866  4.69412  4.33615  3.97695  3.17207  4.09790  4.60401  2.38171  3.74379  0.77028  3.16742  4.24353  4.51787  4.09022  3.90468  3.68020  3.54895  2.44269  5.08400  3.82827    400 - -
          2.68618  4.42225  2.77519  2.73123  3.46354  2.40513  3.72494  3.29354  2.67741  2.69355  4.24690  2.90347  2.73739  3.18146  2.89801  2.37887  2.77519  2.98518  4.58477  3.61503
          0.02861  3.96396  4.68631  0.61958  0.77255  0.48576  0.95510
    343   2.07415  4.88595  2.69803  1.95485  4.22610  3.32075  3.65842  3.64046  2.26675  3.23033  4.05297  2.87806  3.80197  2.81366  2.88547  2.43543  2.91029  3.28903  5.44850  4.10126    401 - -
          2.68618  4.42225  2.77519  2.73123  3.46354  2.40513  3.72494  3.29354  2.67741  2.69355  4.24690  2.90347  2.73739  3.18146  2.89801  2.37887  2.77519  2.98518  4.58477  3.61503
          0.02861  3.96396  4.68631  0.61958  0.77255  0.48576  0.95510
    344   1.87802  4.70023  3.03816  2.63152  4.19794  3.33594  3.75220  3.50691  1.68420  3.17368  4.05140  3.07132  3.85495  2.92983  2.69724  2.71793  2.94282  3.17462  5.41333  4.14186    402 - -
          2.68618  4.42225  2.77519  2.73123  3.46354  2.40513  3.72494  3.29354  2.67741  2.69355  4.24690  2.90347  2.73739  3.18146  2.89801  2.37887  2.77519  2.98518  4.58477  3.61503
          0.02861  3.96396  4.68631  0.61958  0.77255  0.48576  0.95510
    345   3.49093  4.83252  4.23323  3.96226  2.76439  3.83443  4.01584  3.51888  3.68272  2.89777  4.14838  4.09295  4.35991  4.06561  3.79482  3.69374  3.79607  3.41174  0.71939  2.76179    403 - -
          2.68618  4.42225  2.77519  2.73123  3.46354  2.40513  3.72494  3.29354  2.67741  2.69355  4.24690  2.90347  2.73739  3.18146  2.89801  2.37887  2.77519  2.98518  4.58477  3.61503
          0.02861  3.96396  4.68631  0.61958  0.77255  0.48576  0.95510
    346   1.34098  4.14918  3.53285  3.20835  4.10152  3.00822  4.21426  3.21982  3.18768  3.10714  4.02927  3.35572  3.73322  3.50688  3.47734  2.45707  1.91783  2.83296  5.52116  4.31230    404 - -
          2.68618  4.42225  2.77519  2.73123  3.46354  2.40513  3.72494  3.29354  2.67741  2.69355  4.24690  2.90347  2.73739  3.18146  2.89801  2.37887  2.77519  2.98518  4.58477  3.61503
          0.02861  3.96396  4.68631  0.61958  0.77255  0.48576  0.95510
    347   2.78283  5.11975  2.50173  2.09419  4.33559  3.31921  2.78995  3.87262  2.45451  3.41058  4.24306  1.81073  3.83238  2.82442  2.89012  2.74498  3.03548  3.50783  5.54092  4.13768    405 - -
          2.68618  4.42225  2.77519  2.73123  3.46354  2.40513  3.72494  3.29354  2.67741  2.69355  4.24690  2.90347  2.73739  3.18146  2.89801  2.37887  2.77519  2.98518  4.58477  3.61503
          0.02861  3.96396  4.68631  0.61958  0.77255  0.48576  0.95510
    348   2.78168  4.54757  3.47415  3.38542  4.52514  0.60092  4.49968  4.14741  3.57911  3.78996  4.76678  3.63849  3.94163  3.89606  3.80469  2.95630  3.27004  3.65808  5.59569  4.63028    406 - -
          2.68618  4.42225  2.77519  2.73123  3.46354  2.40513  3.72494  3.29354  2.67741  2.69355  4.24690  2.90347  2.73739  3.18146  2.89801  2.37887  2.77519  2.98518  4.58477  3.61503
          0.02861  3.96396  4.68631  0.61958  0.77255  0.48576  0.95510
    349   2.91335  5.12115  3.20456  2.61945  4.52074  3.56874  3.58233  3.89702  1.71797  3.36032  4.20183  3.07213  3.94849  1.88873  1.92812  2.90000  3.09794  3.56004  5.44069  4.21447    407 - -
          2.68618  4.42225  2.77519  2.73123  3.46354  2.40513  3.72494  3.29354  2.67741  2.69355  4.24690  2.90347  2.73739  3.18146  2.89801  2.37887  2.77519  2.98518  4.58477  3.61503
          0.02861  3.96396  4.68631  0.61958  0.77255  0.48576  0.95510
    350   2.46353  4.30858  3.51093  3.26789  4.05123  3.14466  4.27802  3.18957  3.21266  3.04980  4.09493  3.46214  3.85583  3.60304  3.46658  2.66588  1.02579  2.87471  5.48099  4.26805    408 - -
          2.68618  4.42225  2.77519  2.73123  3.46354  2.40513  3.72494  3.29354  2.67741  2.69355  4.24690  2.90347  2.73739  3.18146  2.89801  2.37887  2.77519  2.98518  4.58477  3.61503
          0.02861  3.96396  4.68631  0.61958  0.77255  0.48576  0.95510
    351   2.78168  4.54757  3.47415  3.38542  4.52514  0.60092  4.49968  4.14741  3.57911  3.78996  4.76678  3.63849  3.94163  3.89606  3.80469  2.95630  3.27004  3.65808  5.59569  4.63028    409 - -
          2.68618  4.42225  2.77519  2.73123  3.46354  2.40513  3.72494  3.29354  2.67741  2.69355  4.24690  2.90347  2.73739  3.18146  2.89801  2.37887  2.77519  2.98518  4.58477  3.61503
          0.02861  3.96396  4.68631  0.61958  0.77255  0.48576  0.95510
    352   3.53143  4.81523  4.48714  4.14775  1.49803  4.29688  3.45815  3.24801  4.00453  2.60131  3.85602  3.98859  4.61711  4.02527  4.07945  3.66132  3.75757  3.16720  3.61774  1.09868    410 - -
          2.68618  4.42225  2.77519  2.73123  3.46354  2.40513  3.72494  3.29354  2.67741  2.69355  4.24690  2.90347  2.73739  3.18146  2.89801  2.37887  2.77519  2.98518  4.58477  3.61503
          0.02861  3.96396  4.68631  0.61958  0.77255  0.48576  0.95510
    353   2.87603  4.61765  3.49318  3.34577  4.33230  3.30001  4.41534  3.90167  3.41098  3.51843  4.57251  3.64304  0.67383  3.79698  3.64577  3.04649  3.32490  3.53655  5.49335  4.45437    411 - -
          2.68618  4.42225  2.77519  2.73123  3.46354  2.40513  3.72494  3.29354  2.67741  2.69355  4.24690  2.90347  2.73739  3.18146  2.89801  2.37887  2.77519  2.98518  4.58477  3.61503
          0.02861  3.96396  4.68631  0.61958  0.77255  0.48576  0.95510
    354   3.44002  4.72772  4.56023  4.18821  1.37064  4.25889  3.53093  3.10908  4.00635  2.44313  3.69903  4.02766  4.58170  4.04169  4.06295  3.63573  3.66806  3.05006  1.81293  1.99233    412 - -
          2.68618  4.42225  2.77519  2.73123  3.46354  2.40513  3.72494  3.29354  2.67741  2.69355  4.24690  2.90347  2.73739  3.18146  2.89801  2.37887  2.77519  2.98518  4.58477  3.61503
          0.02861  3.96396  4.68631  0.61958  0.77255  0.48576  0.95510
    355   3.07250  4.43000  4.66341  4.18725  3.46798  4.32988  4.90758  1.09810  4.04518  1.96487  3.29931  4.41586  4.67613  4.32980  4.24629  3.72888  3.34943  1.55885  5.44094  4.22656    413 - -
          2.68618  4.42225  2.77519  2.73123  3.46354  2.40513  3.72494  3.29354  2.67741  2.69355  4.24690  2.90347  2.73739  3.18146  2.89801  2.37887  2.77519  2.98518  4.58477  3.61503
          0.02861  3.96396  4.68631  0.61958  0.77255  0.48576  0.95510
    356   3.08942  5.22982  0.79521  2.39533  4.61948  3.28134  4.01388  4.22880  3.11566  3.82108  4.80172  2.95609  3.94067  3.25356  3.64388  3.04183  3.43013  3.85843  5.77019  4.47797    414 - -
          2.68618  4.42225  2.77519  2.73123  3.46354  2.40513  3.72494  3.29354  2.67741  2.69355  4.24690  2.90347  2.73739  3.18146  2.89801  2.37887  2.77519  2.98518  4.58477  3.61503
          0.02861  3.96396  4.68631  0.61958  0.77255  0.48576  0.95510
    357   0.88956  4.23928  3.55679  3.35292  4.14471  3.06124  4.36398  3.28402  3.37155  3.16134  4.18361  3.47899  3.80917  3.70445  3.61542  2.58903  2.87275  2.92258  5.56273  4.37331    415 - -
          2.68618  4.42225  2.77519  2.73123  3.46354  2.40513  3.72494  3.29354  2.67741  2.69355  4.24690  2.90347  2.73739  3.18146  2.89801  2.37887  2.77519  2.98518  4.58477  3.61503
          0.02861  3.96396  4.68631  0.61958  0.77255  0.48576  0.95510
    358   3.10255  4.49666  4.46428  4.08400  3.43681  4.16414  4.79564  0.97137  3.91388  2.00481  3.35862  4.31657  4.58710  4.25312  4.10006  3.66877  3.40032  1.85195  5.34613  4.09192    416 - -
          2.68618  4.42225  2.77519  2.73123  3.46354  2.40513  3.72494  3.29354  2.67741  2.69355  4.24690  2.90347  2.73739  3.18146  2.89801  2.37887  2.77519  2.98518  4.58477  3.61503
          0.02861  3.96396  4.68631  0.61958  0.77255  0.48576  0.95510
    359   3.04268  4.57743  4.14826  3.74923  3.25004  3.90261  4.46323  2.43487  3.51210  1.83152  1.21302  4.01524  4.36428  3.88830  3.70656  3.40106  3.35007  2.45145  5.10270  3.87220    417 - -
          2.68618  4.42225  2.77519  2.73123  3.46354  2.40513  3.72494  3.29354  2.67741  2.69355  4.24690  2.90347  2.73739  3.18146  2.89801  2.37887  2.77519  2.98518  4.58477  3.61503
          0.02861  3.96396  4.68631  0.61958  0.77255  0.48576  0.95510
    360   2.62694  4.49996  3.34453  2.77963  3.73115  3.49285  3.76241  2.49618  2.50095  2.70219  3.63830  3.20205  3.91349  2.99406  2.10762  2.77810  2.33739  2.72034  5.11302  3.86240    418 - -
          2.68618  4.42225  2.77519  2.73123  3.46354  2.40513  3.72494  3.29354  2.67741  2.69355  4.24690  2.90347  2.73739  3.18146  2.89801  2.37887  2.77519  2.98518  4.58477  3.61503
          0.02861  3.96396  4.68631  0.61958  0.77255  0.48576  0.95510
    361   2.95527  4.94263  2.96530  2.72193  4.12319  3.42758  3.88088  3.76841  2.53652  3.26164  4.28739  3.18229  3.98265  1.07983  2.81871  2.99937  3.25239  3.49254  5.37924  4.07921    419 - -
          2.68618  4.42225  2.77519  2.73123  3.46354  2.40513  3.72494  3.29354  2.67741  2.69355  4.24690  2.90347  2.73739  3.18146  2.89801  2.37887  2.77519  2.98518  4.58477  3.61503
          0.02861  3.96396  4.68631  0.61958  0.77255  0.48576  0.95510
    362   3.25866  4.69412  4.33615  3.97695  3.17207  4.09790  4.60401  2.38171  3.74379  0.77028  3.16742  4.24353  4.51787  4.09022  3.90468  3.68020  3.54895  2.44269  5.08400  3.82827    420 - -
          2.68618  4.42225  2.77519  2.73123  3.46354  2.40513  3.72494  3.29354  2.67741  2.69355  4.24690  2.90347  2.73739  3.18146  2.89801  2.37887  2.77519  2.98518  4.58477  3.61503
          0.02861  3.96396  4.68631  0.61958  0.77255  0.48576  0.95510
    363   3.03682  5.07800  3.45515  2.83114  4.50352  3.63681  3.63522  3.87284  1.76066  3.34865  4.24265  3.21920  4.03105  2.78467  1.21895  3.05433  3.21956  3.56985  5.40669  4.23843    421 - -
          2.68618  4.42225  2.77519  2.73123  3.46354  2.40513  3.72494  3.29354  2.67741  2.69355  4.24690  2.90347  2.73739  3.18146  2.89801  2.37887  2.77519  2.98518  4.58477  3.61503
          0.02861  3.96396  4.68631  0.61958  0.77255  0.48576  0.95510
    364   2.81429  5.30883  2.14064  1.58769  4.59933  3.26405  3.67478  4.08736  2.54898  3.59146  4.40755  2.72901  3.81069  2.13945  3.06277  2.73575  3.07496  3.68062  5.75107  4.30683    422 - -
          2.68618  4.42225  2.77519  2.73123  3.46354  2.40513  3.72494  3.29354  2.67741  2.69355  4.24690  2.90347  2.73739  3.18146  2.89801  2.37887  2.77519  2.98518  4.58477  3.61503
          0.02861  3.96396  4.68631  0.61958  0.77255  0.48576  0.95510
    365   3.03266  5.16073  2.52868  0.90203  4.51868  3.33424  3.92966  3.99081  2.82181  3.59349  4.56403  2.98727  3.94333  3.14376  3.23971  3.00609  3.33777  3.66542  5.67305  4.39597    423 - -
          2.68618  4.42225  2.77519  2.73123  3.46354  2.40513  3.72494  3.29354  2.67741  2.69355  4.24690  2.90347  2.73739  3.18146  2.89801  2.37887  2.77519  2.98518  4.58477  3.61503
          0.02861  3.96396  4.68631  0.61958  0.77255  0.48576  0.95510
    366   2.78168  4.54757  3.47415  3.38542  4.52514  0.60092  4.49968  4.14741  3.57911  3.78996  4.76678  3.63849  3.94163  3.89606  3.80469  2.95630  3.27004  3.65808  5.59569  4.63028    424 - -
          2.68618  4.42225  2.77519  2.73123  3.46354  2.40513  3.72494  3.29354  2.67741  2.69355  4.24690  2.90347  2.73739  3.18146  2.89801  2.37887  2.77519  2.98518  4.58477  3.61503
          0.02861  3.96396  4.68631  0.61958  0.77255  0.48576  0.95510
    367   3.49093  4.83252  4.23323  3.96226  2.76439  3.83443  4.01584  3.51888  3.68272  2.89777  4.14838  4.09295  4.35991  4.06561  3.79482  3.69374  3.79607  3.41174  0.71939  2.76179    425 - -
          2.68618  4.42225  2.77519  2.73123  3.46354  2.40513  3.72494  3.29354  2.67741  2.69355  4.24690  2.90347  2.73739  3.18146  2.89801  2.37887  2.77519  2.98518  4.58477  3.61503
          0.02861  3.96396  4.68631  0.61958  0.77255  0.48576  0.95510
    368   3.10255  4.49666  4.46428  4.08400  3.43681  4.16414  4.79564  0.97137  3.91388  2.00481  3.35862  4.31657  4.58710  4.25312  4.10006  3.66877  3.40032  1.85195  5.34613  4.09192    426 - -
          2.68618  4.42225  2.77519  2.73123  3.46354  2.40513  3.72494  3.29354  2.67741  2.69355  4.24690  2.90347  2.73739  3.18146  2.89801  2.37887  2.77519  2.98518  4.58477  3.61503
          0.02861  3.96396  4.68631  0.61958  0.77255  0.48576  0.95510
    369   3.09846  4.89882  3.21822  2.98790  3.35122  3.52692  0.96329  3.81550  2.82857  3.29777  4.34827  3.39332  4.08477  3.35548  3.08853  3.16847  3.40516  3.54891  4.81497  3.29962    427 - -
          2.68618  4.42225  2.77519  2.73123  3.46354  2.40513  3.72494  3.29354  2.67741  2.69355  4.24690  2.90347  2.73739  3.18146  2.89801  2.37887  2.77519  2.98518  4.58477  3.61503
          0.02861  3.96396  4.68631  0.61958  0.77255  0.48576  0.95510
    370   2.87740  4.95279  2.88636  2.57581  3.70073  3.46278  1.64396  3.69278  2.36683  3.21150  4.13428  3.04939  3.94762  2.54593  2.66905  2.89595  3.12430  3.39639  5.07505  3.60578    428 - -
          2.68618  4.42225  2.77519  2.73123  3.46354  2.40513  3.72494  3.29354  2.67741  2.69355  4.24690  2.90347  2.73739  3.18146  2.89801  2.37887  2.77519  2.98518  4.58477  3.61503
          0.02861  3.96396  4.68631  0.61958  0.77255  0.48576  0.95510
    371   3.25866  4.69412  4.33615  3.97695  3.17207  4.09790  4.60401  2.38171  3.74379  0.77028  3.16742  4.24353  4.51787  4.09022  3.90468  3.68020  3.54895  2.44269  5.08400  3.82827    429 - -
          2.68618  4.42225  2.77519  2.73123  3.46354  2.40513  3.72494  3.29354  2.67741  2.69355  4.24690  2.90347  2.73739  3.18146  2.89801  2.37887  2.77519  2.98518  4.58477  3.61503
          0.02861  3.96396  4.68631  0.61958  0.77255  0.48576  0.95510
    372   1.18902  4.13437  3.43645  3.17230  4.21331  2.93311  4.22349  3.53301  3.21466  3.30812  4.17337  3.30846  3.68545  3.51470  3.50575  1.90609  2.70036  3.04307  5.59080  4.37136    430 - -
          2.68618  4.42225  2.77519  2.73123  3.46354  2.40513  3.72494  3.29354  2.67741  2.69355  4.24690  2.90347  2.73739  3.18146  2.89801  2.37887  2.77519  2.98518  4.58477  3.61503
          0.02861  3.96396  4.68631  0.61958  0.77255  0.48576  0.95510
    373   3.11017  4.94196  3.61030  3.10295  4.31977  3.57999  3.89299  3.86821  2.27769  3.36755  4.36578  3.45548  4.07850  3.10915  0.84735  3.19018  3.37014  3.58832  5.36598  4.22771    431 - -
          2.68618  4.42225  2.77519  2.73123  3.46354  2.40513  3.72494  3.29354  2.67741  2.69355  4.24690  2.90347  2.73739  3.18146  2.89801  2.37887  2.77519  2.98518  4.58477  3.61503
          0.02861  3.96396  4.68631  0.61958  0.77255  0.48576  0.95510
    374   3.09846  4.89882  3.21822  2.98790  3.35122  3.52692  0.96329  3.81550  2.82857  3.29777  4.34827  3.39332  4.08477  3.35548  3.08853  3.16847  3.40516  3.54891  4.81497  3.29962    432 - -
          2.68618  4.42225  2.77519  2.73123  3.46354  2.40513  3.72494  3.29354  2.67741  2.69355  4.24690  2.90347  2.73739  3.18146  2.89801  2.37887  2.77519  2.98518  4.58477  3.61503
          0.02861  3.96396  4.68631  0.61958  0.77255  0.48576  0.95510
    375   1.37714  4.28013  3.61699  3.18255  3.68479  3.32708  4.12415  2.71115  3.07869  2.54222  2.97884  3.44872  3.92301  3.43552  3.37699  2.72319  2.86543  2.49815  5.24307  4.00390    433 - -
          2.68618  4.42225  2.77519  2.73123  3.46354  2.40513  3.72494  3.29354  2.67741  2.69355  4.24690  2.90347  2.73739  3.18146  2.89801  2.37887  2.77519  2.98518  4.58477  3.61503
          0.02861  3.96396  4.68631  0.61958  0.77255  0.48576  0.95510
    376   2.88052  4.39839  4.25136  3.91784  3.61793  3.81785  4.70406  2.04894  3.78700  2.28944  3.56972  4.09283  4.37364  4.14046  3.99060  3.32754  3.24008  0.91703  5.41765  4.15471    434 - -
          2.68618  4.42225  2.77519  2.73123  3.46354  2.40513  3.72494  3.29354  2.67741  2.69355  4.24690  2.90347  2.73739  3.18146  2.89801  2.37887  2.77519  2.98518  4.58477  3.61503
          0.02861  3.96396  4.68631  0.61958  0.77255  0.48576  0.95510
    377   0.88956  4.23928  3.55679  3.35292  4.14471  3.06124  4.36398  3.28402  3.37155  3.16134  4.18361  3.47899  3.80917  3.70445  3.61542  2.58903  2.87275  2.92258  5.56273  4.37331    435 - -
          2.68618  4.42225  2.77519  2.73123  3.46354  2.40513  3.72494  3.29354  2.67741  2.69355  4.24690  2.90347  2.73739  3.18146  2.89801  2.37887  2.77519  2.98518  4.58477  3.61503
          0.02861  3.96396  4.68631  0.61958  0.77255  0.48576  0.95510
    378   2.69336  0.77237  4.23314  3.99398  3.96483  3.29658  4.62099  3.12430  3.82155  3.03547  4.15993  3.95660  4.01072  4.16394  3.92956  2.96512  3.16786  2.86261  5.36117  4.25175    436 - -
          2.68618  4.42225  2.77519  2.73123  3.46354  2.40513  3.72494  3.29354  2.67741  2.69355  4.24690  2.90347  2.73739  3.18146  2.89801  2.37887  2.77519  2.98518  4.58477  3.61503
          0.02861  3.96396  4.68631  0.61958  0.77255  0.48576  0.95510
    379   3.37615  4.75128  4.36409  4.09646  0.87313  4.04351  3.92000  2.88912  4.00131  2.23836  3.60610  4.12295  4.50043  4.14422  4.09842  3.64106  3.67753  2.88645  4.14291  2.49884    437 - -
          2.68618  4.42225  2.77519  2.73123  3.46354  2.40513  3.72494  3.29354  2.67741  2.69355  4.24690  2.90347  2.73739  3.18146  2.89801  2.37887  2.77519  2.98518  4.58477  3.61503
          0.02861  3.96396  4.68631  0.61958  0.77255  0.48576  0.95510
    380   3.25866  4.69412  4.33615  3.97695  3.17207  4.09790  4.60401  2.38171  3.74379  0.77028  3.16742  4.24353  4.51787  4.09022  3.90468  3.68020  3.54895  2.44269  5.08400  3.82827    438 - -
          2.68618  4.42225  2.77519  2.73123  3.46354  2.40513  3.72494  3.29354  2.67741  2.69355  4.24690  2.90347  2.73739  3.18146  2.89801  2.37887  2.77519  2.98518  4.58477  3.61503
          0.02861  3.96396  4.68631  0.61958  0.77255  0.48576  0.95510
    381   2.46353  4.30858  3.51093  3.26789  4.05123  3.14466  4.27802  3.18957  3.21266  3.04980  4.09493  3.46214  3.85583  3.60304  3.46658  2.66588  1.02579  2.87471  5.48099  4.26805    439 - -
          2.68618  4.42225  2.77519  2.73123  3.46354  2.40513  3.72494  3.29354  2.67741  2.69355  4.24690  2.90347  2.73739  3.18146  2.89801  2.37887  2.77519  2.98518  4.58477  3.61503
          0.02861  3.96396  4.68631  0.61958  0.77255  0.48576  0.95510
    382   3.11017  4.94196  3.61030  3.10295  4.31977  3.57999  3.89299  3.86821  2.27769  3.36755  4.36578  3.45548  4.07850  3.10915  0.84735  3.19018  3.37014  3.58832  5.36598  4.22771    440 - -
          2.68618  4.42225  2.77519  2.73123  3.46354  2.40513  3.72494  3.29354  2.67741  2.69355  4.24690  2.90347  2.73739  3.18146  2.89801  2.37887  2.77519  2.98518  4.58477  3.61503
          0.02861  3.96396  4.68631  0.61958  0.77255  0.48576  0.95510
    383   2.78168  4.54757  3.47415  3.38542  4.52514  0.60092  4.49968  4.14741  3.57911  3.78996  4.76678  3.63849  3.94163  3.89606  3.80469  2.95630  3.27004  3.65808  5.59569  4.63028    441 - -
          2.68618  4.42225  2.77519  2.73123  3.46354  2.40513  3.72494  3.29354  2.67741  2.69355  4.24690  2.90347  2.73739  3.18146  2.89801  2.37887  2.77519  2.98518  4.58477  3.61503
          0.02861  3.96396  4.68631  0.61958  0.77255  0.48576  0.95510
    384   3.08942  5.22982  0.79521  2.39533  4.61948  3.28134  4.01388  4.22880  3.11566  3.82108  4.80172  2.95609  3.94067  3.25356  3.64388  3.04183  3.43013  3.85843  5.77019  4.47797    442 - -
          2.68618  4.42225  2.77519  2.73123  3.46354  2.40513  3.72494  3.29354  2.67741  2.69355  4.24690  2.90347  2.73739  3.18146  2.89801  2.37887  2.77519  2.98518  4.58477  3.61503
          0.02861  3.96396  4.68631  0.61958  0.77255  0.48576  0.95510
    385   3.25866  4.69412  4.33615  3.97695  3.17207  4.09790  4.60401  2.38171  3.74379  0.77028  3.16742  4.24353  4.51787  4.09022  3.90468  3.68020  3.54895  2.44269  5.08400  3.82827    443 - -
          2.68618  4.42225  2.77519  2.73123  3.46354  2.40513  3.72494  3.29354  2.67741  2.69355  4.24690  2.90347  2.73739  3.18146  2.89801  2.37887  2.77519  2.98518  4.58477  3.61503
          0.02861  3.96396  4.68631  0.61958  0.77255  0.48576  0.95510
    386   3.49093  4.83252  4.23323  3.96226  2.76439  3.83443  4.01584  3.51888  3.68272  2.89777  4.14838  4.09295  4.35991  4.06561  3.79482  3.69374  3.79607  3.41174  0.71939  2.76179    444 - -
          2.68618  4.42225  2.77519  2.73123  3.46354  2.40513  3.72494  3.29354  2.67741  2.69355  4.24690  2.90347  2.73739  3.18146  2.89801  2.37887  2.77519  2.98518  4.58477  3.61503
          0.02861  3.96396  4.68631  0.61958  0.77255  0.48576  0.95510
    387   3.13669  4.49015  4.63120  4.15396  3.33826  4.36916  4.82262  1.09968  3.96473  1.74339  3.21405  4.40364  4.68308  4.26471  4.15451  3.77077  3.40008  1.78917  5.31518  4.07583    445 - -
          2.68618  4.42225  2.77519  2.73123  3.46354  2.40513  3.72494  3.29354  2.67741  2.69355  4.24690  2.90347  2.73739  3.18146  2.89801  2.37887  2.77519  2.98518  4.58477  3.61503
          0.02861  3.96396  4.68631  0.61958  0.77255  0.48576  0.95510
    388   2.36154  4.28287  3.28751  3.10803  4.16811  3.01113  4.21511  3.70333  3.18796  3.41669  4.33548  3.31782  3.75758  3.53023  3.47083  0.96104  2.84861  3.21838  5.53339  4.25225    446 - -
          2.68618  4.42225  2.77519  2.73123  3.46354  2.40513  3.72494  3.29354  2.67741  2.69355  4.24690  2.90347  2.73739  3.18146  2.89801  2.37887  2.77519  2.98518  4.58477  3.61503
          0.02861  3.96396  4.68631  0.61958  0.77255  0.48576  0.95510
    389   3.49093  4.83252  4.23323  3.96226  2.76439  3.83443  4.01584  3.51888  3.68272  2.89777  4.14838  4.09295  4.35991  4.06561  3.79482  3.69374  3.79607  3.41174  0.71939  2.76179    447 - -
          2.68618  4.42225  2.77519  2.73123  3.46354  2.40513  3.72494  3.29354  2.67741  2.69355  4.24690  2.90347  2.73739  3.18146  2.89801  2.37887  2.77519  2.98518  4.58477  3.61503
          0.02861  3.96396  4.68631  0.61958  0.77255  0.48576  0.95510
    390   3.03266  5.16073  2.52868  0.90203  4.51868  3.33424  3.92966  3.99081  2.82181  3.59349  4.56403  2.98727  3.94333  3.14376  3.23971  3.00609  3.33777  3.66542  5.67305  4.39597    448 - -
          2.68618  4.42225  2.77519  2.73123  3.46354  2.40513  3.72494  3.29354  2.67741  2.69355  4.24690  2.90347  2.73739  3.18146  2.89801  2.37887  2.77519  2.98518  4.58477  3.61503
          0.02861  3.96396  4.68631  0.61958  0.77255  0.48576  0.95510
    391   2.88433  5.21887  2.44621  1.29521  4.53905  3.31990  3.71507  3.97102  2.23117  3.52023  4.38607  2.82923  3.86866  2.87741  2.87259  2.83111  3.14498  3.61152  5.67378  4.30492    449 - -
          2.68618  4.42225  2.77519  2.73123  3.46354  2.40513  3.72494  3.29354  2.67741  2.69355  4.24690  2.90347  2.73739  3.18146  2.89801  2.37887  2.77519  2.98518  4.58477  3.61503
          0.02861  3.96396  4.68631  0.61958  0.77255  0.48576  0.95510
    392   2.78168  4.54757  3.47415  3.38542  4.52514  0.60092  4.49968  4.14741  3.57911  3.78996  4.76678  3.63849  3.94163  3.89606  3.80469  2.95630  3.27004  3.65808  5.59569  4.63028    450 - -
          2.68618  4.42225  2.77519  2.73123  3.46354  2.40513  3.72494  3.29354  2.67741  2.69355  4.24690  2.90347  2.73739  3.18146  2.89801  2.37887  2.77519  2.98518  4.58477  3.61503
          0.02861  3.96396  4.68631  0.61958  0.77255  0.48576  0.95510
    393   2.44772  4.39645  3.45652  2.90956  3.44746  3.58852  3.85174  2.73038  2.76329  2.18005  2.28745  3.32057  3.97764  2.64130  3.09102  2.86104  2.88801  2.57192  4.96974  3.73865    451 - -
          2.68618  4.42225  2.77519  2.73123  3.46354  2.40513  3.72494  3.29354  2.67741  2.69355  4.24690  2.90347  2.73739  3.18146  2.89801  2.37887  2.77519  2.98518  4.58477  3.61503
          0.02861  3.96396  4.68631  0.61958  0.77255  0.48576  0.95510
    394   2.57499  5.00577  3.22683  2.64587  4.41679  3.53730  3.60828  3.77618  1.43282  3.28992  4.14044  3.08918  3.93620  2.74812  1.96995  2.87048  3.06293  3.44814  5.40938  4.18226    452 - -
          2.68618  4.42225  2.77519  2.73123  3.46354  2.40513  3.72494  3.29354  2.67741  2.69355  4.24690  2.90347  2.73739  3.18146  2.89801  2.37887  2.77519  2.98518  4.58477  3.61503
          0.02861  3.96396  4.68631  0.61958  0.77255  0.48576  0.95510
    395   2.88052  4.39839  4.25136  3.91784  3.61793  3.81785  4.70406  2.04894  3.78700  2.28944  3.56972  4.09283  4.37364  4.14046  3.99060  3.32754  3.24008  0.91703  5.41765  4.15471    453 - -
          2.68618  4.42225  2.77519  2.73123  3.46354  2.40513  3.72494  3.29354  2.67741  2.69355  4.24690  2.90347  2.73739  3.18146  2.89801  2.37887  2.77519  2.98518  4.58477  3.61503
          0.02861  3.96396  4.68631  0.61958  0.77255  0.48576  0.95510
    396   3.37615  4.75128  4.36409  4.09646  0.87313  4.04351  3.92000  2.88912  4.00131  2.23836  3.60610  4.12295  4.50043  4.14422  4.09842  3.64106  3.67753  2.88645  4.14291  2.49884    454 - -
          2.68618  4.42225  2.77519  2.73123  3.46354  2.40513  3.72494  3.29354  2.67741  2.69355  4.24690  2.90347  2.73739  3.18146  2.89801  2.37887  2.77519  2.98518  4.58477  3.61503
          0.02861  3.96396  4.68631  0.61958  0.77255  0.48576  0.95510
    397   2.93368  5.48847  1.56088  1.43364  4.77491  3.21246  3.75460  4.28816  2.76728  3.79715  4.65303  2.67923  3.83244  2.92189  3.35713  2.81944  3.22191  3.86684  5.94947  4.45278    455 - -
          2.68618  4.42225  2.77519  2.73123  3.46354  2.40513  3.72494  3.29354  2.67741  2.69355  4.24690  2.90347  2.73739  3.18146  2.89801  2.37887  2.77519  2.98518  4.58477  3.61503
          0.02861  3.96396  4.68631  0.61958  0.77255  0.48576  0.95510
    398   2.86062  5.37230  2.04973  1.35929  4.65360  3.24337  3.70409  4.15006  2.62702  3.65651  4.48822  2.70709  3.81990  2.55906  3.16308  2.76933  3.13086  3.74215  5.82008  4.35673    456 - -
          2.68618  4.42225  2.77519  2.73123  3.46354  2.40513  3.72494  3.29354  2.67741  2.69355  4.24690  2.90347  2.73739  3.18146  2.89801  2.37887  2.77519  2.98518  4.58477  3.61503
          0.02861  3.96396  4.68631  0.61958  0.77255  0.48576  0.95510
    399   3.27712  4.65393  4.60744  4.11446  2.48275  4.38158  4.48975  2.26778  3.96474  0.90975  2.94898  4.34481  4.63702  4.12443  4.11422  3.75921  3.51422  2.37716  4.80112  3.43048    457 - -
          2.68618  4.42225  2.77519  2.73123  3.46354  2.40513  3.72494  3.29354  2.67741  2.69355  4.24690  2.90347  2.73739  3.18146  2.89801  2.37887  2.77519  2.98518  4.58477  3.61503
          0.02861  3.96396  4.68631  0.61958  0.77255  0.48576  0.95510
    400   3.25866  4.69412  4.33615  3.97695  3.17207  4.09790  4.60401  2.38171  3.74379  0.77028  3.16742  4.24353  4.51787  4.09022  3.90468  3.68020  3.54895  2.44269  5.08400  3.82827    458 - -
          2.68618  4.42225  2.77519  2.73123  3.46354  2.40513  3.72494  3.29354  2.67741  2.69355  4.24690  2.90347  2.73739  3.18146  2.89801  2.37887  2.77519  2.98518  4.58477  3.61503
          0.02861  3.96396  4.68631  0.61958  0.77255  0.48576  0.95510
    401   3.25866  4.69412  4.33615  3.97695  3.17207  4.09790  4.60401  2.38171  3.74379  0.77028  3.16742  4.24353  4.51787  4.09022  3.90468  3.68020  3.54895  2.44269  5.08400  3.82827    459 - -
          2.68618  4.42225  2.77519  2.73123  3.46354  2.40513  3.72494  3.29354  2.67741  2.69355  4.24690  2.90347  2.73739  3.18146  2.89801  2.37887  2.77519  2.98518  4.58477  3.61503
          0.02861  3.96396  4.68631  0.61958  0.77255  0.48576  0.95510
    402   3.08942  5.22982  0.79521  2.39533  4.61948  3.28134  4.01388  4.22880  3.11566  3.82108  4.80172  2.95609  3.94067  3.25356  3.64388  3.04183  3.43013  3.85843  5.77019  4.47797    460 - -
          2.68618  4.42225  2.77519  2.73123  3.46354  2.40513  3.72494  3.29354  2.67741  2.69355  4.24690  2.90347  2.73739  3.18146  2.89801  2.37887  2.77519  2.98518  4.58477  3.61503
          0.02861  3.96396  4.68631  0.61958  0.77255  0.48576  0.95510
    403   1.69686  4.49652  3.12324  2.68724  3.64761  3.39309  3.75791  3.11953  2.63192  2.78898  3.69830  3.12453  3.86605  2.74081  2.99559  2.71614  2.86090  2.85624  5.06171  3.18057    461 - -
          2.68618  4.42225  2.77519  2.73123  3.46354  2.40513  3.72494  3.29354  2.67741  2.69355  4.24690  2.90347  2.73739  3.18146  2.89801  2.37887  2.77519  2.98518  4.58477  3.61503
          0.02861  3.96396  4.68631  0.61958  0.77255  0.48576  0.95510
    404   3.08942  5.22982  0.79521  2.39533  4.61948  3.28134  4.01388  4.22880  3.11566  3.82108  4.80172  2.95609  3.94067  3.25356  3.64388  3.04183  3.43013  3.85843  5.77019  4.47797    462 - -
          2.68618  4.42225  2.77519  2.73123  3.46354  2.40513  3.72494  3.29354  2.67741  2.69355  4.24690  2.90347  2.73739  3.18146  2.89801  2.37887  2.77519  2.98518  4.58477  3.61503
          0.02861  3.96396  4.68631  0.61958  0.77255  0.48576  0.95510
    405   3.49093  4.83252  4.23323  3.96226  2.76439  3.83443  4.01584  3.51888  3.68272  2.89777  4.14838  4.09295  4.35991  4.06561  3.79482  3.69374  3.79607  3.41174  0.71939  2.76179    463 - -
          2.68618  4.42225  2.77519  2.73123  3.46354  2.40513  3.72494  3.29354  2.67741  2.69355  4.24690  2.90347  2.73739  3.18146  2.89801  2.37887  2.77519  2.98518  4.58477  3.61503
          0.02861  3.96396  4.68631  0.61958  0.77255  0.48576  0.95510
    406   1.80330  4.16394  3.36064  3.10325  4.25249  2.93503  4.19343  3.61107  3.16391  3.35622  4.21296  3.27332  3.68365  3.46934  3.46986  1.25279  2.70971  3.10131  5.61364  4.38153    464 - -
          2.68618  4.42225  2.77519  2.73123  3.46354  2.40513  3.72494  3.29354  2.67741  2.69355  4.24690  2.90347  2.73739  3.18146  2.89801  2.37887  2.77519  2.98518  4.58477  3.61503
          0.02861  3.96396  4.68631  0.61958  0.77255  0.48576  0.95510
    407   3.07984  4.42729  4.65227  4.09372  3.24655  4.35651  4.72327  1.79410  3.98241  1.41645  2.69221  4.34971  4.60893  4.16756  4.15803  3.68989  3.31401  1.50409  5.19999  4.07756    465 - -
          2.68618  4.42225  2.77519  2.73123  3.46354  2.40513  3.72494  3.29354  2.67741  2.69355  4.24690  2.90347  2.73739  3.18146  2.89801  2.37887  2.77519  2.98518  4.58477  3.61503
          0.02861  3.96396  4.68631  0.61958  0.77255  0.48576  0.95510
    408   2.80082  4.79947  2.76165  2.65662  4.17748  3.24654  3.99726  3.90811  2.90892  3.54476  4.49988  1.00577  3.90313  3.27062  3.26630  2.86480  3.18598  3.52106  5.47296  4.11959    466 - -
          2.68618  4.42225  2.77519  2.73123  3.46354  2.40513  3.72494  3.29354  2.67741  2.69355  4.24690  2.90347  2.73739  3.18146  2.89801  2.37887  2.77519  2.98518  4.58477  3.61503
          0.02861  3.96396  4.68631  0.61958  0.77255  0.48576  0.95510
    409   0.88956  4.23928  3.55679  3.35292  4.14471  3.06124  4.36398  3.28402  3.37155  3.16134  4.18361  3.47899  3.80917  3.70445  3.61542  2.58903  2.87275  2.92258  5.56273  4.37331    467 - -
          2.68618  4.42225  2.77519  2.73123  3.46354  2.40513  3.72494  3.29354  2.67741  2.69355  4.24690  2.90347  2.73739  3.18146  2.89801  2.37887  2.77519  2.98518  4.58477  3.61503
          0.02861  3.96396  4.68631  0.61958  0.77255  0.48576  0.95510
    410   2.78168  4.54757  3.47415  3.38542  4.52514  0.60092  4.49968  4.14741  3.57911  3.78996  4.76678  3.63849  3.94163  3.89606  3.80469  2.95630  3.27004  3.65808  5.59569  4.63028    468 - -
          2.68618  4.42225  2.77519  2.73123  3.46354  2.40513  3.72494  3.29354  2.67741  2.69355  4.24690  2.90347  2.73739  3.18146  2.89801  2.37887  2.77519  2.98518  4.58477  3.61503
          0.02861  3.96396  4.68631  0.61958  0.77255  0.48576  0.95510
    411   2.62852  4.50073  3.18866  2.77097  3.62409  3.43304  3.82430  2.99189  2.69171  2.67303  2.21444  2.17073  3.91453  3.09580  3.03580  2.77908  2.91138  2.76887  5.08462  3.76643    469 - -
          2.68618  4.42225  2.77519  2.73123  3.46354  2.40513  3.72494  3.29354  2.67741  2.69355  4.24690  2.90347  2.73739  3.18146  2.89801  2.37887  2.77519  2.98518  4.58477  3.61503
          0.02861  3.96396  4.68631  0.61958  0.77255  0.48576  0.95510
    412   3.49093  4.83252  4.23323  3.96226  2.76439  3.83443  4.01584  3.51888  3.68272  2.89777  4.14838  4.09295  4.35991  4.06561  3.79482  3.69374  3.79607  3.41174  0.71939  2.76179    470 - -
          2.68618  4.42225  2.77519  2.73123  3.46354  2.40513  3.72494  3.29354  2.67741  2.69355  4.24690  2.90347  2.73739  3.18146  2.89801  2.37887  2.77519  2.98518  4.58477  3.61503
          0.02861  3.96396  4.68631  0.61958  0.77255  0.48576  0.95510
    413   3.04268  4.57743  4.14826  3.74923  3.25004  3.90261  4.46323  2.43487  3.51210  1.83152  1.21302  4.01524  4.36428  3.88830  3.70656  3.40106  3.35007  2.45145  5.10270  3.87220    471 - -
          2.68618  4.42225  2.77519  2.73123  3.46354  2.40513  3.72494  3.29354  2.67741  2.69355  4.24690  2.90347  2.73739  3.18146  2.89801  2.37887  2.77519  2.98518  4.58477  3.61503
          0.02861  3.96396  4.68631  0.61958  0.77255  0.48576  0.95510
    414   3.49093  4.83252  4.23323  3.96226  2.76439  3.83443  4.01584  3.51888  3.68272  2.89777  4.14838  4.09295  4.35991  4.06561  3.79482  3.69374  3.79607  3.41174  0.71939  2.76179    472 - -
          2.68618  4.42225  2.77519  2.73123  3.46354  2.40513  3.72494  3.29354  2.67741  2.69355  4.24690  2.90347  2.73739  3.18146  2.89801  2.37887  2.77519  2.98518  4.58477  3.61503
          0.02861  3.96396  4.68631  0.61958  0.77255  0.48576  0.95510
    415   3.27322  4.63969  4.62996  4.13175  2.22044  4.38161  4.41977  2.29333  3.98787  0.97577  2.95442  4.33554  4.63074  4.12387  4.12530  3.74925  3.50593  2.40340  4.70844  3.29963    473 - -
          2.68618  4.42225  2.77519  2.73123  3.46354  2.40513  3.72494  3.29354  2.67741  2.69355  4.24690  2.90347  2.73739  3.18146  2.89801  2.37887  2.77519  2.98518  4.58477  3.61503
          0.02861  3.96396  4.68631  0.61958  0.77255  0.48576  0.95510
    416   2.36154  4.28287  3.28751  3.10803  4.16811  3.01113  4.21511  3.70333  3.18796  3.41669  4.33548  3.31782  3.75758  3.53023  3.47083  0.96104  2.84861  3.21838  5.53339  4.25225    474 - -
          2.68618  4.42225  2.77519  2.73123  3.46354  2.40513  3.72494  3.29354  2.67741  2.69355  4.24690  2.90347  2.73739  3.18146  2.89801  2.37887  2.77519  2.98518  4.58477  3.61503
          0.02861  3.96396  4.68631  0.61958  0.77255  0.48576  0.95510
    417   1.50046  1.89073  3.99000  3.61804  3.88989  3.03625  4.36640  2.94621  3.49563  2.90286  3.86415  3.56355  3.77227  3.77138  3.69498  2.49262  2.71753  2.61422  5.37978  4.19764    475 - -
          2.68618  4.42225  2.77519  2.73123  3.46354  2.40513  3.72494  3.29354  2.67741  2.69355  4.24690  2.90347  2.73739  3.18146  2.89801  2.37887  2.77519  2.98518  4.58477  3.61503
          0.02861  3.96396  4.68631  0.61958  0.77255  0.48576  0.95510
    418   2.36154  4.28287  3.28751  3.10803  4.16811  3.01113  4.21511  3.70333  3.18796  3.41669  4.33548  3.31782  3.75758  3.53023  3.47083  0.96104  2.84861  3.21838  5.53339  4.25225    476 - -
          2.68618  4.42225  2.77519  2.73123  3.46354  2.40513  3.72494  3.29354  2.67741  2.69355  4.24690  2.90347  2.73739  3.18146  2.89801  2.37887  2.77519  2.98518  4.58477  3.61503
          0.02861  3.96396  4.68631  0.61958  0.77255  0.48576  0.95510
    419   1.48952  4.14769  3.40471  3.12596  4.23320  2.93361  4.19513  3.58249  3.17391  3.33002  4.18272  3.28410  3.67997  3.47328  3.47973  1.49687  2.69718  3.07787  5.59680  4.37321    477 - -
          2.68618  4.42225  2.77519  2.73123  3.46354  2.40513  3.72494  3.29354  2.67741  2.69355  4.24690  2.90347  2.73739  3.18146  2.89801  2.37887  2.77519  2.98518  4.58477  3.61503
          0.02861  3.96396  4.68631  0.61958  0.77255  0.48576  0.95510
    420   3.37615  4.75128  4.36409  4.09646  0.87313  4.04351  3.92000  2.88912  4.00131  2.23836  3.60610  4.12295  4.50043  4.14422  4.09842  3.64106  3.67753  2.88645  4.14291  2.49884    478 - -
          2.68618  4.42225  2.77519  2.73123  3.46354  2.40513  3.72494  3.29354  2.67741  2.69355  4.24690  2.90347  2.73739  3.18146  2.89801  2.37887  2.77519  2.98518  4.58477  3.61503
          0.02861  3.96396  4.68631  0.61958  0.77255  0.48576  0.95510
    421   3.37615  4.75128  4.36409  4.09646  0.87313  4.04351  3.92000  2.88912  4.00131  2.23836  3.60610  4.12295  4.50043  4.14422  4.09842  3.64106  3.67753  2.88645  4.14291  2.49884    479 - -
          2.68618  4.42225  2.77519  2.73123  3.46354  2.40513  3.72494  3.29354  2.67741  2.69355  4.24690  2.90347  2.73739  3.18146  2.89801  2.37887  2.77519  2.98518  4.58477  3.61503
          0.02861  3.96396  4.68631  0.61958  0.77255  0.48576  0.95510
    422   2.73837  4.85530  3.00641  2.53207  3.57171  3.48156  2.60195  3.51593  2.36010  3.07110  3.94530  3.01813  3.89101  2.02895  2.72071  2.76667  2.96357  3.21829  4.96911  3.04417    480 - -
          2.68618  4.42225  2.77519  2.73123  3.46354  2.40513  3.72494  3.29354  2.67741  2.69355  4.24690  2.90347  2.73739  3.18146  2.89801  2.37887  2.77519  2.98518  4.58477  3.61503
          0.02861  3.96396  4.68631  0.61958  0.77255  0.48576  0.95510
    423   2.88921  5.06267  2.87608  2.52758  4.37389  3.45605  3.66725  3.82529  1.99582  3.33755  4.22309  3.01012  3.92716  1.51232  2.46371  2.88466  3.12027  3.50185  5.46359  4.17681    481 - -
          2.68618  4.42225  2.77519  2.73123  3.46354  2.40513  3.72494  3.29354  2.67741  2.69355  4.24690  2.90347  2.73739  3.18146  2.89801  2.37887  2.77519  2.98518  4.58477  3.61503
          0.02861  3.96396  4.68631  0.61958  0.77255  0.48576  0.95510
    424   3.51512  4.79318  4.51670  4.17555  1.16702  4.29980  3.47446  3.19971  4.02930  2.54839  3.80718  4.00569  4.61692  4.04084  4.09340  3.66407  3.74080  3.12760  3.63215  1.43192    482 - -
          2.68618  4.42225  2.77519  2.73123  3.46354  2.40513  3.72494  3.29354  2.67741  2.69355  4.24690  2.90347  2.73739  3.18146  2.89801  2.37887  2.77519  2.98518  4.58477  3.61503
          0.02861  3.96396  4.68631  0.61958  0.77255  0.48576  0.95510
    425   3.44483  4.76061  4.45215  4.09968  1.03739  4.25457  3.54313  3.07456  3.95764  2.41763  3.69817  3.99876  4.58414  4.01286  4.04614  3.62772  3.67843  3.02508  3.71910  1.79694    483 - -
          2.68618  4.42225  2.77519  2.73123  3.46354  2.40513  3.72494  3.29354  2.67741  2.69355  4.24690  2.90347  2.73739  3.18146  2.89801  2.37887  2.77519  2.98518  4.58477  3.61503
          0.02861  3.96396  4.68631  0.61958  0.77255  0.48576  0.95510
    426   2.89314  4.96986  3.23514  2.69498  4.03004  3.55629  2.10597  3.72414  2.09419  3.23368  4.11556  3.13058  3.96502  2.81465  1.71924  2.91757  3.10193  3.41862  5.21536  3.87905    484 - -
          2.68618  4.42225  2.77519  2.73123  3.46354  2.40513  3.72494  3.29354  2.67741  2.69355  4.24690  2.90347  2.73739  3.18146  2.89801  2.37887  2.77519  2.98518  4.58477  3.61503
          0.02861  3.96396  4.68631  0.61958  0.77255  0.48576  0.95510
    427   2.58935  2.09905  4.29655  3.83298  3.55193  3.55856  4.47651  2.16404  3.68240  2.37046  3.49407  3.89660  4.14080  3.95624  3.86828  2.97722  2.95844  1.46112  5.22058  4.00221    485 - -
          2.68618  4.42225  2.77519  2.73123  3.46354  2.40513  3.72494  3.29354  2.67741  2.69355  4.24690  2.90347  2.73739  3.18146  2.89801  2.37887  2.77519  2.98518  4.58477  3.61503
          0.02861  3.96396  4.68631  0.61958  0.77255  0.48576  0.95510
    428   3.38094  4.83282  3.97399  3.72101  2.30042  3.93724  3.66395  3.37755  3.57592  2.80776  4.04320  3.83726  4.40919  3.85994  3.74068  3.50835  3.66820  3.25250  3.94752  0.82625    486 - -
          2.68618  4.42225  2.77519  2.73123  3.46354  2.40513  3.72494  3.29354  2.67741  2.69355  4.24690  2.90347  2.73739  3.18146  2.89801  2.37887  2.77519  2.98518  4.58477  3.61503
          0.02861  3.96396  4.68631  0.61958  0.77255  0.48576  0.95510
    429   2.20290  1.89188  3.83844  3.47088  3.92841  2.97597  4.27745  3.24280  3.36259  3.05104  3.94813  3.46513  3.71672  3.65637  3.58812  1.58535  2.68289  2.83557  5.36936  4.15930    487 - -
          2.68618  4.42225  2.77519  2.73123  3.46354  2.40513  3.72494  3.29354  2.67741  2.69355  4.24690  2.90347  2.73739  3.18146  2.89801  2.37887  2.77519  2.98518  4.58477  3.61503
          0.02861  3.96396  4.68631  0.61958  0.77255  0.48576  0.95510
    430   2.87603  4.61765  3.49318  3.34577  4.33230  3.30001  4.41534  3.90167  3.41098  3.51843  4.57251  3.64304  0.67383  3.79698  3.64577  3.04649  3.32490  3.53655  5.49335  4.45437    488 - -
          2.68618  4.42225  2.77519  2.73123  3.46354  2.40513  3.72494  3.29354  2.67741  2.69355  4.24690  2.90347  2.73739  3.18146  2.89801  2.37887  2.77519  2.98518  4.58477  3.61503
          0.02861  3.96396  4.68631  0.61958  0.77255  0.48576  0.95510
    431   2.98487  4.39174  4.52414  4.05911  3.53548  4.17543  4.81545  1.71621  3.91854  2.09856  3.39217  4.28259  4.58109  4.23198  4.13986  3.57756  3.27960  1.01869  5.44451  4.20018    489 - -
          2.68618  4.42225  2.77519  2.73123  3.46354  2.40513  3.72494  3.29354  2.67741  2.69355  4.24690  2.90347  2.73739  3.18146  2.89801  2.37887  2.77519  2.98518  4.58477  3.61503
          0.02861  3.96396  4.68631  0.61958  0.77255  0.48576  0.95510
    432   1.97863  4.75963  3.15563  2.63205  4.15758  3.42900  3.66944  3.52061  2.11304  3.12269  3.97868  3.07675  3.87594  2.83609  1.91406  2.75345  2.94408  3.20153  5.33074  4.07468    490 - -
          2.68618  4.42225  2.77519  2.73123  3.46354  2.40513  3.72494  3.29354  2.67741  2.69355  4.24690  2.90347  2.73739  3.18146  2.89801  2.37887  2.77519  2.98518  4.58477  3.61503
          0.02861  3.96396  4.68631  0.61958  0.77255  0.48576  0.95510
    433   3.37615  4.75128  4.36409  4.09646  0.87313  4.04351  3.92000  2.88912  4.00131  2.23836  3.60610  4.12295  4.50043  4.14422  4.09842  3.64106  3.67753  2.88645  4.14291  2.49884    491 - -
          2.68618  4.42225  2.77519  2.73123  3.46354  2.40513  3.72494  3.29354  2.67741  2.69355  4.24690  2.90347  2.73739  3.18146  2.89801  2.37887  2.77519  2.98518  4.58477  3.61503
          0.02861  3.96396  4.68631  0.61958  0.77255  0.48576  0.95510
    434   2.78168  4.54757  3.47415  3.38542  4.52514  0.60092  4.49968  4.14741  3.57911  3.78996  4.76678  3.63849  3.94163  3.89606  3.80469  2.95630  3.27004  3.65808  5.59569  4.63028    492 - -
          2.68618  4.42225  2.77519  2.73123  3.46354  2.40513  3.72494  3.29354  2.67741  2.69355  4.24690  2.90347  2.73739  3.18146  2.89801  2.37887  2.77519  2.98518  4.58477  3.61503
          0.02861  3.96396  4.68631  0.61958  0.77255  0.48576  0.95510
    435   3.03982  5.13957  3.45613  2.79193  4.58888  3.65273  3.60168  3.93720  1.42432  3.38454  4.25907  3.19068  4.02343  2.73866  1.49332  3.03846  3.20716  3.62251  5.42908  4.26333    493 - -
          2.68618  4.42225  2.77519  2.73123  3.46354  2.40513  3.72494  3.29354  2.67741  2.69355  4.24690  2.90347  2.73739  3.18146  2.89801  2.37887  2.77519  2.98518  4.58477  3.61503
          0.02861  3.96396  4.68631  0.61958  0.77255  0.48576  0.95510
    436   3.05683  5.02305  3.23884  2.84391  4.43039  3.53584  3.81184  3.86552  0.91971  3.41094  4.36802  3.26415  4.03018  2.99853  2.45177  3.09315  3.30358  3.56834  5.44790  4.27405    494 - -
          2.68618  4.42225  2.77519  2.73123  3.46354  2.40513  3.72494  3.29354  2.67741  2.69355  4.24690  2.90347  2.73739  3.18146  2.89801  2.37887  2.77519  2.98518  4.58477  3.61503
          0.02861  3.96396  4.68631  0.61958  0.77255  0.48576  0.95510
    437   1.74568  4.16591  3.51025  3.18532  4.08473  3.02722  4.19851  3.19216  3.16008  3.08348  4.01350  3.35044  3.74457  3.48850  3.45202  2.47481  1.47634  2.81787  5.50734  4.29413    495 - -
          2.68618  4.42225  2.77519  2.73123  3.46354  2.40513  3.72494  3.29354  2.67741  2.69355  4.24690  2.90347  2.73739  3.18146  2.89801  2.37887  2.77519  2.98518  4.58477  3.61503
          0.02861  3.96396  4.68631  0.61958  0.77255  0.48576  0.95510
    438   3.08942  5.22982  0.79521  2.39533  4.61948  3.28134  4.01388  4.22880  3.11566  3.82108  4.80172  2.95609  3.94067  3.25356  3.64388  3.04183  3.43013  3.85843  5.77019  4.47797    496 - -
          2.68618  4.42225  2.77519  2.73123  3.46354  2.40513  3.72494  3.29354  2.67741  2.69355  4.24690  2.90347  2.73739  3.18146  2.89801  2.37887  2.77519  2.98518  4.58477  3.61503
          0.02861  3.96396  4.68631  0.61958  0.77255  0.48576  0.95510
    439   2.71638  4.77546  2.93642  2.60903  4.24440  3.33632  3.78443  3.66132  1.98184  3.26429  4.14688  3.06605  1.71166  2.97251  2.76356  2.77622  3.01761  3.31767  5.44003  4.17177    497 - -
          2.68618  4.42225  2.77519  2.73123  3.46354  2.40513  3.72494  3.29354  2.67741  2.69355  4.24690  2.90347  2.73739  3.18146  2.89801  2.37887  2.77519  2.98518  4.58477  3.61503
          0.02861  3.96396  4.68631  0.61958  0.77255  0.48576  0.95510
    440   2.77136  5.24410  2.17115  2.02277  4.54022  3.26519  3.66310  4.02218  2.54330  3.53621  4.34323  1.90884  3.79811  2.55362  3.06795  2.46207  3.03090  3.61827  5.70684  4.26914    498 - -
          2.68618  4.42225  2.77519  2.73123  3.46354  2.40513  3.72494  3.29354  2.67741  2.69355  4.24690  2.90347  2.73739  3.18146  2.89801  2.37887  2.77519  2.98518  4.58477  3.61503
          0.02861  3.96396  4.68631  0.61958  0.77255  0.48576  0.95510
    441   2.78168  4.54757  3.47415  3.38542  4.52514  0.60092  4.49968  4.14741  3.57911  3.78996  4.76678  3.63849  3.94163  3.89606  3.80469  2.95630  3.27004  3.65808  5.59569  4.63028    499 - -
          2.68618  4.42225  2.77519  2.73123  3.46354  2.40513  3.72494  3.29354  2.67741  2.69355  4.24690  2.90347  2.73739  3.18146  2.89801  2.37887  2.77519  2.98518  4.58477  3.61503
          0.02861  3.96396  4.68631  0.61958  0.77255  0.48576  0.95510
    442   2.68824  5.02147  1.84393  2.28283  4.24624  3.33320  3.19035  3.73520  2.27481  2.92722  4.10572  2.82800  3.80017  2.77259  2.89734  2.66736  2.93124  3.37693  5.46485  4.07261    500 - -
          2.68618  4.42225  2.77519  2.73123  3.46354  2.40513  3.72494  3.29354  2.67741  2.69355  4.24690  2.90347  2.73739  3.18146  2.89801  2.37887  2.77519  2.98518  4.58477  3.61503
          0.02861  3.96396  4.68631  0.61958  0.77255  0.48576  0.95510
    443   3.53472  4.81426  4.49820  4.15989  1.45341  4.30152  3.45736  3.24714  4.01584  2.59896  3.85397  3.99338  4.62027  4.03137  4.08668  3.66570  3.76029  3.16705  3.61519  1.12715    501 - -
          2.68618  4.42225  2.77519  2.73123  3.46354  2.40513  3.72494  3.29354  2.67741  2.69355  4.24690  2.90347  2.73739  3.18146  2.89801  2.37887  2.77519  2.98518  4.58477  3.61503
          0.02861  3.96396  4.68631  0.61958  0.77255  0.48576  0.95510
    444   3.10255  4.49666  4.46428  4.08400  3.43681  4.16414  4.79564  0.97137  3.91388  2.00481  3.35862  4.31657  4.58710  4.25312  4.10006  3.66877  3.40032  1.85195  5.34613  4.09192    502 - -
          2.68618  4.42225  2.77519  2.73123  3.46354  2.40513  3.72494  3.29354  2.67741  2.69355  4.24690  2.90347  2.73739  3.18146  2.89801  2.37887  2.77519  2.98518  4.58477  3.61503
          0.02861  3.96396  4.68631  0.61958  0.77255  0.48576  0.95510
    445   3.03527  5.07172  3.45372  2.83436  4.49496  3.63401  3.63917  3.86743  1.77885  3.34584  4.24181  3.22168  4.03114  2.78992  1.20845  3.05462  3.22014  3.56513  5.40485  4.23568    503 - -
          2.68618  4.42225  2.77519  2.73123  3.46354  2.40513  3.72494  3.29354  2.67741  2.69355  4.24690  2.90347  2.73739  3.18146  2.89801  2.37887  2.77519  2.98518  4.58477  3.61503
          0.02861  3.96396  4.68631  0.61958  0.77255  0.48576  0.95510
    446   3.01912  5.12365  3.38945  2.76673  4.56086  3.62882  3.61108  3.92074  1.21769  3.37887  4.25454  3.17466  4.01233  2.75058  1.82508  3.01940  3.19569  3.60442  5.43119  4.25358    504 - -
          2.68618  4.42225  2.77519  2.73123  3.46354  2.40513  3.72494  3.29354  2.67741  2.69355  4.24690  2.90347  2.73739  3.18146  2.89801  2.37887  2.77519  2.98518  4.58477  3.61503
          0.02861  3.96396  4.68631  0.61958  0.77255  0.48576  0.95510
    447   3.38094  4.83282  3.97399  3.72101  2.30042  3.93724  3.66395  3.37755  3.57592  2.80776  4.04320  3.83726  4.40919  3.85994  3.74068  3.50835  3.66820  3.25250  3.94752  0.82625    505 - -
          2.68618  4.42225  2.77519  2.73123  3.46354  2.40513  3.72494  3.29354  2.67741  2.69355  4.24690  2.90347  2.73739  3.18146  2.89801  2.37887  2.77519  2.98518  4.58477  3.61503
          0.02861  3.96396  4.68631  0.61958  0.77255  0.48576  0.95510
    448   3.10735  4.42795  4.74563  4.20897  3.36386  4.43665  4.86965  1.49268  4.09389  1.53391  3.16972  4.45545  4.69662  4.30846  4.27742  3.79225  3.35209  1.42341  5.34119  4.18536    506 - -
          2.68618  4.42225  2.77519  2.73123  3.46354  2.40513  3.72494  3.29354  2.67741  2.69355  4.24690  2.90347  2.73739  3.18146  2.89801  2.37887  2.77519  2.98518  4.58477  3.61503
          0.02861  3.96396  4.68631  0.61958  0.77255  0.48576  0.95510
    449   2.87603  4.61765  3.49318  3.34577  4.33230  3.30001  4.41534  3.90167  3.41098  3.51843  4.57251  3.64304  0.67383  3.79698  3.64577  3.04649  3.32490  3.53655  5.49335  4.45437    507 - -
          2.68618  4.42225  2.77519  2.73123  3.46354  2.40513  3.72494  3.29354  2.67741  2.69355  4.24690  2.90347  2.73739  3.18146  2.89801  2.37887  2.77519  2.98518  4.58477  3.61503
          0.02861  3.96396  4.68631  0.61958  0.77255  0.48576  0.95510
    450   2.24322  4.59201  2.98039  1.96256  3.91493  3.38037  3.77923  3.03756  2.63133  2.88620  3.79918  3.05928  3.86046  2.98220  3.04433  2.70651  2.87730  2.25688  5.28842  3.99108    508 - -
          2.68618  4.42225  2.77519  2.73123  3.46354  2.40513  3.72494  3.29354  2.67741  2.69355  4.24690  2.90347  2.73739  3.18146  2.89801  2.37887  2.77519  2.98518  4.58477  3.61503
          0.02861  3.96396  4.68631  0.61958  0.77255  0.48576  0.95510
    451   3.25866  4.69412  4.33615  3.97695  3.17207  4.09790  4.60401  2.38171  3.74379  0.77028  3.16742  4.24353  4.51787  4.09022  3.90468  3.68020  3.54895  2.44269  5.08400  3.82827    509 - -
          2.68618  4.42225  2.77519  2.73123  3.46354  2.40513  3.72494  3.29354  2.67741  2.69355  4.24690  2.90347  2.73739  3.18146  2.89801  2.37887  2.77519  2.98518  4.58477  3.61503
          0.02861  3.96396  4.68631  0.61958  0.77255  0.48576  0.95510
    452   2.21088  4.73211  2.98434  2.56495  4.23863  3.32154  3.71186  3.60939  1.60648  3.22348  4.06620  3.02058  3.82931  2.87735  2.68698  2.44928  2.91502  3.24990  5.42633  4.14070    510 - -
          2.68618  4.42225  2.77519  2.73123  3.46354  2.40513  3.72494  3.29354  2.67741  2.69355  4.24690  2.90347  2.73739  3.18146  2.89801  2.37887  2.77519  2.98518  4.58477  3.61503
          0.02861  3.96396  4.68631  0.61958  0.77255  0.48576  0.95510
    453   2.80807  5.06152  2.91512  2.47592  4.42595  3.45014  3.61118  3.84467  1.76084  3.35061  4.17960  2.02048  3.88309  2.74910  2.26346  2.79535  3.02840  3.49053  5.46866  4.17789    511 - -
          2.68618  4.42225  2.77519  2.73123  3.46354  2.40513  3.72494  3.29354  2.67741  2.69355  4.24690  2.90347  2.73739  3.18146  2.89801  2.37887  2.77519  2.98518  4.58477  3.61503
          0.02861  3.96396  4.68631  0.61958  0.77255  0.48576  0.95510
    454   2.94077  4.37379  4.23113  3.70667  1.95913  3.97255  3.81623  2.62438  3.57975  2.07229  2.34819  3.84342  4.30254  3.74695  3.74617  3.27721  3.16840  2.54873  4.17913  1.99214    512 - -
          2.68618  4.42225  2.77519  2.73123  3.46354  2.40513  3.72494  3.29354  2.67741  2.69355  4.24690  2.90347  2.73739  3.18146  2.89801  2.37887  2.77519  2.98518  4.58477  3.61503
          0.02861  3.96396  4.68631  0.61958  0.77255  0.48576  0.95510
    455   2.87603  4.61765  3.49318  3.34577  4.33230  3.30001  4.41534  3.90167  3.41098  3.51843  4.57251  3.64304  0.67383  3.79698  3.64577  3.04649  3.32490  3.53655  5.49335  4.45437    513 - -
          2.68618  4.42225  2.77519  2.73123  3.46354  2.40513  3.72494  3.29354  2.67741  2.69355  4.24690  2.90347  2.73739  3.18146  2.89801  2.37887  2.77519  2.98518  4.58477  3.61503
          0.02861  3.96396  4.68631  0.61958  0.77255  0.48576  0.95510
    456   2.08893  4.49469  2.64345  2.58524  4.10557  3.17355  3.81328  3.49027  2.69866  3.15111  3.98287  3.01974  3.74891  3.00712  3.13148  2.17468  2.00913  3.10382  5.41348  4.11317    514 - -
          2.68618  4.42225  2.77519  2.73123  3.46354  2.40513  3.72494  3.29354  2.67741  2.69355  4.24690  2.90347  2.73739  3.18146  2.89801  2.37887  2.77519  2.98518  4.58477  3.61503
          0.02861  3.96396  4.68631  0.61958  0.77255  0.48576  0.95510
    457   2.73214  5.01374  2.87648  2.24652  4.34888  2.76905  3.59863  3.76707  2.20179  3.29182  4.10597  2.92853  3.84337  2.38143  1.98520  2.72252  2.95603  3.41117  5.44549  4.13106    515 - -
          2.68618  4.42225  2.77519  2.73123  3.46354  2.40513  3.72494  3.29354  2.67741  2.69355  4.24690  2.90347  2.73739  3.18146  2.89801  2.37887  2.77519  2.98518  4.58477  3.61503
          0.02861  3.96396  4.68631  0.61958  0.77255  0.48576  0.95510
    458   2.74128  3.44969  4.09071  3.54051  2.46216  3.79879  3.84521  2.33509  3.42029  2.22395  3.26216  3.71716  4.16015  3.62459  3.60718  3.09598  2.97653  2.37391  4.32868  1.85270    516 - -
          2.68618  4.42225  2.77519  2.73123  3.46354  2.40513  3.72494  3.29354  2.67741  2.69355  4.24690  2.90347  2.73739  3.18146  2.89801  2.37887  2.77519  2.98518  4.58477  3.61503
          0.02861  3.96396  4.68631  0.61958  0.77255  0.48576  0.95510
    459   3.10255  4.49666  4.46428  4.08400  3.43681  4.16414  4.79564  0.97137  3.91388  2.00481  3.35862  4.31657  4.58710  4.25312  4.10006  3.66877  3.40032  1.85195  5.34613  4.09192    517 - -
          2.68618  4.42225  2.77519  2.73123  3.46354  2.40513  3.72494  3.29354  2.67741  2.69355  4.24690  2.90347  2.73739  3.18146  2.89801  2.37887  2.77519  2.98518  4.58477  3.61503
          0.02861  3.96396  4.68631  0.61958  0.77255  0.48576  0.95510
    460   3.12514  4.80866  3.58404  3.18157  2.33482  3.84891  1.91295  3.42543  3.01849  2.88458  3.95958  3.47141  4.24480  3.38457  3.29535  3.19521  3.35838  3.22924  3.96501  1.58071    518 - -
          2.68618  4.42225  2.77519  2.73123  3.46354  2.40513  3.72494  3.29354  2.67741  2.69355  4.24690  2.90347  2.73739  3.18146  2.89801  2.37887  2.77519  2.98518  4.58477  3.61503
          0.02861  3.96396  4.68631  0.61958  0.77255  0.48576  0.95510
    461   3.03266  5.16073  2.52868  0.90203  4.51868  3.33424  3.92966  3.99081  2.82181  3.59349  4.56403  2.98727  3.94333  3.14376  3.23971  3.00609  3.33777  3.66542  5.67305  4.39597    519 - -
          2.68618  4.42225  2.77519  2.73123  3.46354  2.40513  3.72494  3.29354  2.67741  2.69355  4.24690  2.90347  2.73739  3.18146  2.89801  2.37887  2.77519  2.98518  4.58477  3.61503
          0.02861  3.96396  4.68631  0.61958  0.77255  0.48576  0.95510
    462   2.87603  4.61765  3.49318  3.34577  4.33230  3.30001  4.41534  3.90167  3.41098  3.51843  4.57251  3.64304  0.67383  3.79698  3.64577  3.04649  3.32490  3.53655  5.49335  4.45437    520 - -
          2.68618  4.42225  2.77519  2.73123  3.46354  2.40513  3.72494  3.29354  2.67741  2.69355  4.24690  2.90347  2.73739  3.18146  2.89801  2.37887  2.77519  2.98518  4.58477  3.61503
          0.02861  3.96396  4.68631  0.61958  0.77255  0.48576  0.95510
    463   3.49093  4.83252  4.23323  3.96226  2.76439  3.83443  4.01584  3.51888  3.68272  2.89777  4.14838  4.09295  4.35991  4.06561  3.79482  3.69374  3.79607  3.41174  0.71939  2.76179    521 - -
          2.68618  4.42225  2.77519  2.73123  3.46354  2.40513  3.72494  3.29354  2.67741  2.69355  4.24690  2.90347  2.73739  3.18146  2.89801  2.37887  2.77519  2.98518  4.58477  3.61503
          0.02861  3.96396  4.68631  0.61958  0.77255  0.48576  0.95510
    464   2.59517  4.70496  3.01376  2.48600  3.96521  3.40600  3.63274  3.35865  2.03801  2.98300  3.05597  2.59629  3.81566  2.80230  2.78985  2.48458  2.68163  3.05279  5.23785  3.93348    522 - -
          2.68618  4.42225  2.77519  2.73123  3.46354  2.40513  3.72494  3.29354  2.67741  2.69355  4.24690  2.90347  2.73739  3.18146  2.89801  2.37887  2.77519  2.98518  4.58477  3.61503
          0.02861  3.96396  4.68631  0.61958  0.77255  0.48576  0.95510
    465   0.88956  4.23928  3.55679  3.35292  4.14471  3.06124  4.36398  3.28402  3.37155  3.16134  4.18361  3.47899  3.80917  3.70445  3.61542  2.58903  2.87275  2.92258  5.56273  4.37331    523 - -
          2.68618  4.42225  2.77519  2.73123  3.46354  2.40513  3.72494  3.29354  2.67741  2.69355  4.24690  2.90347  2.73739  3.18146  2.89801  2.37887  2.77519  2.98518  4.58477  3.61503
          0.02861  3.96396  4.68631  0.61958  0.77255  0.48576  0.95510
    466   2.44326  4.48045  2.87792  2.64133  4.23338  3.09923  3.91221  3.70304  2.78824  3.34035  4.18206  2.64238  1.69062  3.12828  3.17159  2.29130  2.84372  3.25533  5.53433  4.22425    524 - -
          2.68618  4.42225  2.77519  2.73123  3.46354  2.40513  3.72494  3.29354  2.67741  2.69355  4.24690  2.90347  2.73739  3.18146  2.89801  2.37887  2.77519  2.98518  4.58477  3.61503
          0.02861  3.96396  4.68631  0.61958  0.77255  0.48576  0.95510
    467   2.71051  4.79624  2.96285  2.09704  4.01309  3.45523  3.65838  3.35934  2.05178  2.21763  3.87429  3.00831  3.87525  2.83399  2.69125  2.76077  2.93762  3.08374  5.27862  3.98497    525 - -
          2.68618  4.42225  2.77519  2.73123  3.46354  2.40513  3.72494  3.29354  2.67741  2.69355  4.24690  2.90347  2.73739  3.18146  2.89801  2.37887  2.77519  2.98518  4.58477  3.61503
          0.02861  3.96396  4.68631  0.61958  0.77255  0.48576  0.95510
    468   2.59253  4.78339  2.80724  2.25142  4.09763  2.97932  3.64736  3.51761  2.45898  3.11850  3.93933  2.72994  3.78859  2.64576  2.91051  2.04079  2.84950  2.89940  5.35541  4.01862    526 - -
          2.68618  4.42225  2.77519  2.73123  3.46354  2.40513  3.72494  3.29354  2.67741  2.69355  4.24690  2.90347  2.73739  3.18146  2.89801  2.37887  2.77519  2.98518  4.58477  3.61503
          0.02861  3.96396  4.68631  0.61958  0.77255  0.48576  0.95510
    469   2.65502  4.31580  3.14893  3.08400  3.55515  3.64981  4.04088  2.16089  3.05211  2.45646  3.47094  3.46951  4.06948  3.36432  3.39658  2.94859  2.66486  1.55722  5.10068  3.85931    527 - -
          2.68618  4.42225  2.77519  2.73123  3.46354  2.40513  3.72494  3.29354  2.67741  2.69355  4.24690  2.90347  2.73739  3.18146  2.89801  2.37887  2.77519  2.98518  4.58477  3.61503
          0.02861  3.96396  4.68631  0.61958  0.77255  0.48576  0.95510
    470   2.95527  4.94263  2.96530  2.72193  4.12319  3.42758  3.88088  3.76841  2.53652  3.26164  4.28739  3.18229  3.98265  1.07983  2.81871  2.99937  3.25239  3.49254  5.37924  4.07921    528 - -
          2.68618  4.42225  2.77519  2.73123  3.46354  2.40513  3.72494  3.29354  2.67741  2.69355  4.24690  2.90347  2.73739  3.18146  2.89801  2.37887  2.77519  2.98518  4.58477  3.61503
          0.02861  3.96396  4.68631  0.61958  0.77255  0.48576  0.95510
    471   2.35885  4.98146  3.02679  2.32099  4.32231  3.46832  3.59221  3.71610  1.89254  3.24768  4.07098  2.98554  3.86841  2.72809  1.95041  2.75531  2.96617  3.37606  5.40094  4.11698    529 - -
          2.68618  4.42225  2.77519  2.73123  3.46354  2.40513  3.72494  3.29354  2.67741  2.69355  4.24690  2.90347  2.73739  3.18146  2.89801  2.37887  2.77519  2.98518  4.58477  3.61503
          0.02861  3.96396  4.68631  0.61958  0.77255  0.48576  0.95510
    472   1.78567  4.58729  3.11317  2.62294  3.98959  3.34765  3.71885  3.34810  2.27145  3.00227  3.85629  3.06711  3.82621  2.90945  2.55060  2.66139  2.58287  3.03193  5.26931  3.99809    530 - -
          2.68618  4.42225  2.77519  2.73123  3.46354  2.40513  3.72494  3.29354  2.67741  2.69355  4.24690  2.90347  2.73739  3.18146  2.89801  2.37887  2.77519  2.98518  4.58477  3.61503
          0.02861  3.96396  4.68631  0.61958  0.77255  0.48576  0.95510
    473   1.65363  4.35454  3.46445  2.97819  3.38132  3.48788  3.88398  2.75376  2.88593  2.31338  3.51398  3.34364  3.95747  3.23996  3.21147  2.81126  2.88394  2.55120  4.90956  3.10110    531 - -
          2.68618  4.42225  2.77519  2.73123  3.46354  2.40513  3.72494  3.29354  2.67741  2.69355  4.24690  2.90347  2.73739  3.18146  2.89801  2.37887  2.77519  2.98518  4.58477  3.61503
          0.02861  3.96396  4.68631  0.61958  0.77255  0.48576  0.95510
    474   2.73980  4.97732  2.78766  2.42018  4.34832  2.25215  3.64581  3.77267  1.90793  3.31417  4.14362  2.92700  3.84750  2.34380  2.63578  2.73934  2.98621  3.41562  5.47649  4.16074    532 - -
          2.68618  4.42225  2.77519  2.73123  3.46354  2.40513  3.72494  3.29354  2.67741  2.69355  4.24690  2.90347  2.73739  3.18146  2.89801  2.37887  2.77519  2.98518  4.58477  3.61503
          0.02861  3.96396  4.68631  0.61958  0.77255  0.48576  0.95510
    475   2.69336  0.77237  4.23314  3.99398  3.96483  3.29658  4.62099  3.12430  3.82155  3.03547  4.15993  3.95660  4.01072  4.16394  3.92956  2.96512  3.16786  2.86261  5.36117  4.25175    533 - -
          2.68618  4.42225  2.77519  2.73123  3.46354  2.40513  3.72494  3.29354  2.67741  2.69355  4.24690  2.90347  2.73739  3.18146  2.89801  2.37887  2.77519  2.98518  4.58477  3.61503
          0.02861  3.96396  4.68631  0.61958  0.77255  0.48576  0.95510
    476   2.67035  4.22915  3.96802  3.45258  3.45603  3.71137  4.23164  1.61193  3.34913  2.31092  3.38972  3.72253  4.16082  3.64932  3.61212  2.48751  2.95804  1.75851  5.07648  3.85148    534 - -
          2.68618  4.42225  2.77519  2.73123  3.46354  2.40513  3.72494  3.29354  2.67741  2.69355  4.24690  2.90347  2.73739  3.18146  2.89801  2.37887  2.77519  2.98518  4.58477  3.61503
          0.02861  3.96396  4.68631  0.61958  0.77255  0.48576  0.95510
    477   3.12137  4.44632  4.74032  4.22070  3.39745  4.44268  4.90736  1.17692  4.08555  1.73929  3.21212  4.46982  4.71888  4.33317  4.27864  3.81285  3.37447  1.58935  5.39021  4.20753    535 - -
          2.68618  4.42225  2.77519  2.73123  3.46354  2.40513  3.72494  3.29354  2.67741  2.69355  4.24690  2.90347  2.73739  3.18146  2.89801  2.37887  2.77519  2.98518  4.58477  3.61503
          0.02861  3.96396  4.68631  0.61958  0.77255  0.48576  0.95510
    478   2.78168  4.54757  3.47415  3.38542  4.52514  0.60092  4.49968  4.14741  3.57911  3.78996  4.76678  3.63849  3.94163  3.89606  3.80469  2.95630  3.27004  3.65808  5.59569  4.63028    536 - -
          2.68618  4.42225  2.77519  2.73123  3.46354  2.40513  3.72494  3.29354  2.67741  2.69355  4.24690  2.90347  2.73739  3.18146  2.89801  2.37887  2.77519  2.98518  4.58477  3.61503
          0.02861  3.96396  4.68631  0.61958  0.77255  0.48576  0.95510
    479   2.67109  4.92900  3.00243  2.28893  4.23102  3.43779  3.57678  3.64234  1.93817  3.18891  3.99769  2.94659  3.82597  2.50865  2.27240  2.67711  2.68384  2.98935  5.36596  4.05335    537 - -
          2.68618  4.42225  2.77519  2.73123  3.46354  2.40513  3.72494  3.29354  2.67741  2.69355  4.24690  2.90347  2.73739  3.18146  2.89801  2.37887  2.77519  2.98518  4.58477  3.61503
          0.02861  3.96396  4.68631  0.61958  0.77255  0.48576  0.95510
    480   2.81830  5.31827  1.56076  1.96293  4.59823  2.80810  3.10171  4.09891  2.61798  3.60955  4.42831  2.71065  3.80665  2.84095  3.16769  2.73662  3.08604  3.69033  5.77672  4.31642    538 - -
          2.68618  4.42225  2.77519  2.73123  3.46354  2.40513  3.72494  3.29354  2.67741  2.69355  4.24690  2.90347  2.73739  3.18146  2.89801  2.37887  2.77519  2.98518  4.58477  3.61503
          0.02861  3.96396  4.68631  0.61958  0.77255  0.48576  0.95510
    481   3.38094  4.83282  3.97399  3.72101  2.30042  3.93724  3.66395  3.37755  3.57592  2.80776  4.04320  3.83726  4.40919  3.85994  3.74068  3.50835  3.66820  3.25250  3.94752  0.82625    539 - -
          2.68618  4.42225  2.77519  2.73123  3.46354  2.40513  3.72494  3.29354  2.67741  2.69355  4.24690  2.90347  2.73739  3.18146  2.89801  2.37887  2.77519  2.98518  4.58477  3.61503
          0.02861  3.96396  4.68631  0.61958  0.77255  0.48576  0.95510
    482   2.03100  4.25130  3.20947  2.91820  4.21695  2.99782  4.06304  3.60802  2.98869  3.29917  4.14248  3.18833  1.70421  3.30833  3.33406  2.06693  2.73540  3.12721  5.55209  4.30451    540 - -
          2.68618  4.42225  2.77519  2.73123  3.46354  2.40513  3.72494  3.29354  2.67741  2.69355  4.24690  2.90347  2.73739  3.18146  2.89801  2.37887  2.77519  2.98518  4.58477  3.61503
          0.02861  3.96396  4.68631  0.61958  0.77255  0.48576  0.95510
    483   2.58993  4.43167  3.27544  2.71612  3.56895  3.49962  3.31088  2.95784  2.42071  2.25914  2.71117  2.88142  3.88405  2.97453  2.92884  2.74790  2.81853  2.71748  4.96647  3.70235    541 - -
          2.68618  4.42225  2.77519  2.73123  3.46354  2.40513  3.72494  3.29354  2.67741  2.69355  4.24690  2.90347  2.73739  3.18146  2.89801  2.37887  2.77519  2.98518  4.58477  3.61503
          0.02861  3.96396  4.68631  0.61958  0.77255  0.48576  0.95510
    484   2.71694  4.74971  3.17986  2.71469  4.20984  3.38888  3.75637  3.64878  2.32801  3.21997  4.09986  3.14028  2.03363  2.93800  1.77198  2.78813  3.00382  3.30969  5.37520  4.13173    542 - -
          2.68618  4.42225  2.77519  2.73123  3.46354  2.40513  3.72494  3.29354  2.67741  2.69355  4.24690  2.90347  2.73739  3.18146  2.89801  2.37887  2.77519  2.98518  4.58477  3.61503
          0.02861  3.96396  4.68631  0.61958  0.77255  0.48576  0.95510
    485   3.05752  4.43124  4.58251  4.02828  3.22569  4.29074  4.66578  1.62085  3.90013  1.69594  1.95427  4.28658  4.56495  4.10365  4.08150  3.62641  3.29676  1.81594  5.16754  4.03942    543 - -
          2.68618  4.42225  2.77519  2.73123  3.46354  2.40513  3.72494  3.29354  2.67741  2.69355  4.24690  2.90347  2.73739  3.18146  2.89801  2.37887  2.77519  2.98518  4.58477  3.61503
          0.02861  3.96396  4.68631  0.61958  0.77255  0.48576  0.95510
    486   2.88052  4.39839  4.25136  3.91784  3.61793  3.81785  4.70406  2.04894  3.78700  2.28944  3.56972  4.09283  4.37364  4.14046  3.99060  3.32754  3.24008  0.91703  5.41765  4.15471    544 - -
          2.68618  4.42225  2.77519  2.73123  3.46354  2.40513  3.72494  3.29354  2.67741  2.69355  4.24690  2.90347  2.73739  3.18146  2.89801  2.37887  2.77519  2.98518  4.58477  3.61503
          0.02861  3.96396  4.68631  0.61958  0.77255  0.48576  0.95510
    487   2.65517  4.96903  2.14598  2.28821  4.25562  3.31994  3.63223  3.68466  2.30245  3.26562  4.07638  2.32708  3.78869  2.77725  2.93579  2.64436  2.90442  2.73115  5.47434  4.09635    545 - -
          2.68618  4.42225  2.77519  2.73123  3.46354  2.40513  3.72494  3.29354  2.67741  2.69355  4.24690  2.90347  2.73739  3.18146  2.89801  2.37887  2.77519  2.98518  4.58477  3.61503
          0.02861  3.96396  4.68631  0.61958  0.77255  0.48576  0.95510
    488   3.09846  4.89882  3.21822  2.98790  3.35122  3.52692  0.96329  3.81550  2.82857  3.29777  4.34827  3.39332  4.08477  3.35548  3.08853  3.16847  3.40516  3.54891  4.81497  3.29962    546 - -
          2.68618  4.42225  2.77519  2.73123  3.46354  2.40513  3.72494  3.29354  2.67741  2.69355  4.24690  2.90347  2.73739  3.18146  2.89801  2.37887  2.77519  2.98518  4.58477  3.61503
          0.02861  3.96396  4.68631  0.61958  0.77255  0.48576  0.95510
    489   2.49249  4.96420  2.39856  1.91362  4.29937  3.29206  3.64505  3.73919  2.48546  3.30672  4.11191  2.82103  3.77918  2.78943  2.97953  2.29651  2.46510  3.36435  5.51281  4.12999    547 - -
          2.68618  4.42225  2.77519  2.73123  3.46354  2.40513  3.72494  3.29354  2.67741  2.69355  4.24690  2.90347  2.73739  3.18146  2.89801  2.37887  2.77519  2.98518  4.58477  3.61503
          0.02861  3.96396  4.68631  0.61958  0.77255  0.48576  0.95510
    490   2.49640  4.91291  2.39617  2.34965  4.22689  3.34717  3.62337  3.61806  1.82338  3.21798  4.03281  2.87764  3.79471  2.76465  2.82953  2.63853  2.88137  2.96432  5.43247  4.07672    548 - -
          2.68618  4.42225  2.77519  2.73123  3.46354  2.40513  3.72494  3.29354  2.67741  2.69355  4.24690  2.90347  2.73739  3.18146  2.89801  2.37887  2.77519  2.98518  4.58477  3.61503
          0.02861  3.96396  4.68631  0.61958  0.77255  0.48576  0.95510
    491   2.03612  4.20687  3.65812  3.14250  3.56121  3.42712  4.02966  2.34211  3.07542  2.53959  3.50341  3.44167  3.94063  3.37981  3.38886  2.34241  2.81486  1.87990  5.06444  3.84045    549 - -
          2.68618  4.42225  2.77519  2.73123  3.46354  2.40513  3.72494  3.29354  2.67741  2.69355  4.24690  2.90347  2.73739  3.18146  2.89801  2.37887  2.77519  2.98518  4.58477  3.61503
          0.02861  3.96396  4.68631  0.61958  0.77255  0.48576  0.95510
    492   2.64809  4.64351  3.05183  2.60371  3.44103  3.43262  2.84068  3.31082  2.56117  2.92732  3.81049  3.06696  3.87608  2.94548  2.94828  1.86867  2.90346  3.02627  4.89043  3.02121    550 - -
          2.68618  4.42225  2.77519  2.73123  3.46354  2.40513  3.72494  3.29354  2.67741  2.69355  4.24690  2.90347  2.73739  3.18146  2.89801  2.37887  2.77519  2.98518  4.58477  3.61503
          0.02861  3.96396  4.68631  0.61958  0.77255  0.48576  0.95510
    493   2.96362  5.15409  3.30951  2.67533  4.58298  3.60965  3.57653  3.94177  1.48730  3.38500  4.23152  3.11036  3.97563  2.25713  1.78141  2.94798  3.13578  3.60788  5.44402  4.24293    551 - -
          2.68618  4.42225  2.77519  2.73123  3.46354  2.40513  3.72494  3.29354  2.67741  2.69355  4.24690  2.90347  2.73739  3.18146  2.89801  2.37887  2.77519  2.98518  4.58477  3.61503
          0.02861  3.96396  4.68631  0.61958  0.77255  0.48576  0.95510
    494   2.58339  4.50440  2.82780  2.45040  3.69206  3.45317  3.71586  2.30786  2.61848  2.72924  3.60965  2.83451  3.86027  2.94774  3.03369  2.71149  2.82109  2.43669  5.08044  3.80092    552 - -
          2.68618  4.42225  2.77519  2.73123  3.46354  2.40513  3.72494  3.29354  2.67741  2.69355  4.24690  2.90347  2.73739  3.18146  2.89801  2.37887  2.77519  2.98518  4.58477  3.61503
          0.02861  3.96396  4.68631  0.61958  0.77255  0.48576  0.95510
    495   2.80082  4.79947  2.76165  2.65662  4.17748  3.24654  3.99726  3.90811  2.90892  3.54476  4.49988  1.00577  3.90313  3.27062  3.26630  2.86480  3.18598  3.52106  5.47296  4.11959    553 - -
          2.68618  4.42225  2.77519  2.73123  3.46354  2.40513  3.72494  3.29354  2.67741  2.69355  4.24690  2.90347  2.73739  3.18146  2.89801  2.37887  2.77519  2.98518  4.58477  3.61503
          0.02861  3.96396  4.68631  0.61958  0.77255  0.48576  0.95510
    496   3.07263  4.42917  4.66602  4.18902  3.46949  4.33218  4.90947  1.10030  4.04786  1.96605  3.29989  4.41769  4.67742  4.33171  4.24905  3.73068  3.34922  1.55279  5.44250  4.22878    554 - -
          2.68618  4.42225  2.77519  2.73123  3.46354  2.40513  3.72494  3.29354  2.67741  2.69355  4.24690  2.90347  2.73739  3.18146  2.89801  2.37887  2.77519  2.98518  4.58477  3.61503
          0.02861  3.96396  4.68631  0.61958  0.77255  0.48576  0.95510
    497   2.51220  5.09839  2.63144  1.81735  4.41170  3.35218  3.62093  3.84880  2.18585  3.37476  4.18515  2.84043  3.81957  2.21655  2.74970  2.70504  2.97536  3.47694  5.54022  4.17686    555 - -
          2.68618  4.42225  2.77519  2.73123  3.46354  2.40513  3.72494  3.29354  2.67741  2.69355  4.24690  2.90347  2.73739  3.18146  2.89801  2.37887  2.77519  2.98518  4.58477  3.61503
          0.02861  3.96396  4.68631  0.61958  0.77255  0.48576  0.95510
    498   3.04376  5.11598  3.46456  2.81228  4.55624  3.65101  3.61374  3.90996  1.61871  3.36870  4.25138  3.20499  4.02926  2.75562  1.31165  3.05013  3.21533  3.60145  5.41887  4.25472    556 - -
          2.68618  4.42225  2.77519  2.73123  3.46354  2.40513  3.72494  3.29354  2.67741  2.69355  4.24690  2.90347  2.73739  3.18146  2.89801  2.37887  2.77519  2.98518  4.58477  3.61503
          0.02861  3.96396  4.68631  0.61958  0.77255  0.48576  0.95510
    499   3.09076  4.50529  4.48609  3.94966  3.16230  4.24855  4.60781  1.81127  3.77493  1.62163  1.64897  4.22836  4.54012  4.02164  3.96534  3.59744  3.33571  2.11741  5.12545  3.97615    557 - -
          2.68618  4.42225  2.77519  2.73123  3.46354  2.40513  3.72494  3.29354  2.67741  2.69355  4.24690  2.90347  2.73739  3.18146  2.89801  2.37887  2.77519  2.98518  4.58477  3.61503
          0.02861  3.96396  4.68631  0.61958  0.77255  0.48576  0.95510
    500   2.65061  4.88851  2.77919  2.40400  4.31913  2.95016  3.65905  3.75161  1.76324  3.30557  4.12003  2.62218  3.80690  2.80655  2.75664  2.27118  2.92006  3.37217  5.48336  4.15069    558 - -
          2.68618  4.42225  2.77519  2.73123  3.46354  2.40513  3.72494  3.29354  2.67741  2.69355  4.24690  2.90347  2.73739  3.18146  2.89801  2.37887  2.77519  2.98518  4.58477  3.61503
          0.02861  3.96396  4.68631  0.61958  0.77255  0.48576  0.95510
    501   2.16888  4.71659  3.08000  2.54821  3.97834  3.43441  3.64761  3.36200  2.33382  2.72715  3.83656  3.02686  3.84779  2.21590  2.47928  2.70294  2.87644  3.06842  5.24140  3.95254    559 - -
          2.68618  4.42225  2.77519  2.73123  3.46354  2.40513  3.72494  3.29354  2.67741  2.69355  4.24690  2.90347  2.73739  3.18146  2.89801  2.37887  2.77519  2.98518  4.58477  3.61503
          0.02861  3.96396  4.68631  0.61958  0.77255  0.48576  0.95510
    502   1.73613  4.21505  3.89426  3.48984  3.73983  3.39935  4.36749  2.34238  3.41296  2.54616  3.64662  3.66139  4.02256  3.72612  3.67670  2.81979  2.90738  1.48265  5.36425  4.14308    560 - -
          2.68618  4.42225  2.77519  2.73123  3.46354  2.40513  3.72494  3.29354  2.67741  2.69355  4.24690  2.90347  2.73739  3.18146  2.89801  2.37887  2.77519  2.98518  4.58477  3.61503
          0.02861  3.96396  4.68631  0.61958  0.77255  0.48576  0.95510
    503   3.38094  4.83282  3.97399  3.72101  2.30042  3.93724  3.66395  3.37755  3.57592  2.80776  4.04320  3.83726  4.40919  3.85994  3.74068  3.50835  3.66820  3.25250  3.94752  0.82625    561 - -
          2.68618  4.42225  2.77519  2.73123  3.46354  2.40513  3.72494  3.29354  2.67741  2.69355  4.24690  2.90347  2.73739  3.18146  2.89801  2.37887  2.77519  2.98518  4.58477  3.61503
          0.02861  3.96396  4.68631  0.61958  0.77255  0.48576  0.95510
    504   2.33218  4.95965  2.93784  2.48123  4.31640  3.43000  3.62220  3.71206  1.72314  3.25740  4.09219  2.97312  3.86406  2.23708  2.52129  2.75368  2.97690  3.37116  5.42530  4.13201    562 - -
          2.68618  4.42225  2.77519  2.73123  3.46354  2.40513  3.72494  3.29354  2.67741  2.69355  4.24690  2.90347  2.73739  3.18146  2.89801  2.37887  2.77519  2.98518  4.58477  3.61503
          0.02861  3.96396  4.68631  0.61958  0.77255  0.48576  0.95510
    505   2.62383  4.69603  3.06782  2.54714  3.97323  3.41708  3.65444  3.36235  2.35721  2.98701  3.83945  3.02415  3.84023  2.08007  2.52627  2.49695  2.86741  2.57676  5.24055  3.94901    563 - -
          2.68618  4.42225  2.77519  2.73123  3.46354  2.40513  3.72494  3.29354  2.67741  2.69355  4.24690  2.90347  2.73739  3.18146  2.89801  2.37887  2.77519  2.98518  4.58477  3.61503
          0.02861  3.96396  4.68631  0.61958  0.77255  0.48576  0.95510
    506   2.59590  4.45817  3.20035  2.77104  3.66353  3.42004  3.82707  2.94056  2.69874  1.92073  3.65153  2.37818  3.90092  3.09295  3.04640  2.75609  2.61075  2.70605  5.10537  3.81373    564 - -
          2.68618  4.42225  2.77519  2.73123  3.46354  2.40513  3.72494  3.29354  2.67741  2.69355  4.24690  2.90347  2.73739  3.18146  2.89801  2.37887  2.77519  2.98518  4.58477  3.61503
          0.02861  3.96396  4.68631  0.61958  0.77255  0.48576  0.95510
    507   2.30291  4.84879  2.94093  2.44394  4.19787  3.38210  3.61713  3.61239  1.93137  3.17999  3.99452  2.75857  3.81216  2.76123  2.49310  2.33318  2.87763  3.26319  5.37547  4.05948    565 - -
          2.68618  4.42225  2.77519  2.73123  3.46354  2.40513  3.72494  3.29354  2.67741  2.69355  4.24690  2.90347  2.73739  3.18146  2.89801  2.37887  2.77519  2.98518  4.58477  3.61503
          0.02861  3.96396  4.68631  0.61958  0.77255  0.48576  0.95510
    508   2.34246  4.99875  2.86287  2.11286  4.31821  3.40244  3.58472  3.74351  2.01339  3.27325  4.07482  2.72585  3.81679  2.71382  2.29668  2.67378  2.91018  3.38072  5.43653  4.10298    566 - -
          2.68618  4.42225  2.77519  2.73123  3.46354  2.40513  3.72494  3.29354  2.67741  2.69355  4.24690  2.90347  2.73739  3.18146  2.89801  2.37887  2.77519  2.98518  4.58477  3.61503
          0.02861  3.96396  4.68631  0.61958  0.77255  0.48576  0.95510
    509   2.59979  4.51748  3.15178  2.63203  3.64525  3.11225  3.68672  3.08281  2.36777  2.75051  3.62359  3.09449  3.86491  2.71420  2.90395  2.72301  2.83344  2.63356  5.02399  2.47575    567 - -
          2.68618  4.42225  2.77519  2.73123  3.46354  2.40513  3.72494  3.29354  2.67741  2.69355  4.24690  2.90347  2.73739  3.18146  2.89801  2.37887  2.77519  2.98518  4.58477  3.61503
          0.02861  3.96396  4.68631  0.61958  0.77255  0.48576  0.95510
    510   3.03400  5.13995  3.44090  2.78287  4.58811  3.64782  3.60137  3.93814  1.34141  3.38577  4.25893  3.18467  4.01977  2.73798  1.60183  3.03170  3.20263  3.62190  5.43106  4.26233    568 - -
          2.68602  4.42231  2.77525  2.73129  3.46359  2.40518  3.72500  3.29360  2.67746  2.69360  4.24695  2.90352  2.73723  3.18117  2.89806  2.37892  2.77502  2.98524  4.58483  3.61509
          0.39588  2.14383  1.56204  1.06077  0.42494  0.48576  0.95510
    511   2.19001  4.31550  3.08815  2.69652  3.71591  2.88339  3.78082  3.02842  2.66764  2.28173  3.68452  2.79562  3.75427  3.04160  3.01827  2.57571  2.74838  2.73714  5.11356  3.83721    573 - -
          2.68618  4.42225  2.77519  2.73123  3.46354  2.40513  3.72494  3.29354  2.67741  2.69355  4.24690  2.90347  2.73739  3.18146  2.89801  2.37887  2.77519  2.98518  4.58477  3.61503
          0.03592  3.74021  4.46256  0.61958  0.77255  0.66860  0.71832
    512   2.47672  4.45328  2.87019  2.60733  3.80704  3.14788  3.79403  3.21133  2.65038  2.98744  3.93903  1.89817  3.75199  3.04759  3.00155  2.59300  2.83855  2.59310  5.21794  3.84246    574 - -
          2.68618  4.42225  2.77519  2.73123  3.46354  2.40513  3.72494  3.29354  2.67741  2.69355  4.24690  2.90347  2.73739  3.18146  2.89801  2.37887  2.77519  2.98518  4.58477  3.61503
          0.03592  3.74021  4.46256  0.61958  0.77255  0.66860  0.71832
    513   1.94254  4.44179  2.40750  2.45183  4.14995  2.32742  3.80059  3.53259  2.74639  3.21300  4.06374  2.89317  3.66240  3.01217  3.18259  2.48017  2.77171  3.11957  5.46037  4.14871    575 - -
          2.68618  4.42225  2.77519  2.73123  3.46354  2.40513  3.72494  3.29354  2.67741  2.69355  4.24690  2.90347  2.73739  3.18146  2.89801  2.37887  2.77519  2.98518  4.58477  3.61503
          0.03592  3.74021  4.46256  0.61958  0.77255  0.66860  0.71832
    514   2.46746  4.37581  3.03518  2.71284  3.71422  3.20558  3.82958  2.95458  2.70704  2.81851  3.78859  2.19770  3.78508  3.09783  3.05036  2.61885  2.81691  2.17365  5.15943  3.81742    576 - -
          2.68618  4.42225  2.77519  2.73123  3.46354  2.40513  3.72494  3.29354  2.67741  2.69355  4.24690  2.90347  2.73739  3.18146  2.89801  2.37887  2.77519  2.98518  4.58477  3.61503
          0.03592  3.74021  4.46256  0.61958  0.77255  0.66860  0.71832
    515   1.71073  4.07411  3.19657  2.94863  4.06014  2.85548  4.04533  3.37110  3.00255  3.15293  4.03658  3.14834  3.59037  3.32609  3.30598  1.70005  2.61874  2.91503  5.44040  4.19617    577 - -
          2.68618  4.42225  2.77519  2.73123  3.46354  2.40513  3.72494  3.29354  2.67741  2.69355  4.24690  2.90347  2.73739  3.18146  2.89801  2.37887  2.77519  2.98518  4.58477  3.61503
          0.03592  3.74021  4.46256  0.61958  0.77255  0.66860  0.71832
    516   2.48759  4.29112  3.93219  3.44671  3.37617  3.73328  4.29139  2.05397  3.30576  1.74698  3.26707  3.74087  4.18766  3.64865  3.57531  3.09775  3.01740  1.66165  5.14427  3.91349    578 - -
          2.68618  4.42225  2.77519  2.73123  3.46354  2.40513  3.72494  3.29354  2.67741  2.69355  4.24690  2.90347  2.73739  3.18146  2.89801  2.37887  2.77519  2.98518  4.58477  3.61503
          0.03592  3.74021  4.46256  0.61958  0.77255  0.66860  0.71832
    517   2.81217  4.95518  2.86468  2.48013  4.27120  3.39886  3.56953  3.69292  1.66708  3.21430  4.10007  2.95093  3.85308  2.20495  2.31572  2.81558  3.03348  3.38014  5.34884  4.08180    579 - -
          2.68663  4.42200  2.77555  2.73175  3.46285  2.40578  3.72530  3.29250  2.67794  2.69347  4.24785  2.90301  2.73625  3.18083  2.89870  2.37803  2.77474  2.98558  4.58572  3.61598
          0.38829  1.33469  2.83796  3.11626  0.04534  0.38637  1.13793
    518   2.42796  4.91004  2.56193  2.31614  4.21412  3.33079  3.59569  3.65001  2.12514  3.21279  4.01232  2.84937  3.76940  2.52630  2.83570  2.32832  2.64985  3.28753  5.41508  4.05289    630 - -
          2.68618  4.42225  2.77519  2.73123  3.46354  2.40513  3.72494  3.29354  2.67741  2.69355  4.24690  2.90347  2.73739  3.18146  2.89801  2.37887  2.77519  2.98518  4.58477  3.61503
          0.02975  3.92565  4.64800  0.61958  0.77255  0.52268  0.89876
    519   2.55991  4.64933  2.94964  2.47013  3.92381  2.80231  3.64919  3.32902  2.46405  2.95998  3.05859  2.55171  3.79434  2.60357  2.89030  2.45472  2.81216  3.02067  5.22512  3.91584    631 - -
          2.68618  4.42225  2.77519  2.73123  3.46354  2.40513  3.72494  3.29354  2.67741  2.69355  4.24690  2.90347  2.73739  3.18146  2.89801  2.37887  2.77519  2.98518  4.58477  3.61503
          0.02975  3.92565  4.64800  0.61958  0.77255  0.52268  0.89876
    520   2.75640  5.04039  2.77549  2.39152  4.39748  2.98140  3.60798  3.82154  1.64925  3.33943  4.16101  2.62561  3.84105  2.48258  2.55826  2.73969  2.98826  3.45964  5.48226  4.16517    632 - -
          2.68618  4.42225  2.77519  2.73123  3.46354  2.40513  3.72494  3.29354  2.67741  2.69355  4.24690  2.90347  2.73739  3.18146  2.89801  2.37887  2.77519  2.98518  4.58477  3.61503
          0.02975  3.92565  4.64800  0.61958  0.77255  0.52268  0.89876
    521   2.64571  5.04051  2.31154  2.05062  4.33845  3.31941  3.58695  3.79263  2.36567  3.32359  4.11211  2.80379  3.76857  2.50335  2.61135  2.61666  2.48199  3.40864  5.50005  4.11214    633 - -
          2.68618  4.42225  2.77519  2.73123  3.46354  2.40513  3.72494  3.29354  2.67741  2.69355  4.24690  2.90347  2.73739  3.18146  2.89801  2.37887  2.77519  2.98518  4.58477  3.61503
          0.02975  3.92565  4.64800  0.61958  0.77255  0.46335  0.99202
    522   2.58651  4.79149  2.91049  2.17551  3.63479  3.38579  3.60194  3.45462  2.26389  3.05348  3.86958  2.91600  3.34781  2.56726  2.83174  2.61557  2.39318  3.12984  5.29146  3.95755    634 - -
          2.68618  4.42225  2.77519  2.73123  3.46354  2.40513  3.72494  3.29354  2.67741  2.69355  4.24690  2.90347  2.73739  3.18146  2.89801  2.37887  2.77519  2.98518  4.58477  3.61503
          0.02861  3.96396  4.68631  0.61958  0.77255  0.48576  0.95510
    523   2.69334  5.13775  2.43250  1.84789  4.45982  3.33937  3.58987  3.92224  2.08763  3.41861  4.20008  2.81091  3.78965  2.51763  2.54506  2.64911  2.92839  3.51926  5.56278  4.17319    635 - -
          2.68618  4.42225  2.77519  2.73123  3.46354  2.40513  3.72494  3.29354  2.67741  2.69355  4.24690  2.90347  2.73739  3.18146  2.89801  2.37887  2.77519  2.98518  4.58477  3.61503
          0.02861  3.96396  4.68631  0.61958  0.77255  0.48576  0.95510
    524   2.75284  5.18789  1.94309  2.07024  4.49269  3.26558  3.66700  3.96746  2.54882  3.49576  4.30600  2.74908  3.79666  2.53306  3.07016  1.97846  3.01526  3.57112  5.67558  4.24767    636 - -
          2.68618  4.42225  2.77519  2.73123  3.46354  2.40513  3.72494  3.29354  2.67741  2.69355  4.24690  2.90347  2.73739  3.18146  2.89801  2.37887  2.77519  2.98518  4.58477  3.61503
          0.14196  3.96396  2.17723  0.61958  0.77255  0.48576  0.95510
    525   2.74266  5.19262  1.92347  1.99617  4.51373  2.88050  3.65245  3.99602  2.57837  3.52180  4.34010  2.22405  3.75946  2.80528  3.12241  2.42808  3.01633  3.59094  5.70385  4.25933    637 - -
          2.68618  4.42225  2.77519  2.73123  3.46354  2.40513  3.72494  3.29354  2.67741  2.69355  4.24690  2.90347  2.73739  3.18146  2.89801  2.37887  2.77519  2.98518  4.58477  3.61503
          0.03199  3.85400  4.57635  0.61958  0.77255  0.58488  0.81457
    526   2.59653  4.62737  3.01766  2.51517  3.06592  3.40926  3.62587  3.23591  2.14589  2.86968  3.73167  2.99857  3.81934  2.44450  2.77919  2.49408  2.83101  2.95544  5.11386  3.79830    638 - -
          2.68618  4.42225  2.77519  2.73123  3.46354  2.40513  3.72494  3.29354  2.67741  2.69355  4.24690  2.90347  2.73739  3.18146  2.89801  2.37887  2.77519  2.98518  4.58477  3.61503
          0.03199  3.85400  4.57635  0.61958  0.77255  0.58488  0.81457
    527   2.61582  4.75536  2.92351  2.29272  4.01834  3.38705  3.59994  3.40242  2.07702  3.01691  3.85460  2.93816  3.80177  2.60691  2.69932  2.65699  2.45574  2.82881  5.25984  3.95501    639 - -
          2.68618  4.42225  2.77519  2.73123  3.46354  2.40513  3.72494  3.29354  2.67741  2.69355  4.24690  2.90347  2.73739  3.18146  2.89801  2.37887  2.77519  2.98518  4.58477  3.61503
          0.03199  3.85400  4.57635  0.61958  0.77255  0.58488  0.81457
    528   2.71393  4.99587  2.85520  2.12925  4.32187  3.40095  3.56078  3.73532  2.05097  3.25750  4.07297  2.90034  3.81761  2.45948  2.17118  2.49266  2.93213  3.38350  5.40906  4.09941    640 - -
          2.68618  4.42225  2.77519  2.73123  3.46354  2.40513  3.72494  3.29354  2.67741  2.69355  4.24690  2.90347  2.73739  3.18146  2.89801  2.37887  2.77519  2.98518  4.58477  3.61503
          0.03199  3.85400  4.57635  0.61958  0.77255  0.50614  0.92337
    529   2.61422  4.73178  3.02462  2.47823  3.96604  3.42377  3.60187  3.37226  2.19499  2.98099  3.81588  2.97395  3.81649  2.44248  2.51786  2.49818  2.68572  3.06960  5.21911  3.09417    641 - -
          2.68618  4.42225  2.77519  2.73123  3.46354  2.40513  3.72494  3.29354  2.67741  2.69355  4.24690  2.90347  2.73739  3.18146  2.89801  2.37887  2.77519  2.98518  4.58477  3.61503
          0.03026  3.90871  4.63105  0.61958  0.77255  0.53816  0.87664
    530   2.63187  5.00360  2.46856  2.26616  4.31463  2.99231  3.58751  3.76621  2.02186  3.30256  4.09332  2.80979  3.38636  2.50354  2.83502  2.44090  2.87460  3.38422  5.48290  4.10131    642 - -
          2.68618  4.42225  2.77519  2.73123  3.46354  2.40513  3.72494  3.29354  2.67741  2.69355  4.24690  2.90347  2.73739  3.18146  2.89801  2.37887  2.77519  2.98518  4.58477  3.61503
          0.03026  3.90871  4.63105  0.61958  0.77255  0.53816  0.87664
    531   2.60728  4.83780  2.92289  2.27221  4.10717  3.38986  3.57832  3.52451  2.29203  3.10174  3.42283  2.55282  3.78950  2.58723  2.39020  2.46978  2.83513  3.19057  5.31367  3.98589    643 - -
          2.68618  4.42225  2.77519  2.73123  3.46354  2.40513  3.72494  3.29354  2.67741  2.69355  4.24690  2.90347  2.73739  3.18146  2.89801  2.37887  2.77519  2.98518  4.58477  3.61503
          0.03026  3.90871  4.63105  0.61958  0.77255  0.53816  0.87664
    532   2.29260  4.17237  3.41812  2.98603  3.85181  2.69724  3.98797  3.14025  2.96153  2.91464  3.78921  3.24805  3.73029  3.27429  3.29651  1.90757  2.41748  2.09600  5.25454  4.02573    644 - -
          2.68618  4.42225  2.77519  2.73123  3.46354  2.40513  3.72494  3.29354  2.67741  2.69355  4.24690  2.90347  2.73739  3.18146  2.89801  2.37887  2.77519  2.98518  4.58477  3.61503
          0.03026  3.90871  4.63105  0.61958  0.77255  0.53816  0.87664
    533   2.52906  4.19532  3.57326  3.02106  3.38836  3.12875  3.88177  2.25092  2.94555  2.15374  3.35233  3.37217  3.93480  3.25040  3.26137  2.59539  2.57663  2.24397  4.87267  3.64918    645 - -
          2.68618  4.42225  2.77519  2.73123  3.46354  2.40513  3.72494  3.29354  2.67741  2.69355  4.24690  2.90347  2.73739  3.18146  2.89801  2.37887  2.77519  2.98518  4.58477  3.61503
          0.03026  3.90871  4.63105  0.61958  0.77255  0.53816  0.87664
    534   2.46768  4.34673  3.23363  2.74972  3.69756  3.31583  3.79893  2.49984  2.71301  2.75155  3.63458  2.79657  3.81401  3.05798  3.08533  2.29447  2.23848  2.72003  5.09622  3.83671    646 - -
          2.68618  4.42225  2.77519  2.73123  3.46354  2.40513  3.72494  3.29354  2.67741  2.69355  4.24690  2.90347  2.73739  3.18146  2.89801  2.37887  2.77519  2.98518  4.58477  3.61503
          0.03026  3.90871  4.63105  0.61958  0.77255  0.53816  0.87664
    535   2.37873  4.22098  3.40463  2.97999  3.74686  3.19574  3.97394  2.94290  2.93763  2.78185  3.70650  3.27540  2.51095  3.27219  3.26471  2.34000  2.75287  1.87762  5.18827  3.94323    647 - -
          2.68618  4.42225  2.77519  2.73123  3.46354  2.40513  3.72494  3.29354  2.67741  2.69355  4.24690  2.90347  2.73739  3.18146  2.89801  2.37887  2.77519  2.98518  4.58477  3.61503
          0.03026  3.90871  4.63105  0.61958  0.77255  0.53816  0.87664
    536   2.69207  5.05849  2.05330  2.20542  4.41884  2.41778  3.66280  3.88784  2.54092  3.43212  4.24527  2.75877  3.77183  2.33862  3.04933  2.47665  2.96746  3.49145  5.61942  4.20943    648 - -
          2.68618  4.42225  2.77519  2.73123  3.46354  2.40513  3.72494  3.29354  2.67741  2.69355  4.24690  2.90347  2.73739  3.18146  2.89801  2.37887  2.77519  2.98518  4.58477  3.61503
          0.03026  3.90871  4.63105  0.61958  0.77255  0.53816  0.87664
    537   2.81240  5.11194  2.67875  2.22030  4.46118  3.37844  3.61695  3.88308  1.59347  3.39604  4.22965  2.38679  3.85276  2.76048  2.55299  2.78078  3.04349  3.52320  5.52636  4.20597    649 - -
          2.68618  4.42225  2.77519  2.73123  3.46354  2.40513  3.72494  3.29354  2.67741  2.69355  4.24690  2.90347  2.73739  3.18146  2.89801  2.37887  2.77519  2.98518  4.58477  3.61503
          0.11564  3.90871  2.41760  0.61958  0.77255  0.53816  0.87664
    538   2.61455  4.71325  3.01946  2.51830  4.08022  3.36333  3.61468  3.46505  1.96768  3.06479  3.90651  2.98530  3.80658  2.77993  2.37940  2.42952  2.40729  3.14126  5.27953  4.00274    650 - -
          2.68618  4.42225  2.77519  2.73123  3.46354  2.40513  3.72494  3.29354  2.67741  2.69355  4.24690  2.90347  2.73739  3.18146  2.89801  2.37887  2.77519  2.98518  4.58477  3.61503
          0.03292  3.82599  4.54833  0.61958  0.77255  0.60706  0.78735
    539   2.70163  4.89237  2.96221  2.46762  4.24320  3.40529  3.57163  3.64664  1.99693  3.18992  4.02082  2.66507  3.19536  2.71669  1.98385  2.71576  2.92719  3.30918  5.34989  4.06743    651 - -
          2.68618  4.42225  2.77519  2.73123  3.46354  2.40513  3.72494  3.29354  2.67741  2.69355  4.24690  2.90347  2.73739  3.18146  2.89801  2.37887  2.77519  2.98518  4.58477  3.61503
          0.03292  3.82599  4.54833  0.61958  0.77255  0.60706  0.78735
    540   2.50379  4.43718  3.11846  2.63443  3.71617  3.34081  3.72872  2.71935  2.59696  2.75409  3.65259  2.35415  3.27948  2.95944  2.98653  2.63746  2.78291  2.52195  5.10693  3.81883    652 - -
          2.68618  4.42225  2.77519  2.73123  3.46354  2.40513  3.72494  3.29354  2.67741  2.69355  4.24690  2.90347  2.73739  3.18146  2.89801  2.37887  2.77519  2.98518  4.58477  3.61503
          0.03292  3.82599  4.54833  0.61958  0.77255  0.54780  0.86327
    541   2.60597  4.79660  2.87554  2.41628  4.14357  3.34129  3.60759  3.55709  2.16301  3.13685  3.95825  2.49318  3.78602  2.75968  2.49858  2.28438  2.62560  3.21339  5.34392  4.02827    653 - -
          2.68618  4.42225  2.77519  2.73123  3.46354  2.40513  3.72494  3.29354  2.67741  2.69355  4.24690  2.90347  2.73739  3.18146  2.89801  2.37887  2.77519  2.98518  4.58477  3.61503
          0.14968  3.86817  2.13606  0.61958  0.77255  0.57323  0.82943
    542   2.67541  5.01686  2.11160  2.14849  4.34217  3.18072  3.62612  3.81847  2.51659  3.37493  4.20523  2.22503  3.73259  2.56176  3.01499  2.38947  2.95273  3.43747  5.56336  4.15359    654 - -
          2.68618  4.42225  2.77519  2.73123  3.46354  2.40513  3.72494  3.29354  2.67741  2.69355  4.24690  2.90347  2.73739  3.18146  2.89801  2.37887  2.77519  2.98518  4.58477  3.61503
          0.03542  3.75392  4.47626  0.61958  0.77255  0.65936  0.72812
    543   2.28868  3.12674  3.73218  3.24523  3.56302  3.16551  4.05766  2.58780  3.14197  2.56693  3.51830  3.41129  3.78027  3.43791  3.40910  2.35038  2.38885  1.94108  5.06066  3.85262    655 - -
          2.68618  4.42225  2.77519  2.73123  3.46354  2.40513  3.72494  3.29354  2.67741  2.69355  4.24690  2.90347  2.73739  3.18146  2.89801  2.37887  2.77519  2.98518  4.58477  3.61503
          0.03542  3.75392  4.47626  0.61958  0.77255  0.65936  0.72812
    544   2.64356  4.89201  2.51967  1.94664  4.23006  2.84967  3.61127  3.65520  2.25673  3.23313  4.06635  2.78634  3.10166  2.77301  2.83665  2.64007  2.90716  3.30222  5.44150  4.08913    656 - -
          2.68618  4.42225  2.77519  2.73123  3.46354  2.40513  3.72494  3.29354  2.67741  2.69355  4.24690  2.90347  2.73739  3.18146  2.89801  2.37887  2.77519  2.98518  4.58477  3.61503
          0.03542  3.75392  4.47626  0.61958  0.77255  0.65936  0.72812
    545   2.31157  4.20862  3.58477  3.05656  3.41697  3.49998  3.94356  2.07555  2.95590  2.33199  3.03370  3.39965  3.94910  3.28890  3.26737  2.56025  2.81350  2.21033  4.95796  3.72731    657 - -
          2.68618  4.42225  2.77519  2.73123  3.46354  2.40513  3.72494  3.29354  2.67741  2.69355  4.24690  2.90347  2.73739  3.18146  2.89801  2.37887  2.77519  2.98518  4.58477  3.61503
          0.03542  3.75392  4.47626  0.61958  0.77255  0.58459  0.81494
    546   2.60073  4.79862  2.74660  2.23679  4.13656  3.29985  3.60755  3.55293  2.35333  3.13996  3.96570  2.42165  3.76638  2.76532  2.54080  2.39975  2.61247  3.20963  5.35546  4.02750    658 - -
          2.68618  4.42225  2.77519  2.73123  3.46354  2.40513  3.72494  3.29354  2.67741  2.69355  4.24690  2.90347  2.73739  3.18146  2.89801  2.37887  2.77519  2.98518  4.58477  3.61503
          0.03342  3.81114  4.53348  0.61958  0.77255  0.61838  0.77396
    547   2.21035  4.28628  3.38523  2.85616  3.44540  3.45600  3.22786  2.52513  2.76261  2.47976  3.43144  3.24928  3.88698  3.11498  3.10260  2.74382  2.79154  2.15956  4.91818  3.65369    659 - -
          2.68618  4.42225  2.77519  2.73123  3.46354  2.40513  3.72494  3.29354  2.67741  2.69355  4.24690  2.90347  2.73739  3.18146  2.89801  2.37887  2.77519  2.98518  4.58477  3.61503
          0.03342  3.81114  4.53348  0.61958  0.77255  0.61838  0.77396
    548   2.52490  4.44239  3.13632  2.65474  3.73845  3.34747  3.71350  3.05233  2.32946  2.36600  3.66081  3.08603  3.81348  2.94498  2.85867  2.27482  2.56676  2.78240  5.10119  3.83477    660 - -
          2.68618  4.42225  2.77519  2.73123  3.46354  2.40513  3.72494  3.29354  2.67741  2.69355  4.24690  2.90347  2.73739  3.18146  2.89801  2.37887  2.77519  2.98518  4.58477  3.61503
          0.03342  3.81114  4.53348  0.61958  0.77255  0.55904  0.84806
    549   2.10751  4.51496  2.90943  2.52119  3.99516  2.57503  3.11027  3.41867  2.57428  3.05274  3.89112  2.97392  2.96753  2.92250  2.98785  2.55112  2.78019  3.06145  5.30233  3.99887    661 - -
          2.68618  4.42225  2.77519  2.73123  3.46354  2.40513  3.72494  3.29354  2.67741  2.69355  4.24690  2.90347  2.73739  3.18146  2.89801  2.37887  2.77519  2.98518  4.58477  3.61503
          0.03199  3.85400  4.57635  0.61958  0.77255  0.58488  0.81457
    550   2.62603  4.82707  2.80580  2.39244  4.17335  3.32899  3.61039  3.59219  2.06262  3.16645  3.99173  2.89783  2.90761  2.51137  2.69731  2.31665  2.87743  3.24655  5.36811  4.04764    662 - -
          2.68618  4.42225  2.77519  2.73123  3.46354  2.40513  3.72494  3.29354  2.67741  2.69355  4.24690  2.90347  2.73739  3.18146  2.89801  2.37887  2.77519  2.98518  4.58477  3.61503
          0.03199  3.85400  4.57635  0.61958  0.77255  0.50614  0.92337
    551   2.31592  4.83923  2.97007  2.46112  4.15220  3.40750  3.59873  3.55093  2.10622  3.12582  3.95332  2.95617  3.82227  2.21019  2.45472  2.68362  2.70607  3.22239  5.32841  4.02930    663 - -
          2.68618  4.42225  2.77519  2.73123  3.46354  2.40513  3.72494  3.29354  2.67741  2.69355  4.24690  2.90347  2.73739  3.18146  2.89801  2.37887  2.77519  2.98518  4.58477  3.61503
          0.03026  3.90871  4.63105  0.61958  0.77255  0.53816  0.87664
    552   2.44545  4.95053  2.33580  2.27800  4.25302  3.31080  3.59554  3.69614  2.28623  3.25211  4.04933  2.81919  2.98465  2.51772  2.87375  2.60355  2.69295  3.32605  5.45040  4.07446    664 - -
          2.68618  4.42225  2.77519  2.73123  3.46354  2.40513  3.72494  3.29354  2.67741  2.69355  4.24690  2.90347  2.73739  3.18146  2.89801  2.37887  2.77519  2.98518  4.58477  3.61503
          0.07207  3.90871  3.00646  0.61958  0.77255  0.53816  0.87664
    553   2.70163  4.85585  3.09884  2.51774  4.14918  3.46375  3.56994  3.54051  1.89846  2.77962  3.93727  2.99586  3.31774  2.55735  2.14058  2.72900  2.91236  3.22604  5.28786  4.01474    665 - -
          2.68618  4.42225  2.77519  2.73123  3.46354  2.40513  3.72494  3.29354  2.67741  2.69355  4.24690  2.90347  2.73739  3.18146  2.89801  2.37887  2.77519  2.98518  4.58477  3.61503
          0.03154  3.86817  4.59052  0.61958  0.77255  0.57323  0.82943
    554   2.82156  4.92190  3.25655  2.63394  4.23446  3.54150  3.56837  3.61060  1.86929  2.79085  4.00345  3.07572  3.91261  2.45191  1.75822  2.84852  3.01283  3.31140  5.29558  4.06568    666 - -
          2.68618  4.42225  2.77519  2.73123  3.46354  2.40513  3.72494  3.29354  2.67741  2.69355  4.24690  2.90347  2.73739  3.18146  2.89801  2.37887  2.77519  2.98518  4.58477  3.61503
          0.03154  3.86817  4.59052  0.61958  0.77255  0.57323  0.82943
    555   2.28557  4.87665  2.89329  2.46363  4.22689  3.38706  3.61169  3.61510  1.81886  3.18366  4.03004  2.95153  3.83469  2.34251  2.53270  2.72624  2.94462  3.28546  5.37357  4.08321    667 - -
          2.68618  4.42225  2.77519  2.73123  3.46354  2.40513  3.72494  3.29354  2.67741  2.69355  4.24690  2.90347  2.73739  3.18146  2.89801  2.37887  2.77519  2.98518  4.58477  3.61503
          0.09045  3.86817  2.72438  0.61958  0.77255  0.57323  0.82943
    556   2.64835  4.74781  2.98864  2.51090  3.97964  3.37773  2.81097  3.49153  2.22899  3.07262  3.92257  2.98029  3.81841  2.77871  2.19107  2.28204  2.89273  3.17252  5.21516  3.89334    668 - -
          2.68618  4.42225  2.77519  2.73123  3.46354  2.40513  3.72494  3.29354  2.67741  2.69355  4.24690  2.90347  2.73739  3.18146  2.89801  2.37887  2.77519  2.98518  4.58477  3.61503
          0.09264  3.81114  2.71267  0.61958  0.77255  0.61838  0.77396
    557   2.60100  4.81342  2.30285  2.30259  4.03991  3.29937  3.23190  3.48319  2.23655  3.08561  3.91883  2.83028  3.75458  2.74918  2.83385  2.61617  2.84512  2.81416  5.30318  3.94740    669 - -
          2.68618  4.42225  2.77519  2.73123  3.46354  2.40513  3.72494  3.29354  2.67741  2.69355  4.24690  2.90347  2.73739  3.18146  2.89801  2.37887  2.77519  2.98518  4.58477  3.61503
          0.03542  3.75392  4.47626  0.61958  0.77255  0.65936  0.72812
    558   2.60631  4.61495  2.94173  2.51456  3.58473  3.36964  2.82678  2.88234  2.42696  2.87686  3.76337  2.47272  3.81432  2.85686  2.79400  2.68413  2.85576  2.96030  4.98008  3.57764    670 - -
          2.68684  4.42267  2.77542  2.73020  3.46309  2.40610  3.72469  3.29187  2.67652  2.69442  4.24750  2.90128  2.73790  3.18130  2.89858  2.37955  2.77473  2.98651  4.58638  3.61261
          0.32362  1.28564        *  3.59418  0.02787  0.00000        *
//
